# Supplementary material for: Constrained Structure Minimizations on Hyperspheres for Minimum Energy Path Following
Source: J Chem Inf Model. 2025 Apr 1;65(7):3488–501. doi: 10.1021/acs.jcim.4c02351 (PMC12004539; doi:10.1021/acs.jcim.4c02351)
Supplement: Supplementary file 1 — ci4c02351_si_001.zip [file ci4c02351_si_001.zip]

Archive with 816 entries (506 files):
- data_availability/
- data_availability/rxn1/
- data_availability/rxn1/inputs/
- data_availability/rxn1/inputs/rxn1-sad.inp
- data_availability/rxn1/inputs/rxn1-TS.inp
- data_availability/rxn1/inputs/rxn1-irc.inp
- data_availability/rxn1/outputs/
- data_availability/rxn1/outputs/IRC/
- data_availability/rxn1/outputs/IRC/rxn1-irc.out
- data_availability/rxn1/outputs/IRC/rxn1-irc.mol
- data_availability/rxn1/outputs/IRC/irc-full.out
- data_availability/rxn1/outputs/IRC/irc-full.mol
- data_availability/rxn1/outputs/SADDLE/
- data_availability/rxn1/outputs/SADDLE/5/
- data_availability/rxn1/outputs/SADDLE/5/rxn1-sad.mol
- data_availability/rxn1/outputs/SADDLE/5/rxn1-sad.out
- data_availability/rxn1/outputs/SADDLE/10/
- data_availability/rxn1/outputs/SADDLE/10/rxn1-sad.mol
- data_availability/rxn1/outputs/SADDLE/10/rxn1-sad.out
- data_availability/rxn1/outputs/TS/
- data_availability/rxn1/outputs/TS/rxn1-TS.mol
- data_availability/rxn1/outputs/TS/rxn1-TS.out
- data_availability/rxn2/
- data_availability/rxn2/inputs/
- data_availability/rxn2/inputs/rxn2-sad.inp
- data_availability/rxn2/inputs/rxn2-irc.inp
- data_availability/rxn2/inputs/rxn2-TS.inp
- data_availability/rxn2/outputs/
- data_availability/rxn2/outputs/IRC/
- data_availability/rxn2/outputs/IRC/rxn2-irc.mol
- data_availability/rxn2/outputs/IRC/rxn2-irc.out
- data_availability/rxn2/outputs/IRC/irc-full.inp
- data_availability/rxn2/outputs/IRC/irc-full.mol
- data_availability/rxn2/outputs/TS/
- data_availability/rxn2/outputs/TS/rxn2-TS.out
- data_availability/rxn2/outputs/TS/rxn2-TS.mol
- data_availability/rxn2/outputs/SADDLE/
- data_availability/rxn2/outputs/SADDLE/5/
- data_availability/rxn2/outputs/SADDLE/5/rxn2-sad.mem
- data_availability/rxn2/outputs/SADDLE/5/rxn2-sad.mol
- data_availability/rxn2/outputs/SADDLE/5/rxn2-sad.new
- data_availability/rxn2/outputs/SADDLE/5/rxn2-sad.out
- data_availability/rxn2/outputs/SADDLE/10/
- data_availability/rxn2/outputs/SADDLE/10/rxn2-sad.out
- data_availability/rxn2/outputs/SADDLE/10/rxn2-sad.mem
- data_availability/rxn2/outputs/SADDLE/10/rxn2-sad.mol
- data_availability/rxn2/outputs/SADDLE/10/rxn2-sad.new
- data_availability/rxn3/
- data_availability/rxn3/inputs/
- data_availability/rxn3/inputs/rxn3-irc.inp
- data_availability/rxn3/inputs/rxn3-TS.inp
- data_availability/rxn3/inputs/rxn3-sad.inp
- data_availability/rxn3/outputs/
- data_availability/rxn3/outputs/SADDLE/
- data_availability/rxn3/outputs/SADDLE/10/
- data_availability/rxn3/outputs/SADDLE/10/rxn3-sad.out
- data_availability/rxn3/outputs/SADDLE/10/rxn3-sad.mol
- data_availability/rxn3/outputs/SADDLE/5/
- data_availability/rxn3/outputs/SADDLE/5/rxn3-sad.mem
- data_availability/rxn3/outputs/SADDLE/5/rxn3-sad.mol
- data_availability/rxn3/outputs/SADDLE/5/rxn3-sad.new
- data_availability/rxn3/outputs/SADDLE/5/rxn3-sad.out
- data_availability/rxn3/outputs/TS/
- data_availability/rxn3/outputs/TS/rxn3-TS.out
- data_availability/rxn3/outputs/TS/rxn3-TS.mol
- data_availability/rxn3/outputs/IRC/
- data_availability/rxn3/outputs/IRC/rxn3-irc.out
- data_availability/rxn3/outputs/IRC/rxn3-irc.mol
- data_availability/rxn3/outputs/IRC/irc-full.out
- data_availability/rxn3/outputs/IRC/irc-full.mol
- data_availability/rxn4/
- data_availability/rxn4/outputs/
- data_availability/rxn4/outputs/IRC/
- data_availability/rxn4/outputs/IRC/rxn4-irc.out
- data_availability/rxn4/outputs/IRC/rxn4-irc.mol
- data_availability/rxn4/outputs/IRC/irc-full.out
- data_availability/rxn4/outputs/IRC/irc-full.mol
- data_availability/rxn4/outputs/SADDLE/
- data_availability/rxn4/outputs/SADDLE/5/
- data_availability/rxn4/outputs/SADDLE/5/rxn4-sad.mol
- data_availability/rxn4/outputs/SADDLE/5/rxn4-sad.out
- data_availability/rxn4/outputs/SADDLE/10/
- data_availability/rxn4/outputs/SADDLE/10/rxn4-sad.mol
- data_availability/rxn4/outputs/SADDLE/10/rxn4-sad.out
- data_availability/rxn4/outputs/TS/
- data_availability/rxn4/outputs/TS/rxn4-TS.out
- data_availability/rxn4/outputs/TS/rxn4-TS.mol
- data_availability/rxn4/inputs/
- data_availability/rxn4/inputs/rxn4-sad.inp
- data_availability/rxn4/inputs/rxn4-TS.inp
- data_availability/rxn4/inputs/rxn4-irc.inp
- data_availability/rxn5/
- data_availability/rxn5/inputs/
- data_availability/rxn5/inputs/rxn5-irc.inp
- data_availability/rxn5/inputs/rxn5-sad.inp
- data_availability/rxn5/inputs/rxn5-TS.inp
- data_availability/rxn5/outputs/
- data_availability/rxn5/outputs/SADDLE/
- data_availability/rxn5/outputs/SADDLE/5/
- data_availability/rxn5/outputs/SADDLE/5/rxn5-sad.out
- data_availability/rxn5/outputs/SADDLE/5/rxn5-sad.mol
- data_availability/rxn5/outputs/SADDLE/10/
- data_availability/rxn5/outputs/SADDLE/10/rxn5-sad.mol
- data_availability/rxn5/outputs/SADDLE/10/rxn5-sad.out
- data_availability/rxn5/outputs/TS/
- data_availability/rxn5/outputs/TS/rxn5-TS.out
- data_availability/rxn5/outputs/TS/rxn5-TS.mol
- data_availability/rxn5/outputs/IRC/
- data_availability/rxn5/outputs/IRC/rxn5-irc.out
- data_availability/rxn5/outputs/IRC/rxn5-irc.mol
- data_availability/rxn5/outputs/IRC/irc-full.out
- data_availability/rxn5/outputs/IRC/irc-full.mol
- data_availability/rxn6/
- data_availability/rxn6/outputs/
- data_availability/rxn6/outputs/SADDLE/
- data_availability/rxn6/outputs/SADDLE/5/
- data_availability/rxn6/outputs/SADDLE/5/rxn6-sad.out
- data_availability/rxn6/outputs/SADDLE/5/rxn6-sad.mol
- data_availability/rxn6/outputs/SADDLE/10/
- data_availability/rxn6/outputs/SADDLE/10/rxn6-sad.mol
- data_availability/rxn6/outputs/SADDLE/10/rxn6-sad.out
- data_availability/rxn6/outputs/TS/
- data_availability/rxn6/outputs/TS/rxn6-TS.out
- data_availability/rxn6/outputs/TS/rxn6-TS.mol
- data_availability/rxn6/outputs/IRC/
- data_availability/rxn6/outputs/IRC/rxn6-irc.out
- data_availability/rxn6/outputs/IRC/rxn6-irc.mol
- data_availability/rxn6/outputs/IRC/irc-full.out
- data_availability/rxn6/outputs/IRC/irc-full.mol
- data_availability/rxn6/inputs/
- data_availability/rxn6/inputs/rxn6-irc.inp
- data_availability/rxn6/inputs/rxn6-sad.inp
- data_availability/rxn6/inputs/rxn6-TS.inp
- data_availability/rxn7/
- data_availability/rxn7/inputs/
- data_availability/rxn7/inputs/rxn7-irc.inp
- data_availability/rxn7/inputs/rxn7-sad.inp
- data_availability/rxn7/inputs/rxn7-TS.inp
- data_availability/rxn7/outputs/
- data_availability/rxn7/outputs/SADDLE/
- data_availability/rxn7/outputs/SADDLE/5/
- data_availability/rxn7/outputs/SADDLE/5/rxn7-sad.out
- data_availability/rxn7/outputs/SADDLE/5/rxn7-sad.mol
- data_availability/rxn7/outputs/SADDLE/10/
- data_availability/rxn7/outputs/SADDLE/10/rxn7-sad.out
- data_availability/rxn7/outputs/SADDLE/10/rxn7-sad.mol
- data_availability/rxn7/outputs/IRC/
- data_availability/rxn7/outputs/IRC/rxn7-irc.out
- data_availability/rxn7/outputs/IRC/rxn7-irc.mol
- data_availability/rxn7/outputs/IRC/irc-full.out
- data_availability/rxn7/outputs/IRC/irc-full.mol
- data_availability/rxn7/outputs/TS/
- data_availability/rxn7/outputs/TS/rxn7-TS.out
- data_availability/rxn7/outputs/TS/rxn7-TS.mol
- data_availability/rxn8/
- data_availability/rxn8/outputs/
- data_availability/rxn8/outputs/SADDLE/
- data_availability/rxn8/outputs/SADDLE/5/
- data_availability/rxn8/outputs/SADDLE/5/rxn8-sad.out
- data_availability/rxn8/outputs/SADDLE/5/rxn8-sad.mol
- data_availability/rxn8/outputs/SADDLE/10/
- data_availability/rxn8/outputs/SADDLE/10/rxn8-sad.mol
- data_availability/rxn8/outputs/SADDLE/10/rxn8-sad.out
- data_availability/rxn8/outputs/TS/
- data_availability/rxn8/outputs/TS/rxn8-TS.out
- data_availability/rxn8/outputs/TS/rxn8-TS.mol
- data_availability/rxn8/outputs/IRC/
- data_availability/rxn8/outputs/IRC/rxn8-irc.out
- data_availability/rxn8/outputs/IRC/rxn8-irc.mol
- data_availability/rxn8/outputs/IRC/irc-full.out
- data_availability/rxn8/outputs/IRC/irc-full.mol
- data_availability/rxn8/inputs/
- data_availability/rxn8/inputs/rxn8-irc.inp
- data_availability/rxn8/inputs/rxn8-sad.inp
- data_availability/rxn8/inputs/rxn8-TS.inp
- data_availability/rxn9/
- data_availability/rxn9/inputs/
- data_availability/rxn9/inputs/rxn9-irc.inp
- data_availability/rxn9/inputs/rxn9-sad.inp
- data_availability/rxn9/inputs/rxn9-TS.inp
- data_availability/rxn9/outputs/
- data_availability/rxn9/outputs/SADDLE/
- data_availability/rxn9/outputs/SADDLE/5/
- data_availability/rxn9/outputs/SADDLE/5/rxn9-sad.mol
- data_availability/rxn9/outputs/SADDLE/5/rxn9-sad.out
- data_availability/rxn9/outputs/SADDLE/10/
- data_availability/rxn9/outputs/SADDLE/10/rxn9-sad.mol
- data_availability/rxn9/outputs/SADDLE/10/rxn9-sad.out
- data_availability/rxn9/outputs/TS/
- data_availability/rxn9/outputs/TS/rxn9-TS.out
- data_availability/rxn9/outputs/TS/rxn9-TS.mol
- data_availability/rxn9/outputs/IRC/
- data_availability/rxn9/outputs/IRC/rxn9-irc.out
- data_availability/rxn9/outputs/IRC/rxn9-irc.mol
- data_availability/rxn9/outputs/IRC/irc-full.out
- data_availability/rxn9/outputs/IRC/irc-full.mol
- data_availability/rxn10/
- data_availability/rxn10/inputs/
- data_availability/rxn10/inputs/rxn10-sad.inp
- data_availability/rxn10/inputs/rxn10-TS.inp
- data_availability/rxn10/outputs/
- data_availability/rxn10/outputs/SADDLE/
- data_availability/rxn10/outputs/SADDLE/5/
- data_availability/rxn10/outputs/SADDLE/5/rxn10-sad.mol
- data_availability/rxn10/outputs/SADDLE/5/rxn10-sad.out
- data_availability/rxn10/outputs/SADDLE/10/
- data_availability/rxn10/outputs/SADDLE/10/rxn10-sad.mol
- data_availability/rxn10/outputs/SADDLE/10/rxn10-sad.out
- data_availability/rxn10/outputs/TS/
- data_availability/rxn10/outputs/TS/rxn10-TS.out
- data_availability/rxn10/outputs/TS/rxn10-TS.mol
- data_availability/rxn10/outputs/IRC/
- data_availability/rxn10/outputs/IRC/rxn10-irc.out
- data_availability/rxn10/outputs/IRC/rxn10-irc.mol
- data_availability/rxn10/outputs/IRC/irc-full.out
- data_availability/rxn10/outputs/IRC/irc-full.mol
- data_availability/rxn11/
- data_availability/rxn11/inputs/
- data_availability/rxn11/inputs/rxn11-sad.inp
- data_availability/rxn11/inputs/rxn11-irc.inp
- data_availability/rxn11/inputs/rxn11-TS.inp
- data_availability/rxn11/outputs/
- data_availability/rxn11/outputs/SADDLE/
- data_availability/rxn11/outputs/SADDLE/5/
- data_availability/rxn11/outputs/SADDLE/5/rxn11-sad.mol
- data_availability/rxn11/outputs/SADDLE/5/rxn11-sad.out
- data_availability/rxn11/outputs/SADDLE/10/
- data_availability/rxn11/outputs/SADDLE/10/rxn11-sad.out
- data_availability/rxn11/outputs/SADDLE/10/rxn11-sad.mol
- data_availability/rxn11/outputs/IRC/
- data_availability/rxn11/outputs/IRC/rxn11-irc.out
- data_availability/rxn11/outputs/IRC/rxn11-irc.mol
- data_availability/rxn11/outputs/IRC/irc-full.out
- data_availability/rxn11/outputs/IRC/irc-full.mol
- data_availability/rxn11/outputs/TS/
- data_availability/rxn11/outputs/TS/rxn11-TS.out
- data_availability/rxn11/outputs/TS/rxn11-TS.mol
- data_availability/rxn12/
- data_availability/rxn12/inputs/
- data_availability/rxn12/inputs/rxn12-TS.inp
- data_availability/rxn12/inputs/rxn12-sad.inp
- data_availability/rxn12/inputs/rxn12-irc.inp
- data_availability/rxn12/outputs/
- data_availability/rxn12/outputs/SADDLE/
- data_availability/rxn12/outputs/SADDLE/5/
- data_availability/rxn12/outputs/SADDLE/5/rxn12-sad.out
- data_availability/rxn12/outputs/SADDLE/5/rxn12-sad.mol
- data_availability/rxn12/outputs/SADDLE/10/
- data_availability/rxn12/outputs/SADDLE/10/rxn12-sad.out
- data_availability/rxn12/outputs/SADDLE/10/rxn12-sad.mol
- data_availability/rxn12/outputs/IRC/
- data_availability/rxn12/outputs/IRC/rxn12-irc.out
- data_availability/rxn12/outputs/IRC/rxn12-irc.mol
- data_availability/rxn12/outputs/IRC/irc-full.out
- data_availability/rxn12/outputs/IRC/irc-full.mol
- data_availability/rxn12/outputs/TS/
- data_availability/rxn12/outputs/TS/rxn12-TS.out
- data_availability/rxn12/outputs/TS/rxn12-TS.mol
- data_availability/rxn13/
- data_availability/rxn13/inputs/
- data_availability/rxn13/inputs/rxn13-irc.inp
- data_availability/rxn13/inputs/rxn13-sad.inp
- data_availability/rxn13/inputs/rxn13-TS.inp
- data_availability/rxn13/outputs/
- data_availability/rxn13/outputs/SADDLE/
- data_availability/rxn13/outputs/SADDLE/5/
- data_availability/rxn13/outputs/SADDLE/5/rxn13-sad.out
- data_availability/rxn13/outputs/SADDLE/5/rxn13-sad.mol
- data_availability/rxn13/outputs/SADDLE/10/
- data_availability/rxn13/outputs/SADDLE/10/rxn13-sad.mol
- data_availability/rxn13/outputs/SADDLE/10/rxn13-sad.out
- data_availability/rxn13/outputs/IRC/
- data_availability/rxn13/outputs/IRC/rxn13-irc.out
- data_availability/rxn13/outputs/IRC/rxn13-irc.mol
- data_availability/rxn13/outputs/IRC/irc-full.out
- data_availability/rxn13/outputs/IRC/irc-full.mol
- data_availability/rxn13/outputs/TS/
- data_availability/rxn13/outputs/TS/rxn13-TS.out
- data_availability/rxn13/outputs/TS/rxn13-TS.mol
- data_availability/rxn14/
- data_availability/rxn14/inputs/
- data_availability/rxn14/inputs/rxn14-irc.inp
- data_availability/rxn14/inputs/rxn14-sad.inp
- data_availability/rxn14/inputs/rxn14-TS.inp
- data_availability/rxn14/outputs/
- data_availability/rxn14/outputs/SADDLE/
- data_availability/rxn14/outputs/SADDLE/5/
- data_availability/rxn14/outputs/SADDLE/5/rxn14-sad.out
- data_availability/rxn14/outputs/SADDLE/5/rxn14-sad.mol
- data_availability/rxn14/outputs/SADDLE/10/
- data_availability/rxn14/outputs/SADDLE/10/rxn14-sad.out
- data_availability/rxn14/outputs/SADDLE/10/rxn14-sad.mol
- data_availability/rxn14/outputs/IRC/
- data_availability/rxn14/outputs/IRC/rxn13-irc.mol
- data_availability/rxn14/outputs/IRC/rxn13-irc.out
- data_availability/rxn14/outputs/IRC/irc-full.out
- data_availability/rxn14/outputs/IRC/irc-full.mol
- data_availability/rxn14/outputs/TS/
- data_availability/rxn14/outputs/TS/rxn14-TS.out
- data_availability/rxn14/outputs/TS/rxn14-TS.mol
[truncated: 516 more entries]
