# Supplementary material for: Constrained Structure Minimizations on Hyperspheres for Minimum Energy Path Following
Source: J Chem Inf Model. 2025 Apr 1;65(7):3488–501. doi: 10.1021/acs.jcim.4c02351 (PMC12004539; doi:10.1021/acs.jcim.4c02351)
Supplement: Supplementary file 1 — ci4c02351_si_001.zip [file ci4c02351_si_001.zip › data_availability/rxn1/inputs/rxn1-sad.inp]

TITLE RXN1 SADDLE
#
SADDLE MAX=500 INT=5.0 
BASIS (DZVP-GGA)
AUXIS (GEN-A2*)
SCFTYPE MAX=1000
VXCTYPE PBE
GRID FIXED FINE
PRINT OPT SADDLE IRC
MATINV ANALYTIC DIA
#
REACTANT CARTESIAN ANGSTROMS
SI        0.000001      -0.000005       0.000001
H         1.301123      -0.743177       0.044150
H        -0.080543       0.791430      -1.270576
H        -0.084944       0.928942       1.173475
H        -1.135674      -0.977055       0.052920
#
PRODUCT CARTESIAN ANGSTROMS
SI       -0.125520      -0.000026      -0.055523
H         0.149720       1.128568       0.942450
H         0.149845      -1.127780       0.943363
H         1.520707      -0.000319      -0.584001
H         1.677238       0.000250       0.245307
