# Supplementary material for: Constrained Structure Minimizations on Hyperspheres for Minimum Energy Path Following
Source: J Chem Inf Model. 2025 Apr 1;65(7):3488–501. doi: 10.1021/acs.jcim.4c02351 (PMC12004539; doi:10.1021/acs.jcim.4c02351)
Supplement: Supplementary file 1 — ci4c02351_si_001.zip [file ci4c02351_si_001.zip › data_availability/rxn1/inputs/rxn1-TS.inp]

TITLE RXN1 TS OPTIMIZE
#
OPTIMIZE TS MAX=200 TOL=1.0E-05
HESSIAN ANALYTIC
VXCTYPE PBE
BASIS (DZVP-GGA)
AUXIS (GEN-A2*)
MATINV ANALYTIC DIA
SCFTYPE MAX=1000 TOL=1.0E-09 CDF=1.0E-06
ADPTYPE MAX=1000 TOL=1.0E-08
#
GEOMETRY CARTESIAN ANGSTROM
SI       -0.098140      -0.000034      -0.042023
H         0.008506       1.202562       0.863636
H         0.008609      -1.201815       0.864706
H         1.290089      -0.000292      -0.757534
H         1.553594       0.000203       0.287316
