# Supplementary material for: Constrained Structure Minimizations on Hyperspheres for Minimum Energy Path Following
Source: J Chem Inf Model. 2025 Apr 1;65(7):3488–501. doi: 10.1021/acs.jcim.4c02351 (PMC12004539; doi:10.1021/acs.jcim.4c02351)
Supplement: Supplementary file 1 — ci4c02351_si_001.zip [file ci4c02351_si_001.zip › data_availability/rxn1/outputs/IRC/rxn1-irc.out]

 Executing /home/jasa/demon/6.2.4/object.mpi/deMon.6.2.4.mpi.

node17
node17
node17
node17
node17
node17
node17
node17
node17
node17
node17
node17
node17
node17
node17
node17
node17
node17
node17
node17
node17
node17
node17
node17
(node17:0,1,2,3,4,5,6,7,8,9,10,11,12,13,14,15,16,17,18,19,20,21,22,23)

real	1m32.534s
user	28m27.683s
sys	8m29.439s
6.7M	.
 ******************************************************************************
 ******************************************************************************
 ***                                                                        ***
 ***                              PROGRAM deMon2k                           ***
 ***                                                                        ***
 ***                        (VERSION 6.2.4, Sep. 2023)                      ***
 ***                                                                        ***
 ***     COPYRIGHT (C) BY THE INTERNATIONAL DEMON DEVELOPERS COMMUNITY      ***
 ***                                                                        ***
 ***  AUTHORS: A.M. Koster, G. Geudtner, A. Alvarez-Ibarra, M.C. Amirani,   ***
 ***           P. Calaminici, A.A.M. Carranza, M.E. Casida, J. Carmona-     ***
 ***           Espindola, J. Cuny, F.A. Delesma, R. Delgado-Venegas, V.D.   ***
 ***           Dominguez, R. Flores-Moreno, G.U. Gamboa, A. Goursot, T.     ***
 ***           Heine, K. Hermann, A. Ipatov, F. Janetzko, A. de la Lande,   ***
 ***           F. Louisnard, J. Martin del Campo, N. Pedroza Montero, L.G.  ***
 ***           M. Pettersson, D. Mejia-Rodriguez, J. Reveles, J. Vasquez-   ***
 ***           Perez, A. Vela, B. Zuniga-Gutierrez and D.R. Salahub         ***
 ***                                                                        ***
 ******************************************************************************
 ******************************************************************************
                                                                                

 FIRST TIMING           DATE: FRI FEB 14 15:08:13 2025  TOTAL TIME:       0.080
                                                                                

 INITIALIZATION                   STEP TIME:     0.034  TOTAL TIME:       0.115

 ******************************************************************************

 RXN1 IRC FORWARD

 ******************************************************************************

 
 *** THE RESTART FILE WILL BE READ ***
 
 
 *** MOLECULAR SIMULATION DATA ***
 
 MOLECULAR CHARGE: 0
 NUMBER OF ATOMS: 5
 MOLECULAR SIMULATION TYPE: QM ONLY
 
 *** MOLECULAR QM DATA ***
 
 MULTIPLICITY: 1
 NUMBER OF QM ATOMS: 5
 NUMBER OF ELECTRONS: 18
 
 *** SCF OPTIONS ***
 
 SCF THEORY: RESTRICTED KOHN-SHAM (RKS)
 DIAGONALIZER: RS
 START GUESS: RESTART DENSITY
 SCF TOLERANCE: 0.100E-08
 POTENTIAL DENSITY: FITTED DENSITY
 NUMBER OF SCF ITERATIONS: 1000
 DIIS ACCELERATION: ON
 XC-POTENTIAL: PBE96 - PBE
 GRID TECHNIQUE: FIXED
 GRID PRUNING: ON
 GRID METHOD: DIRECT
 GRID TYPE: (99,590)p
 ATOMIC WEIGHT FUNCTION: BECKE SCREENED
 RADIAL QUADRATURE TYPE: EULER-MACLAURIN
 SCF METHODE: DIRECT & DOUBLE ASYMPTOTIC EXPANSION
 FREEZE AUXILIARY FUNCTIONS: OFF
 ANALYTICAL FIT SOLVER: DIAGONAL SVD
 SVD THRESHOLD: 0.100E-05
 SCF SCREENING: 0.556E-11
 SYMMETRY USE: NONE
 ROTATION OF THE ANGULAR GRIDS: OFF
 SCF PRINTING UNTIL CYCLE 0
 SPHERICAL ORBITALS WILL BE USED
 
 *** INTRINSIC REACTION COORDINATE OPTIONS ***
 
 STEP DIRECTION: FORWARD
 MAXIMUM IRC STEP: 0.100
 INITIAL ENERGY DECREASE: 0.100E-02
 IRC PATH IN MASS WEIGHTED COORDINATES
 
 *** IRC PATH OPTIMIZATION OPTIONS ***
 
 NUMBER OF OPTIMIZATION STEPS: 50
 MAXIMUM OPTIMIZATION STEP: 0.300
 OPTMIZATION TOLERANCE: 0.100E-04
 HESSIAN UPDATE: BFGS
 STEP TYPE: LEVENBERG-MARQUARDT
 THE START HESSIAN IS READ FROM THE RESTART FILE
 NO WEIGHT DERIVATIVES WILL BE USED
 
 *** ACTIVATED INTERFACE PORTS ***
 
 FILE deMon.mol WILL BE WRITTEN
 
 
 *** GEOMETRY ***


 INPUT ORIENTATION IN ANGSTROM

  NO.  ATOM        X            Y            Z      Z-ATOM   MASS   TYPE OPTXYZ

    1  SI       -0.087151     0.062841     0.000002    14    28.085  QM       
    2  H        -0.194965    -0.824496     1.212111     1     1.008  QM       
    3  H        -0.195101    -0.824530    -1.212056     1     1.008  QM       
    4  H         1.387271     0.524438    -0.000056     1     1.008  QM       
    5  H         1.431202    -0.626430    -0.000050     1     1.008  QM       


 
 
 *** ERI STATISTIC ***
 
 Est. Integrated ERIs: 184416
 Est. Asymptotic ERIS: 0
                                                                                

 INPUT                            STEP TIME:     0.043  TOTAL TIME:       0.158
 
 *** THE INPUT ORIENTATION IS USED ***
 
 POINT GROUP: Cs
 
 GROUP ORDER: 2


 STANDARD ORIENTATION IN ANGSTROM

  NO.  ATOM        X              Y              Z        Z-ATOM   MASS   TYPE

    1  SI       -0.087151       0.062841       0.000002      14    28.085  QM
    2  H        -0.194966      -0.824498       1.212109       1     1.008  QM
    3  H        -0.195102      -0.824528      -1.212058       1     1.008  QM
    4  H         1.387271       0.524437      -0.000055       1     1.008  QM
    5  H         1.431201      -0.626431      -0.000051       1     1.008  QM
                                                                                

 SYMMETRY ANALYSIS                STEP TIME:     0.001  TOTAL TIME:       0.162
 
 
 GENERAL BASIS SET: (DZVP-GGA)
 
 NUMBER OF SHELLS: 20
 NUMBER OF ORBITALS: 39
 NUMBER OF PRIMITIVE GAUSSIAN EXPONENTS: 45
 
 
 GENERAL AUXIS SET: (GEN-A2*)
 
 NUMBER OF AUXILIARY FUNCTION SETS: 25
 NUMBER OF AUXILIARY FUNCTION SHELLS: 59
 NUMBER OF AUXILIARY FUNCTION: 226
                                                                                

 MPI AUXILIARY FUNCTION FIT       STEP TIME:     0.024  TOTAL TIME:       0.191  
                                                                                

 CORE INTEGRALS                   STEP TIME:     0.029  TOTAL TIME:       0.193
                                                                                

 FIXED GRID GENERATION            STEP TIME:     0.000  TOTAL TIME:       0.226

 CYCLE:    1    EUPPER =     -289.468264732857    CDMIX =        0.300000000000
 CYCLE:    1    ELOWER =     -433.882278965630    SHIFT =        0.000000000000
 CYCLE:    1    EXC    =      -21.635314414752    ERCDC =       16.176053752737
 CYCLE:    1    ETOTAL =     -311.103579147609    ERROR =      144.414014232773

 CYCLE:    2    EUPPER =     -289.540201288625    CDMIX =        0.300000000000
 CYCLE:    2    ELOWER =     -290.399195576013    SHIFT =        0.000000000000
 CYCLE:    2    EXC    =      -21.881329674294    ERCDC =        1.087894526428
 CYCLE:    2    ETOTAL =     -311.421530962919    ERROR =        0.858994287388

 CYCLE:    3    EUPPER =     -289.792874381105    CDMIX =        0.300000000000
 CYCLE:    3    ELOWER =     -290.086380575783    SHIFT =        0.000000000000
 CYCLE:    3    EXC    =      -22.034512885248    ERCDC =        0.671096545159
 CYCLE:    3    ETOTAL =     -311.827387266353    ERROR =        0.293506194678

 CYCLE:    4    EUPPER =     -289.903240010670    CDMIX =        0.300000000000
 CYCLE:    4    ELOWER =     -290.014965979141    SHIFT =        0.000000000000
 CYCLE:    4    EXC    =      -22.123180385942    ERCDC =        0.432049215565
 CYCLE:    4    ETOTAL =     -312.026420396612    ERROR =        0.111725968471

 CYCLE:    5    EUPPER =     -289.957803659572    CDMIX =        0.300000000000
 CYCLE:    5    ELOWER =     -290.003576591854    SHIFT =        0.000000000000
 CYCLE:    5    EXC    =      -22.173236107524    ERCDC =        0.279572895686
 CYCLE:    5    ETOTAL =     -312.131039767095    ERROR =        0.045772932282

 CYCLE:    6    EUPPER =     -289.985659759735    CDMIX =        0.300000000000
 CYCLE:    6    ELOWER =     -290.005587158023    SHIFT =        0.000000000000
 CYCLE:    6    EXC    =      -22.201335889738    ERCDC =        0.183085956889
 CYCLE:    6    ETOTAL =     -312.186995649474    ERROR =        0.019927398288

 CYCLE:    7    EUPPER =     -290.000137982056    CDMIX =        0.300000000000
 CYCLE:    7    ELOWER =     -290.009203255430    SHIFT =        0.000000000000
 CYCLE:    7    EXC    =      -22.217178391689    ERCDC =        0.121404465186
 CYCLE:    7    ETOTAL =     -312.217316373745    ERROR =        0.009065273374

 CYCLE:    8    EUPPER =     -290.007780867441    CDMIX =        0.300000000000
 CYCLE:    8    ELOWER =     -290.012025038176    SHIFT =        0.000000000000
 CYCLE:    8    EXC    =      -22.226187717464    ERCDC =        0.081383549601
 CYCLE:    8    ETOTAL =     -312.233968584905    ERROR =        0.004244170735

 CYCLE:    9    EUPPER =     -290.011872603507    CDMIX =        0.300000000000
 CYCLE:    9    ELOWER =     -290.013895697767    SHIFT =        0.000000000000
 CYCLE:    9    EXC    =      -22.236255878145    EDIIS =        0.055038057017
 CYCLE:    9    ETOTAL =     -312.248128481652    ERROR =        0.002023094260

 CYCLE:   10    EUPPER =     -290.015296440887    CDMIX =        0.300000000000
 CYCLE:   10    ELOWER =     -290.015312604183    SHIFT =        0.000000000000
 CYCLE:   10    EXC    =      -22.238767680042    EDIIS =        0.003534632663
 CYCLE:   10    ETOTAL =     -312.254064120929    ERROR =        0.000016163296

 CYCLE:   11    EUPPER =     -290.017133536555    CDMIX =        0.300000000000
 CYCLE:   11    ELOWER =     -290.017134276047    SHIFT =        0.000000000000
 CYCLE:   11    EXC    =      -22.238686420327    EDIIS =        0.000576932555
 CYCLE:   11    ETOTAL =     -312.255819956881    ERROR =        0.000000739493

 CYCLE:   12    EUPPER =     -290.016943984527    CDMIX =        0.300000000000
 CYCLE:   12    ELOWER =     -290.016944026098    SHIFT =        0.000000000000
 CYCLE:   12    EXC    =      -22.238680273782    EDIIS =        0.000165376202
 CYCLE:   12    ETOTAL =     -312.255624258309    ERROR =        0.000000041571

 CYCLE:   13    EUPPER =     -290.016943549852    CDMIX =        0.300000000000
 CYCLE:   13    ELOWER =     -290.016943553144    SHIFT =        0.000000000000
 CYCLE:   13    EXC    =      -22.238681283479    EDIIS =        0.000060615930
 CYCLE:   13    ETOTAL =     -312.255624833331    ERROR =        0.000000003292

 CYCLE:   14    EUPPER =     -290.016947228049    CDMIX =        0.300000000000
 CYCLE:   14    ELOWER =     -290.016947229656    SHIFT =        0.000000000000
 CYCLE:   14    EXC    =      -22.238678963407    EDIIS =        0.000041757315
 CYCLE:   14    ETOTAL =     -312.255626191456    ERROR =        0.000000001607

 CYCLE:   15    EUPPER =     -290.016946566688    CDMIX =        0.300000000000
 CYCLE:   15    ELOWER =     -290.016946566861    SHIFT =        0.000000000000
 CYCLE:   15    EXC    =      -22.238678102906    EDIIS =        0.000013174478
 CYCLE:   15    ETOTAL =     -312.255624669594    ERROR =        0.000000000173

 CYCLE:   16    EUPPER =     -290.016945392632    CDMIX =        0.300000000000
 CYCLE:   16    ELOWER =     -290.016945392639    SHIFT =        0.000000000000
 CYCLE:   16    EXC    =      -22.238678999048    EDIIS =        0.000001826764
 CYCLE:   16    ETOTAL =     -312.255624391680    ERROR =        0.000000000007

 CYCLE:   17    EUPPER =     -290.016946204073    CDMIX =        0.300000000000
 CYCLE:   17    ELOWER =     -290.016946204079    SHIFT =        0.000000000000
 CYCLE:   17    EXC    =      -22.238678682924    EDIIS =        0.000002311106
 CYCLE:   17    ETOTAL =     -312.255624886997    ERROR =        0.000000000007

 CYCLE:   18    EUPPER =     -290.016945843700    CDMIX =        0.300000000000
 CYCLE:   18    ELOWER =     -290.016945843702    SHIFT =        0.000000000000
 CYCLE:   18    EXC    =      -22.238678545570    EDIIS =        0.000001294409
 CYCLE:   18    ETOTAL =     -312.255624389270    ERROR =        0.000000000002

 CYCLE:   19    EUPPER =     -290.016945763302    CDMIX =        0.200000000000
 CYCLE:   19    ELOWER =     -290.016945763305    SHIFT =        0.000000000000
 CYCLE:   19    EXC    =      -22.238678675672    EDIIS =        0.000001727963
 CYCLE:   19    ETOTAL =     -312.255624438974    ERROR =        0.000000000003
 
 DIIS FAILED
 

 CYCLE:   20    EUPPER =     -290.016945875208    CDMIX =        0.200000000000
 CYCLE:   20    ELOWER =     -290.016945875208    SHIFT =        0.000000000000
 CYCLE:   20    EXC    =      -22.238678662199    ERCDC =        0.000000372078
 CYCLE:   20    ETOTAL =     -312.255624537406    ERROR =        0.000000000000
 
 DIIS FAILED
 

 CYCLE:   21    EUPPER =     -290.016945858880    CDMIX =        0.100000000000
 CYCLE:   21    ELOWER =     -290.016945858881    SHIFT =        0.000000000000
 CYCLE:   21    EXC    =      -22.238678624634    ERCDC =        0.000000209390
 CYCLE:   21    ETOTAL =     -312.255624483515    ERROR =        0.000000000000
 
 *** SCF CONVERGED ***
 

 ELECTRONIC CORE ENERGY      =       -444.631609401
 ELECTRONIC COULOMB ENERGY   =        154.614663542
 ELECTRONIC HARTREE ENERGY   =       -290.016945859

 EXCHANGE ENERGY             =        -21.617733573
 CORRELATION ENERGY          =         -0.620945052
 EXCHANGE-CORRELATION ENERGY =        -22.238678625

 ELECTRONIC SCF ENERGY       =       -312.255624484
 NUCLEAR-REPULSION ENERGY    =         20.713232951
 TOTAL SCF ENERGY            =       -291.542391533
                                                                                

 SCF ITERATION                    STEP TIME:     0.659  TOTAL TIME:       0.927
 
 
 
 *************************************
 *** INTRINSIC REACTION COORDINATE ***
 *************************************


 MOLECULE ORIENTATION OF IRC START STRUCTURE IN ANGSTROM

  NO.  ATOM        X              Y              Z        Z-ATOM   MASS   TYPE

    1  SI       -0.087151       0.062841       0.000002      14    28.085  QM
    2  H        -0.194965      -0.824496       1.212111       1     1.008  QM
    3  H        -0.195101      -0.824530      -1.212056       1     1.008  QM
    4  H         1.387271       0.524438      -0.000056       1     1.008  QM
    5  H         1.431202      -0.626430      -0.000050       1     1.008  QM


 
 THE START HESSIAN WAS READ FROM THE RESTART FILE

  ANGLE =       1.88  COS_ANGLE =      -0.31


 IRC COORDINATES OF STEP 1 IN ANGSTROM

  NO.  ATOM        X              Y              Z        Z-ATOM   MASS   TYPE

    1  SI       -0.089112       0.064099      -0.000013      14    28.085  QM
    2  H        -0.184807      -0.834132       1.207215       1     1.008  QM
    3  H        -0.184959      -0.834422      -1.207019       1     1.008  QM
    4  H         1.406209       0.489680      -0.000338       1     1.008  QM
    5  H         1.446613      -0.607197       0.000521       1     1.008  QM


 RMSQ FORCE :   0.0011570  MAXIMUM :   0.0000100  CONVERGED :NO 
 MAX FORCE  :   0.0036956  MAXIMUM :   0.0000150  CONVERGED :NO 

 NUMBER OF CONSTRAINED OPTIMIZATION CYCLES: 16
 
 TOTAL ENERGY = -291.542571683444
 
 
 CURRENT SPLINE LENGTH: 0.053 AMU^1/2*ANGSTROM
 IRC COORDINATE: 0.053 AMU^1/2*ANGSTROM

  ANGLE =       0.05  COS_ANGLE =       1.00


 IRC COORDINATES OF STEP 2 IN ANGSTROM

  NO.  ATOM        X              Y              Z        Z-ATOM   MASS   TYPE

    1  SI       -0.091159       0.065417      -0.000014      14    28.085  QM
    2  H        -0.174162      -0.844364       1.201874       1     1.008  QM
    3  H        -0.174261      -0.844723      -1.201642       1     1.008  QM
    4  H         1.425865       0.455655      -0.000243       1     1.008  QM
    5  H         1.462561      -0.589349       0.000394       1     1.008  QM


 RMSQ FORCE :   0.0021162  MAXIMUM :   0.0000100  CONVERGED :NO 
 MAX FORCE  :   0.0069178  MAXIMUM :   0.0000150  CONVERGED :NO 

 NUMBER OF CONSTRAINED OPTIMIZATION CYCLES: 4
 
 TOTAL ENERGY = -291.543074324353
 
 
 CURRENT SPLINE LENGTH: 0.053 AMU^1/2*ANGSTROM
 IRC COORDINATE: 0.106 AMU^1/2*ANGSTROM

  ANGLE =       0.07  COS_ANGLE =       1.00


 IRC COORDINATES OF STEP 3 IN ANGSTROM

  NO.  ATOM        X              Y              Z        Z-ATOM   MASS   TYPE

    1  SI       -0.093336       0.066843      -0.000014      14    28.085  QM
    2  H        -0.162682      -0.855517       1.195909       1     1.008  QM
    3  H        -0.162746      -0.855926      -1.195650       1     1.008  QM
    4  H         1.446541       0.423109      -0.000165       1     1.008  QM
    5  H         1.479500      -0.574178       0.000299       1     1.008  QM


 RMSQ FORCE :   0.0027492  MAXIMUM :   0.0000100  CONVERGED :NO 
 MAX FORCE  :   0.0092940  MAXIMUM :   0.0000150  CONVERGED :NO 

 NUMBER OF CONSTRAINED OPTIMIZATION CYCLES: 6
 
 TOTAL ENERGY = -291.543804942110
 
 
 CURRENT SPLINE LENGTH: 0.053 AMU^1/2*ANGSTROM
 IRC COORDINATE: 0.159 AMU^1/2*ANGSTROM

  ANGLE =       0.11  COS_ANGLE =       0.99


 IRC COORDINATES OF STEP 4 IN ANGSTROM

  NO.  ATOM        X              Y              Z        Z-ATOM   MASS   TYPE

    1  SI       -0.095676       0.068414      -0.000014      14    28.085  QM
    2  H        -0.149887      -0.867872       1.189000       1     1.008  QM
    3  H        -0.149940      -0.868293      -1.188719       1     1.008  QM
    4  H         1.468304       0.392900      -0.000124       1     1.008  QM
    5  H         1.497320      -0.563048       0.000255       1     1.008  QM


 RMSQ FORCE :   0.0029940  MAXIMUM :   0.0000100  CONVERGED :NO 
 MAX FORCE  :   0.0105035  MAXIMUM :   0.0000150  CONVERGED :NO 

 NUMBER OF CONSTRAINED OPTIMIZATION CYCLES: 9
 
 TOTAL ENERGY = -291.544639204433
 
 
 CURRENT SPLINE LENGTH: 0.053 AMU^1/2*ANGSTROM
 IRC COORDINATE: 0.212 AMU^1/2*ANGSTROM

  ANGLE =       0.13  COS_ANGLE =       0.99


 IRC COORDINATES OF STEP 5 IN ANGSTROM

  NO.  ATOM        X              Y              Z        Z-ATOM   MASS   TYPE

    1  SI       -0.098172       0.070137      -0.000015      14    28.085  QM
    2  H        -0.135590      -0.881419       1.180974       1     1.008  QM
    3  H        -0.135648      -0.881852      -1.180678       1     1.008  QM
    4  H         1.490918       0.365844      -0.000091       1     1.008  QM
    5  H         1.515633      -0.556879       0.000230       1     1.008  QM


 RMSQ FORCE :   0.0028877  MAXIMUM :   0.0000100  CONVERGED :NO 
 MAX FORCE  :   0.0104256  MAXIMUM :   0.0000150  CONVERGED :NO 

 NUMBER OF CONSTRAINED OPTIMIZATION CYCLES: 6
 
 TOTAL ENERGY = -291.545460888307
 
 
 CURRENT SPLINE LENGTH: 0.053 AMU^1/2*ANGSTROM
 IRC COORDINATE: 0.265 AMU^1/2*ANGSTROM

  ANGLE =       0.13  COS_ANGLE =       0.99


 IRC COORDINATES OF STEP 6 IN ANGSTROM

  NO.  ATOM        X              Y              Z        Z-ATOM   MASS   TYPE

    1  SI       -0.100771       0.071980      -0.000016      14    28.085  QM
    2  H        -0.119844      -0.895889       1.171842       1     1.008  QM
    3  H        -0.119896      -0.896324      -1.171531       1     1.008  QM
    4  H         1.513813       0.342111      -0.000071       1     1.008  QM
    5  H         1.533635      -0.555561       0.000209       1     1.008  QM


 RMSQ FORCE :   0.0025314  MAXIMUM :   0.0000100  CONVERGED :NO 
 MAX FORCE  :   0.0092806  MAXIMUM :   0.0000150  CONVERGED :NO 

 NUMBER OF CONSTRAINED OPTIMIZATION CYCLES: 8
 
 TOTAL ENERGY = -291.546193319375
 
 
 CURRENT SPLINE LENGTH: 0.053 AMU^1/2*ANGSTROM
 IRC COORDINATE: 0.318 AMU^1/2*ANGSTROM

  ANGLE =       0.10  COS_ANGLE =       0.99


 IRC COORDINATES OF STEP 7 IN ANGSTROM

  NO.  ATOM        X              Y              Z        Z-ATOM   MASS   TYPE

    1  SI       -0.103420       0.073891      -0.000016      14    28.085  QM
    2  H        -0.102793      -0.910749       1.161771       1     1.008  QM
    3  H        -0.102821      -0.911198      -1.161455       1     1.008  QM
    4  H         1.536605       0.321054      -0.000052       1     1.008  QM
    5  H         1.550493      -0.558035       0.000180       1     1.008  QM


 RMSQ FORCE :   0.0020207  MAXIMUM :   0.0000100  CONVERGED :NO 
 MAX FORCE  :   0.0074548  MAXIMUM :   0.0000150  CONVERGED :NO 

 NUMBER OF CONSTRAINED OPTIMIZATION CYCLES: 6
 
 TOTAL ENERGY = -291.546796306977
 
 
 CURRENT SPLINE LENGTH: 0.053 AMU^1/2*ANGSTROM
 IRC COORDINATE: 0.370 AMU^1/2*ANGSTROM

  ANGLE =       0.07  COS_ANGLE =       1.00


 IRC COORDINATES OF STEP 8 IN ANGSTROM

  NO.  ATOM        X              Y              Z        Z-ATOM   MASS   TYPE

    1  SI       -0.106091       0.075827      -0.000018      14    28.085  QM
    2  H        -0.084521      -0.925532       1.151038       1     1.008  QM
    3  H        -0.084560      -0.925962      -1.150685       1     1.008  QM
    4  H         1.559183       0.301847      -0.000028       1     1.008  QM
    5  H         1.565781      -0.563224       0.000170       1     1.008  QM


 RMSQ FORCE :   0.0014151  MAXIMUM :   0.0000100  CONVERGED :NO 
 MAX FORCE  :   0.0052400  MAXIMUM :   0.0000150  CONVERGED :NO 

 NUMBER OF CONSTRAINED OPTIMIZATION CYCLES: 6
 
 TOTAL ENERGY = -291.547247267768
 
 
 CURRENT SPLINE LENGTH: 0.053 AMU^1/2*ANGSTROM
 IRC COORDINATE: 0.423 AMU^1/2*ANGSTROM

  ANGLE =       0.06  COS_ANGLE =       1.00


 IRC COORDINATES OF STEP 9 IN ANGSTROM

  NO.  ATOM        X              Y              Z        Z-ATOM   MASS   TYPE

    1  SI       -0.108788       0.077740      -0.000016      14    28.085  QM
    2  H        -0.065331      -0.939691       1.139967       1     1.008  QM
    3  H        -0.065262      -0.940128      -1.139597       1     1.008  QM
    4  H         1.581983       0.283750      -0.000054       1     1.008  QM
    5  H         1.579593      -0.570122       0.000126       1     1.008  QM


 RMSQ FORCE :   0.0007534  MAXIMUM :   0.0000100  CONVERGED :NO 
 MAX FORCE  :   0.0028117  MAXIMUM :   0.0000150  CONVERGED :NO 

 NUMBER OF CONSTRAINED OPTIMIZATION CYCLES: 5
 
 TOTAL ENERGY = -291.547531271140
 
 
 CURRENT SPLINE LENGTH: 0.053 AMU^1/2*ANGSTROM
 IRC COORDINATE: 0.476 AMU^1/2*ANGSTROM

  ANGLE =       0.07  COS_ANGLE =       1.00


 IRC COORDINATES OF STEP 10 IN ANGSTROM

  NO.  ATOM        X              Y              Z        Z-ATOM   MASS   TYPE

    1  SI       -0.111536       0.079589      -0.000018      14    28.085  QM
    2  H        -0.045099      -0.952628       1.129132       1     1.008  QM
    3  H        -0.045135      -0.953056      -1.128788       1     1.008  QM
    4  H         1.605572       0.266240      -0.000039       1     1.008  QM
    5  H         1.592229      -0.578273       0.000188       1     1.008  QM


 RMSQ FORCE :   0.0000596  MAXIMUM :   0.0000100  CONVERGED :NO 
 MAX FORCE  :   0.0002273  MAXIMUM :   0.0000150  CONVERGED :NO 

 NUMBER OF CONSTRAINED OPTIMIZATION CYCLES: 4
 
 TOTAL ENERGY = -291.547637738198
 
 
 CURRENT SPLINE LENGTH: 0.053 AMU^1/2*ANGSTROM
 IRC COORDINATE: 0.529 AMU^1/2*ANGSTROM

  ANGLE =       1.89  COS_ANGLE =      -0.31


 IRC COORDINATES OF STEP 11 IN ANGSTROM

  NO.  ATOM        X              Y              Z        Z-ATOM   MASS   TYPE

    1  SI       -0.112324       0.080085       0.000316      14    28.085  QM
    2  H        -0.056078      -0.949304       1.133260       1     1.008  QM
    3  H        -0.021992      -0.962702      -1.119116       1     1.008  QM
    4  H         1.612650       0.260313       0.016062       1     1.008  QM
    5  H         1.594687      -0.579992      -0.038999       1     1.008  QM


 RMSQ FORCE :   0.0002790  MAXIMUM :   0.0000100  CONVERGED :NO 
 MAX FORCE  :   0.0007550  MAXIMUM :   0.0000150  CONVERGED :NO 

 NUMBER OF CONSTRAINED OPTIMIZATION CYCLES: 14
 
 TOTAL ENERGY = -291.547588140149
 
 
 CURRENT SPLINE LENGTH: 0.053 AMU^1/2*ANGSTROM
 IRC COORDINATE: 0.582 AMU^1/2*ANGSTROM

  ANGLE =       2.95  COS_ANGLE =      -0.98
 
 *** COORDINATES RELOADED ***

  ANGLE =       0.04  COS_ANGLE =       1.00


 IRC COORDINATES OF STEP 12 IN ANGSTROM

  NO.  ATOM        X              Y              Z        Z-ATOM   MASS   TYPE

    1  SI       -0.112001       0.079886       0.000147      14    28.085  QM
    2  H        -0.050107      -0.951307       1.130881       1     1.008  QM
    3  H        -0.033185      -0.958152      -1.123723       1     1.008  QM
    4  H         1.609667       0.262982       0.007893       1     1.008  QM
    5  H         1.593862      -0.579662      -0.019158       1     1.008  QM


 RMSQ FORCE :   0.0001369  MAXIMUM :   0.0000100  CONVERGED :NO 
 MAX FORCE  :   0.0003783  MAXIMUM :   0.0000150  CONVERGED :NO 

 NUMBER OF CONSTRAINED OPTIMIZATION CYCLES: 3
 
 TOTAL ENERGY = -291.547626288617
 
 
 CURRENT SPLINE LENGTH: 0.026 AMU^1/2*ANGSTROM
 IRC COORDINATE: 0.661 AMU^1/2*ANGSTROM

  ANGLE =       3.00  COS_ANGLE =      -0.99
 
 *** COORDINATES RELOADED ***

  ANGLE =       0.11  COS_ANGLE =       0.99


 IRC COORDINATES OF STEP 13 IN ANGSTROM

  NO.  ATOM        X              Y              Z        Z-ATOM   MASS   TYPE

    1  SI       -0.111843       0.079787       0.000062      14    28.085  QM
    2  H        -0.047072      -0.952314       1.129694       1     1.008  QM
    3  H        -0.038771      -0.955881      -1.126028       1     1.008  QM
    4  H         1.608256       0.264136       0.003818       1     1.008  QM
    5  H         1.593402      -0.579331      -0.009212       1     1.008  QM


 RMSQ FORCE :   0.0000640  MAXIMUM :   0.0000100  CONVERGED :NO 
 MAX FORCE  :   0.0001852  MAXIMUM :   0.0000150  CONVERGED :NO 

 NUMBER OF CONSTRAINED OPTIMIZATION CYCLES: 2
 
 TOTAL ENERGY = -291.547635613441
 
 
 CURRENT SPLINE LENGTH: 0.013 AMU^1/2*ANGSTROM
 IRC COORDINATE: 0.701 AMU^1/2*ANGSTROM

  ANGLE =       2.98  COS_ANGLE =      -0.99


 IRC COORDINATES OF STEP 14 IN ANGSTROM

  NO.  ATOM        X              Y              Z        Z-ATOM   MASS   TYPE

    1  SI       -0.111770       0.079744      -0.000027      14    28.085  QM
    2  H        -0.043218      -0.953724       1.128171       1     1.008  QM
    3  H        -0.043824      -0.953930      -1.128042       1     1.008  QM
    4  H         1.607626       0.264608      -0.000283       1     1.008  QM
    5  H         1.593167      -0.579177       0.000944       1     1.008  QM


 RMSQ FORCE :   0.0000053  MAXIMUM :   0.0000100  CONVERGED :YES
 MAX FORCE  :   0.0000150  MAXIMUM :   0.0000150  CONVERGED :YES

 NUMBER OF CONSTRAINED OPTIMIZATION CYCLES: 1
 
 TOTAL ENERGY = -291.547638382822
 
 
 CURRENT SPLINE LENGTH: 0.013 AMU^1/2*ANGSTROM
 IRC COORDINATE: 0.714 AMU^1/2*ANGSTROM
 
 
 *** IRC PATH GENERATION FINISHED ***
 
 
 *** CONVERGED BY GRADIENT AND ENERGY CRITERIA ***
 
 
 *** IRC PATH IN AMU^1/2*ANGSTROM ***
 
 IRC STEP  IRC COORDINATE   IRC ENERGY   No.REDO
     0        0.000000     -291.542392
     1        0.052918     -291.542572
     2        0.105835     -291.543074
     3        0.158753     -291.543805
     4        0.211671     -291.544639
     5        0.264589     -291.545461
     6        0.317506     -291.546193
     7        0.370424     -291.546796
     8        0.423342     -291.547247
     9        0.476259     -291.547531
    10        0.529177     -291.547638
    11        0.582095     -291.547588
    12        0.661472     -291.547626
    13        0.701160     -291.547636
    14        0.714389     -291.547638
                                                                                

 IRC PATH                         STEP TIME:    91.344  TOTAL TIME:      92.271
 
 TIMING STATISTICS (SECONDS)
 

 TIMER ENTRY                    NUMBER OF CALLS   CUMUL. CPU TIME   CONTRIBUT.

 INITIALIZATION                              1             0.034         0.0 %
 INPUT                                       1             0.043         0.0 %
 DIAGONALIZATION                           944             0.142         0.2 %
 SYMMETRY ANALYSIS                         176             0.008         0.0 %
 CORE INTEGRALS                            176             3.922         4.3 %
 ORTHOGONALIZATION MATRIX                  176             0.267         0.3 %
 MPI DIAGONALIZATION                      2211             3.426         3.7 %
                         ON NODE             1             3.532
                         ON NODE             2             3.520
                         ON NODE             3             3.524
                         ON NODE             4             3.521
                         ON NODE             5             3.524
                         ON NODE             6             3.537
                         ON NODE             7             3.518
                         ON NODE             8             3.536
                         ON NODE             9             3.520
                         ON NODE            10             3.523
                         ON NODE            11             3.482
                         ON NODE            12             3.509
                         ON NODE            13             3.503
                         ON NODE            14             3.466
                         ON NODE            15             3.491
                         ON NODE            16             3.468
                         ON NODE            17             3.480
                         ON NODE            18             3.471
                         ON NODE            19             3.472
                         ON NODE            20             3.478
                         ON NODE            21             3.505
                         ON NODE            22             3.472
                         ON NODE            23             3.497
           AVERAGE PER PROCESSOR                           3.499
 MPI AUXILIARY FUNCTION FIT               3830             9.476        10.3 %
                         ON NODE             1             9.180
                         ON NODE             2             9.269
                         ON NODE             3             9.110
                         ON NODE             4             9.139
                         ON NODE             5             9.083
                         ON NODE             6             9.127
                         ON NODE             7             9.117
                         ON NODE             8             9.419
                         ON NODE             9             9.125
                         ON NODE            10            10.324
                         ON NODE            11            10.017
                         ON NODE            12             9.914
                         ON NODE            13             9.855
                         ON NODE            14             9.990
                         ON NODE            15             9.963
                         ON NODE            16            10.236
                         ON NODE            17             9.960
                         ON NODE            18            10.077
                         ON NODE            19             9.946
                         ON NODE            20            10.224
                         ON NODE            21            10.023
                         ON NODE            22            10.095
                         ON NODE            23            10.046
           AVERAGE PER PROCESSOR                           9.697
 MPI CORE HAMILTONIAN                      176             0.276         0.3 %
                         ON NODE             1             0.278
                         ON NODE             2             0.276
                         ON NODE             3             0.287
                         ON NODE             4             0.237
                         ON NODE             5             0.283
                         ON NODE             6             0.249
                         ON NODE             7             0.251
                         ON NODE             8             0.215
                         ON NODE             9             0.209
                         ON NODE            10             0.227
                         ON NODE            11             0.254
                         ON NODE            12             0.284
                         ON NODE            13             0.276
                         ON NODE            14             0.239
                         ON NODE            15             0.219
                         ON NODE            16             0.209
                         ON NODE            17             0.210
                         ON NODE            18             0.214
                         ON NODE            19             0.209
                         ON NODE            20             0.207
                         ON NODE            21             0.202
                         ON NODE            22             0.213
                         ON NODE            23             0.207
           AVERAGE PER PROCESSOR                           0.239
 SCF ITERATION                             176            55.471        60.1 %
 MPI NEAR J CALCULATION                   1827             2.781         3.0 %
                         ON NODE             1             1.919
                         ON NODE             2             1.926
                         ON NODE             3             1.911
                         ON NODE             4             1.069
                         ON NODE             5             1.900
                         ON NODE             6             1.906
                         ON NODE             7             1.947
                         ON NODE             8             1.923
                         ON NODE             9             1.922
                         ON NODE            10             1.930
                         ON NODE            11             1.946
                         ON NODE            12             1.956
                         ON NODE            13             1.933
                         ON NODE            14             1.946
                         ON NODE            15             1.938
                         ON NODE            16             1.935
                         ON NODE            17             1.910
                         ON NODE            18             1.918
                         ON NODE            19             1.952
                         ON NODE            20             1.932
                         ON NODE            21             1.941
                         ON NODE            22             1.950
                         ON NODE            23             1.928
           AVERAGE PER PROCESSOR                           1.930
 MPI FAR J CALCULATION                    1827             1.703         1.8 %
                         ON NODE             1             1.469
                         ON NODE             2             1.260
                         ON NODE             3             1.788
                         ON NODE             4             2.607
                         ON NODE             5             1.442
                         ON NODE             6             1.474
                         ON NODE             7             1.387
                         ON NODE             8             1.505
                         ON NODE             9             1.406
                         ON NODE            10             1.278
                         ON NODE            11             1.666
                         ON NODE            12             1.806
                         ON NODE            13             1.809
                         ON NODE            14             1.805
                         ON NODE            15             1.800
                         ON NODE            16             1.800
                         ON NODE            17             1.803
                         ON NODE            18             1.808
                         ON NODE            19             1.808
                         ON NODE            20             1.802
                         ON NODE            21             1.807
                         ON NODE            22             1.804
                         ON NODE            23             1.795
           AVERAGE PER PROCESSOR                           1.693
 GRID INITIALIZATION                        17             0.071         0.1 %
 FIXED GRID GENERATION                      17             0.003         0.0 %
 MPI XC POTENTIAL                         1827            20.532        22.3 %
                         ON NODE             1            20.668
                         ON NODE             2            20.539
                         ON NODE             3            20.099
                         ON NODE             4            20.210
                         ON NODE             5            19.921
                         ON NODE             6            20.486
                         ON NODE             7            20.373
                         ON NODE             8            20.529
                         ON NODE             9            19.863
                         ON NODE            10            19.791
                         ON NODE            11            19.851
                         ON NODE            12            19.731
                         ON NODE            13            19.867
                         ON NODE            14            19.812
                         ON NODE            15            19.896
                         ON NODE            16            19.810
                         ON NODE            17            19.953
                         ON NODE            18            19.853
                         ON NODE            19            19.924
                         ON NODE            20            19.842
                         ON NODE            21            19.916
                         ON NODE            22            19.851
                         ON NODE            23            19.940
           AVERAGE PER PROCESSOR                          20.052
 MPI NEAR ERI CALCULATION                 1827             2.480         2.7 %
                         ON NODE             1             1.700
                         ON NODE             2             1.694
                         ON NODE             3             1.691
                         ON NODE             4             0.802
                         ON NODE             5             1.678
                         ON NODE             6             1.682
                         ON NODE             7             1.682
                         ON NODE             8             1.708
                         ON NODE             9             1.686
                         ON NODE            10             1.709
                         ON NODE            11             1.703
                         ON NODE            12             1.691
                         ON NODE            13             1.676
                         ON NODE            14             1.703
                         ON NODE            15             1.665
                         ON NODE            16             1.708
                         ON NODE            17             1.698
                         ON NODE            18             1.700
                         ON NODE            19             1.695
                         ON NODE            20             1.699
                         ON NODE            21             1.682
                         ON NODE            22             1.685
                         ON NODE            23             1.697
           AVERAGE PER PROCESSOR                           1.688
 MPI FAR ERI CALCULATION                  1827             0.976         1.1 %
                         ON NODE             1             0.983
                         ON NODE             2             1.019
                         ON NODE             3             1.019
                         ON NODE             4             1.830
                         ON NODE             5             1.002
                         ON NODE             6             0.962
                         ON NODE             7             1.027
                         ON NODE             8             0.974
                         ON NODE             9             0.997
                         ON NODE            10             1.001
                         ON NODE            11             1.000
                         ON NODE            12             0.986
                         ON NODE            13             0.987
                         ON NODE            14             0.963
                         ON NODE            15             0.968
                         ON NODE            16             0.997
                         ON NODE            17             0.986
                         ON NODE            18             1.001
                         ON NODE            19             1.001
                         ON NODE            20             1.003
                         ON NODE            21             1.026
                         ON NODE            22             1.021
                         ON NODE            23             0.376
           AVERAGE PER PROCESSOR                           1.004
 MPI MATRIX MULTIPLICATION                5481             3.232         3.5 %
                         ON NODE             1             3.493
                         ON NODE             2             3.443
                         ON NODE             3             3.466
                         ON NODE             4             3.428
                         ON NODE             5             3.479
                         ON NODE             6             3.469
                         ON NODE             7             3.470
                         ON NODE             8             3.514
                         ON NODE             9             3.472
                         ON NODE            10             3.516
                         ON NODE            11             3.523
                         ON NODE            12             3.460
                         ON NODE            13             3.451
                         ON NODE            14             3.436
                         ON NODE            15             3.427
                         ON NODE            16             3.480
                         ON NODE            17             3.501
                         ON NODE            18             3.492
                         ON NODE            19             3.517
                         ON NODE            20             3.495
                         ON NODE            21             3.472
                         ON NODE            22             3.459
                         ON NODE            23             3.455
           AVERAGE PER PROCESSOR                           3.465
 IRC PATH                                    1            91.344        99.0 %
 OPTIMIZATION CYCLE                          1            91.343        99.0 %
 ENERGY GRADIENTS                          160             6.082         6.6 %
 MPI XC ENERGY GRADIENTS                   160             3.904         4.2 %
                         ON NODE             1             3.845
                         ON NODE             2             3.841
                         ON NODE             3             3.834
                         ON NODE             4             3.838
                         ON NODE             5             3.841
                         ON NODE             6             3.832
                         ON NODE             7             3.845
                         ON NODE             8             3.837
                         ON NODE             9             3.841
                         ON NODE            10             3.830
                         ON NODE            11             3.844
                         ON NODE            12             3.846
                         ON NODE            13             3.846
                         ON NODE            14             3.838
                         ON NODE            15             3.842
                         ON NODE            16             3.840
                         ON NODE            17             3.844
                         ON NODE            18             3.838
                         ON NODE            19             3.845
                         ON NODE            20             3.848
                         ON NODE            21             3.847
                         ON NODE            22             3.848
                         ON NODE            23             3.851
           AVERAGE PER PROCESSOR                           3.845
 MPI NEAR ERI GRADIENTS                    160             0.341         0.4 %
                         ON NODE             1             0.300
                         ON NODE             2             0.306
                         ON NODE             3             0.304
                         ON NODE             4             0.227
                         ON NODE             5             0.305
                         ON NODE             6             0.306
                         ON NODE             7             0.307
                         ON NODE             8             0.306
                         ON NODE             9             0.308
                         ON NODE            10             0.300
                         ON NODE            11             0.304
                         ON NODE            12             0.302
                         ON NODE            13             0.305
                         ON NODE            14             0.306
                         ON NODE            15             0.305
                         ON NODE            16             0.305
                         ON NODE            17             0.306
                         ON NODE            18             0.299
                         ON NODE            19             0.300
                         ON NODE            20             0.307
                         ON NODE            21             0.307
                         ON NODE            22             0.311
                         ON NODE            23             0.306
           AVERAGE PER PROCESSOR                           0.303
 MPI FAR ERI GRADIENTS                     160             0.117         0.1 %
                         ON NODE             1             0.116
                         ON NODE             2             0.105
                         ON NODE             3             0.144
                         ON NODE             4             0.225
                         ON NODE             5             0.132
                         ON NODE             6             0.131
                         ON NODE             7             0.142
                         ON NODE             8             0.114
                         ON NODE             9             0.141
                         ON NODE            10             0.105
                         ON NODE            11             0.139
                         ON NODE            12             0.149
                         ON NODE            13             0.150
                         ON NODE            14             0.148
                         ON NODE            15             0.150
                         ON NODE            16             0.148
                         ON NODE            17             0.150
                         ON NODE            18             0.150
                         ON NODE            19             0.150
                         ON NODE            20             0.148
                         ON NODE            21             0.148
                         ON NODE            22             0.145
                         ON NODE            23             0.147
           AVERAGE PER PROCESSOR                           0.141
 MPI CORE HAMILTONIAN GRADIENTS            160             0.273         0.3 %
                         ON NODE             1             0.317
                         ON NODE             2             0.324
                         ON NODE             3             0.285
                         ON NODE             4             0.208
                         ON NODE             5             0.296
                         ON NODE             6             0.299
                         ON NODE             7             0.289
                         ON NODE             8             0.316
                         ON NODE             9             0.294
                         ON NODE            10             0.333
                         ON NODE            11             0.297
                         ON NODE            12             0.288
                         ON NODE            13             0.288
                         ON NODE            14             0.277
                         ON NODE            15             0.283
                         ON NODE            16             0.290
                         ON NODE            17             0.284
                         ON NODE            18             0.295
                         ON NODE            19             0.277
                         ON NODE            20             0.286
                         ON NODE            21             0.286
                         ON NODE            22             0.278
                         ON NODE            23             0.291
           AVERAGE PER PROCESSOR                           0.290
 MATRIX MULTIPLICATION                    2205             0.020         0.0 %
 START GUESS                                16            21.452        23.2 %
 NULLSPACE                                  16             0.025         0.0 %

 FINAL TIMING           DATE: FRI FEB 14 15:09:46 2025  TOTAL TIME:      92.274
