# Supplementary material for: Constrained Structure Minimizations on Hyperspheres for Minimum Energy Path Following
Source: J Chem Inf Model. 2025 Apr 1;65(7):3488–501. doi: 10.1021/acs.jcim.4c02351 (PMC12004539; doi:10.1021/acs.jcim.4c02351)
Supplement: Supplementary file 1 — ci4c02351_si_001.zip [file ci4c02351_si_001.zip › data_availability/rxn1/outputs/IRC/rxn1-irc.mol]

    5
 TRAJECTORY GEOMETRY    -291.542572
 Si     -0.089112    0.064099   -0.000013
  H     -0.184807   -0.834132    1.207215
  H     -0.184959   -0.834422   -1.207019
  H      1.406209    0.489680   -0.000338
  H      1.446613   -0.607197    0.000521
    5
 TRAJECTORY GEOMETRY    -291.543074
 Si     -0.091159    0.065417   -0.000014
  H     -0.174162   -0.844364    1.201874
  H     -0.174261   -0.844723   -1.201642
  H      1.425865    0.455655   -0.000243
  H      1.462561   -0.589349    0.000394
    5
 TRAJECTORY GEOMETRY    -291.543805
 Si     -0.093336    0.066843   -0.000014
  H     -0.162682   -0.855517    1.195909
  H     -0.162746   -0.855926   -1.195650
  H      1.446541    0.423109   -0.000165
  H      1.479500   -0.574178    0.000299
    5
 TRAJECTORY GEOMETRY    -291.544639
 Si     -0.095676    0.068414   -0.000014
  H     -0.149887   -0.867872    1.189000
  H     -0.149940   -0.868293   -1.188719
  H      1.468304    0.392900   -0.000124
  H      1.497320   -0.563048    0.000255
    5
 TRAJECTORY GEOMETRY    -291.545461
 Si     -0.098172    0.070137   -0.000015
  H     -0.135590   -0.881419    1.180974
  H     -0.135648   -0.881852   -1.180678
  H      1.490918    0.365844   -0.000091
  H      1.515633   -0.556879    0.000230
    5
 TRAJECTORY GEOMETRY    -291.546193
 Si     -0.100771    0.071980   -0.000016
  H     -0.119844   -0.895889    1.171842
  H     -0.119896   -0.896324   -1.171531
  H      1.513813    0.342111   -0.000071
  H      1.533635   -0.555561    0.000209
    5
 TRAJECTORY GEOMETRY    -291.546796
 Si     -0.103420    0.073891   -0.000016
  H     -0.102793   -0.910749    1.161771
  H     -0.102821   -0.911198   -1.161455
  H      1.536605    0.321054   -0.000052
  H      1.550493   -0.558035    0.000180
    5
 TRAJECTORY GEOMETRY    -291.547247
 Si     -0.106091    0.075827   -0.000018
  H     -0.084521   -0.925532    1.151038
  H     -0.084560   -0.925962   -1.150685
  H      1.559183    0.301847   -0.000028
  H      1.565781   -0.563224    0.000170
    5
 TRAJECTORY GEOMETRY    -291.547531
 Si     -0.108788    0.077740   -0.000016
  H     -0.065331   -0.939691    1.139967
  H     -0.065262   -0.940128   -1.139597
  H      1.581983    0.283750   -0.000054
  H      1.579593   -0.570122    0.000126
    5
 TRAJECTORY GEOMETRY    -291.547638
 Si     -0.111536    0.079589   -0.000018
  H     -0.045099   -0.952628    1.129132
  H     -0.045135   -0.953056   -1.128788
  H      1.605572    0.266240   -0.000039
  H      1.592229   -0.578273    0.000188
    5
 TRAJECTORY GEOMETRY    -291.547588
 Si     -0.112324    0.080085    0.000316
  H     -0.056078   -0.949304    1.133260
  H     -0.021992   -0.962702   -1.119116
  H      1.612650    0.260313    0.016062
  H      1.594687   -0.579992   -0.038999
    5
 TRAJECTORY GEOMETRY    -291.547626
 Si     -0.112001    0.079886    0.000147
  H     -0.050107   -0.951307    1.130881
  H     -0.033185   -0.958152   -1.123723
  H      1.609667    0.262982    0.007893
  H      1.593862   -0.579662   -0.019158
    5
 TRAJECTORY GEOMETRY    -291.547636
 Si     -0.111843    0.079787    0.000062
  H     -0.047072   -0.952314    1.129694
  H     -0.038771   -0.955881   -1.126028
  H      1.608256    0.264136    0.003818
  H      1.593402   -0.579331   -0.009212
    5
 TRAJECTORY GEOMETRY    -291.547638
 Si     -0.111770    0.079744   -0.000027
  H     -0.043218   -0.953724    1.128171
  H     -0.043824   -0.953930   -1.128042
  H      1.607626    0.264608   -0.000283
  H      1.593167   -0.579177    0.000944
