# Supplementary material for: Constrained Structure Minimizations on Hyperspheres for Minimum Energy Path Following
Source: J Chem Inf Model. 2025 Apr 1;65(7):3488–501. doi: 10.1021/acs.jcim.4c02351 (PMC12004539; doi:10.1021/acs.jcim.4c02351)
Supplement: Supplementary file 1 — ci4c02351_si_001.zip [file ci4c02351_si_001.zip › data_availability/rxn1/outputs/IRC/irc-full.out]

 Executing /home/jasa/demon/6.2.4/object.mpi/deMon.6.2.4.mpi.

node18
node18
node18
node18
node18
node18
node18
node18
node18
node18
node18
node18
node18
node18
node18
node18
node18
node18
node18
node18
node18
node18
node18
node18
(node18:0,1,2,3,4,5,6,7,8,9,10,11,12,13,14,15,16,17,18,19,20,21,22,23)

real	4m2.527s
user	73m51.252s
sys	22m57.296s
13M	.
 ******************************************************************************
 ******************************************************************************
 ***                                                                        ***
 ***                              PROGRAM deMon2k                           ***
 ***                                                                        ***
 ***                        (VERSION 6.2.4, Sep. 2023)                      ***
 ***                                                                        ***
 ***     COPYRIGHT (C) BY THE INTERNATIONAL DEMON DEVELOPERS COMMUNITY      ***
 ***                                                                        ***
 ***  AUTHORS: A.M. Koster, G. Geudtner, A. Alvarez-Ibarra, M.C. Amirani,   ***
 ***           P. Calaminici, A.A.M. Carranza, M.E. Casida, J. Carmona-     ***
 ***           Espindola, J. Cuny, F.A. Delesma, R. Delgado-Venegas, V.D.   ***
 ***           Dominguez, R. Flores-Moreno, G.U. Gamboa, A. Goursot, T.     ***
 ***           Heine, K. Hermann, A. Ipatov, F. Janetzko, A. de la Lande,   ***
 ***           F. Louisnard, J. Martin del Campo, N. Pedroza Montero, L.G.  ***
 ***           M. Pettersson, D. Mejia-Rodriguez, J. Reveles, J. Vasquez-   ***
 ***           Perez, A. Vela, B. Zuniga-Gutierrez and D.R. Salahub         ***
 ***                                                                        ***
 ******************************************************************************
 ******************************************************************************
                                                                                

 FIRST TIMING           DATE: FRI FEB 14 15:15:09 2025  TOTAL TIME:       0.088
                                                                                

 INITIALIZATION                   STEP TIME:     0.033  TOTAL TIME:       0.124

 ******************************************************************************

 RXN1 IRC FORWARD

 ******************************************************************************

 
 *** THE RESTART FILE WILL BE READ ***
 
 
 *** MOLECULAR SIMULATION DATA ***
 
 MOLECULAR CHARGE: 0
 NUMBER OF ATOMS: 5
 MOLECULAR SIMULATION TYPE: QM ONLY
 
 *** MOLECULAR QM DATA ***
 
 MULTIPLICITY: 1
 NUMBER OF QM ATOMS: 5
 NUMBER OF ELECTRONS: 18
 
 *** SCF OPTIONS ***
 
 SCF THEORY: RESTRICTED KOHN-SHAM (RKS)
 DIAGONALIZER: RS
 START GUESS: RESTART DENSITY
 SCF TOLERANCE: 0.100E-08
 POTENTIAL DENSITY: FITTED DENSITY
 NUMBER OF SCF ITERATIONS: 1000
 DIIS ACCELERATION: ON
 XC-POTENTIAL: PBE96 - PBE
 GRID TECHNIQUE: FIXED
 GRID PRUNING: ON
 GRID METHOD: DIRECT
 GRID TYPE: (99,590)p
 ATOMIC WEIGHT FUNCTION: BECKE SCREENED
 RADIAL QUADRATURE TYPE: EULER-MACLAURIN
 SCF METHODE: DIRECT & DOUBLE ASYMPTOTIC EXPANSION
 FREEZE AUXILIARY FUNCTIONS: OFF
 ANALYTICAL FIT SOLVER: DIAGONAL SVD
 SVD THRESHOLD: 0.100E-05
 SCF SCREENING: 0.556E-11
 SYMMETRY USE: NONE
 ROTATION OF THE ANGULAR GRIDS: OFF
 SCF PRINTING UNTIL CYCLE 0
 SPHERICAL ORBITALS WILL BE USED
 
 *** INTRINSIC REACTION COORDINATE OPTIONS ***
 
 STEP DIRECTION: REVERSE (IRC EXTENSION)
 MAXIMUM IRC STEP: 0.100
 INITIAL ENERGY DECREASE: 0.100E-02
 IRC PATH IN MASS WEIGHTED COORDINATES
 
 *** IRC PATH OPTIMIZATION OPTIONS ***
 
 NUMBER OF OPTIMIZATION STEPS: 50
 MAXIMUM OPTIMIZATION STEP: 0.300
 OPTMIZATION TOLERANCE: 0.100E-04
 HESSIAN UPDATE: BFGS
 STEP TYPE: LEVENBERG-MARQUARDT
 THE START HESSIAN IS READ FROM THE RESTART FILE
 NO WEIGHT DERIVATIVES WILL BE USED
 
 *** ACTIVATED INTERFACE PORTS ***
 
 FILE deMon.mol WILL BE WRITTEN
 
 
 *** GEOMETRY ***


 INPUT ORIENTATION IN ANGSTROM

  NO.  ATOM        X            Y            Z      Z-ATOM   MASS   TYPE OPTXYZ

    1  SI       -0.087151     0.062841     0.000002    14    28.085  QM       
    2  H        -0.194965    -0.824496     1.212111     1     1.008  QM       
    3  H        -0.195101    -0.824530    -1.212056     1     1.008  QM       
    4  H         1.387271     0.524438    -0.000056     1     1.008  QM       
    5  H         1.431202    -0.626430    -0.000050     1     1.008  QM       


 
 
 *** ERI STATISTIC ***
 
 Est. Integrated ERIs: 184416
 Est. Asymptotic ERIS: 0
                                                                                

 INPUT                            STEP TIME:     0.047  TOTAL TIME:       0.172
 
 *** THE INPUT ORIENTATION IS USED ***
 
 POINT GROUP: Cs
 
 GROUP ORDER: 2


 STANDARD ORIENTATION IN ANGSTROM

  NO.  ATOM        X              Y              Z        Z-ATOM   MASS   TYPE

    1  SI       -0.087151       0.062841       0.000002      14    28.085  QM
    2  H        -0.194966      -0.824498       1.212109       1     1.008  QM
    3  H        -0.195102      -0.824528      -1.212058       1     1.008  QM
    4  H         1.387271       0.524437      -0.000055       1     1.008  QM
    5  H         1.431201      -0.626431      -0.000051       1     1.008  QM
                                                                                

 SYMMETRY ANALYSIS                STEP TIME:     0.000  TOTAL TIME:       0.177
 
 
 GENERAL BASIS SET: (DZVP-GGA)
 
 NUMBER OF SHELLS: 20
 NUMBER OF ORBITALS: 39
 NUMBER OF PRIMITIVE GAUSSIAN EXPONENTS: 45
 
 
 GENERAL AUXIS SET: (GEN-A2*)
 
 NUMBER OF AUXILIARY FUNCTION SETS: 25
 NUMBER OF AUXILIARY FUNCTION SHELLS: 59
 NUMBER OF AUXILIARY FUNCTION: 226
                                                                                

 MPI AUXILIARY FUNCTION FIT       STEP TIME:     0.025  TOTAL TIME:       0.209  
                                                                                

 CORE INTEGRALS                   STEP TIME:     0.031  TOTAL TIME:       0.211
                                                                                

 FIXED GRID GENERATION            STEP TIME:     0.000  TOTAL TIME:       0.245

 CYCLE:    1    EUPPER =     -289.468264732857    CDMIX =        0.300000000000
 CYCLE:    1    ELOWER =     -433.882278965630    SHIFT =        0.000000000000
 CYCLE:    1    EXC    =      -21.635314414752    ERCDC =       16.176053752737
 CYCLE:    1    ETOTAL =     -311.103579147609    ERROR =      144.414014232773

 CYCLE:    2    EUPPER =     -289.540201288625    CDMIX =        0.300000000000
 CYCLE:    2    ELOWER =     -290.399195576013    SHIFT =        0.000000000000
 CYCLE:    2    EXC    =      -21.881329674294    ERCDC =        1.087894526428
 CYCLE:    2    ETOTAL =     -311.421530962919    ERROR =        0.858994287388

 CYCLE:    3    EUPPER =     -289.792874381105    CDMIX =        0.300000000000
 CYCLE:    3    ELOWER =     -290.086380575782    SHIFT =        0.000000000000
 CYCLE:    3    EXC    =      -22.034512885248    ERCDC =        0.671096545159
 CYCLE:    3    ETOTAL =     -311.827387266353    ERROR =        0.293506194678

 CYCLE:    4    EUPPER =     -289.903240010670    CDMIX =        0.300000000000
 CYCLE:    4    ELOWER =     -290.014965979141    SHIFT =        0.000000000000
 CYCLE:    4    EXC    =      -22.123180385942    ERCDC =        0.432049215565
 CYCLE:    4    ETOTAL =     -312.026420396612    ERROR =        0.111725968471

 CYCLE:    5    EUPPER =     -289.957803659571    CDMIX =        0.300000000000
 CYCLE:    5    ELOWER =     -290.003576591854    SHIFT =        0.000000000000
 CYCLE:    5    EXC    =      -22.173236107524    ERCDC =        0.279572895686
 CYCLE:    5    ETOTAL =     -312.131039767095    ERROR =        0.045772932282

 CYCLE:    6    EUPPER =     -289.985659759736    CDMIX =        0.300000000000
 CYCLE:    6    ELOWER =     -290.005587158024    SHIFT =        0.000000000000
 CYCLE:    6    EXC    =      -22.201335889738    ERCDC =        0.183085956889
 CYCLE:    6    ETOTAL =     -312.186995649474    ERROR =        0.019927398288

 CYCLE:    7    EUPPER =     -290.000137982056    CDMIX =        0.300000000000
 CYCLE:    7    ELOWER =     -290.009203255430    SHIFT =        0.000000000000
 CYCLE:    7    EXC    =      -22.217178391689    ERCDC =        0.121404465186
 CYCLE:    7    ETOTAL =     -312.217316373746    ERROR =        0.009065273374

 CYCLE:    8    EUPPER =     -290.007780867441    CDMIX =        0.300000000000
 CYCLE:    8    ELOWER =     -290.012025038176    SHIFT =        0.000000000000
 CYCLE:    8    EXC    =      -22.226187717464    ERCDC =        0.081383549601
 CYCLE:    8    ETOTAL =     -312.233968584905    ERROR =        0.004244170735

 CYCLE:    9    EUPPER =     -290.011872603507    CDMIX =        0.300000000000
 CYCLE:    9    ELOWER =     -290.013895697767    SHIFT =        0.000000000000
 CYCLE:    9    EXC    =      -22.236255878146    EDIIS =        0.055038057017
 CYCLE:    9    ETOTAL =     -312.248128481653    ERROR =        0.002023094260

 CYCLE:   10    EUPPER =     -290.015296440888    CDMIX =        0.300000000000
 CYCLE:   10    ELOWER =     -290.015312604184    SHIFT =        0.000000000000
 CYCLE:   10    EXC    =      -22.238767680042    EDIIS =        0.003534632661
 CYCLE:   10    ETOTAL =     -312.254064120931    ERROR =        0.000016163296

 CYCLE:   11    EUPPER =     -290.017133536555    CDMIX =        0.300000000000
 CYCLE:   11    ELOWER =     -290.017134276048    SHIFT =        0.000000000000
 CYCLE:   11    EXC    =      -22.238686420327    EDIIS =        0.000576932555
 CYCLE:   11    ETOTAL =     -312.255819956882    ERROR =        0.000000739493

 CYCLE:   12    EUPPER =     -290.016943984527    CDMIX =        0.300000000000
 CYCLE:   12    ELOWER =     -290.016944026099    SHIFT =        0.000000000000
 CYCLE:   12    EXC    =      -22.238680273782    EDIIS =        0.000165376201
 CYCLE:   12    ETOTAL =     -312.255624258309    ERROR =        0.000000041571

 CYCLE:   13    EUPPER =     -290.016943549851    CDMIX =        0.300000000000
 CYCLE:   13    ELOWER =     -290.016943553143    SHIFT =        0.000000000000
 CYCLE:   13    EXC    =      -22.238681283480    EDIIS =        0.000060615931
 CYCLE:   13    ETOTAL =     -312.255624833331    ERROR =        0.000000003292

 CYCLE:   14    EUPPER =     -290.016947228049    CDMIX =        0.300000000000
 CYCLE:   14    ELOWER =     -290.016947229656    SHIFT =        0.000000000000
 CYCLE:   14    EXC    =      -22.238678963407    EDIIS =        0.000041757315
 CYCLE:   14    ETOTAL =     -312.255626191456    ERROR =        0.000000001607

 CYCLE:   15    EUPPER =     -290.016946566688    CDMIX =        0.300000000000
 CYCLE:   15    ELOWER =     -290.016946566861    SHIFT =        0.000000000000
 CYCLE:   15    EXC    =      -22.238678102907    EDIIS =        0.000013174478
 CYCLE:   15    ETOTAL =     -312.255624669594    ERROR =        0.000000000173

 CYCLE:   16    EUPPER =     -290.016945392632    CDMIX =        0.300000000000
 CYCLE:   16    ELOWER =     -290.016945392639    SHIFT =        0.000000000000
 CYCLE:   16    EXC    =      -22.238678999048    EDIIS =        0.000001826764
 CYCLE:   16    ETOTAL =     -312.255624391680    ERROR =        0.000000000007

 CYCLE:   17    EUPPER =     -290.016946204072    CDMIX =        0.300000000000
 CYCLE:   17    ELOWER =     -290.016946204079    SHIFT =        0.000000000000
 CYCLE:   17    EXC    =      -22.238678682925    EDIIS =        0.000002311106
 CYCLE:   17    ETOTAL =     -312.255624886997    ERROR =        0.000000000007

 CYCLE:   18    EUPPER =     -290.016945843700    CDMIX =        0.300000000000
 CYCLE:   18    ELOWER =     -290.016945843701    SHIFT =        0.000000000000
 CYCLE:   18    EXC    =      -22.238678545571    EDIIS =        0.000001294408
 CYCLE:   18    ETOTAL =     -312.255624389270    ERROR =        0.000000000002

 CYCLE:   19    EUPPER =     -290.016945763302    CDMIX =        0.200000000000
 CYCLE:   19    ELOWER =     -290.016945763305    SHIFT =        0.000000000000
 CYCLE:   19    EXC    =      -22.238678675672    EDIIS =        0.000001727963
 CYCLE:   19    ETOTAL =     -312.255624438974    ERROR =        0.000000000003
 
 DIIS FAILED
 

 CYCLE:   20    EUPPER =     -290.016945875207    CDMIX =        0.200000000000
 CYCLE:   20    ELOWER =     -290.016945875207    SHIFT =        0.000000000000
 CYCLE:   20    EXC    =      -22.238678662199    ERCDC =        0.000000372078
 CYCLE:   20    ETOTAL =     -312.255624537407    ERROR =       -0.000000000000
 
 DIIS FAILED
 

 CYCLE:   21    EUPPER =     -290.016945858880    CDMIX =        0.100000000000
 CYCLE:   21    ELOWER =     -290.016945858881    SHIFT =        0.000000000000
 CYCLE:   21    EXC    =      -22.238678624635    ERCDC =        0.000000209390
 CYCLE:   21    ETOTAL =     -312.255624483515    ERROR =        0.000000000000
 
 *** SCF CONVERGED ***
 

 ELECTRONIC CORE ENERGY      =       -444.631609401
 ELECTRONIC COULOMB ENERGY   =        154.614663542
 ELECTRONIC HARTREE ENERGY   =       -290.016945859

 EXCHANGE ENERGY             =        -21.617733573
 CORRELATION ENERGY          =         -0.620945052
 EXCHANGE-CORRELATION ENERGY =        -22.238678625

 ELECTRONIC SCF ENERGY       =       -312.255624484
 NUCLEAR-REPULSION ENERGY    =         20.713232951
 TOTAL SCF ENERGY            =       -291.542391533
                                                                                

 SCF ITERATION                    STEP TIME:     0.661  TOTAL TIME:       0.947
 
 
 
 *************************************
 *** INTRINSIC REACTION COORDINATE ***
 *************************************


 MOLECULE ORIENTATION OF IRC START STRUCTURE IN ANGSTROM

  NO.  ATOM        X              Y              Z        Z-ATOM   MASS   TYPE

    1  SI       -0.087151       0.062841       0.000002      14    28.085  QM
    2  H        -0.194965      -0.824496       1.212111       1     1.008  QM
    3  H        -0.195101      -0.824530      -1.212056       1     1.008  QM
    4  H         1.387271       0.524438      -0.000056       1     1.008  QM
    5  H         1.431202      -0.626430      -0.000050       1     1.008  QM


 
 THE START HESSIAN WAS READ FROM THE RESTART FILE

  ANGLE =       1.24  COS_ANGLE =       0.32


 IRC COORDINATES OF STEP 1 IN ANGSTROM

  NO.  ATOM        X              Y              Z        Z-ATOM   MASS   TYPE

    1  SI       -0.085225       0.061605      -0.000011      14    28.085  QM
    2  H        -0.205286      -0.814810       1.216878       1     1.008  QM
    3  H        -0.205396      -0.815140      -1.216697       1     1.008  QM
    4  H         1.368715       0.559759      -0.000356       1     1.008  QM
    5  H         1.416701      -0.646395       0.000468       1     1.008  QM


 RMSQ FORCE :   0.0012500  MAXIMUM :   0.0000100  CONVERGED :NO 
 MAX FORCE  :   0.0039286  MAXIMUM :   0.0000150  CONVERGED :NO 

 NUMBER OF CONSTRAINED OPTIMIZATION CYCLES: 12
 
 TOTAL ENERGY = -291.542583590131
 
 
 CURRENT SPLINE LENGTH: 0.053 AMU^1/2*ANGSTROM
 IRC COORDINATE: 0.053 AMU^1/2*ANGSTROM

  ANGLE =       0.01  COS_ANGLE =       1.00


 IRC COORDINATES OF STEP 2 IN ANGSTROM

  NO.  ATOM        X              Y              Z        Z-ATOM   MASS   TYPE

    1  SI       -0.083297       0.060359      -0.000011      14    28.085  QM
    2  H        -0.215805      -0.805201       1.221554       1     1.008  QM
    3  H        -0.215891      -0.805582      -1.221333       1     1.008  QM
    4  H         1.350303       0.595091      -0.000297       1     1.008  QM
    5  H         1.402322      -0.666126       0.000390       1     1.008  QM


 RMSQ FORCE :   0.0024860  MAXIMUM :   0.0000100  CONVERGED :NO 
 MAX FORCE  :   0.0078397  MAXIMUM :   0.0000150  CONVERGED :NO 

 NUMBER OF CONSTRAINED OPTIMIZATION CYCLES: 3
 
 TOTAL ENERGY = -291.543158841026
 
 
 CURRENT SPLINE LENGTH: 0.053 AMU^1/2*ANGSTROM
 IRC COORDINATE: 0.106 AMU^1/2*ANGSTROM

  ANGLE =       0.02  COS_ANGLE =       1.00


 IRC COORDINATES OF STEP 3 IN ANGSTROM

  NO.  ATOM        X              Y              Z        Z-ATOM   MASS   TYPE

    1  SI       -0.081340       0.059084      -0.000011      14    28.085  QM
    2  H        -0.226795      -0.795410       1.226208       1     1.008  QM
    3  H        -0.226850      -0.795818      -1.225966       1     1.008  QM
    4  H         1.331774       0.630305      -0.000282       1     1.008  QM
    5  H         1.388253      -0.685356       0.000351       1     1.008  QM


 RMSQ FORCE :   0.0036623  MAXIMUM :   0.0000100  CONVERGED :NO 
 MAX FORCE  :   0.0116294  MAXIMUM :   0.0000150  CONVERGED :NO 

 NUMBER OF CONSTRAINED OPTIMIZATION CYCLES: 3
 
 TOTAL ENERGY = -291.544102546568
 
 
 CURRENT SPLINE LENGTH: 0.053 AMU^1/2*ANGSTROM
 IRC COORDINATE: 0.159 AMU^1/2*ANGSTROM

  ANGLE =       0.02  COS_ANGLE =       1.00


 IRC COORDINATES OF STEP 4 IN ANGSTROM

  NO.  ATOM        X              Y              Z        Z-ATOM   MASS   TYPE

    1  SI       -0.079347       0.057774      -0.000011      14    28.085  QM
    2  H        -0.238289      -0.785363       1.230859       1     1.008  QM
    3  H        -0.238344      -0.785793      -1.230589       1     1.008  QM
    4  H         1.313044       0.665294      -0.000253       1     1.008  QM
    5  H         1.374414      -0.703917       0.000326       1     1.008  QM


 RMSQ FORCE :   0.0047599  MAXIMUM :   0.0000100  CONVERGED :NO 
 MAX FORCE  :   0.0152688  MAXIMUM :   0.0000150  CONVERGED :NO 

 NUMBER OF CONSTRAINED OPTIMIZATION CYCLES: 4
 
 TOTAL ENERGY = -291.545386397351
 
 
 CURRENT SPLINE LENGTH: 0.053 AMU^1/2*ANGSTROM
 IRC COORDINATE: 0.212 AMU^1/2*ANGSTROM

  ANGLE =       0.03  COS_ANGLE =       1.00


 IRC COORDINATES OF STEP 5 IN ANGSTROM

  NO.  ATOM        X              Y              Z        Z-ATOM   MASS   TYPE

    1  SI       -0.077311       0.056424      -0.000012      14    28.085  QM
    2  H        -0.250372      -0.774998       1.235497       1     1.008  QM
    3  H        -0.250428      -0.775447      -1.235213       1     1.008  QM
    4  H         1.294052       0.699967      -0.000236       1     1.008  QM
    5  H         1.360845      -0.721679       0.000308       1     1.008  QM


 RMSQ FORCE :   0.0057739  MAXIMUM :   0.0000100  CONVERGED :NO 
 MAX FORCE  :   0.0187402  MAXIMUM :   0.0000150  CONVERGED :NO 

 NUMBER OF CONSTRAINED OPTIMIZATION CYCLES: 4
 
 TOTAL ENERGY = -291.546977806148
 
 
 CURRENT SPLINE LENGTH: 0.053 AMU^1/2*ANGSTROM
 IRC COORDINATE: 0.265 AMU^1/2*ANGSTROM

  ANGLE =       0.03  COS_ANGLE =       1.00


 IRC COORDINATES OF STEP 6 IN ANGSTROM

  NO.  ATOM        X              Y              Z        Z-ATOM   MASS   TYPE

    1  SI       -0.075230       0.055030      -0.000011      14    28.085  QM
    2  H        -0.263082      -0.764276       1.240122       1     1.008  QM
    3  H        -0.263105      -0.764737      -1.239830       1     1.008  QM
    4  H         1.274740       0.734238      -0.000247       1     1.008  QM
    5  H         1.347567      -0.738565       0.000288       1     1.008  QM


 RMSQ FORCE :   0.0067061  MAXIMUM :   0.0000100  CONVERGED :NO 
 MAX FORCE  :   0.0220377  MAXIMUM :   0.0000150  CONVERGED :NO 

 NUMBER OF CONSTRAINED OPTIMIZATION CYCLES: 2
 
 TOTAL ENERGY = -291.548844547897
 
 
 CURRENT SPLINE LENGTH: 0.053 AMU^1/2*ANGSTROM
 IRC COORDINATE: 0.318 AMU^1/2*ANGSTROM

  ANGLE =       0.03  COS_ANGLE =       1.00


 IRC COORDINATES OF STEP 7 IN ANGSTROM

  NO.  ATOM        X              Y              Z        Z-ATOM   MASS   TYPE

    1  SI       -0.073100       0.053593      -0.000011      14    28.085  QM
    2  H        -0.276438      -0.753185       1.244697       1     1.008  QM
    3  H        -0.276461      -0.753658      -1.244411       1     1.008  QM
    4  H         1.255058       0.768019      -0.000247       1     1.008  QM
    5  H         1.334610      -0.754482       0.000286       1     1.008  QM


 RMSQ FORCE :   0.0075596  MAXIMUM :   0.0000100  CONVERGED :NO 
 MAX FORCE  :   0.0251454  MAXIMUM :   0.0000150  CONVERGED :NO 

 NUMBER OF CONSTRAINED OPTIMIZATION CYCLES: 3
 
 TOTAL ENERGY = -291.550956301737
 
 
 CURRENT SPLINE LENGTH: 0.053 AMU^1/2*ANGSTROM
 IRC COORDINATE: 0.370 AMU^1/2*ANGSTROM

  ANGLE =       0.03  COS_ANGLE =       1.00


 IRC COORDINATES OF STEP 8 IN ANGSTROM

  NO.  ATOM        X              Y              Z        Z-ATOM   MASS   TYPE

    1  SI       -0.070922       0.052112      -0.000010      14    28.085  QM
    2  H        -0.290449      -0.741692       1.249208       1     1.008  QM
    3  H        -0.290465      -0.742174      -1.248933       1     1.008  QM
    4  H         1.234984       0.801234      -0.000260       1     1.008  QM
    5  H         1.322017      -0.769414       0.000286       1     1.008  QM


 RMSQ FORCE :   0.0083363  MAXIMUM :   0.0000100  CONVERGED :NO 
 MAX FORCE  :   0.0280545  MAXIMUM :   0.0000150  CONVERGED :NO 

 NUMBER OF CONSTRAINED OPTIMIZATION CYCLES: 3
 
 TOTAL ENERGY = -291.553284720078
 
 
 CURRENT SPLINE LENGTH: 0.053 AMU^1/2*ANGSTROM
 IRC COORDINATE: 0.423 AMU^1/2*ANGSTROM

  ANGLE =       0.03  COS_ANGLE =       1.00


 IRC COORDINATES OF STEP 9 IN ANGSTROM

  NO.  ATOM        X              Y              Z        Z-ATOM   MASS   TYPE

    1  SI       -0.068697       0.050588      -0.000009      14    28.085  QM
    2  H        -0.305101      -0.729785       1.253635       1     1.008  QM
    3  H        -0.305114      -0.730275      -1.253366       1     1.008  QM
    4  H         1.214502       0.833815      -0.000266       1     1.008  QM
    5  H         1.309814      -0.783338       0.000287       1     1.008  QM


 RMSQ FORCE :   0.0090383  MAXIMUM :   0.0000100  CONVERGED :NO 
 MAX FORCE  :   0.0307503  MAXIMUM :   0.0000150  CONVERGED :NO 

 NUMBER OF CONSTRAINED OPTIMIZATION CYCLES: 3
 
 TOTAL ENERGY = -291.555802878446
 
 
 CURRENT SPLINE LENGTH: 0.053 AMU^1/2*ANGSTROM
 IRC COORDINATE: 0.476 AMU^1/2*ANGSTROM

  ANGLE =       0.03  COS_ANGLE =       1.00


 IRC COORDINATES OF STEP 10 IN ANGSTROM

  NO.  ATOM        X              Y              Z        Z-ATOM   MASS   TYPE

    1  SI       -0.066428       0.049022      -0.000011      14    28.085  QM
    2  H        -0.320371      -0.717445       1.257954       1     1.008  QM
    3  H        -0.320384      -0.717947      -1.257666       1     1.008  QM
    4  H         1.193615       0.865703      -0.000252       1     1.008  QM
    5  H         1.298029      -0.796251       0.000276       1     1.008  QM


 RMSQ FORCE :   0.0096682  MAXIMUM :   0.0000100  CONVERGED :NO 
 MAX FORCE  :   0.0332273  MAXIMUM :   0.0000150  CONVERGED :NO 

 NUMBER OF CONSTRAINED OPTIMIZATION CYCLES: 4
 
 TOTAL ENERGY = -291.558486084626
 
 
 CURRENT SPLINE LENGTH: 0.053 AMU^1/2*ANGSTROM
 IRC COORDINATE: 0.529 AMU^1/2*ANGSTROM

  ANGLE =       0.03  COS_ANGLE =       1.00


 IRC COORDINATES OF STEP 11 IN ANGSTROM

  NO.  ATOM        X              Y              Z        Z-ATOM   MASS   TYPE

    1  SI       -0.064118       0.047415      -0.000011      14    28.085  QM
    2  H        -0.336257      -0.704665       1.262122       1     1.008  QM
    3  H        -0.336271      -0.705180      -1.261822       1     1.008  QM
    4  H         1.172311       0.896825      -0.000243       1     1.008  QM
    5  H         1.286719      -0.808145       0.000269       1     1.008  QM


 RMSQ FORCE :   0.0102265  MAXIMUM :   0.0000100  CONVERGED :NO 
 MAX FORCE  :   0.0354604  MAXIMUM :   0.0000150  CONVERGED :NO 

 NUMBER OF CONSTRAINED OPTIMIZATION CYCLES: 4
 
 TOTAL ENERGY = -291.561311723843
 
 
 CURRENT SPLINE LENGTH: 0.053 AMU^1/2*ANGSTROM
 IRC COORDINATE: 0.582 AMU^1/2*ANGSTROM

  ANGLE =       0.03  COS_ANGLE =       1.00


 IRC COORDINATES OF STEP 12 IN ANGSTROM

  NO.  ATOM        X              Y              Z        Z-ATOM   MASS   TYPE

    1  SI       -0.061768       0.045770      -0.000011      14    28.085  QM
    2  H        -0.352731      -0.691444       1.266102       1     1.008  QM
    3  H        -0.352745      -0.691969      -1.265797       1     1.008  QM
    4  H         1.150601       0.927136      -0.000237       1     1.008  QM
    5  H         1.275920      -0.819042       0.000263       1     1.008  QM


 RMSQ FORCE :   0.0107141  MAXIMUM :   0.0000100  CONVERGED :NO 
 MAX FORCE  :   0.0374360  MAXIMUM :   0.0000150  CONVERGED :NO 

 NUMBER OF CONSTRAINED OPTIMIZATION CYCLES: 4
 
 TOTAL ENERGY = -291.564258791198
 
 
 CURRENT SPLINE LENGTH: 0.053 AMU^1/2*ANGSTROM
 IRC COORDINATE: 0.635 AMU^1/2*ANGSTROM

  ANGLE =       0.03  COS_ANGLE =       1.00


 IRC COORDINATES OF STEP 13 IN ANGSTROM

  NO.  ATOM        X              Y              Z        Z-ATOM   MASS   TYPE

    1  SI       -0.059386       0.044089      -0.000011      14    28.085  QM
    2  H        -0.369754      -0.677784       1.269860       1     1.008  QM
    3  H        -0.369767      -0.678319      -1.269551       1     1.008  QM
    4  H         1.128500       0.956600      -0.000233       1     1.008  QM
    5  H         1.265661      -0.828980       0.000259       1     1.008  QM


 RMSQ FORCE :   0.0111327  MAXIMUM :   0.0000100  CONVERGED :NO 
 MAX FORCE  :   0.0391498  MAXIMUM :   0.0000150  CONVERGED :NO 

 NUMBER OF CONSTRAINED OPTIMIZATION CYCLES: 4
 
 TOTAL ENERGY = -291.567307899691
 
 
 CURRENT SPLINE LENGTH: 0.053 AMU^1/2*ANGSTROM
 IRC COORDINATE: 0.688 AMU^1/2*ANGSTROM

  ANGLE =       0.03  COS_ANGLE =       1.00


 IRC COORDINATES OF STEP 14 IN ANGSTROM

  NO.  ATOM        X              Y              Z        Z-ATOM   MASS   TYPE

    1  SI       -0.056973       0.042376      -0.000011      14    28.085  QM
    2  H        -0.387277      -0.663689       1.273362       1     1.008  QM
    3  H        -0.387292      -0.664234      -1.273047       1     1.008  QM
    4  H         1.106026       0.985196      -0.000226       1     1.008  QM
    5  H         1.255960      -0.838016       0.000253       1     1.008  QM


 RMSQ FORCE :   0.0114820  MAXIMUM :   0.0000100  CONVERGED :NO 
 MAX FORCE  :   0.0405933  MAXIMUM :   0.0000150  CONVERGED :NO 

 NUMBER OF CONSTRAINED OPTIMIZATION CYCLES: 4
 
 TOTAL ENERGY = -291.570440885663
 
 
 CURRENT SPLINE LENGTH: 0.053 AMU^1/2*ANGSTROM
 IRC COORDINATE: 0.741 AMU^1/2*ANGSTROM

  ANGLE =       0.03  COS_ANGLE =       1.00


 IRC COORDINATES OF STEP 15 IN ANGSTROM

  NO.  ATOM        X              Y              Z        Z-ATOM   MASS   TYPE

    1  SI       -0.054535       0.040634      -0.000010      14    28.085  QM
    2  H        -0.405269      -0.649174       1.276568       1     1.008  QM
    3  H        -0.405279      -0.649722      -1.276265       1     1.008  QM
    4  H         1.083181       1.012893      -0.000237       1     1.008  QM
    5  H         1.246846      -0.846202       0.000253       1     1.008  QM


 RMSQ FORCE :   0.0117600  MAXIMUM :   0.0000100  CONVERGED :NO 
 MAX FORCE  :   0.0417474  MAXIMUM :   0.0000150  CONVERGED :NO 

 NUMBER OF CONSTRAINED OPTIMIZATION CYCLES: 7
 
 TOTAL ENERGY = -291.573640044516
 
 
 CURRENT SPLINE LENGTH: 0.053 AMU^1/2*ANGSTROM
 IRC COORDINATE: 0.794 AMU^1/2*ANGSTROM

  ANGLE =       0.03  COS_ANGLE =       1.00


 IRC COORDINATES OF STEP 16 IN ANGSTROM

  NO.  ATOM        X              Y              Z        Z-ATOM   MASS   TYPE

    1  SI       -0.052077       0.038867      -0.000009      14    28.085  QM
    2  H        -0.423662      -0.634247       1.279448       1     1.008  QM
    3  H        -0.423667      -0.634799      -1.279152       1     1.008  QM
    4  H         1.059984       1.039698      -0.000245       1     1.008  QM
    5  H         1.238320      -0.853624       0.000249       1     1.008  QM


 RMSQ FORCE :   0.0119655  MAXIMUM :   0.0000100  CONVERGED :NO 
 MAX FORCE  :   0.0426102  MAXIMUM :   0.0000150  CONVERGED :NO 

 NUMBER OF CONSTRAINED OPTIMIZATION CYCLES: 3
 
 TOTAL ENERGY = -291.576887536060
 
 
 CURRENT SPLINE LENGTH: 0.053 AMU^1/2*ANGSTROM
 IRC COORDINATE: 0.847 AMU^1/2*ANGSTROM

  ANGLE =       0.03  COS_ANGLE =       1.00


 IRC COORDINATES OF STEP 17 IN ANGSTROM

  NO.  ATOM        X              Y              Z        Z-ATOM   MASS   TYPE

    1  SI       -0.049602       0.037079      -0.000008      14    28.085  QM
    2  H        -0.442389      -0.618923       1.281972       1     1.008  QM
    3  H        -0.442391      -0.619477      -1.281682       1     1.008  QM
    4  H         1.036453       1.065628      -0.000251       1     1.008  QM
    5  H         1.230364      -0.860364       0.000249       1     1.008  QM


 RMSQ FORCE :   0.0120944  MAXIMUM :   0.0000100  CONVERGED :NO 
 MAX FORCE  :   0.0431662  MAXIMUM :   0.0000150  CONVERGED :NO 

 NUMBER OF CONSTRAINED OPTIMIZATION CYCLES: 2
 
 TOTAL ENERGY = -291.580165436873
 
 
 CURRENT SPLINE LENGTH: 0.053 AMU^1/2*ANGSTROM
 IRC COORDINATE: 0.900 AMU^1/2*ANGSTROM

  ANGLE =       0.03  COS_ANGLE =       1.00


 IRC COORDINATES OF STEP 18 IN ANGSTROM

  NO.  ATOM        X              Y              Z        Z-ATOM   MASS   TYPE

    1  SI       -0.047117       0.035272      -0.000008      14    28.085  QM
    2  H        -0.461409      -0.603206       1.284105       1     1.008  QM
    3  H        -0.461408      -0.603763      -1.283836       1     1.008  QM
    4  H         1.012592       1.090673      -0.000265       1     1.008  QM
    5  H         1.222994      -0.866490       0.000249       1     1.008  QM


 RMSQ FORCE :   0.0121449  MAXIMUM :   0.0000100  CONVERGED :NO 
 MAX FORCE  :   0.0434112  MAXIMUM :   0.0000150  CONVERGED :NO 

 NUMBER OF CONSTRAINED OPTIMIZATION CYCLES: 7
 
 TOTAL ENERGY = -291.583455254042
 
 
 CURRENT SPLINE LENGTH: 0.053 AMU^1/2*ANGSTROM
 IRC COORDINATE: 0.953 AMU^1/2*ANGSTROM

  ANGLE =       0.03  COS_ANGLE =       1.00


 IRC COORDINATES OF STEP 19 IN ANGSTROM

  NO.  ATOM        X              Y              Z        Z-ATOM   MASS   TYPE

    1  SI       -0.044622       0.033450      -0.000007      14    28.085  QM
    2  H        -0.480670      -0.587114       1.285819       1     1.008  QM
    3  H        -0.480670      -0.587674      -1.285561       1     1.008  QM
    4  H         0.988395       1.114835      -0.000270       1     1.008  QM
    5  H         1.216198      -0.872080       0.000251       1     1.008  QM


 RMSQ FORCE :   0.0121153  MAXIMUM :   0.0000100  CONVERGED :NO 
 MAX FORCE  :   0.0433376  MAXIMUM :   0.0000150  CONVERGED :NO 

 NUMBER OF CONSTRAINED OPTIMIZATION CYCLES: 8
 
 TOTAL ENERGY = -291.586738301772
 
 
 CURRENT SPLINE LENGTH: 0.053 AMU^1/2*ANGSTROM
 IRC COORDINATE: 1.005 AMU^1/2*ANGSTROM

  ANGLE =       0.03  COS_ANGLE =       1.00


 IRC COORDINATES OF STEP 20 IN ANGSTROM

  NO.  ATOM        X              Y              Z        Z-ATOM   MASS   TYPE

    1  SI       -0.042122       0.031617      -0.000007      14    28.085  QM
    2  H        -0.500122      -0.570662       1.287092       1     1.008  QM
    3  H        -0.500118      -0.571221      -1.286842       1     1.008  QM
    4  H         0.963874       1.138136      -0.000279       1     1.008  QM
    5  H         1.209974      -0.877213       0.000250       1     1.008  QM


 RMSQ FORCE :   0.0120045  MAXIMUM :   0.0000100  CONVERGED :NO 
 MAX FORCE  :   0.0429485  MAXIMUM :   0.0000150  CONVERGED :NO 

 NUMBER OF CONSTRAINED OPTIMIZATION CYCLES: 4
 
 TOTAL ENERGY = -291.589995259110
 
 
 CURRENT SPLINE LENGTH: 0.053 AMU^1/2*ANGSTROM
 IRC COORDINATE: 1.058 AMU^1/2*ANGSTROM

  ANGLE =       0.03  COS_ANGLE =       1.00


 IRC COORDINATES OF STEP 21 IN ANGSTROM

  NO.  ATOM        X              Y              Z        Z-ATOM   MASS   TYPE

    1  SI       -0.039621       0.029776      -0.000005      14    28.085  QM
    2  H        -0.519725      -0.553858       1.287893       1     1.008  QM
    3  H        -0.519703      -0.554424      -1.287662       1     1.008  QM
    4  H         0.939033       1.160588      -0.000294       1     1.008  QM
    5  H         1.204312      -0.881962       0.000235       1     1.008  QM


 RMSQ FORCE :   0.0118115  MAXIMUM :   0.0000100  CONVERGED :NO 
 MAX FORCE  :   0.0422446  MAXIMUM :   0.0000150  CONVERGED :NO 

 NUMBER OF CONSTRAINED OPTIMIZATION CYCLES: 3
 
 TOTAL ENERGY = -291.593206492274
 
 
 CURRENT SPLINE LENGTH: 0.053 AMU^1/2*ANGSTROM
 IRC COORDINATE: 1.111 AMU^1/2*ANGSTROM

  ANGLE =       0.03  COS_ANGLE =       1.00


 IRC COORDINATES OF STEP 22 IN ANGSTROM

  NO.  ATOM        X              Y              Z        Z-ATOM   MASS   TYPE

    1  SI       -0.037121       0.027928      -0.000004      14    28.085  QM
    2  H        -0.539415      -0.536717       1.288222       1     1.008  QM
    3  H        -0.539393      -0.537283      -1.287996       1     1.008  QM
    4  H         0.913877       1.182198      -0.000297       1     1.008  QM
    5  H         1.199173      -0.886364       0.000237       1     1.008  QM


 RMSQ FORCE :   0.0115360  MAXIMUM :   0.0000100  CONVERGED :NO 
 MAX FORCE  :   0.0412236  MAXIMUM :   0.0000150  CONVERGED :NO 

 NUMBER OF CONSTRAINED OPTIMIZATION CYCLES: 6
 
 TOTAL ENERGY = -291.596351824244
 
 
 CURRENT SPLINE LENGTH: 0.053 AMU^1/2*ANGSTROM
 IRC COORDINATE: 1.164 AMU^1/2*ANGSTROM

  ANGLE =       0.03  COS_ANGLE =       1.00


 IRC COORDINATES OF STEP 23 IN ANGSTROM

  NO.  ATOM        X              Y              Z        Z-ATOM   MASS   TYPE

    1  SI       -0.034624       0.026076      -0.000004      14    28.085  QM
    2  H        -0.559163      -0.519250       1.288044       1     1.008  QM
    3  H        -0.559136      -0.519814      -1.287829       1     1.008  QM
    4  H         0.888407       1.202978      -0.000306       1     1.008  QM
    5  H         1.194553      -0.890489       0.000237       1     1.008  QM


 RMSQ FORCE :   0.0111810  MAXIMUM :   0.0000100  CONVERGED :NO 
 MAX FORCE  :   0.0399030  MAXIMUM :   0.0000150  CONVERGED :NO 

 NUMBER OF CONSTRAINED OPTIMIZATION CYCLES: 5
 
 TOTAL ENERGY = -291.599411589080
 
 
 CURRENT SPLINE LENGTH: 0.053 AMU^1/2*ANGSTROM
 IRC COORDINATE: 1.217 AMU^1/2*ANGSTROM

  ANGLE =       0.03  COS_ANGLE =       1.00


 IRC COORDINATES OF STEP 24 IN ANGSTROM

  NO.  ATOM        X              Y              Z        Z-ATOM   MASS   TYPE

    1  SI       -0.032134       0.024224      -0.000003      14    28.085  QM
    2  H        -0.578927      -0.501468       1.287343       1     1.008  QM
    3  H        -0.578899      -0.502032      -1.287135       1     1.008  QM
    4  H         0.862628       1.222939      -0.000311       1     1.008  QM
    5  H         1.190436      -0.894385       0.000238       1     1.008  QM


 RMSQ FORCE :   0.0107484  MAXIMUM :   0.0000100  CONVERGED :NO 
 MAX FORCE  :   0.0382945  MAXIMUM :   0.0000150  CONVERGED :NO 

 NUMBER OF CONSTRAINED OPTIMIZATION CYCLES: 3
 
 TOTAL ENERGY = -291.602366269829
 
 
 CURRENT SPLINE LENGTH: 0.053 AMU^1/2*ANGSTROM
 IRC COORDINATE: 1.270 AMU^1/2*ANGSTROM

  ANGLE =       0.03  COS_ANGLE =       1.00


 IRC COORDINATES OF STEP 25 IN ANGSTROM

  NO.  ATOM        X              Y              Z        Z-ATOM   MASS   TYPE

    1  SI       -0.029650       0.022372      -0.000003      14    28.085  QM
    2  H        -0.598670      -0.483384       1.286107       1     1.008  QM
    3  H        -0.598638      -0.483947      -1.285906       1     1.008  QM
    4  H         0.836542       1.242092      -0.000316       1     1.008  QM
    5  H         1.186798      -0.898096       0.000238       1     1.008  QM


 RMSQ FORCE :   0.0102433  MAXIMUM :   0.0000100  CONVERGED :NO 
 MAX FORCE  :   0.0364217  MAXIMUM :   0.0000150  CONVERGED :NO 

 NUMBER OF CONSTRAINED OPTIMIZATION CYCLES: 3
 
 TOTAL ENERGY = -291.605196997032
 
 
 CURRENT SPLINE LENGTH: 0.053 AMU^1/2*ANGSTROM
 IRC COORDINATE: 1.323 AMU^1/2*ANGSTROM

  ANGLE =       0.02  COS_ANGLE =       1.00


 IRC COORDINATES OF STEP 26 IN ANGSTROM

  NO.  ATOM        X              Y              Z        Z-ATOM   MASS   TYPE

    1  SI       -0.027176       0.020523      -0.000002      14    28.085  QM
    2  H        -0.618355      -0.465013       1.284330       1     1.008  QM
    3  H        -0.618321      -0.465577      -1.284135       1     1.008  QM
    4  H         0.810158       1.260454      -0.000321       1     1.008  QM
    5  H         1.183605      -0.901655       0.000237       1     1.008  QM


 RMSQ FORCE :   0.0096699  MAXIMUM :   0.0000100  CONVERGED :NO 
 MAX FORCE  :   0.0343049  MAXIMUM :   0.0000150  CONVERGED :NO 

 NUMBER OF CONSTRAINED OPTIMIZATION CYCLES: 3
 
 TOTAL ENERGY = -291.607885735868
 
 
 CURRENT SPLINE LENGTH: 0.053 AMU^1/2*ANGSTROM
 IRC COORDINATE: 1.376 AMU^1/2*ANGSTROM

  ANGLE =       0.02  COS_ANGLE =       1.00


 IRC COORDINATES OF STEP 27 IN ANGSTROM

  NO.  ATOM        X              Y              Z        Z-ATOM   MASS   TYPE

    1  SI       -0.024712       0.018676      -0.000002      14    28.085  QM
    2  H        -0.637953      -0.446367       1.281997       1     1.008  QM
    3  H        -0.637922      -0.446933      -1.281812       1     1.008  QM
    4  H         0.783484       1.278030      -0.000321       1     1.008  QM
    5  H         1.180830      -0.905079       0.000240       1     1.008  QM


 RMSQ FORCE :   0.0090322  MAXIMUM :   0.0000100  CONVERGED :NO 
 MAX FORCE  :   0.0319626  MAXIMUM :   0.0000150  CONVERGED :NO 

 NUMBER OF CONSTRAINED OPTIMIZATION CYCLES: 6
 
 TOTAL ENERGY = -291.610415468262
 
 
 CURRENT SPLINE LENGTH: 0.053 AMU^1/2*ANGSTROM
 IRC COORDINATE: 1.429 AMU^1/2*ANGSTROM

  ANGLE =       0.02  COS_ANGLE =       1.00


 IRC COORDINATES OF STEP 28 IN ANGSTROM

  NO.  ATOM        X              Y              Z        Z-ATOM   MASS   TYPE

    1  SI       -0.022260       0.016836      -0.000002      14    28.085  QM
    2  H        -0.657439      -0.427457       1.279103       1     1.008  QM
    3  H        -0.657409      -0.428024      -1.278926       1     1.008  QM
    4  H         0.756529       1.294820      -0.000323       1     1.008  QM
    5  H         1.178458      -0.908402       0.000241       1     1.008  QM


 RMSQ FORCE :   0.0083372  MAXIMUM :   0.0000100  CONVERGED :NO 
 MAX FORCE  :   0.0294211  MAXIMUM :   0.0000150  CONVERGED :NO 

 NUMBER OF CONSTRAINED OPTIMIZATION CYCLES: 9
 
 TOTAL ENERGY = -291.612769822616
 
 
 CURRENT SPLINE LENGTH: 0.053 AMU^1/2*ANGSTROM
 IRC COORDINATE: 1.482 AMU^1/2*ANGSTROM

  ANGLE =       0.02  COS_ANGLE =       1.00


 IRC COORDINATES OF STEP 29 IN ANGSTROM

  NO.  ATOM        X              Y              Z        Z-ATOM   MASS   TYPE

    1  SI       -0.019822       0.015002      -0.000002      14    28.085  QM
    2  H        -0.676788      -0.408302       1.275645       1     1.008  QM
    3  H        -0.676754      -0.408864      -1.275476       1     1.008  QM
    4  H         0.729303       1.310837      -0.000331       1     1.008  QM
    5  H         1.176446      -0.911633       0.000239       1     1.008  QM


 RMSQ FORCE :   0.0075886  MAXIMUM :   0.0000100  CONVERGED :NO 
 MAX FORCE  :   0.0266943  MAXIMUM :   0.0000150  CONVERGED :NO 

 NUMBER OF CONSTRAINED OPTIMIZATION CYCLES: 4
 
 TOTAL ENERGY = -291.614933632487
 
 
 CURRENT SPLINE LENGTH: 0.053 AMU^1/2*ANGSTROM
 IRC COORDINATE: 1.535 AMU^1/2*ANGSTROM

  ANGLE =       0.02  COS_ANGLE =       1.00


 IRC COORDINATES OF STEP 30 IN ANGSTROM

  NO.  ATOM        X              Y              Z        Z-ATOM   MASS   TYPE

    1  SI       -0.017400       0.013176      -0.000002      14    28.085  QM
    2  H        -0.695973      -0.388903       1.271608       1     1.008  QM
    3  H        -0.695948      -0.389474      -1.271444       1     1.008  QM
    4  H         0.701820       1.326084      -0.000320       1     1.008  QM
    5  H         1.174812      -0.914811       0.000244       1     1.008  QM


 RMSQ FORCE :   0.0067950  MAXIMUM :   0.0000100  CONVERGED :NO 
 MAX FORCE  :   0.0238241  MAXIMUM :   0.0000150  CONVERGED :NO 

 NUMBER OF CONSTRAINED OPTIMIZATION CYCLES: 5
 
 TOTAL ENERGY = -291.616892898355
 
 
 CURRENT SPLINE LENGTH: 0.053 AMU^1/2*ANGSTROM
 IRC COORDINATE: 1.588 AMU^1/2*ANGSTROM

  ANGLE =       0.02  COS_ANGLE =       1.00


 IRC COORDINATES OF STEP 31 IN ANGSTROM

  NO.  ATOM        X              Y              Z        Z-ATOM   MASS   TYPE

    1  SI       -0.014992       0.011359      -0.000001      14    28.085  QM
    2  H        -0.714982      -0.369290       1.267003       1     1.008  QM
    3  H        -0.714953      -0.369858      -1.266849       1     1.008  QM
    4  H         0.674091       1.340578      -0.000326       1     1.008  QM
    5  H         1.173469      -0.917902       0.000242       1     1.008  QM


 RMSQ FORCE :   0.0059599  MAXIMUM :   0.0000100  CONVERGED :NO 
 MAX FORCE  :   0.0208197  MAXIMUM :   0.0000150  CONVERGED :NO 

 NUMBER OF CONSTRAINED OPTIMIZATION CYCLES: 4
 
 TOTAL ENERGY = -291.618635106210
 
 
 CURRENT SPLINE LENGTH: 0.053 AMU^1/2*ANGSTROM
 IRC COORDINATE: 1.640 AMU^1/2*ANGSTROM

  ANGLE =       0.02  COS_ANGLE =       1.00


 IRC COORDINATES OF STEP 32 IN ANGSTROM

  NO.  ATOM        X              Y              Z        Z-ATOM   MASS   TYPE

    1  SI       -0.012601       0.009552      -0.000001      14    28.085  QM
    2  H        -0.733801      -0.349463       1.261823       1     1.008  QM
    3  H        -0.733769      -0.350049      -1.261671       1     1.008  QM
    4  H         0.646135       1.354321      -0.000313       1     1.008  QM
    5  H         1.172445      -0.920941       0.000236       1     1.008  QM


 RMSQ FORCE :   0.0050910  MAXIMUM :   0.0000100  CONVERGED :NO 
 MAX FORCE  :   0.0177178  MAXIMUM :   0.0000150  CONVERGED :NO 

 NUMBER OF CONSTRAINED OPTIMIZATION CYCLES: 5
 
 TOTAL ENERGY = -291.620149035759
 
 
 CURRENT SPLINE LENGTH: 0.053 AMU^1/2*ANGSTROM
 IRC COORDINATE: 1.693 AMU^1/2*ANGSTROM

  ANGLE =       0.02  COS_ANGLE =       1.00


 IRC COORDINATES OF STEP 33 IN ANGSTROM

  NO.  ATOM        X              Y              Z        Z-ATOM   MASS   TYPE

    1  SI       -0.010229       0.007755      -0.000002      14    28.085  QM
    2  H        -0.752372      -0.329448       1.256091       1     1.008  QM
    3  H        -0.752379      -0.330023      -1.255952       1     1.008  QM
    4  H         0.617963       1.367351      -0.000304       1     1.008  QM
    5  H         1.171669      -0.923912       0.000269       1     1.008  QM


 RMSQ FORCE :   0.0041917  MAXIMUM :   0.0000100  CONVERGED :NO 
 MAX FORCE  :   0.0145340  MAXIMUM :   0.0000150  CONVERGED :NO 

 NUMBER OF CONSTRAINED OPTIMIZATION CYCLES: 4
 
 TOTAL ENERGY = -291.621424689791
 
 
 CURRENT SPLINE LENGTH: 0.053 AMU^1/2*ANGSTROM
 IRC COORDINATE: 1.746 AMU^1/2*ANGSTROM

  ANGLE =       0.02  COS_ANGLE =       1.00


 IRC COORDINATES OF STEP 34 IN ANGSTROM

  NO.  ATOM        X              Y              Z        Z-ATOM   MASS   TYPE

    1  SI       -0.007873       0.005970      -0.000001      14    28.085  QM
    2  H        -0.770752      -0.309260       1.249777       1     1.008  QM
    3  H        -0.770755      -0.309830      -1.249646       1     1.008  QM
    4  H         0.589592       1.379626      -0.000310       1     1.008  QM
    5  H         1.171142      -0.926812       0.000267       1     1.008  QM


 RMSQ FORCE :   0.0032680  MAXIMUM :   0.0000100  CONVERGED :NO 
 MAX FORCE  :   0.0112866  MAXIMUM :   0.0000150  CONVERGED :NO 

 NUMBER OF CONSTRAINED OPTIMIZATION CYCLES: 6
 
 TOTAL ENERGY = -291.622453198036
 
 
 CURRENT SPLINE LENGTH: 0.053 AMU^1/2*ANGSTROM
 IRC COORDINATE: 1.799 AMU^1/2*ANGSTROM

  ANGLE =       0.02  COS_ANGLE =       1.00


 IRC COORDINATES OF STEP 35 IN ANGSTROM

  NO.  ATOM        X              Y              Z        Z-ATOM   MASS   TYPE

    1  SI       -0.005533       0.004197      -0.000003      14    28.085  QM
    2  H        -0.788895      -0.288919       1.242901       1     1.008  QM
    3  H        -0.788936      -0.289494      -1.242766       1     1.008  QM
    4  H         0.561051       1.391196      -0.000281       1     1.008  QM
    5  H         1.170827      -0.929648       0.000301       1     1.008  QM


 RMSQ FORCE :   0.0023235  MAXIMUM :   0.0000100  CONVERGED :NO 
 MAX FORCE  :   0.0079919  MAXIMUM :   0.0000150  CONVERGED :NO 

 NUMBER OF CONSTRAINED OPTIMIZATION CYCLES: 4
 
 TOTAL ENERGY = -291.623226802859
 
 
 CURRENT SPLINE LENGTH: 0.053 AMU^1/2*ANGSTROM
 IRC COORDINATE: 1.852 AMU^1/2*ANGSTROM

  ANGLE =       0.02  COS_ANGLE =       1.00


 IRC COORDINATES OF STEP 36 IN ANGSTROM

  NO.  ATOM        X              Y              Z        Z-ATOM   MASS   TYPE

    1  SI       -0.003215       0.002434       0.000001      14    28.085  QM
    2  H        -0.806844      -0.268412       1.235447       1     1.008  QM
    3  H        -0.806834      -0.268975      -1.235334       1     1.008  QM
    4  H         0.532375       1.402021      -0.000323       1     1.008  QM
    5  H         1.170749      -0.932371       0.000258       1     1.008  QM


 RMSQ FORCE :   0.0013632  MAXIMUM :   0.0000100  CONVERGED :NO 
 MAX FORCE  :   0.0046750  MAXIMUM :   0.0000150  CONVERGED :NO 

 NUMBER OF CONSTRAINED OPTIMIZATION CYCLES: 3
 
 TOTAL ENERGY = -291.623738720880
 
 
 CURRENT SPLINE LENGTH: 0.053 AMU^1/2*ANGSTROM
 IRC COORDINATE: 1.905 AMU^1/2*ANGSTROM

  ANGLE =       0.03  COS_ANGLE =       1.00


 IRC COORDINATES OF STEP 37 IN ANGSTROM

  NO.  ATOM        X              Y              Z        Z-ATOM   MASS   TYPE

    1  SI       -0.000911       0.000684       0.000002      14    28.085  QM
    2  H        -0.824596      -0.247791       1.227391       1     1.008  QM
    3  H        -0.824604      -0.248388      -1.227321       1     1.008  QM
    4  H         0.503629       1.412165      -0.000308       1     1.008  QM
    5  H         1.170847      -0.934964       0.000244       1     1.008  QM


 RMSQ FORCE :   0.0003873  MAXIMUM :   0.0000100  CONVERGED :NO 
 MAX FORCE  :   0.0013226  MAXIMUM :   0.0000150  CONVERGED :NO 

 NUMBER OF CONSTRAINED OPTIMIZATION CYCLES: 2
 
 TOTAL ENERGY = -291.623982850754
 
 
 CURRENT SPLINE LENGTH: 0.053 AMU^1/2*ANGSTROM
 IRC COORDINATE: 1.958 AMU^1/2*ANGSTROM
 
 
 *** COORDINATES RELOADED ***
 
 
 *** COORDINATES RELOADED ***

  ANGLE =       0.03  COS_ANGLE =       1.00


 IRC COORDINATES OF STEP 38 IN ANGSTROM

  NO.  ATOM        X              Y              Z        Z-ATOM   MASS   TYPE

    1  SI       -0.000338       0.000252       0.000002      14    28.085  QM
    2  H        -0.828986      -0.242651       1.225321       1     1.008  QM
    3  H        -0.828951      -0.243194      -1.225210       1     1.008  QM
    4  H         0.496369       1.414575      -0.000344       1     1.008  QM
    5  H         1.170874      -0.935647       0.000246       1     1.008  QM


 RMSQ FORCE :   0.0001430  MAXIMUM :   0.0000100  CONVERGED :NO 
 MAX FORCE  :   0.0004862  MAXIMUM :   0.0000150  CONVERGED :NO 

 NUMBER OF CONSTRAINED OPTIMIZATION CYCLES: 1
 
 TOTAL ENERGY = -291.624001418169
 
 
 CURRENT SPLINE LENGTH: 0.013 AMU^1/2*ANGSTROM
 IRC COORDINATE: 1.971 AMU^1/2*ANGSTROM
 
 
 *** COORDINATES RELOADED ***

  ANGLE =       0.12  COS_ANGLE =       0.99


 IRC COORDINATES OF STEP 39 IN ANGSTROM

  NO.  ATOM        X              Y              Z        Z-ATOM   MASS   TYPE

    1  SI       -0.000048       0.000039       0.000005      14    28.085  QM
    2  H        -0.831247      -0.240085       1.224204       1     1.008  QM
    3  H        -0.831192      -0.240684      -1.224124       1     1.008  QM
    4  H         0.492790       1.415779      -0.000333       1     1.008  QM
    5  H         1.170906      -0.935976       0.000199       1     1.008  QM


 RMSQ FORCE :   0.0000199  MAXIMUM :   0.0000100  CONVERGED :NO 
 MAX FORCE  :   0.0000629  MAXIMUM :   0.0000150  CONVERGED :NO 

 NUMBER OF CONSTRAINED OPTIMIZATION CYCLES: 1
 
 TOTAL ENERGY = -291.624004272613
 
 
 CURRENT SPLINE LENGTH: 0.007 AMU^1/2*ANGSTROM
 IRC COORDINATE: 1.978 AMU^1/2*ANGSTROM
 
 
 *** COORDINATES RELOADED ***
 
 
 *** COORDINATES RELOADED ***

  ANGLE =       3.05  COS_ANGLE =      -1.00


 IRC COORDINATES OF STEP 40 IN ANGSTROM

  NO.  ATOM        X              Y              Z        Z-ATOM   MASS   TYPE

    1  SI        0.000063      -0.000047       0.000001      14    28.085  QM
    2  H        -0.832049      -0.239057       1.223830       1     1.008  QM
    3  H        -0.832034      -0.239569      -1.223708       1     1.008  QM
    4  H         0.491316       1.416256      -0.000347       1     1.008  QM
    5  H         1.170939      -0.936103       0.000278       1     1.008  QM


 RMSQ FORCE :   0.0000284  MAXIMUM :   0.0000100  CONVERGED :NO 
 MAX FORCE  :   0.0000931  MAXIMUM :   0.0000150  CONVERGED :NO 

 NUMBER OF CONSTRAINED OPTIMIZATION CYCLES: 1
 
 TOTAL ENERGY = -291.624004211603
 
 
 CURRENT SPLINE LENGTH: 0.003 AMU^1/2*ANGSTROM
 IRC COORDINATE: 1.980 AMU^1/2*ANGSTROM
 
 
 *** IRC PATH GENERATION FINISHED ***
 
 
 *** CONVERGED BY MINIMUM IRC STEP SIZE ***
 
 
 *** IRC PATH IN AMU^1/2*ANGSTROM ***
 
 IRC STEP  IRC COORDINATE   IRC ENERGY   No.REDO
   -40       -1.980446     -291.624004
   -39       -1.977800     -291.624004
   -38       -1.971185     -291.624001
   -37       -1.957956     -291.623983
   -36       -1.905038     -291.623739
   -35       -1.852120     -291.623227
   -34       -1.799203     -291.622453
   -33       -1.746285     -291.621425
   -32       -1.693367     -291.620149
   -31       -1.640449     -291.618635
   -30       -1.587532     -291.616893
   -29       -1.534614     -291.614934
   -28       -1.481696     -291.612770
   -27       -1.428778     -291.610415
   -26       -1.375861     -291.607886
   -25       -1.322943     -291.605197
   -24       -1.270025     -291.602366
   -23       -1.217108     -291.599412
   -22       -1.164190     -291.596352
   -21       -1.111272     -291.593206
   -20       -1.058354     -291.589995
   -19       -1.005437     -291.586738
   -18       -0.952519     -291.583455
   -17       -0.899601     -291.580165
   -16       -0.846684     -291.576888
   -15       -0.793766     -291.573640
   -14       -0.740848     -291.570441
   -13       -0.687930     -291.567308
   -12       -0.635013     -291.564259
   -11       -0.582095     -291.561312
   -10       -0.529177     -291.558486
    -9       -0.476259     -291.555803
    -8       -0.423342     -291.553285
    -7       -0.370424     -291.550956
    -6       -0.317506     -291.548845
    -5       -0.264589     -291.546978
    -4       -0.211671     -291.545386
    -3       -0.158753     -291.544103
    -2       -0.105835     -291.543159
    -1       -0.052918     -291.542584
     0        0.000000     -291.542392
     1        0.052918     -291.542572
     2        0.105835     -291.543074
     3        0.158753     -291.543805
     4        0.211671     -291.544639
     5        0.264589     -291.545461
     6        0.317506     -291.546193
     7        0.370424     -291.546796
     8        0.423342     -291.547247
     9        0.476259     -291.547531
    10        0.529177     -291.547638
    11        0.582095     -291.547588
    12        0.661472     -291.547626
    13        0.701160     -291.547636
    14        0.714389     -291.547638
                                                                                

 IRC PATH                         STEP TIME:   240.811  TOTAL TIME:     241.758
 
 TIMING STATISTICS (SECONDS)
 

 TIMER ENTRY                    NUMBER OF CALLS   CUMUL. CPU TIME   CONTRIBUT.

 INITIALIZATION                              1             0.033         0.0 %
 INPUT                                       1             0.047         0.0 %
 DIAGONALIZATION                          2571             0.403         0.2 %
 SYMMETRY ANALYSIS                         509             0.025         0.0 %
 CORE INTEGRALS                            509            11.089         4.6 %
 ORTHOGONALIZATION MATRIX                  509             0.713         0.3 %
 MPI DIAGONALIZATION                      5704             9.307         3.8 %
                         ON NODE             1             9.610
                         ON NODE             2             9.599
                         ON NODE             3             9.549
                         ON NODE             4             9.589
                         ON NODE             5             9.554
                         ON NODE             6             9.582
                         ON NODE             7             9.570
                         ON NODE             8             9.558
                         ON NODE             9             9.594
                         ON NODE            10             9.595
                         ON NODE            11             9.577
                         ON NODE            12             9.551
                         ON NODE            13             9.631
                         ON NODE            14             9.520
                         ON NODE            15             9.349
                         ON NODE            16             9.568
                         ON NODE            17             9.574
                         ON NODE            18             9.544
                         ON NODE            19             9.552
                         ON NODE            20             9.540
                         ON NODE            21             9.569
                         ON NODE            22             9.582
                         ON NODE            23             9.595
           AVERAGE PER PROCESSOR                           9.552
 MPI AUXILIARY FUNCTION FIT               9701            24.466        10.1 %
                         ON NODE             1            24.044
                         ON NODE             2            23.878
                         ON NODE             3            24.112
                         ON NODE             4            24.052
                         ON NODE             5            23.962
                         ON NODE             6            23.856
                         ON NODE             7            24.005
                         ON NODE             8            24.236
                         ON NODE             9            24.058
                         ON NODE            10            26.416
                         ON NODE            11            26.215
                         ON NODE            12            26.469
                         ON NODE            13            25.785
                         ON NODE            14            26.216
                         ON NODE            15            26.220
                         ON NODE            16            27.103
                         ON NODE            17            26.250
                         ON NODE            18            26.669
                         ON NODE            19            26.307
                         ON NODE            20            27.511
                         ON NODE            21            26.311
                         ON NODE            22            26.669
                         ON NODE            23            26.277
           AVERAGE PER PROCESSOR                          25.462
 MPI CORE HAMILTONIAN                      509             0.783         0.3 %
                         ON NODE             1             0.811
                         ON NODE             2             0.802
                         ON NODE             3             0.804
                         ON NODE             4             0.666
                         ON NODE             5             0.786
                         ON NODE             6             0.748
                         ON NODE             7             0.701
                         ON NODE             8             0.632
                         ON NODE             9             0.635
                         ON NODE            10             0.655
                         ON NODE            11             0.745
                         ON NODE            12             0.796
                         ON NODE            13             0.810
                         ON NODE            14             0.712
                         ON NODE            15             0.646
                         ON NODE            16             0.614
                         ON NODE            17             0.640
                         ON NODE            18             0.649
                         ON NODE            19             0.612
                         ON NODE            20             0.583
                         ON NODE            21             0.588
                         ON NODE            22             0.591
                         ON NODE            23             0.595
           AVERAGE PER PROCESSOR                           0.692
 SCF ITERATION                             509           140.356        58.1 %
 MPI NEAR J CALCULATION                   4596             6.806         2.8 %
                         ON NODE             1             4.821
                         ON NODE             2             4.860
                         ON NODE             3             4.813
                         ON NODE             4             2.662
                         ON NODE             5             4.826
                         ON NODE             6             4.817
                         ON NODE             7             4.840
                         ON NODE             8             4.854
                         ON NODE             9             4.831
                         ON NODE            10             4.821
                         ON NODE            11             4.871
                         ON NODE            12             5.039
                         ON NODE            13             4.873
                         ON NODE            14             4.937
                         ON NODE            15             4.847
                         ON NODE            16             4.839
                         ON NODE            17             4.813
                         ON NODE            18             4.778
                         ON NODE            19             4.982
                         ON NODE            20             4.822
                         ON NODE            21             4.925
                         ON NODE            22             4.888
                         ON NODE            23             4.862
           AVERAGE PER PROCESSOR                           4.851
 MPI FAR J CALCULATION                    4596             4.758         2.0 %
                         ON NODE             1             4.748
                         ON NODE             2             4.764
                         ON NODE             3             4.747
                         ON NODE             4             6.864
                         ON NODE             5             4.761
                         ON NODE             6             4.729
                         ON NODE             7             4.763
                         ON NODE             8             4.748
                         ON NODE             9             4.744
                         ON NODE            10             4.769
                         ON NODE            11             4.770
                         ON NODE            12             3.664
                         ON NODE            13             3.719
                         ON NODE            14             4.153
                         ON NODE            15             4.286
                         ON NODE            16             4.215
                         ON NODE            17             3.904
                         ON NODE            18             4.047
                         ON NODE            19             3.789
                         ON NODE            20             3.840
                         ON NODE            21             3.699
                         ON NODE            22             4.481
                         ON NODE            23             4.020
           AVERAGE PER PROCESSOR                           4.458
 GRID INITIALIZATION                        46             0.184         0.1 %
 FIXED GRID GENERATION                      46             0.001         0.0 %
 MPI XC POTENTIAL                         4596            52.697        21.8 %
                         ON NODE             1            51.113
                         ON NODE             2            50.982
                         ON NODE             3            50.858
                         ON NODE             4            50.805
                         ON NODE             5            50.869
                         ON NODE             6            51.465
                         ON NODE             7            50.873
                         ON NODE             8            51.784
                         ON NODE             9            50.995
                         ON NODE            10            50.706
                         ON NODE            11            50.764
                         ON NODE            12            50.348
                         ON NODE            13            50.760
                         ON NODE            14            50.590
                         ON NODE            15            50.772
                         ON NODE            16            50.587
                         ON NODE            17            50.848
                         ON NODE            18            50.659
                         ON NODE            19            50.833
                         ON NODE            20            50.462
                         ON NODE            21            50.766
                         ON NODE            22            50.466
                         ON NODE            23            50.855
           AVERAGE PER PROCESSOR                          50.911
 MPI NEAR ERI CALCULATION                 4596             6.132         2.5 %
                         ON NODE             1             4.229
                         ON NODE             2             4.198
                         ON NODE             3             4.236
                         ON NODE             4             2.126
                         ON NODE             5             4.217
                         ON NODE             6             4.238
                         ON NODE             7             4.224
                         ON NODE             8             4.263
                         ON NODE             9             4.188
                         ON NODE            10             4.232
                         ON NODE            11             4.197
                         ON NODE            12             4.263
                         ON NODE            13             4.232
                         ON NODE            14             4.259
                         ON NODE            15             4.211
                         ON NODE            16             4.259
                         ON NODE            17             4.181
                         ON NODE            18             4.215
                         ON NODE            19             4.217
                         ON NODE            20             4.230
                         ON NODE            21             4.196
                         ON NODE            22             4.236
                         ON NODE            23             4.223
           AVERAGE PER PROCESSOR                           4.217
 MPI FAR ERI CALCULATION                  4596             2.411         1.0 %
                         ON NODE             1             2.387
                         ON NODE             2             2.433
                         ON NODE             3             2.476
                         ON NODE             4             4.527
                         ON NODE             5             2.496
                         ON NODE             6             2.448
                         ON NODE             7             2.421
                         ON NODE             8             2.419
                         ON NODE             9             2.432
                         ON NODE            10             2.402
                         ON NODE            11             2.411
                         ON NODE            12             2.274
                         ON NODE            13             2.152
                         ON NODE            14             2.006
                         ON NODE            15             2.341
                         ON NODE            16             2.308
                         ON NODE            17             2.437
                         ON NODE            18             2.309
                         ON NODE            19             2.299
                         ON NODE            20             2.356
                         ON NODE            21             2.339
                         ON NODE            22             2.258
                         ON NODE            23             0.908
           AVERAGE PER PROCESSOR                           2.385
 MPI MATRIX MULTIPLICATION               13788             7.917         3.3 %
                         ON NODE             1             8.499
                         ON NODE             2             8.426
                         ON NODE             3             8.563
                         ON NODE             4             8.562
                         ON NODE             5             8.580
                         ON NODE             6             8.528
                         ON NODE             7             8.535
                         ON NODE             8             8.567
                         ON NODE             9             8.487
                         ON NODE            10             8.521
                         ON NODE            11             8.456
                         ON NODE            12             8.536
                         ON NODE            13             8.433
                         ON NODE            14             8.608
                         ON NODE            15             8.491
                         ON NODE            16             8.484
                         ON NODE            17             8.452
                         ON NODE            18             8.568
                         ON NODE            19             8.487
                         ON NODE            20             8.513
                         ON NODE            21             8.501
                         ON NODE            22             8.511
                         ON NODE            23             8.462
           AVERAGE PER PROCESSOR                           8.487
 IRC PATH                                    1           240.811        99.6 %
 OPTIMIZATION CYCLE                          1           240.811        99.6 %
 ENERGY GRADIENTS                          469            17.321         7.2 %
 MPI XC ENERGY GRADIENTS                   469            11.002         4.6 %
                         ON NODE             1            10.782
                         ON NODE             2            10.803
                         ON NODE             3            10.793
                         ON NODE             4            10.790
                         ON NODE             5            10.780
                         ON NODE             6            10.782
                         ON NODE             7            10.790
                         ON NODE             8            10.764
                         ON NODE             9            10.787
                         ON NODE            10            10.759
                         ON NODE            11            10.791
                         ON NODE            12            10.790
                         ON NODE            13            10.762
                         ON NODE            14            10.798
                         ON NODE            15            10.767
                         ON NODE            16            10.787
                         ON NODE            17            10.804
                         ON NODE            18            10.767
                         ON NODE            19            10.778
                         ON NODE            20            10.797
                         ON NODE            21            10.796
                         ON NODE            22            10.794
                         ON NODE            23            10.793
           AVERAGE PER PROCESSOR                          10.794
 MPI NEAR ERI GRADIENTS                    469             1.127         0.5 %
                         ON NODE             1             0.878
                         ON NODE             2             0.888
                         ON NODE             3             0.887
                         ON NODE             4             0.649
                         ON NODE             5             0.880
                         ON NODE             6             0.883
                         ON NODE             7             0.889
                         ON NODE             8             0.897
                         ON NODE             9             0.880
                         ON NODE            10             0.882
                         ON NODE            11             0.884
                         ON NODE            12             0.889
                         ON NODE            13             0.887
                         ON NODE            14             0.886
                         ON NODE            15             0.877
                         ON NODE            16             0.882
                         ON NODE            17             0.891
                         ON NODE            18             0.886
                         ON NODE            19             0.885
                         ON NODE            20             0.877
                         ON NODE            21             0.880
                         ON NODE            22             0.899
                         ON NODE            23             0.890
           AVERAGE PER PROCESSOR                           0.885
 MPI FAR ERI GRADIENTS                     469             0.329         0.1 %
                         ON NODE             1             0.274
                         ON NODE             2             0.253
                         ON NODE             3             0.389
                         ON NODE             4             0.618
                         ON NODE             5             0.413
                         ON NODE             6             0.395
                         ON NODE             7             0.370
                         ON NODE             8             0.323
                         ON NODE             9             0.299
                         ON NODE            10             0.316
                         ON NODE            11             0.401
                         ON NODE            12             0.417
                         ON NODE            13             0.409
                         ON NODE            14             0.408
                         ON NODE            15             0.419
                         ON NODE            16             0.412
                         ON NODE            17             0.406
                         ON NODE            18             0.425
                         ON NODE            19             0.408
                         ON NODE            20             0.413
                         ON NODE            21             0.407
                         ON NODE            22             0.404
                         ON NODE            23             0.412
           AVERAGE PER PROCESSOR                           0.388
 MPI CORE HAMILTONIAN GRADIENTS            469             0.765         0.3 %
                         ON NODE             1             0.960
                         ON NODE             2             0.996
                         ON NODE             3             0.850
                         ON NODE             4             0.631
                         ON NODE             5             0.833
                         ON NODE             6             0.834
                         ON NODE             7             0.858
                         ON NODE             8             0.897
                         ON NODE             9             0.937
                         ON NODE            10             0.914
                         ON NODE            11             0.848
                         ON NODE            12             0.821
                         ON NODE            13             0.818
                         ON NODE            14             0.844
                         ON NODE            15             0.825
                         ON NODE            16             0.828
                         ON NODE            17             0.830
                         ON NODE            18             0.830
                         ON NODE            19             0.827
                         ON NODE            20             0.828
                         ON NODE            21             0.836
                         ON NODE            22             0.815
                         ON NODE            23             0.827
           AVERAGE PER PROCESSOR                           0.844
 MATRIX MULTIPLICATION                    6021             0.045         0.0 %
 START GUESS                                45            59.619        24.7 %
 NULLSPACE                                  45             0.066         0.0 %

 FINAL TIMING           DATE: FRI FEB 14 15:19:12 2025  TOTAL TIME:     241.762
