# Supplementary material for: Constrained Structure Minimizations on Hyperspheres for Minimum Energy Path Following
Source: J Chem Inf Model. 2025 Apr 1;65(7):3488–501. doi: 10.1021/acs.jcim.4c02351 (PMC12004539; doi:10.1021/acs.jcim.4c02351)
Supplement: Supplementary file 1 — ci4c02351_si_001.zip [file ci4c02351_si_001.zip › data_availability/rxn1/outputs/IRC/irc-full.mol]

    5
 TRAJECTORY GEOMETRY    -291.624004
 Si      0.000063   -0.000047    0.000001
  H     -0.832049   -0.239057    1.223830
  H     -0.832034   -0.239569   -1.223708
  H      0.491316    1.416256   -0.000347
  H      1.170939   -0.936103    0.000278
    5
 TRAJECTORY GEOMETRY    -291.624004
 Si     -0.000048    0.000039    0.000005
  H     -0.831247   -0.240085    1.224204
  H     -0.831192   -0.240684   -1.224124
  H      0.492790    1.415779   -0.000333
  H      1.170906   -0.935976    0.000199
    5
 TRAJECTORY GEOMETRY    -291.624001
 Si     -0.000338    0.000252    0.000002
  H     -0.828986   -0.242651    1.225321
  H     -0.828951   -0.243194   -1.225210
  H      0.496369    1.414575   -0.000344
  H      1.170874   -0.935647    0.000246
    5
 TRAJECTORY GEOMETRY    -291.623983
 Si     -0.000911    0.000684    0.000002
  H     -0.824596   -0.247791    1.227391
  H     -0.824604   -0.248388   -1.227321
  H      0.503629    1.412165   -0.000308
  H      1.170847   -0.934964    0.000244
    5
 TRAJECTORY GEOMETRY    -291.623739
 Si     -0.003215    0.002434    0.000001
  H     -0.806844   -0.268412    1.235447
  H     -0.806834   -0.268975   -1.235334
  H      0.532375    1.402021   -0.000323
  H      1.170749   -0.932371    0.000258
    5
 TRAJECTORY GEOMETRY    -291.623227
 Si     -0.005533    0.004197   -0.000003
  H     -0.788895   -0.288919    1.242901
  H     -0.788936   -0.289494   -1.242766
  H      0.561051    1.391196   -0.000281
  H      1.170827   -0.929648    0.000301
    5
 TRAJECTORY GEOMETRY    -291.622453
 Si     -0.007873    0.005970   -0.000001
  H     -0.770752   -0.309260    1.249777
  H     -0.770755   -0.309830   -1.249646
  H      0.589592    1.379626   -0.000310
  H      1.171142   -0.926812    0.000267
    5
 TRAJECTORY GEOMETRY    -291.621425
 Si     -0.010229    0.007755   -0.000002
  H     -0.752372   -0.329448    1.256091
  H     -0.752379   -0.330023   -1.255952
  H      0.617963    1.367351   -0.000304
  H      1.171669   -0.923912    0.000269
    5
 TRAJECTORY GEOMETRY    -291.620149
 Si     -0.012601    0.009552   -0.000001
  H     -0.733801   -0.349463    1.261823
  H     -0.733769   -0.350049   -1.261671
  H      0.646135    1.354321   -0.000313
  H      1.172445   -0.920941    0.000236
    5
 TRAJECTORY GEOMETRY    -291.618635
 Si     -0.014992    0.011359   -0.000001
  H     -0.714982   -0.369290    1.267003
  H     -0.714953   -0.369858   -1.266849
  H      0.674091    1.340578   -0.000326
  H      1.173469   -0.917902    0.000242
    5
 TRAJECTORY GEOMETRY    -291.616893
 Si     -0.017400    0.013176   -0.000002
  H     -0.695973   -0.388903    1.271608
  H     -0.695948   -0.389474   -1.271444
  H      0.701820    1.326084   -0.000320
  H      1.174812   -0.914811    0.000244
    5
 TRAJECTORY GEOMETRY    -291.614934
 Si     -0.019822    0.015002   -0.000002
  H     -0.676788   -0.408302    1.275645
  H     -0.676754   -0.408864   -1.275476
  H      0.729303    1.310837   -0.000331
  H      1.176446   -0.911633    0.000239
    5
 TRAJECTORY GEOMETRY    -291.612770
 Si     -0.022260    0.016836   -0.000002
  H     -0.657439   -0.427457    1.279103
  H     -0.657409   -0.428024   -1.278926
  H      0.756529    1.294820   -0.000323
  H      1.178458   -0.908402    0.000241
    5
 TRAJECTORY GEOMETRY    -291.610415
 Si     -0.024712    0.018676   -0.000002
  H     -0.637953   -0.446367    1.281997
  H     -0.637922   -0.446933   -1.281812
  H      0.783484    1.278030   -0.000321
  H      1.180830   -0.905079    0.000240
    5
 TRAJECTORY GEOMETRY    -291.607886
 Si     -0.027176    0.020523   -0.000002
  H     -0.618355   -0.465013    1.284330
  H     -0.618321   -0.465577   -1.284135
  H      0.810158    1.260454   -0.000321
  H      1.183605   -0.901655    0.000237
    5
 TRAJECTORY GEOMETRY    -291.605197
 Si     -0.029650    0.022372   -0.000003
  H     -0.598670   -0.483384    1.286107
  H     -0.598638   -0.483947   -1.285906
  H      0.836542    1.242092   -0.000316
  H      1.186798   -0.898096    0.000238
    5
 TRAJECTORY GEOMETRY    -291.602366
 Si     -0.032134    0.024224   -0.000003
  H     -0.578927   -0.501468    1.287343
  H     -0.578899   -0.502032   -1.287135
  H      0.862628    1.222939   -0.000311
  H      1.190436   -0.894385    0.000238
    5
 TRAJECTORY GEOMETRY    -291.599412
 Si     -0.034624    0.026076   -0.000004
  H     -0.559163   -0.519250    1.288044
  H     -0.559136   -0.519814   -1.287829
  H      0.888407    1.202978   -0.000306
  H      1.194553   -0.890489    0.000237
    5
 TRAJECTORY GEOMETRY    -291.596352
 Si     -0.037121    0.027928   -0.000004
  H     -0.539415   -0.536717    1.288222
  H     -0.539393   -0.537283   -1.287996
  H      0.913877    1.182198   -0.000297
  H      1.199173   -0.886364    0.000237
    5
 TRAJECTORY GEOMETRY    -291.593206
 Si     -0.039621    0.029776   -0.000005
  H     -0.519725   -0.553858    1.287893
  H     -0.519703   -0.554424   -1.287662
  H      0.939033    1.160588   -0.000294
  H      1.204312   -0.881962    0.000235
    5
 TRAJECTORY GEOMETRY    -291.589995
 Si     -0.042122    0.031617   -0.000007
  H     -0.500122   -0.570662    1.287092
  H     -0.500118   -0.571221   -1.286842
  H      0.963874    1.138136   -0.000279
  H      1.209974   -0.877213    0.000250
    5
 TRAJECTORY GEOMETRY    -291.586738
 Si     -0.044622    0.033450   -0.000007
  H     -0.480670   -0.587114    1.285819
  H     -0.480670   -0.587674   -1.285561
  H      0.988395    1.114835   -0.000270
  H      1.216198   -0.872080    0.000251
    5
 TRAJECTORY GEOMETRY    -291.583455
 Si     -0.047117    0.035272   -0.000008
  H     -0.461409   -0.603206    1.284105
  H     -0.461408   -0.603763   -1.283836
  H      1.012592    1.090673   -0.000265
  H      1.222994   -0.866490    0.000249
    5
 TRAJECTORY GEOMETRY    -291.580165
 Si     -0.049602    0.037079   -0.000008
  H     -0.442389   -0.618923    1.281972
  H     -0.442391   -0.619477   -1.281682
  H      1.036453    1.065628   -0.000251
  H      1.230364   -0.860364    0.000249
    5
 TRAJECTORY GEOMETRY    -291.576888
 Si     -0.052077    0.038867   -0.000009
  H     -0.423662   -0.634247    1.279448
  H     -0.423667   -0.634799   -1.279152
  H      1.059984    1.039698   -0.000245
  H      1.238320   -0.853624    0.000249
    5
 TRAJECTORY GEOMETRY    -291.573640
 Si     -0.054535    0.040634   -0.000010
  H     -0.405269   -0.649174    1.276568
  H     -0.405279   -0.649722   -1.276265
  H      1.083181    1.012893   -0.000237
  H      1.246846   -0.846202    0.000253
    5
 TRAJECTORY GEOMETRY    -291.570441
 Si     -0.056973    0.042376   -0.000011
  H     -0.387277   -0.663689    1.273362
  H     -0.387292   -0.664234   -1.273047
  H      1.106026    0.985196   -0.000226
  H      1.255960   -0.838016    0.000253
    5
 TRAJECTORY GEOMETRY    -291.567308
 Si     -0.059386    0.044089   -0.000011
  H     -0.369754   -0.677784    1.269860
  H     -0.369767   -0.678319   -1.269551
  H      1.128500    0.956600   -0.000233
  H      1.265661   -0.828980    0.000259
    5
 TRAJECTORY GEOMETRY    -291.564259
 Si     -0.061768    0.045770   -0.000011
  H     -0.352731   -0.691444    1.266102
  H     -0.352745   -0.691969   -1.265797
  H      1.150601    0.927136   -0.000237
  H      1.275920   -0.819042    0.000263
    5
 TRAJECTORY GEOMETRY    -291.561312
 Si     -0.064118    0.047415   -0.000011
  H     -0.336257   -0.704665    1.262122
  H     -0.336271   -0.705180   -1.261822
  H      1.172311    0.896825   -0.000243
  H      1.286719   -0.808145    0.000269
    5
 TRAJECTORY GEOMETRY    -291.558486
 Si     -0.066428    0.049022   -0.000011
  H     -0.320371   -0.717445    1.257954
  H     -0.320384   -0.717947   -1.257666
  H      1.193615    0.865703   -0.000252
  H      1.298029   -0.796251    0.000276
    5
 TRAJECTORY GEOMETRY    -291.555803
 Si     -0.068697    0.050588   -0.000009
  H     -0.305101   -0.729785    1.253635
  H     -0.305114   -0.730275   -1.253366
  H      1.214502    0.833815   -0.000266
  H      1.309814   -0.783338    0.000287
    5
 TRAJECTORY GEOMETRY    -291.553285
 Si     -0.070922    0.052112   -0.000010
  H     -0.290449   -0.741692    1.249208
  H     -0.290465   -0.742174   -1.248933
  H      1.234984    0.801234   -0.000260
  H      1.322017   -0.769414    0.000286
    5
 TRAJECTORY GEOMETRY    -291.550956
 Si     -0.073100    0.053593   -0.000011
  H     -0.276438   -0.753185    1.244697
  H     -0.276461   -0.753658   -1.244411
  H      1.255058    0.768019   -0.000247
  H      1.334610   -0.754482    0.000286
    5
 TRAJECTORY GEOMETRY    -291.548845
 Si     -0.075230    0.055030   -0.000011
  H     -0.263082   -0.764276    1.240122
  H     -0.263105   -0.764737   -1.239830
  H      1.274740    0.734238   -0.000247
  H      1.347567   -0.738565    0.000288
    5
 TRAJECTORY GEOMETRY    -291.546978
 Si     -0.077311    0.056424   -0.000012
  H     -0.250372   -0.774998    1.235497
  H     -0.250428   -0.775447   -1.235213
  H      1.294052    0.699967   -0.000236
  H      1.360845   -0.721679    0.000308
    5
 TRAJECTORY GEOMETRY    -291.545386
 Si     -0.079347    0.057774   -0.000011
  H     -0.238289   -0.785363    1.230859
  H     -0.238344   -0.785793   -1.230589
  H      1.313044    0.665294   -0.000253
  H      1.374414   -0.703917    0.000326
    5
 TRAJECTORY GEOMETRY    -291.544103
 Si     -0.081340    0.059084   -0.000011
  H     -0.226795   -0.795410    1.226208
  H     -0.226850   -0.795818   -1.225966
  H      1.331774    0.630305   -0.000282
  H      1.388253   -0.685356    0.000351
    5
 TRAJECTORY GEOMETRY    -291.543159
 Si     -0.083297    0.060359   -0.000011
  H     -0.215805   -0.805201    1.221554
  H     -0.215891   -0.805582   -1.221333
  H      1.350303    0.595091   -0.000297
  H      1.402322   -0.666126    0.000390
    5
 TRAJECTORY GEOMETRY    -291.542584
 Si     -0.085225    0.061605   -0.000011
  H     -0.205286   -0.814810    1.216878
  H     -0.205396   -0.815140   -1.216697
  H      1.368715    0.559759   -0.000356
  H      1.416701   -0.646395    0.000468
    5
 TRAJECTORY GEOMETRY    -291.542392
 Si     -0.087151    0.062841    0.000002
  H     -0.194965   -0.824496    1.212111
  H     -0.195101   -0.824530   -1.212056
  H      1.387271    0.524438   -0.000056
  H      1.431202   -0.626430   -0.000050
    5
 TRAJECTORY GEOMETRY    -291.542572
 Si     -0.089112    0.064099   -0.000013
  H     -0.184807   -0.834132    1.207215
  H     -0.184959   -0.834422   -1.207019
  H      1.406209    0.489680   -0.000338
  H      1.446613   -0.607197    0.000521
    5
 TRAJECTORY GEOMETRY    -291.543074
 Si     -0.091159    0.065417   -0.000014
  H     -0.174162   -0.844364    1.201874
  H     -0.174261   -0.844723   -1.201642
  H      1.425865    0.455655   -0.000243
  H      1.462561   -0.589349    0.000394
    5
 TRAJECTORY GEOMETRY    -291.543805
 Si     -0.093336    0.066843   -0.000014
  H     -0.162682   -0.855517    1.195909
  H     -0.162746   -0.855926   -1.195650
  H      1.446541    0.423109   -0.000165
  H      1.479500   -0.574178    0.000299
    5
 TRAJECTORY GEOMETRY    -291.544639
 Si     -0.095676    0.068414   -0.000014
  H     -0.149887   -0.867872    1.189000
  H     -0.149940   -0.868293   -1.188719
  H      1.468304    0.392900   -0.000124
  H      1.497320   -0.563048    0.000255
    5
 TRAJECTORY GEOMETRY    -291.545461
 Si     -0.098172    0.070137   -0.000015
  H     -0.135590   -0.881419    1.180974
  H     -0.135648   -0.881852   -1.180678
  H      1.490918    0.365844   -0.000091
  H      1.515633   -0.556879    0.000230
    5
 TRAJECTORY GEOMETRY    -291.546193
 Si     -0.100771    0.071980   -0.000016
  H     -0.119844   -0.895889    1.171842
  H     -0.119896   -0.896324   -1.171531
  H      1.513813    0.342111   -0.000071
  H      1.533635   -0.555561    0.000209
    5
 TRAJECTORY GEOMETRY    -291.546796
 Si     -0.103420    0.073891   -0.000016
  H     -0.102793   -0.910749    1.161771
  H     -0.102821   -0.911198   -1.161455
  H      1.536605    0.321054   -0.000052
  H      1.550493   -0.558035    0.000180
    5
 TRAJECTORY GEOMETRY    -291.547247
 Si     -0.106091    0.075827   -0.000018
  H     -0.084521   -0.925532    1.151038
  H     -0.084560   -0.925962   -1.150685
  H      1.559183    0.301847   -0.000028
  H      1.565781   -0.563224    0.000170
    5
 TRAJECTORY GEOMETRY    -291.547531
 Si     -0.108788    0.077740   -0.000016
  H     -0.065331   -0.939691    1.139967
  H     -0.065262   -0.940128   -1.139597
  H      1.581983    0.283750   -0.000054
  H      1.579593   -0.570122    0.000126
    5
 TRAJECTORY GEOMETRY    -291.547638
 Si     -0.111536    0.079589   -0.000018
  H     -0.045099   -0.952628    1.129132
  H     -0.045135   -0.953056   -1.128788
  H      1.605572    0.266240   -0.000039
  H      1.592229   -0.578273    0.000188
    5
 TRAJECTORY GEOMETRY    -291.547588
 Si     -0.112324    0.080085    0.000316
  H     -0.056078   -0.949304    1.133260
  H     -0.021992   -0.962702   -1.119116
  H      1.612650    0.260313    0.016062
  H      1.594687   -0.579992   -0.038999
    5
 TRAJECTORY GEOMETRY    -291.547626
 Si     -0.112001    0.079886    0.000147
  H     -0.050107   -0.951307    1.130881
  H     -0.033185   -0.958152   -1.123723
  H      1.609667    0.262982    0.007893
  H      1.593862   -0.579662   -0.019158
    5
 TRAJECTORY GEOMETRY    -291.547636
 Si     -0.111843    0.079787    0.000062
  H     -0.047072   -0.952314    1.129694
  H     -0.038771   -0.955881   -1.126028
  H      1.608256    0.264136    0.003818
  H      1.593402   -0.579331   -0.009212
    5
 TRAJECTORY GEOMETRY    -291.547638
 Si     -0.111770    0.079744   -0.000027
  H     -0.043218   -0.953724    1.128171
  H     -0.043824   -0.953930   -1.128042
  H      1.607626    0.264608   -0.000283
  H      1.593167   -0.579177    0.000944
