# Supplementary material for: Constrained Structure Minimizations on Hyperspheres for Minimum Energy Path Following
Source: J Chem Inf Model. 2025 Apr 1;65(7):3488–501. doi: 10.1021/acs.jcim.4c02351 (PMC12004539; doi:10.1021/acs.jcim.4c02351)
Supplement: Supplementary file 1 — ci4c02351_si_001.zip [file ci4c02351_si_001.zip › data_availability/rxn1/outputs/SADDLE/5/rxn1-sad.mol]

    5
 TRAJECTORY GEOMETRY    -291.624004
 Si      0.000001   -0.000005    0.000001
  H      1.306304   -0.733756    0.048538
  H     -0.091859    0.772564   -1.281374
  H     -0.085692    0.945094    1.160451
  H     -1.128791   -0.983762    0.072352
    5
 TRAJECTORY GEOMETRY    -291.623187
 Si     -0.006354   -0.000001    0.000944
  H     -0.701404    1.234406    0.479099
  H     -0.701188   -1.234071    0.480257
  H      0.199384   -0.000714   -1.475394
  H      1.378596    0.000390    0.573719
    5
 TRAJECTORY GEOMETRY    -291.620946
 Si     -0.012450   -0.000000    0.000910
  H     -0.662030    1.242040    0.511190
  H     -0.661818   -1.241669    0.512327
  H      0.281471   -0.000718   -1.454049
  H      1.384601    0.000384    0.547953
    5
 TRAJECTORY GEOMETRY    -291.617576
 Si     -0.018308    0.000001    0.000052
  H     -0.623428    1.247862    0.541396
  H     -0.623218   -1.247457    0.542513
  H      0.357936   -0.000721   -1.431366
  H      1.389779    0.000378    0.526003
    5
 TRAJECTORY GEOMETRY    -291.547637
 Si     -0.125520   -0.000026   -0.055523
  H      0.149721    1.128571    0.942446
  H      0.149844   -1.127777    0.943366
  H      1.520708   -0.000322   -0.584001
  H      1.677238    0.000250    0.245307
    5
 TRAJECTORY GEOMETRY    -291.613352
 Si     -0.024187    0.000006   -0.002520
  H     -0.584129    1.251386    0.571449
  H     -0.583922   -1.250956    0.572510
  H      0.428037   -0.000757   -1.409335
  H      1.393639    0.000384    0.511256
    5
 TRAJECTORY GEOMETRY    -291.608520
 Si     -0.029557    0.000002   -0.003912
  H     -0.547315    1.255138    0.596537
  H     -0.547113   -1.254677    0.597608
  H      0.494196   -0.000733   -1.383719
  H      1.397654    0.000374    0.493877
    5
 TRAJECTORY GEOMETRY    -291.603312
 Si     -0.035500    0.000004   -0.007428
  H     -0.506896    1.257620    0.621775
  H     -0.506705   -1.257152    0.622848
  H      0.552971   -0.000726   -1.360432
  H      1.399099    0.000373    0.487187
    5
 TRAJECTORY GEOMETRY    -291.547637
 Si     -0.125520   -0.000026   -0.055523
  H      0.149721    1.128571    0.942446
  H      0.149844   -1.127777    0.943366
  H      1.520708   -0.000322   -0.584001
  H      1.677238    0.000250    0.245307
    5
 TRAJECTORY GEOMETRY    -291.597915
 Si     -0.040566   -0.000001   -0.009251
  H     -0.472710    1.259303    0.642944
  H     -0.472521   -1.258796    0.644017
  H      0.610291   -0.000703   -1.333571
  H      1.404343    0.000365    0.473709
    5
 TRAJECTORY GEOMETRY    -291.592501
 Si     -0.046322   -0.000006   -0.012754
  H     -0.433808    1.259990    0.663425
  H     -0.433634   -1.259469    0.664517
  H      0.660535   -0.000674   -1.309253
  H      1.405682    0.000365    0.470689
    5
 TRAJECTORY GEOMETRY    -291.587194
 Si     -0.051059   -0.000008   -0.015291
  H     -0.401192    1.260552    0.681972
  H     -0.401019   -1.260005    0.683052
  H      0.709564   -0.000665   -1.282399
  H      1.410461    0.000361    0.461742
    5
 TRAJECTORY GEOMETRY    -291.547637
 Si     -0.125520   -0.000026   -0.055523
  H      0.149721    1.128571    0.942446
  H      0.149844   -1.127777    0.943366
  H      1.520708   -0.000322   -0.584001
  H      1.677238    0.000250    0.245307
    5
 TRAJECTORY GEOMETRY    -291.582101
 Si     -0.056110   -0.000011   -0.018228
  H     -0.367383    1.259685    0.698829
  H     -0.367220   -1.259125    0.699921
  H      0.754070   -0.000640   -1.256834
  H      1.414341    0.000357    0.457470
    5
 TRAJECTORY GEOMETRY    -291.577289
 Si     -0.060762   -0.000014   -0.021075
  H     -0.335612    1.258318    0.714235
  H     -0.335457   -1.257741    0.715333
  H      0.795447   -0.000617   -1.230639
  H      1.418855    0.000355    0.453030
    5
 TRAJECTORY GEOMETRY    -291.572807
 Si     -0.065207   -0.000017   -0.023813
  H     -0.305301    1.256343    0.728277
  H     -0.305155   -1.255752    0.729376
  H      0.834021   -0.000598   -1.204661
  H      1.423755    0.000353    0.449083
    5
 TRAJECTORY GEOMETRY    -291.547637
 Si     -0.125520   -0.000026   -0.055523
  H      0.149721    1.128571    0.942446
  H      0.149844   -1.127777    0.943366
  H      1.520708   -0.000322   -0.584001
  H      1.677238    0.000250    0.245307
    5
 TRAJECTORY GEOMETRY    -291.568676
 Si     -0.068994   -0.000019   -0.025736
  H     -0.279878    1.253125    0.740800
  H     -0.279730   -1.252516    0.741895
  H      0.871170   -0.000582   -1.178094
  H      1.432336    0.000345    0.441503
    5
 TRAJECTORY GEOMETRY    -291.564922
 Si     -0.073166   -0.000023   -0.028721
  H     -0.249954    1.250390    0.752564
  H     -0.249829   -1.249777    0.753672
  H      0.903636   -0.000553   -1.153061
  H      1.434834    0.000349    0.440872
    5
 TRAJECTORY GEOMETRY    -291.561526
 Si     -0.076645   -0.000021   -0.030829
  H     -0.225147    1.246934    0.763021
  H     -0.225019   -1.246318    0.764128
  H      0.935098   -0.000544   -1.127422
  H      1.441243    0.000343    0.436028
    5
 TRAJECTORY GEOMETRY    -291.547637
 Si     -0.125520   -0.000026   -0.055523
  H      0.149721    1.128571    0.942446
  H      0.149844   -1.127777    0.943366
  H      1.520708   -0.000322   -0.584001
  H      1.677238    0.000250    0.245307
    5
 TRAJECTORY GEOMETRY    -291.555647
 Si     -0.083289   -0.000031   -0.035151
  H     -0.176891    1.240986    0.782857
  H     -0.176814   -1.240353    0.783963
  H      0.994408   -0.000501   -1.077629
  H      1.451876    0.000362    0.427481
    5
 TRAJECTORY GEOMETRY    -291.551107
 Si     -0.088454   -0.000032   -0.038272
  H     -0.136031    1.234123    0.798911
  H     -0.135938   -1.233465    0.800023
  H      1.046825   -0.000463   -1.029178
  H      1.463187    0.000330    0.415683
    5
 TRAJECTORY GEOMETRY    -291.547724
 Si     -0.092194   -0.000033   -0.040594
  H     -0.102325    1.226832    0.812549
  H     -0.102228   -1.226161    0.813670
  H      1.092783   -0.000425   -0.982470
  H      1.475940    0.000304    0.401010
    5
 TRAJECTORY GEOMETRY    -291.547637
 Si     -0.125520   -0.000026   -0.055523
  H      0.149721    1.128571    0.942446
  H      0.149844   -1.127777    0.943366
  H      1.520708   -0.000322   -0.584001
  H      1.677238    0.000250    0.245307
    5
 TRAJECTORY GEOMETRY    -291.545311
 Si     -0.094657   -0.000036   -0.042879
  H     -0.075537    1.219459    0.826162
  H     -0.075434   -1.218756    0.827256
  H      1.132711   -0.000409   -0.938572
  H      1.491174    0.000292    0.384330
    5
 TRAJECTORY GEOMETRY    -291.547394
 Si     -0.118189   -0.000032   -0.053681
  H      0.123694    1.143631    0.930111
  H      0.123789   -1.142841    0.931074
  H      1.475006   -0.000281   -0.606013
  H      1.650152    0.000224    0.244099
    5
 TRAJECTORY GEOMETRY    -291.547135
 Si     -0.115242   -0.000034   -0.052350
  H      0.111748    1.150623    0.923364
  H      0.111830   -1.149838    0.924349
  H      1.455766   -0.000260   -0.616994
  H      1.638969    0.000209    0.244370
    5
 TRAJECTORY GEOMETRY    -291.546810
 Si     -0.112649   -0.000035   -0.050969
  H      0.100224    1.157873    0.916805
  H      0.100305   -1.157090    0.917807
  H      1.438175   -0.000249   -0.628138
  H      1.629079    0.000198    0.245033
    5
 TRAJECTORY GEOMETRY    -291.545311
 Si     -0.094657   -0.000036   -0.042879
  H     -0.075537    1.219459    0.826162
  H     -0.075434   -1.218756    0.827256
  H      1.132711   -0.000409   -0.938572
  H      1.491174    0.000292    0.384330
    5
 TRAJECTORY GEOMETRY    -291.546437
 Si     -0.109947   -0.000035   -0.049954
  H      0.089599    1.162601    0.911157
  H      0.089681   -1.161821    0.912167
  H      1.420458   -0.000251   -0.638954
  H      1.618792    0.000197    0.246295
    5
 TRAJECTORY GEOMETRY    -291.546035
 Si     -0.107727   -0.000035   -0.048982
  H      0.079624    1.167733    0.905851
  H      0.079706   -1.166957    0.906869
  H      1.404509   -0.000251   -0.650209
  H      1.609724    0.000195    0.248315
    5
 TRAJECTORY GEOMETRY    -291.545624
 Si     -0.106019   -0.000035   -0.047048
  H      0.068927    1.175605    0.898894
  H      0.069014   -1.174827    0.899918
  H      1.391766   -0.000251   -0.661436
  H      1.603253    0.000188    0.249269
    5
 TRAJECTORY GEOMETRY    -291.545311
 Si     -0.094657   -0.000036   -0.042879
  H     -0.075537    1.219459    0.826162
  H     -0.075434   -1.218756    0.827256
  H      1.132711   -0.000409   -0.938572
  H      1.491174    0.000292    0.384330
    5
 TRAJECTORY GEOMETRY    -291.545212
 Si     -0.104509   -0.000034   -0.046560
  H      0.060727    1.178515    0.894700
  H      0.060818   -1.177744    0.895731
  H      1.377263   -0.000258   -0.673007
  H      1.596180    0.000190    0.253369
    5
 TRAJECTORY GEOMETRY    -291.544767
 Si     -0.093823   -0.000037   -0.040297
  H     -0.070553    1.224503    0.823360
  H     -0.070453   -1.223798    0.824474
  H      1.145693   -0.000378   -0.920072
  H      1.492324    0.000270    0.370392
    5
 TRAJECTORY GEOMETRY    -291.544837
 Si     -0.103043   -0.000034   -0.045647
  H      0.053011    1.182689    0.889925
  H      0.053103   -1.181922    0.890965
  H      1.364917   -0.000261   -0.682824
  H      1.589135    0.000190    0.255927
    5
 TRAJECTORY GEOMETRY    -291.544482
 Si     -0.101976   -0.000034   -0.044766
  H      0.045786    1.186695    0.885376
  H      0.045876   -1.185930    0.886421
  H      1.353762   -0.000262   -0.692930
  H      1.583385    0.000190    0.259100
    5
 TRAJECTORY GEOMETRY    -291.544311
 Si     -0.094205   -0.000036   -0.040513
  H     -0.064791    1.222815    0.826415
  H     -0.064691   -1.222106    0.827525
  H      1.155988   -0.000373   -0.908550
  H      1.496961    0.000265    0.364722
    5
 TRAJECTORY GEOMETRY    -291.544168
 Si     -0.101140   -0.000034   -0.044092
  H      0.039442    1.189892    0.881497
  H      0.039534   -1.189133    0.882548
  H      1.343672   -0.000267   -0.702425
  H      1.578533    0.000193    0.262513
    5
 TRAJECTORY GEOMETRY    -291.543942
 Si     -0.094292   -0.000037   -0.040474
  H     -0.059856    1.222856    0.828450
  H     -0.059748   -1.222136    0.829557
  H      1.164768   -0.000363   -0.896897
  H      1.500819    0.000253    0.358551
    5
 TRAJECTORY GEOMETRY    -291.543894
 Si     -0.100423   -0.000034   -0.043492
  H      0.033794    1.192818    0.877975
  H      0.033889   -1.192059    0.879030
  H      1.334573   -0.000268   -0.711019
  H      1.574194    0.000192    0.265713
    5
 TRAJECTORY GEOMETRY    -291.543639
 Si     -0.094614   -0.000037   -0.040558
  H     -0.055199    1.221439    0.830786
  H     -0.055091   -1.220717    0.831890
  H      1.173365   -0.000358   -0.887614
  H      1.504518    0.000249    0.353848
    5
 TRAJECTORY GEOMETRY    -291.543657
 Si     -0.100111   -0.000034   -0.043300
  H      0.029286    1.194350    0.875526
  H      0.029381   -1.193593    0.876584
  H      1.326539   -0.000273   -0.719783
  H      1.570685    0.000194    0.269997
    5
 TRAJECTORY GEOMETRY    -291.543446
 Si     -0.099415   -0.000034   -0.042898
  H      0.024578    1.196520    0.872737
  H      0.024675   -1.195765    0.873797
  H      1.318490   -0.000276   -0.727113
  H      1.566511    0.000196    0.272834
    5
 TRAJECTORY GEOMETRY    -291.543404
 Si     -0.094853   -0.000037   -0.040617
  H     -0.051231    1.220314    0.832754
  H     -0.051124   -1.219591    0.833857
  H      1.180687   -0.000354   -0.879554
  H      1.507588    0.000246    0.349711
    5
 TRAJECTORY GEOMETRY    -291.543266
 Si     -0.099171   -0.000034   -0.042740
  H      0.020738    1.197808    0.870649
  H      0.020835   -1.197055    0.871712
  H      1.311643   -0.000280   -0.734688
  H      1.563539    0.000198    0.276574
    5
 TRAJECTORY GEOMETRY    -291.543213
 Si     -0.095063   -0.000037   -0.040675
  H     -0.047642    1.219316    0.834536
  H     -0.047535   -1.218593    0.835638
  H      1.187279   -0.000350   -0.872259
  H      1.510326    0.000243    0.345973
    5
 TRAJECTORY GEOMETRY    -291.543117
 Si     -0.098646   -0.000034   -0.042351
  H      0.016933    1.199741    0.868228
  H      0.017033   -1.198988    0.869292
  H      1.305244   -0.000283   -0.740717
  H      1.560138    0.000198    0.278920
    5
 TRAJECTORY GEOMETRY    -291.543058
 Si     -0.095227   -0.000037   -0.040711
  H     -0.044422    1.218484    0.836107
  H     -0.044314   -1.217759    0.837206
  H      1.193205   -0.000347   -0.865610
  H      1.512728    0.000240    0.342527
    5
 TRAJECTORY GEOMETRY    -291.542991
 Si     -0.098476   -0.000034   -0.042233
  H      0.013835    1.200755    0.866548
  H      0.013936   -1.200004    0.867614
  H      1.299694   -0.000287   -0.746949
  H      1.557779    0.000200    0.282047
    5
 TRAJECTORY GEOMETRY    -291.542931
 Si     -0.095375   -0.000037   -0.040745
  H     -0.041510    1.217738    0.837524
  H     -0.041401   -1.217012    0.838622
  H      1.198548   -0.000344   -0.859602
  H      1.514882    0.000237    0.339417
    5
 TRAJECTORY GEOMETRY    -291.542886
 Si     -0.098305   -0.000034   -0.042125
  H      0.011035    1.201694    0.865022
  H      0.011137   -1.200946    0.866091
  H      1.294655   -0.000290   -0.752528
  H      1.555598    0.000202    0.284830
    5
 TRAJECTORY GEOMETRY    -291.542828
 Si     -0.095506   -0.000037   -0.040776
  H     -0.038879    1.217072    0.838800
  H     -0.038770   -1.216345    0.839898
  H      1.203366   -0.000341   -0.854173
  H      1.516818    0.000235    0.336609
    5
 TRAJECTORY GEOMETRY    -291.542799
 Si     -0.098140   -0.000034   -0.042023
  H      0.008506    1.202562    0.863636
  H      0.008609   -1.201815    0.864706
  H      1.290089   -0.000292   -0.757534
  H      1.553594    0.000203    0.287316
