# Supplementary material for: Constrained Structure Minimizations on Hyperspheres for Minimum Energy Path Following
Source: J Chem Inf Model. 2025 Apr 1;65(7):3488–501. doi: 10.1021/acs.jcim.4c02351 (PMC12004539; doi:10.1021/acs.jcim.4c02351)
Supplement: Supplementary file 1 — ci4c02351_si_001.zip [file ci4c02351_si_001.zip › data_availability/rxn1/outputs/SADDLE/5/rxn1-sad.out]

 Executing /home/jasa/demon/6.2.4/object.mpi/deMon.6.2.4.mpi.

node17
node17
node17
node17
node17
node17
node17
node17
node17
node17
node17
node17
node17
node17
node17
node17
node17
node17
node17
node17
node17
node17
node17
node17
(node17:0,1,2,3,4,5,6,7,8,9,10,11,12,13,14,15,16,17,18,19,20,21,22,23)

real	2m29.594s
user	40m14.491s
sys	19m26.407s
9.1M	.
 ******************************************************************************
 ******************************************************************************
 ***                                                                        ***
 ***                              PROGRAM deMon2k                           ***
 ***                                                                        ***
 ***                        (VERSION 6.2.4, Sep. 2023)                      ***
 ***                                                                        ***
 ***     COPYRIGHT (C) BY THE INTERNATIONAL DEMON DEVELOPERS COMMUNITY      ***
 ***                                                                        ***
 ***  AUTHORS: A.M. Koster, G. Geudtner, A. Alvarez-Ibarra, M.C. Amirani,   ***
 ***           P. Calaminici, A.A.M. Carranza, M.E. Casida, J. Carmona-     ***
 ***           Espindola, J. Cuny, F.A. Delesma, R. Delgado-Venegas, V.D.   ***
 ***           Dominguez, R. Flores-Moreno, G.U. Gamboa, A. Goursot, T.     ***
 ***           Heine, K. Hermann, A. Ipatov, F. Janetzko, A. de la Lande,   ***
 ***           F. Louisnard, J. Martin del Campo, N. Pedroza Montero, L.G.  ***
 ***           M. Pettersson, D. Mejia-Rodriguez, J. Reveles, J. Vasquez-   ***
 ***           Perez, A. Vela, B. Zuniga-Gutierrez and D.R. Salahub         ***
 ***                                                                        ***
 ******************************************************************************
 ******************************************************************************
                                                                                

 FIRST TIMING           DATE: FRI FEB 14 14:46:49 2025  TOTAL TIME:       0.091
                                                                                

 INITIALIZATION                   STEP TIME:     0.034  TOTAL TIME:       0.127

 ******************************************************************************

 RXN1 SADDLE

 ******************************************************************************

 
 *** MOLECULAR SIMULATION DATA ***
 
 MOLECULAR CHARGE: 0
 NUMBER OF ATOMS: 5
 MOLECULAR SIMULATION TYPE: QM ONLY
 
 *** MOLECULAR QM DATA ***
 
 MULTIPLICITY: 1
 NUMBER OF QM ATOMS: 5
 NUMBER OF ELECTRONS: 18
 
 *** SCF OPTIONS ***
 
 SCF THEORY: RESTRICTED KOHN-SHAM (RKS)
 DIAGONALIZER: RS
 START GUESS: HUECKEL DENSITY
 SCF TOLERANCE: 0.100E-04
 POTENTIAL DENSITY: FITTED DENSITY
 NUMBER OF SCF ITERATIONS: 1000
 DIIS ACCELERATION: ON
 XC-POTENTIAL: PBE96 - PBE
 GRID TECHNIQUE: FIXED
 GRID PRUNING: ON
 GRID METHOD: DIRECT
 GRID TYPE: (99,590)p
 ATOMIC WEIGHT FUNCTION: BECKE SCREENED
 RADIAL QUADRATURE TYPE: EULER-MACLAURIN
 SCF METHODE: DIRECT & DOUBLE ASYMPTOTIC EXPANSION
 FREEZE AUXILIARY FUNCTIONS: OFF
 ANALYTICAL FIT SOLVER: DIAGONAL SVD
 SVD THRESHOLD: 0.100E-05
 SCF SCREENING: 0.556E-11
 SYMMETRY USE: NONE
 ROTATION OF THE ANGULAR GRIDS: OFF
 SCF PRINTING UNTIL CYCLE 0
 SPHERICAL ORBITALS WILL BE USED
 
 *** SADDLE INTERPOLATION OPTIONS ***
 
 SADDLE TOLERANCE: 0.100
 NUMBER OF INTERPOLATION STEPS: 500
 INTERPOLATION DISTANCE REDUCTION [%]: 5.00
 REACTANT-PRODUCT ALIGNMENT ENABLED
 
 *** PRINT OPTIONS ***
 
 PRINT OPTIMIZATION INFORMATION
 PRINT SADDLE DEBUG OUTPUT
 
 *** OUTPUT OPTIONS ***
 
 SADDLE OPTIMIZATIONS NOT REMOVED
 
 *** ACTIVATED INTERFACE PORTS ***
 
 FILE deMon.mol WILL BE WRITTEN
 
 
 *** GEOMETRY ***


 INPUT ORIENTATION IN ANGSTROM

  NO.  ATOM        X            Y            Z      Z-ATOM   MASS   TYPE OPTXYZ

    1  SI        0.000001    -0.000005     0.000001    14    28.085  QM       
    2  H         1.301123    -0.743177     0.044150     1     1.008  QM       
    3  H        -0.080543     0.791430    -1.270576     1     1.008  QM       
    4  H        -0.084944     0.928942     1.173475     1     1.008  QM       
    5  H        -1.135674    -0.977055     0.052920     1     1.008  QM       


 
 
 *** ERI STATISTIC ***
 
 Est. Integrated ERIs: 184416
 Est. Asymptotic ERIS: 0
                                                                                

 INPUT                            STEP TIME:     0.056  TOTAL TIME:       0.184
 
 *** THE INPUT ORIENTATION IS USED ***
 
 POINT GROUP: C1
 
 GROUP ORDER: 1


 STANDARD ORIENTATION IN ANGSTROM

  NO.  ATOM        X              Y              Z        Z-ATOM   MASS   TYPE

    1  SI        0.000001      -0.000005       0.000001      14    28.085  QM
    2  H         1.306304      -0.733756       0.048538       1     1.008  QM
    3  H        -0.091859       0.772564      -1.281374       1     1.008  QM
    4  H        -0.085692       0.945094       1.160451       1     1.008  QM
    5  H        -1.128791      -0.983762       0.072352       1     1.008  QM
                                                                                

 SYMMETRY ANALYSIS                STEP TIME:     0.001  TOTAL TIME:       0.187
 
 NUMBER OF TB ORBITALS: 18
                                                                                

 START GUESS                      STEP TIME:     1.103  TOTAL TIME:       1.291
 
 
 GENERAL BASIS SET: (DZVP-GGA)
 
 NUMBER OF SHELLS: 20
 NUMBER OF ORBITALS: 39
 NUMBER OF PRIMITIVE GAUSSIAN EXPONENTS: 45
 
 
 GENERAL AUXIS SET: (GEN-A2*)
 
 NUMBER OF AUXILIARY FUNCTION SETS: 25
 NUMBER OF AUXILIARY FUNCTION SHELLS: 59
 NUMBER OF AUXILIARY FUNCTION: 226
                                                                                

 MPI AUXILIARY FUNCTION FIT       STEP TIME:     0.021  TOTAL TIME:       1.316  
                                                                                

 CORE INTEGRALS                   STEP TIME:     0.025  TOTAL TIME:       1.317
                                                                                

 NULLSPACE                        STEP TIME:     0.003  TOTAL TIME:       1.325
                                                                                

 FIXED GRID GENERATION            STEP TIME:     0.001  TOTAL TIME:       1.343

 CYCLE:    1    EUPPER =     -290.525313722829    CDMIX =        0.300000000000
 CYCLE:    1    ELOWER =     -443.151254357794    SHIFT =        0.000000000000
 CYCLE:    1    EXC    =      -22.023835737935    ERCDC =       16.518475409060
 CYCLE:    1    ETOTAL =     -312.549149460764    ERROR =      152.625940634965

 CYCLE:    2    EUPPER =     -290.251505454689    CDMIX =        0.300000000000
 CYCLE:    2    ELOWER =     -290.355317753319    SHIFT =        0.000000000000
 CYCLE:    2    EXC    =      -22.133885122807    ERCDC =        0.274531013079
 CYCLE:    2    ETOTAL =     -312.385390577496    ERROR =        0.103812298630

 CYCLE:    3    EUPPER =     -290.315576581466    CDMIX =        0.300000000000
 CYCLE:    3    ELOWER =     -290.351910088996    SHIFT =        0.000000000000
 CYCLE:    3    EXC    =      -22.200906924374    ERCDC =        0.142408896857
 CYCLE:    3    ETOTAL =     -312.516483505840    ERROR =        0.036333507530

 CYCLE:    4    EUPPER =     -290.348354587275    CDMIX =        0.300000000000
 CYCLE:    4    ELOWER =     -290.361456798046    SHIFT =        0.000000000000
 CYCLE:    4    EXC    =      -22.241138412624    ERCDC =        0.075665213202
 CYCLE:    4    ETOTAL =     -312.589492999900    ERROR =        0.013102210771

 CYCLE:    5    EUPPER =     -290.365932425804    CDMIX =        0.300000000000
 CYCLE:    5    ELOWER =     -290.370719665070    SHIFT =        0.000000000000
 CYCLE:    5    EXC    =      -22.265154146510    ERCDC =        0.043701548907
 CYCLE:    5    ETOTAL =     -312.631086572314    ERROR =        0.004787239266

 CYCLE:    6    EUPPER =     -290.375595010831    CDMIX =        0.300000000000
 CYCLE:    6    ELOWER =     -290.377354388773    SHIFT =        0.000000000000
 CYCLE:    6    EXC    =      -22.279478217783    ERCDC =        0.026713698736
 CYCLE:    6    ETOTAL =     -312.655073228613    ERROR =        0.001759377943

 CYCLE:    7    EUPPER =     -290.381025418509    CDMIX =        0.300000000000
 CYCLE:    7    ELOWER =     -290.381673576536    SHIFT =        0.000000000000
 CYCLE:    7    EXC    =      -22.300404717329    EDIIS =        0.016303878242
 CYCLE:    7    ETOTAL =     -312.681430135837    ERROR =        0.000648158028

 CYCLE:    8    EUPPER =     -290.387923384391    CDMIX =        0.300000000000
 CYCLE:    8    ELOWER =     -290.387928675307    SHIFT =        0.000000000000
 CYCLE:    8    EXC    =      -22.300808196290    EDIIS =        0.002009611291
 CYCLE:    8    ETOTAL =     -312.688731580681    ERROR =        0.000005290916

 CYCLE:    9    EUPPER =     -290.388504010645    CDMIX =        0.300000000000
 CYCLE:    9    ELOWER =     -290.388504014854    SHIFT =        0.000000000000
 CYCLE:    9    EXC    =      -22.300816486644    EDIIS =        0.000055656108
 CYCLE:    9    ETOTAL =     -312.689320497289    ERROR =        0.000000004210

 CYCLE:   10    EUPPER =     -290.388488446196    CDMIX =        0.100000000000
 CYCLE:   10    ELOWER =     -290.388488446231    SHIFT =        0.000000000000
 CYCLE:   10    EXC    =      -22.300814890115    ERCDC =        0.000004678333
 CYCLE:   10    ETOTAL =     -312.689303336311    ERROR =        0.000000000035
 
 *** SCF CONVERGED ***
 

 ELECTRONIC CORE ENERGY      =       -445.422122752
 ELECTRONIC COULOMB ENERGY   =        155.033634306
 ELECTRONIC HARTREE ENERGY   =       -290.388488446

 EXCHANGE ENERGY             =        -21.684211167
 CORRELATION ENERGY          =         -0.616603723
 EXCHANGE-CORRELATION ENERGY =        -22.300814890

 ELECTRONIC SCF ENERGY       =       -312.689303336
 NUCLEAR-REPULSION ENERGY    =         21.065299140
 TOTAL SCF ENERGY            =       -291.624004196
                                                                                

 SCF ITERATION                    STEP TIME:     0.333  TOTAL TIME:       1.690
 
 
 
 *********************************************
 *** TRANSITION STATE SADDLE INTERPOLATION ***
 *********************************************


 UNRELAXED COORDINATES OF SADDLE STEP 0 IN ANGSTROM

  NO.  ATOM        X              Y              Z        Z-ATOM   MASS   TYPE

    1  SI       -0.125520      -0.000026      -0.055523      14    28.085  QM
    2  H         0.149720       1.128568       0.942450       1     1.008  QM
    3  H         0.149845      -1.127780       0.943363       1     1.008  QM
    4  H         1.520707      -0.000319      -0.584001       1     1.008  QM
    5  H         1.677238       0.000250       0.245307       1     1.008  QM


 UNRELAXED SCF-ENERGY CALCULATED IN 11 CYCLES
 
 UNRELAXED TOTAL SADDLE ENERGY = -291.547637466158
 


 ALIGNED COORDINATES OF REFERENCE STRUCTURE IN ANGSTROM

  NO.  ATOM        X              Y              Z        Z-ATOM   MASS   TYPE

    1  SI       -0.125520      -0.000026      -0.055523      14    28.085  QM
    2  H         0.149721       1.128571       0.942446       1     1.008  QM
    3  H         0.149844      -1.127777       0.943366       1     1.008  QM
    4  H         1.520708      -0.000322      -0.584001       1     1.008  QM
    5  H         1.677238       0.000250       0.245307       1     1.008  QM


 ALIGNED COORDINATES OF REACTANT IN ANGSTROM

  NO.  ATOM        X              Y              Z        Z-ATOM   MASS   TYPE

    1  SI       -0.000005       0.000001       0.000002      14    28.085  QM
    2  H        -0.741978       1.224151       0.445091       1     1.008  QM
    3  H        -0.741762      -1.223859       0.446262       1     1.008  QM
    4  H         0.111647      -0.000715      -1.494900       1     1.008  QM
    5  H         1.372228       0.000400       0.603492       1     1.008  QM

 SIMILARITY INDEX: 0.618
 


 UNRELAXED COORDINATES OF SADDLE STEP 1 IN ANGSTROM

  NO.  ATOM        X              Y              Z        Z-ATOM   MASS   TYPE

    1  SI       -0.006281      -0.000001      -0.002774      14    28.085  QM
    2  H        -0.697393       1.219372       0.469959       1     1.008  QM
    3  H        -0.697181      -1.219055       0.471118       1     1.008  QM
    4  H         0.182100      -0.000695      -1.449355       1     1.008  QM
    5  H         1.387478       0.000392       0.585583       1     1.008  QM


 UNRELAXED SCF-ENERGY CALCULATED IN 10 CYCLES
 
 UNRELAXED TOTAL SADDLE ENERGY = -291.622592578939
 
 
 
 
 ***************************************
 *** MOLECULAR GEOMETRY OPTIMIZATION ***
 ***************************************
 
 INTERPOLATION DISTANCE: 3.9563451001
 
 *** ACTIVE DEGREES OF FREEDOM: 9 ***
 
 *** ENTERING OPTIMIZATION CYCLE: 1 ***
 

 PROJECTED CARTESIAN GRADIENTS IN A.U.

  NO.  ATOM        X             Y             Z

    1  SI      -0.004467     -0.000001     -0.003975
    2  H        0.006897     -0.005150      0.001234
    3  H        0.006895      0.005148      0.001229
    4  H        0.004149      0.000007      0.016814
    5  H        0.005636      0.000000      0.001705


 ACTIVE CARTESIAN GRADIENTS

              1          2          3          4          5          6
          -0.012608  -0.000003  -0.011219   0.001414  -0.006380  -0.005413

              7          8          9
           0.002435   0.009156   0.008656


 FULL LOCAL GRADIENT

              1          2          3          4          5          6
          -0.017044  -0.000001  -0.005164   0.001191  -0.005328  -0.007158

              7          8          9
           0.001574   0.010982  -0.000463


 TANGENTIAL LOCAL GRADIENTS IN A.U.

              1          2          3          4          5          6
          -0.000001  -0.005164   0.001191  -0.005328  -0.007158   0.001574

              7          8
           0.010982  -0.000463
 
 RMSQ FORCE :   0.0053739  MAXIMUM :   0.0003000  CONVERGED : NO
 MAX FORCE  :   0.0109825  MAXIMUM :   0.0004500  CONVERGED : NO
 RMSQ FORCE6:   4.9946261  MAXIMUM6:   0.0003000  CONVERGED : NO
 MAX FORCE6 :   4.9890175  MAXIMUM6:   0.0004500  CONVERGED : NO
 


 HESSIAN EIGENVALUES


                1           2           3           4           5           6
             1.00000     1.00000     1.00000     1.00000     1.00000     1.00000
 


                7           8
             1.00000     1.00000
 


 LAMBDA FOR LMQA STEP: 0.00

  |TANGENTIAL STEP| =   0.015200  |PARALLEL STEP| =   0.000029


 STEP IN NORMAL COORDINATES

              1          2          3          4          5          6
          -0.000407   0.000001   0.005467  -0.001217   0.005459   0.006961

              7          8          9
          -0.001655  -0.010878   0.000407

 DISPLACEMENT STEP IN ANGSTROM

  NO.  ATOM        X             Y             Z

    1  SI      -0.000076      0.000000      0.001024
    2  H       -0.000359      0.002333      0.001225
    3  H       -0.000358     -0.002331      0.001226
    4  H        0.003216     -0.000002     -0.005325
    5  H       -0.002096     -0.000001     -0.002532


 ACTIVE CARTESIAN DISPLACEMENT STEP

              1          2          3          4          5          6
          -0.000407   0.000001   0.005467  -0.001217   0.005459   0.006961

              7          8          9
          -0.001655  -0.010878   0.000407
 
 PREDICTED ENERGY CHANGE: -0.000115016
 
 INTERPOLATION DISTANCE: 3.9563451001
 
 *** SCFTOL TIGHTEN TO 0.100E-06 ***
 
 *** CDFTOL TIGHTEN TO 0.750E-04 ***


 COORDINATES OF OPTIMIZATION STEP 1 IN ANGSTROM

  NO.  ATOM        X              Y              Z        Z-ATOM   MASS   TYPE

    1  SI       -0.006357      -0.000001      -0.001750      14    28.085  QM
    2  H        -0.697752       1.221705       0.471184       1     1.008  QM
    3  H        -0.697539      -1.221386       0.472344       1     1.008  QM
    4  H         0.185316      -0.000697      -1.454680       1     1.008  QM
    5  H         1.385382       0.000391       0.583051       1     1.008  QM


 
 NEW SCF-ENERGY CALCULATED IN 7 CYCLES
 

 TOTAL ENERGY    =       -291.622799431

 ENERGY CHANGE =         -0.000206852
 ENERGY RATIO  =          1.798469918
 TRUST RADIUS  =          0.200000000
 
 BFGS DELTA*GAMMA: 0.469E-04
 
 BFGS DELTA*DE2*DELTA: 0.231E-03
 
 *** ENTERING OPTIMIZATION CYCLE: 2 ***
 

 PROJECTED CARTESIAN GRADIENTS IN A.U.

  NO.  ATOM        X             Y             Z

    1  SI      -0.004181     -0.000001     -0.003255
    2  H        0.006465     -0.004468      0.001185
    3  H        0.006464      0.004467      0.001181
    4  H        0.004516      0.000006      0.013935
    5  H        0.004623      0.000000      0.000883


 ACTIVE CARTESIAN GRADIENTS

              1          2          3          4          5          6
          -0.011801  -0.000003  -0.009188   0.001346  -0.005500  -0.004081

              7          8          9
           0.002358   0.007107   0.007914


 FULL LOCAL GRADIENT

              1          2          3          4          5          6
          -0.015672  -0.000000  -0.003611   0.001140  -0.004526  -0.005631

              7          8          9
           0.001569   0.008733  -0.000478


 TANGENTIAL LOCAL GRADIENTS IN A.U.

              1          2          3          4          5          6
          -0.000000  -0.003611   0.001140  -0.004526  -0.005631   0.001569

              7          8
           0.008733  -0.000478

 COSANG =         0.998344382
 
 RMSQ FORCE :   0.0042644  MAXIMUM :   0.0003000  CONVERGED : NO
 MAX FORCE  :   0.0087328  MAXIMUM :   0.0004500  CONVERGED : NO
 RMSQ FORCE6:   4.4683218  MAXIMUM6:   0.0003000  CONVERGED : NO
 MAX FORCE6 :   4.4643252  MAXIMUM6:   0.0004500  CONVERGED : NO
 RMSQ DR    :   0.0050665  MAXIMUM :   0.0012000  CONVERGED : NO
 MAX DR     :   0.0108781  MAXIMUM :   0.0018000  CONVERGED : NO
 


 HESSIAN EIGENVALUES


                1           2           3           4           5           6
             0.19987     1.00000     1.00000     1.00000     1.00000     1.00000
 


                7           8
             1.00000     1.01253
 


 LAMBDA FOR LMQA STEP: 0.00

  |TANGENTIAL STEP| =   0.060347  |PARALLEL STEP| =   0.000460


 STEP IN NORMAL COORDINATES

              1          2          3          4          5          6
          -0.001090   0.000002   0.019313  -0.005762   0.023116   0.027444

              7          8          9
          -0.008103  -0.043317   0.002246

 DISPLACEMENT STEP IN ANGSTROM

  NO.  ATOM        X             Y             Z

    1  SI      -0.000204      0.000000      0.003618
    2  H       -0.001879      0.009952      0.005522
    3  H       -0.001874     -0.009940      0.005530
    4  H        0.012912     -0.000008     -0.020282
    5  H       -0.008080     -0.000005     -0.009869


 ACTIVE CARTESIAN DISPLACEMENT STEP

              1          2          3          4          5          6
          -0.001090   0.000002   0.019313  -0.005762   0.023116   0.027444

              7          8          9
          -0.008103  -0.043317   0.002246
 
 PREDICTED ENERGY CHANGE: -0.000359136
 
 INTERPOLATION DISTANCE: 3.9563451001
 
 *** SCFTOL TIGHTEN TO 0.750E-07 ***
 
 *** CDFTOL TIGHTEN TO 0.500E-04 ***


 COORDINATES OF OPTIMIZATION STEP 2 IN ANGSTROM

  NO.  ATOM        X              Y              Z        Z-ATOM   MASS   TYPE

    1  SI       -0.006562      -0.000001       0.001868      14    28.085  QM
    2  H        -0.699631       1.231657       0.476706       1     1.008  QM
    3  H        -0.699414      -1.231326       0.477874       1     1.008  QM
    4  H         0.198229      -0.000706      -1.474962       1     1.008  QM
    5  H         1.377301       0.000386       0.573182       1     1.008  QM


 
 NEW SCF-ENERGY CALCULATED IN 8 CYCLES
 

 TOTAL ENERGY    =       -291.623173676

 ENERGY CHANGE =         -0.000374245
 ENERGY RATIO  =          1.042068390
 TRUST RADIUS  =          0.200000000
 
 BFGS DELTA*GAMMA: 0.684E-03
 
 BFGS DELTA*DE2*DELTA: 0.723E-03
 
 *** ENTERING OPTIMIZATION CYCLE: 3 ***
 

 PROJECTED CARTESIAN GRADIENTS IN A.U.

  NO.  ATOM        X             Y             Z

    1  SI      -0.002805     -0.000001     -0.000725
    2  H        0.004363     -0.001506      0.001173
    3  H        0.004363      0.001508      0.001170
    4  H        0.005648      0.000002      0.003714
    5  H        0.000431     -0.000001     -0.002228


 ACTIVE CARTESIAN GRADIENTS

              1          2          3          4          5          6
          -0.007916  -0.000001  -0.002046   0.000975  -0.001700   0.000745

              7          8          9
           0.001739  -0.000519   0.005482


 FULL LOCAL GRADIENT

              1          2          3          4          5          6
          -0.009948   0.000000   0.001385   0.000846  -0.001107  -0.000054

              7          8          9
           0.001268   0.000337   0.000245


 TANGENTIAL LOCAL GRADIENTS IN A.U.

              1          2          3          4          5          6
           0.000000   0.001385   0.000846  -0.001107  -0.000054   0.001268

              7          8
           0.000337   0.000245

 COSANG =         0.212643263
 
 RMSQ FORCE :   0.0008399  MAXIMUM :   0.0003000  CONVERGED : NO
 MAX FORCE  :   0.0013855  MAXIMUM :   0.0004500  CONVERGED : NO
 RMSQ FORCE6:   3.8723336  MAXIMUM6:   0.0003000  CONVERGED : NO
 MAX FORCE6 :   3.8719139  MAXIMUM6:   0.0004500  CONVERGED : NO
 RMSQ DR    :   0.0201164  MAXIMUM :   0.0012000  CONVERGED : NO
 MAX DR     :   0.0433170  MAXIMUM :   0.0018000  CONVERGED : NO
 


 HESSIAN EIGENVALUES


                1           2           3           4           5           6
             0.18423     1.00000     1.00000     1.00000     1.00000     1.00000
 


                7           8
             1.00042     1.02141
 


 LAMBDA FOR LMQA STEP: 0.00

  |TANGENTIAL STEP| =   0.003985  |PARALLEL STEP| =   0.000002


 STEP IN NORMAL COORDINATES

              1          2          3          4          5          6
           0.000272  -0.000000  -0.000568  -0.001125   0.002144   0.001289

              7          8          9
          -0.001662  -0.002277  -0.000120

 DISPLACEMENT STEP IN ANGSTROM

  NO.  ATOM        X             Y             Z

    1  SI       0.000051     -0.000000     -0.000106
    2  H       -0.000468      0.000993      0.000729
    3  H       -0.000468     -0.000992      0.000728
    4  H        0.000668     -0.000002     -0.000692
    5  H       -0.000002      0.000000     -0.000203


 ACTIVE CARTESIAN DISPLACEMENT STEP

              1          2          3          4          5          6
           0.000272  -0.000000  -0.000568  -0.001125   0.002144   0.001289

              7          8          9
          -0.001662  -0.002277  -0.000120
 
 PREDICTED ENERGY CHANGE: -0.000003561
 
 INTERPOLATION DISTANCE: 3.9563451001
 
 *** SCFTOL TIGHTEN TO 0.250E-07 ***
 
 *** CDFTOL TIGHTEN TO 0.100E-04 ***


 COORDINATES OF OPTIMIZATION STEP 3 IN ANGSTROM

  NO.  ATOM        X              Y              Z        Z-ATOM   MASS   TYPE

    1  SI       -0.006511      -0.000001       0.001762      14    28.085  QM
    2  H        -0.700098       1.232650       0.477435       1     1.008  QM
    3  H        -0.699881      -1.232318       0.478601       1     1.008  QM
    4  H         0.198896      -0.000707      -1.475653       1     1.008  QM
    5  H         1.377299       0.000387       0.572979       1     1.008  QM


 
 NEW SCF-ENERGY CALCULATED IN 7 CYCLES
 

 TOTAL ENERGY    =       -291.623179478

 ENERGY CHANGE =         -0.000005803
 ENERGY RATIO  =          1.629285794
 TRUST RADIUS  =          0.200000000
 
 BFGS DELTA*GAMMA: 0.267E-05
 
 BFGS DELTA*DE2*DELTA: 0.716E-05
 
 *** ENTERING OPTIMIZATION CYCLE: 4 ***
 

 PROJECTED CARTESIAN GRADIENTS IN A.U.

  NO.  ATOM        X             Y             Z

    1  SI      -0.002697     -0.000001     -0.000750
    2  H        0.004105     -0.001130      0.001349
    3  H        0.004105      0.001133      0.001347
    4  H        0.005661      0.000001      0.003499
    5  H        0.000363     -0.000001     -0.002236


 ACTIVE CARTESIAN GRADIENTS

              1          2          3          4          5          6
          -0.007611  -0.000002  -0.002116   0.000803  -0.001255   0.000884

              7          8          9
           0.001441  -0.000832   0.005383


 FULL LOCAL GRADIENT

              1          2          3          4          5          6
          -0.009682  -0.000000   0.001195   0.000676  -0.000676   0.000114

              7          8          9
           0.000981  -0.000010   0.000293


 TANGENTIAL LOCAL GRADIENTS IN A.U.

              1          2          3          4          5          6
          -0.000000   0.001195   0.000676  -0.000676   0.000114   0.000981

              7          8
          -0.000010   0.000293

 COSANG =         0.976915546
 
 RMSQ FORCE :   0.0006523  MAXIMUM :   0.0003000  CONVERGED : NO
 MAX FORCE  :   0.0011952  MAXIMUM :   0.0004500  CONVERGED : NO
 RMSQ FORCE6:   3.1618662  MAXIMUM6:   0.0003000  CONVERGED : NO
 MAX FORCE6 :   3.1615266  MAXIMUM6:   0.0004500  CONVERGED : NO
 RMSQ DR    :   0.0013285  MAXIMUM :   0.0012000  CONVERGED : NO
 MAX DR     :   0.0022767  MAXIMUM :   0.0018000  CONVERGED : NO
 


 HESSIAN EIGENVALUES


                1           2           3           4           5           6
             0.16492     0.42202     1.00000     1.00000     1.00000     1.00000
 


                7           8
             1.00017     1.00702
 


 LAMBDA FOR LMQA STEP: 0.00

  |TANGENTIAL STEP| =   0.007032  |PARALLEL STEP| =   0.000006


 STEP IN NORMAL COORDINATES

              1          2          3          4          5          6
           0.000731  -0.000000  -0.003148  -0.002562   0.003466   0.001069

              7          8          9
          -0.003719  -0.002232  -0.000693

 DISPLACEMENT STEP IN ANGSTROM

  NO.  ATOM        X             Y             Z

    1  SI       0.000137     -0.000000     -0.000590
    2  H       -0.001085      0.001693      0.001450
    3  H       -0.001086     -0.001691      0.001444
    4  H        0.000647     -0.000005     -0.000146
    5  H        0.000800      0.000002      0.000365


 ACTIVE CARTESIAN DISPLACEMENT STEP

              1          2          3          4          5          6
           0.000731  -0.000000  -0.003148  -0.002562   0.003466   0.001069

              7          8          9
          -0.003719  -0.002232  -0.000693
 
 PREDICTED ENERGY CHANGE: -0.000005771
 
 INTERPOLATION DISTANCE: 3.9563451001


 COORDINATES OF OPTIMIZATION STEP 4 IN ANGSTROM

  NO.  ATOM        X              Y              Z        Z-ATOM   MASS   TYPE

    1  SI       -0.006374      -0.000001       0.001172      14    28.085  QM
    2  H        -0.701183       1.234343       0.478885       1     1.008  QM
    3  H        -0.700967      -1.234009       0.480046       1     1.008  QM
    4  H         0.199543      -0.000712      -1.475800       1     1.008  QM
    5  H         1.378099       0.000389       0.573343       1     1.008  QM


 
 NEW SCF-ENERGY CALCULATED IN 8 CYCLES
 

 TOTAL ENERGY    =       -291.623186119

 ENERGY CHANGE =         -0.000006641
 ENERGY RATIO  =          1.150754069
 TRUST RADIUS  =          0.200000000
 
 BFGS DELTA*GAMMA: 0.988E-05
 
 BFGS DELTA*DE2*DELTA: 0.117E-04
 
 *** ENTERING OPTIMIZATION CYCLE: 5 ***
 

 PROJECTED CARTESIAN GRADIENTS IN A.U.

  NO.  ATOM        X             Y             Z

    1  SI      -0.002544     -0.000001     -0.001015
    2  H        0.003612     -0.000408      0.001807
    3  H        0.003613      0.000412      0.001804
    4  H        0.005607      0.000001      0.003725
    5  H        0.000599     -0.000001     -0.001980


 ACTIVE CARTESIAN GRADIENTS

              1          2          3          4          5          6
          -0.007182  -0.000002  -0.002863   0.000365  -0.000432   0.000856

              7          8          9
           0.000699  -0.001021   0.005262


 FULL LOCAL GRADIENT

              1          2          3          4          5          6
          -0.009469  -0.000001   0.000330   0.000233   0.000147   0.000104

              7          8          9
           0.000240  -0.000223   0.000282


 TANGENTIAL LOCAL GRADIENTS IN A.U.

              1          2          3          4          5          6
          -0.000001   0.000330   0.000233   0.000147   0.000104   0.000240

              7          8
          -0.000223   0.000282

 COSANG =         0.688164855
 
 RMSQ FORCE :   0.0002186  MAXIMUM :   0.0003000  CONVERGED :YES
 MAX FORCE  :   0.0003298  MAXIMUM :   0.0004500  CONVERGED :YES
 RMSQ FORCE6:   2.2359722  MAXIMUM6:   0.0003000  CONVERGED : NO
 MAX FORCE6 :   2.2359288  MAXIMUM6:   0.0004500  CONVERGED : NO
 RMSQ DR    :   0.0023441  MAXIMUM :   0.0012000  CONVERGED : NO
 MAX DR     :   0.0037192  MAXIMUM :   0.0018000  CONVERGED : NO
 


 HESSIAN EIGENVALUES


                1           2           3           4           5           6
             0.17979     0.32433     1.00000     1.00000     1.00000     1.00000
 


                7           8
             1.00031     1.01719
 


 LAMBDA FOR LMQA STEP: 0.00

  |TANGENTIAL STEP| =   0.001717  |PARALLEL STEP| =   0.000000


 STEP IN NORMAL COORDINATES

              1          2          3          4          5          6
           0.000105   0.000001  -0.001219  -0.000557  -0.000009  -0.000377

              7          8          9
          -0.000699   0.000587  -0.000403

 DISPLACEMENT STEP IN ANGSTROM

  NO.  ATOM        X             Y             Z

    1  SI       0.000020      0.000000     -0.000228
    2  H       -0.000220      0.000062      0.000214
    3  H       -0.000221     -0.000062      0.000211
    4  H       -0.000159     -0.000002      0.000405
    5  H        0.000496      0.000001      0.000376


 ACTIVE CARTESIAN DISPLACEMENT STEP

              1          2          3          4          5          6
           0.000105   0.000001  -0.001219  -0.000557  -0.000009  -0.000377

              7          8          9
          -0.000699   0.000587  -0.000403
 
 PREDICTED ENERGY CHANGE: -0.000000495
 
 INTERPOLATION DISTANCE: 3.9563451001
 
 *** SCFTOL TIGHTEN TO 0.100E-08 ***
 
 *** CDFTOL TIGHTEN TO 0.500E-05 ***


 COORDINATES OF OPTIMIZATION STEP 5 IN ANGSTROM

  NO.  ATOM        X              Y              Z        Z-ATOM   MASS   TYPE

    1  SI       -0.006354      -0.000001       0.000944      14    28.085  QM
    2  H        -0.701404       1.234406       0.479099       1     1.008  QM
    3  H        -0.701188      -1.234071       0.480257       1     1.008  QM
    4  H         0.199384      -0.000714      -1.475394       1     1.008  QM
    5  H         1.378596       0.000390       0.573719       1     1.008  QM


 
 NEW SCF-ENERGY CALCULATED IN 7 CYCLES
 

 TOTAL ENERGY    =       -291.623186758

 ENERGY CHANGE =         -0.000000639
 ENERGY RATIO  =          1.292615007
 TRUST RADIUS  =          0.200000000
 
 BFGS DELTA*GAMMA: 0.703E-06
 
 BFGS DELTA*DE2*DELTA: 0.997E-06
 
 *** ENTERING OPTIMIZATION CYCLE: 6 ***
 

 PROJECTED CARTESIAN GRADIENTS IN A.U.

  NO.  ATOM        X             Y             Z

    1  SI      -0.002561     -0.000001     -0.001131
    2  H        0.003565     -0.000333      0.001905
    3  H        0.003566      0.000337      0.001902
    4  H        0.005578      0.000001      0.003992
    5  H        0.000810     -0.000001     -0.001829


 ACTIVE CARTESIAN GRADIENTS

              1          2          3          4          5          6
          -0.007229  -0.000003  -0.003192   0.000260  -0.000364   0.000736

              7          8          9
           0.000539  -0.000872   0.005249


 FULL LOCAL GRADIENT

              1          2          3          4          5          6
          -0.009575  -0.000001   0.000047   0.000124   0.000227  -0.000033

              7          8          9
           0.000069  -0.000058   0.000200


 TANGENTIAL LOCAL GRADIENTS IN A.U.

              1          2          3          4          5          6
          -0.000001   0.000047   0.000124   0.000227  -0.000033   0.000069

              7          8
          -0.000058   0.000200

 COSANG =         0.752645057
 
 *** CONVERGED BY GRADIENT AND DISPLACEMENT CRITERIA ***
 *** AFTER 5 OPTIMIZATION CYCLES ***
 
 
 RMSQ FORCE :   0.0001218  MAXIMUM :   0.0003000  CONVERGED :YES
 MAX FORCE  :   0.0002275  MAXIMUM :   0.0004500  CONVERGED :YES
 RMSQ FORCE6:   0.0030183  MAXIMUM6:   0.0003000  CONVERGED : NO
 MAX FORCE6 :   0.0061692  MAXIMUM6:   0.0004500  CONVERGED : NO
 RMSQ DR    :   0.0005722  MAXIMUM :   0.0012000  CONVERGED :YES
 MAX DR     :   0.0012195  MAXIMUM :   0.0018000  CONVERGED :YES
 
 
 *** THE GEOMETRY IS OPTIMIZED ***
 
 
 INTERPOLATION DISTANCE: 3.9563451001


 RELAXED REACTANT COORDINATES OF SADDLE STEP 1 IN ANGSTROM

  NO.  ATOM        X              Y              Z        Z-ATOM   MASS   TYPE

    1  SI       -0.006354      -0.000001       0.000944      14    28.085  QM
    2  H        -0.701404       1.234406       0.479099       1     1.008  QM
    3  H        -0.701188      -1.234071       0.480257       1     1.008  QM
    4  H         0.199384      -0.000714      -1.475394       1     1.008  QM
    5  H         1.378596       0.000390       0.573719       1     1.008  QM


 NUMBER OF CONSTRAINED OPTIMIZATION CYCLES: 5
 
 RELAXED REACTANT ENERGY = -291.623186758138
 
 ANGLE BETWEEN SUCCESSIVE SADDLE GRADIENTS: -0.118
 
 
 ERROR REACTANT - PRODUCT 0.076366729874
 
 
 DESADDLE_1 0.000817437894
 
 RMSQ FORCE :   0.0031081  MAXIMUM :   0.0003000  CONVERGED :NO 
 MAX FORCE  :   0.0087948  MAXIMUM :   0.0004500  CONVERGED :NO 


 UNRELAXED COORDINATES OF SADDLE STEP 2 IN ANGSTROM

  NO.  ATOM        X              Y              Z        Z-ATOM   MASS   TYPE

    1  SI       -0.012312      -0.000002      -0.001880      14    28.085  QM
    2  H        -0.658847       1.229114       0.502266       1     1.008  QM
    3  H        -0.658636      -1.228756       0.503412       1     1.008  QM
    4  H         0.265450      -0.000694      -1.430825       1     1.008  QM
    5  H         1.393528       0.000383       0.557298       1     1.008  QM


 UNRELAXED SCF-ENERGY CALCULATED IN 10 CYCLES
 
 UNRELAXED TOTAL SADDLE ENERGY = -291.620455877026
 
 
 
 
 ***************************************
 *** MOLECULAR GEOMETRY OPTIMIZATION ***
 ***************************************
 
 INTERPOLATION DISTANCE: 3.7583207201
 
 *** ACTIVE DEGREES OF FREEDOM: 9 ***
 
 *** ENTERING OPTIMIZATION CYCLE: 1 ***
 

 PROJECTED CARTESIAN GRADIENTS IN A.U.

  NO.  ATOM        X             Y             Z

    1  SI      -0.006397     -0.000002     -0.004654
    2  H        0.009549     -0.005166      0.002855
    3  H        0.009549      0.005170      0.002848
    4  H        0.008481      0.000008      0.019373
    5  H        0.006189      0.000000     -0.000508


 ACTIVE CARTESIAN GRADIENTS

              1          2          3          4          5          6
          -0.018062  -0.000007  -0.013138   0.001495  -0.006385  -0.004441

              7          8          9
           0.002762   0.007847   0.013027


 FULL LOCAL GRADIENT

              1          2          3          4          5          6
          -0.024604  -0.000003  -0.004623   0.001083  -0.004743  -0.006657

              7          8          9
           0.001435   0.010183   0.000019


 TANGENTIAL LOCAL GRADIENTS IN A.U.

              1          2          3          4          5          6
          -0.000003  -0.004623   0.001083  -0.004743  -0.006657   0.001435

              7          8
           0.010183   0.000019
 
 RMSQ FORCE :   0.0049384  MAXIMUM :   0.0003000  CONVERGED : NO
 MAX FORCE  :   0.0101830  MAXIMUM :   0.0004500  CONVERGED : NO
 RMSQ FORCE6:   4.9950616  MAXIMUM6:   0.0003000  CONVERGED : NO
 MAX FORCE6 :   4.9898170  MAXIMUM6:   0.0004500  CONVERGED : NO
 


 HESSIAN EIGENVALUES


                1           2           3           4           5           6
             1.00000     1.00000     1.00000     1.00000     1.00000     1.00000
 


                7           8
             1.00000     1.00000
 


 LAMBDA FOR LMQA STEP: 0.00

  |TANGENTIAL STEP| =   0.013968  |PARALLEL STEP| =   0.000026


 STEP IN NORMAL COORDINATES

              1          2          3          4          5          6
          -0.000722   0.000003   0.004741  -0.001107   0.004852   0.006524

              7          8          9
          -0.001498  -0.010126  -0.000002

 DISPLACEMENT STEP IN ANGSTROM

  NO.  ATOM        X             Y             Z

    1  SI      -0.000135      0.000001      0.000886
    2  H       -0.000256      0.002075      0.001174
    3  H       -0.000256     -0.002074      0.001176
    4  H        0.003140     -0.000002     -0.004948
    5  H       -0.001914     -0.000001     -0.002079


 ACTIVE CARTESIAN DISPLACEMENT STEP

              1          2          3          4          5          6
          -0.000722   0.000003   0.004741  -0.001107   0.004852   0.006524

              7          8          9
          -0.001498  -0.010126  -0.000002
 
 PREDICTED ENERGY CHANGE: -0.000096912
 
 INTERPOLATION DISTANCE: 3.7583207201
 
 *** SCFTOL TIGHTEN TO 0.100E-06 ***
 
 *** CDFTOL TIGHTEN TO 0.750E-04 ***


 COORDINATES OF OPTIMIZATION STEP 1 IN ANGSTROM

  NO.  ATOM        X              Y              Z        Z-ATOM   MASS   TYPE

    1  SI       -0.012447      -0.000001      -0.000994      14    28.085  QM
    2  H        -0.659103       1.231189       0.503440       1     1.008  QM
    3  H        -0.658892      -1.230830       0.504588       1     1.008  QM
    4  H         0.268590      -0.000696      -1.435773       1     1.008  QM
    5  H         1.391614       0.000382       0.555219       1     1.008  QM


 
 NEW SCF-ENERGY CALCULATED IN 7 CYCLES
 

 TOTAL ENERGY    =       -291.620629899

 ENERGY CHANGE =         -0.000174022
 ENERGY RATIO  =          1.795678639
 TRUST RADIUS  =          0.200000000
 
 BFGS DELTA*GAMMA: 0.402E-04
 
 BFGS DELTA*DE2*DELTA: 0.195E-03
 
 *** ENTERING OPTIMIZATION CYCLE: 2 ***
 

 PROJECTED CARTESIAN GRADIENTS IN A.U.

  NO.  ATOM        X             Y             Z

    1  SI      -0.006218     -0.000002     -0.003999
    2  H        0.009228     -0.004551      0.002821
    3  H        0.009227      0.004554      0.002814
    4  H        0.009014      0.000007      0.016667
    5  H        0.005353     -0.000000     -0.001194


 ACTIVE CARTESIAN GRADIENTS

              1          2          3          4          5          6
          -0.017556  -0.000006  -0.011285   0.001398  -0.005600  -0.003167

              7          8          9
           0.002657   0.005904   0.012272


 FULL LOCAL GRADIENT

              1          2          3          4          5          6
          -0.023460  -0.000002  -0.003107   0.001002  -0.004019  -0.005219

              7          8          9
           0.001388   0.008065  -0.000158


 TANGENTIAL LOCAL GRADIENTS IN A.U.

              1          2          3          4          5          6
          -0.000002  -0.003107   0.001002  -0.004019  -0.005219   0.001388

              7          8
           0.008065  -0.000158

 COSANG =         0.997991745
 
 RMSQ FORCE :   0.0038898  MAXIMUM :   0.0003000  CONVERGED : NO
 MAX FORCE  :   0.0080652  MAXIMUM :   0.0004500  CONVERGED : NO
 RMSQ FORCE6:   4.4686568  MAXIMUM6:   0.0003000  CONVERGED : NO
 MAX FORCE6 :   4.4649223  MAXIMUM6:   0.0004500  CONVERGED : NO
 RMSQ DR    :   0.0046560  MAXIMUM :   0.0012000  CONVERGED : NO
 MAX DR     :   0.0101258  MAXIMUM :   0.0018000  CONVERGED : NO
 


 HESSIAN EIGENVALUES


                1           2           3           4           5           6
             0.20273     1.00000     1.00000     1.00000     1.00000     1.00000
 


                7           8
             1.00000     1.01474
 


 LAMBDA FOR LMQA STEP: 0.00

  |TANGENTIAL STEP| =   0.054269  |PARALLEL STEP| =   0.000392


 STEP IN NORMAL COORDINATES

              1          2          3          4          5          6
          -0.001964   0.000007   0.015969  -0.004988   0.020200   0.025249

              7          8          9
          -0.007028  -0.039572   0.000830

 DISPLACEMENT STEP IN ANGSTROM

  NO.  ATOM        X             Y             Z

    1  SI      -0.000368      0.000001      0.002985
    2  H       -0.001423      0.008683      0.005270
    3  H       -0.001422     -0.008678      0.005278
    4  H        0.012241     -0.000008     -0.018349
    5  H       -0.007453     -0.000004     -0.007954


 ACTIVE CARTESIAN DISPLACEMENT STEP

              1          2          3          4          5          6
          -0.001964   0.000007   0.015969  -0.004988   0.020200   0.025249

              7          8          9
          -0.007028  -0.039572   0.000830
 
 PREDICTED ENERGY CHANGE: -0.000291010
 
 INTERPOLATION DISTANCE: 3.7583207201
 
 *** SCFTOL TIGHTEN TO 0.750E-07 ***
 
 *** CDFTOL TIGHTEN TO 0.500E-04 ***


 COORDINATES OF OPTIMIZATION STEP 2 IN ANGSTROM

  NO.  ATOM        X              Y              Z        Z-ATOM   MASS   TYPE

    1  SI       -0.012815      -0.000000       0.001991      14    28.085  QM
    2  H        -0.660526       1.239872       0.508710       1     1.008  QM
    3  H        -0.660314      -1.239508       0.509867       1     1.008  QM
    4  H         0.280831      -0.000704      -1.454122       1     1.008  QM
    5  H         1.384161       0.000378       0.547265       1     1.008  QM


 
 NEW SCF-ENERGY CALCULATED IN 8 CYCLES
 

 TOTAL ENERGY    =       -291.620935169

 ENERGY CHANGE =         -0.000305269
 ENERGY RATIO  =          1.049000714
 TRUST RADIUS  =          0.200000000
 
 BFGS DELTA*GAMMA: 0.558E-03
 
 BFGS DELTA*DE2*DELTA: 0.594E-03
 
 *** ENTERING OPTIMIZATION CYCLE: 3 ***
 

 PROJECTED CARTESIAN GRADIENTS IN A.U.

  NO.  ATOM        X             Y             Z

    1  SI      -0.005216     -0.000001     -0.001742
    2  H        0.007534     -0.001920      0.002841
    3  H        0.007534      0.001923      0.002838
    4  H        0.010619      0.000003      0.007294
    5  H        0.001848     -0.000002     -0.003776


 ACTIVE CARTESIAN GRADIENTS

              1          2          3          4          5          6
          -0.014726  -0.000002  -0.004909   0.000946  -0.002256   0.001335

              7          8          9
           0.001974  -0.001140   0.009849


 FULL LOCAL GRADIENT

              1          2          3          4          5          6
          -0.018597   0.000001   0.001626   0.000626  -0.000981  -0.000077

              7          8          9
           0.000978   0.000335   0.000023


 TANGENTIAL LOCAL GRADIENTS IN A.U.

              1          2          3          4          5          6
           0.000001   0.001626   0.000626  -0.000981  -0.000077   0.000978

              7          8
           0.000335   0.000023

 COSANG =         0.160363779
 
 RMSQ FORCE :   0.0007962  MAXIMUM :   0.0003000  CONVERGED : NO
 MAX FORCE  :   0.0016257  MAXIMUM :   0.0004500  CONVERGED : NO
 RMSQ FORCE6:   3.8723673  MAXIMUM6:   0.0003000  CONVERGED : NO
 MAX FORCE6 :   3.8717271  MAXIMUM6:   0.0004500  CONVERGED : NO
 RMSQ DR    :   0.0180901  MAXIMUM :   0.0012000  CONVERGED : NO
 MAX DR     :   0.0395716  MAXIMUM :   0.0018000  CONVERGED : NO
 


 HESSIAN EIGENVALUES


                1           2           3           4           5           6
             0.18586     1.00000     1.00000     1.00000     1.00000     1.00000
 


                7           8
             1.00042     1.02472
 


 LAMBDA FOR LMQA STEP: 0.00

  |TANGENTIAL STEP| =   0.003295  |PARALLEL STEP| =   0.000001


 STEP IN NORMAL COORDINATES

              1          2          3          4          5          6
           0.000473  -0.000001  -0.000978  -0.000823   0.001744   0.001026

              7          8          9
          -0.001262  -0.001819   0.000005

 DISPLACEMENT STEP IN ANGSTROM

  NO.  ATOM        X             Y             Z

    1  SI       0.000089     -0.000000     -0.000183
    2  H       -0.000400      0.000797      0.000717
    3  H       -0.000399     -0.000795      0.000714
    4  H        0.000460     -0.000003     -0.000394
    5  H       -0.000128      0.000001     -0.000073


 ACTIVE CARTESIAN DISPLACEMENT STEP

              1          2          3          4          5          6
           0.000473  -0.000001  -0.000978  -0.000823   0.001744   0.001026

              7          8          9
          -0.001262  -0.001819   0.000005
 
 PREDICTED ENERGY CHANGE: -0.000002923
 
 INTERPOLATION DISTANCE: 3.7583207201
 
 *** SCFTOL TIGHTEN TO 0.250E-07 ***
 
 *** CDFTOL TIGHTEN TO 0.100E-04 ***


 COORDINATES OF OPTIMIZATION STEP 3 IN ANGSTROM

  NO.  ATOM        X              Y              Z        Z-ATOM   MASS   TYPE

    1  SI       -0.012727      -0.000000       0.001808      14    28.085  QM
    2  H        -0.660925       1.240669       0.509427       1     1.008  QM
    3  H        -0.660713      -1.240303       0.510581       1     1.008  QM
    4  H         0.281291      -0.000706      -1.454516       1     1.008  QM
    5  H         1.384033       0.000379       0.547192       1     1.008  QM


 
 NEW SCF-ENERGY CALCULATED IN 7 CYCLES
 

 TOTAL ENERGY    =       -291.620940053

 ENERGY CHANGE =         -0.000004885
 ENERGY RATIO  =          1.671245672
 TRUST RADIUS  =          0.200000000
 
 BFGS DELTA*GAMMA: 0.196E-05
 
 BFGS DELTA*DE2*DELTA: 0.590E-05
 
 *** ENTERING OPTIMIZATION CYCLE: 4 ***
 

 PROJECTED CARTESIAN GRADIENTS IN A.U.

  NO.  ATOM        X             Y             Z

    1  SI      -0.005109     -0.000001     -0.001802
    2  H        0.007305     -0.001584      0.003029
    3  H        0.007306      0.001589      0.003025
    4  H        0.010606      0.000003      0.007224
    5  H        0.001754     -0.000002     -0.003769


 ACTIVE CARTESIAN GRADIENTS

              1          2          3          4          5          6
          -0.014424  -0.000003  -0.005077   0.000812  -0.001853   0.001427

              7          8          9
           0.001719  -0.001377   0.009829


 FULL LOCAL GRADIENT

              1          2          3          4          5          6
          -0.018397   0.000000   0.001343   0.000492  -0.000588   0.000041

              7          8          9
           0.000732   0.000067   0.000123


 TANGENTIAL LOCAL GRADIENTS IN A.U.

              1          2          3          4          5          6
           0.000000   0.001343   0.000492  -0.000588   0.000041   0.000732

              7          8
           0.000067   0.000123

 COSANG =         0.984224469
 
 RMSQ FORCE :   0.0006070  MAXIMUM :   0.0003000  CONVERGED : NO
 MAX FORCE  :   0.0013428  MAXIMUM :   0.0004500  CONVERGED : NO
 RMSQ FORCE6:   3.1618947  MAXIMUM6:   0.0003000  CONVERGED : NO
 MAX FORCE6 :   3.1614323  MAXIMUM6:   0.0004500  CONVERGED : NO
 RMSQ DR    :   0.0010982  MAXIMUM :   0.0012000  CONVERGED :YES
 MAX DR     :   0.0018194  MAXIMUM :   0.0018000  CONVERGED : NO
 


 HESSIAN EIGENVALUES


                1           2           3           4           5           6
             0.17117     0.36552     1.00000     1.00000     1.00000     1.00001
 


                7           8
             1.00028     1.01197
 


 LAMBDA FOR LMQA STEP: 0.00

  |TANGENTIAL STEP| =   0.006659  |PARALLEL STEP| =   0.000006


 STEP IN NORMAL COORDINATES

              1          2          3          4          5          6
           0.001362  -0.000001  -0.003962  -0.001970   0.003023   0.000989

              7          8          9
          -0.002942  -0.002010  -0.000299

 DISPLACEMENT STEP IN ANGSTROM

  NO.  ATOM        X             Y             Z

    1  SI       0.000255     -0.000000     -0.000740
    2  H       -0.001000      0.001446      0.001609
    3  H       -0.001000     -0.001441      0.001597
    4  H        0.000338     -0.000008      0.000216
    5  H        0.000314      0.000004      0.000485


 ACTIVE CARTESIAN DISPLACEMENT STEP

              1          2          3          4          5          6
           0.001362  -0.000001  -0.003962  -0.001970   0.003023   0.000989

              7          8          9
          -0.002942  -0.002010  -0.000299
 
 PREDICTED ENERGY CHANGE: -0.000005221
 
 INTERPOLATION DISTANCE: 3.7583207201


 COORDINATES OF OPTIMIZATION STEP 4 IN ANGSTROM

  NO.  ATOM        X              Y              Z        Z-ATOM   MASS   TYPE

    1  SI       -0.012472      -0.000001       0.001068      14    28.085  QM
    2  H        -0.661926       1.242115       0.511036       1     1.008  QM
    3  H        -0.661713      -1.241744       0.512178       1     1.008  QM
    4  H         0.281629      -0.000715      -1.454300       1     1.008  QM
    5  H         1.384347       0.000382       0.547677       1     1.008  QM


 
 NEW SCF-ENERGY CALCULATED IN 8 CYCLES
 

 TOTAL ENERGY    =       -291.620945761

 ENERGY CHANGE =         -0.000005708
 ENERGY RATIO  =          1.093210196
 TRUST RADIUS  =          0.200000000
 
 BFGS DELTA*GAMMA: 0.964E-05
 
 BFGS DELTA*DE2*DELTA: 0.107E-04
 
 *** ENTERING OPTIMIZATION CYCLE: 5 ***
 

 PROJECTED CARTESIAN GRADIENTS IN A.U.

  NO.  ATOM        X             Y             Z

    1  SI      -0.004911     -0.000002     -0.002122
    2  H        0.006819     -0.000878      0.003538
    3  H        0.006821      0.000886      0.003534
    4  H        0.010467      0.000003      0.007668
    5  H        0.001818     -0.000001     -0.003536


 ACTIVE CARTESIAN GRADIENTS

              1          2          3          4          5          6
          -0.013865  -0.000005  -0.005985   0.000458  -0.001027   0.001355

              7          8          9
           0.001065  -0.001508   0.009890


 FULL LOCAL GRADIENT

              1          2          3          4          5          6
          -0.018225  -0.000002   0.000265   0.000132   0.000238  -0.000007

              7          8          9
           0.000079  -0.000096   0.000301


 TANGENTIAL LOCAL GRADIENTS IN A.U.

              1          2          3          4          5          6
          -0.000002   0.000265   0.000132   0.000238  -0.000007   0.000079

              7          8
          -0.000096   0.000301

 COSANG =         0.428913572
 
 RMSQ FORCE :   0.0001769  MAXIMUM :   0.0003000  CONVERGED :YES
 MAX FORCE  :   0.0003008  MAXIMUM :   0.0004500  CONVERGED :YES
 RMSQ FORCE6:   2.2359905  MAXIMUM6:   0.0003000  CONVERGED : NO
 MAX FORCE6 :   2.2359406  MAXIMUM6:   0.0004500  CONVERGED : NO
 RMSQ DR    :   0.0022195  MAXIMUM :   0.0012000  CONVERGED : NO
 MAX DR     :   0.0039623  MAXIMUM :   0.0018000  CONVERGED : NO
 


 HESSIAN EIGENVALUES


                1           2           3           4           5           6
             0.18292     0.30367     1.00000     1.00000     1.00000     1.00001
 


                7           8
             1.00046     1.03048
 


 LAMBDA FOR LMQA STEP: 0.00

  |TANGENTIAL STEP| =   0.001091  |PARALLEL STEP| =   0.000000


 STEP IN NORMAL COORDINATES

              1          2          3          4          5          6
           0.000115   0.000002  -0.000841  -0.000235  -0.000255  -0.000208

              7          8          9
          -0.000228   0.000407  -0.000295

 DISPLACEMENT STEP IN ANGSTROM

  NO.  ATOM        X             Y             Z

    1  SI       0.000022      0.000000     -0.000157
    2  H       -0.000105     -0.000075      0.000154
    3  H       -0.000105      0.000075      0.000150
    4  H       -0.000158     -0.000003      0.000251
    5  H        0.000254      0.000001      0.000276


 ACTIVE CARTESIAN DISPLACEMENT STEP

              1          2          3          4          5          6
           0.000115   0.000002  -0.000841  -0.000235  -0.000255  -0.000208

              7          8          9
          -0.000228   0.000407  -0.000295
 
 PREDICTED ENERGY CHANGE: -0.000000230
 
 INTERPOLATION DISTANCE: 3.7583207201
 
 *** SCFTOL TIGHTEN TO 0.100E-08 ***
 
 *** CDFTOL TIGHTEN TO 0.500E-05 ***


 COORDINATES OF OPTIMIZATION STEP 5 IN ANGSTROM

  NO.  ATOM        X              Y              Z        Z-ATOM   MASS   TYPE

    1  SI       -0.012450      -0.000000       0.000910      14    28.085  QM
    2  H        -0.662030       1.242040       0.511190       1     1.008  QM
    3  H        -0.661818      -1.241669       0.512327       1     1.008  QM
    4  H         0.281471      -0.000718      -1.454049       1     1.008  QM
    5  H         1.384601       0.000384       0.547953       1     1.008  QM


 
 NEW SCF-ENERGY CALCULATED IN 6 CYCLES
 

 TOTAL ENERGY    =       -291.620946099

 ENERGY CHANGE =         -0.000000338
 ENERGY RATIO  =          1.467061315
 TRUST RADIUS  =          0.200000000
 
 BFGS DELTA*GAMMA: 0.246E-06
 
 BFGS DELTA*DE2*DELTA: 0.467E-06
 
 *** ENTERING OPTIMIZATION CYCLE: 6 ***
 

 PROJECTED CARTESIAN GRADIENTS IN A.U.

  NO.  ATOM        X             Y             Z

    1  SI      -0.004924     -0.000002     -0.002193
    2  H        0.006808     -0.000860      0.003593
    3  H        0.006809      0.000868      0.003588
    4  H        0.010439      0.000002      0.007844
    5  H        0.001935     -0.000001     -0.003447


 ACTIVE CARTESIAN GRADIENTS

              1          2          3          4          5          6
          -0.013901  -0.000005  -0.006185   0.000413  -0.001016   0.001276

              7          8          9
           0.000997  -0.001400   0.009895


 FULL LOCAL GRADIENT

              1          2          3          4          5          6
          -0.018304  -0.000002   0.000094   0.000083   0.000257  -0.000097

              7          8          9
           0.000003   0.000023   0.000255


 TANGENTIAL LOCAL GRADIENTS IN A.U.

              1          2          3          4          5          6
          -0.000002   0.000094   0.000083   0.000257  -0.000097   0.000003

              7          8
           0.000023   0.000255

 COSANG =         0.870766065
 
 *** CONVERGED BY GRADIENT AND DISPLACEMENT CRITERIA ***
 *** AFTER 5 OPTIMIZATION CYCLES ***
 
 
 RMSQ FORCE :   0.0001401  MAXIMUM :   0.0003000  CONVERGED :YES
 MAX FORCE  :   0.0002572  MAXIMUM :   0.0004500  CONVERGED :YES
 RMSQ FORCE6:   0.0027471  MAXIMUM6:   0.0003000  CONVERGED : NO
 MAX FORCE6 :   0.0057016  MAXIMUM6:   0.0004500  CONVERGED : NO
 RMSQ DR    :   0.0003636  MAXIMUM :   0.0012000  CONVERGED :YES
 MAX DR     :   0.0008414  MAXIMUM :   0.0018000  CONVERGED :YES
 
 
 *** THE GEOMETRY IS OPTIMIZED ***
 
 
 INTERPOLATION DISTANCE: 3.7583207201


 RELAXED REACTANT COORDINATES OF SADDLE STEP 2 IN ANGSTROM

  NO.  ATOM        X              Y              Z        Z-ATOM   MASS   TYPE

    1  SI       -0.012450      -0.000000       0.000910      14    28.085  QM
    2  H        -0.662030       1.242040       0.511190       1     1.008  QM
    3  H        -0.661818      -1.241669       0.512327       1     1.008  QM
    4  H         0.281471      -0.000718      -1.454049       1     1.008  QM
    5  H         1.384601       0.000384       0.547953       1     1.008  QM


 NUMBER OF CONSTRAINED OPTIMIZATION CYCLES: 5
 
 RELAXED REACTANT ENERGY = -291.620946099284
 
 ANGLE BETWEEN SUCCESSIVE SADDLE GRADIENTS: -0.136
 
 
 ERROR REACTANT - PRODUCT 0.075549291980
 
 
 DESADDLE_1 0.002240658854
 
 RMSQ FORCE :   0.0059558  MAXIMUM :   0.0003000  CONVERGED :NO 
 MAX FORCE  :   0.0169080  MAXIMUM :   0.0004500  CONVERGED :NO 


 UNRELAXED COORDINATES OF SADDLE STEP 3 IN ANGSTROM

  NO.  ATOM        X              Y              Z        Z-ATOM   MASS   TYPE

    1  SI       -0.018103      -0.000001      -0.001911      14    28.085  QM
    2  H        -0.621443       1.236367       0.532753       1     1.008  QM
    3  H        -0.621235      -1.235974       0.533879       1     1.008  QM
    4  H         0.343432      -0.000698      -1.410546       1     1.008  QM
    5  H         1.399233       0.000377       0.532820       1     1.008  QM


 UNRELAXED SCF-ENERGY CALCULATED IN 10 CYCLES
 
 UNRELAXED TOTAL SADDLE ENERGY = -291.617168707812
 
 
 
 
 ***************************************
 *** MOLECULAR GEOMETRY OPTIMIZATION ***
 ***************************************
 
 INTERPOLATION DISTANCE: 3.5699892297
 
 *** ACTIVE DEGREES OF FREEDOM: 9 ***
 
 *** ENTERING OPTIMIZATION CYCLE: 1 ***
 

 PROJECTED CARTESIAN GRADIENTS IN A.U.

  NO.  ATOM        X             Y             Z

    1  SI      -0.008153     -0.000003     -0.005230
    2  H        0.011898     -0.005359      0.004240
    3  H        0.011898      0.005367      0.004231
    4  H        0.012282      0.000009      0.021649
    5  H        0.006958     -0.000000     -0.002513


 ACTIVE CARTESIAN GRADIENTS

              1          2          3          4          5          6
          -0.023027  -0.000009  -0.014755   0.001469  -0.006654  -0.003581

              7          8          9
           0.003012   0.006761   0.016810


 FULL LOCAL GRADIENT

              1          2          3          4          5          6
          -0.031307  -0.000004  -0.004014   0.000834  -0.004384  -0.006138

              7          8          9
           0.001193   0.009445   0.000363


 TANGENTIAL LOCAL GRADIENTS IN A.U.

              1          2          3          4          5          6
          -0.000004  -0.004014   0.000834  -0.004384  -0.006138   0.001193

              7          8
           0.009445   0.000363
 
 RMSQ FORCE :   0.0045343  MAXIMUM :   0.0003000  CONVERGED : NO
 MAX FORCE  :   0.0094453  MAXIMUM :   0.0004500  CONVERGED : NO
 RMSQ FORCE6:   4.9954657  MAXIMUM6:   0.0003000  CONVERGED : NO
 MAX FORCE6 :   4.9905547  MAXIMUM6:   0.0004500  CONVERGED : NO
 


 HESSIAN EIGENVALUES


                1           2           3           4           5           6
             1.00000     1.00000     1.00000     1.00000     1.00000     1.00000
 


                7           8
             1.00000     1.00000
 


 LAMBDA FOR LMQA STEP: 0.00

  |TANGENTIAL STEP| =   0.012825  |PARALLEL STEP| =   0.000023


 STEP IN NORMAL COORDINATES

              1          2          3          4          5          6
          -0.000885   0.000003   0.004003  -0.000854   0.004471   0.006050

              7          8          9
          -0.001239  -0.009419  -0.000296

 DISPLACEMENT STEP IN ANGSTROM

  NO.  ATOM        X             Y             Z

    1  SI      -0.000166      0.000001      0.000745
    2  H       -0.000135      0.001890      0.001129
    3  H       -0.000136     -0.001891      0.001132
    4  H        0.002995     -0.000002     -0.004539
    5  H       -0.001849     -0.000001     -0.001656


 ACTIVE CARTESIAN DISPLACEMENT STEP

              1          2          3          4          5          6
          -0.000885   0.000003   0.004003  -0.000854   0.004471   0.006050

              7          8          9
          -0.001239  -0.009419  -0.000296
 
 PREDICTED ENERGY CHANGE: -0.000081517
 
 INTERPOLATION DISTANCE: 3.5699892297
 
 *** SCFTOL TIGHTEN TO 0.750E-07 ***
 
 *** CDFTOL TIGHTEN TO 0.500E-04 ***


 COORDINATES OF OPTIMIZATION STEP 1 IN ANGSTROM

  NO.  ATOM        X              Y              Z        Z-ATOM   MASS   TYPE

    1  SI       -0.018269      -0.000000      -0.001166      14    28.085  QM
    2  H        -0.621578       1.238257       0.533882       1     1.008  QM
    3  H        -0.621371      -1.237865       0.535011       1     1.008  QM
    4  H         0.346427      -0.000700      -1.415085       1     1.008  QM
    5  H         1.397384       0.000376       0.531164       1     1.008  QM


 
 NEW SCF-ENERGY CALCULATED IN 7 CYCLES
 

 TOTAL ENERGY    =       -291.617315056

 ENERGY CHANGE =         -0.000146348
 ENERGY RATIO  =          1.795313757
 TRUST RADIUS  =          0.200000000
 
 BFGS DELTA*GAMMA: 0.341E-04
 
 BFGS DELTA*DE2*DELTA: 0.164E-03
 
 *** ENTERING OPTIMIZATION CYCLE: 2 ***
 

 PROJECTED CARTESIAN GRADIENTS IN A.U.

  NO.  ATOM        X             Y             Z

    1  SI      -0.008045     -0.000002     -0.004647
    2  H        0.011652     -0.004790      0.004228
    3  H        0.011651      0.004796      0.004219
    4  H        0.012923      0.000008      0.019168
    5  H        0.006241     -0.000001     -0.003083


 ACTIVE CARTESIAN GRADIENTS

              1          2          3          4          5          6
          -0.022722  -0.000007  -0.013105   0.001357  -0.005934  -0.002383

              7          8          9
           0.002883   0.004937   0.016089


 FULL LOCAL GRADIENT

              1          2          3          4          5          6
          -0.030354  -0.000002  -0.002600   0.000737  -0.003707  -0.004798

              7          8          9
           0.001112   0.007462   0.000103


 TANGENTIAL LOCAL GRADIENTS IN A.U.

              1          2          3          4          5          6
          -0.000002  -0.002600   0.000737  -0.003707  -0.004798   0.001112

              7          8
           0.007462   0.000103

 COSANG =         0.997789852
 
 RMSQ FORCE :   0.0035530  MAXIMUM :   0.0003000  CONVERGED : NO
 MAX FORCE  :   0.0074618  MAXIMUM :   0.0004500  CONVERGED : NO
 RMSQ FORCE6:   4.4689580  MAXIMUM6:   0.0003000  CONVERGED : NO
 MAX FORCE6 :   4.4654620  MAXIMUM6:   0.0004500  CONVERGED : NO
 RMSQ DR    :   0.0042750  MAXIMUM :   0.0012000  CONVERGED : NO
 MAX DR     :   0.0094192  MAXIMUM :   0.0018000  CONVERGED : NO
 


 HESSIAN EIGENVALUES


                1           2           3           4           5           6
             0.20387     1.00000     1.00000     1.00000     1.00000     1.00000
 


                7           8
             1.00000     1.01602
 


 LAMBDA FOR LMQA STEP: 0.00

  |TANGENTIAL STEP| =   0.049293  |PARALLEL STEP| =   0.000340


 STEP IN NORMAL COORDINATES

              1          2          3          4          5          6
          -0.002442   0.000012   0.012950  -0.003638   0.018457   0.023210

              7          8          9
          -0.005572  -0.036503  -0.000295

 DISPLACEMENT STEP IN ANGSTROM

  NO.  ATOM        X             Y             Z

    1  SI      -0.000457      0.000002      0.002411
    2  H       -0.000848      0.007816      0.005055
    3  H       -0.000850     -0.007818      0.005067
    4  H        0.011441     -0.000006     -0.016616
    5  H       -0.007328     -0.000004     -0.006231


 ACTIVE CARTESIAN DISPLACEMENT STEP

              1          2          3          4          5          6
          -0.002442   0.000012   0.012950  -0.003638   0.018457   0.023210

              7          8          9
          -0.005572  -0.036503  -0.000295
 
 PREDICTED ENERGY CHANGE: -0.000238543
 
 INTERPOLATION DISTANCE: 3.5699892297
 
 *** SCFTOL TIGHTEN TO 0.500E-07 ***
 
 *** CDFTOL TIGHTEN TO 0.250E-04 ***


 COORDINATES OF OPTIMIZATION STEP 2 IN ANGSTROM

  NO.  ATOM        X              Y              Z        Z-ATOM   MASS   TYPE

    1  SI       -0.018726       0.000002       0.001245      14    28.085  QM
    2  H        -0.622426       1.246073       0.538937       1     1.008  QM
    3  H        -0.622221      -1.245683       0.540079       1     1.008  QM
    4  H         0.357868      -0.000705      -1.431702       1     1.008  QM
    5  H         1.390056       0.000372       0.524933       1     1.008  QM


 
 NEW SCF-ENERGY CALCULATED IN 8 CYCLES
 

 TOTAL ENERGY    =       -291.617566607

 ENERGY CHANGE =         -0.000251551
 ENERGY RATIO  =          1.054530546
 TRUST RADIUS  =          0.200000000
 
 BFGS DELTA*GAMMA: 0.461E-03
 
 BFGS DELTA*DE2*DELTA: 0.493E-03
 
 *** ENTERING OPTIMIZATION CYCLE: 3 ***
 

 PROJECTED CARTESIAN GRADIENTS IN A.U.

  NO.  ATOM        X             Y             Z

    1  SI      -0.007306     -0.000000     -0.002661
    2  H        0.010268     -0.002397      0.004309
    3  H        0.010266      0.002399      0.004305
    4  H        0.014849      0.000003      0.010671
    5  H        0.003180     -0.000003     -0.005238


 ACTIVE CARTESIAN GRADIENTS

              1          2          3          4          5          6
          -0.020631  -0.000001  -0.007482   0.000890  -0.002905   0.001804

              7          8          9
           0.002179  -0.001593   0.013800


 FULL LOCAL GRADIENT

              1          2          3          4          5          6
          -0.026216   0.000003   0.001759   0.000344  -0.000913  -0.000047

              7          8          9
           0.000644   0.000296  -0.000027


 TANGENTIAL LOCAL GRADIENTS IN A.U.

              1          2          3          4          5          6
           0.000003   0.001759   0.000344  -0.000913  -0.000047   0.000644

              7          8
           0.000296  -0.000027

 COSANG =         0.103235926
 
 RMSQ FORCE :   0.0007542  MAXIMUM :   0.0003000  CONVERGED : NO
 MAX FORCE  :   0.0017587  MAXIMUM :   0.0004500  CONVERGED : NO
 RMSQ FORCE6:   3.8723997  MAXIMUM6:   0.0003000  CONVERGED : NO
 MAX FORCE6 :   3.8716235  MAXIMUM6:   0.0004500  CONVERGED : NO
 RMSQ DR    :   0.0164313  MAXIMUM :   0.0012000  CONVERGED : NO
 MAX DR     :   0.0365033  MAXIMUM :   0.0018000  CONVERGED : NO
 


 HESSIAN EIGENVALUES


                1           2           3           4           5           6
             0.18618     1.00000     1.00000     1.00000     1.00000     1.00000
 


                7           8
             1.00044     1.02706
 


 LAMBDA FOR LMQA STEP: 0.00

  |TANGENTIAL STEP| =   0.002686  |PARALLEL STEP| =   0.000001


 STEP IN NORMAL COORDINATES

              1          2          3          4          5          6
           0.000565  -0.000003  -0.001288  -0.000449   0.001441   0.000713

              7          8          9
          -0.000811  -0.001340   0.000007

 DISPLACEMENT STEP IN ANGSTROM

  NO.  ATOM        X             Y             Z

    1  SI       0.000106     -0.000001     -0.000240
    2  H       -0.000279      0.000631      0.000665
    3  H       -0.000278     -0.000627      0.000660
    4  H        0.000222     -0.000002     -0.000145
    5  H       -0.000224      0.000001      0.000084


 ACTIVE CARTESIAN DISPLACEMENT STEP

              1          2          3          4          5          6
           0.000565  -0.000003  -0.001288  -0.000449   0.001441   0.000713

              7          8          9
          -0.000811  -0.001340   0.000007
 
 PREDICTED ENERGY CHANGE: -0.000002418
 
 INTERPOLATION DISTANCE: 3.5699892297
 
 *** SCFTOL TIGHTEN TO 0.250E-07 ***
 
 *** CDFTOL TIGHTEN TO 0.100E-04 ***


 COORDINATES OF OPTIMIZATION STEP 3 IN ANGSTROM

  NO.  ATOM        X              Y              Z        Z-ATOM   MASS   TYPE

    1  SI       -0.018620       0.000001       0.001005      14    28.085  QM
    2  H        -0.622705       1.246704       0.539602       1     1.008  QM
    3  H        -0.622499      -1.246310       0.540739       1     1.008  QM
    4  H         0.358090      -0.000708      -1.431847       1     1.008  QM
    5  H         1.389832       0.000373       0.525018       1     1.008  QM


 
 NEW SCF-ENERGY CALCULATED IN 7 CYCLES
 

 TOTAL ENERGY    =       -291.617570745

 ENERGY CHANGE =         -0.000004139
 ENERGY RATIO  =          1.711268969
 TRUST RADIUS  =          0.200000000
 
 BFGS DELTA*GAMMA: 0.143E-05
 
 BFGS DELTA*DE2*DELTA: 0.489E-05
 
 *** ENTERING OPTIMIZATION CYCLE: 4 ***
 

 PROJECTED CARTESIAN GRADIENTS IN A.U.

  NO.  ATOM        X             Y             Z

    1  SI      -0.007204     -0.000001     -0.002748
    2  H        0.010077     -0.002109      0.004499
    3  H        0.010076      0.002113      0.004493
    4  H        0.014801      0.000003      0.010728
    5  H        0.003075     -0.000002     -0.005212


 ACTIVE CARTESIAN GRADIENTS

              1          2          3          4          5          6
          -0.020344  -0.000003  -0.007731   0.000795  -0.002552   0.001845

              7          8          9
           0.001975  -0.001747   0.013838


 FULL LOCAL GRADIENT

              1          2          3          4          5          6
          -0.026078   0.000002   0.001404   0.000250  -0.000566   0.000015

              7          8          9
           0.000447   0.000116   0.000104


 TANGENTIAL LOCAL GRADIENTS IN A.U.

              1          2          3          4          5          6
           0.000002   0.001404   0.000250  -0.000566   0.000015   0.000447

              7          8
           0.000116   0.000104

 COSANG =         0.989934754
 
 RMSQ FORCE :   0.0005676  MAXIMUM :   0.0003000  CONVERGED : NO
 MAX FORCE  :   0.0014037  MAXIMUM :   0.0004500  CONVERGED : NO
 RMSQ FORCE6:   3.1619194  MAXIMUM6:   0.0003000  CONVERGED : NO
 MAX FORCE6 :   3.1613931  MAXIMUM6:   0.0004500  CONVERGED : NO
 RMSQ DR    :   0.0008955  MAXIMUM :   0.0012000  CONVERGED :YES
 MAX DR     :   0.0014408  MAXIMUM :   0.0018000  CONVERGED :YES
 


 HESSIAN EIGENVALUES


                1           2           3           4           5           6
             0.17364     0.31556     1.00000     1.00000     1.00000     1.00001
 


                7           8
             1.00036     1.02101
 


 LAMBDA FOR LMQA STEP: 0.00

  |TANGENTIAL STEP| =   0.006388  |PARALLEL STEP| =   0.000006


 STEP IN NORMAL COORDINATES

              1          2          3          4          5          6
           0.001658  -0.000005  -0.004616  -0.001078   0.002828   0.000804

              7          8          9
          -0.001913  -0.001783  -0.000317

 DISPLACEMENT STEP IN ANGSTROM

  NO.  ATOM        X             Y             Z

    1  SI       0.000311     -0.000001     -0.000859
    2  H       -0.000725      0.001262      0.001682
    3  H       -0.000722     -0.001252      0.001666
    4  H       -0.000043     -0.000010      0.000430
    5  H       -0.000150      0.000004      0.000755


 ACTIVE CARTESIAN DISPLACEMENT STEP

              1          2          3          4          5          6
           0.001658  -0.000005  -0.004616  -0.001078   0.002828   0.000804

              7          8          9
          -0.001913  -0.001783  -0.000317
 
 PREDICTED ENERGY CHANGE: -0.000004771
 
 INTERPOLATION DISTANCE: 3.5699892297


 COORDINATES OF OPTIMIZATION STEP 4 IN ANGSTROM

  NO.  ATOM        X              Y              Z        Z-ATOM   MASS   TYPE

    1  SI       -0.018310       0.000000       0.000147      14    28.085  QM
    2  H        -0.623430       1.247967       0.541284       1     1.008  QM
    3  H        -0.623221      -1.247562       0.542405       1     1.008  QM
    4  H         0.358047      -0.000718      -1.431417       1     1.008  QM
    5  H         1.389682       0.000378       0.525772       1     1.008  QM


 
 NEW SCF-ENERGY CALCULATED IN 8 CYCLES
 

 TOTAL ENERGY    =       -291.617575752

 ENERGY CHANGE =         -0.000005007
 ENERGY RATIO  =          1.049516915
 TRUST RADIUS  =          0.200000000
 
 BFGS DELTA*GAMMA: 0.933E-05
 
 BFGS DELTA*DE2*DELTA: 0.984E-05
 
 *** ENTERING OPTIMIZATION CYCLE: 5 ***
 

 PROJECTED CARTESIAN GRADIENTS IN A.U.

  NO.  ATOM        X             Y             Z

    1  SI      -0.006980     -0.000002     -0.003108
    2  H        0.009632     -0.001441      0.005036
    3  H        0.009633      0.001452      0.005028
    4  H        0.014573      0.000004      0.011328
    5  H        0.003007     -0.000002     -0.004986


 ACTIVE CARTESIAN GRADIENTS

              1          2          3          4          5          6
          -0.019713  -0.000007  -0.008751   0.000538  -0.001749   0.001734

              7          8          9
           0.001430  -0.001819   0.014019


 FULL LOCAL GRADIENT

              1          2          3          4          5          6
          -0.025945  -0.000002   0.000178  -0.000011   0.000240  -0.000070

              7          8          9
          -0.000093   0.000009   0.000397


 TANGENTIAL LOCAL GRADIENTS IN A.U.

              1          2          3          4          5          6
          -0.000002   0.000178  -0.000011   0.000240  -0.000070  -0.000093

              7          8
           0.000009   0.000397

 COSANG =         0.135206530
 
 RMSQ FORCE :   0.0001805  MAXIMUM :   0.0003000  CONVERGED :YES
 MAX FORCE  :   0.0003966  MAXIMUM :   0.0004500  CONVERGED :YES
 RMSQ FORCE6:   2.2359886  MAXIMUM6:   0.0003000  CONVERGED : NO
 MAX FORCE6 :   2.2358966  MAXIMUM6:   0.0004500  CONVERGED : NO
 RMSQ DR    :   0.0021292  MAXIMUM :   0.0012000  CONVERGED : NO
 MAX DR     :   0.0046157  MAXIMUM :   0.0018000  CONVERGED : NO
 


 HESSIAN EIGENVALUES


                1           2           3           4           5           6
             0.17714     0.28428     1.00000     1.00000     1.00000     1.00001
 


                7           8
             1.00054     1.05242
 


 LAMBDA FOR LMQA STEP: 0.00

  |TANGENTIAL STEP| =   0.000688  |PARALLEL STEP| =   0.000000


 STEP IN NORMAL COORDINATES

              1          2          3          4          5          6
           0.000008   0.000002  -0.000509  -0.000005  -0.000261  -0.000039

              7          8          9
           0.000065   0.000148  -0.000342

 DISPLACEMENT STEP IN ANGSTROM

  NO.  ATOM        X             Y             Z

    1  SI       0.000002      0.000000     -0.000095
    2  H        0.000002     -0.000104      0.000111
    3  H        0.000002      0.000104      0.000108
    4  H       -0.000110     -0.000003      0.000051
    5  H        0.000097      0.000001      0.000231


 ACTIVE CARTESIAN DISPLACEMENT STEP

              1          2          3          4          5          6
           0.000008   0.000002  -0.000509  -0.000005  -0.000261  -0.000039

              7          8          9
           0.000065   0.000148  -0.000342
 
 PREDICTED ENERGY CHANGE: -0.000000148
 
 INTERPOLATION DISTANCE: 3.5699892297
 
 *** SCFTOL TIGHTEN TO 0.100E-08 ***
 
 *** CDFTOL TIGHTEN TO 0.500E-05 ***


 COORDINATES OF OPTIMIZATION STEP 5 IN ANGSTROM

  NO.  ATOM        X              Y              Z        Z-ATOM   MASS   TYPE

    1  SI       -0.018308       0.000001       0.000052      14    28.085  QM
    2  H        -0.623428       1.247862       0.541396       1     1.008  QM
    3  H        -0.623218      -1.247457       0.542513       1     1.008  QM
    4  H         0.357936      -0.000721      -1.431366       1     1.008  QM
    5  H         1.389779       0.000378       0.526003       1     1.008  QM


 
 NEW SCF-ENERGY CALCULATED IN 6 CYCLES
 

 TOTAL ENERGY    =       -291.617576019

 ENERGY CHANGE =         -0.000000267
 ENERGY RATIO  =          1.798898990
 TRUST RADIUS  =          0.200000000
 
 BFGS DELTA*GAMMA: 0.603E-07
 
 BFGS DELTA*DE2*DELTA: 0.300E-06
 
 *** ENTERING OPTIMIZATION CYCLE: 6 ***
 

 PROJECTED CARTESIAN GRADIENTS IN A.U.

  NO.  ATOM        X             Y             Z

    1  SI      -0.006993     -0.000002     -0.003137
    2  H        0.009641     -0.001452      0.005055
    3  H        0.009642      0.001463      0.005048
    4  H        0.014559      0.000004      0.011395
    5  H        0.003071     -0.000002     -0.004936


 ACTIVE CARTESIAN GRADIENTS

              1          2          3          4          5          6
          -0.019748  -0.000007  -0.008834   0.000525  -0.001768   0.001700

              7          8          9
           0.001415  -0.001764   0.014004


 FULL LOCAL GRADIENT

              1          2          3          4          5          6
          -0.025987  -0.000002   0.000114  -0.000026   0.000226  -0.000111

              7          8          9
          -0.000113   0.000070   0.000350


 TANGENTIAL LOCAL GRADIENTS IN A.U.

              1          2          3          4          5          6
          -0.000002   0.000114  -0.000026   0.000226  -0.000111  -0.000113

              7          8
           0.000070   0.000350

 COSANG =         0.977855240
 
 *** CONVERGED BY GRADIENT AND DISPLACEMENT CRITERIA ***
 *** AFTER 5 OPTIMIZATION CYCLES ***
 
 
 RMSQ FORCE :   0.0001646  MAXIMUM :   0.0003000  CONVERGED :YES
 MAX FORCE  :   0.0003496  MAXIMUM :   0.0004500  CONVERGED :YES
 RMSQ FORCE6:   0.0024934  MAXIMUM6:   0.0003000  CONVERGED : NO
 MAX FORCE6 :   0.0052233  MAXIMUM6:   0.0004500  CONVERGED : NO
 RMSQ DR    :   0.0002292  MAXIMUM :   0.0012000  CONVERGED :YES
 MAX DR     :   0.0005094  MAXIMUM :   0.0018000  CONVERGED :YES
 
 
 *** THE GEOMETRY IS OPTIMIZED ***
 
 
 INTERPOLATION DISTANCE: 3.5699892297


 RELAXED REACTANT COORDINATES OF SADDLE STEP 3 IN ANGSTROM

  NO.  ATOM        X              Y              Z        Z-ATOM   MASS   TYPE

    1  SI       -0.018308       0.000001       0.000052      14    28.085  QM
    2  H        -0.623428       1.247862       0.541396       1     1.008  QM
    3  H        -0.623218      -1.247457       0.542513       1     1.008  QM
    4  H         0.357936      -0.000721      -1.431366       1     1.008  QM
    5  H         1.389779       0.000378       0.526003       1     1.008  QM


 NUMBER OF CONSTRAINED OPTIMIZATION CYCLES: 5
 
 RELAXED REACTANT ENERGY = -291.617576019210
 
 ANGLE BETWEEN SUCCESSIVE SADDLE GRADIENTS: -0.142
 
 
 ERROR REACTANT - PRODUCT 0.073308633126
 
 
 DESADDLE_1 0.003370080074
 
 RMSQ FORCE :   0.0084599  MAXIMUM :   0.0003000  CONVERGED :NO 
 MAX FORCE  :   0.0240076  MAXIMUM :   0.0004500  CONVERGED :NO 

 
 *** RELAXING OF PRODUCT STRUCTURE ***


 UNRELAXED COORDINATES OF SADDLE STEP 4 IN ANGSTROM

  NO.  ATOM        X              Y              Z        Z-ATOM   MASS   TYPE

    1  SI       -0.125520      -0.000026      -0.055523      14    28.085  QM
    2  H         0.149721       1.128571       0.942446       1     1.008  QM
    3  H         0.149844      -1.127777       0.943366       1     1.008  QM
    4  H         1.520708      -0.000322      -0.584001       1     1.008  QM
    5  H         1.677238       0.000250       0.245307       1     1.008  QM


 UNRELAXED SCF-ENERGY CALCULATED IN 11 CYCLES
 
 UNRELAXED TOTAL SADDLE ENERGY = -291.547637466210
 


 RELAXED PRODUCT COORDINATES OF SADDLE STEP 4 IN ANGSTROM

  NO.  ATOM        X              Y              Z        Z-ATOM   MASS   TYPE

    1  SI       -0.125520      -0.000026      -0.055523      14    28.085  QM
    2  H         0.149721       1.128571       0.942446       1     1.008  QM
    3  H         0.149844      -1.127777       0.943366       1     1.008  QM
    4  H         1.520708      -0.000322      -0.584001       1     1.008  QM
    5  H         1.677238       0.000250       0.245307       1     1.008  QM


 NUMBER OF CONSTRAINED OPTIMIZATION CYCLES: -1
 
 RELAXED PRODUCT ENERGY = -291.547637466210
 
 ANGLE BETWEEN SUCCESSIVE SADDLE GRADIENTS: -0.142
 
 
 ERROR REACTANT - PRODUCT 0.069938553052
 
 
 DESADDLE_1 0.069938553000
 
 RMSQ FORCE :   0.0084599  MAXIMUM :   0.0003000  CONVERGED :NO 
 MAX FORCE  :   0.0240076  MAXIMUM :   0.0004500  CONVERGED :NO 


 UNRELAXED COORDINATES OF SADDLE STEP 5 IN ANGSTROM

  NO.  ATOM        X              Y              Z        Z-ATOM   MASS   TYPE

    1  SI       -0.023669      -0.000001      -0.002727      14    28.085  QM
    2  H        -0.584770       1.241898       0.561448       1     1.008  QM
    3  H        -0.584565      -1.241473       0.562556       1     1.008  QM
    4  H         0.416075      -0.000701      -1.388998       1     1.008  QM
    5  H         1.404152       0.000372       0.511969       1     1.008  QM


 UNRELAXED SCF-ENERGY CALCULATED IN 10 CYCLES
 
 UNRELAXED TOTAL SADDLE ENERGY = -291.613014885675
 
 
 
 
 ***************************************
 *** MOLECULAR GEOMETRY OPTIMIZATION ***
 ***************************************
 
 INTERPOLATION DISTANCE: 3.3909749161
 
 *** ACTIVE DEGREES OF FREEDOM: 9 ***
 
 *** ENTERING OPTIMIZATION CYCLE: 1 ***
 

 PROJECTED CARTESIAN GRADIENTS IN A.U.

  NO.  ATOM        X             Y             Z

    1  SI      -0.009639     -0.000004     -0.005679
    2  H        0.013853     -0.005603      0.005393
    3  H        0.013853      0.005613      0.005382
    4  H        0.015502      0.000010      0.023552
    5  H        0.007674     -0.000001     -0.004347


 ACTIVE CARTESIAN GRADIENTS

              1          2          3          4          5          6
          -0.027241  -0.000010  -0.016000   0.001397  -0.007004  -0.002789

              7          8          9
           0.003213   0.005766   0.020057


 FULL LOCAL GRADIENT

              1          2          3          4          5          6
          -0.036973  -0.000004  -0.003415   0.000537  -0.004106  -0.005557

              7          8          9
           0.000921   0.008639   0.000724


 TANGENTIAL LOCAL GRADIENTS IN A.U.

              1          2          3          4          5          6
          -0.000004  -0.003415   0.000537  -0.004106  -0.005557   0.000921

              7          8
           0.008639   0.000724
 
 RMSQ FORCE :   0.0041185  MAXIMUM :   0.0003000  CONVERGED : NO
 MAX FORCE  :   0.0086388  MAXIMUM :   0.0004500  CONVERGED : NO
 RMSQ FORCE6:   4.9958815  MAXIMUM6:   0.0003000  CONVERGED : NO
 MAX FORCE6 :   4.9913612  MAXIMUM6:   0.0004500  CONVERGED : NO
 


 HESSIAN EIGENVALUES


                1           2           3           4           5           6
             1.00000     1.00000     1.00000     1.00000     1.00000     1.00000
 


                7           8
             1.00000     1.00000
 


 LAMBDA FOR LMQA STEP: 0.00

  |TANGENTIAL STEP| =   0.011649  |PARALLEL STEP| =   0.000020


 STEP IN NORMAL COORDINATES

              1          2          3          4          5          6
          -0.001023   0.000004   0.003284  -0.000549   0.004163   0.005508

              7          8          9
          -0.000947  -0.008639  -0.000605

 DISPLACEMENT STEP IN ANGSTROM

  NO.  ATOM        X             Y             Z

    1  SI      -0.000192      0.000001      0.000608
    2  H        0.000001      0.001728      0.001067
    3  H       -0.000000     -0.001730      0.001071
    4  H        0.002783     -0.000001     -0.004112
    5  H       -0.001773     -0.000001     -0.001234


 ACTIVE CARTESIAN DISPLACEMENT STEP

              1          2          3          4          5          6
          -0.001023   0.000004   0.003284  -0.000549   0.004163   0.005508

              7          8          9
          -0.000947  -0.008639  -0.000605
 
 PREDICTED ENERGY CHANGE: -0.000067107
 
 INTERPOLATION DISTANCE: 3.3909749161
 
 *** SCFTOL TIGHTEN TO 0.750E-07 ***
 
 *** CDFTOL TIGHTEN TO 0.500E-04 ***


 COORDINATES OF OPTIMIZATION STEP 1 IN ANGSTROM

  NO.  ATOM        X              Y              Z        Z-ATOM   MASS   TYPE

    1  SI       -0.023861      -0.000000      -0.002119      14    28.085  QM
    2  H        -0.584769       1.243626       0.562515       1     1.008  QM
    3  H        -0.584565      -1.243203       0.563627       1     1.008  QM
    4  H         0.418858      -0.000702      -1.393110       1     1.008  QM
    5  H         1.402379       0.000371       0.510735       1     1.008  QM


 
 NEW SCF-ENERGY CALCULATED IN 7 CYCLES
 

 TOTAL ENERGY    =       -291.613135412

 ENERGY CHANGE =         -0.000120526
 ENERGY RATIO  =          1.796026814
 TRUST RADIUS  =          0.200000000
 
 BFGS DELTA*GAMMA: 0.281E-04
 
 BFGS DELTA*DE2*DELTA: 0.136E-03
 
 *** ENTERING OPTIMIZATION CYCLE: 2 ***
 

 PROJECTED CARTESIAN GRADIENTS IN A.U.

  NO.  ATOM        X             Y             Z

    1  SI      -0.009590     -0.000003     -0.005179
    2  H        0.013671     -0.005076      0.005410
    3  H        0.013671      0.005085      0.005400
    4  H        0.016210      0.000008      0.021333
    5  H        0.007070     -0.000001     -0.004803


 ACTIVE CARTESIAN GRADIENTS

              1          2          3          4          5          6
          -0.027100  -0.000008  -0.014579   0.001275  -0.006343  -0.001686

              7          8          9
           0.003064   0.004086   0.019386


 FULL LOCAL GRADIENT

              1          2          3          4          5          6
          -0.036205  -0.000002  -0.002140   0.000429  -0.003467  -0.004333

              7          8          9
           0.000811   0.006813   0.000403


 TANGENTIAL LOCAL GRADIENTS IN A.U.

              1          2          3          4          5          6
          -0.000002  -0.002140   0.000429  -0.003467  -0.004333   0.000811

              7          8
           0.006813   0.000403

 COSANG =         0.997672810
 
 RMSQ FORCE :   0.0032171  MAXIMUM :   0.0003000  CONVERGED : NO
 MAX FORCE  :   0.0068133  MAXIMUM :   0.0004500  CONVERGED : NO
 RMSQ FORCE6:   4.4692585  MAXIMUM6:   0.0003000  CONVERGED : NO
 MAX FORCE6 :   4.4660420  MAXIMUM6:   0.0004500  CONVERGED : NO
 RMSQ DR    :   0.0038829  MAXIMUM :   0.0012000  CONVERGED : NO
 MAX DR     :   0.0086390  MAXIMUM :   0.0018000  CONVERGED : NO
 


 HESSIAN EIGENVALUES


                1           2           3           4           5           6
             0.20343     1.00000     1.00000     1.00000     1.00000     1.00000
 


                7           8
             1.00000     1.01692
 


 LAMBDA FOR LMQA STEP: 0.00

  |TANGENTIAL STEP| =   0.044728  |PARALLEL STEP| =   0.000295


 STEP IN NORMAL COORDINATES

              1          2          3          4          5          6
          -0.002966   0.000012   0.010270  -0.002103   0.017195   0.021114

              7          8          9
          -0.004026  -0.033494  -0.001569

 DISPLACEMENT STEP IN ANGSTROM

  NO.  ATOM        X             Y             Z

    1  SI      -0.000555      0.000002      0.001901
    2  H       -0.000189      0.007121      0.004773
    3  H       -0.000193     -0.007127      0.004789
    4  H        0.010510     -0.000003     -0.015032
    5  H       -0.007196     -0.000004     -0.004563


 ACTIVE CARTESIAN DISPLACEMENT STEP

              1          2          3          4          5          6
          -0.002966   0.000012   0.010270  -0.002103   0.017195   0.021114

              7          8          9
          -0.004026  -0.033494  -0.001569
 
 PREDICTED ENERGY CHANGE: -0.000193645
 
 INTERPOLATION DISTANCE: 3.3909749161
 
 *** SCFTOL TIGHTEN TO 0.500E-07 ***
 
 *** CDFTOL TIGHTEN TO 0.250E-04 ***


 COORDINATES OF OPTIMIZATION STEP 2 IN ANGSTROM

  NO.  ATOM        X              Y              Z        Z-ATOM   MASS   TYPE

    1  SI       -0.024416       0.000002      -0.000219      14    28.085  QM
    2  H        -0.584958       1.250748       0.567289       1     1.008  QM
    3  H        -0.584758      -1.250330       0.568417       1     1.008  QM
    4  H         0.429368      -0.000705      -1.408142       1     1.008  QM
    5  H         1.395183       0.000367       0.506172       1     1.008  QM


 
 NEW SCF-ENERGY CALCULATED IN 9 CYCLES
 

 TOTAL ENERGY    =       -291.613340744

 ENERGY CHANGE =         -0.000205333
 ENERGY RATIO  =          1.060355883
 TRUST RADIUS  =          0.200000000
 
 BFGS DELTA*GAMMA: 0.378E-03
 
 BFGS DELTA*DE2*DELTA: 0.405E-03
 
 *** ENTERING OPTIMIZATION CYCLE: 3 ***
 

 PROJECTED CARTESIAN GRADIENTS IN A.U.

  NO.  ATOM        X             Y             Z

    1  SI      -0.009069     -0.000001     -0.003459
    2  H        0.012560     -0.002899      0.005553
    3  H        0.012557      0.002901      0.005548
    4  H        0.018337      0.000004      0.013718
    5  H        0.004417     -0.000003     -0.006562


 ACTIVE CARTESIAN GRADIENTS

              1          2          3          4          5          6
          -0.025623  -0.000002  -0.009694   0.000813  -0.003594   0.002165

              7          8          9
           0.002356  -0.001909   0.017237


 FULL LOCAL GRADIENT

              1          2          3          4          5          6
          -0.032725   0.000004   0.001807   0.000040  -0.000879   0.000017

              7          8          9
           0.000304   0.000226   0.000010


 TANGENTIAL LOCAL GRADIENTS IN A.U.

              1          2          3          4          5          6
           0.000004   0.001807   0.000040  -0.000879   0.000017   0.000304

              7          8
           0.000226   0.000010

 COSANG =         0.049348482
 
 RMSQ FORCE :   0.0007232  MAXIMUM :   0.0003000  CONVERGED : NO
 MAX FORCE  :   0.0018069  MAXIMUM :   0.0004500  CONVERGED : NO
 RMSQ FORCE6:   3.8724236  MAXIMUM6:   0.0003000  CONVERGED : NO
 MAX FORCE6 :   3.8715856  MAXIMUM6:   0.0004500  CONVERGED : NO
 RMSQ DR    :   0.0149097  MAXIMUM :   0.0012000  CONVERGED : NO
 MAX DR     :   0.0334942  MAXIMUM :   0.0018000  CONVERGED : NO
 


 HESSIAN EIGENVALUES


                1           2           3           4           5           6
             0.18489     1.00000     1.00000     1.00000     1.00000     1.00000
 


                7           8
             1.00052     1.02950
 


 LAMBDA FOR LMQA STEP: 0.00

  |TANGENTIAL STEP| =   0.002267  |PARALLEL STEP| =   0.000001


 STEP IN NORMAL COORDINATES

              1          2          3          4          5          6
           0.000585  -0.000004  -0.001475  -0.000079   0.001216   0.000412

              7          8          9
          -0.000385  -0.000902  -0.000048

 DISPLACEMENT STEP IN ANGSTROM

  NO.  ATOM        X             Y             Z

    1  SI       0.000110     -0.000001     -0.000273
    2  H       -0.000144      0.000496      0.000587
    3  H       -0.000143     -0.000492      0.000582
    4  H        0.000000     -0.000002      0.000042
    5  H       -0.000292      0.000001      0.000229


 ACTIVE CARTESIAN DISPLACEMENT STEP

              1          2          3          4          5          6
           0.000585  -0.000004  -0.001475  -0.000079   0.001216   0.000412

              7          8          9
          -0.000385  -0.000902  -0.000048
 
 PREDICTED ENERGY CHANGE: -0.000002101
 
 INTERPOLATION DISTANCE: 3.3909749161
 
 *** SCFTOL TIGHTEN TO 0.250E-07 ***
 
 *** CDFTOL TIGHTEN TO 0.100E-04 ***


 COORDINATES OF OPTIMIZATION STEP 3 IN ANGSTROM

  NO.  ATOM        X              Y              Z        Z-ATOM   MASS   TYPE

    1  SI       -0.024306       0.000001      -0.000492      14    28.085  QM
    2  H        -0.585102       1.251244       0.567876       1     1.008  QM
    3  H        -0.584901      -1.250822       0.568999       1     1.008  QM
    4  H         0.429369      -0.000707      -1.408101       1     1.008  QM
    5  H         1.394891       0.000368       0.506401       1     1.008  QM


 
 NEW SCF-ENERGY CALCULATED IN 7 CYCLES
 

 TOTAL ENERGY    =       -291.613344424

 ENERGY CHANGE =         -0.000003680
 ENERGY RATIO  =          1.751183217
 TRUST RADIUS  =          0.200000000
 
 BFGS DELTA*GAMMA: 0.109E-05
 
 BFGS DELTA*DE2*DELTA: 0.425E-05
 
 *** ENTERING OPTIMIZATION CYCLE: 4 ***
 

 PROJECTED CARTESIAN GRADIENTS IN A.U.

  NO.  ATOM        X             Y             Z

    1  SI      -0.008978     -0.000001     -0.003564
    2  H        0.012412     -0.002659      0.005735
    3  H        0.012411      0.002664      0.005728
    4  H        0.018255      0.000004      0.013872
    5  H        0.004312     -0.000003     -0.006520


 ACTIVE CARTESIAN GRADIENTS

              1          2          3          4          5          6
          -0.025366  -0.000003  -0.009996   0.000758  -0.003294   0.002162

              7          8          9
           0.002204  -0.001988   0.017314


 FULL LOCAL GRADIENT

              1          2          3          4          5          6
          -0.032644   0.000002   0.001411  -0.000013  -0.000580   0.000029

              7          8          9
           0.000159   0.000127   0.000150


 TANGENTIAL LOCAL GRADIENTS IN A.U.

              1          2          3          4          5          6
           0.000002   0.001411  -0.000013  -0.000580   0.000029   0.000159

              7          8
           0.000127   0.000150

 COSANG =         0.991946282
 
 RMSQ FORCE :   0.0005468  MAXIMUM :   0.0003000  CONVERGED : NO
 MAX FORCE  :   0.0014109  MAXIMUM :   0.0004500  CONVERGED : NO
 RMSQ FORCE6:   3.1619324  MAXIMUM6:   0.0003000  CONVERGED : NO
 MAX FORCE6 :   3.1613879  MAXIMUM6:   0.0004500  CONVERGED : NO
 RMSQ DR    :   0.0007556  MAXIMUM :   0.0012000  CONVERGED :YES
 MAX DR     :   0.0014752  MAXIMUM :   0.0018000  CONVERGED :YES
 


 HESSIAN EIGENVALUES


                1           2           3           4           5           6
             0.16626     0.28138     1.00000     1.00000     1.00000     1.00000
 


                7           8
             1.00048     1.03879
 


 LAMBDA FOR LMQA STEP: 0.00

  |TANGENTIAL STEP| =   0.006573  |PARALLEL STEP| =   0.000006


 STEP IN NORMAL COORDINATES

              1          2          3          4          5          6
           0.001766  -0.000010  -0.005175  -0.000014   0.002978   0.000660

              7          8          9
          -0.000799  -0.001743  -0.000572

 DISPLACEMENT STEP IN ANGSTROM

  NO.  ATOM        X             Y             Z

    1  SI       0.000331     -0.000002     -0.000957
    2  H       -0.000345      0.001194      0.001735
    3  H       -0.000342     -0.001181      0.001719
    4  H       -0.000407     -0.000009      0.000499
    5  H       -0.000652      0.000006      0.001101


 ACTIVE CARTESIAN DISPLACEMENT STEP

              1          2          3          4          5          6
           0.001766  -0.000010  -0.005175  -0.000014   0.002978   0.000660

              7          8          9
          -0.000799  -0.001743  -0.000572
 
 PREDICTED ENERGY CHANGE: -0.000004722
 
 INTERPOLATION DISTANCE: 3.3909749161


 COORDINATES OF OPTIMIZATION STEP 4 IN ANGSTROM

  NO.  ATOM        X              Y              Z        Z-ATOM   MASS   TYPE

    1  SI       -0.023976      -0.000001      -0.001449      14    28.085  QM
    2  H        -0.585447       1.252438       0.569611       1     1.008  QM
    3  H        -0.585242      -1.252002       0.570718       1     1.008  QM
    4  H         0.428961      -0.000716      -1.407602       1     1.008  QM
    5  H         1.394239       0.000374       0.507502       1     1.008  QM


 
 NEW SCF-ENERGY CALCULATED IN 8 CYCLES
 

 TOTAL ENERGY    =       -291.613349326

 ENERGY CHANGE =         -0.000004902
 ENERGY RATIO  =          1.038004469
 TRUST RADIUS  =          0.200000000
 
 BFGS DELTA*GAMMA: 0.947E-05
 
 BFGS DELTA*DE2*DELTA: 0.986E-05
 
 *** ENTERING OPTIMIZATION CYCLE: 5 ***
 

 PROJECTED CARTESIAN GRADIENTS IN A.U.

  NO.  ATOM        X             Y             Z

    1  SI      -0.008729     -0.000003     -0.003948
    2  H        0.012011     -0.002017      0.006293
    3  H        0.012012      0.002030      0.006284
    4  H        0.017938      0.000005      0.014564
    5  H        0.004118     -0.000002     -0.006298


 ACTIVE CARTESIAN GRADIENTS

              1          2          3          4          5          6
          -0.024666  -0.000009  -0.011090   0.000599  -0.002495   0.002031

              7          8          9
           0.001767  -0.002031   0.017571


 FULL LOCAL GRADIENT

              1          2          3          4          5          6
          -0.032522  -0.000003   0.000073  -0.000167   0.000225  -0.000075

              7          8          9
          -0.000264   0.000044   0.000522


 TANGENTIAL LOCAL GRADIENTS IN A.U.

              1          2          3          4          5          6
          -0.000003   0.000073  -0.000167   0.000225  -0.000075  -0.000264

              7          8
           0.000044   0.000522

 COSANG =         0.014714801
 
 RMSQ FORCE :   0.0002328  MAXIMUM :   0.0003000  CONVERGED :YES
 MAX FORCE  :   0.0005220  MAXIMUM :   0.0004500  CONVERGED : NO
 RMSQ FORCE6:   2.2359650  MAXIMUM6:   0.0003000  CONVERGED : NO
 MAX FORCE6 :   2.2358394  MAXIMUM6:   0.0004500  CONVERGED : NO
 RMSQ DR    :   0.0021910  MAXIMUM :   0.0012000  CONVERGED : NO
 MAX DR     :   0.0051748  MAXIMUM :   0.0018000  CONVERGED : NO
 


 HESSIAN EIGENVALUES


                1           2           3           4           5           6
             0.16240     0.26222     1.00000     1.00000     1.00000     1.00001
 


                7           8
             1.00058     1.09499
 


 LAMBDA FOR LMQA STEP: 0.00

  |TANGENTIAL STEP| =   0.000691  |PARALLEL STEP| =   0.000000


 STEP IN NORMAL COORDINATES

              1          2          3          4          5          6
          -0.000078   0.000003  -0.000387   0.000173  -0.000172   0.000051

              7          8          9
           0.000253  -0.000028  -0.000442

 DISPLACEMENT STEP IN ANGSTROM

  NO.  ATOM        X             Y             Z

    1  SI      -0.000015      0.000000     -0.000072
    2  H        0.000085     -0.000090      0.000100
    3  H        0.000085      0.000090      0.000097
    4  H       -0.000089     -0.000003     -0.000073
    5  H       -0.000005      0.000001      0.000255


 ACTIVE CARTESIAN DISPLACEMENT STEP

              1          2          3          4          5          6
          -0.000078   0.000003  -0.000387   0.000173  -0.000172   0.000051

              7          8          9
           0.000253  -0.000028  -0.000442
 
 PREDICTED ENERGY CHANGE: -0.000000208
 
 INTERPOLATION DISTANCE: 3.3909749161
 
 *** SCFTOL TIGHTEN TO 0.500E-08 ***
 
 *** CDFTOL TIGHTEN TO 0.750E-05 ***


 COORDINATES OF OPTIMIZATION STEP 5 IN ANGSTROM

  NO.  ATOM        X              Y              Z        Z-ATOM   MASS   TYPE

    1  SI       -0.023990      -0.000000      -0.001521      14    28.085  QM
    2  H        -0.585362       1.252348       0.569711       1     1.008  QM
    3  H        -0.585157      -1.251913       0.570814       1     1.008  QM
    4  H         0.428873      -0.000719      -1.407675       1     1.008  QM
    5  H         1.394234       0.000375       0.507757       1     1.008  QM


 
 NEW SCF-ENERGY CALCULATED IN 6 CYCLES
 

 TOTAL ENERGY    =       -291.613349726

 ENERGY CHANGE =         -0.000000401
 ENERGY RATIO  =          1.929130098
 TRUST RADIUS  =          0.200000000
 
 BFGS DELTA*GAMMA: 0.319E-07
 
 BFGS DELTA*DE2*DELTA: 0.420E-06
 
 *** ENTERING OPTIMIZATION CYCLE: 6 ***
 

 PROJECTED CARTESIAN GRADIENTS IN A.U.

  NO.  ATOM        X             Y             Z

    1  SI      -0.008742     -0.000003     -0.003957
    2  H        0.012028     -0.002037      0.006297
    3  H        0.012029      0.002049      0.006287
    4  H        0.017934      0.000005      0.014568
    5  H        0.004153     -0.000002     -0.006263


 ACTIVE CARTESIAN GRADIENTS

              1          2          3          4          5          6
          -0.024702  -0.000008  -0.011115   0.000600  -0.002521   0.002022

              7          8          9
           0.001774  -0.002010   0.017539


 FULL LOCAL GRADIENT

              1          2          3          4          5          6
          -0.032541  -0.000003   0.000062  -0.000166   0.000202  -0.000087

              7          8          9
          -0.000258   0.000068   0.000467


 TANGENTIAL LOCAL GRADIENTS IN A.U.

              1          2          3          4          5          6
          -0.000003   0.000062  -0.000166   0.000202  -0.000087  -0.000258

              7          8
           0.000068   0.000467

 COSANG =         0.997688143
 
 RMSQ FORCE :   0.0002148  MAXIMUM :   0.0003000  CONVERGED :YES
 MAX FORCE  :   0.0004670  MAXIMUM :   0.0004500  CONVERGED : NO
 RMSQ FORCE6:   0.0022190  MAXIMUM6:   0.0003000  CONVERGED : NO
 MAX FORCE6 :   0.0046849  MAXIMUM6:   0.0004500  CONVERGED : NO
 RMSQ DR    :   0.0002303  MAXIMUM :   0.0012000  CONVERGED :YES
 MAX DR     :   0.0004417  MAXIMUM :   0.0018000  CONVERGED :YES
 


 HESSIAN EIGENVALUES


                1           2           3           4           5           6
             0.05277     0.20246     0.32302     1.00000     1.00000     1.00000
 


                7           8
             1.00002     1.02808
 


 LAMBDA FOR LMQA STEP: 0.00

  |TANGENTIAL STEP| =   0.009976  |PARALLEL STEP| =   0.000015


 STEP IN NORMAL COORDINATES

              1          2          3          4          5          6
          -0.001049   0.000036  -0.005378   0.002560  -0.001605   0.001763

              7          8          9
           0.003648  -0.002063  -0.006301

 DISPLACEMENT STEP IN ANGSTROM

  NO.  ATOM        X             Y             Z

    1  SI      -0.000196      0.000007     -0.000999
    2  H        0.001233     -0.000962      0.001739
    3  H        0.001235      0.000957      0.001696
    4  H       -0.000835     -0.000039     -0.001660
    5  H       -0.000595      0.000009      0.003499


 ACTIVE CARTESIAN DISPLACEMENT STEP

              1          2          3          4          5          6
          -0.001049   0.000036  -0.005378   0.002560  -0.001605   0.001763

              7          8          9
           0.003648  -0.002063  -0.006301
 
 PREDICTED ENERGY CHANGE: -0.000002288
 
 INTERPOLATION DISTANCE: 3.3909749161
 
 *** SCFTOL TIGHTEN TO 0.100E-08 ***
 
 *** CDFTOL TIGHTEN TO 0.500E-05 ***


 COORDINATES OF OPTIMIZATION STEP 6 IN ANGSTROM

  NO.  ATOM        X              Y              Z        Z-ATOM   MASS   TYPE

    1  SI       -0.024187       0.000006      -0.002520      14    28.085  QM
    2  H        -0.584129       1.251386       0.571449       1     1.008  QM
    3  H        -0.583922      -1.250956       0.572510       1     1.008  QM
    4  H         0.428037      -0.000757      -1.409335       1     1.008  QM
    5  H         1.393639       0.000384       0.511256       1     1.008  QM


 
 NEW SCF-ENERGY CALCULATED IN 8 CYCLES
 

 TOTAL ENERGY    =       -291.613352115

 ENERGY CHANGE =         -0.000002389
 ENERGY RATIO  =          1.044045943
 TRUST RADIUS  =          0.200000000
 
 BFGS DELTA*GAMMA: 0.531E-05
 
 BFGS DELTA*DE2*DELTA: 0.554E-05
 
 *** ENTERING OPTIMIZATION CYCLE: 7 ***
 

 PROJECTED CARTESIAN GRADIENTS IN A.U.

  NO.  ATOM        X             Y             Z

    1  SI      -0.008870     -0.000002     -0.004034
    2  H        0.012196     -0.002184      0.006398
    3  H        0.012196      0.002195      0.006386
    4  H        0.017952      0.000002      0.014343
    5  H        0.004476     -0.000002     -0.005834


 ACTIVE CARTESIAN GRADIENTS

              1          2          3          4          5          6
          -0.025066  -0.000006  -0.011324   0.000608  -0.002712   0.002060

              7          8          9
           0.001846  -0.002000   0.017027


 FULL LOCAL GRADIENT

              1          2          3          4          5          6
          -0.032644  -0.000000  -0.000022  -0.000146   0.000041  -0.000068

              7          8          9
          -0.000186   0.000095  -0.000271


 TANGENTIAL LOCAL GRADIENTS IN A.U.

              1          2          3          4          5          6
          -0.000000  -0.000022  -0.000146   0.000041  -0.000068  -0.000186

              7          8
           0.000095  -0.000271

 COSANG =        -0.151068960
 
 *** CONVERGED BY GRADIENT AND ENERGY CRITERIA ***
 *** AFTER 6 OPTIMIZATION CYCLES ***
 
 
 RMSQ FORCE :   0.0001347  MAXIMUM :   0.0003000  CONVERGED :YES
 MAX FORCE  :   0.0002711  MAXIMUM :   0.0004500  CONVERGED :YES
 RMSQ FORCE6:   0.0014165  MAXIMUM6:   0.0003000  CONVERGED : NO
 MAX FORCE6 :   0.0030515  MAXIMUM6:   0.0004500  CONVERGED : NO
 RMSQ DR    :   0.0033255  MAXIMUM :   0.0012000  CONVERGED : NO
 MAX DR     :   0.0063007  MAXIMUM :   0.0018000  CONVERGED : NO
 
 
 *** THE GEOMETRY IS OPTIMIZED ***
 
 
 INTERPOLATION DISTANCE: 3.3909749161


 RELAXED REACTANT COORDINATES OF SADDLE STEP 5 IN ANGSTROM

  NO.  ATOM        X              Y              Z        Z-ATOM   MASS   TYPE

    1  SI       -0.024187       0.000006      -0.002520      14    28.085  QM
    2  H        -0.584129       1.251386       0.571449       1     1.008  QM
    3  H        -0.583922      -1.250956       0.572510       1     1.008  QM
    4  H         0.428037      -0.000757      -1.409335       1     1.008  QM
    5  H         1.393639       0.000384       0.511256       1     1.008  QM


 NUMBER OF CONSTRAINED OPTIMIZATION CYCLES: 6
 
 RELAXED REACTANT ENERGY = -291.613352115323
 
 ANGLE BETWEEN SUCCESSIVE SADDLE GRADIENTS: -0.146
 
 
 ERROR REACTANT - PRODUCT 0.069938553000
 
 
 DESADDLE_1 0.004223903887
 
 RMSQ FORCE :   0.0106748  MAXIMUM :   0.0003000  CONVERGED :NO 
 MAX FORCE  :   0.0304511  MAXIMUM :   0.0004500  CONVERGED :NO 


 UNRELAXED COORDINATES OF SADDLE STEP 6 IN ANGSTROM

  NO.  ATOM        X              Y              Z        Z-ATOM   MASS   TYPE

    1  SI       -0.029253       0.000005      -0.005170      14    28.085  QM
    2  H        -0.547436       1.245245       0.589999       1     1.008  QM
    3  H        -0.547234      -1.244797       0.591053       1     1.008  QM
    4  H         0.482671      -0.000736      -1.368068       1     1.008  QM
    5  H         1.407819       0.000377       0.497959       1     1.008  QM


 UNRELAXED SCF-ENERGY CALCULATED IN 10 CYCLES
 
 UNRELAXED TOTAL SADDLE ENERGY = -291.608248895160
 
 
 
 
 ***************************************
 *** MOLECULAR GEOMETRY OPTIMIZATION ***
 ***************************************
 
 INTERPOLATION DISTANCE: 3.2209335076
 
 *** ACTIVE DEGREES OF FREEDOM: 9 ***
 
 *** ENTERING OPTIMIZATION CYCLE: 1 ***
 

 PROJECTED CARTESIAN GRADIENTS IN A.U.

  NO.  ATOM        X             Y             Z

    1  SI      -0.010939     -0.000003     -0.006087
    2  H        0.015526     -0.005949      0.006424
    3  H        0.015525      0.005960      0.006409
    4  H        0.018134      0.000008      0.024855
    5  H        0.008560     -0.000002     -0.005558


 ACTIVE CARTESIAN GRADIENTS

              1          2          3          4          5          6
          -0.030941  -0.000009  -0.017095   0.001297  -0.007497  -0.002031

              7          8          9
           0.003410   0.004841   0.022274


 FULL LOCAL GRADIENT

              1          2          3          4          5          6
          -0.041621  -0.000002  -0.003011   0.000252  -0.003973  -0.004924

              7          8          9
           0.000707   0.007789   0.000401


 TANGENTIAL LOCAL GRADIENTS IN A.U.

              1          2          3          4          5          6
          -0.000002  -0.003011   0.000252  -0.003973  -0.004924   0.000707

              7          8
           0.007789   0.000401
 
 RMSQ FORCE :   0.0037164  MAXIMUM :   0.0003000  CONVERGED : NO
 MAX FORCE  :   0.0077889  MAXIMUM :   0.0004500  CONVERGED : NO
 RMSQ FORCE6:   4.9962836  MAXIMUM6:   0.0003000  CONVERGED : NO
 MAX FORCE6 :   4.9922111  MAXIMUM6:   0.0004500  CONVERGED : NO
 


 HESSIAN EIGENVALUES


                1           2           3           4           5           6
             1.00000     1.00000     1.00000     1.00000     1.00000     1.00000
 


                7           8
             1.00000     1.00000
 


 LAMBDA FOR LMQA STEP: 0.00

  |TANGENTIAL STEP| =   0.010511  |PARALLEL STEP| =   0.000017


 STEP IN NORMAL COORDINATES

              1          2          3          4          5          6
          -0.000898   0.000002   0.002897  -0.000263   0.004029   0.004878

              7          8          9
          -0.000737  -0.007781  -0.000332

 DISPLACEMENT STEP IN ANGSTROM

  NO.  ATOM        X             Y             Z

    1  SI      -0.000168      0.000000      0.000532
    2  H        0.000063      0.001640      0.000910
    3  H        0.000062     -0.001641      0.000915
    4  H        0.002566      0.000001     -0.003540
    5  H       -0.001805     -0.000001     -0.001095


 ACTIVE CARTESIAN DISPLACEMENT STEP

              1          2          3          4          5          6
          -0.000898   0.000002   0.002897  -0.000263   0.004029   0.004878

              7          8          9
          -0.000737  -0.007781  -0.000332
 
 PREDICTED ENERGY CHANGE: -0.000054531
 
 INTERPOLATION DISTANCE: 3.2209335076
 
 *** SCFTOL TIGHTEN TO 0.750E-07 ***
 
 *** CDFTOL TIGHTEN TO 0.500E-04 ***


 COORDINATES OF OPTIMIZATION STEP 1 IN ANGSTROM

  NO.  ATOM        X              Y              Z        Z-ATOM   MASS   TYPE

    1  SI       -0.029421       0.000005      -0.004638      14    28.085  QM
    2  H        -0.547373       1.246885       0.590909       1     1.008  QM
    3  H        -0.547172      -1.246438       0.591968       1     1.008  QM
    4  H         0.485237      -0.000735      -1.371608       1     1.008  QM
    5  H         1.406014       0.000376       0.496864       1     1.008  QM


 
 NEW SCF-ENERGY CALCULATED IN 7 CYCLES
 

 TOTAL ENERGY    =       -291.608346990

 ENERGY CHANGE =         -0.000098095
 ENERGY RATIO  =          1.798880250
 TRUST RADIUS  =          0.200000000
 
 BFGS DELTA*GAMMA: 0.226E-04
 
 BFGS DELTA*DE2*DELTA: 0.110E-03
 
 *** ENTERING OPTIMIZATION CYCLE: 2 ***
 

 PROJECTED CARTESIAN GRADIENTS IN A.U.

  NO.  ATOM        X             Y             Z

    1  SI      -0.010910     -0.000003     -0.005672
    2  H        0.015379     -0.005447      0.006475
    3  H        0.015378      0.005456      0.006462
    4  H        0.018851      0.000007      0.022955
    5  H        0.007983     -0.000002     -0.005953


 ACTIVE CARTESIAN GRADIENTS

              1          2          3          4          5          6
          -0.030857  -0.000007  -0.015911   0.001191  -0.006862  -0.001035

              7          8          9
           0.003261   0.003310   0.021733


 FULL LOCAL GRADIENT

              1          2          3          4          5          6
          -0.041006  -0.000000  -0.001926   0.000159  -0.003345  -0.003818

              7          8          9
           0.000589   0.006119   0.000140


 TANGENTIAL LOCAL GRADIENTS IN A.U.

              1          2          3          4          5          6
          -0.000000  -0.001926   0.000159  -0.003345  -0.003818   0.000589

              7          8
           0.006119   0.000140

 COSANG =         0.997957003
 
 RMSQ FORCE :   0.0029007  MAXIMUM :   0.0003000  CONVERGED : NO
 MAX FORCE  :   0.0061191  MAXIMUM :   0.0004500  CONVERGED : NO
 RMSQ FORCE6:   4.4695415  MAXIMUM6:   0.0003000  CONVERGED : NO
 MAX FORCE6 :   4.4666629  MAXIMUM6:   0.0004500  CONVERGED : NO
 RMSQ DR    :   0.0035038  MAXIMUM :   0.0012000  CONVERGED : NO
 MAX DR     :   0.0077807  MAXIMUM :   0.0018000  CONVERGED : NO
 


 HESSIAN EIGENVALUES


                1           2           3           4           5           6
             0.20162     1.00000     1.00000     1.00000     1.00000     1.00000
 


                7           8
             1.00000     1.01496
 


 LAMBDA FOR LMQA STEP: 0.00

  |TANGENTIAL STEP| =   0.040692  |PARALLEL STEP| =   0.000257


 STEP IN NORMAL COORDINATES

              1          2          3          4          5          6
          -0.002643   0.000001   0.009335  -0.000791   0.016748   0.018765

              7          8          9
          -0.002984  -0.030322  -0.000504

 DISPLACEMENT STEP IN ANGSTROM

  NO.  ATOM        X             Y             Z

    1  SI      -0.000495      0.000000      0.001716
    2  H        0.000164      0.006781      0.004029
    3  H        0.000160     -0.006783      0.004053
    4  H        0.009716      0.000007     -0.013005
    5  H       -0.007429     -0.000006     -0.004135


 ACTIVE CARTESIAN DISPLACEMENT STEP

              1          2          3          4          5          6
          -0.002643   0.000001   0.009335  -0.000791   0.016748   0.018765

              7          8          9
          -0.002984  -0.030322  -0.000504
 
 PREDICTED ENERGY CHANGE: -0.000156971
 
 INTERPOLATION DISTANCE: 3.2209335076
 
 *** SCFTOL TIGHTEN TO 0.500E-07 ***
 
 *** CDFTOL TIGHTEN TO 0.250E-04 ***


 COORDINATES OF OPTIMIZATION STEP 2 IN ANGSTROM

  NO.  ATOM        X              Y              Z        Z-ATOM   MASS   TYPE

    1  SI       -0.029916       0.000005      -0.002922      14    28.085  QM
    2  H        -0.547209       1.253666       0.594937       1     1.008  QM
    3  H        -0.547012      -1.253221       0.596022       1     1.008  QM
    4  H         0.494953      -0.000728      -1.384612       1     1.008  QM
    5  H         1.398585       0.000370       0.492729       1     1.008  QM


 
 NEW SCF-ENERGY CALCULATED IN 8 CYCLES
 

 TOTAL ENERGY    =       -291.608513661

 ENERGY CHANGE =         -0.000166671
 ENERGY RATIO  =          1.061792008
 TRUST RADIUS  =          0.200000000
 
 BFGS DELTA*GAMMA: 0.310E-03
 
 BFGS DELTA*DE2*DELTA: 0.333E-03
 
 *** ENTERING OPTIMIZATION CYCLE: 3 ***
 

 PROJECTED CARTESIAN GRADIENTS IN A.U.

  NO.  ATOM        X             Y             Z

    1  SI      -0.010482     -0.000001     -0.004186
    2  H        0.014447     -0.003424      0.006660
    3  H        0.014445      0.003428      0.006651
    4  H        0.021031      0.000003      0.016329
    5  H        0.005407     -0.000003     -0.007543


 ACTIVE CARTESIAN GRADIENTS

              1          2          3          4          5          6
          -0.029639  -0.000002  -0.011681   0.000830  -0.004286   0.002480

              7          8          9
           0.002632  -0.002187   0.020001


 FULL LOCAL GRADIENT

              1          2          3          4          5          6
          -0.038061   0.000005   0.001552  -0.000126  -0.000874   0.000155

              7          8          9
           0.000142   0.000053  -0.000077


 TANGENTIAL LOCAL GRADIENTS IN A.U.

              1          2          3          4          5          6
           0.000005   0.001552  -0.000126  -0.000874   0.000155   0.000142

              7          8
           0.000053  -0.000077

 COSANG =        -0.019102206
 
 RMSQ FORCE :   0.0006366  MAXIMUM :   0.0003000  CONVERGED : NO
 MAX FORCE  :   0.0015524  MAXIMUM :   0.0004500  CONVERGED : NO
 RMSQ FORCE6:   3.8724907  MAXIMUM6:   0.0003000  CONVERGED : NO
 MAX FORCE6 :   3.8717824  MAXIMUM6:   0.0004500  CONVERGED : NO
 RMSQ DR    :   0.0135644  MAXIMUM :   0.0012000  CONVERGED : NO
 MAX DR     :   0.0303215  MAXIMUM :   0.0018000  CONVERGED : NO
 


 HESSIAN EIGENVALUES


                1           2           3           4           5           6
             0.18370     1.00000     1.00000     1.00000     1.00000     1.00000
 


                7           8
             1.00057     1.02673
 


 LAMBDA FOR LMQA STEP: 0.00

  |TANGENTIAL STEP| =   0.001779  |PARALLEL STEP| =   0.000000


 STEP IN NORMAL COORDINATES

              1          2          3          4          5          6
           0.000545  -0.000004  -0.001362   0.000120   0.000955  -0.000042

              7          8          9
          -0.000161  -0.000229   0.000056

 DISPLACEMENT STEP IN ANGSTROM

  NO.  ATOM        X             Y             Z

    1  SI       0.000102     -0.000001     -0.000250
    2  H       -0.000060      0.000368      0.000390
    3  H       -0.000059     -0.000364      0.000387
    4  H       -0.000206     -0.000001      0.000293
    5  H       -0.000213      0.000001      0.000250


 ACTIVE CARTESIAN DISPLACEMENT STEP

              1          2          3          4          5          6
           0.000545  -0.000004  -0.001362   0.000120   0.000955  -0.000042

              7          8          9
          -0.000161  -0.000229   0.000056
 
 PREDICTED ENERGY CHANGE: -0.000001567
 
 INTERPOLATION DISTANCE: 3.2209335076
 
 *** SCFTOL TIGHTEN TO 0.250E-07 ***
 
 *** CDFTOL TIGHTEN TO 0.100E-04 ***


 COORDINATES OF OPTIMIZATION STEP 3 IN ANGSTROM

  NO.  ATOM        X              Y              Z        Z-ATOM   MASS   TYPE

    1  SI       -0.029813       0.000005      -0.003172      14    28.085  QM
    2  H        -0.547269       1.254034       0.595328       1     1.008  QM
    3  H        -0.547071      -1.253585       0.596409       1     1.008  QM
    4  H         0.494747      -0.000729      -1.384320       1     1.008  QM
    5  H         1.398372       0.000371       0.492978       1     1.008  QM


 
 NEW SCF-ENERGY CALCULATED IN 7 CYCLES
 

 TOTAL ENERGY    =       -291.608516395

 ENERGY CHANGE =         -0.000002734
 ENERGY RATIO  =          1.744166373
 TRUST RADIUS  =          0.200000000
 
 BFGS DELTA*GAMMA: 0.825E-06
 
 BFGS DELTA*DE2*DELTA: 0.317E-05
 
 *** ENTERING OPTIMIZATION CYCLE: 4 ***
 

 PROJECTED CARTESIAN GRADIENTS IN A.U.

  NO.  ATOM        X             Y             Z

    1  SI      -0.010402     -0.000001     -0.004304
    2  H        0.014337     -0.003241      0.006820
    3  H        0.014335      0.003248      0.006810
    4  H        0.020906      0.000004      0.016580
    5  H        0.005329     -0.000003     -0.007492


 ACTIVE CARTESIAN GRADIENTS

              1          2          3          4          5          6
          -0.029413  -0.000004  -0.012019   0.000802  -0.004054   0.002420

              7          8          9
           0.002523  -0.002169   0.020114


 FULL LOCAL GRADIENT

              1          2          3          4          5          6
          -0.038032   0.000003   0.001134  -0.000150  -0.000638   0.000101

              7          8          9
           0.000037   0.000061   0.000074


 TANGENTIAL LOCAL GRADIENTS IN A.U.

              1          2          3          4          5          6
           0.000003   0.001134  -0.000150  -0.000638   0.000101   0.000037

              7          8
           0.000061   0.000074

 COSANG =         0.992674594
 
 RMSQ FORCE :   0.0004659  MAXIMUM :   0.0003000  CONVERGED : NO
 MAX FORCE  :   0.0011337  MAXIMUM :   0.0004500  CONVERGED : NO
 RMSQ FORCE6:   3.1619835  MAXIMUM6:   0.0003000  CONVERGED : NO
 MAX FORCE6 :   3.1615628  MAXIMUM6:   0.0004500  CONVERGED : NO
 RMSQ DR    :   0.0005929  MAXIMUM :   0.0012000  CONVERGED :YES
 MAX DR     :   0.0013623  MAXIMUM :   0.0018000  CONVERGED :YES
 


 HESSIAN EIGENVALUES


                1           2           3           4           5           6
             0.17012     0.27650     1.00000     1.00000     1.00000     1.00000
 


                7           8
             1.00062     1.04217
 


 LAMBDA FOR LMQA STEP: 0.00

  |TANGENTIAL STEP| =   0.005317  |PARALLEL STEP| =   0.000004


 STEP IN NORMAL COORDINATES

              1          2          3          4          5          6
           0.001372  -0.000011  -0.004030   0.000574   0.002935   0.000103

              7          8          9
          -0.000230  -0.001036  -0.000261

 DISPLACEMENT STEP IN ANGSTROM

  NO.  ATOM        X             Y             Z

    1  SI       0.000257     -0.000002     -0.000740
    2  H       -0.000045      0.001104      0.001210
    3  H       -0.000042     -0.001092      0.001199
    4  H       -0.000551     -0.000005      0.000601
    5  H       -0.000718      0.000004      0.000898


 ACTIVE CARTESIAN DISPLACEMENT STEP

              1          2          3          4          5          6
           0.001372  -0.000011  -0.004030   0.000574   0.002935   0.000103

              7          8          9
          -0.000230  -0.001036  -0.000261
 
 PREDICTED ENERGY CHANGE: -0.000003266
 
 INTERPOLATION DISTANCE: 3.2209335076


 COORDINATES OF OPTIMIZATION STEP 4 IN ANGSTROM

  NO.  ATOM        X              Y              Z        Z-ATOM   MASS   TYPE

    1  SI       -0.029557       0.000002      -0.003912      14    28.085  QM
    2  H        -0.547315       1.255138       0.596537       1     1.008  QM
    3  H        -0.547113      -1.254677       0.597608       1     1.008  QM
    4  H         0.494196      -0.000733      -1.383719       1     1.008  QM
    5  H         1.397654       0.000374       0.493877       1     1.008  QM


 
 NEW SCF-ENERGY CALCULATED IN 8 CYCLES
 

 TOTAL ENERGY    =       -291.608519845

 ENERGY CHANGE =         -0.000003450
 ENERGY RATIO  =          1.056358912
 TRUST RADIUS  =          0.200000000
 
 BFGS DELTA*GAMMA: 0.648E-05
 
 BFGS DELTA*DE2*DELTA: 0.686E-05
 
 *** ENTERING OPTIMIZATION CYCLE: 5 ***
 

 PROJECTED CARTESIAN GRADIENTS IN A.U.

  NO.  ATOM        X             Y             Z

    1  SI      -0.010185     -0.000003     -0.004628
    2  H        0.014038     -0.002717      0.007277
    3  H        0.014038      0.002731      0.007264
    4  H        0.020576      0.000005      0.017218
    5  H        0.005111     -0.000002     -0.007332


 ACTIVE CARTESIAN GRADIENTS

              1          2          3          4          5          6
          -0.028803  -0.000009  -0.012947   0.000728  -0.003385   0.002283

              7          8          9
           0.002217  -0.002165   0.020385


 FULL LOCAL GRADIENT

              1          2          3          4          5          6
          -0.037937  -0.000002  -0.000013  -0.000213   0.000043  -0.000017

              7          8          9
          -0.000250   0.000034   0.000448


 TANGENTIAL LOCAL GRADIENTS IN A.U.

              1          2          3          4          5          6
          -0.000002  -0.000013  -0.000213   0.000043  -0.000017  -0.000250

              7          8
           0.000034   0.000448

 COSANG =         0.019135803
 
 *** CONVERGED BY GRADIENT AND ENERGY CRITERIA ***
 *** AFTER 4 OPTIMIZATION CYCLES ***
 
 
 RMSQ FORCE :   0.0001974  MAXIMUM :   0.0003000  CONVERGED :YES
 MAX FORCE  :   0.0004477  MAXIMUM :   0.0004500  CONVERGED :YES
 RMSQ FORCE6:   2.2359806  MAXIMUM6:   0.0003000  CONVERGED : NO
 MAX FORCE6 :   2.2358717  MAXIMUM6:   0.0004500  CONVERGED : NO
 RMSQ DR    :   0.0017723  MAXIMUM :   0.0012000  CONVERGED : NO
 MAX DR     :   0.0040298  MAXIMUM :   0.0018000  CONVERGED : NO
 
 
 *** THE GEOMETRY IS OPTIMIZED ***
 
 
 INTERPOLATION DISTANCE: 3.2209335076


 RELAXED REACTANT COORDINATES OF SADDLE STEP 6 IN ANGSTROM

  NO.  ATOM        X              Y              Z        Z-ATOM   MASS   TYPE

    1  SI       -0.029557       0.000002      -0.003912      14    28.085  QM
    2  H        -0.547315       1.255138       0.596537       1     1.008  QM
    3  H        -0.547113      -1.254677       0.597608       1     1.008  QM
    4  H         0.494196      -0.000733      -1.383719       1     1.008  QM
    5  H         1.397654       0.000374       0.493877       1     1.008  QM


 NUMBER OF CONSTRAINED OPTIMIZATION CYCLES: 4
 
 RELAXED REACTANT ENERGY = -291.608519844945
 
 ANGLE BETWEEN SUCCESSIVE SADDLE GRADIENTS: -0.148
 
 
 ERROR REACTANT - PRODUCT 0.065714649113
 
 
 DESADDLE_1 0.004832270378
 
 RMSQ FORCE :   0.0123500  MAXIMUM :   0.0003000  CONVERGED :NO 
 MAX FORCE  :   0.0349626  MAXIMUM :   0.0004500  CONVERGED :NO 


 UNRELAXED COORDINATES OF SADDLE STEP 7 IN ANGSTROM

  NO.  ATOM        X              Y              Z        Z-ATOM   MASS   TYPE

    1  SI       -0.034355       0.000001      -0.006493      14    28.085  QM
    2  H        -0.512463       1.248809       0.613833       1     1.008  QM
    3  H        -0.512265      -1.248332       0.614896       1     1.008  QM
    4  H         0.545522      -0.000713      -1.343733       1     1.008  QM
    5  H         1.411634       0.000368       0.481448       1     1.008  QM


 UNRELAXED SCF-ENERGY CALCULATED IN 10 CYCLES
 
 UNRELAXED TOTAL SADDLE ENERGY = -291.603086156114
 
 
 
 
 ***************************************
 *** MOLECULAR GEOMETRY OPTIMIZATION ***
 ***************************************
 
 INTERPOLATION DISTANCE: 3.0593210968
 
 *** ACTIVE DEGREES OF FREEDOM: 9 ***
 
 *** ENTERING OPTIMIZATION CYCLE: 1 ***
 

 PROJECTED CARTESIAN GRADIENTS IN A.U.

  NO.  ATOM        X             Y             Z

    1  SI      -0.011757     -0.000004     -0.006232
    2  H        0.016583     -0.006128      0.007027
    3  H        0.016583      0.006140      0.007012
    4  H        0.020141      0.000009      0.026129
    5  H        0.008752     -0.000002     -0.007270


 ACTIVE CARTESIAN GRADIENTS

              1          2          3          4          5          6
          -0.033282  -0.000011  -0.017441   0.001238  -0.007756  -0.001415

              7          8          9
           0.003554   0.004007   0.024789


 FULL LOCAL GRADIENT

              1          2          3          4          5          6
          -0.045068  -0.000003  -0.002448   0.000043  -0.003686  -0.004314

              7          8          9
           0.000520   0.006891   0.001281


 TANGENTIAL LOCAL GRADIENTS IN A.U.

              1          2          3          4          5          6
          -0.000003  -0.002448   0.000043  -0.003686  -0.004314   0.000520

              7          8
           0.006891   0.001281
 
 RMSQ FORCE :   0.0033090  MAXIMUM :   0.0003000  CONVERGED : NO
 MAX FORCE  :   0.0068913  MAXIMUM :   0.0004500  CONVERGED : NO
 RMSQ FORCE6:   4.9966910  MAXIMUM6:   0.0003000  CONVERGED : NO
 MAX FORCE6 :   4.9931087  MAXIMUM6:   0.0004500  CONVERGED : NO
 


 HESSIAN EIGENVALUES


                1           2           3           4           5           6
             1.00000     1.00000     1.00000     1.00000     1.00000     1.00000
 


                7           8
             1.00000     1.00000
 


 LAMBDA FOR LMQA STEP: 0.00

  |TANGENTIAL STEP| =   0.009359  |PARALLEL STEP| =   0.000014


 STEP IN NORMAL COORDINATES

              1          2          3          4          5          6
          -0.001239   0.000003   0.002128  -0.000034   0.003679   0.004317

              7          8          9
          -0.000506  -0.006924  -0.001082

 DISPLACEMENT STEP IN ANGSTROM

  NO.  ATOM        X             Y             Z

    1  SI      -0.000232      0.000001      0.000386
    2  H        0.000229      0.001471      0.000874
    3  H        0.000228     -0.001473      0.000880
    4  H        0.002283      0.000001     -0.003246
    5  H       -0.001517     -0.000001     -0.000546


 ACTIVE CARTESIAN DISPLACEMENT STEP

              1          2          3          4          5          6
          -0.001239   0.000003   0.002128  -0.000034   0.003679   0.004317

              7          8          9
          -0.000506  -0.006924  -0.001082
 
 PREDICTED ENERGY CHANGE: -0.000043153
 
 INTERPOLATION DISTANCE: 3.0593210968
 
 *** SCFTOL TIGHTEN TO 0.500E-07 ***
 
 *** CDFTOL TIGHTEN TO 0.250E-04 ***


 COORDINATES OF OPTIMIZATION STEP 1 IN ANGSTROM

  NO.  ATOM        X              Y              Z        Z-ATOM   MASS   TYPE

    1  SI       -0.034587       0.000002      -0.006107      14    28.085  QM
    2  H        -0.512234       1.250280       0.614707       1     1.008  QM
    3  H        -0.512037      -1.249805       0.615776       1     1.008  QM
    4  H         0.547805      -0.000712      -1.346979       1     1.008  QM
    5  H         1.410117       0.000367       0.480902       1     1.008  QM


 
 NEW SCF-ENERGY CALCULATED IN 8 CYCLES
 

 TOTAL ENERGY    =       -291.603163826

 ENERGY CHANGE =         -0.000077670
 ENERGY RATIO  =          1.799891458
 TRUST RADIUS  =          0.200000000
 
 BFGS DELTA*GAMMA: 0.179E-04
 
 BFGS DELTA*DE2*DELTA: 0.876E-04
 
 *** ENTERING OPTIMIZATION CYCLE: 2 ***
 

 PROJECTED CARTESIAN GRADIENTS IN A.U.

  NO.  ATOM        X             Y             Z

    1  SI      -0.011795     -0.000003     -0.005886
    2  H        0.016505     -0.005674      0.007091
    3  H        0.016504      0.005684      0.007078
    4  H        0.020886      0.000008      0.024439
    5  H        0.008364     -0.000002     -0.007537


 ACTIVE CARTESIAN GRADIENTS

              1          2          3          4          5          6
          -0.033387  -0.000009  -0.016445   0.001107  -0.007193  -0.000527

              7          8          9
           0.003373   0.002648   0.024227


 FULL LOCAL GRADIENT

              1          2          3          4          5          6
          -0.044616  -0.000001  -0.001459  -0.000079  -0.003106  -0.003339

              7          8          9
           0.000355   0.005414   0.000882


 TANGENTIAL LOCAL GRADIENTS IN A.U.

              1          2          3          4          5          6
          -0.000001  -0.001459  -0.000079  -0.003106  -0.003339   0.000355

              7          8
           0.005414   0.000882

 COSANG =         0.997306428
 
 RMSQ FORCE :   0.0025774  MAXIMUM :   0.0003000  CONVERGED : NO
 MAX FORCE  :   0.0054139  MAXIMUM :   0.0004500  CONVERGED : NO
 RMSQ FORCE6:   4.4698307  MAXIMUM6:   0.0003000  CONVERGED : NO
 MAX FORCE6 :   4.4672936  MAXIMUM6:   0.0004500  CONVERGED : NO
 RMSQ DR    :   0.0031198  MAXIMUM :   0.0012000  CONVERGED : NO
 MAX DR     :   0.0069235  MAXIMUM :   0.0018000  CONVERGED : NO
 


 HESSIAN EIGENVALUES


                1           2           3           4           5           6
             0.20029     1.00000     1.00000     1.00000     1.00000     1.00000
 


                7           8
             1.00000     1.01998
 


 LAMBDA FOR LMQA STEP: 0.00

  |TANGENTIAL STEP| =   0.036396  |PARALLEL STEP| =   0.000217


 STEP IN NORMAL COORDINATES

              1          2          3          4          5          6
          -0.003986   0.000004   0.006289   0.000453   0.015389   0.016691

              7          8          9
          -0.001674  -0.027155  -0.003664

 DISPLACEMENT STEP IN ANGSTROM

  NO.  ATOM        X             Y             Z

    1  SI      -0.000745      0.000001      0.001140
    2  H        0.000944      0.006081      0.003915
    3  H        0.000940     -0.006085      0.003936
    4  H        0.008541      0.000004     -0.011997
    5  H       -0.006491     -0.000004     -0.001873


 ACTIVE CARTESIAN DISPLACEMENT STEP

              1          2          3          4          5          6
          -0.003986   0.000004   0.006289   0.000453   0.015389   0.016691

              7          8          9
          -0.001674  -0.027155  -0.003664
 
 PREDICTED ENERGY CHANGE: -0.000123359
 
 INTERPOLATION DISTANCE: 3.0593210968


 COORDINATES OF OPTIMIZATION STEP 2 IN ANGSTROM

  NO.  ATOM        X              Y              Z        Z-ATOM   MASS   TYPE

    1  SI       -0.035332       0.000002      -0.004966      14    28.085  QM
    2  H        -0.511290       1.256361       0.618622       1     1.008  QM
    3  H        -0.511098      -1.255890       0.619712       1     1.008  QM
    4  H         0.556346      -0.000708      -1.358976       1     1.008  QM
    5  H         1.403626       0.000363       0.479028       1     1.008  QM


 
 NEW SCF-ENERGY CALCULATED IN 8 CYCLES
 

 TOTAL ENERGY    =       -291.603297837

 ENERGY CHANGE =         -0.000134011
 ENERGY RATIO  =          1.086347967
 TRUST RADIUS  =          0.200000000
 
 BFGS DELTA*GAMMA: 0.241E-03
 
 BFGS DELTA*DE2*DELTA: 0.265E-03
 
 *** ENTERING OPTIMIZATION CYCLE: 3 ***
 

 PROJECTED CARTESIAN GRADIENTS IN A.U.

  NO.  ATOM        X             Y             Z

    1  SI      -0.011609     -0.000001     -0.004670
    2  H        0.015833     -0.003864      0.007351
    3  H        0.015831      0.003869      0.007341
    4  H        0.023117      0.000005      0.018572
    5  H        0.006497     -0.000004     -0.008611


 ACTIVE CARTESIAN GRADIENTS

              1          2          3          4          5          6
          -0.032855  -0.000003  -0.012960   0.000665  -0.004923   0.002591

              7          8          9
           0.002658  -0.002201   0.022376


 FULL LOCAL GRADIENT

              1          2          3          4          5          6
          -0.042282   0.000004   0.001611  -0.000454  -0.000845   0.000161

              7          8          9
          -0.000228   0.000061   0.000090


 TANGENTIAL LOCAL GRADIENTS IN A.U.

              1          2          3          4          5          6
           0.000004   0.001611  -0.000454  -0.000845   0.000161  -0.000228

              7          8
           0.000061   0.000090

 COSANG =         0.007249077
 
 RMSQ FORCE :   0.0006713  MAXIMUM :   0.0003000  CONVERGED : NO
 MAX FORCE  :   0.0016111  MAXIMUM :   0.0004500  CONVERGED : NO
 RMSQ FORCE6:   3.8724636  MAXIMUM6:   0.0003000  CONVERGED : NO
 MAX FORCE6 :   3.8717365  MAXIMUM6:   0.0004500  CONVERGED : NO
 RMSQ DR    :   0.0121321  MAXIMUM :   0.0012000  CONVERGED : NO
 MAX DR     :   0.0271549  MAXIMUM :   0.0018000  CONVERGED : NO
 


 HESSIAN EIGENVALUES


                1           2           3           4           5           6
             0.17790     1.00000     1.00000     1.00000     1.00000     1.00000
 


                7           8
             1.00068     1.03706
 


 LAMBDA FOR LMQA STEP: 0.00

  |TANGENTIAL STEP| =   0.001952  |PARALLEL STEP| =   0.000001


 STEP IN NORMAL COORDINATES

              1          2          3          4          5          6
           0.000470  -0.000004  -0.001398   0.000457   0.001060   0.000103

              7          8          9
           0.000200  -0.000483  -0.000140

 DISPLACEMENT STEP IN ANGSTROM

  NO.  ATOM        X             Y             Z

    1  SI       0.000088     -0.000001     -0.000255
    2  H        0.000080      0.000367      0.000421
    3  H        0.000081     -0.000364      0.000418
    4  H       -0.000218     -0.000001      0.000151
    5  H       -0.000408      0.000001      0.000354


 ACTIVE CARTESIAN DISPLACEMENT STEP

              1          2          3          4          5          6
           0.000470  -0.000004  -0.001398   0.000457   0.001060   0.000103

              7          8          9
           0.000200  -0.000483  -0.000140
 
 PREDICTED ENERGY CHANGE: -0.000001748
 
 INTERPOLATION DISTANCE: 3.0593210968
 
 *** SCFTOL TIGHTEN TO 0.250E-07 ***
 
 *** CDFTOL TIGHTEN TO 0.100E-04 ***


 COORDINATES OF OPTIMIZATION STEP 3 IN ANGSTROM

  NO.  ATOM        X              Y              Z        Z-ATOM   MASS   TYPE

    1  SI       -0.035244       0.000001      -0.005221      14    28.085  QM
    2  H        -0.511210       1.256728       0.619043       1     1.008  QM
    3  H        -0.511017      -1.256254       0.620130       1     1.008  QM
    4  H         0.556127      -0.000709      -1.358825       1     1.008  QM
    5  H         1.403218       0.000364       0.479382       1     1.008  QM


 
 NEW SCF-ENERGY CALCULATED IN 7 CYCLES
 

 TOTAL ENERGY    =       -291.603300984

 ENERGY CHANGE =         -0.000003147
 ENERGY RATIO  =          1.800585230
 TRUST RADIUS  =          0.200000000
 
 BFGS DELTA*GAMMA: 0.742E-06
 
 BFGS DELTA*DE2*DELTA: 0.355E-05
 
 *** ENTERING OPTIMIZATION CYCLE: 4 ***
 

 PROJECTED CARTESIAN GRADIENTS IN A.U.

  NO.  ATOM        X             Y             Z

    1  SI      -0.011528     -0.000002     -0.004773
    2  H        0.015740     -0.003689      0.007504
    3  H        0.015738      0.003696      0.007494
    4  H        0.022994      0.000005      0.018767
    5  H        0.006377     -0.000003     -0.008570


 ACTIVE CARTESIAN GRADIENTS

              1          2          3          4          5          6
          -0.032627  -0.000005  -0.013256   0.000665  -0.004693   0.002560

              7          8          9
           0.002583  -0.002221   0.022473


 FULL LOCAL GRADIENT

              1          2          3          4          5          6
          -0.042234   0.000003   0.001226  -0.000445  -0.000611   0.000139

              7          8          9
          -0.000291   0.000026   0.000233


 TANGENTIAL LOCAL GRADIENTS IN A.U.

              1          2          3          4          5          6
           0.000003   0.001226  -0.000445  -0.000611   0.000139  -0.000291

              7          8
           0.000026   0.000233

 COSANG =         0.988413901
 
 RMSQ FORCE :   0.0005286  MAXIMUM :   0.0003000  CONVERGED : NO
 MAX FORCE  :   0.0012265  MAXIMUM :   0.0004500  CONVERGED : NO
 RMSQ FORCE6:   3.1619437  MAXIMUM6:   0.0003000  CONVERGED : NO
 MAX FORCE6 :   3.1615035  MAXIMUM6:   0.0004500  CONVERGED : NO
 RMSQ DR    :   0.0006507  MAXIMUM :   0.0012000  CONVERGED :YES
 MAX DR     :   0.0013979  MAXIMUM :   0.0018000  CONVERGED :YES
 


 HESSIAN EIGENVALUES


                1           2           3           4           5           6
             0.14419     0.24604     1.00000     1.00000     1.00000     1.00000
 


                7           8
             1.00076     1.08822
 


 LAMBDA FOR LMQA STEP: 0.00

  |TANGENTIAL STEP| =   0.007865  |PARALLEL STEP| =   0.000010


 STEP IN NORMAL COORDINATES

              1          2          3          4          5          6
           0.001565  -0.000013  -0.005706   0.002289   0.003915   0.000271

              7          8          9
           0.001391  -0.001697  -0.001188

 DISPLACEMENT STEP IN ANGSTROM

  NO.  ATOM        X             Y             Z

    1  SI       0.000293     -0.000002     -0.001041
    2  H        0.000557      0.001283      0.001616
    3  H        0.000560     -0.001269      0.001603
    4  H       -0.001033     -0.000006      0.000510
    5  H       -0.001629      0.000005      0.001764


 ACTIVE CARTESIAN DISPLACEMENT STEP

              1          2          3          4          5          6
           0.001565  -0.000013  -0.005706   0.002289   0.003915   0.000271

              7          8          9
           0.001391  -0.001697  -0.001188
 
 PREDICTED ENERGY CHANGE: -0.000005251
 
 INTERPOLATION DISTANCE: 3.0593210968


 COORDINATES OF OPTIMIZATION STEP 4 IN ANGSTROM

  NO.  ATOM        X              Y              Z        Z-ATOM   MASS   TYPE

    1  SI       -0.034951      -0.000001      -0.006262      14    28.085  QM
    2  H        -0.510653       1.258011       0.620659       1     1.008  QM
    3  H        -0.510457      -1.257523       0.621733       1     1.008  QM
    4  H         0.555095      -0.000715      -1.358314       1     1.008  QM
    5  H         1.401589       0.000368       0.481146       1     1.008  QM


 
 NEW SCF-ENERGY CALCULATED IN 8 CYCLES
 

 TOTAL ENERGY    =       -291.603306773

 ENERGY CHANGE =         -0.000005789
 ENERGY RATIO  =          1.102626480
 TRUST RADIUS  =          0.200000000
 
 BFGS DELTA*GAMMA: 0.103E-04
 
 BFGS DELTA*DE2*DELTA: 0.113E-04
 
 *** ENTERING OPTIMIZATION CYCLE: 5 ***
 

 PROJECTED CARTESIAN GRADIENTS IN A.U.

  NO.  ATOM        X             Y             Z

    1  SI      -0.011240     -0.000004     -0.005170
    2  H        0.015433     -0.003085      0.008068
    3  H        0.015433      0.003100      0.008056
    4  H        0.022509      0.000006      0.019530
    5  H        0.005959     -0.000002     -0.008365


 ACTIVE CARTESIAN GRADIENTS

              1          2          3          4          5          6
          -0.031818  -0.000010  -0.014401   0.000692  -0.003885   0.002415

              7          8          9
           0.002346  -0.002247   0.022811


 FULL LOCAL GRADIENT

              1          2          3          4          5          6
          -0.042085  -0.000003  -0.000229  -0.000379   0.000214   0.000023

              7          8          9
          -0.000479  -0.000046   0.000703


 TANGENTIAL LOCAL GRADIENTS IN A.U.

              1          2          3          4          5          6
          -0.000003  -0.000229  -0.000379   0.000214   0.000023  -0.000479

              7          8
          -0.000046   0.000703

 COSANG =         0.042366290
 
 RMSQ FORCE :   0.0003477  MAXIMUM :   0.0003000  CONVERGED : NO
 MAX FORCE  :   0.0007029  MAXIMUM :   0.0004500  CONVERGED : NO
 RMSQ FORCE6:   2.2359131  MAXIMUM6:   0.0003000  CONVERGED : NO
 MAX FORCE6 :   2.2357564  MAXIMUM6:   0.0004500  CONVERGED : NO
 RMSQ DR    :   0.0026218  MAXIMUM :   0.0012000  CONVERGED : NO
 MAX DR     :   0.0057055  MAXIMUM :   0.0018000  CONVERGED : NO
 


 HESSIAN EIGENVALUES


                1           2           3           4           5           6
             0.12791     0.22770     1.00000     1.00000     1.00000     1.00001
 


                7           8
             1.00076     1.19761
 


 LAMBDA FOR LMQA STEP: 0.00

  |TANGENTIAL STEP| =   0.001233  |PARALLEL STEP| =   0.000000


 STEP IN NORMAL COORDINATES

              1          2          3          4          5          6
          -0.000168   0.000002  -0.000521   0.000599   0.000126  -0.000018

              7          8          9
           0.000623  -0.000080  -0.000671

 DISPLACEMENT STEP IN ANGSTROM

  NO.  ATOM        X             Y             Z

    1  SI      -0.000031      0.000000     -0.000096
    2  H        0.000258     -0.000024      0.000088
    3  H        0.000258      0.000023      0.000088
    4  H       -0.000180     -0.000001     -0.000108
    5  H       -0.000170      0.000000      0.000440


 ACTIVE CARTESIAN DISPLACEMENT STEP

              1          2          3          4          5          6
          -0.000168   0.000002  -0.000521   0.000599   0.000126  -0.000018

              7          8          9
           0.000623  -0.000080  -0.000671
 
 PREDICTED ENERGY CHANGE: -0.000000454
 
 INTERPOLATION DISTANCE: 3.0593210968
 
 *** SCFTOL TIGHTEN TO 0.500E-08 ***
 
 *** CDFTOL TIGHTEN TO 0.750E-05 ***


 COORDINATES OF OPTIMIZATION STEP 5 IN ANGSTROM

  NO.  ATOM        X              Y              Z        Z-ATOM   MASS   TYPE

    1  SI       -0.034982      -0.000001      -0.006358      14    28.085  QM
    2  H        -0.510395       1.257987       0.620747       1     1.008  QM
    3  H        -0.510199      -1.257500       0.621821       1     1.008  QM
    4  H         0.554914      -0.000715      -1.358422       1     1.008  QM
    5  H         1.401420       0.000369       0.481585       1     1.008  QM


 
 NEW SCF-ENERGY CALCULATED IN 6 CYCLES
 

 TOTAL ENERGY    =       -291.603307657

 ENERGY CHANGE =         -0.000000884
 ENERGY RATIO  =          1.945153033
 TRUST RADIUS  =          0.200000000
 
 BFGS DELTA*GAMMA: 0.655E-07
 
 BFGS DELTA*DE2*DELTA: 0.930E-06
 
 *** ENTERING OPTIMIZATION CYCLE: 6 ***
 

 PROJECTED CARTESIAN GRADIENTS IN A.U.

  NO.  ATOM        X             Y             Z

    1  SI      -0.011248     -0.000003     -0.005179
    2  H        0.015457     -0.003099      0.008070
    3  H        0.015457      0.003114      0.008057
    4  H        0.022493      0.000006      0.019531
    5  H        0.005965     -0.000002     -0.008322


 ACTIVE CARTESIAN GRADIENTS

              1          2          3          4          5          6
          -0.031839  -0.000010  -0.014426   0.000715  -0.003897   0.002406

              7          8          9
           0.002374  -0.002233   0.022777


 FULL LOCAL GRADIENT

              1          2          3          4          5          6
          -0.042094  -0.000003  -0.000248  -0.000349   0.000209   0.000011

              7          8          9
          -0.000446  -0.000031   0.000647


 TANGENTIAL LOCAL GRADIENTS IN A.U.

              1          2          3          4          5          6
          -0.000003  -0.000248  -0.000349   0.000209   0.000011  -0.000446

              7          8
          -0.000031   0.000647

 COSANG =         0.999042832
 
 RMSQ FORCE :   0.0003250  MAXIMUM :   0.0003000  CONVERGED : NO
 MAX FORCE  :   0.0006472  MAXIMUM :   0.0004500  CONVERGED : NO
 RMSQ FORCE6:   0.0016816  MAXIMUM6:   0.0003000  CONVERGED : NO
 MAX FORCE6 :   0.0035490  MAXIMUM6:   0.0004500  CONVERGED : NO
 RMSQ DR    :   0.0004109  MAXIMUM :   0.0012000  CONVERGED :YES
 MAX DR     :   0.0006705  MAXIMUM :   0.0018000  CONVERGED :YES
 


 HESSIAN EIGENVALUES


                1           2           3           4           5           6
             0.03942     0.17728     0.35102     1.00000     1.00000     1.00001
 


                7           8
             1.00007     1.00261
 


 LAMBDA FOR LMQA STEP: 0.00

  |TANGENTIAL STEP| =   0.016124  |PARALLEL STEP| =   0.000042


 STEP IN NORMAL COORDINATES

              1          2          3          4          5          6
          -0.002766   0.000026  -0.005791   0.007887   0.001537   0.000334

              7          8          9
           0.008329  -0.001798  -0.009029

 DISPLACEMENT STEP IN ANGSTROM

  NO.  ATOM        X             Y             Z

    1  SI      -0.000517      0.000005     -0.001070
    2  H        0.003499     -0.000367      0.001028
    3  H        0.003494      0.000348      0.001027
    4  H       -0.001943     -0.000011     -0.002010
    5  H       -0.002320      0.000004      0.005602


 ACTIVE CARTESIAN DISPLACEMENT STEP

              1          2          3          4          5          6
          -0.002766   0.000026  -0.005791   0.007887   0.001537   0.000334

              7          8          9
           0.008329  -0.001798  -0.009029
 
 PREDICTED ENERGY CHANGE: -0.000004007
 
 INTERPOLATION DISTANCE: 3.0593210968


 COORDINATES OF OPTIMIZATION STEP 6 IN ANGSTROM

  NO.  ATOM        X              Y              Z        Z-ATOM   MASS   TYPE

    1  SI       -0.035500       0.000004      -0.007428      14    28.085  QM
    2  H        -0.506896       1.257620       0.621775       1     1.008  QM
    3  H        -0.506705      -1.257152       0.622848       1     1.008  QM
    4  H         0.552971      -0.000726      -1.360432       1     1.008  QM
    5  H         1.399099       0.000373       0.487187       1     1.008  QM


 
 NEW SCF-ENERGY CALCULATED IN 8 CYCLES
 

 TOTAL ENERGY    =       -291.603311764

 ENERGY CHANGE =         -0.000004106
 ENERGY RATIO  =          1.024691840
 TRUST RADIUS  =          0.200000000
 
 BFGS DELTA*GAMMA: 0.114E-04
 
 BFGS DELTA*DE2*DELTA: 0.116E-04
 
 *** ENTERING OPTIMIZATION CYCLE: 7 ***
 

 PROJECTED CARTESIAN GRADIENTS IN A.U.

  NO.  ATOM        X             Y             Z

    1  SI      -0.011362     -0.000001     -0.005208
    2  H        0.015783     -0.003342      0.008036
    3  H        0.015780      0.003346      0.008026
    4  H        0.022397      0.000004      0.019235
    5  H        0.006018     -0.000003     -0.007807


 ACTIVE CARTESIAN GRADIENTS

              1          2          3          4          5          6
          -0.032169  -0.000002  -0.014491   0.001007  -0.004123   0.002420

              7          8          9
           0.002765  -0.002219   0.022207


 FULL LOCAL GRADIENT

              1          2          3          4          5          6
          -0.042123   0.000005  -0.000232   0.000040   0.000052   0.000000

              7          8          9
           0.000025  -0.000013  -0.000189


 TANGENTIAL LOCAL GRADIENTS IN A.U.

              1          2          3          4          5          6
           0.000005  -0.000232   0.000040   0.000052   0.000000   0.000025

              7          8
          -0.000013  -0.000189

 COSANG =        -0.279196782
 
 *** CONVERGED BY GRADIENT AND ENERGY CRITERIA ***
 *** AFTER 6 OPTIMIZATION CYCLES ***
 
 
 RMSQ FORCE :   0.0001087  MAXIMUM :   0.0003000  CONVERGED :YES
 MAX FORCE  :   0.0002316  MAXIMUM :   0.0004500  CONVERGED :YES
 RMSQ FORCE6:   0.0011568  MAXIMUM6:   0.0003000  CONVERGED : NO
 MAX FORCE6 :   0.0024554  MAXIMUM6:   0.0004500  CONVERGED : NO
 RMSQ DR    :   0.0053748  MAXIMUM :   0.0012000  CONVERGED : NO
 MAX DR     :   0.0090295  MAXIMUM :   0.0018000  CONVERGED : NO
 
 
 *** THE GEOMETRY IS OPTIMIZED ***
 
 
 INTERPOLATION DISTANCE: 3.0593210968


 RELAXED REACTANT COORDINATES OF SADDLE STEP 7 IN ANGSTROM

  NO.  ATOM        X              Y              Z        Z-ATOM   MASS   TYPE

    1  SI       -0.035500       0.000004      -0.007428      14    28.085  QM
    2  H        -0.506896       1.257620       0.621775       1     1.008  QM
    3  H        -0.506705      -1.257152       0.622848       1     1.008  QM
    4  H         0.552971      -0.000726      -1.360432       1     1.008  QM
    5  H         1.399099       0.000373       0.487187       1     1.008  QM


 NUMBER OF CONSTRAINED OPTIMIZATION CYCLES: 6
 
 RELAXED REACTANT ENERGY = -291.603311763546
 
 ANGLE BETWEEN SUCCESSIVE SADDLE GRADIENTS: -0.148
 
 
 ERROR REACTANT - PRODUCT 0.060882378736
 
 
 DESADDLE_1 0.005208081399
 
 RMSQ FORCE :   0.0137430  MAXIMUM :   0.0003000  CONVERGED :NO 
 MAX FORCE  :   0.0389976  MAXIMUM :   0.0004500  CONVERGED :NO 

 
 *** RELAXING OF PRODUCT STRUCTURE ***


 UNRELAXED COORDINATES OF SADDLE STEP 8 IN ANGSTROM

  NO.  ATOM        X              Y              Z        Z-ATOM   MASS   TYPE

    1  SI       -0.125520      -0.000026      -0.055523      14    28.085  QM
    2  H         0.149721       1.128571       0.942446       1     1.008  QM
    3  H         0.149844      -1.127777       0.943366       1     1.008  QM
    4  H         1.520708      -0.000322      -0.584001       1     1.008  QM
    5  H         1.677238       0.000250       0.245307       1     1.008  QM


 UNRELAXED SCF-ENERGY CALCULATED IN 11 CYCLES
 
 UNRELAXED TOTAL SADDLE ENERGY = -291.547637466209
 


 RELAXED PRODUCT COORDINATES OF SADDLE STEP 8 IN ANGSTROM

  NO.  ATOM        X              Y              Z        Z-ATOM   MASS   TYPE

    1  SI       -0.125520      -0.000026      -0.055523      14    28.085  QM
    2  H         0.149721       1.128571       0.942446       1     1.008  QM
    3  H         0.149844      -1.127777       0.943366       1     1.008  QM
    4  H         1.520708      -0.000322      -0.584001       1     1.008  QM
    5  H         1.677238       0.000250       0.245307       1     1.008  QM


 NUMBER OF CONSTRAINED OPTIMIZATION CYCLES: -1
 
 RELAXED PRODUCT ENERGY = -291.547637466209
 
 ANGLE BETWEEN SUCCESSIVE SADDLE GRADIENTS: -0.148
 
 
 ERROR REACTANT - PRODUCT 0.055674297336
 
 
 DESADDLE_1 0.055674297337
 
 RMSQ FORCE :   0.0137430  MAXIMUM :   0.0003000  CONVERGED :NO 
 MAX FORCE  :   0.0389976  MAXIMUM :   0.0004500  CONVERGED :NO 


 UNRELAXED COORDINATES OF SADDLE STEP 9 IN ANGSTROM

  NO.  ATOM        X              Y              Z        Z-ATOM   MASS   TYPE

    1  SI       -0.040001       0.000003      -0.009832      14    28.085  QM
    2  H        -0.474065       1.251168       0.637808       1     1.008  QM
    3  H        -0.473877      -1.250683       0.638874       1     1.008  QM
    4  H         0.601358      -0.000706      -1.321611       1     1.008  QM
    5  H         1.413006       0.000366       0.475093       1     1.008  QM


 UNRELAXED SCF-ENERGY CALCULATED IN 10 CYCLES
 
 UNRELAXED TOTAL SADDLE ENERGY = -291.597746910056
 
 
 
 
 ***************************************
 *** MOLECULAR GEOMETRY OPTIMIZATION ***
 ***************************************
 
 INTERPOLATION DISTANCE: 2.9058629700
 
 *** ACTIVE DEGREES OF FREEDOM: 9 ***
 
 *** ENTERING OPTIMIZATION CYCLE: 1 ***
 

 PROJECTED CARTESIAN GRADIENTS IN A.U.

  NO.  ATOM        X             Y             Z

    1  SI      -0.012443     -0.000001     -0.006404
    2  H        0.017538     -0.006351      0.007550
    3  H        0.017535      0.006353      0.007538
    4  H        0.021462      0.000008      0.026655
    5  H        0.009148     -0.000003     -0.007936


 ACTIVE CARTESIAN GRADIENTS

              1          2          3          4          5          6
          -0.035270  -0.000004  -0.017817   0.001322  -0.008022  -0.000881

              7          8          9
           0.003836   0.003256   0.025875


 FULL LOCAL GRADIENT

              1          2          3          4          5          6
          -0.047486   0.000004  -0.002241   0.000138  -0.003362  -0.003782

              7          8          9
           0.000636   0.006033   0.000866


 TANGENTIAL LOCAL GRADIENTS IN A.U.

              1          2          3          4          5          6
           0.000004  -0.002241   0.000138  -0.003362  -0.003782   0.000636

              7          8
           0.006033   0.000866
 
 RMSQ FORCE :   0.0029199  MAXIMUM :   0.0003000  CONVERGED : NO
 MAX FORCE  :   0.0060335  MAXIMUM :   0.0004500  CONVERGED : NO
 RMSQ FORCE6:   4.9970801  MAXIMUM6:   0.0003000  CONVERGED : NO
 MAX FORCE6 :   4.9939665  MAXIMUM6:   0.0004500  CONVERGED : NO
 


 HESSIAN EIGENVALUES


                1           2           3           4           5           6
             1.00000     1.00000     1.00000     1.00000     1.00000     1.00000
 


                7           8
             1.00000     1.00000
 


 LAMBDA FOR LMQA STEP: 0.00

  |TANGENTIAL STEP| =   0.008259  |PARALLEL STEP| =   0.000012


 STEP IN NORMAL COORDINATES

              1          2          3          4          5          6
          -0.001100  -0.000004   0.001965  -0.000131   0.003359   0.003780

              7          8          9
          -0.000630  -0.006051  -0.000729

 DISPLACEMENT STEP IN ANGSTROM

  NO.  ATOM        X             Y             Z

    1  SI      -0.000205     -0.000001      0.000353
    2  H        0.000156      0.001357      0.000726
    3  H        0.000157     -0.001353      0.000730
    4  H        0.002118      0.000002     -0.002741
    5  H       -0.001347     -0.000001     -0.000578


 ACTIVE CARTESIAN DISPLACEMENT STEP

              1          2          3          4          5          6
          -0.001100  -0.000004   0.001965  -0.000131   0.003359   0.003780

              7          8          9
          -0.000630  -0.006051  -0.000729
 
 PREDICTED ENERGY CHANGE: -0.000033546
 
 INTERPOLATION DISTANCE: 2.9058629700
 
 *** SCFTOL TIGHTEN TO 0.500E-07 ***
 
 *** CDFTOL TIGHTEN TO 0.250E-04 ***


 COORDINATES OF OPTIMIZATION STEP 1 IN ANGSTROM

  NO.  ATOM        X              Y              Z        Z-ATOM   MASS   TYPE

    1  SI       -0.040206       0.000002      -0.009479      14    28.085  QM
    2  H        -0.473909       1.252525       0.638534       1     1.008  QM
    3  H        -0.473720      -1.252036       0.639604       1     1.008  QM
    4  H         0.603476      -0.000704      -1.324352       1     1.008  QM
    5  H         1.411659       0.000365       0.474515       1     1.008  QM


 
 NEW SCF-ENERGY CALCULATED IN 8 CYCLES
 

 TOTAL ENERGY    =       -291.597807324

 ENERGY CHANGE =         -0.000060414
 ENERGY RATIO  =          1.800919434
 TRUST RADIUS  =          0.200000000
 
 BFGS DELTA*GAMMA: 0.139E-04
 
 BFGS DELTA*DE2*DELTA: 0.682E-04
 
 *** ENTERING OPTIMIZATION CYCLE: 2 ***
 

 PROJECTED CARTESIAN GRADIENTS IN A.U.

  NO.  ATOM        X             Y             Z

    1  SI      -0.012492     -0.000002     -0.006125
    2  H        0.017477     -0.005925      0.007638
    3  H        0.017474      0.005928      0.007627
    4  H        0.022179      0.000007      0.025232
    5  H        0.008813     -0.000003     -0.008164


 ACTIVE CARTESIAN GRADIENTS

              1          2          3          4          5          6
          -0.035408  -0.000004  -0.017008   0.001190  -0.007497  -0.000095

              7          8          9
           0.003646   0.002053   0.025413


 FULL LOCAL GRADIENT

              1          2          3          4          5          6
          -0.047147   0.000004  -0.001409   0.000010  -0.002809  -0.002919

              7          8          9
           0.000452   0.004721   0.000520


 TANGENTIAL LOCAL GRADIENTS IN A.U.

              1          2          3          4          5          6
           0.000004  -0.001409   0.000010  -0.002809  -0.002919   0.000452

              7          8
           0.004721   0.000520

 COSANG =         0.997747513
 
 RMSQ FORCE :   0.0022681  MAXIMUM :   0.0003000  CONVERGED : NO
 MAX FORCE  :   0.0047210  MAXIMUM :   0.0004500  CONVERGED : NO
 RMSQ FORCE6:   4.4701073  MAXIMUM6:   0.0003000  CONVERGED : NO
 MAX FORCE6 :   4.4679134  MAXIMUM6:   0.0004500  CONVERGED : NO
 RMSQ DR    :   0.0027529  MAXIMUM :   0.0012000  CONVERGED : NO
 MAX DR     :   0.0060514  MAXIMUM :   0.0018000  CONVERGED : NO
 


 HESSIAN EIGENVALUES


                1           2           3           4           5           6
             0.20082     1.00000     1.00000     1.00000     1.00000     1.00000
 


                7           8
             1.00000     1.01659
 


 LAMBDA FOR LMQA STEP: 0.00

  |TANGENTIAL STEP| =   0.031945  |PARALLEL STEP| =   0.000176


 STEP IN NORMAL COORDINATES

              1          2          3          4          5          6
          -0.003527  -0.000021   0.006174  -0.000001   0.013919   0.014523

              7          8          9
          -0.002187  -0.023578  -0.002142

 DISPLACEMENT STEP IN ANGSTROM

  NO.  ATOM        X             Y             Z

    1  SI      -0.000659     -0.000004      0.001108
    2  H        0.000648      0.005555      0.003172
    3  H        0.000650     -0.005539      0.003186
    4  H        0.007924      0.000009     -0.010053
    5  H       -0.005745     -0.000005     -0.002155


 ACTIVE CARTESIAN DISPLACEMENT STEP

              1          2          3          4          5          6
          -0.003527  -0.000021   0.006174  -0.000001   0.013919   0.014523

              7          8          9
          -0.002187  -0.023578  -0.002142
 
 PREDICTED ENERGY CHANGE: -0.000094404
 
 INTERPOLATION DISTANCE: 2.9058629700
 
 *** SCFTOL TIGHTEN TO 0.250E-07 ***
 
 *** CDFTOL TIGHTEN TO 0.100E-04 ***


 COORDINATES OF OPTIMIZATION STEP 2 IN ANGSTROM

  NO.  ATOM        X              Y              Z        Z-ATOM   MASS   TYPE

    1  SI       -0.040865      -0.000002      -0.008371      14    28.085  QM
    2  H        -0.473260       1.258080       0.641706       1     1.008  QM
    3  H        -0.473071      -1.257575       0.642790       1     1.008  QM
    4  H         0.611400      -0.000695      -1.334406       1     1.008  QM
    5  H         1.405913       0.000360       0.472360       1     1.008  QM


 
 NEW SCF-ENERGY CALCULATED IN 9 CYCLES
 

 TOTAL ENERGY    =       -291.597909872

 ENERGY CHANGE =         -0.000102548
 ENERGY RATIO  =          1.086269969
 TRUST RADIUS  =          0.200000000
 
 BFGS DELTA*GAMMA: 0.187E-03
 
 BFGS DELTA*DE2*DELTA: 0.204E-03
 
 *** ENTERING OPTIMIZATION CYCLE: 3 ***
 

 PROJECTED CARTESIAN GRADIENTS IN A.U.

  NO.  ATOM        X             Y             Z

    1  SI      -0.012385     -0.000003     -0.005110
    2  H        0.016919     -0.004272      0.007919
    3  H        0.016917      0.004282      0.007907
    4  H        0.024348      0.000006      0.020262
    5  H        0.007191     -0.000003     -0.009117


 ACTIVE CARTESIAN GRADIENTS

              1          2          3          4          5          6
          -0.035096  -0.000007  -0.014080   0.000759  -0.005439   0.002659

              7          8          9
           0.002935  -0.002219   0.023900


 FULL LOCAL GRADIENT

              1          2          3          4          5          6
          -0.045273   0.000001   0.001259  -0.000377  -0.000722   0.000176

              7          8          9
          -0.000171  -0.000012  -0.000133


 TANGENTIAL LOCAL GRADIENTS IN A.U.

              1          2          3          4          5          6
           0.000001   0.001259  -0.000377  -0.000722   0.000176  -0.000171

              7          8
          -0.000012  -0.000133

 COSANG =        -0.047872869
 
 RMSQ FORCE :   0.0005395  MAXIMUM :   0.0003000  CONVERGED : NO
 MAX FORCE  :   0.0012595  MAXIMUM :   0.0004500  CONVERGED : NO
 RMSQ FORCE6:   3.8725657  MAXIMUM6:   0.0003000  CONVERGED : NO
 MAX FORCE6 :   3.8720086  MAXIMUM6:   0.0004500  CONVERGED : NO
 RMSQ DR    :   0.0106484  MAXIMUM :   0.0012000  CONVERGED : NO
 MAX DR     :   0.0235776  MAXIMUM :   0.0018000  CONVERGED : NO
 


 HESSIAN EIGENVALUES


                1           2           3           4           5           6
             0.17965     1.00000     1.00000     1.00000     1.00000     1.00000
 


                7           8
             1.00061     1.03070
 


 LAMBDA FOR LMQA STEP: 0.00

  |TANGENTIAL STEP| =   0.001482  |PARALLEL STEP| =   0.000000


 STEP IN NORMAL COORDINATES

              1          2          3          4          5          6
           0.000480  -0.000000  -0.001118   0.000366   0.000721  -0.000162

              7          8          9
           0.000156  -0.000007   0.000103

 DISPLACEMENT STEP IN ANGSTROM

  NO.  ATOM        X             Y             Z

    1  SI       0.000090     -0.000000     -0.000201
    2  H        0.000045      0.000242      0.000259
    3  H        0.000045     -0.000241      0.000257
    4  H       -0.000292     -0.000001      0.000320
    5  H       -0.000271      0.000001      0.000227


 ACTIVE CARTESIAN DISPLACEMENT STEP

              1          2          3          4          5          6
           0.000480  -0.000000  -0.001118   0.000366   0.000721  -0.000162

              7          8          9
           0.000156  -0.000007   0.000103
 
 PREDICTED ENERGY CHANGE: -0.000001113
 
 INTERPOLATION DISTANCE: 2.9058629700


 COORDINATES OF OPTIMIZATION STEP 3 IN ANGSTROM

  NO.  ATOM        X              Y              Z        Z-ATOM   MASS   TYPE

    1  SI       -0.040775      -0.000002      -0.008572      14    28.085  QM
    2  H        -0.473216       1.258322       0.641965       1     1.008  QM
    3  H        -0.473026      -1.257817       0.643047       1     1.008  QM
    4  H         0.611108      -0.000696      -1.334086       1     1.008  QM
    5  H         1.405643       0.000361       0.472587       1     1.008  QM


 
 NEW SCF-ENERGY CALCULATED IN 7 CYCLES
 

 TOTAL ENERGY    =       -291.597911840

 ENERGY CHANGE =         -0.000001968
 ENERGY RATIO  =          1.767588178
 TRUST RADIUS  =          0.200000000
 
 BFGS DELTA*GAMMA: 0.553E-06
 
 BFGS DELTA*DE2*DELTA: 0.226E-05
 
 *** ENTERING OPTIMIZATION CYCLE: 4 ***
 

 PROJECTED CARTESIAN GRADIENTS IN A.U.

  NO.  ATOM        X             Y             Z

    1  SI      -0.012317     -0.000003     -0.005208
    2  H        0.016854     -0.004151      0.008043
    3  H        0.016853      0.004162      0.008031
    4  H        0.024206      0.000007      0.020504
    5  H        0.007102     -0.000003     -0.009084


 ACTIVE CARTESIAN GRADIENTS

              1          2          3          4          5          6
          -0.034904  -0.000007  -0.014369   0.000773  -0.005274   0.002594

              7          8          9
           0.002890  -0.002174   0.024021


 FULL LOCAL GRADIENT

              1          2          3          4          5          6
          -0.045262   0.000000   0.000899  -0.000356  -0.000555   0.000114

              7          8          9
          -0.000207   0.000027   0.000017


 TANGENTIAL LOCAL GRADIENTS IN A.U.

              1          2          3          4          5          6
           0.000000   0.000899  -0.000356  -0.000555   0.000114  -0.000207

              7          8
           0.000027   0.000017

 COSANG =         0.988812924
 
 RMSQ FORCE :   0.0004031  MAXIMUM :   0.0003000  CONVERGED : NO
 MAX FORCE  :   0.0008991  MAXIMUM :   0.0004500  CONVERGED : NO
 RMSQ FORCE6:   3.1620230  MAXIMUM6:   0.0003000  CONVERGED : NO
 MAX FORCE6 :   3.1617103  MAXIMUM6:   0.0004500  CONVERGED : NO
 RMSQ DR    :   0.0004940  MAXIMUM :   0.0012000  CONVERGED :YES
 MAX DR     :   0.0011183  MAXIMUM :   0.0018000  CONVERGED :YES
 


 HESSIAN EIGENVALUES


                1           2           3           4           5           6
             0.16460     0.25895     1.00000     1.00000     1.00000     1.00001
 


                7           8
             1.00089     1.06316
 


 LAMBDA FOR LMQA STEP: 0.00

  |TANGENTIAL STEP| =   0.005157  |PARALLEL STEP| =   0.000005


 STEP IN NORMAL COORDINATES

              1          2          3          4          5          6
           0.001254   0.000000  -0.003543   0.001552   0.002924  -0.000003

              7          8          9
           0.000800  -0.000925  -0.000115

 DISPLACEMENT STEP IN ANGSTROM

  NO.  ATOM        X             Y             Z

    1  SI       0.000234      0.000000     -0.000639
    2  H        0.000337      0.000973      0.000958
    3  H        0.000337     -0.000971      0.000950
    4  H       -0.000726     -0.000006      0.000585
    5  H       -0.001184      0.000004      0.000881


 ACTIVE CARTESIAN DISPLACEMENT STEP

              1          2          3          4          5          6
           0.001254   0.000000  -0.003543   0.001552   0.002924  -0.000003

              7          8          9
           0.000800  -0.000925  -0.000115
 
 PREDICTED ENERGY CHANGE: -0.000002666
 
 INTERPOLATION DISTANCE: 2.9058629700
 
 *** SCFTOL TIGHTEN TO 0.100E-07 ***
 
 *** CDFTOL TIGHTEN TO 0.750E-05 ***


 COORDINATES OF OPTIMIZATION STEP 4 IN ANGSTROM

  NO.  ATOM        X              Y              Z        Z-ATOM   MASS   TYPE

    1  SI       -0.040541      -0.000002      -0.009211      14    28.085  QM
    2  H        -0.472879       1.259295       0.642923       1     1.008  QM
    3  H        -0.472690      -1.258788       0.643997       1     1.008  QM
    4  H         0.610382      -0.000703      -1.333500       1     1.008  QM
    5  H         1.404459       0.000365       0.473468       1     1.008  QM


 
 NEW SCF-ENERGY CALCULATED IN 8 CYCLES
 

 TOTAL ENERGY    =       -291.597914737

 ENERGY CHANGE =         -0.000002898
 ENERGY RATIO  =          1.086972195
 TRUST RADIUS  =          0.200000000
 
 BFGS DELTA*GAMMA: 0.530E-05
 
 BFGS DELTA*DE2*DELTA: 0.574E-05
 
 *** ENTERING OPTIMIZATION CYCLE: 5 ***
 

 PROJECTED CARTESIAN GRADIENTS IN A.U.

  NO.  ATOM        X             Y             Z

    1  SI      -0.012096     -0.000003     -0.005487
    2  H        0.016641     -0.003718      0.008441
    3  H        0.016640      0.003730      0.008429
    4  H        0.023819      0.000007      0.021090
    5  H        0.006754     -0.000003     -0.008995


 ACTIVE CARTESIAN GRADIENTS

              1          2          3          4          5          6
          -0.034284  -0.000009  -0.015184   0.000818  -0.004685   0.002481

              7          8          9
           0.002740  -0.002179   0.024330


 FULL LOCAL GRADIENT

              1          2          3          4          5          6
          -0.045150  -0.000001  -0.000154  -0.000280   0.000046   0.000021

              7          8          9
          -0.000318  -0.000011   0.000451


 TANGENTIAL LOCAL GRADIENTS IN A.U.

              1          2          3          4          5          6
          -0.000001  -0.000154  -0.000280   0.000046   0.000021  -0.000318

              7          8
          -0.000011   0.000451

 COSANG =         0.015394480
 
 RMSQ FORCE :   0.0002261  MAXIMUM :   0.0003000  CONVERGED :YES
 MAX FORCE  :   0.0004507  MAXIMUM :   0.0004500  CONVERGED : NO
 RMSQ FORCE6:   2.2359674  MAXIMUM6:   0.0003000  CONVERGED : NO
 MAX FORCE6 :   2.2358686  MAXIMUM6:   0.0004500  CONVERGED : NO
 RMSQ DR    :   0.0017190  MAXIMUM :   0.0012000  CONVERGED : NO
 MAX DR     :   0.0035430  MAXIMUM :   0.0018000  CONVERGED : NO
 


 HESSIAN EIGENVALUES


                1           2           3           4           5           6
             0.15132     0.23850     1.00000     1.00000     1.00000     1.00001
 


                7           8
             1.00088     1.15704
 


 LAMBDA FOR LMQA STEP: 0.00

  |TANGENTIAL STEP| =   0.000720  |PARALLEL STEP| =   0.000000


 STEP IN NORMAL COORDINATES

              1          2          3          4          5          6
          -0.000132   0.000001  -0.000216   0.000388   0.000140  -0.000021

              7          8          9
           0.000381  -0.000050  -0.000368

 DISPLACEMENT STEP IN ANGSTROM

  NO.  ATOM        X             Y             Z

    1  SI      -0.000025      0.000000     -0.000040
    2  H        0.000169      0.000007      0.000020
    3  H        0.000169     -0.000008      0.000020
    4  H       -0.000091     -0.000001     -0.000071
    5  H       -0.000116      0.000001      0.000241


 ACTIVE CARTESIAN DISPLACEMENT STEP

              1          2          3          4          5          6
          -0.000132   0.000001  -0.000216   0.000388   0.000140  -0.000021

              7          8          9
           0.000381  -0.000050  -0.000368
 
 PREDICTED ENERGY CHANGE: -0.000000190
 
 INTERPOLATION DISTANCE: 2.9058629700
 
 *** SCFTOL TIGHTEN TO 0.100E-08 ***
 
 *** CDFTOL TIGHTEN TO 0.500E-05 ***


 COORDINATES OF OPTIMIZATION STEP 5 IN ANGSTROM

  NO.  ATOM        X              Y              Z        Z-ATOM   MASS   TYPE

    1  SI       -0.040566      -0.000001      -0.009251      14    28.085  QM
    2  H        -0.472710       1.259303       0.642944       1     1.008  QM
    3  H        -0.472521      -1.258796       0.644017       1     1.008  QM
    4  H         0.610291      -0.000703      -1.333571       1     1.008  QM
    5  H         1.404343       0.000365       0.473709       1     1.008  QM


 
 NEW SCF-ENERGY CALCULATED IN 6 CYCLES
 

 TOTAL ENERGY    =       -291.597915111

 ENERGY CHANGE =         -0.000000374
 ENERGY RATIO  =          1.964503173
 TRUST RADIUS  =          0.200000000
 
 BFGS DELTA*GAMMA: 0.217E-07
 
 BFGS DELTA*DE2*DELTA: 0.388E-06
 
 *** ENTERING OPTIMIZATION CYCLE: 6 ***
 

 PROJECTED CARTESIAN GRADIENTS IN A.U.

  NO.  ATOM        X             Y             Z

    1  SI      -0.012102     -0.000003     -0.005488
    2  H        0.016658     -0.003726      0.008437
    3  H        0.016657      0.003738      0.008425
    4  H        0.023816      0.000007      0.021080
    5  H        0.006752     -0.000003     -0.008975


 ACTIVE CARTESIAN GRADIENTS

              1          2          3          4          5          6
          -0.034299  -0.000008  -0.015184   0.000834  -0.004690   0.002480

              7          8          9
           0.002759  -0.002179   0.024310


 FULL LOCAL GRADIENT

              1          2          3          4          5          6
          -0.045153  -0.000001  -0.000151  -0.000258   0.000045   0.000019

              7          8          9
          -0.000295  -0.000010   0.000418


 TANGENTIAL LOCAL GRADIENTS IN A.U.

              1          2          3          4          5          6
          -0.000001  -0.000151  -0.000258   0.000045   0.000019  -0.000295

              7          8
          -0.000010   0.000418

 COSANG =         0.999908597
 
 *** CONVERGED BY GRADIENT AND DISPLACEMENT CRITERIA ***
 *** AFTER 5 OPTIMIZATION CYCLES ***
 
 
 RMSQ FORCE :   0.0002102  MAXIMUM :   0.0003000  CONVERGED :YES
 MAX FORCE  :   0.0004179  MAXIMUM :   0.0004500  CONVERGED :YES
 RMSQ FORCE6:   0.0015313  MAXIMUM6:   0.0003000  CONVERGED : NO
 MAX FORCE6 :   0.0031935  MAXIMUM6:   0.0004500  CONVERGED : NO
 RMSQ DR    :   0.0002399  MAXIMUM :   0.0012000  CONVERGED :YES
 MAX DR     :   0.0003882  MAXIMUM :   0.0018000  CONVERGED :YES
 
 
 *** THE GEOMETRY IS OPTIMIZED ***
 
 
 INTERPOLATION DISTANCE: 2.9058629700


 RELAXED REACTANT COORDINATES OF SADDLE STEP 9 IN ANGSTROM

  NO.  ATOM        X              Y              Z        Z-ATOM   MASS   TYPE

    1  SI       -0.040566      -0.000001      -0.009251      14    28.085  QM
    2  H        -0.472710       1.259303       0.642944       1     1.008  QM
    3  H        -0.472521      -1.258796       0.644017       1     1.008  QM
    4  H         0.610291      -0.000703      -1.333571       1     1.008  QM
    5  H         1.404343       0.000365       0.473709       1     1.008  QM


 NUMBER OF CONSTRAINED OPTIMIZATION CYCLES: 5
 
 RELAXED REACTANT ENERGY = -291.597915111186
 
 ANGLE BETWEEN SUCCESSIVE SADDLE GRADIENTS: -0.149
 
 
 ERROR REACTANT - PRODUCT 0.055674297337
 
 
 DESADDLE_1 0.005396652360
 
 RMSQ FORCE :   0.0146876  MAXIMUM :   0.0003000  CONVERGED :NO 
 MAX FORCE  :   0.0415349  MAXIMUM :   0.0004500  CONVERGED :NO 


 UNRELAXED COORDINATES OF SADDLE STEP 10 IN ANGSTROM

  NO.  ATOM        X              Y              Z        Z-ATOM   MASS   TYPE

    1  SI       -0.044813      -0.000003      -0.011565      14    28.085  QM
    2  H        -0.441589       1.252766       0.657919       1     1.008  QM
    3  H        -0.441403      -1.252245       0.658984       1     1.008  QM
    4  H         0.655812      -0.000684      -1.296092       1     1.008  QM
    5  H         1.417987       0.000360       0.462289       1     1.008  QM


 UNRELAXED SCF-ENERGY CALCULATED IN 10 CYCLES
 
 UNRELAXED TOTAL SADDLE ENERGY = -291.592354006714
 
 
 
 
 ***************************************
 *** MOLECULAR GEOMETRY OPTIMIZATION ***
 ***************************************
 
 INTERPOLATION DISTANCE: 2.7600802242
 
 *** ACTIVE DEGREES OF FREEDOM: 9 ***
 
 *** ENTERING OPTIMIZATION CYCLE: 1 ***
 

 PROJECTED CARTESIAN GRADIENTS IN A.U.

  NO.  ATOM        X             Y             Z

    1  SI      -0.012786     -0.000003     -0.006318
    2  H        0.017776     -0.006394      0.007748
    3  H        0.017775      0.006405      0.007733
    4  H        0.022519      0.000009      0.027079
    5  H        0.009424     -0.000003     -0.009210


 ACTIVE CARTESIAN GRADIENTS

              1          2          3          4          5          6
          -0.036285  -0.000009  -0.017461   0.001009  -0.008182  -0.000428

              7          8          9
           0.003634   0.002635   0.027226


 FULL LOCAL GRADIENT

              1          2          3          4          5          6
          -0.048971  -0.000002  -0.001664  -0.000244  -0.003102  -0.003238

              7          8          9
           0.000244   0.005247   0.001539


 TANGENTIAL LOCAL GRADIENTS IN A.U.

              1          2          3          4          5          6
          -0.000002  -0.001664  -0.000244  -0.003102  -0.003238   0.000244

              7          8
           0.005247   0.001539
 
 RMSQ FORCE :   0.0025714  MAXIMUM :   0.0003000  CONVERGED : NO
 MAX FORCE  :   0.0052469  MAXIMUM :   0.0004500  CONVERGED : NO
 RMSQ FORCE6:   4.9974286  MAXIMUM6:   0.0003000  CONVERGED : NO
 MAX FORCE6 :   4.9947531  MAXIMUM6:   0.0004500  CONVERGED : NO
 


 HESSIAN EIGENVALUES


                1           2           3           4           5           6
             1.00000     1.00000     1.00000     1.00000     1.00000     1.00000
 


                7           8
             1.00000     1.00000
 


 LAMBDA FOR LMQA STEP: 0.00

  |TANGENTIAL STEP| =   0.007273  |PARALLEL STEP| =   0.000010


 STEP IN NORMAL COORDINATES

              1          2          3          4          5          6
          -0.001263   0.000001   0.001268   0.000265   0.003043   0.003265

              7          8          9
          -0.000203  -0.005289  -0.001301

 DISPLACEMENT STEP IN ANGSTROM

  NO.  ATOM        X             Y             Z

    1  SI      -0.000235      0.000000      0.000222
    2  H        0.000341      0.001179      0.000689
    3  H        0.000341     -0.001180      0.000694
    4  H        0.001783      0.000001     -0.002460
    5  H       -0.001222     -0.000001     -0.000096


 ACTIVE CARTESIAN DISPLACEMENT STEP

              1          2          3          4          5          6
          -0.001263   0.000001   0.001268   0.000265   0.003043   0.003265

              7          8          9
          -0.000203  -0.005289  -0.001301
 
 PREDICTED ENERGY CHANGE: -0.000025979
 
 INTERPOLATION DISTANCE: 2.7600802242
 
 *** SCFTOL TIGHTEN TO 0.500E-07 ***
 
 *** CDFTOL TIGHTEN TO 0.250E-04 ***


 COORDINATES OF OPTIMIZATION STEP 1 IN ANGSTROM

  NO.  ATOM        X              Y              Z        Z-ATOM   MASS   TYPE

    1  SI       -0.045048      -0.000003      -0.011343      14    28.085  QM
    2  H        -0.441248       1.253945       0.658608       1     1.008  QM
    3  H        -0.441062      -1.253425       0.659678       1     1.008  QM
    4  H         0.657595      -0.000683      -1.298552       1     1.008  QM
    5  H         1.416765       0.000359       0.462193       1     1.008  QM


 
 NEW SCF-ENERGY CALCULATED IN 8 CYCLES
 

 TOTAL ENERGY    =       -291.592401018

 ENERGY CHANGE =         -0.000047011
 ENERGY RATIO  =          1.809594879
 TRUST RADIUS  =          0.200000000
 
 BFGS DELTA*GAMMA: 0.104E-04
 
 BFGS DELTA*DE2*DELTA: 0.529E-04
 
 *** ENTERING OPTIMIZATION CYCLE: 2 ***
 

 PROJECTED CARTESIAN GRADIENTS IN A.U.

  NO.  ATOM        X             Y             Z

    1  SI      -0.012854     -0.000003     -0.006107
    2  H        0.017748     -0.006019      0.007854
    3  H        0.017746      0.006028      0.007840
    4  H        0.023173      0.000009      0.025878
    5  H        0.009185     -0.000003     -0.009336


 ACTIVE CARTESIAN GRADIENTS

              1          2          3          4          5          6
          -0.036476  -0.000008  -0.016842   0.000886  -0.007722   0.000245

              7          8          9
           0.003450   0.001605   0.026781


 FULL LOCAL GRADIENT

              1          2          3          4          5          6
          -0.048723  -0.000000  -0.000991  -0.000360  -0.002600  -0.002502

              7          8          9
           0.000063   0.004121   0.001143


 TANGENTIAL LOCAL GRADIENTS IN A.U.

              1          2          3          4          5          6
          -0.000000  -0.000991  -0.000360  -0.002600  -0.002502   0.000063

              7          8
           0.004121   0.001143

 COSANG =         0.997275814
 
 RMSQ FORCE :   0.0020133  MAXIMUM :   0.0003000  CONVERGED : NO
 MAX FORCE  :   0.0041212  MAXIMUM :   0.0004500  CONVERGED : NO
 RMSQ FORCE6:   4.4703352  MAXIMUM6:   0.0003000  CONVERGED : NO
 MAX FORCE6 :   4.4684499  MAXIMUM6:   0.0004500  CONVERGED : NO
 RMSQ DR    :   0.0024243  MAXIMUM :   0.0012000  CONVERGED : NO
 MAX DR     :   0.0052887  MAXIMUM :   0.0018000  CONVERGED : NO
 


 HESSIAN EIGENVALUES


                1           2           3           4           5           6
             0.19220     1.00000     1.00000     1.00000     1.00000     1.00000
 


                7           8
             1.00000     1.02139
 


 LAMBDA FOR LMQA STEP: 0.00

  |TANGENTIAL STEP| =   0.029627  |PARALLEL STEP| =   0.000159


 STEP IN NORMAL COORDINATES

              1          2          3          4          5          6
          -0.004576   0.000002   0.003722   0.001963   0.013195   0.013145

              7          8          9
          -0.000134  -0.021622  -0.004970

 DISPLACEMENT STEP IN ANGSTROM

  NO.  ATOM        X             Y             Z

    1  SI      -0.000853      0.000000      0.000648
    2  H        0.001605      0.005013      0.003113
    3  H        0.001602     -0.005016      0.003133
    4  H        0.006883      0.000006     -0.009545
    5  H       -0.005586     -0.000005     -0.000119


 ACTIVE CARTESIAN DISPLACEMENT STEP

              1          2          3          4          5          6
          -0.004576   0.000002   0.003722   0.001963   0.013195   0.013145

              7          8          9
          -0.000134  -0.021622  -0.004970
 
 PREDICTED ENERGY CHANGE: -0.000076756
 
 INTERPOLATION DISTANCE: 2.7600802242
 
 *** SCFTOL TIGHTEN TO 0.250E-07 ***
 
 *** CDFTOL TIGHTEN TO 0.100E-04 ***


 COORDINATES OF OPTIMIZATION STEP 2 IN ANGSTROM

  NO.  ATOM        X              Y              Z        Z-ATOM   MASS   TYPE

    1  SI       -0.045902      -0.000002      -0.010695      14    28.085  QM
    2  H        -0.439642       1.258958       0.661721       1     1.008  QM
    3  H        -0.439460      -1.258442       0.662811       1     1.008  QM
    4  H         0.664478      -0.000677      -1.308097       1     1.008  QM
    5  H         1.411179       0.000354       0.462074       1     1.008  QM


 
 NEW SCF-ENERGY CALCULATED IN 9 CYCLES
 

 TOTAL ENERGY    =       -291.592485568

 ENERGY CHANGE =         -0.000084550
 ENERGY RATIO  =          1.101545589
 TRUST RADIUS  =          0.200000000
 
 BFGS DELTA*GAMMA: 0.152E-03
 
 BFGS DELTA*DE2*DELTA: 0.168E-03
 
 *** ENTERING OPTIMIZATION CYCLE: 3 ***
 

 PROJECTED CARTESIAN GRADIENTS IN A.U.

  NO.  ATOM        X             Y             Z

    1  SI      -0.012882     -0.000001     -0.005265
    2  H        0.017382     -0.004547      0.008159
    3  H        0.017380      0.004552      0.008149
    4  H        0.025302      0.000006      0.021417
    5  H        0.007935     -0.000004     -0.009935


 ACTIVE CARTESIAN GRADIENTS

              1          2          3          4          5          6
          -0.036550  -0.000004  -0.014385   0.000483  -0.005889   0.002722

              7          8          9
           0.002775  -0.002224   0.025199


 FULL LOCAL GRADIENT

              1          2          3          4          5          6
          -0.047218   0.000004   0.001383  -0.000703  -0.000668   0.000269

              7          8          9
          -0.000534  -0.000130   0.000117


 TANGENTIAL LOCAL GRADIENTS IN A.U.

              1          2          3          4          5          6
           0.000004   0.001383  -0.000703  -0.000668   0.000269  -0.000534

              7          8
          -0.000130   0.000117

 COSANG =        -0.047632164
 
 RMSQ FORCE :   0.0006365  MAXIMUM :   0.0003000  CONVERGED : NO
 MAX FORCE  :   0.0013825  MAXIMUM :   0.0004500  CONVERGED : NO
 RMSQ FORCE6:   3.8724905  MAXIMUM6:   0.0003000  CONVERGED : NO
 MAX FORCE6 :   3.8719130  MAXIMUM6:   0.0004500  CONVERGED : NO
 RMSQ DR    :   0.0098757  MAXIMUM :   0.0012000  CONVERGED : NO
 MAX DR     :   0.0216216  MAXIMUM :   0.0018000  CONVERGED : NO
 


 HESSIAN EIGENVALUES


                1           2           3           4           5           6
             0.16811     1.00000     1.00000     1.00000     1.00000     1.00000
 


                7           8
             1.00060     1.04591
 


 LAMBDA FOR LMQA STEP: 0.00

  |TANGENTIAL STEP| =   0.001732  |PARALLEL STEP| =   0.000001


 STEP IN NORMAL COORDINATES

              1          2          3          4          5          6
           0.000406  -0.000004  -0.001245   0.000689   0.000704  -0.000189

              7          8          9
           0.000514   0.000009  -0.000129

 DISPLACEMENT STEP IN ANGSTROM

  NO.  ATOM        X             Y             Z

    1  SI       0.000076     -0.000001     -0.000222
    2  H        0.000180      0.000196      0.000254
    3  H        0.000180     -0.000192      0.000251
    4  H       -0.000385     -0.000001      0.000285
    5  H       -0.000375      0.000001      0.000385


 ACTIVE CARTESIAN DISPLACEMENT STEP

              1          2          3          4          5          6
           0.000406  -0.000004  -0.001245   0.000689   0.000704  -0.000189

              7          8          9
           0.000514   0.000009  -0.000129
 
 PREDICTED ENERGY CHANGE: -0.000001527
 
 INTERPOLATION DISTANCE: 2.7600802242


 COORDINATES OF OPTIMIZATION STEP 3 IN ANGSTROM

  NO.  ATOM        X              Y              Z        Z-ATOM   MASS   TYPE

    1  SI       -0.045826      -0.000003      -0.010918      14    28.085  QM
    2  H        -0.439463       1.259154       0.661975       1     1.008  QM
    3  H        -0.439280      -1.258634       0.663062       1     1.008  QM
    4  H         0.664094      -0.000678      -1.307812       1     1.008  QM
    5  H         1.410804       0.000355       0.462459       1     1.008  QM


 
 NEW SCF-ENERGY CALCULATED IN 7 CYCLES
 

 TOTAL ENERGY    =       -291.592488378

 ENERGY CHANGE =         -0.000002810
 ENERGY RATIO  =          1.839948268
 TRUST RADIUS  =          0.200000000
 
 BFGS DELTA*GAMMA: 0.542E-06
 
 BFGS DELTA*DE2*DELTA: 0.310E-05
 
 *** ENTERING OPTIMIZATION CYCLE: 4 ***
 

 PROJECTED CARTESIAN GRADIENTS IN A.U.

  NO.  ATOM        X             Y             Z

    1  SI      -0.012815     -0.000002     -0.005360
    2  H        0.017335     -0.004447      0.008273
    3  H        0.017333      0.004454      0.008263
    4  H        0.025141      0.000007      0.021653
    5  H        0.007836     -0.000004     -0.009895


 ACTIVE CARTESIAN GRADIENTS

              1          2          3          4          5          6
          -0.036361  -0.000005  -0.014666   0.000518  -0.005746   0.002654

              7          8          9
           0.002761  -0.002169   0.025310


 FULL LOCAL GRADIENT

              1          2          3          4          5          6
          -0.047205   0.000003   0.001027  -0.000654  -0.000522   0.000202

              7          8          9
          -0.000533  -0.000079   0.000253


 TANGENTIAL LOCAL GRADIENTS IN A.U.

              1          2          3          4          5          6
           0.000003   0.001027  -0.000654  -0.000522   0.000202  -0.000533

              7          8
          -0.000079   0.000253

 COSANG =         0.987806338
 
 RMSQ FORCE :   0.0005185  MAXIMUM :   0.0003000  CONVERGED : NO
 MAX FORCE  :   0.0010272  MAXIMUM :   0.0004500  CONVERGED : NO
 RMSQ FORCE6:   3.1619499  MAXIMUM6:   0.0003000  CONVERGED : NO
 MAX FORCE6 :   3.1616289  MAXIMUM6:   0.0004500  CONVERGED : NO
 RMSQ DR    :   0.0005774  MAXIMUM :   0.0012000  CONVERGED :YES
 MAX DR     :   0.0012449  MAXIMUM :   0.0018000  CONVERGED :YES
 


 HESSIAN EIGENVALUES


                1           2           3           4           5           6
             0.12135     0.22840     1.00000     1.00000     1.00000     1.00001
 


                7           8
             1.00102     1.10811
 


 LAMBDA FOR LMQA STEP: 0.00

  |TANGENTIAL STEP| =   0.010009  |PARALLEL STEP| =   0.000018


 STEP IN NORMAL COORDINATES

              1          2          3          4          5          6
           0.001350  -0.000016  -0.006315   0.004436   0.004613  -0.000036

              7          8          9
           0.003439  -0.001578  -0.001793

 DISPLACEMENT STEP IN ANGSTROM

  NO.  ATOM        X             Y             Z

    1  SI       0.000252     -0.000003     -0.001132
    2  H        0.001394      0.001289      0.001496
    3  H        0.001394     -0.001277      0.001486
    4  H       -0.001599     -0.000003      0.000576
    5  H       -0.002518      0.000005      0.002419


 ACTIVE CARTESIAN DISPLACEMENT STEP

              1          2          3          4          5          6
           0.001350  -0.000016  -0.006315   0.004436   0.004613  -0.000036

              7          8          9
           0.003439  -0.001578  -0.001793
 
 PREDICTED ENERGY CHANGE: -0.000006190
 
 INTERPOLATION DISTANCE: 2.7600802242


 COORDINATES OF OPTIMIZATION STEP 4 IN ANGSTROM

  NO.  ATOM        X              Y              Z        Z-ATOM   MASS   TYPE

    1  SI       -0.045574      -0.000006      -0.012050      14    28.085  QM
    2  H        -0.438069       1.260443       0.663471       1     1.008  QM
    3  H        -0.437886      -1.259911       0.664548       1     1.008  QM
    4  H         0.662494      -0.000681      -1.307237       1     1.008  QM
    5  H         1.408286       0.000361       0.464879       1     1.008  QM


 
 NEW SCF-ENERGY CALCULATED IN 8 CYCLES
 

 TOTAL ENERGY    =       -291.592495411

 ENERGY CHANGE =         -0.000007033
 ENERGY RATIO  =          1.136110640
 TRUST RADIUS  =          0.200000000
 
 BFGS DELTA*GAMMA: 0.124E-04
 
 BFGS DELTA*DE2*DELTA: 0.141E-04
 
 *** ENTERING OPTIMIZATION CYCLE: 5 ***
 

 PROJECTED CARTESIAN GRADIENTS IN A.U.

  NO.  ATOM        X             Y             Z

    1  SI      -0.012491     -0.000004     -0.005772
    2  H        0.017110     -0.003884      0.008842
    3  H        0.017109      0.003898      0.008830
    4  H        0.024471      0.000008      0.022493
    5  H        0.007243     -0.000003     -0.009698


 ACTIVE CARTESIAN GRADIENTS

              1          2          3          4          5          6
          -0.035449  -0.000010  -0.015879   0.000708  -0.004941   0.002483

              7          8          9
           0.002697  -0.002155   0.025706


 FULL LOCAL GRADIENT

              1          2          3          4          5          6
          -0.047022  -0.000003  -0.000555  -0.000379   0.000311   0.000059

              7          8          9
          -0.000501  -0.000115   0.000800


 TANGENTIAL LOCAL GRADIENTS IN A.U.

              1          2          3          4          5          6
          -0.000003  -0.000555  -0.000379   0.000311   0.000059  -0.000501

              7          8
          -0.000115   0.000800

 COSANG =         0.003609128
 
 RMSQ FORCE :   0.0004268  MAXIMUM :   0.0003000  CONVERGED : NO
 MAX FORCE  :   0.0008001  MAXIMUM :   0.0004500  CONVERGED : NO
 RMSQ FORCE6:   2.2358774  MAXIMUM6:   0.0003000  CONVERGED : NO
 MAX FORCE6 :   2.2357116  MAXIMUM6:   0.0004500  CONVERGED : NO
 RMSQ DR    :   0.0033364  MAXIMUM :   0.0012000  CONVERGED : NO
 MAX DR     :   0.0063147  MAXIMUM :   0.0018000  CONVERGED : NO
 


 HESSIAN EIGENVALUES


                1           2           3           4           5           6
             0.09935     0.21969     1.00000     1.00000     1.00000     1.00002
 


                7           8
             1.00101     1.23972
 


 LAMBDA FOR LMQA STEP: 0.00

  |TANGENTIAL STEP| =   0.001411  |PARALLEL STEP| =   0.000000


 STEP IN NORMAL COORDINATES

              1          2          3          4          5          6
          -0.000328   0.000001  -0.000274   0.000760   0.000055  -0.000093

              7          8          9
           0.000805   0.000028  -0.000755

 DISPLACEMENT STEP IN ANGSTROM

  NO.  ATOM        X             Y             Z

    1  SI      -0.000061      0.000000     -0.000051
    2  H        0.000341     -0.000073     -0.000029
    3  H        0.000340      0.000072     -0.000028
    4  H       -0.000178      0.000000     -0.000143
    5  H       -0.000180      0.000000      0.000471


 ACTIVE CARTESIAN DISPLACEMENT STEP

              1          2          3          4          5          6
          -0.000328   0.000001  -0.000274   0.000760   0.000055  -0.000093

              7          8          9
           0.000805   0.000028  -0.000755
 
 PREDICTED ENERGY CHANGE: -0.000000630
 
 INTERPOLATION DISTANCE: 2.7600802242
 
 *** SCFTOL TIGHTEN TO 0.100E-07 ***
 
 *** CDFTOL TIGHTEN TO 0.750E-05 ***


 COORDINATES OF OPTIMIZATION STEP 5 IN ANGSTROM

  NO.  ATOM        X              Y              Z        Z-ATOM   MASS   TYPE

    1  SI       -0.045636      -0.000006      -0.012101      14    28.085  QM
    2  H        -0.437727       1.260370       0.663441       1     1.008  QM
    3  H        -0.437545      -1.259839       0.664520       1     1.008  QM
    4  H         0.662316      -0.000680      -1.307380       1     1.008  QM
    5  H         1.408105       0.000361       0.465350       1     1.008  QM


 
 NEW SCF-ENERGY CALCULATED IN 8 CYCLES
 

 TOTAL ENERGY    =       -291.592496630

 ENERGY CHANGE =         -0.000001219
 ENERGY RATIO  =          1.936483774
 TRUST RADIUS  =          0.200000000
 
 BFGS DELTA*GAMMA: 0.110E-06
 
 BFGS DELTA*DE2*DELTA: 0.129E-05
 
 *** ENTERING OPTIMIZATION CYCLE: 6 ***
 

 PROJECTED CARTESIAN GRADIENTS IN A.U.

  NO.  ATOM        X             Y             Z

    1  SI      -0.012508     -0.000003     -0.005761
    2  H        0.017151     -0.003932      0.008810
    3  H        0.017150      0.003945      0.008798
    4  H        0.024470      0.000008      0.022460
    5  H        0.007253     -0.000003     -0.009658


 ACTIVE CARTESIAN GRADIENTS

              1          2          3          4          5          6
          -0.035498  -0.000010  -0.015844   0.000743  -0.004994   0.002478

              7          8          9
           0.002751  -0.002137   0.025655


 FULL LOCAL GRADIENT

              1          2          3          4          5          6
          -0.047031  -0.000002  -0.000506  -0.000333   0.000264   0.000049

              7          8          9
          -0.000438  -0.000094   0.000719


 TANGENTIAL LOCAL GRADIENTS IN A.U.

              1          2          3          4          5          6
          -0.000002  -0.000506  -0.000333   0.000264   0.000049  -0.000438

              7          8
          -0.000094   0.000719

 COSANG =         0.999779808
 
 RMSQ FORCE :   0.0003804  MAXIMUM :   0.0003000  CONVERGED : NO
 MAX FORCE  :   0.0007192  MAXIMUM :   0.0004500  CONVERGED : NO
 RMSQ FORCE6:   0.0012291  MAXIMUM6:   0.0003000  CONVERGED : NO
 MAX FORCE6 :   0.0025540  MAXIMUM6:   0.0004500  CONVERGED : NO
 RMSQ DR    :   0.0004703  MAXIMUM :   0.0012000  CONVERGED :YES
 MAX DR     :   0.0008049  MAXIMUM :   0.0018000  CONVERGED :YES
 


 HESSIAN EIGENVALUES


                1           2           3           4           5           6
             0.03815     0.18586     0.32562     1.00000     1.00000     1.00001
 


                7           8
             1.00042     1.00234
 


 LAMBDA FOR LMQA STEP: 0.00

  |TANGENTIAL STEP| =   0.016135  |PARALLEL STEP| =   0.000047


 STEP IN NORMAL COORDINATES

              1          2          3          4          5          6
          -0.003684  -0.000000  -0.003511   0.008748   0.001785  -0.000463

              7          8          9
           0.008988  -0.000783  -0.008551

 DISPLACEMENT STEP IN ANGSTROM

  NO.  ATOM        X             Y             Z

    1  SI      -0.000687     -0.000000     -0.000653
    2  H        0.003920     -0.000380     -0.000016
    3  H        0.003911      0.000371     -0.000003
    4  H       -0.001781      0.000006     -0.001873
    5  H       -0.002423      0.000004      0.005340


 ACTIVE CARTESIAN DISPLACEMENT STEP

              1          2          3          4          5          6
          -0.003684  -0.000000  -0.003511   0.008748   0.001785  -0.000463

              7          8          9
           0.008988  -0.000783  -0.008551
 
 PREDICTED ENERGY CHANGE: -0.000003961
 
 INTERPOLATION DISTANCE: 2.7600802242
 
 *** SCFTOL TIGHTEN TO 0.500E-08 ***


 COORDINATES OF OPTIMIZATION STEP 6 IN ANGSTROM

  NO.  ATOM        X              Y              Z        Z-ATOM   MASS   TYPE

    1  SI       -0.046322      -0.000006      -0.012754      14    28.085  QM
    2  H        -0.433808       1.259990       0.663425       1     1.008  QM
    3  H        -0.433634      -1.259469       0.664517       1     1.008  QM
    4  H         0.660535      -0.000674      -1.309253       1     1.008  QM
    5  H         1.405682       0.000365       0.470689       1     1.008  QM


 
 NEW SCF-ENERGY CALCULATED IN 8 CYCLES
 

 TOTAL ENERGY    =       -291.592500723

 ENERGY CHANGE =         -0.000004092
 ENERGY RATIO  =          1.033073489
 TRUST RADIUS  =          0.200000000
 
 BFGS DELTA*GAMMA: 0.121E-04
 
 BFGS DELTA*DE2*DELTA: 0.124E-04
 
 *** ENTERING OPTIMIZATION CYCLE: 7 ***
 

 PROJECTED CARTESIAN GRADIENTS IN A.U.

  NO.  ATOM        X             Y             Z

    1  SI      -0.012646     -0.000002     -0.005664
    2  H        0.017527     -0.004321      0.008559
    3  H        0.017524      0.004327      0.008550
    4  H        0.024447      0.000007      0.022020
    5  H        0.007256     -0.000003     -0.009232


 ACTIVE CARTESIAN GRADIENTS

              1          2          3          4          5          6
          -0.035894  -0.000006  -0.015536   0.001103  -0.005392   0.002503

              7          8          9
           0.003276  -0.002101   0.025078


 FULL LOCAL GRADIENT

              1          2          3          4          5          6
          -0.047014   0.000002  -0.000096   0.000167  -0.000055   0.000043

              7          8          9
           0.000207  -0.000048  -0.000123


 TANGENTIAL LOCAL GRADIENTS IN A.U.

              1          2          3          4          5          6
           0.000002  -0.000096   0.000167  -0.000055   0.000043   0.000207

              7          8
          -0.000048  -0.000123

 COSANG =        -0.563674137
 
 *** CONVERGED BY GRADIENT AND ENERGY CRITERIA ***
 *** AFTER 6 OPTIMIZATION CYCLES ***
 
 
 RMSQ FORCE :   0.0001132  MAXIMUM :   0.0003000  CONVERGED :YES
 MAX FORCE  :   0.0002068  MAXIMUM :   0.0004500  CONVERGED :YES
 RMSQ FORCE6:   0.0009185  MAXIMUM6:   0.0003000  CONVERGED : NO
 MAX FORCE6 :   0.0018969  MAXIMUM6:   0.0004500  CONVERGED : NO
 RMSQ DR    :   0.0053783  MAXIMUM :   0.0012000  CONVERGED : NO
 MAX DR     :   0.0089882  MAXIMUM :   0.0018000  CONVERGED : NO
 
 
 *** THE GEOMETRY IS OPTIMIZED ***
 
 
 INTERPOLATION DISTANCE: 2.7600802242


 RELAXED REACTANT COORDINATES OF SADDLE STEP 10 IN ANGSTROM

  NO.  ATOM        X              Y              Z        Z-ATOM   MASS   TYPE

    1  SI       -0.046322      -0.000006      -0.012754      14    28.085  QM
    2  H        -0.433808       1.259990       0.663425       1     1.008  QM
    3  H        -0.433634      -1.259469       0.664517       1     1.008  QM
    4  H         0.660535      -0.000674      -1.309253       1     1.008  QM
    5  H         1.405682       0.000365       0.470689       1     1.008  QM


 NUMBER OF CONSTRAINED OPTIMIZATION CYCLES: 6
 
 RELAXED REACTANT ENERGY = -291.592500722654
 
 ANGLE BETWEEN SUCCESSIVE SADDLE GRADIENTS: -0.147
 
 
 ERROR REACTANT - PRODUCT 0.050277644977
 
 
 DESADDLE_1 0.005414388533
 
 RMSQ FORCE :   0.0153004  MAXIMUM :   0.0003000  CONVERGED :NO 
 MAX FORCE  :   0.0434023  MAXIMUM :   0.0004500  CONVERGED :NO 


 UNRELAXED COORDINATES OF SADDLE STEP 11 IN ANGSTROM

  NO.  ATOM        X              Y              Z        Z-ATOM   MASS   TYPE

    1  SI       -0.050282      -0.000007      -0.014893      14    28.085  QM
    2  H        -0.404631       1.253419       0.677376       1     1.008  QM
    3  H        -0.404461      -1.252884       0.678459       1     1.008  QM
    4  H         0.703544      -0.000656      -1.272990       1     1.008  QM
    5  H         1.419260       0.000359       0.459420       1     1.008  QM


 UNRELAXED SCF-ENERGY CALCULATED IN 10 CYCLES
 
 UNRELAXED TOTAL SADDLE ENERGY = -291.587090687156
 
 
 
 
 ***************************************
 *** MOLECULAR GEOMETRY OPTIMIZATION ***
 ***************************************
 
 INTERPOLATION DISTANCE: 2.6216240253
 
 *** ACTIVE DEGREES OF FREEDOM: 9 ***
 
 *** ENTERING OPTIMIZATION CYCLE: 1 ***
 

 PROJECTED CARTESIAN GRADIENTS IN A.U.

  NO.  ATOM        X             Y             Z

    1  SI      -0.012974     -0.000002     -0.006186
    2  H        0.018044     -0.006607      0.007724
    3  H        0.018041      0.006613      0.007713
    4  H        0.022907      0.000010      0.026761
    5  H        0.009492     -0.000003     -0.009542


 ACTIVE CARTESIAN GRADIENTS

              1          2          3          4          5          6
          -0.036876  -0.000006  -0.016932   0.001111  -0.008430  -0.000031

              7          8          9
           0.003904   0.002063   0.027347


 FULL LOCAL GRADIENT

              1          2          3          4          5          6
          -0.049464   0.000001  -0.001267   0.000036  -0.002905  -0.002776

              7          8          9
           0.000579   0.004498   0.001088


 TANGENTIAL LOCAL GRADIENTS IN A.U.

              1          2          3          4          5          6
           0.000001  -0.001267   0.000036  -0.002905  -0.002776   0.000579

              7          8
           0.004498   0.001088
 
 RMSQ FORCE :   0.0022223  MAXIMUM :   0.0003000  CONVERGED : NO
 MAX FORCE  :   0.0044982  MAXIMUM :   0.0004500  CONVERGED : NO
 RMSQ FORCE6:   4.9977777  MAXIMUM6:   0.0003000  CONVERGED : NO
 MAX FORCE6 :   4.9955018  MAXIMUM6:   0.0004500  CONVERGED : NO
 


 HESSIAN EIGENVALUES


                1           2           3           4           5           6
             1.00000     1.00000     1.00000     1.00000     1.00000     1.00000
 


                7           8
             1.00000     1.00000
 


 LAMBDA FOR LMQA STEP: 0.00

  |TANGENTIAL STEP| =   0.006286  |PARALLEL STEP| =   0.000008


 STEP IN NORMAL COORDINATES

              1          2          3          4          5          6
          -0.001019  -0.000001   0.000945  -0.000021   0.002855   0.002795

              7          8          9
          -0.000551  -0.004525  -0.000916

 DISPLACEMENT STEP IN ANGSTROM

  NO.  ATOM        X             Y             Z

    1  SI      -0.000190     -0.000000      0.000162
    2  H        0.000193      0.001140      0.000649
    3  H        0.000194     -0.001139      0.000651
    4  H        0.001599      0.000001     -0.001983
    5  H       -0.000984     -0.000001     -0.000174


 ACTIVE CARTESIAN DISPLACEMENT STEP

              1          2          3          4          5          6
          -0.001019  -0.000001   0.000945  -0.000021   0.002855   0.002795

              7          8          9
          -0.000551  -0.004525  -0.000916
 
 PREDICTED ENERGY CHANGE: -0.000019381
 
 INTERPOLATION DISTANCE: 2.6216240253
 
 *** SCFTOL TIGHTEN TO 0.250E-07 ***
 
 *** CDFTOL TIGHTEN TO 0.100E-04 ***


 COORDINATES OF OPTIMIZATION STEP 1 IN ANGSTROM

  NO.  ATOM        X              Y              Z        Z-ATOM   MASS   TYPE

    1  SI       -0.050472      -0.000007      -0.014731      14    28.085  QM
    2  H        -0.404438       1.254559       0.678025       1     1.008  QM
    3  H        -0.404267      -1.254023       0.679110       1     1.008  QM
    4  H         0.705143      -0.000655      -1.274973       1     1.008  QM
    5  H         1.418276       0.000358       0.459246       1     1.008  QM


 
 NEW SCF-ENERGY CALCULATED IN 9 CYCLES
 

 TOTAL ENERGY    =       -291.587125877

 ENERGY CHANGE =         -0.000035190
 ENERGY RATIO  =          1.815674719
 TRUST RADIUS  =          0.200000000
 
 BFGS DELTA*GAMMA: 0.762E-05
 
 BFGS DELTA*DE2*DELTA: 0.395E-04
 
 *** ENTERING OPTIMIZATION CYCLE: 2 ***
 

 PROJECTED CARTESIAN GRADIENTS IN A.U.

  NO.  ATOM        X             Y             Z

    1  SI      -0.013020     -0.000002     -0.006049
    2  H        0.017990     -0.006224      0.007878
    3  H        0.017987      0.006230      0.007867
    4  H        0.023456      0.000009      0.025821
    5  H        0.009295     -0.000003     -0.009635


 ACTIVE CARTESIAN GRADIENTS

              1          2          3          4          5          6
          -0.037006  -0.000006  -0.016525   0.000975  -0.007964   0.000530

              7          8          9
           0.003684   0.001191   0.026996


 FULL LOCAL GRADIENT

              1          2          3          4          5          6
          -0.049260   0.000001  -0.000818  -0.000100  -0.002394  -0.002158

              7          8          9
           0.000353   0.003539   0.000781


 TANGENTIAL LOCAL GRADIENTS IN A.U.

              1          2          3          4          5          6
           0.000001  -0.000818  -0.000100  -0.002394  -0.002158   0.000353

              7          8
           0.003539   0.000781

 COSANG =         0.998428252
 
 RMSQ FORCE :   0.0017439  MAXIMUM :   0.0003000  CONVERGED : NO
 MAX FORCE  :   0.0035390  MAXIMUM :   0.0004500  CONVERGED : NO
 RMSQ FORCE6:   4.4705762  MAXIMUM6:   0.0003000  CONVERGED : NO
 MAX FORCE6 :   4.4689706  MAXIMUM6:   0.0004500  CONVERGED : NO
 RMSQ DR    :   0.0020952  MAXIMUM :   0.0012000  CONVERGED : NO
 MAX DR     :   0.0045250  MAXIMUM :   0.0018000  CONVERGED : NO
 


 HESSIAN EIGENVALUES


                1           2           3           4           5           6
             0.19038     1.00000     1.00000     1.00000     1.00000     1.00000
 


                7           8
             1.00000     1.01283
 


 LAMBDA FOR LMQA STEP: 0.00

  |TANGENTIAL STEP| =   0.025908  |PARALLEL STEP| =   0.000128


 STEP IN NORMAL COORDINATES

              1          2          3          4          5          6
          -0.003831  -0.000007   0.003092   0.000607   0.012310   0.011419

              7          8          9
          -0.001708  -0.018711  -0.003415

 DISPLACEMENT STEP IN ANGSTROM

  NO.  ATOM        X             Y             Z

    1  SI      -0.000713     -0.000001      0.000528
    2  H        0.000972      0.004831      0.002820
    3  H        0.000974     -0.004823      0.002832
    4  H        0.006352      0.000005     -0.007839
    5  H       -0.004533     -0.000006     -0.000600


 ACTIVE CARTESIAN DISPLACEMENT STEP

              1          2          3          4          5          6
          -0.003831  -0.000007   0.003092   0.000607   0.012310   0.011419

              7          8          9
          -0.001708  -0.018711  -0.003415
 
 PREDICTED ENERGY CHANGE: -0.000057688
 
 INTERPOLATION DISTANCE: 2.6216240253


 COORDINATES OF OPTIMIZATION STEP 2 IN ANGSTROM

  NO.  ATOM        X              Y              Z        Z-ATOM   MASS   TYPE

    1  SI       -0.051185      -0.000009      -0.014203      14    28.085  QM
    2  H        -0.403466       1.259390       0.680845       1     1.008  QM
    3  H        -0.403293      -1.258846       0.681943       1     1.008  QM
    4  H         0.711495      -0.000650      -1.282811       1     1.008  QM
    5  H         1.413743       0.000352       0.458647       1     1.008  QM


 
 NEW SCF-ENERGY CALCULATED IN 9 CYCLES
 

 TOTAL ENERGY    =       -291.587188306

 ENERGY CHANGE =         -0.000062429
 ENERGY RATIO  =          1.082173650
 TRUST RADIUS  =          0.200000000
 
 BFGS DELTA*GAMMA: 0.117E-03
 
 BFGS DELTA*DE2*DELTA: 0.128E-03
 
 *** ENTERING OPTIMIZATION CYCLE: 3 ***
 

 PROJECTED CARTESIAN GRADIENTS IN A.U.

  NO.  ATOM        X             Y             Z

    1  SI      -0.013065     -0.000002     -0.005435
    2  H        0.017632     -0.004738      0.008321
    3  H        0.017630      0.004746      0.008311
    4  H        0.025403      0.000008      0.022184
    5  H        0.008303     -0.000003     -0.010126


 ACTIVE CARTESIAN GRADIENTS

              1          2          3          4          5          6
          -0.037130  -0.000006  -0.014718   0.000507  -0.006137   0.002664

              7          8          9
           0.002876  -0.002137   0.025710


 FULL LOCAL GRADIENT

              1          2          3          4          5          6
          -0.048088   0.000001   0.000974  -0.000543  -0.000436   0.000235

              7          8          9
          -0.000429  -0.000168  -0.000071


 TANGENTIAL LOCAL GRADIENTS IN A.U.

              1          2          3          4          5          6
           0.000001   0.000974  -0.000543  -0.000436   0.000235  -0.000429

              7          8
          -0.000168  -0.000071

 COSANG =        -0.156259830
 
 RMSQ FORCE :   0.0004619  MAXIMUM :   0.0003000  CONVERGED : NO
 MAX FORCE  :   0.0009743  MAXIMUM :   0.0004500  CONVERGED : NO
 RMSQ FORCE6:   3.8726257  MAXIMUM6:   0.0003000  CONVERGED : NO
 MAX FORCE6 :   3.8722291  MAXIMUM6:   0.0004500  CONVERGED : NO
 RMSQ DR    :   0.0086361  MAXIMUM :   0.0012000  CONVERGED : NO
 MAX DR     :   0.0187115  MAXIMUM :   0.0018000  CONVERGED : NO
 


 HESSIAN EIGENVALUES


                1           2           3           4           5           6
             0.17151     1.00000     1.00000     1.00000     1.00000     1.00000
 


                7           8
             1.00046     1.02943
 


 LAMBDA FOR LMQA STEP: 0.00

  |TANGENTIAL STEP| =   0.001479  |PARALLEL STEP| =   0.000000


 STEP IN NORMAL COORDINATES

              1          2          3          4          5          6
           0.000459  -0.000001  -0.000923   0.000494   0.000111  -0.000511

              7          8          9
           0.000439   0.000627   0.000140

 DISPLACEMENT STEP IN ANGSTROM

  NO.  ATOM        X             Y             Z

    1  SI       0.000085     -0.000000     -0.000162
    2  H        0.000094     -0.000017      0.000067
    3  H        0.000094      0.000018      0.000064
    4  H       -0.000485     -0.000002      0.000485
    5  H       -0.000154      0.000001      0.000239


 ACTIVE CARTESIAN DISPLACEMENT STEP

              1          2          3          4          5          6
           0.000459  -0.000001  -0.000923   0.000494   0.000111  -0.000511

              7          8          9
           0.000439   0.000627   0.000140
 
 PREDICTED ENERGY CHANGE: -0.000000852
 
 INTERPOLATION DISTANCE: 2.6216240253
 
 *** SCFTOL TIGHTEN TO 0.100E-07 ***
 
 *** CDFTOL TIGHTEN TO 0.750E-05 ***


 COORDINATES OF OPTIMIZATION STEP 3 IN ANGSTROM

  NO.  ATOM        X              Y              Z        Z-ATOM   MASS   TYPE

    1  SI       -0.051100      -0.000009      -0.014365      14    28.085  QM
    2  H        -0.403372       1.259373       0.680912       1     1.008  QM
    3  H        -0.403199      -1.258827       0.682007       1     1.008  QM
    4  H         0.711010      -0.000652      -1.282326       1     1.008  QM
    5  H         1.413589       0.000353       0.458885       1     1.008  QM


 
 NEW SCF-ENERGY CALCULATED IN 8 CYCLES
 

 TOTAL ENERGY    =       -291.587189775

 ENERGY CHANGE =         -0.000001469
 ENERGY RATIO  =          1.725001130
 TRUST RADIUS  =          0.200000000
 
 BFGS DELTA*GAMMA: 0.510E-06
 
 BFGS DELTA*DE2*DELTA: 0.174E-05
 
 *** ENTERING OPTIMIZATION CYCLE: 4 ***
 

 PROJECTED CARTESIAN GRADIENTS IN A.U.

  NO.  ATOM        X             Y             Z

    1  SI      -0.013012     -0.000003     -0.005521
    2  H        0.017611     -0.004715      0.008388
    3  H        0.017609      0.004723      0.008378
    4  H        0.025215      0.000008      0.022472
    5  H        0.008250     -0.000003     -0.010093


 ACTIVE CARTESIAN GRADIENTS

              1          2          3          4          5          6
          -0.036979  -0.000007  -0.014975   0.000554  -0.006091   0.002547

              7          8          9
           0.002899  -0.001993   0.025843


 FULL LOCAL GRADIENT

              1          2          3          4          5          6
          -0.048113   0.000000   0.000660  -0.000485  -0.000394   0.000112

              7          8          9
          -0.000394  -0.000015   0.000073


 TANGENTIAL LOCAL GRADIENTS IN A.U.

              1          2          3          4          5          6
           0.000000   0.000660  -0.000485  -0.000394   0.000112  -0.000394

              7          8
          -0.000015   0.000073

 COSANG =         0.973081051
 
 RMSQ FORCE :   0.0003534  MAXIMUM :   0.0003000  CONVERGED : NO
 MAX FORCE  :   0.0006600  MAXIMUM :   0.0004500  CONVERGED : NO
 RMSQ FORCE6:   3.1620543  MAXIMUM6:   0.0003000  CONVERGED : NO
 MAX FORCE6 :   3.1618610  MAXIMUM6:   0.0004500  CONVERGED : NO
 RMSQ DR    :   0.0004929  MAXIMUM :   0.0012000  CONVERGED :YES
 MAX DR     :   0.0009235  MAXIMUM :   0.0018000  CONVERGED :YES
 


 HESSIAN EIGENVALUES


                1           2           3           4           5           6
             0.21649     0.22479     1.00000     1.00000     1.00000     1.00003
 


                7           8
             1.00107     1.06013
 


 LAMBDA FOR LMQA STEP: 0.00

  |TANGENTIAL STEP| =   0.004609  |PARALLEL STEP| =   0.000004


 STEP IN NORMAL COORDINATES

              1          2          3          4          5          6
           0.001022  -0.000003  -0.002980   0.002160   0.001845  -0.000514

              7          8          9
           0.001715   0.000059  -0.000183

 DISPLACEMENT STEP IN ANGSTROM

  NO.  ATOM        X             Y             Z

    1  SI       0.000190     -0.000000     -0.000526
    2  H        0.000599      0.000465      0.000538
    3  H        0.000600     -0.000461      0.000529
    4  H       -0.001038     -0.000006      0.000755
    5  H       -0.001166      0.000004      0.000955


 ACTIVE CARTESIAN DISPLACEMENT STEP

              1          2          3          4          5          6
           0.001022  -0.000003  -0.002980   0.002160   0.001845  -0.000514

              7          8          9
           0.001715   0.000059  -0.000183
 
 PREDICTED ENERGY CHANGE: -0.000002106
 
 INTERPOLATION DISTANCE: 2.6216240253
 
 *** SCFTOL TIGHTEN TO 0.500E-08 ***


 COORDINATES OF OPTIMIZATION STEP 4 IN ANGSTROM

  NO.  ATOM        X              Y              Z        Z-ATOM   MASS   TYPE

    1  SI       -0.050909      -0.000009      -0.014891      14    28.085  QM
    2  H        -0.402773       1.259838       0.681451       1     1.008  QM
    3  H        -0.402599      -1.259288       0.682536       1     1.008  QM
    4  H         0.709972      -0.000658      -1.281571       1     1.008  QM
    5  H         1.412423       0.000358       0.459840       1     1.008  QM


 
 NEW SCF-ENERGY CALCULATED IN 8 CYCLES
 

 TOTAL ENERGY    =       -291.587192435

 ENERGY CHANGE =         -0.000002660
 ENERGY RATIO  =          1.263046059
 TRUST RADIUS  =          0.200000000
 
 BFGS DELTA*GAMMA: 0.352E-05
 
 BFGS DELTA*DE2*DELTA: 0.460E-05
 
 *** ENTERING OPTIMIZATION CYCLE: 5 ***
 

 PROJECTED CARTESIAN GRADIENTS IN A.U.

  NO.  ATOM        X             Y             Z

    1  SI      -0.012832     -0.000003     -0.005747
    2  H        0.017513     -0.004491      0.008654
    3  H        0.017511      0.004503      0.008642
    4  H        0.024771      0.000008      0.023066
    5  H        0.007939     -0.000003     -0.010022


 ACTIVE CARTESIAN GRADIENTS

              1          2          3          4          5          6
          -0.036472  -0.000009  -0.015651   0.000690  -0.005753   0.002377

              7          8          9
           0.002920  -0.001853   0.026150


 FULL LOCAL GRADIENT

              1          2          3          4          5          6
          -0.048059  -0.000002  -0.000218  -0.000304  -0.000053  -0.000052

              7          8          9
          -0.000321   0.000113   0.000467


 TANGENTIAL LOCAL GRADIENTS IN A.U.

              1          2          3          4          5          6
          -0.000002  -0.000218  -0.000304  -0.000053  -0.000052  -0.000321

              7          8
           0.000113   0.000467

 COSANG =         0.256455163
 
 RMSQ FORCE :   0.0002447  MAXIMUM :   0.0003000  CONVERGED :YES
 MAX FORCE  :   0.0004667  MAXIMUM :   0.0004500  CONVERGED : NO
 RMSQ FORCE6:   2.2359588  MAXIMUM6:   0.0003000  CONVERGED : NO
 MAX FORCE6 :   2.2358604  MAXIMUM6:   0.0004500  CONVERGED : NO
 RMSQ DR    :   0.0015363  MAXIMUM :   0.0012000  CONVERGED : NO
 MAX DR     :   0.0029797  MAXIMUM :   0.0018000  CONVERGED : NO
 


 HESSIAN EIGENVALUES


                1           2           3           4           5           6
             0.13595     0.24511     1.00000     1.00000     1.00000     1.00003
 


                7           8
             1.00107     1.18386
 


 LAMBDA FOR LMQA STEP: 0.00

  |TANGENTIAL STEP| =   0.002074  |PARALLEL STEP| =   0.000001


 STEP IN NORMAL COORDINATES

              1          2          3          4          5          6
          -0.000066   0.000001  -0.000784   0.001059   0.000997   0.000232

              7          8          9
           0.000872  -0.000658  -0.000568

 DISPLACEMENT STEP IN ANGSTROM

  NO.  ATOM        X             Y             Z

    1  SI      -0.000012      0.000000     -0.000141
    2  H        0.000398      0.000264      0.000212
    3  H        0.000398     -0.000264      0.000210
    4  H       -0.000131     -0.000002     -0.000163
    5  H       -0.000601      0.000001      0.000484


 ACTIVE CARTESIAN DISPLACEMENT STEP

              1          2          3          4          5          6
          -0.000066   0.000001  -0.000784   0.001059   0.000997   0.000232

              7          8          9
           0.000872  -0.000658  -0.000568
 
 PREDICTED ENERGY CHANGE: -0.000000407
 
 INTERPOLATION DISTANCE: 2.6216240253
 
 *** SCFTOL TIGHTEN TO 0.100E-08 ***
 
 *** CDFTOL TIGHTEN TO 0.500E-05 ***


 COORDINATES OF OPTIMIZATION STEP 5 IN ANGSTROM

  NO.  ATOM        X              Y              Z        Z-ATOM   MASS   TYPE

    1  SI       -0.050921      -0.000009      -0.015032      14    28.085  QM
    2  H        -0.402374       1.260102       0.681662       1     1.008  QM
    3  H        -0.402201      -1.259553       0.682746       1     1.008  QM
    4  H         0.709841      -0.000660      -1.281734       1     1.008  QM
    5  H         1.411822       0.000359       0.460324       1     1.008  QM


 
 NEW SCF-ENERGY CALCULATED IN 7 CYCLES
 

 TOTAL ENERGY    =       -291.587193154

 ENERGY CHANGE =         -0.000000719
 ENERGY RATIO  =          1.765386914
 TRUST RADIUS  =          0.200000000
 
 BFGS DELTA*GAMMA: 0.279E-06
 
 BFGS DELTA*DE2*DELTA: 0.893E-06
 
 *** ENTERING OPTIMIZATION CYCLE: 6 ***
 

 PROJECTED CARTESIAN GRADIENTS IN A.U.

  NO.  ATOM        X             Y             Z

    1  SI      -0.012794     -0.000003     -0.005776
    2  H        0.017497     -0.004408      0.008717
    3  H        0.017495      0.004420      0.008705
    4  H        0.024724      0.000008      0.023071
    5  H        0.007818     -0.000003     -0.010004


 ACTIVE CARTESIAN GRADIENTS

              1          2          3          4          5          6
          -0.036364  -0.000009  -0.015737   0.000733  -0.005628   0.002409

              7          8          9
           0.002931  -0.001929   0.026161


 FULL LOCAL GRADIENT

              1          2          3          4          5          6
          -0.048002  -0.000002  -0.000351  -0.000241   0.000080  -0.000012

              7          8          9
          -0.000288   0.000022   0.000503


 TANGENTIAL LOCAL GRADIENTS IN A.U.

              1          2          3          4          5          6
          -0.000002  -0.000351  -0.000241   0.000080  -0.000012  -0.000288

              7          8
           0.000022   0.000503

 COSANG =         0.949221845
 
 RMSQ FORCE :   0.0002559  MAXIMUM :   0.0003000  CONVERGED :YES
 MAX FORCE  :   0.0005030  MAXIMUM :   0.0004500  CONVERGED : NO
 RMSQ FORCE6:   0.0011075  MAXIMUM6:   0.0003000  CONVERGED : NO
 MAX FORCE6 :   0.0022551  MAXIMUM6:   0.0004500  CONVERGED : NO
 RMSQ DR    :   0.0006914  MAXIMUM :   0.0012000  CONVERGED :YES
 MAX DR     :   0.0010585  MAXIMUM :   0.0018000  CONVERGED :YES
 


 HESSIAN EIGENVALUES


                1           2           3           4           5           6
             0.05854     0.24390     0.86299     1.00000     1.00000     1.00001
 


                7           8
             1.00012     1.00269
 


 LAMBDA FOR LMQA STEP: 0.00

  |TANGENTIAL STEP| =   0.005298  |PARALLEL STEP| =   0.000005


 STEP IN NORMAL COORDINATES

              1          2          3          4          5          6
          -0.000740   0.000005  -0.001423   0.002870   0.002035   0.000511

              7          8          9
           0.002560  -0.001464  -0.002040

 DISPLACEMENT STEP IN ANGSTROM

  NO.  ATOM        X             Y             Z

    1  SI      -0.000138      0.000001     -0.000259
    2  H        0.001183      0.000449      0.000309
    3  H        0.001182     -0.000452      0.000307
    4  H       -0.000276     -0.000005     -0.000665
    5  H       -0.001361      0.000003      0.001418


 ACTIVE CARTESIAN DISPLACEMENT STEP

              1          2          3          4          5          6
          -0.000740   0.000005  -0.001423   0.002870   0.002035   0.000511

              7          8          9
           0.002560  -0.001464  -0.002040
 
 PREDICTED ENERGY CHANGE: -0.000000799
 
 INTERPOLATION DISTANCE: 2.6216240253


 COORDINATES OF OPTIMIZATION STEP 6 IN ANGSTROM

  NO.  ATOM        X              Y              Z        Z-ATOM   MASS   TYPE

    1  SI       -0.051059      -0.000008      -0.015291      14    28.085  QM
    2  H        -0.401192       1.260552       0.681972       1     1.008  QM
    3  H        -0.401019      -1.260005       0.683052       1     1.008  QM
    4  H         0.709564      -0.000665      -1.282399       1     1.008  QM
    5  H         1.410461       0.000361       0.461742       1     1.008  QM


 
 NEW SCF-ENERGY CALCULATED IN 8 CYCLES
 

 TOTAL ENERGY    =       -291.587194409

 ENERGY CHANGE =         -0.000001255
 ENERGY RATIO  =          1.570375219
 TRUST RADIUS  =          0.200000000
 
 BFGS DELTA*GAMMA: 0.122E-05
 
 BFGS DELTA*DE2*DELTA: 0.211E-05
 
 *** ENTERING OPTIMIZATION CYCLE: 7 ***
 

 PROJECTED CARTESIAN GRADIENTS IN A.U.

  NO.  ATOM        X             Y             Z

    1  SI      -0.012754     -0.000003     -0.005783
    2  H        0.017514     -0.004313      0.008775
    3  H        0.017512      0.004324      0.008764
    4  H        0.024696      0.000008      0.022929
    5  H        0.007602     -0.000003     -0.009939


 ACTIVE CARTESIAN GRADIENTS

              1          2          3          4          5          6
          -0.036254  -0.000008  -0.015758   0.000841  -0.005467   0.002510

              7          8          9
           0.003012  -0.002114   0.026073


 FULL LOCAL GRADIENT

              1          2          3          4          5          6
          -0.047879  -0.000001  -0.000432  -0.000079   0.000267   0.000104

              7          8          9
          -0.000154  -0.000194   0.000433


 TANGENTIAL LOCAL GRADIENTS IN A.U.

              1          2          3          4          5          6
          -0.000001  -0.000432  -0.000079   0.000267   0.000104  -0.000154

              7          8
          -0.000194   0.000433

 COSANG =         0.856595319
 
 *** CONVERGED BY GRADIENT AND ENERGY CRITERIA ***
 *** AFTER 6 OPTIMIZATION CYCLES ***
 
 
 RMSQ FORCE :   0.0002558  MAXIMUM :   0.0003000  CONVERGED :YES
 MAX FORCE  :   0.0004334  MAXIMUM :   0.0004500  CONVERGED :YES
 RMSQ FORCE6:   0.0006732  MAXIMUM6:   0.0003000  CONVERGED : NO
 MAX FORCE6 :   0.0014139  MAXIMUM6:   0.0004500  CONVERGED : NO
 RMSQ DR    :   0.0017661  MAXIMUM :   0.0012000  CONVERGED : NO
 MAX DR     :   0.0028704  MAXIMUM :   0.0018000  CONVERGED : NO
 
 
 *** THE GEOMETRY IS OPTIMIZED ***
 
 
 INTERPOLATION DISTANCE: 2.6216240253


 RELAXED REACTANT COORDINATES OF SADDLE STEP 11 IN ANGSTROM

  NO.  ATOM        X              Y              Z        Z-ATOM   MASS   TYPE

    1  SI       -0.051059      -0.000008      -0.015291      14    28.085  QM
    2  H        -0.401192       1.260552       0.681972       1     1.008  QM
    3  H        -0.401019      -1.260005       0.683052       1     1.008  QM
    4  H         0.709564      -0.000665      -1.282399       1     1.008  QM
    5  H         1.410461       0.000361       0.461742       1     1.008  QM


 NUMBER OF CONSTRAINED OPTIMIZATION CYCLES: 6
 
 RELAXED REACTANT ENERGY = -291.587194409310
 
 ANGLE BETWEEN SUCCESSIVE SADDLE GRADIENTS: -0.148
 
 
 ERROR REACTANT - PRODUCT 0.044863256444
 
 
 DESADDLE_1 0.005306313344
 
 RMSQ FORCE :   0.0155391  MAXIMUM :   0.0003000  CONVERGED :NO 
 MAX FORCE  :   0.0437678  MAXIMUM :   0.0004500  CONVERGED :NO 

 
 *** RELAXING OF PRODUCT STRUCTURE ***


 UNRELAXED COORDINATES OF SADDLE STEP 12 IN ANGSTROM

  NO.  ATOM        X              Y              Z        Z-ATOM   MASS   TYPE

    1  SI       -0.125520      -0.000026      -0.055523      14    28.085  QM
    2  H         0.149721       1.128571       0.942446       1     1.008  QM
    3  H         0.149844      -1.127777       0.943366       1     1.008  QM
    4  H         1.520708      -0.000322      -0.584001       1     1.008  QM
    5  H         1.677238       0.000250       0.245307       1     1.008  QM


 UNRELAXED SCF-ENERGY CALCULATED IN 11 CYCLES
 
 UNRELAXED TOTAL SADDLE ENERGY = -291.547637466210
 


 RELAXED PRODUCT COORDINATES OF SADDLE STEP 12 IN ANGSTROM

  NO.  ATOM        X              Y              Z        Z-ATOM   MASS   TYPE

    1  SI       -0.125520      -0.000026      -0.055523      14    28.085  QM
    2  H         0.149721       1.128571       0.942446       1     1.008  QM
    3  H         0.149844      -1.127777       0.943366       1     1.008  QM
    4  H         1.520708      -0.000322      -0.584001       1     1.008  QM
    5  H         1.677238       0.000250       0.245307       1     1.008  QM


 NUMBER OF CONSTRAINED OPTIMIZATION CYCLES: -1
 
 RELAXED PRODUCT ENERGY = -291.547637466210
 
 ANGLE BETWEEN SUCCESSIVE SADDLE GRADIENTS: -0.148
 
 
 ERROR REACTANT - PRODUCT 0.039556943101
 
 
 DESADDLE_1 0.039556943100
 
 RMSQ FORCE :   0.0155391  MAXIMUM :   0.0003000  CONVERGED :NO 
 MAX FORCE  :   0.0437678  MAXIMUM :   0.0004500  CONVERGED :NO 


 UNRELAXED COORDINATES OF SADDLE STEP 13 IN ANGSTROM

  NO.  ATOM        X              Y              Z        Z-ATOM   MASS   TYPE

    1  SI       -0.054782      -0.000009      -0.017303      14    28.085  QM
    2  H        -0.373646       1.253953       0.694995       1     1.008  QM
    3  H        -0.373476      -1.253394       0.696068       1     1.008  QM
    4  H         0.750121      -0.000647      -1.247479       1     1.008  QM
    5  H         1.423800       0.000356       0.450920       1     1.008  QM


 UNRELAXED SCF-ENERGY CALCULATED IN 10 CYCLES
 
 UNRELAXED TOTAL SADDLE ENERGY = -291.582017295866
 
 
 
 
 ***************************************
 *** MOLECULAR GEOMETRY OPTIMIZATION ***
 ***************************************
 
 INTERPOLATION DISTANCE: 2.4901943565
 
 *** ACTIVE DEGREES OF FREEDOM: 9 ***
 
 *** ENTERING OPTIMIZATION CYCLE: 1 ***
 

 PROJECTED CARTESIAN GRADIENTS IN A.U.

  NO.  ATOM        X             Y             Z

    1  SI      -0.012819     -0.000003     -0.006046
    2  H        0.017598     -0.006287      0.007829
    3  H        0.017595      0.006296      0.007816
    4  H        0.023011      0.000009      0.026511
    5  H        0.009463     -0.000003     -0.010241


 ACTIVE CARTESIAN GRADIENTS

              1          2          3          4          5          6
          -0.036491  -0.000008  -0.016413   0.000752  -0.008120   0.000327

              7          8          9
           0.003478   0.001458   0.027689


 FULL LOCAL GRADIENT

              1          2          3          4          5          6
          -0.049198  -0.000001  -0.001200  -0.000262  -0.002319  -0.002271

              7          8          9
           0.000158   0.003674   0.001573


 TANGENTIAL LOCAL GRADIENTS IN A.U.

              1          2          3          4          5          6
          -0.000001  -0.001200  -0.000262  -0.002319  -0.002271   0.000158

              7          8
           0.003674   0.001573
 
 RMSQ FORCE :   0.0018721  MAXIMUM :   0.0003000  CONVERGED : NO
 MAX FORCE  :   0.0036738  MAXIMUM :   0.0004500  CONVERGED : NO
 RMSQ FORCE6:   4.9981279  MAXIMUM6:   0.0003000  CONVERGED : NO
 MAX FORCE6 :   4.9963262  MAXIMUM6:   0.0004500  CONVERGED : NO
 


 HESSIAN EIGENVALUES


                1           2           3           4           5           6
             1.00000     1.00000     1.00000     1.00000     1.00000     1.00000
 


                7           8
             1.00000     1.00000
 


 LAMBDA FOR LMQA STEP: 0.00

  |TANGENTIAL STEP| =   0.005295  |PARALLEL STEP| =   0.000006


 STEP IN NORMAL COORDINATES

              1          2          3          4          5          6
          -0.001227   0.000001   0.000791   0.000283   0.002222   0.002308

              7          8          9
          -0.000105  -0.003714  -0.001325

 DISPLACEMENT STEP IN ANGSTROM

  NO.  ATOM        X             Y             Z

    1  SI      -0.000228      0.000000      0.000130
    2  H        0.000342      0.000849      0.000477
    3  H        0.000342     -0.000850      0.000480
    4  H        0.001336      0.000001     -0.001783
    5  H       -0.000816     -0.000001      0.000137


 ACTIVE CARTESIAN DISPLACEMENT STEP

              1          2          3          4          5          6
          -0.001227   0.000001   0.000791   0.000283   0.002222   0.002308

              7          8          9
          -0.000105  -0.003714  -0.001325
 
 PREDICTED ENERGY CHANGE: -0.000013742
 
 INTERPOLATION DISTANCE: 2.4901943565
 
 *** SCFTOL TIGHTEN TO 0.250E-07 ***
 
 *** CDFTOL TIGHTEN TO 0.100E-04 ***


 COORDINATES OF OPTIMIZATION STEP 1 IN ANGSTROM

  NO.  ATOM        X              Y              Z        Z-ATOM   MASS   TYPE

    1  SI       -0.055010      -0.000009      -0.017173      14    28.085  QM
    2  H        -0.373304       1.254802       0.695472       1     1.008  QM
    3  H        -0.373134      -1.254244       0.696548       1     1.008  QM
    4  H         0.751457      -0.000646      -1.249262       1     1.008  QM
    5  H         1.422984       0.000355       0.451057       1     1.008  QM


 
 NEW SCF-ENERGY CALCULATED IN 9 CYCLES
 

 TOTAL ENERGY    =       -291.582042367

 ENERGY CHANGE =         -0.000025071
 ENERGY RATIO  =          1.824333717
 TRUST RADIUS  =          0.200000000
 
 BFGS DELTA*GAMMA: 0.526E-05
 
 BFGS DELTA*DE2*DELTA: 0.280E-04
 
 *** ENTERING OPTIMIZATION CYCLE: 2 ***
 

 PROJECTED CARTESIAN GRADIENTS IN A.U.

  NO.  ATOM        X             Y             Z

    1  SI      -0.012885     -0.000003     -0.005918
    2  H        0.017577     -0.006021      0.007924
    3  H        0.017575      0.006029      0.007912
    4  H        0.023514      0.000009      0.025690
    5  H        0.009348     -0.000003     -0.010286


 ACTIVE CARTESIAN GRADIENTS

              1          2          3          4          5          6
          -0.036677  -0.000007  -0.016026   0.000634  -0.007804   0.000798

              7          8          9
           0.003309   0.000746   0.027340


 FULL LOCAL GRADIENT

              1          2          3          4          5          6
          -0.049046  -0.000000  -0.000749  -0.000375  -0.001957  -0.001755

              7          8          9
          -0.000014   0.002892   0.001226


 TANGENTIAL LOCAL GRADIENTS IN A.U.

              1          2          3          4          5          6
          -0.000000  -0.000749  -0.000375  -0.001957  -0.001755  -0.000014

              7          8
           0.002892   0.001226

 COSANG =         0.996997317
 
 RMSQ FORCE :   0.0014781  MAXIMUM :   0.0003000  CONVERGED : NO
 MAX FORCE  :   0.0028917  MAXIMUM :   0.0004500  CONVERGED : NO
 RMSQ FORCE6:   4.4708139  MAXIMUM6:   0.0003000  CONVERGED : NO
 MAX FORCE6 :   4.4695495  MAXIMUM6:   0.0004500  CONVERGED : NO
 RMSQ DR    :   0.0017651  MAXIMUM :   0.0012000  CONVERGED : NO
 MAX DR     :   0.0037144  MAXIMUM :   0.0018000  CONVERGED : NO
 


 HESSIAN EIGENVALUES


                1           2           3           4           5           6
             0.18298     1.00000     1.00000     1.00000     1.00000     1.00000
 


                7           8
             1.00000     1.02510
 


 LAMBDA FOR LMQA STEP: 0.00

  |TANGENTIAL STEP| =   0.022848  |PARALLEL STEP| =   0.000105


 STEP IN NORMAL COORDINATES

              1          2          3          4          5          6
          -0.004983  -0.000000   0.002434   0.002130   0.010194   0.009775

              7          8          9
           0.000320  -0.015998  -0.005590

 DISPLACEMENT STEP IN ANGSTROM

  NO.  ATOM        X             Y             Z

    1  SI      -0.000926     -0.000000      0.000392
    2  H        0.001749      0.003793      0.002205
    3  H        0.001750     -0.003792      0.002221
    4  H        0.005417      0.000006     -0.007361
    5  H       -0.004026     -0.000006      0.000866


 ACTIVE CARTESIAN DISPLACEMENT STEP

              1          2          3          4          5          6
          -0.004983  -0.000000   0.002434   0.002130   0.010194   0.009775

              7          8          9
           0.000320  -0.015998  -0.005590
 
 PREDICTED ENERGY CHANGE: -0.000042683
 
 INTERPOLATION DISTANCE: 2.4901943565


 COORDINATES OF OPTIMIZATION STEP 2 IN ANGSTROM

  NO.  ATOM        X              Y              Z        Z-ATOM   MASS   TYPE

    1  SI       -0.055936      -0.000009      -0.016780      14    28.085  QM
    2  H        -0.371555       1.258595       0.697677       1     1.008  QM
    3  H        -0.371384      -1.258035       0.698769       1     1.008  QM
    4  H         0.756874      -0.000640      -1.256623       1     1.008  QM
    5  H         1.418958       0.000349       0.451923       1     1.008  QM


 
 NEW SCF-ENERGY CALCULATED IN 9 CYCLES
 

 TOTAL ENERGY    =       -291.582088648

 ENERGY CHANGE =         -0.000046281
 ENERGY RATIO  =          1.084301365
 TRUST RADIUS  =          0.200000000
 
 BFGS DELTA*GAMMA: 0.877E-04
 
 BFGS DELTA*DE2*DELTA: 0.954E-04
 
 *** ENTERING OPTIMIZATION CYCLE: 3 ***
 

 PROJECTED CARTESIAN GRADIENTS IN A.U.

  NO.  ATOM        X             Y             Z

    1  SI      -0.013078     -0.000002     -0.005340
    2  H        0.017442     -0.004933      0.008177
    3  H        0.017439      0.004939      0.008168
    4  H        0.025436      0.000007      0.022378
    5  H        0.008717     -0.000003     -0.010538


 ACTIVE CARTESIAN GRADIENTS

              1          2          3          4          5          6
          -0.037222  -0.000005  -0.014287   0.000240  -0.006481   0.002663

              7          8          9
           0.002693  -0.002086   0.025974


 FULL LOCAL GRADIENT

              1          2          3          4          5          6
          -0.048191   0.000002   0.001147  -0.000725  -0.000467   0.000314

              7          8          9
          -0.000606  -0.000257   0.000022


 TANGENTIAL LOCAL GRADIENTS IN A.U.

              1          2          3          4          5          6
           0.000002   0.001147  -0.000725  -0.000467   0.000314  -0.000606

              7          8
          -0.000257   0.000022

 COSANG =        -0.138539449
 
 RMSQ FORCE :   0.0005692  MAXIMUM :   0.0003000  CONVERGED : NO
 MAX FORCE  :   0.0011466  MAXIMUM :   0.0004500  CONVERGED : NO
 RMSQ FORCE6:   3.8725425  MAXIMUM6:   0.0003000  CONVERGED : NO
 MAX FORCE6 :   3.8720954  MAXIMUM6:   0.0004500  CONVERGED : NO
 RMSQ DR    :   0.0076160  MAXIMUM :   0.0012000  CONVERGED : NO
 MAX DR     :   0.0159977  MAXIMUM :   0.0018000  CONVERGED : NO
 


 HESSIAN EIGENVALUES


                1           2           3           4           5           6
             0.16220     1.00000     1.00000     1.00000     1.00000     1.00000
 


                7           8
             1.00032     1.05869
 


 LAMBDA FOR LMQA STEP: 0.00

  |TANGENTIAL STEP| =   0.001652  |PARALLEL STEP| =   0.000001


 STEP IN NORMAL COORDINATES

              1          2          3          4          5          6
           0.000489  -0.000002  -0.001051   0.000611   0.000181  -0.000529

              7          8          9
           0.000543   0.000626   0.000115

 DISPLACEMENT STEP IN ANGSTROM

  NO.  ATOM        X             Y             Z

    1  SI       0.000091     -0.000000     -0.000182
    2  H        0.000135     -0.000004      0.000090
    3  H        0.000135      0.000006      0.000087
    4  H       -0.000543     -0.000001      0.000504
    5  H       -0.000207      0.000001      0.000282


 ACTIVE CARTESIAN DISPLACEMENT STEP

              1          2          3          4          5          6
           0.000489  -0.000002  -0.001051   0.000611   0.000181  -0.000529

              7          8          9
           0.000543   0.000626   0.000115
 
 PREDICTED ENERGY CHANGE: -0.000001228
 
 INTERPOLATION DISTANCE: 2.4901943565


 COORDINATES OF OPTIMIZATION STEP 3 IN ANGSTROM

  NO.  ATOM        X              Y              Z        Z-ATOM   MASS   TYPE

    1  SI       -0.055845      -0.000009      -0.016963      14    28.085  QM
    2  H        -0.371420       1.258591       0.697767       1     1.008  QM
    3  H        -0.371249      -1.258029       0.698857       1     1.008  QM
    4  H         0.756331      -0.000641      -1.256120       1     1.008  QM
    5  H         1.418751       0.000350       0.452205       1     1.008  QM


 
 NEW SCF-ENERGY CALCULATED IN 8 CYCLES
 

 TOTAL ENERGY    =       -291.582090827

 ENERGY CHANGE =         -0.000002179
 ENERGY RATIO  =          1.774558538
 TRUST RADIUS  =          0.200000000
 
 BFGS DELTA*GAMMA: 0.610E-06
 
 BFGS DELTA*DE2*DELTA: 0.251E-05
 
 *** ENTERING OPTIMIZATION CYCLE: 4 ***
 

 PROJECTED CARTESIAN GRADIENTS IN A.U.

  NO.  ATOM        X             Y             Z

    1  SI      -0.013016     -0.000002     -0.005432
    2  H        0.017419     -0.004902      0.008254
    3  H        0.017417      0.004909      0.008244
    4  H        0.025219      0.000008      0.022681
    5  H        0.008650     -0.000003     -0.010505


 ACTIVE CARTESIAN GRADIENTS

              1          2          3          4          5          6
          -0.037047  -0.000006  -0.014567   0.000296  -0.006422   0.002541

              7          8          9
           0.002720  -0.001936   0.026114


 FULL LOCAL GRADIENT

              1          2          3          4          5          6
          -0.048207   0.000001   0.000799  -0.000656  -0.000413   0.000186

              7          8          9
          -0.000563  -0.000099   0.000181


 TANGENTIAL LOCAL GRADIENTS IN A.U.

              1          2          3          4          5          6
           0.000001   0.000799  -0.000656  -0.000413   0.000186  -0.000563

              7          8
          -0.000099   0.000181

 COSANG =         0.978822807
 
 RMSQ FORCE :   0.0004519  MAXIMUM :   0.0003000  CONVERGED : NO
 MAX FORCE  :   0.0007988  MAXIMUM :   0.0004500  CONVERGED : NO
 RMSQ FORCE6:   3.1619919  MAXIMUM6:   0.0003000  CONVERGED : NO
 MAX FORCE6 :   3.1617729  MAXIMUM6:   0.0004500  CONVERGED : NO
 RMSQ DR    :   0.0005507  MAXIMUM :   0.0012000  CONVERGED :YES
 MAX DR     :   0.0010511  MAXIMUM :   0.0018000  CONVERGED :YES
 


 HESSIAN EIGENVALUES


                1           2           3           4           5           6
             0.16621     0.23574     1.00000     1.00000     1.00000     1.00004
 


                7           8
             1.00093     1.06444
 


 LAMBDA FOR LMQA STEP: 0.00

  |TANGENTIAL STEP| =   0.007344  |PARALLEL STEP| =   0.000011


 STEP IN NORMAL COORDINATES

              1          2          3          4          5          6
           0.001081  -0.000008  -0.004503   0.003725   0.002763  -0.000661

              7          8          9
           0.003105  -0.000075  -0.000942

 DISPLACEMENT STEP IN ANGSTROM

  NO.  ATOM        X             Y             Z

    1  SI       0.000201     -0.000001     -0.000789
    2  H        0.001179      0.000633      0.000785
    3  H        0.001179     -0.000626      0.000775
    4  H       -0.001576     -0.000004      0.000874
    5  H       -0.001843      0.000005      0.001734


 ACTIVE CARTESIAN DISPLACEMENT STEP

              1          2          3          4          5          6
           0.001081  -0.000008  -0.004503   0.003725   0.002763  -0.000661

              7          8          9
           0.003105  -0.000075  -0.000942
 
 PREDICTED ENERGY CHANGE: -0.000004137
 
 INTERPOLATION DISTANCE: 2.4901943565
 
 *** SCFTOL TIGHTEN TO 0.100E-07 ***
 
 *** CDFTOL TIGHTEN TO 0.750E-05 ***


 COORDINATES OF OPTIMIZATION STEP 4 IN ANGSTROM

  NO.  ATOM        X              Y              Z        Z-ATOM   MASS   TYPE

    1  SI       -0.055644      -0.000011      -0.017752      14    28.085  QM
    2  H        -0.370241       1.259224       0.698551       1     1.008  QM
    3  H        -0.370070      -1.258656       0.699632       1     1.008  QM
    4  H         0.754756      -0.000646      -1.255246       1     1.008  QM
    5  H         1.416907       0.000355       0.453939       1     1.008  QM


 
 NEW SCF-ENERGY CALCULATED IN 8 CYCLES
 

 TOTAL ENERGY    =       -291.582096168

 ENERGY CHANGE =         -0.000005342
 ENERGY RATIO  =          1.291121054
 TRUST RADIUS  =          0.200000000
 
 BFGS DELTA*GAMMA: 0.695E-05
 
 BFGS DELTA*DE2*DELTA: 0.932E-05
 
 *** ENTERING OPTIMIZATION CYCLE: 5 ***
 

 PROJECTED CARTESIAN GRADIENTS IN A.U.

  NO.  ATOM        X             Y             Z

    1  SI      -0.012772     -0.000003     -0.005738
    2  H        0.017314     -0.004602      0.008620
    3  H        0.017312      0.004614      0.008608
    4  H        0.024572      0.000008      0.023446
    5  H        0.008222     -0.000003     -0.010384


 ACTIVE CARTESIAN GRADIENTS

              1          2          3          4          5          6
          -0.036360  -0.000009  -0.015493   0.000510  -0.005957   0.002315

              7          8          9
           0.002780  -0.001751   0.026483


 FULL LOCAL GRADIENT

              1          2          3          4          5          6
          -0.048108  -0.000002  -0.000408  -0.000364   0.000061  -0.000033

              7          8          9
          -0.000416   0.000069   0.000660


 TANGENTIAL LOCAL GRADIENTS IN A.U.

              1          2          3          4          5          6
          -0.000002  -0.000408  -0.000364   0.000061  -0.000033  -0.000416

              7          8
           0.000069   0.000660

 COSANG =         0.187076981
 
 RMSQ FORCE :   0.0003386  MAXIMUM :   0.0003000  CONVERGED : NO
 MAX FORCE  :   0.0006599  MAXIMUM :   0.0004500  CONVERGED : NO
 RMSQ FORCE6:   2.2359167  MAXIMUM6:   0.0003000  CONVERGED : NO
 MAX FORCE6 :   2.2357735  MAXIMUM6:   0.0004500  CONVERGED : NO
 RMSQ DR    :   0.0024479  MAXIMUM :   0.0012000  CONVERGED : NO
 MAX DR     :   0.0045033  MAXIMUM :   0.0018000  CONVERGED : NO
 


 HESSIAN EIGENVALUES


                1           2           3           4           5           6
             0.09974     0.26206     1.00000     1.00000     1.00000     1.00003
 


                7           8
             1.00092     1.18972
 


 LAMBDA FOR LMQA STEP: 0.00

  |TANGENTIAL STEP| =   0.003366  |PARALLEL STEP| =   0.000002


 STEP IN NORMAL COORDINATES

              1          2          3          4          5          6
          -0.000318  -0.000001  -0.001188   0.001787   0.001375   0.000323

              7          8          9
           0.001547  -0.000929  -0.001172

 DISPLACEMENT STEP IN ANGSTROM

  NO.  ATOM        X             Y             Z

    1  SI      -0.000059     -0.000000     -0.000213
    2  H        0.000716      0.000323      0.000277
    3  H        0.000714     -0.000323      0.000277
    4  H       -0.000221     -0.000000     -0.000316
    5  H       -0.000897      0.000001      0.000887


 ACTIVE CARTESIAN DISPLACEMENT STEP

              1          2          3          4          5          6
          -0.000318  -0.000001  -0.001188   0.001787   0.001375   0.000323

              7          8          9
           0.001547  -0.000929  -0.001172
 
 PREDICTED ENERGY CHANGE: -0.000000775
 
 INTERPOLATION DISTANCE: 2.4901943565
 
 *** SCFTOL TIGHTEN TO 0.500E-08 ***


 COORDINATES OF OPTIMIZATION STEP 5 IN ANGSTROM

  NO.  ATOM        X              Y              Z        Z-ATOM   MASS   TYPE

    1  SI       -0.055703      -0.000011      -0.017965      14    28.085  QM
    2  H        -0.369526       1.259547       0.698829       1     1.008  QM
    3  H        -0.369356      -1.258979       0.699909       1     1.008  QM
    4  H         0.754535      -0.000646      -1.255562       1     1.008  QM
    5  H         1.416010       0.000356       0.454825       1     1.008  QM


 
 NEW SCF-ENERGY CALCULATED IN 7 CYCLES
 

 TOTAL ENERGY    =       -291.582097555

 ENERGY CHANGE =         -0.000001387
 ENERGY RATIO  =          1.788703519
 TRUST RADIUS  =          0.200000000
 
 BFGS DELTA*GAMMA: 0.560E-06
 
 BFGS DELTA*DE2*DELTA: 0.177E-05
 
 *** ENTERING OPTIMIZATION CYCLE: 6 ***
 

 PROJECTED CARTESIAN GRADIENTS IN A.U.

  NO.  ATOM        X             Y             Z

    1  SI      -0.012732     -0.000003     -0.005770
    2  H        0.017310     -0.004506      0.008695
    3  H        0.017308      0.004518      0.008682
    4  H        0.024516      0.000008      0.023423
    5  H        0.008071     -0.000003     -0.010340


 ACTIVE CARTESIAN GRADIENTS

              1          2          3          4          5          6
          -0.036247  -0.000009  -0.015589   0.000577  -0.005808   0.002362

              7          8          9
           0.002812  -0.001855   0.026461


 FULL LOCAL GRADIENT

              1          2          3          4          5          6
          -0.048031  -0.000002  -0.000558  -0.000262   0.000226   0.000025

              7          8          9
          -0.000349  -0.000056   0.000657


 TANGENTIAL LOCAL GRADIENTS IN A.U.

              1          2          3          4          5          6
          -0.000002  -0.000558  -0.000262   0.000226   0.000025  -0.000349

              7          8
          -0.000056   0.000657

 COSANG =         0.956732962
 
 RMSQ FORCE :   0.0003516  MAXIMUM :   0.0003000  CONVERGED : NO
 MAX FORCE  :   0.0006567  MAXIMUM :   0.0004500  CONVERGED : NO
 RMSQ FORCE6:   0.0008531  MAXIMUM6:   0.0003000  CONVERGED : NO
 MAX FORCE6 :   0.0016946  MAXIMUM6:   0.0004500  CONVERGED : NO
 RMSQ DR    :   0.0011221  MAXIMUM :   0.0012000  CONVERGED :YES
 MAX DR     :   0.0017871  MAXIMUM :   0.0018000  CONVERGED :YES
 


 HESSIAN EIGENVALUES


                1           2           3           4           5           6
             0.04613     0.25850     0.82452     1.00000     1.00000     1.00002
 


                7           8
             1.00017     1.00179
 


 LAMBDA FOR LMQA STEP: 0.00

  |TANGENTIAL STEP| =   0.007467  |PARALLEL STEP| =   0.000011


 STEP IN NORMAL COORDINATES

              1          2          3          4          5          6
          -0.001437   0.000001  -0.001769   0.004081   0.002321   0.000611

              7          8          9
           0.003772  -0.001768  -0.003285

 DISPLACEMENT STEP IN ANGSTROM

  NO.  ATOM        X             Y             Z

    1  SI      -0.000267      0.000000     -0.000325
    2  H        0.001756      0.000410      0.000290
    3  H        0.001752     -0.000415      0.000295
    4  H       -0.000367      0.000002     -0.001016
    5  H       -0.001731      0.000002      0.002147


 ACTIVE CARTESIAN DISPLACEMENT STEP

              1          2          3          4          5          6
          -0.001437   0.000001  -0.001769   0.004081   0.002321   0.000611

              7          8          9
           0.003772  -0.001768  -0.003285
 
 PREDICTED ENERGY CHANGE: -0.000001257
 
 INTERPOLATION DISTANCE: 2.4901943565


 COORDINATES OF OPTIMIZATION STEP 6 IN ANGSTROM

  NO.  ATOM        X              Y              Z        Z-ATOM   MASS   TYPE

    1  SI       -0.055971      -0.000011      -0.018290      14    28.085  QM
    2  H        -0.367770       1.259957       0.699118       1     1.008  QM
    3  H        -0.367604      -1.259393       0.700204       1     1.008  QM
    4  H         0.754168      -0.000644      -1.256578       1     1.008  QM
    5  H         1.414279       0.000358       0.456972       1     1.008  QM


 
 NEW SCF-ENERGY CALCULATED IN 8 CYCLES
 

 TOTAL ENERGY    =       -291.582099546

 ENERGY CHANGE =         -0.000001991
 ENERGY RATIO  =          1.583704953
 TRUST RADIUS  =          0.200000000
 
 BFGS DELTA*GAMMA: 0.216E-05
 
 BFGS DELTA*DE2*DELTA: 0.359E-05
 
 *** ENTERING OPTIMIZATION CYCLE: 7 ***
 

 PROJECTED CARTESIAN GRADIENTS IN A.U.

  NO.  ATOM        X             Y             Z

    1  SI      -0.012718     -0.000003     -0.005752
    2  H        0.017373     -0.004450      0.008716
    3  H        0.017371      0.004459      0.008705
    4  H        0.024528      0.000008      0.023167
    5  H        0.007860     -0.000003     -0.010223


 ACTIVE CARTESIAN GRADIENTS

              1          2          3          4          5          6
          -0.036211  -0.000007  -0.015529   0.000718  -0.005687   0.002496

              7          8          9
           0.002943  -0.002077   0.026269


 FULL LOCAL GRADIENT

              1          2          3          4          5          6
          -0.047892  -0.000000  -0.000538  -0.000043   0.000387   0.000173

              7          8          9
          -0.000144  -0.000311   0.000443


 TANGENTIAL LOCAL GRADIENTS IN A.U.

              1          2          3          4          5          6
          -0.000000  -0.000538  -0.000043   0.000387   0.000173  -0.000144

              7          8
          -0.000311   0.000443

 COSANG =         0.864852206
 
 RMSQ FORCE :   0.0003132  MAXIMUM :   0.0003000  CONVERGED : NO
 MAX FORCE  :   0.0005379  MAXIMUM :   0.0004500  CONVERGED : NO
 RMSQ FORCE6:   0.0005374  MAXIMUM6:   0.0003000  CONVERGED : NO
 MAX FORCE6 :   0.0010962  MAXIMUM6:   0.0004500  CONVERGED : NO
 RMSQ DR    :   0.0024890  MAXIMUM :   0.0012000  CONVERGED : NO
 MAX DR     :   0.0040806  MAXIMUM :   0.0018000  CONVERGED : NO
 


 HESSIAN EIGENVALUES


                1           2           3           4           5           6
             0.03622     0.27181     0.59866     1.00000     1.00000     1.00002
 


                7           8
             1.00039     1.00363
 


 LAMBDA FOR LMQA STEP: 0.00

  |TANGENTIAL STEP| =   0.001850  |PARALLEL STEP| =   0.000001


 STEP IN NORMAL COORDINATES

              1          2          3          4          5          6
          -0.000749   0.000002   0.000387   0.000701  -0.000461  -0.000259

              7          8          9
           0.000874   0.000379  -0.001016

 DISPLACEMENT STEP IN ANGSTROM

  NO.  ATOM        X             Y             Z

    1  SI      -0.000139      0.000000      0.000063
    2  H        0.000387     -0.000273     -0.000289
    3  H        0.000384      0.000268     -0.000284
    4  H       -0.000098      0.000003     -0.000255
    5  H        0.000061     -0.000000      0.000498


 ACTIVE CARTESIAN DISPLACEMENT STEP

              1          2          3          4          5          6
          -0.000749   0.000002   0.000387   0.000701  -0.000461  -0.000259

              7          8          9
           0.000874   0.000379  -0.001016
 
 PREDICTED ENERGY CHANGE: -0.000000642
 
 INTERPOLATION DISTANCE: 2.4901943565


 COORDINATES OF OPTIMIZATION STEP 7 IN ANGSTROM

  NO.  ATOM        X              Y              Z        Z-ATOM   MASS   TYPE

    1  SI       -0.056110      -0.000011      -0.018228      14    28.085  QM
    2  H        -0.367383       1.259685       0.698829       1     1.008  QM
    3  H        -0.367220      -1.259125       0.699921       1     1.008  QM
    4  H         0.754070      -0.000640      -1.256834       1     1.008  QM
    5  H         1.414341       0.000357       0.457470       1     1.008  QM


 
 NEW SCF-ENERGY CALCULATED IN 8 CYCLES
 

 TOTAL ENERGY    =       -291.582100601

 ENERGY CHANGE =         -0.000001054
 ENERGY RATIO  =          1.641212345
 TRUST RADIUS  =          0.200000000
 
 BFGS DELTA*GAMMA: 0.537E-06
 
 BFGS DELTA*DE2*DELTA: 0.135E-05
 
 *** ENTERING OPTIMIZATION CYCLE: 8 ***
 

 PROJECTED CARTESIAN GRADIENTS IN A.U.

  NO.  ATOM        X             Y             Z

    1  SI      -0.012781     -0.000002     -0.005687
    2  H        0.017453     -0.004600      0.008587
    3  H        0.017450      0.004606      0.008577
    4  H        0.024605      0.000008      0.023031
    5  H        0.007957     -0.000003     -0.010175


 ACTIVE CARTESIAN GRADIENTS

              1          2          3          4          5          6
          -0.036389  -0.000006  -0.015328   0.000744  -0.005877   0.002494

              7          8          9
           0.003032  -0.002033   0.026143


 FULL LOCAL GRADIENT

              1          2          3          4          5          6
          -0.047926   0.000002  -0.000271  -0.000005   0.000206   0.000158

              7          8          9
          -0.000049  -0.000254   0.000248


 TANGENTIAL LOCAL GRADIENTS IN A.U.

              1          2          3          4          5          6
           0.000002  -0.000271  -0.000005   0.000206   0.000158  -0.000049

              7          8
          -0.000254   0.000248

 COSANG =         0.976803111
 
 *** CONVERGED BY GRADIENT AND DISPLACEMENT CRITERIA ***
 *** AFTER 7 OPTIMIZATION CYCLES ***
 
 
 RMSQ FORCE :   0.0001837  MAXIMUM :   0.0003000  CONVERGED :YES
 MAX FORCE  :   0.0002714  MAXIMUM :   0.0004500  CONVERGED :YES
 RMSQ FORCE6:   0.0002406  MAXIMUM6:   0.0003000  CONVERGED :YES
 MAX FORCE6 :   0.0005319  MAXIMUM6:   0.0004500  CONVERGED : NO
 RMSQ DR    :   0.0006166  MAXIMUM :   0.0012000  CONVERGED :YES
 MAX DR     :   0.0010159  MAXIMUM :   0.0018000  CONVERGED :YES
 
 
 *** THE GEOMETRY IS OPTIMIZED ***
 
 
 INTERPOLATION DISTANCE: 2.4901943565


 RELAXED REACTANT COORDINATES OF SADDLE STEP 13 IN ANGSTROM

  NO.  ATOM        X              Y              Z        Z-ATOM   MASS   TYPE

    1  SI       -0.056110      -0.000011      -0.018228      14    28.085  QM
    2  H        -0.367383       1.259685       0.698829       1     1.008  QM
    3  H        -0.367220      -1.259125       0.699921       1     1.008  QM
    4  H         0.754070      -0.000640      -1.256834       1     1.008  QM
    5  H         1.414341       0.000357       0.457470       1     1.008  QM


 NUMBER OF CONSTRAINED OPTIMIZATION CYCLES: 7
 
 RELAXED REACTANT ENERGY = -291.582100600579
 
 ANGLE BETWEEN SUCCESSIVE SADDLE GRADIENTS: -0.146
 
 
 ERROR REACTANT - PRODUCT 0.039556943100
 
 
 DESADDLE_1 0.005093808731
 
 RMSQ FORCE :   0.0155420  MAXIMUM :   0.0003000  CONVERGED :NO 
 MAX FORCE  :   0.0438641  MAXIMUM :   0.0004500  CONVERGED :NO 


 UNRELAXED COORDINATES OF SADDLE STEP 14 IN ANGSTROM

  NO.  ATOM        X              Y              Z        Z-ATOM   MASS   TYPE

    1  SI       -0.059580      -0.000011      -0.020093      14    28.085  QM
    2  H        -0.341528       1.253129       0.711010       1     1.008  QM
    3  H        -0.341366      -1.252558       0.712093       1     1.008  QM
    4  H         0.792402      -0.000625      -1.223192       1     1.008  QM
    5  H         1.427485       0.000352       0.446862       1     1.008  QM


 UNRELAXED SCF-ENERGY CALCULATED IN 10 CYCLES
 
 UNRELAXED TOTAL SADDLE ENERGY = -291.577227432079
 
 
 
 
 ***************************************
 *** MOLECULAR GEOMETRY OPTIMIZATION ***
 ***************************************
 
 INTERPOLATION DISTANCE: 2.3653505585
 
 *** ACTIVE DEGREES OF FREEDOM: 9 ***
 
 *** ENTERING OPTIMIZATION CYCLE: 1 ***
 

 PROJECTED CARTESIAN GRADIENTS IN A.U.

  NO.  ATOM        X             Y             Z

    1  SI      -0.012617     -0.000002     -0.005745
    2  H        0.017149     -0.006263      0.007578
    3  H        0.017147      0.006267      0.007568
    4  H        0.022841      0.000009      0.025623
    5  H        0.009462     -0.000003     -0.010444


 ACTIVE CARTESIAN GRADIENTS

              1          2          3          4          5          6
          -0.035975  -0.000005  -0.015398   0.000558  -0.008148   0.000635

              7          8          9
           0.003330   0.000989   0.027200


 FULL LOCAL GRADIENT

              1          2          3          4          5          6
          -0.048279   0.000002  -0.000770  -0.000269  -0.002122  -0.001842

              7          8          9
           0.000157   0.003017   0.001340


 TANGENTIAL LOCAL GRADIENTS IN A.U.

              1          2          3          4          5          6
           0.000002  -0.000770  -0.000269  -0.002122  -0.001842   0.000157

              7          8
           0.003017   0.001340
 
 RMSQ FORCE :   0.0015605  MAXIMUM :   0.0003000  CONVERGED : NO
 MAX FORCE  :   0.0030166  MAXIMUM :   0.0004500  CONVERGED : NO
 RMSQ FORCE6:   4.9984395  MAXIMUM6:   0.0003000  CONVERGED : NO
 MAX FORCE6 :   4.9969834  MAXIMUM6:   0.0004500  CONVERGED : NO
 


 HESSIAN EIGENVALUES


                1           2           3           4           5           6
             1.00000     1.00000     1.00000     1.00000     1.00000     1.00000
 


                7           8
             1.00000     1.00000
 


 LAMBDA FOR LMQA STEP: 0.00

  |TANGENTIAL STEP| =   0.004414  |PARALLEL STEP| =   0.000004


 STEP IN NORMAL COORDINATES

              1          2          3          4          5          6
          -0.001011  -0.000002   0.000422   0.000286   0.002026   0.001875

              7          8          9
          -0.000111  -0.003050  -0.001126

 DISPLACEMENT STEP IN ANGSTROM

  NO.  ATOM        X             Y             Z

    1  SI      -0.000188     -0.000000      0.000065
    2  H        0.000305      0.000771      0.000441
    3  H        0.000306     -0.000769      0.000443
    4  H        0.001080      0.000001     -0.001401
    5  H       -0.000700     -0.000001      0.000177


 ACTIVE CARTESIAN DISPLACEMENT STEP

              1          2          3          4          5          6
          -0.001011  -0.000002   0.000422   0.000286   0.002026   0.001875

              7          8          9
          -0.000111  -0.003050  -0.001126
 
 PREDICTED ENERGY CHANGE: -0.000009542
 
 INTERPOLATION DISTANCE: 2.3653505585
 
 *** SCFTOL TIGHTEN TO 0.250E-07 ***
 
 *** CDFTOL TIGHTEN TO 0.100E-04 ***


 COORDINATES OF OPTIMIZATION STEP 1 IN ANGSTROM

  NO.  ATOM        X              Y              Z        Z-ATOM   MASS   TYPE

    1  SI       -0.059768      -0.000011      -0.020028      14    28.085  QM
    2  H        -0.341223       1.253900       0.711451       1     1.008  QM
    3  H        -0.341060      -1.253327       0.712536       1     1.008  QM
    4  H         0.793482      -0.000624      -1.224593       1     1.008  QM
    5  H         1.426785       0.000351       0.447039       1     1.008  QM


 
 NEW SCF-ENERGY CALCULATED IN 9 CYCLES
 

 TOTAL ENERGY    =       -291.577244958

 ENERGY CHANGE =         -0.000017526
 ENERGY RATIO  =          1.836748105
 TRUST RADIUS  =          0.200000000
 
 BFGS DELTA*GAMMA: 0.345E-05
 
 BFGS DELTA*DE2*DELTA: 0.195E-04
 
 *** ENTERING OPTIMIZATION CYCLE: 2 ***
 

 PROJECTED CARTESIAN GRADIENTS IN A.U.

  NO.  ATOM        X             Y             Z

    1  SI      -0.012661     -0.000002     -0.005665
    2  H        0.017115     -0.006014      0.007691
    3  H        0.017113      0.006019      0.007681
    4  H        0.023237      0.000009      0.025006
    5  H        0.009370     -0.000003     -0.010473


 ACTIVE CARTESIAN GRADIENTS

              1          2          3          4          5          6
          -0.036102  -0.000005  -0.015154   0.000447  -0.007852   0.001008

              7          8          9
           0.003160   0.000419   0.026934


 FULL LOCAL GRADIENT

              1          2          3          4          5          6
          -0.048156   0.000002  -0.000481  -0.000376  -0.001784  -0.001431

              7          8          9
          -0.000016   0.002386   0.001076


 TANGENTIAL LOCAL GRADIENTS IN A.U.

              1          2          3          4          5          6
           0.000002  -0.000481  -0.000376  -0.001784  -0.001431  -0.000016

              7          8
           0.002386   0.001076

 COSANG =         0.997021841
 
 RMSQ FORCE :   0.0012476  MAXIMUM :   0.0003000  CONVERGED : NO
 MAX FORCE  :   0.0023862  MAXIMUM :   0.0004500  CONVERGED : NO
 RMSQ FORCE6:   4.4710200  MAXIMUM6:   0.0003000  CONVERGED : NO
 MAX FORCE6 :   4.4700017  MAXIMUM6:   0.0004500  CONVERGED : NO
 RMSQ DR    :   0.0014713  MAXIMUM :   0.0012000  CONVERGED : NO
 MAX DR     :   0.0030496  MAXIMUM :   0.0018000  CONVERGED : NO
 


 HESSIAN EIGENVALUES


                1           2           3           4           5           6
             0.17240     1.00000     1.00000     1.00000     1.00000     1.00000
 


                7           8
             1.00000     1.02672
 


 LAMBDA FOR LMQA STEP: 0.00

  |TANGENTIAL STEP| =   0.020469  |PARALLEL STEP| =   0.000089


 STEP IN NORMAL COORDINATES

              1          2          3          4          5          6
          -0.004519  -0.000011   0.001240   0.002244   0.009821   0.008478

              7          8          9
           0.000315  -0.014021  -0.005193

 DISPLACEMENT STEP IN ANGSTROM

  NO.  ATOM        X             Y             Z

    1  SI      -0.000839     -0.000002      0.000176
    2  H        0.001713      0.003631      0.002096
    3  H        0.001714     -0.003622      0.002106
    4  H        0.004688      0.000006     -0.006229
    5  H       -0.003688     -0.000005      0.001100


 ACTIVE CARTESIAN DISPLACEMENT STEP

              1          2          3          4          5          6
          -0.004519  -0.000011   0.001240   0.002244   0.009821   0.008478

              7          8          9
           0.000315  -0.014021  -0.005193
 
 PREDICTED ENERGY CHANGE: -0.000031897
 
 INTERPOLATION DISTANCE: 2.3653505585


 COORDINATES OF OPTIMIZATION STEP 2 IN ANGSTROM

  NO.  ATOM        X              Y              Z        Z-ATOM   MASS   TYPE

    1  SI       -0.060606      -0.000013      -0.019853      14    28.085  QM
    2  H        -0.339510       1.257531       0.713546       1     1.008  QM
    3  H        -0.339346      -1.256949       0.714642       1     1.008  QM
    4  H         0.798170      -0.000617      -1.230822       1     1.008  QM
    5  H         1.423097       0.000346       0.448139       1     1.008  QM


 
 NEW SCF-ENERGY CALCULATED IN 9 CYCLES
 

 TOTAL ENERGY    =       -291.577279145

 ENERGY CHANGE =         -0.000034187
 ENERGY RATIO  =          1.071788018
 TRUST RADIUS  =          0.200000000
 
 BFGS DELTA*GAMMA: 0.672E-04
 
 BFGS DELTA*DE2*DELTA: 0.721E-04
 
 *** ENTERING OPTIMIZATION CYCLE: 3 ***
 

 PROJECTED CARTESIAN GRADIENTS IN A.U.

  NO.  ATOM        X             Y             Z

    1  SI      -0.012833     -0.000002     -0.005264
    2  H        0.016994     -0.004929      0.008051
    3  H        0.016992      0.004937      0.008042
    4  H        0.024912      0.000008      0.022314
    5  H        0.008842     -0.000003     -0.010623


 ACTIVE CARTESIAN GRADIENTS

              1          2          3          4          5          6
          -0.036588  -0.000006  -0.013925   0.000074  -0.006530   0.002603

              7          8          9
           0.002523  -0.002030   0.025791


 FULL LOCAL GRADIENT

              1          2          3          4          5          6
          -0.047494   0.000000   0.000898  -0.000706  -0.000273   0.000341

              7          8          9
          -0.000639  -0.000346   0.000019


 TANGENTIAL LOCAL GRADIENTS IN A.U.

              1          2          3          4          5          6
           0.000000   0.000898  -0.000706  -0.000273   0.000341  -0.000639

              7          8
          -0.000346   0.000019

 COSANG =        -0.192064243
 
 RMSQ FORCE :   0.0005029  MAXIMUM :   0.0003000  CONVERGED : NO
 MAX FORCE  :   0.0008976  MAXIMUM :   0.0004500  CONVERGED : NO
 RMSQ FORCE6:   3.8725938  MAXIMUM6:   0.0003000  CONVERGED : NO
 MAX FORCE6 :   3.8722882  MAXIMUM6:   0.0004500  CONVERGED : NO
 RMSQ DR    :   0.0068230  MAXIMUM :   0.0012000  CONVERGED : NO
 MAX DR     :   0.0140214  MAXIMUM :   0.0018000  CONVERGED : NO
 


 HESSIAN EIGENVALUES


                1           2           3           4           5           6
             0.15499     1.00000     1.00000     1.00000     1.00000     1.00000
 


                7           8
             1.00035     1.06003
 


 LAMBDA FOR LMQA STEP: 0.00

  |TANGENTIAL STEP| =   0.001742  |PARALLEL STEP| =   0.000001


 STEP IN NORMAL COORDINATES

              1          2          3          4          5          6
           0.000501   0.000000  -0.000814   0.000519  -0.000218  -0.000709

              7          8          9
           0.000549   0.000973   0.000229

 DISPLACEMENT STEP IN ANGSTROM

  NO.  ATOM        X             Y             Z

    1  SI       0.000093      0.000000     -0.000138
    2  H        0.000095     -0.000152     -0.000032
    3  H        0.000094      0.000152     -0.000034
    4  H       -0.000602     -0.000001      0.000586
    5  H       -0.000078      0.000001      0.000208


 ACTIVE CARTESIAN DISPLACEMENT STEP

              1          2          3          4          5          6
           0.000501   0.000000  -0.000814   0.000519  -0.000218  -0.000709

              7          8          9
           0.000549   0.000973   0.000229
 
 PREDICTED ENERGY CHANGE: -0.000001008
 
 INTERPOLATION DISTANCE: 2.3653505585
 
 *** SCFTOL TIGHTEN TO 0.100E-07 ***
 
 *** CDFTOL TIGHTEN TO 0.750E-05 ***


 COORDINATES OF OPTIMIZATION STEP 3 IN ANGSTROM

  NO.  ATOM        X              Y              Z        Z-ATOM   MASS   TYPE

    1  SI       -0.060513      -0.000013      -0.019991      14    28.085  QM
    2  H        -0.339416       1.257379       0.713515       1     1.008  QM
    3  H        -0.339252      -1.256797       0.714608       1     1.008  QM
    4  H         0.797569      -0.000619      -1.230236       1     1.008  QM
    5  H         1.423019       0.000347       0.448348       1     1.008  QM


 
 NEW SCF-ENERGY CALCULATED IN 9 CYCLES
 

 TOTAL ENERGY    =       -291.577280863

 ENERGY CHANGE =         -0.000001718
 ENERGY RATIO  =          1.704406505
 TRUST RADIUS  =          0.200000000
 
 BFGS DELTA*GAMMA: 0.659E-06
 
 BFGS DELTA*DE2*DELTA: 0.208E-05
 
 *** ENTERING OPTIMIZATION CYCLE: 4 ***
 

 PROJECTED CARTESIAN GRADIENTS IN A.U.

  NO.  ATOM        X             Y             Z

    1  SI      -0.012780     -0.000002     -0.005340
    2  H        0.016988     -0.004956      0.008086
    3  H        0.016986      0.004964      0.008076
    4  H        0.024683      0.000008      0.022625
    5  H        0.008801     -0.000003     -0.010596


 ACTIVE CARTESIAN GRADIENTS

              1          2          3          4          5          6
          -0.036437  -0.000007  -0.014161   0.000140  -0.006544   0.002456

              7          8          9
           0.002583  -0.001831   0.025934


 FULL LOCAL GRADIENT

              1          2          3          4          5          6
          -0.047523   0.000000   0.000604  -0.000628  -0.000300   0.000183

              7          8          9
          -0.000564  -0.000131   0.000176


 TANGENTIAL LOCAL GRADIENTS IN A.U.

              1          2          3          4          5          6
           0.000000   0.000604  -0.000628  -0.000300   0.000183  -0.000564

              7          8
          -0.000131   0.000176

 COSANG =         0.967969860
 
 RMSQ FORCE :   0.0003950  MAXIMUM :   0.0003000  CONVERGED : NO
 MAX FORCE  :   0.0006278  MAXIMUM :   0.0004500  CONVERGED : NO
 RMSQ FORCE6:   3.1620279  MAXIMUM6:   0.0003000  CONVERGED : NO
 MAX FORCE6 :   3.1618809  MAXIMUM6:   0.0004500  CONVERGED : NO
 RMSQ DR    :   0.0005806  MAXIMUM :   0.0012000  CONVERGED :YES
 MAX DR     :   0.0009730  MAXIMUM :   0.0018000  CONVERGED :YES
 


 HESSIAN EIGENVALUES


                1           2           3           4           5           6
             0.20786     0.24147     1.00000     1.00000     1.00000     1.00005
 


                7           8
             1.00093     1.03765
 


 LAMBDA FOR LMQA STEP: 0.00

  |TANGENTIAL STEP| =   0.005151  |PARALLEL STEP| =   0.000006


 STEP IN NORMAL COORDINATES

              1          2          3          4          5          6
           0.000793  -0.000002  -0.002900   0.002792   0.001236  -0.000970

              7          8          9
           0.002519   0.000806  -0.000486

 DISPLACEMENT STEP IN ANGSTROM

  NO.  ATOM        X             Y             Z

    1  SI       0.000147     -0.000000     -0.000502
    2  H        0.000874      0.000140      0.000280
    3  H        0.000872     -0.000139      0.000276
    4  H       -0.001365     -0.000003      0.000890
    5  H       -0.001158      0.000004      0.001201


 ACTIVE CARTESIAN DISPLACEMENT STEP

              1          2          3          4          5          6
           0.000793  -0.000002  -0.002900   0.002792   0.001236  -0.000970

              7          8          9
           0.002519   0.000806  -0.000486
 
 PREDICTED ENERGY CHANGE: -0.000002600
 
 INTERPOLATION DISTANCE: 2.3653505585
 
 *** SCFTOL TIGHTEN TO 0.500E-08 ***


 COORDINATES OF OPTIMIZATION STEP 4 IN ANGSTROM

  NO.  ATOM        X              Y              Z        Z-ATOM   MASS   TYPE

    1  SI       -0.060366      -0.000014      -0.020493      14    28.085  QM
    2  H        -0.338542       1.257519       0.713795       1     1.008  QM
    3  H        -0.338380      -1.256936       0.714884       1     1.008  QM
    4  H         0.796204      -0.000621      -1.229346       1     1.008  QM
    5  H         1.421861       0.000351       0.449549       1     1.008  QM


 
 NEW SCF-ENERGY CALCULATED IN 9 CYCLES
 

 TOTAL ENERGY    =       -291.577284576

 ENERGY CHANGE =         -0.000003713
 ENERGY RATIO  =          1.427784590
 TRUST RADIUS  =          0.200000000
 
 BFGS DELTA*GAMMA: 0.352E-05
 
 BFGS DELTA*DE2*DELTA: 0.573E-05
 
 *** ENTERING OPTIMIZATION CYCLE: 5 ***
 

 PROJECTED CARTESIAN GRADIENTS IN A.U.

  NO.  ATOM        X             Y             Z

    1  SI      -0.012616     -0.000003     -0.005542
    2  H        0.016953     -0.004864      0.008268
    3  H        0.016951      0.004873      0.008257
    4  H        0.024155      0.000008      0.023244
    5  H        0.008535     -0.000003     -0.010517


 ACTIVE CARTESIAN GRADIENTS

              1          2          3          4          5          6
          -0.035975  -0.000008  -0.014779   0.000333  -0.006360   0.002222

              7          8          9
           0.002707  -0.001567   0.026227


 FULL LOCAL GRADIENT

              1          2          3          4          5          6
          -0.047488  -0.000001  -0.000202  -0.000376  -0.000122  -0.000058

              7          8          9
          -0.000373   0.000140   0.000536


 TANGENTIAL LOCAL GRADIENTS IN A.U.

              1          2          3          4          5          6
          -0.000001  -0.000202  -0.000376  -0.000122  -0.000058  -0.000373

              7          8
           0.000140   0.000536

 COSANG =         0.474214499
 
 RMSQ FORCE :   0.0002842  MAXIMUM :   0.0003000  CONVERGED :YES
 MAX FORCE  :   0.0005361  MAXIMUM :   0.0004500  CONVERGED : NO
 RMSQ FORCE6:   2.2359410  MAXIMUM6:   0.0003000  CONVERGED : NO
 MAX FORCE6 :   2.2358287  MAXIMUM6:   0.0004500  CONVERGED : NO
 RMSQ DR    :   0.0017169  MAXIMUM :   0.0012000  CONVERGED : NO
 MAX DR     :   0.0028997  MAXIMUM :   0.0018000  CONVERGED : NO
 


 HESSIAN EIGENVALUES


                1           2           3           4           5           6
             0.10154     0.27530     1.00000     1.00000     1.00000     1.00005
 


                7           8
             1.00092     1.14491
 


 LAMBDA FOR LMQA STEP: 0.00

  |TANGENTIAL STEP| =   0.004860  |PARALLEL STEP| =   0.000005


 STEP IN NORMAL COORDINATES

              1          2          3          4          5          6
          -0.000193  -0.000002  -0.001986   0.002768   0.001912   0.000117

              7          8          9
           0.002401  -0.000832  -0.001360

 DISPLACEMENT STEP IN ANGSTROM

  NO.  ATOM        X             Y             Z

    1  SI      -0.000036     -0.000000     -0.000350
    2  H        0.001048      0.000412      0.000344
    3  H        0.001046     -0.000412      0.000343
    4  H       -0.000568     -0.000001     -0.000105
    5  H       -0.001336      0.000002      0.001267


 ACTIVE CARTESIAN DISPLACEMENT STEP

              1          2          3          4          5          6
          -0.000193  -0.000002  -0.001986   0.002768   0.001912   0.000117

              7          8          9
           0.002401  -0.000832  -0.001360
 
 PREDICTED ENERGY CHANGE: -0.000001155
 
 INTERPOLATION DISTANCE: 2.3653505585


 COORDINATES OF OPTIMIZATION STEP 5 IN ANGSTROM

  NO.  ATOM        X              Y              Z        Z-ATOM   MASS   TYPE

    1  SI       -0.060402      -0.000014      -0.020843      14    28.085  QM
    2  H        -0.337494       1.257930       0.714139       1     1.008  QM
    3  H        -0.337334      -1.257348       0.715228       1     1.008  QM
    4  H         0.795636      -0.000622      -1.229451       1     1.008  QM
    5  H         1.420525       0.000353       0.450816       1     1.008  QM


 
 NEW SCF-ENERGY CALCULATED IN 8 CYCLES
 

 TOTAL ENERGY    =       -291.577286469

 ENERGY CHANGE =         -0.000001894
 ENERGY RATIO  =          1.638950600
 TRUST RADIUS  =          0.200000000
 
 BFGS DELTA*GAMMA: 0.131E-05
 
 BFGS DELTA*DE2*DELTA: 0.278E-05
 
 *** ENTERING OPTIMIZATION CYCLE: 6 ***
 

 PROJECTED CARTESIAN GRADIENTS IN A.U.

  NO.  ATOM        X             Y             Z

    1  SI      -0.012527     -0.000003     -0.005628
    2  H        0.016939     -0.004729      0.008399
    3  H        0.016937      0.004739      0.008388
    4  H        0.023957      0.000008      0.023376
    5  H        0.008293     -0.000003     -0.010457


 ACTIVE CARTESIAN GRADIENTS

              1          2          3          4          5          6
          -0.035726  -0.000008  -0.015043   0.000456  -0.006142   0.002218

              7          8          9
           0.002771  -0.001619   0.026284


 FULL LOCAL GRADIENT

              1          2          3          4          5          6
          -0.047390  -0.000001  -0.000575  -0.000195   0.000114  -0.000050

              7          8          9
          -0.000250   0.000065   0.000635


 TANGENTIAL LOCAL GRADIENTS IN A.U.

              1          2          3          4          5          6
          -0.000001  -0.000575  -0.000195   0.000114  -0.000050  -0.000250

              7          8
           0.000065   0.000635

 COSANG =         0.836163404
 
 RMSQ FORCE :   0.0003269  MAXIMUM :   0.0003000  CONVERGED : NO
 MAX FORCE  :   0.0006352  MAXIMUM :   0.0004500  CONVERGED : NO
 RMSQ FORCE6:   0.0006939  MAXIMUM6:   0.0003000  CONVERGED : NO
 MAX FORCE6 :   0.0013278  MAXIMUM6:   0.0004500  CONVERGED : NO
 RMSQ DR    :   0.0016201  MAXIMUM :   0.0012000  CONVERGED : NO
 MAX DR     :   0.0027682  MAXIMUM :   0.0018000  CONVERGED : NO
 


 HESSIAN EIGENVALUES


                1           2           3           4           5           6
             0.05049     0.26718     0.99995     1.00000     1.00000     1.00003
 


                7           8
             1.00082     1.11957
 


 LAMBDA FOR LMQA STEP: 0.00

  |TANGENTIAL STEP| =   0.005284  |PARALLEL STEP| =   0.000006


 STEP IN NORMAL COORDINATES

              1          2          3          4          5          6
          -0.000934  -0.000001  -0.001316   0.002916   0.001923   0.000474

              7          8          9
           0.002593  -0.001340  -0.002090

 DISPLACEMENT STEP IN ANGSTROM

  NO.  ATOM        X             Y             Z

    1  SI      -0.000173     -0.000000     -0.000240
    2  H        0.001233      0.000397      0.000228
    3  H        0.001230     -0.000400      0.000232
    4  H       -0.000227      0.000001     -0.000635
    5  H       -0.001321      0.000002      0.001441


 ACTIVE CARTESIAN DISPLACEMENT STEP

              1          2          3          4          5          6
          -0.000934  -0.000001  -0.001316   0.002916   0.001923   0.000474

              7          8          9
           0.002593  -0.001340  -0.002090
 
 PREDICTED ENERGY CHANGE: -0.000000788
 
 INTERPOLATION DISTANCE: 2.3653505585


 COORDINATES OF OPTIMIZATION STEP 6 IN ANGSTROM

  NO.  ATOM        X              Y              Z        Z-ATOM   MASS   TYPE

    1  SI       -0.060575      -0.000014      -0.021083      14    28.085  QM
    2  H        -0.336262       1.258328       0.714367       1     1.008  QM
    3  H        -0.336104      -1.257747       0.715459       1     1.008  QM
    4  H         0.795409      -0.000620      -1.230086       1     1.008  QM
    5  H         1.419204       0.000355       0.452257       1     1.008  QM


 
 NEW SCF-ENERGY CALCULATED IN 8 CYCLES
 

 TOTAL ENERGY    =       -291.577287776

 ENERGY CHANGE =         -0.000001307
 ENERGY RATIO  =          1.658169773
 TRUST RADIUS  =          0.200000000
 
 BFGS DELTA*GAMMA: 0.110E-05
 
 BFGS DELTA*DE2*DELTA: 0.213E-05
 
 *** ENTERING OPTIMIZATION CYCLE: 7 ***
 

 PROJECTED CARTESIAN GRADIENTS IN A.U.

  NO.  ATOM        X             Y             Z

    1  SI      -0.012501     -0.000003     -0.005631
    2  H        0.016967     -0.004646      0.008445
    3  H        0.016964      0.004653      0.008435
    4  H        0.023948      0.000008      0.023232
    5  H        0.008112     -0.000003     -0.010389


 ACTIVE CARTESIAN GRADIENTS

              1          2          3          4          5          6
          -0.035655  -0.000007  -0.015050   0.000554  -0.005998   0.002315

              7          8          9
           0.002842  -0.001790   0.026184


 FULL LOCAL GRADIENT

              1          2          3          4          5          6
          -0.047281  -0.000000  -0.000626  -0.000039   0.000288   0.000060

              7          8          9
          -0.000123  -0.000134   0.000536


 TANGENTIAL LOCAL GRADIENTS IN A.U.

              1          2          3          4          5          6
          -0.000000  -0.000626  -0.000039   0.000288   0.000060  -0.000123

              7          8
          -0.000134   0.000536

 COSANG =         0.918991762
 
 RMSQ FORCE :   0.0003164  MAXIMUM :   0.0003000  CONVERGED : NO
 MAX FORCE  :   0.0006265  MAXIMUM :   0.0004500  CONVERGED : NO
 RMSQ FORCE6:   0.0004264  MAXIMUM6:   0.0003000  CONVERGED : NO
 MAX FORCE6 :   0.0007973  MAXIMUM6:   0.0004500  CONVERGED : NO
 RMSQ DR    :   0.0017612  MAXIMUM :   0.0012000  CONVERGED : NO
 MAX DR     :   0.0029156  MAXIMUM :   0.0018000  CONVERGED : NO
 


 HESSIAN EIGENVALUES


                1           2           3           4           5           6
             0.03675     0.26670     0.79163     1.00000     1.00000     1.00002
 


                7           8
             1.00033     1.00263
 


 LAMBDA FOR LMQA STEP: 0.00

  |TANGENTIAL STEP| =   0.002630  |PARALLEL STEP| =   0.000001


 STEP IN NORMAL COORDINATES

              1          2          3          4          5          6
          -0.001006   0.000000   0.000096   0.001295   0.000387   0.000157

              7          8          9
           0.001291  -0.000428  -0.001481

 DISPLACEMENT STEP IN ANGSTROM

  NO.  ATOM        X             Y             Z

    1  SI      -0.000187      0.000000      0.000007
    2  H        0.000650     -0.000010     -0.000132
    3  H        0.000647      0.000006     -0.000127
    4  H        0.000038      0.000003     -0.000553
    5  H       -0.000350      0.000000      0.000773


 ACTIVE CARTESIAN DISPLACEMENT STEP

              1          2          3          4          5          6
          -0.001006   0.000000   0.000096   0.001295   0.000387   0.000157

              7          8          9
           0.001291  -0.000428  -0.001481
 
 PREDICTED ENERGY CHANGE: -0.000000545
 
 INTERPOLATION DISTANCE: 2.3653505585


 COORDINATES OF OPTIMIZATION STEP 7 IN ANGSTROM

  NO.  ATOM        X              Y              Z        Z-ATOM   MASS   TYPE

    1  SI       -0.060762      -0.000014      -0.021075      14    28.085  QM
    2  H        -0.335612       1.258318       0.714235       1     1.008  QM
    3  H        -0.335457      -1.257741       0.715333       1     1.008  QM
    4  H         0.795447      -0.000617      -1.230639       1     1.008  QM
    5  H         1.418855       0.000355       0.453030       1     1.008  QM


 
 NEW SCF-ENERGY CALCULATED IN 6 CYCLES
 

 TOTAL ENERGY    =       -291.577288678

 ENERGY CHANGE =         -0.000000902
 ENERGY RATIO  =          1.654720285
 TRUST RADIUS  =          0.200000000
 
 BFGS DELTA*GAMMA: 0.526E-06
 
 BFGS DELTA*DE2*DELTA: 0.123E-05
 
 *** ENTERING OPTIMIZATION CYCLE: 8 ***
 

 PROJECTED CARTESIAN GRADIENTS IN A.U.

  NO.  ATOM        X             Y             Z

    1  SI      -0.012553     -0.000002     -0.005566
    2  H        0.017031     -0.004711      0.008361
    3  H        0.017028      0.004717      0.008352
    4  H        0.024068      0.000008      0.023002
    5  H        0.008135     -0.000003     -0.010337


 ACTIVE CARTESIAN GRADIENTS

              1          2          3          4          5          6
          -0.035802  -0.000005  -0.014846   0.000582  -0.006075   0.002387

              7          8          9
           0.002906  -0.001873   0.026020


 FULL LOCAL GRADIENT

              1          2          3          4          5          6
          -0.047262   0.000001  -0.000373   0.000014   0.000232   0.000129

              7          8          9
          -0.000041  -0.000221   0.000318


 TANGENTIAL LOCAL GRADIENTS IN A.U.

              1          2          3          4          5          6
           0.000001  -0.000373   0.000014   0.000232   0.000129  -0.000041

              7          8
          -0.000221   0.000318

 COSANG =         0.953094527
 
 *** CONVERGED BY GRADIENT AND DISPLACEMENT CRITERIA ***
 *** AFTER 7 OPTIMIZATION CYCLES ***
 
 
 RMSQ FORCE :   0.0002125  MAXIMUM :   0.0003000  CONVERGED :YES
 MAX FORCE  :   0.0003728  MAXIMUM :   0.0004500  CONVERGED :YES
 RMSQ FORCE6:   0.0001713  MAXIMUM6:   0.0003000  CONVERGED :YES
 MAX FORCE6 :   0.0003163  MAXIMUM6:   0.0004500  CONVERGED :YES
 RMSQ DR    :   0.0008766  MAXIMUM :   0.0012000  CONVERGED :YES
 MAX DR     :   0.0014811  MAXIMUM :   0.0018000  CONVERGED :YES
 
 
 *** THE GEOMETRY IS OPTIMIZED ***
 
 
 INTERPOLATION DISTANCE: 2.3653505585


 RELAXED REACTANT COORDINATES OF SADDLE STEP 14 IN ANGSTROM

  NO.  ATOM        X              Y              Z        Z-ATOM   MASS   TYPE

    1  SI       -0.060762      -0.000014      -0.021075      14    28.085  QM
    2  H        -0.335612       1.258318       0.714235       1     1.008  QM
    3  H        -0.335457      -1.257741       0.715333       1     1.008  QM
    4  H         0.795447      -0.000617      -1.230639       1     1.008  QM
    5  H         1.418855       0.000355       0.453030       1     1.008  QM


 NUMBER OF CONSTRAINED OPTIMIZATION CYCLES: 7
 
 RELAXED REACTANT ENERGY = -291.577288677732
 
 ANGLE BETWEEN SUCCESSIVE SADDLE GRADIENTS: -0.145
 
 
 ERROR REACTANT - PRODUCT 0.034463134369
 
 
 DESADDLE_1 0.004811922847
 
 RMSQ FORCE :   0.0153006  MAXIMUM :   0.0003000  CONVERGED :NO 
 MAX FORCE  :   0.0430821  MAXIMUM :   0.0004500  CONVERGED :NO 


 UNRELAXED COORDINATES OF SADDLE STEP 15 IN ANGSTROM

  NO.  ATOM        X              Y              Z        Z-ATOM   MASS   TYPE

    1  SI       -0.064000      -0.000015      -0.022798      14    28.085  QM
    2  H        -0.311345       1.251831       0.725646       1     1.008  QM
    3  H        -0.311192      -1.251243       0.726734       1     1.008  QM
    4  H         0.831710      -0.000602      -1.198307       1     1.008  QM
    5  H         1.431774       0.000349       0.442644       1     1.008  QM


 UNRELAXED SCF-ENERGY CALCULATED IN 10 CYCLES
 
 UNRELAXED TOTAL SADDLE ENERGY = -291.572758789235
 
 
 
 
 ***************************************
 *** MOLECULAR GEOMETRY OPTIMIZATION ***
 ***************************************
 
 INTERPOLATION DISTANCE: 2.2468329666
 
 *** ACTIVE DEGREES OF FREEDOM: 9 ***
 
 *** ENTERING OPTIMIZATION CYCLE: 1 ***
 

 PROJECTED CARTESIAN GRADIENTS IN A.U.

  NO.  ATOM        X             Y             Z

    1  SI      -0.012219     -0.000002     -0.005461
    2  H        0.016440     -0.006100      0.007323
    3  H        0.016437      0.006104      0.007313
    4  H        0.022287      0.000009      0.024725
    5  H        0.009337     -0.000003     -0.010533


 ACTIVE CARTESIAN GRADIENTS

              1          2          3          4          5          6
          -0.034902  -0.000005  -0.014458   0.000330  -0.008004   0.000822

              7          8          9
           0.003072   0.000654   0.026559


 FULL LOCAL GRADIENT

              1          2          3          4          5          6
          -0.046831   0.000001  -0.000616  -0.000299  -0.001855  -0.001523

              7          8          9
           0.000092   0.002503   0.001295


 TANGENTIAL LOCAL GRADIENTS IN A.U.

              1          2          3          4          5          6
           0.000001  -0.000616  -0.000299  -0.001855  -0.001523   0.000092

              7          8
           0.002503   0.001295
 
 RMSQ FORCE :   0.0013315  MAXIMUM :   0.0003000  CONVERGED : NO
 MAX FORCE  :   0.0025034  MAXIMUM :   0.0004500  CONVERGED : NO
 RMSQ FORCE6:   4.9986685  MAXIMUM6:   0.0003000  CONVERGED : NO
 MAX FORCE6 :   4.9974966  MAXIMUM6:   0.0004500  CONVERGED : NO
 


 HESSIAN EIGENVALUES


                1           2           3           4           5           6
             1.00000     1.00000     1.00000     1.00000     1.00000     1.00000
 


                7           8
             1.00000     1.00000
 


 LAMBDA FOR LMQA STEP: 0.00

  |TANGENTIAL STEP| =   0.003766  |PARALLEL STEP| =   0.000003


 STEP IN NORMAL COORDINATES

              1          2          3          4          5          6
          -0.000955  -0.000001   0.000285   0.000312   0.001752   0.001557

              7          8          9
          -0.000046  -0.002534  -0.001085

 DISPLACEMENT STEP IN ANGSTROM

  NO.  ATOM        X             Y             Z

    1  SI      -0.000177     -0.000000      0.000039
    2  H        0.000304      0.000658      0.000368
    3  H        0.000305     -0.000657      0.000370
    4  H        0.000911      0.000001     -0.001178
    5  H       -0.000586     -0.000001      0.000234


 ACTIVE CARTESIAN DISPLACEMENT STEP

              1          2          3          4          5          6
          -0.000955  -0.000001   0.000285   0.000312   0.001752   0.001557

              7          8          9
          -0.000046  -0.002534  -0.001085
 
 PREDICTED ENERGY CHANGE: -0.000006944
 
 INTERPOLATION DISTANCE: 2.2468329666
 
 *** SCFTOL TIGHTEN TO 0.250E-07 ***
 
 *** CDFTOL TIGHTEN TO 0.100E-04 ***


 COORDINATES OF OPTIMIZATION STEP 1 IN ANGSTROM

  NO.  ATOM        X              Y              Z        Z-ATOM   MASS   TYPE

    1  SI       -0.064177      -0.000015      -0.022759      14    28.085  QM
    2  H        -0.311041       1.252489       0.726014       1     1.008  QM
    3  H        -0.310887      -1.251900       0.727104       1     1.008  QM
    4  H         0.832621      -0.000601      -1.199485       1     1.008  QM
    5  H         1.431188       0.000348       0.442878       1     1.008  QM


 
 NEW SCF-ENERGY CALCULATED IN 9 CYCLES
 

 TOTAL ENERGY    =       -291.572771622

 ENERGY CHANGE =         -0.000012833
 ENERGY RATIO  =          1.847997432
 TRUST RADIUS  =          0.200000000
 
 BFGS DELTA*GAMMA: 0.240E-05
 
 BFGS DELTA*DE2*DELTA: 0.142E-04
 
 *** ENTERING OPTIMIZATION CYCLE: 2 ***
 

 PROJECTED CARTESIAN GRADIENTS IN A.U.

  NO.  ATOM        X             Y             Z

    1  SI      -0.012261     -0.000002     -0.005397
    2  H        0.016406     -0.005892      0.007419
    3  H        0.016403      0.005897      0.007409
    4  H        0.022632      0.000009      0.024217
    5  H        0.009283     -0.000003     -0.010555


 ACTIVE CARTESIAN GRADIENTS

              1          2          3          4          5          6
          -0.035022  -0.000005  -0.014258   0.000219  -0.007763   0.001131

              7          8          9
           0.002910   0.000187   0.026333


 FULL LOCAL GRADIENT

              1          2          3          4          5          6
          -0.046735   0.000001  -0.000374  -0.000405  -0.001574  -0.001183

              7          8          9
          -0.000072   0.001985   0.001061


 TANGENTIAL LOCAL GRADIENTS IN A.U.

              1          2          3          4          5          6
           0.000001  -0.000374  -0.000405  -0.001574  -0.001183  -0.000072

              7          8
           0.001985   0.001061

 COSANG =         0.996070115
 
 RMSQ FORCE :   0.0010755  MAXIMUM :   0.0003000  CONVERGED : NO
 MAX FORCE  :   0.0019854  MAXIMUM :   0.0004500  CONVERGED : NO
 RMSQ FORCE6:   4.4711740  MAXIMUM6:   0.0003000  CONVERGED : NO
 MAX FORCE6 :   4.4703601  MAXIMUM6:   0.0004500  CONVERGED : NO
 RMSQ DR    :   0.0012554  MAXIMUM :   0.0012000  CONVERGED : NO
 MAX DR     :   0.0025344  MAXIMUM :   0.0018000  CONVERGED : NO
 


 HESSIAN EIGENVALUES


                1           2           3           4           5           6
             0.16318     1.00000     1.00000     1.00000     1.00000     1.00000
 


                7           8
             1.00000     1.03692
 


 LAMBDA FOR LMQA STEP: 0.00

  |TANGENTIAL STEP| =   0.018641  |PARALLEL STEP| =   0.000077


 STEP IN NORMAL COORDINATES

              1          2          3          4          5          6
          -0.004592  -0.000005   0.000719   0.002509   0.009046   0.007450

              7          8          9
           0.000660  -0.012359  -0.005392

 DISPLACEMENT STEP IN ANGSTROM

  NO.  ATOM        X             Y             Z

    1  SI      -0.000851     -0.000001      0.000076
    2  H        0.001824      0.003286      0.001846
    3  H        0.001828     -0.003278      0.001856
    4  H        0.004166      0.000005     -0.005563
    5  H       -0.003327     -0.000007      0.001463


 ACTIVE CARTESIAN DISPLACEMENT STEP

              1          2          3          4          5          6
          -0.004592  -0.000005   0.000719   0.002509   0.009046   0.007450

              7          8          9
           0.000660  -0.012359  -0.005392
 
 PREDICTED ENERGY CHANGE: -0.000024771
 
 INTERPOLATION DISTANCE: 2.2468329666


 COORDINATES OF OPTIMIZATION STEP 2 IN ANGSTROM

  NO.  ATOM        X              Y              Z        Z-ATOM   MASS   TYPE

    1  SI       -0.065028      -0.000016      -0.022683      14    28.085  QM
    2  H        -0.309217       1.255775       0.727860       1     1.008  QM
    3  H        -0.309059      -1.255178       0.728959       1     1.008  QM
    4  H         0.836787      -0.000596      -1.205049       1     1.008  QM
    5  H         1.427860       0.000341       0.444341       1     1.008  QM


 
 NEW SCF-ENERGY CALCULATED IN 9 CYCLES
 

 TOTAL ENERGY    =       -291.572797752

 ENERGY CHANGE =         -0.000026130
 ENERGY RATIO  =          1.054867918
 TRUST RADIUS  =          0.200000000
 
 BFGS DELTA*GAMMA: 0.536E-04
 
 BFGS DELTA*DE2*DELTA: 0.566E-04
 
 *** ENTERING OPTIMIZATION CYCLE: 3 ***
 

 PROJECTED CARTESIAN GRADIENTS IN A.U.

  NO.  ATOM        X             Y             Z

    1  SI      -0.012458     -0.000002     -0.005079
    2  H        0.016341     -0.004911      0.007774
    3  H        0.016339      0.004918      0.007765
    4  H        0.024189      0.000008      0.021885
    5  H        0.008894     -0.000003     -0.010613


 ACTIVE CARTESIAN GRADIENTS

              1          2          3          4          5          6
          -0.035582  -0.000006  -0.013259  -0.000132  -0.006571   0.002534

              7          8          9
           0.002307  -0.001961   0.025281


 FULL LOCAL GRADIENT

              1          2          3          4          5          6
          -0.046237   0.000001   0.000809  -0.000708  -0.000176   0.000370

              7          8          9
          -0.000668  -0.000412  -0.000002


 TANGENTIAL LOCAL GRADIENTS IN A.U.

              1          2          3          4          5          6
           0.000001   0.000809  -0.000708  -0.000176   0.000370  -0.000668

              7          8
          -0.000412  -0.000002

 COSANG =        -0.224095756
 
 RMSQ FORCE :   0.0004925  MAXIMUM :   0.0003000  CONVERGED : NO
 MAX FORCE  :   0.0008095  MAXIMUM :   0.0004500  CONVERGED : NO
 RMSQ FORCE6:   3.8726019  MAXIMUM6:   0.0003000  CONVERGED : NO
 MAX FORCE6 :   3.8723565  MAXIMUM6:   0.0004500  CONVERGED : NO
 RMSQ DR    :   0.0062138  MAXIMUM :   0.0012000  CONVERGED : NO
 MAX DR     :   0.0123594  MAXIMUM :   0.0018000  CONVERGED : NO
 


 HESSIAN EIGENVALUES


                1           2           3           4           5           6
             0.14841     1.00000     1.00000     1.00000     1.00000     1.00000
 


                7           8
             1.00028     1.07581
 


 LAMBDA FOR LMQA STEP: 0.00

  |TANGENTIAL STEP| =   0.001927  |PARALLEL STEP| =   0.000001


 STEP IN NORMAL COORDINATES

              1          2          3          4          5          6
           0.000569  -0.000000  -0.000703   0.000433  -0.000453  -0.000825

              7          8          9
           0.000522   0.001190   0.000363

 DISPLACEMENT STEP IN ANGSTROM

  NO.  ATOM        X             Y             Z

    1  SI       0.000105     -0.000000     -0.000116
    2  H        0.000049     -0.000235     -0.000092
    3  H        0.000048      0.000235     -0.000094
    4  H       -0.000654     -0.000001      0.000660
    5  H        0.000001      0.000002      0.000137


 ACTIVE CARTESIAN DISPLACEMENT STEP

              1          2          3          4          5          6
           0.000569  -0.000000  -0.000703   0.000433  -0.000453  -0.000825

              7          8          9
           0.000522   0.001190   0.000363
 
 PREDICTED ENERGY CHANGE: -0.000000997
 
 INTERPOLATION DISTANCE: 2.2468329666
 
 *** SCFTOL TIGHTEN TO 0.100E-07 ***
 
 *** CDFTOL TIGHTEN TO 0.750E-05 ***


 COORDINATES OF OPTIMIZATION STEP 3 IN ANGSTROM

  NO.  ATOM        X              Y              Z        Z-ATOM   MASS   TYPE

    1  SI       -0.064922      -0.000016      -0.022799      14    28.085  QM
    2  H        -0.309169       1.255539       0.727768       1     1.008  QM
    3  H        -0.309011      -1.254943       0.728865       1     1.008  QM
    4  H         0.836134      -0.000598      -1.204388       1     1.008  QM
    5  H         1.427861       0.000343       0.444478       1     1.008  QM


 
 NEW SCF-ENERGY CALCULATED IN 9 CYCLES
 

 TOTAL ENERGY    =       -291.572799390

 ENERGY CHANGE =         -0.000001638
 ENERGY RATIO  =          1.643770716
 TRUST RADIUS  =          0.200000000
 
 BFGS DELTA*GAMMA: 0.791E-06
 
 BFGS DELTA*DE2*DELTA: 0.207E-05
 
 *** ENTERING OPTIMIZATION CYCLE: 4 ***
 

 PROJECTED CARTESIAN GRADIENTS IN A.U.

  NO.  ATOM        X             Y             Z

    1  SI      -0.012404     -0.000002     -0.005150
    2  H        0.016338     -0.004967      0.007788
    3  H        0.016336      0.004974      0.007778
    4  H        0.023939      0.000008      0.022211
    5  H        0.008862     -0.000003     -0.010594


 ACTIVE CARTESIAN GRADIENTS

              1          2          3          4          5          6
          -0.035428  -0.000006  -0.013480  -0.000059  -0.006622   0.002369

              7          8          9
           0.002385  -0.001730   0.025434


 FULL LOCAL GRADIENT

              1          2          3          4          5          6
          -0.046268   0.000000   0.000530  -0.000625  -0.000247   0.000191

              7          8          9
          -0.000575  -0.000159   0.000169


 TANGENTIAL LOCAL GRADIENTS IN A.U.

              1          2          3          4          5          6
           0.000000   0.000530  -0.000625  -0.000247   0.000191  -0.000575

              7          8
          -0.000159   0.000169

 COSANG =         0.959090111
 
 RMSQ FORCE :   0.0003797  MAXIMUM :   0.0003000  CONVERGED : NO
 MAX FORCE  :   0.0006248  MAXIMUM :   0.0004500  CONVERGED : NO
 RMSQ FORCE6:   3.1620376  MAXIMUM6:   0.0003000  CONVERGED : NO
 MAX FORCE6 :   3.1618827  MAXIMUM6:   0.0004500  CONVERGED : NO
 RMSQ DR    :   0.0006422  MAXIMUM :   0.0012000  CONVERGED :YES
 MAX DR     :   0.0011900  MAXIMUM :   0.0018000  CONVERGED :YES
 


 HESSIAN EIGENVALUES


                1           2           3           4           5           6
             0.20703     0.28817     1.00000     1.00000     1.00000     1.00005
 


                7           8
             1.00084     1.02314
 


 LAMBDA FOR LMQA STEP: 0.00

  |TANGENTIAL STEP| =   0.004081  |PARALLEL STEP| =   0.000004


 STEP IN NORMAL COORDINATES

              1          2          3          4          5          6
           0.000621  -0.000002  -0.002122   0.002237   0.000654  -0.000949

              7          8          9
           0.002098   0.000974  -0.000289

 DISPLACEMENT STEP IN ANGSTROM

  NO.  ATOM        X             Y             Z

    1  SI       0.000115     -0.000000     -0.000362
    2  H        0.000698     -0.000023      0.000103
    3  H        0.000696      0.000023      0.000099
    4  H       -0.001164     -0.000002      0.000798
    5  H       -0.000839      0.000004      0.000911


 ACTIVE CARTESIAN DISPLACEMENT STEP

              1          2          3          4          5          6
           0.000621  -0.000002  -0.002122   0.002237   0.000654  -0.000949

              7          8          9
           0.002098   0.000974  -0.000289
 
 PREDICTED ENERGY CHANGE: -0.000001993
 
 INTERPOLATION DISTANCE: 2.2468329666
 
 *** SCFTOL TIGHTEN TO 0.500E-08 ***


 COORDINATES OF OPTIMIZATION STEP 4 IN ANGSTROM

  NO.  ATOM        X              Y              Z        Z-ATOM   MASS   TYPE

    1  SI       -0.064807      -0.000017      -0.023161      14    28.085  QM
    2  H        -0.308470       1.255517       0.727871       1     1.008  QM
    3  H        -0.308315      -1.254920       0.728964       1     1.008  QM
    4  H         0.834970      -0.000600      -1.203590       1     1.008  QM
    5  H         1.427023       0.000347       0.445389       1     1.008  QM


 
 NEW SCF-ENERGY CALCULATED IN 9 CYCLES
 

 TOTAL ENERGY    =       -291.572802419

 ENERGY CHANGE =         -0.000003029
 ENERGY RATIO  =          1.519812531
 TRUST RADIUS  =          0.200000000
 
 BFGS DELTA*GAMMA: 0.226E-05
 
 BFGS DELTA*DE2*DELTA: 0.433E-05
 
 *** ENTERING OPTIMIZATION CYCLE: 5 ***
 

 PROJECTED CARTESIAN GRADIENTS IN A.U.

  NO.  ATOM        X             Y             Z

    1  SI      -0.012278     -0.000002     -0.005295
    2  H        0.016325     -0.004945      0.007894
    3  H        0.016322      0.004953      0.007884
    4  H        0.023493      0.000008      0.022712
    5  H        0.008671     -0.000003     -0.010540


 ACTIVE CARTESIAN GRADIENTS

              1          2          3          4          5          6
          -0.035072  -0.000007  -0.013935   0.000107  -0.006540   0.002158

              7          8          9
           0.002515  -0.001471   0.025672


 FULL LOCAL GRADIENT

              1          2          3          4          5          6
          -0.046245  -0.000000  -0.000069  -0.000411  -0.000178  -0.000030

              7          8          9
          -0.000388   0.000113   0.000461


 TANGENTIAL LOCAL GRADIENTS IN A.U.

              1          2          3          4          5          6
          -0.000000  -0.000069  -0.000411  -0.000178  -0.000030  -0.000388

              7          8
           0.000113   0.000461

 COSANG =         0.661304789
 
 RMSQ FORCE :   0.0002697  MAXIMUM :   0.0003000  CONVERGED :YES
 MAX FORCE  :   0.0004606  MAXIMUM :   0.0004500  CONVERGED : NO
 RMSQ FORCE6:   2.2359474  MAXIMUM6:   0.0003000  CONVERGED : NO
 MAX FORCE6 :   2.2358623  MAXIMUM6:   0.0004500  CONVERGED : NO
 RMSQ DR    :   0.0013604  MAXIMUM :   0.0012000  CONVERGED : NO
 MAX DR     :   0.0022366  MAXIMUM :   0.0018000  CONVERGED : NO
 


 HESSIAN EIGENVALUES


                1           2           3           4           5           6
             0.10135     0.28381     1.00000     1.00000     1.00000     1.00005
 


                7           8
             1.00080     1.10950
 


 LAMBDA FOR LMQA STEP: 0.00

  |TANGENTIAL STEP| =   0.005824  |PARALLEL STEP| =   0.000008


 STEP IN NORMAL COORDINATES

              1          2          3          4          5          6
          -0.000178  -0.000002  -0.002413   0.003464   0.002027  -0.000147

              7          8          9
           0.003069  -0.000517  -0.001499

 DISPLACEMENT STEP IN ANGSTROM

  NO.  ATOM        X             Y             Z

    1  SI      -0.000033     -0.000000     -0.000421
    2  H        0.001295      0.000368      0.000302
    3  H        0.001292     -0.000368      0.000300
    4  H       -0.000854     -0.000002      0.000089
    5  H       -0.001559      0.000004      0.001534


 ACTIVE CARTESIAN DISPLACEMENT STEP

              1          2          3          4          5          6
          -0.000178  -0.000002  -0.002413   0.003464   0.002027  -0.000147

              7          8          9
           0.003069  -0.000517  -0.001499
 
 PREDICTED ENERGY CHANGE: -0.000001501
 
 INTERPOLATION DISTANCE: 2.2468329666
 
 *** SCFTOL TIGHTEN TO 0.100E-08 ***
 
 *** CDFTOL TIGHTEN TO 0.500E-05 ***


 COORDINATES OF OPTIMIZATION STEP 5 IN ANGSTROM

  NO.  ATOM        X              Y              Z        Z-ATOM   MASS   TYPE

    1  SI       -0.064840      -0.000017      -0.023583      14    28.085  QM
    2  H        -0.307175       1.255885       0.728173       1     1.008  QM
    3  H        -0.307023      -1.255288       0.729264       1     1.008  QM
    4  H         0.834116      -0.000602      -1.203501       1     1.008  QM
    5  H         1.425463       0.000351       0.446923       1     1.008  QM


 
 NEW SCF-ENERGY CALCULATED IN 9 CYCLES
 

 TOTAL ENERGY    =       -291.572804796

 ENERGY CHANGE =         -0.000002377
 ENERGY RATIO  =          1.584089155
 TRUST RADIUS  =          0.200000000
 
 BFGS DELTA*GAMMA: 0.195E-05
 
 BFGS DELTA*DE2*DELTA: 0.370E-05
 
 *** ENTERING OPTIMIZATION CYCLE: 6 ***
 

 PROJECTED CARTESIAN GRADIENTS IN A.U.

  NO.  ATOM        X             Y             Z

    1  SI      -0.012167     -0.000003     -0.005407
    2  H        0.016321     -0.004823      0.008035
    3  H        0.016319      0.004830      0.008025
    4  H        0.023191      0.000008      0.022952
    5  H        0.008394     -0.000002     -0.010468


 ACTIVE CARTESIAN GRADIENTS

              1          2          3          4          5          6
          -0.034760  -0.000007  -0.014285   0.000276  -0.006323   0.002102

              7          8          9
           0.002622  -0.001452   0.025776


 FULL LOCAL GRADIENT

              1          2          3          4          5          6
          -0.046145  -0.000001  -0.000553  -0.000170   0.000054  -0.000078

              7          8          9
          -0.000206   0.000114   0.000614


 TANGENTIAL LOCAL GRADIENTS IN A.U.

              1          2          3          4          5          6
          -0.000001  -0.000553  -0.000170   0.000054  -0.000078  -0.000206

              7          8
           0.000114   0.000614

 COSANG =         0.708537027
 
 RMSQ FORCE :   0.0003116  MAXIMUM :   0.0003000  CONVERGED : NO
 MAX FORCE  :   0.0006142  MAXIMUM :   0.0004500  CONVERGED : NO
 RMSQ FORCE6:   0.0005767  MAXIMUM6:   0.0003000  CONVERGED : NO
 MAX FORCE6 :   0.0010499  MAXIMUM6:   0.0004500  CONVERGED : NO
 RMSQ DR    :   0.0019413  MAXIMUM :   0.0012000  CONVERGED : NO
 MAX DR     :   0.0034641  MAXIMUM :   0.0018000  CONVERGED : NO
 


 HESSIAN EIGENVALUES


                1           2           3           4           5           6
             0.05043     0.28648     1.00000     1.00000     1.00000     1.00004
 


                7           8
             1.00073     1.16200
 


 LAMBDA FOR LMQA STEP: 0.00

  |TANGENTIAL STEP| =   0.005077  |PARALLEL STEP| =   0.000006


 STEP IN NORMAL COORDINATES

              1          2          3          4          5          6
          -0.000915  -0.000001  -0.001278   0.002853   0.001859   0.000410

              7          8          9
           0.002520  -0.001196  -0.001941

 DISPLACEMENT STEP IN ANGSTROM

  NO.  ATOM        X             Y             Z

    1  SI      -0.000170     -0.000000     -0.000232
    2  H        0.001204      0.000378      0.000192
    3  H        0.001201     -0.000380      0.000194
    4  H       -0.000230      0.000001     -0.000540
    5  H       -0.001280      0.000002      0.001380


 ACTIVE CARTESIAN DISPLACEMENT STEP

              1          2          3          4          5          6
          -0.000915  -0.000001  -0.001278   0.002853   0.001859   0.000410

              7          8          9
           0.002520  -0.001196  -0.001941
 
 PREDICTED ENERGY CHANGE: -0.000000728
 
 INTERPOLATION DISTANCE: 2.2468329666


 COORDINATES OF OPTIMIZATION STEP 6 IN ANGSTROM

  NO.  ATOM        X              Y              Z        Z-ATOM   MASS   TYPE

    1  SI       -0.065010      -0.000017      -0.023815      14    28.085  QM
    2  H        -0.305972       1.256263       0.728364       1     1.008  QM
    3  H        -0.305822      -1.255668       0.729457       1     1.008  QM
    4  H         0.833887      -0.000601      -1.204041       1     1.008  QM
    5  H         1.424183       0.000353       0.448303       1     1.008  QM


 
 NEW SCF-ENERGY CALCULATED IN 10 CYCLES
 

 TOTAL ENERGY    =       -291.572806031

 ENERGY CHANGE =         -0.000001235
 ENERGY RATIO  =          1.696497512
 TRUST RADIUS  =          0.200000000
 
 BFGS DELTA*GAMMA: 0.972E-06
 
 BFGS DELTA*DE2*DELTA: 0.198E-05
 
 *** ENTERING OPTIMIZATION CYCLE: 7 ***
 

 PROJECTED CARTESIAN GRADIENTS IN A.U.

  NO.  ATOM        X             Y             Z

    1  SI      -0.012140     -0.000002     -0.005418
    2  H        0.016346     -0.004738      0.008086
    3  H        0.016344      0.004744      0.008077
    4  H        0.023169      0.000008      0.022842
    5  H        0.008223     -0.000002     -0.010405


 ACTIVE CARTESIAN GRADIENTS

              1          2          3          4          5          6
          -0.034685  -0.000006  -0.014316   0.000369  -0.006179   0.002185

              7          8          9
           0.002685  -0.001602   0.025694


 FULL LOCAL GRADIENT

              1          2          3          4          5          6
          -0.046047  -0.000000  -0.000627  -0.000019   0.000228   0.000016

              7          8          9
          -0.000087  -0.000062   0.000534


 TANGENTIAL LOCAL GRADIENTS IN A.U.

              1          2          3          4          5          6
          -0.000000  -0.000627  -0.000019   0.000228   0.000016  -0.000087

              7          8
          -0.000062   0.000534

 COSANG =         0.921711158
 
 RMSQ FORCE :   0.0003046  MAXIMUM :   0.0003000  CONVERGED : NO
 MAX FORCE  :   0.0006271  MAXIMUM :   0.0004500  CONVERGED : NO
 RMSQ FORCE6:   0.0003568  MAXIMUM6:   0.0003000  CONVERGED : NO
 MAX FORCE6 :   0.0006174  MAXIMUM6:   0.0004500  CONVERGED : NO
 RMSQ DR    :   0.0016925  MAXIMUM :   0.0012000  CONVERGED : NO
 MAX DR     :   0.0028527  MAXIMUM :   0.0018000  CONVERGED : NO
 


 HESSIAN EIGENVALUES


                1           2           3           4           5           6
             0.03548     0.26765     0.86279     1.00000     1.00000     1.00002
 


                7           8
             1.00031     1.00201
 


 LAMBDA FOR LMQA STEP: 0.00

  |TANGENTIAL STEP| =   0.002776  |PARALLEL STEP| =   0.000002


 STEP IN NORMAL COORDINATES

              1          2          3          4          5          6
          -0.001068  -0.000000   0.000077   0.001326   0.000625   0.000308

              7          8          9
           0.001258  -0.000674  -0.001510

 DISPLACEMENT STEP IN ANGSTROM

  NO.  ATOM        X             Y             Z

    1  SI      -0.000198     -0.000000      0.000002
    2  H        0.000670      0.000080     -0.000087
    3  H        0.000667     -0.000084     -0.000082
    4  H        0.000135      0.000003     -0.000620
    5  H       -0.000428      0.000000      0.000781


 ACTIVE CARTESIAN DISPLACEMENT STEP

              1          2          3          4          5          6
          -0.001068  -0.000000   0.000077   0.001326   0.000625   0.000308

              7          8          9
           0.001258  -0.000674  -0.001510
 
 PREDICTED ENERGY CHANGE: -0.000000501
 
 INTERPOLATION DISTANCE: 2.2468329666


 COORDINATES OF OPTIMIZATION STEP 7 IN ANGSTROM

  NO.  ATOM        X              Y              Z        Z-ATOM   MASS   TYPE

    1  SI       -0.065207      -0.000017      -0.023813      14    28.085  QM
    2  H        -0.305301       1.256343       0.728277       1     1.008  QM
    3  H        -0.305155      -1.255752       0.729376       1     1.008  QM
    4  H         0.834021      -0.000598      -1.204661       1     1.008  QM
    5  H         1.423755       0.000353       0.449083       1     1.008  QM


 
 NEW SCF-ENERGY CALCULATED IN 8 CYCLES
 

 TOTAL ENERGY    =       -291.572806834

 ENERGY CHANGE =         -0.000000803
 ENERGY RATIO  =          1.602292551
 TRUST RADIUS  =          0.200000000
 
 BFGS DELTA*GAMMA: 0.557E-06
 
 BFGS DELTA*DE2*DELTA: 0.116E-05
 
 *** ENTERING OPTIMIZATION CYCLE: 8 ***
 

 PROJECTED CARTESIAN GRADIENTS IN A.U.

  NO.  ATOM        X             Y             Z

    1  SI      -0.012188     -0.000002     -0.005352
    2  H        0.016397     -0.004772      0.008016
    3  H        0.016394      0.004777      0.008008
    4  H        0.023315      0.000008      0.022586
    5  H        0.008231     -0.000002     -0.010359


 ACTIVE CARTESIAN GRADIENTS

              1          2          3          4          5          6
          -0.034823  -0.000005  -0.014106   0.000385  -0.006219   0.002281

              7          8          9
           0.002727  -0.001725   0.025525


 FULL LOCAL GRADIENT

              1          2          3          4          5          6
          -0.046014   0.000001  -0.000372   0.000025   0.000214   0.000114

              7          8          9
          -0.000026  -0.000195   0.000316


 TANGENTIAL LOCAL GRADIENTS IN A.U.

              1          2          3          4          5          6
           0.000001  -0.000372   0.000025   0.000214   0.000114  -0.000026

              7          8
          -0.000195   0.000316

 COSANG =         0.934056186
 
 *** CONVERGED BY GRADIENT AND DISPLACEMENT CRITERIA ***
 *** AFTER 7 OPTIMIZATION CYCLES ***
 
 
 RMSQ FORCE :   0.0002050  MAXIMUM :   0.0003000  CONVERGED :YES
 MAX FORCE  :   0.0003722  MAXIMUM :   0.0004500  CONVERGED :YES
 RMSQ FORCE6:   0.0001665  MAXIMUM6:   0.0003000  CONVERGED :YES
 MAX FORCE6 :   0.0002779  MAXIMUM6:   0.0004500  CONVERGED :YES
 RMSQ DR    :   0.0009252  MAXIMUM :   0.0012000  CONVERGED :YES
 MAX DR     :   0.0015096  MAXIMUM :   0.0018000  CONVERGED :YES
 
 
 *** THE GEOMETRY IS OPTIMIZED ***
 
 
 INTERPOLATION DISTANCE: 2.2468329666


 RELAXED REACTANT COORDINATES OF SADDLE STEP 15 IN ANGSTROM

  NO.  ATOM        X              Y              Z        Z-ATOM   MASS   TYPE

    1  SI       -0.065207      -0.000017      -0.023813      14    28.085  QM
    2  H        -0.305301       1.256343       0.728277       1     1.008  QM
    3  H        -0.305155      -1.255752       0.729376       1     1.008  QM
    4  H         0.834021      -0.000598      -1.204661       1     1.008  QM
    5  H         1.423755       0.000353       0.449083       1     1.008  QM


 NUMBER OF CONSTRAINED OPTIMIZATION CYCLES: 7
 
 RELAXED REACTANT ENERGY = -291.572806833979
 
 ANGLE BETWEEN SUCCESSIVE SADDLE GRADIENTS: -0.145
 
 
 ERROR REACTANT - PRODUCT 0.029651211522
 
 
 DESADDLE_1 0.004481843753
 
 RMSQ FORCE :   0.0148729  MAXIMUM :   0.0003000  CONVERGED :NO 
 MAX FORCE  :   0.0418345  MAXIMUM :   0.0004500  CONVERGED :NO 

 
 *** RELAXING OF PRODUCT STRUCTURE ***


 UNRELAXED COORDINATES OF SADDLE STEP 16 IN ANGSTROM

  NO.  ATOM        X              Y              Z        Z-ATOM   MASS   TYPE

    1  SI       -0.125520      -0.000026      -0.055523      14    28.085  QM
    2  H         0.149721       1.128571       0.942446       1     1.008  QM
    3  H         0.149844      -1.127777       0.943366       1     1.008  QM
    4  H         1.520708      -0.000322      -0.584001       1     1.008  QM
    5  H         1.677238       0.000250       0.245307       1     1.008  QM


 UNRELAXED SCF-ENERGY CALCULATED IN 11 CYCLES
 
 UNRELAXED TOTAL SADDLE ENERGY = -291.547637466209
 


 RELAXED PRODUCT COORDINATES OF SADDLE STEP 16 IN ANGSTROM

  NO.  ATOM        X              Y              Z        Z-ATOM   MASS   TYPE

    1  SI       -0.125520      -0.000026      -0.055523      14    28.085  QM
    2  H         0.149721       1.128571       0.942446       1     1.008  QM
    3  H         0.149844      -1.127777       0.943366       1     1.008  QM
    4  H         1.520708      -0.000322      -0.584001       1     1.008  QM
    5  H         1.677238       0.000250       0.245307       1     1.008  QM


 NUMBER OF CONSTRAINED OPTIMIZATION CYCLES: -1
 
 RELAXED PRODUCT ENERGY = -291.547637466209
 
 ANGLE BETWEEN SUCCESSIVE SADDLE GRADIENTS: -0.145
 
 
 ERROR REACTANT - PRODUCT 0.025169367769
 
 
 DESADDLE_1 0.025169367770
 
 RMSQ FORCE :   0.0148729  MAXIMUM :   0.0003000  CONVERGED :NO 
 MAX FORCE  :   0.0418345  MAXIMUM :   0.0004500  CONVERGED :NO 


 UNRELAXED COORDINATES OF SADDLE STEP 17 IN ANGSTROM

  NO.  ATOM        X              Y              Z        Z-ATOM   MASS   TYPE

    1  SI       -0.068223      -0.000018      -0.025399      14    28.085  QM
    2  H        -0.282550       1.249955       0.738986       1     1.008  QM
    3  H        -0.282405      -1.249353       0.740075       1     1.008  QM
    4  H         0.868356      -0.000584      -1.173628       1     1.008  QM
    5  H         1.436429       0.000348       0.438894       1     1.008  QM


 UNRELAXED SCF-ENERGY CALCULATED IN 10 CYCLES
 
 UNRELAXED TOTAL SADDLE ENERGY = -291.568643745973
 
 
 
 
 ***************************************
 *** MOLECULAR GEOMETRY OPTIMIZATION ***
 ***************************************
 
 INTERPOLATION DISTANCE: 2.1342841479
 
 *** ACTIVE DEGREES OF FREEDOM: 9 ***
 
 *** ENTERING OPTIMIZATION CYCLE: 1 ***
 

 PROJECTED CARTESIAN GRADIENTS IN A.U.

  NO.  ATOM        X             Y             Z

    1  SI      -0.011734     -0.000002     -0.005126
    2  H        0.015597     -0.005915      0.006978
    3  H        0.015595      0.005918      0.006969
    4  H        0.021570      0.000008      0.023571
    5  H        0.009176     -0.000002     -0.010458


 ACTIVE CARTESIAN GRADIENTS

              1          2          3          4          5          6
          -0.033574  -0.000005  -0.013377   0.000086  -0.007836   0.000981

              7          8          9
           0.002783   0.000360   0.025607


 FULL LOCAL GRADIENT

              1          2          3          4          5          6
          -0.044968   0.000001  -0.000408  -0.000329  -0.001645  -0.001234

              7          8          9
           0.000037   0.002049   0.001148


 TANGENTIAL LOCAL GRADIENTS IN A.U.

              1          2          3          4          5          6
           0.000001  -0.000408  -0.000329  -0.001645  -0.001234   0.000037

              7          8
           0.002049   0.001148
 
 RMSQ FORCE :   0.0011193  MAXIMUM :   0.0003000  CONVERGED : NO
 MAX FORCE  :   0.0020492  MAXIMUM :   0.0004500  CONVERGED : NO
 RMSQ FORCE6:   4.9988807  MAXIMUM6:   0.0003000  CONVERGED : NO
 MAX FORCE6 :   4.9979508  MAXIMUM6:   0.0004500  CONVERGED : NO
 


 HESSIAN EIGENVALUES


                1           2           3           4           5           6
             1.00000     1.00000     1.00000     1.00000     1.00000     1.00000
 


                7           8
             1.00000     1.00000
 


 LAMBDA FOR LMQA STEP: 0.00

  |TANGENTIAL STEP| =   0.003166  |PARALLEL STEP| =   0.000002


 STEP IN NORMAL COORDINATES

              1          2          3          4          5          6
          -0.000827  -0.000001   0.000118   0.000337   0.001544   0.001264

              7          8          9
           0.000003  -0.002076  -0.000959

 DISPLACEMENT STEP IN ANGSTROM

  NO.  ATOM        X             Y             Z

    1  SI      -0.000153     -0.000000      0.000010
    2  H        0.000289      0.000572      0.000318
    3  H        0.000290     -0.000570      0.000319
    4  H        0.000737      0.000001     -0.000945
    5  H       -0.000508     -0.000001      0.000254


 ACTIVE CARTESIAN DISPLACEMENT STEP

              1          2          3          4          5          6
          -0.000827  -0.000001   0.000118   0.000337   0.001544   0.001264

              7          8          9
           0.000003  -0.002076  -0.000959
 
 PREDICTED ENERGY CHANGE: -0.000004906
 
 INTERPOLATION DISTANCE: 2.1342841479
 
 *** SCFTOL TIGHTEN TO 0.250E-07 ***
 
 *** CDFTOL TIGHTEN TO 0.100E-04 ***


 COORDINATES OF OPTIMIZATION STEP 1 IN ANGSTROM

  NO.  ATOM        X              Y              Z        Z-ATOM   MASS   TYPE

    1  SI       -0.068376      -0.000018      -0.025389      14    28.085  QM
    2  H        -0.282261       1.250527       0.739304       1     1.008  QM
    3  H        -0.282115      -1.249923       0.740394       1     1.008  QM
    4  H         0.869093      -0.000583      -1.174573       1     1.008  QM
    5  H         1.435921       0.000347       0.439148       1     1.008  QM


 
 NEW SCF-ENERGY CALCULATED IN 9 CYCLES
 

 TOTAL ENERGY    =       -291.568652885

 ENERGY CHANGE =         -0.000009139
 ENERGY RATIO  =          1.862908451
 TRUST RADIUS  =          0.200000000
 
 BFGS DELTA*GAMMA: 0.158E-05
 
 BFGS DELTA*DE2*DELTA: 0.100E-04
 
 *** ENTERING OPTIMIZATION CYCLE: 2 ***
 

 PROJECTED CARTESIAN GRADIENTS IN A.U.

  NO.  ATOM        X             Y             Z

    1  SI      -0.011769     -0.000002     -0.005082
    2  H        0.015561     -0.005734      0.007068
    3  H        0.015559      0.005739      0.007059
    4  H        0.021856      0.000008      0.023178
    5  H        0.009150     -0.000002     -0.010476


 ACTIVE CARTESIAN GRADIENTS

              1          2          3          4          5          6
          -0.033676  -0.000005  -0.013235  -0.000021  -0.007631   0.001228

              7          8          9
           0.002628  -0.000013   0.025430


 FULL LOCAL GRADIENT

              1          2          3          4          5          6
          -0.044898   0.000001  -0.000231  -0.000430  -0.001401  -0.000963

              7          8          9
          -0.000120   0.001635   0.000958


 TANGENTIAL LOCAL GRADIENTS IN A.U.

              1          2          3          4          5          6
           0.000001  -0.000231  -0.000430  -0.001401  -0.000963  -0.000120

              7          8
           0.001635   0.000958

 COSANG =         0.995046343
 
 RMSQ FORCE :   0.0009174  MAXIMUM :   0.0003000  CONVERGED : NO
 MAX FORCE  :   0.0016350  MAXIMUM :   0.0004500  CONVERGED : NO
 RMSQ FORCE6:   4.4713154  MAXIMUM6:   0.0003000  CONVERGED : NO
 MAX FORCE6 :   4.4706735  MAXIMUM6:   0.0004500  CONVERGED : NO
 RMSQ DR    :   0.0010553  MAXIMUM :   0.0012000  CONVERGED :YES
 MAX DR     :   0.0020759  MAXIMUM :   0.0018000  CONVERGED : NO
 


 HESSIAN EIGENVALUES


                1           2           3           4           5           6
             0.15046     1.00000     1.00000     1.00000     1.00000     1.00000
 


                7           8
             1.00000     1.05051
 


 LAMBDA FOR LMQA STEP: 0.00

  |TANGENTIAL STEP| =   0.017245  |PARALLEL STEP| =   0.000070


 STEP IN NORMAL COORDINATES

              1          2          3          4          5          6
          -0.004395  -0.000009   0.000028   0.002849   0.008684   0.006605

              7          8          9
           0.000988  -0.011058  -0.005261

 DISPLACEMENT STEP IN ANGSTROM

  NO.  ATOM        X             Y             Z

    1  SI      -0.000813     -0.000002     -0.000049
    2  H        0.001912      0.003097      0.001715
    3  H        0.001918     -0.003087      0.001723
    4  H        0.003655      0.000005     -0.004879
    5  H       -0.003194     -0.000007      0.001699


 ACTIVE CARTESIAN DISPLACEMENT STEP

              1          2          3          4          5          6
          -0.004395  -0.000009   0.000028   0.002849   0.008684   0.006605

              7          8          9
           0.000988  -0.011058  -0.005261
 
 PREDICTED ENERGY CHANGE: -0.000019270
 
 INTERPOLATION DISTANCE: 2.1342841479


 COORDINATES OF OPTIMIZATION STEP 2 IN ANGSTROM

  NO.  ATOM        X              Y              Z        Z-ATOM   MASS   TYPE

    1  SI       -0.069189      -0.000020      -0.025438      14    28.085  QM
    2  H        -0.280349       1.253625       0.741019       1     1.008  QM
    3  H        -0.280197      -1.253011       0.742117       1     1.008  QM
    4  H         0.872748      -0.000578      -1.179452       1     1.008  QM
    5  H         1.432727       0.000339       0.440848       1     1.008  QM


 
 NEW SCF-ENERGY CALCULATED IN 9 CYCLES
 

 TOTAL ENERGY    =       -291.568672742

 ENERGY CHANGE =         -0.000019857
 ENERGY RATIO  =          1.030479197
 TRUST RADIUS  =          0.200000000
 
 BFGS DELTA*GAMMA: 0.433E-04
 
 BFGS DELTA*DE2*DELTA: 0.447E-04
 
 *** ENTERING OPTIMIZATION CYCLE: 3 ***
 

 PROJECTED CARTESIAN GRADIENTS IN A.U.

  NO.  ATOM        X             Y             Z

    1  SI      -0.011954     -0.000003     -0.004859
    2  H        0.015522     -0.004793      0.007462
    3  H        0.015521      0.004801      0.007452
    4  H        0.023245      0.000008      0.021214
    5  H        0.008812     -0.000003     -0.010480


 ACTIVE CARTESIAN GRADIENTS

              1          2          3          4          5          6
          -0.034202  -0.000007  -0.012512  -0.000337  -0.006481   0.002460

              7          8          9
           0.002050  -0.001911   0.024515


 FULL LOCAL GRADIENT

              1          2          3          4          5          6
          -0.044515  -0.000001   0.000667  -0.000690  -0.000036   0.000400

              7          8          9
          -0.000688  -0.000486  -0.000017


 TANGENTIAL LOCAL GRADIENTS IN A.U.

              1          2          3          4          5          6
          -0.000001   0.000667  -0.000690  -0.000036   0.000400  -0.000688

              7          8
          -0.000486  -0.000017

 COSANG =        -0.264948713
 
 RMSQ FORCE :   0.0004731  MAXIMUM :   0.0003000  CONVERGED : NO
 MAX FORCE  :   0.0006896  MAXIMUM :   0.0004500  CONVERGED : NO
 RMSQ FORCE6:   3.8726169  MAXIMUM6:   0.0003000  CONVERGED : NO
 MAX FORCE6 :   3.8724493  MAXIMUM6:   0.0004500  CONVERGED : NO
 RMSQ DR    :   0.0057485  MAXIMUM :   0.0012000  CONVERGED : NO
 MAX DR     :   0.0110582  MAXIMUM :   0.0018000  CONVERGED : NO
 


 HESSIAN EIGENVALUES


                1           2           3           4           5           6
             0.13952     1.00000     1.00000     1.00000     1.00000     1.00000
 


                7           8
             1.00022     1.09327
 


 LAMBDA FOR LMQA STEP: 0.00

  |TANGENTIAL STEP| =   0.002238  |PARALLEL STEP| =   0.000001


 STEP IN NORMAL COORDINATES

              1          2          3          4          5          6
           0.000644   0.000002  -0.000513   0.000280  -0.000806  -0.000975

              7          8          9
           0.000457   0.001475   0.000519

 DISPLACEMENT STEP IN ANGSTROM

  NO.  ATOM        X             Y             Z

    1  SI       0.000119      0.000000     -0.000080
    2  H       -0.000026     -0.000357     -0.000178
    3  H       -0.000027      0.000355     -0.000179
    4  H       -0.000705     -0.000001      0.000740
    5  H        0.000129      0.000002      0.000041


 ACTIVE CARTESIAN DISPLACEMENT STEP

              1          2          3          4          5          6
           0.000644   0.000002  -0.000513   0.000280  -0.000806  -0.000975

              7          8          9
           0.000457   0.001475   0.000519
 
 PREDICTED ENERGY CHANGE: -0.000000985
 
 INTERPOLATION DISTANCE: 2.1342841479
 
 *** SCFTOL TIGHTEN TO 0.500E-08 ***
 
 *** CDFTOL TIGHTEN TO 0.750E-05 ***


 COORDINATES OF OPTIMIZATION STEP 3 IN ANGSTROM

  NO.  ATOM        X              Y              Z        Z-ATOM   MASS   TYPE

    1  SI       -0.069070      -0.000019      -0.025518      14    28.085  QM
    2  H        -0.280374       1.253268       0.740841       1     1.008  QM
    3  H        -0.280224      -1.252656       0.741938       1     1.008  QM
    4  H         0.872042      -0.000579      -1.178712       1     1.008  QM
    5  H         1.432856       0.000341       0.440888       1     1.008  QM


 
 NEW SCF-ENERGY CALCULATED IN 9 CYCLES
 

 TOTAL ENERGY    =       -291.568674273

 ENERGY CHANGE =         -0.000001530
 ENERGY RATIO  =          1.554359976
 TRUST RADIUS  =          0.200000000
 
 BFGS DELTA*GAMMA: 0.994E-06
 
 BFGS DELTA*DE2*DELTA: 0.207E-05
 
 *** ENTERING OPTIMIZATION CYCLE: 4 ***
 

 PROJECTED CARTESIAN GRADIENTS IN A.U.

  NO.  ATOM        X             Y             Z

    1  SI      -0.011901     -0.000002     -0.004918
    2  H        0.015525     -0.004894      0.007442
    3  H        0.015523      0.004901      0.007433
    4  H        0.022977      0.000008      0.021551
    5  H        0.008797     -0.000003     -0.010468


 ACTIVE CARTESIAN GRADIENTS

              1          2          3          4          5          6
          -0.034053  -0.000006  -0.012701  -0.000257  -0.006589   0.002273

              7          8          9
           0.002151  -0.001638   0.024675


 FULL LOCAL GRADIENT

              1          2          3          4          5          6
          -0.044551  -0.000001   0.000423  -0.000604  -0.000173   0.000196

              7          8          9
          -0.000573  -0.000186   0.000165


 TANGENTIAL LOCAL GRADIENTS IN A.U.

              1          2          3          4          5          6
          -0.000001   0.000423  -0.000604  -0.000173   0.000196  -0.000573

              7          8
          -0.000186   0.000165

 COSANG =         0.944069957
 
 RMSQ FORCE :   0.0003537  MAXIMUM :   0.0003000  CONVERGED : NO
 MAX FORCE  :   0.0006035  MAXIMUM :   0.0004500  CONVERGED : NO
 RMSQ FORCE6:   3.1620540  MAXIMUM6:   0.0003000  CONVERGED : NO
 MAX FORCE6 :   3.1618961  MAXIMUM6:   0.0004500  CONVERGED : NO
 RMSQ DR    :   0.0007461  MAXIMUM :   0.0012000  CONVERGED :YES
 MAX DR     :   0.0014746  MAXIMUM :   0.0018000  CONVERGED :YES
 


 HESSIAN EIGENVALUES


                1           2           3           4           5           6
             0.19102     0.37828     1.00000     1.00000     1.00000     1.00004
 


                7           8
             1.00108     1.01138
 


 LAMBDA FOR LMQA STEP: 0.00

  |TANGENTIAL STEP| =   0.002913  |PARALLEL STEP| =   0.000002


 STEP IN NORMAL COORDINATES

              1          2          3          4          5          6
           0.000412   0.000002  -0.001294   0.001595   0.000153  -0.000811

              7          8          9
           0.001577   0.000954  -0.000151

 DISPLACEMENT STEP IN ANGSTROM

  NO.  ATOM        X             Y             Z

    1  SI       0.000076      0.000000     -0.000218
    2  H        0.000496     -0.000143     -0.000041
    3  H        0.000494      0.000140     -0.000043
    4  H       -0.000872     -0.000002      0.000618
    5  H       -0.000520      0.000003      0.000615


 ACTIVE CARTESIAN DISPLACEMENT STEP

              1          2          3          4          5          6
           0.000412   0.000002  -0.001294   0.001595   0.000153  -0.000811

              7          8          9
           0.001577   0.000954  -0.000151
 
 PREDICTED ENERGY CHANGE: -0.000001327
 
 INTERPOLATION DISTANCE: 2.1342841479


 COORDINATES OF OPTIMIZATION STEP 4 IN ANGSTROM

  NO.  ATOM        X              Y              Z        Z-ATOM   MASS   TYPE

    1  SI       -0.068994      -0.000019      -0.025736      14    28.085  QM
    2  H        -0.279878       1.253125       0.740800       1     1.008  QM
    3  H        -0.279730      -1.252516       0.741895       1     1.008  QM
    4  H         0.871170      -0.000582      -1.178094       1     1.008  QM
    5  H         1.432336       0.000345       0.441503       1     1.008  QM


 
 NEW SCF-ENERGY CALCULATED IN 9 CYCLES
 

 TOTAL ENERGY    =       -291.568676436

 ENERGY CHANGE =         -0.000002163
 ENERGY RATIO  =          1.630279230
 TRUST RADIUS  =          0.200000000
 
 BFGS DELTA*GAMMA: 0.116E-05
 
 BFGS DELTA*DE2*DELTA: 0.283E-05
 
 *** ENTERING OPTIMIZATION CYCLE: 5 ***
 

 PROJECTED CARTESIAN GRADIENTS IN A.U.

  NO.  ATOM        X             Y             Z

    1  SI      -0.011818     -0.000002     -0.005003
    2  H        0.015527     -0.004929      0.007476
    3  H        0.015525      0.004935      0.007467
    4  H        0.022652      0.000008      0.021902
    5  H        0.008680     -0.000002     -0.010437


 ACTIVE CARTESIAN GRADIENTS

              1          2          3          4          5          6
          -0.033818  -0.000006  -0.012973  -0.000130  -0.006595   0.002106

              7          8          9
           0.002273  -0.001418   0.024841


 FULL LOCAL GRADIENT

              1          2          3          4          5          6
          -0.044538   0.000000   0.000056  -0.000442  -0.000195   0.000019

              7          8          9
          -0.000410   0.000049   0.000368


 TANGENTIAL LOCAL GRADIENTS IN A.U.

              1          2          3          4          5          6
           0.000000   0.000056  -0.000442  -0.000195   0.000019  -0.000410

              7          8
           0.000049   0.000368

 COSANG =         0.832943290
 
 *** CONVERGED BY GRADIENT AND DISPLACEMENT CRITERIA ***
 *** AFTER 4 OPTIMIZATION CYCLES ***
 
 
 RMSQ FORCE :   0.0002606  MAXIMUM :   0.0003000  CONVERGED :YES
 MAX FORCE  :   0.0004419  MAXIMUM :   0.0004500  CONVERGED :YES
 RMSQ FORCE6:   2.2359515  MAXIMUM6:   0.0003000  CONVERGED : NO
 MAX FORCE6 :   2.2358705  MAXIMUM6:   0.0004500  CONVERGED : NO
 RMSQ DR    :   0.0009711  MAXIMUM :   0.0012000  CONVERGED :YES
 MAX DR     :   0.0015946  MAXIMUM :   0.0018000  CONVERGED :YES
 
 
 *** THE GEOMETRY IS OPTIMIZED ***
 
 
 INTERPOLATION DISTANCE: 2.1342841479


 RELAXED REACTANT COORDINATES OF SADDLE STEP 17 IN ANGSTROM

  NO.  ATOM        X              Y              Z        Z-ATOM   MASS   TYPE

    1  SI       -0.068994      -0.000019      -0.025736      14    28.085  QM
    2  H        -0.279878       1.253125       0.740800       1     1.008  QM
    3  H        -0.279730      -1.252516       0.741895       1     1.008  QM
    4  H         0.871170      -0.000582      -1.178094       1     1.008  QM
    5  H         1.432336       0.000345       0.441503       1     1.008  QM


 NUMBER OF CONSTRAINED OPTIMIZATION CYCLES: 4
 
 RELAXED REACTANT ENERGY = -291.568676435905
 
 ANGLE BETWEEN SUCCESSIVE SADDLE GRADIENTS: -0.151
 
 
 ERROR REACTANT - PRODUCT 0.025169367770
 
 
 DESADDLE_1 0.004130398074
 
 RMSQ FORCE :   0.0143758  MAXIMUM :   0.0003000  CONVERGED :NO 
 MAX FORCE  :   0.0405803  MAXIMUM :   0.0004500  CONVERGED :NO 


 UNRELAXED COORDINATES OF SADDLE STEP 18 IN ANGSTROM

  NO.  ATOM        X              Y              Z        Z-ATOM   MASS   TYPE

    1  SI       -0.071820      -0.000019      -0.027225      14    28.085  QM
    2  H        -0.258398       1.246897       0.750882       1     1.008  QM
    3  H        -0.258251      -1.246279       0.751968       1     1.008  QM
    4  H         0.903647      -0.000569      -1.148390       1     1.008  QM
    5  H         1.444581       0.000340       0.431693       1     1.008  QM


 UNRELAXED SCF-ENERGY CALCULATED IN 10 CYCLES
 
 UNRELAXED TOTAL SADDLE ENERGY = -291.564870518184
 
 
 
 
 ***************************************
 *** MOLECULAR GEOMETRY OPTIMIZATION ***
 ***************************************
 
 INTERPOLATION DISTANCE: 2.0274294266
 
 *** ACTIVE DEGREES OF FREEDOM: 9 ***
 
 *** ENTERING OPTIMIZATION CYCLE: 1 ***
 

 PROJECTED CARTESIAN GRADIENTS IN A.U.

  NO.  ATOM        X             Y             Z

    1  SI      -0.011272     -0.000002     -0.004678
    2  H        0.014584     -0.005876      0.006437
    3  H        0.014582      0.005880      0.006428
    4  H        0.020962      0.000008      0.022245
    5  H        0.009371     -0.000002     -0.010414


 ACTIVE CARTESIAN GRADIENTS

              1          2          3          4          5          6
          -0.032302  -0.000004  -0.011960  -0.000428  -0.007952   0.001045

              7          8          9
           0.002276   0.000276   0.024504


 FULL LOCAL GRADIENT

              1          2          3          4          5          6
          -0.042976   0.000001   0.000237  -0.000770  -0.001855  -0.001038

              7          8          9
          -0.000344   0.001847   0.001028


 TANGENTIAL LOCAL GRADIENTS IN A.U.

              1          2          3          4          5          6
           0.000001   0.000237  -0.000770  -0.001855  -0.001038  -0.000344

              7          8
           0.001847   0.001028
 
 RMSQ FORCE :   0.0011041  MAXIMUM :   0.0003000  CONVERGED : NO
 MAX FORCE  :   0.0018546  MAXIMUM :   0.0004500  CONVERGED : NO
 RMSQ FORCE6:   4.9988959  MAXIMUM6:   0.0003000  CONVERGED : NO
 MAX FORCE6 :   4.9981454  MAXIMUM6:   0.0004500  CONVERGED : NO
 


 HESSIAN EIGENVALUES


                1           2           3           4           5           6
             1.00000     1.00000     1.00000     1.00000     1.00000     1.00000
 


                7           8
             1.00000     1.00000
 


 LAMBDA FOR LMQA STEP: 0.00

  |TANGENTIAL STEP| =   0.003123  |PARALLEL STEP| =   0.000002


 STEP IN NORMAL COORDINATES

              1          2          3          4          5          6
          -0.000575  -0.000001  -0.000471   0.000778   0.001758   0.001064

              7          8          9
           0.000379  -0.001870  -0.000857

 DISPLACEMENT STEP IN ANGSTROM

  NO.  ATOM        X             Y             Z

    1  SI      -0.000106     -0.000000     -0.000088
    2  H        0.000407      0.000601      0.000380
    3  H        0.000408     -0.000600      0.000382
    4  H        0.000466      0.000001     -0.000691
    5  H       -0.000721     -0.000001      0.000394


 ACTIVE CARTESIAN DISPLACEMENT STEP

              1          2          3          4          5          6
          -0.000575  -0.000001  -0.000471   0.000778   0.001758   0.001064

              7          8          9
           0.000379  -0.001870  -0.000857
 
 PREDICTED ENERGY CHANGE: -0.000004773
 
 INTERPOLATION DISTANCE: 2.0274294266
 
 *** SCFTOL TIGHTEN TO 0.250E-07 ***
 
 *** CDFTOL TIGHTEN TO 0.100E-04 ***


 COORDINATES OF OPTIMIZATION STEP 1 IN ANGSTROM

  NO.  ATOM        X              Y              Z        Z-ATOM   MASS   TYPE

    1  SI       -0.071926      -0.000019      -0.027313      14    28.085  QM
    2  H        -0.257991       1.247498       0.751262       1     1.008  QM
    3  H        -0.257843      -1.246879       0.752350       1     1.008  QM
    4  H         0.904113      -0.000568      -1.149081       1     1.008  QM
    5  H         1.443860       0.000339       0.432087       1     1.008  QM


 
 NEW SCF-ENERGY CALCULATED IN 8 CYCLES
 

 TOTAL ENERGY    =       -291.564879639

 ENERGY CHANGE =         -0.000009121
 ENERGY RATIO  =          1.910967087
 TRUST RADIUS  =          0.200000000
 
 BFGS DELTA*GAMMA: 0.113E-05
 
 BFGS DELTA*DE2*DELTA: 0.975E-05
 
 *** ENTERING OPTIMIZATION CYCLE: 2 ***
 

 PROJECTED CARTESIAN GRADIENTS IN A.U.

  NO.  ATOM        X             Y             Z

    1  SI      -0.011276     -0.000002     -0.004681
    2  H        0.014540     -0.005669      0.006572
    3  H        0.014538      0.005674      0.006563
    4  H        0.021134      0.000007      0.022005
    5  H        0.009310     -0.000002     -0.010430


 ACTIVE CARTESIAN GRADIENTS

              1          2          3          4          5          6
          -0.032316  -0.000005  -0.011966  -0.000508  -0.007703   0.001232

              7          8          9
           0.002129  -0.000025   0.024407


 FULL LOCAL GRADIENT

              1          2          3          4          5          6
          -0.042913   0.000001   0.000232  -0.000835  -0.001568  -0.000828

              7          8          9
          -0.000482   0.001506   0.000931


 TANGENTIAL LOCAL GRADIENTS IN A.U.

              1          2          3          4          5          6
           0.000001   0.000232  -0.000835  -0.001568  -0.000828  -0.000482

              7          8
           0.001506   0.000931

 COSANG =         0.994535489
 
 RMSQ FORCE :   0.0009528  MAXIMUM :   0.0003000  CONVERGED : NO
 MAX FORCE  :   0.0015681  MAXIMUM :   0.0004500  CONVERGED : NO
 RMSQ FORCE6:   4.4712838  MAXIMUM6:   0.0003000  CONVERGED : NO
 MAX FORCE6 :   4.4707334  MAXIMUM6:   0.0004500  CONVERGED : NO
 RMSQ DR    :   0.0010410  MAXIMUM :   0.0012000  CONVERGED :YES
 MAX DR     :   0.0018699  MAXIMUM :   0.0018000  CONVERGED : NO
 


 HESSIAN EIGENVALUES


                1           2           3           4           5           6
             0.10740     1.00000     1.00000     1.00000     1.00000     1.00000
 


                7           8
             1.00000     1.07986
 


 LAMBDA FOR LMQA STEP: 0.00

  |TANGENTIAL STEP| =   0.025090  |PARALLEL STEP| =   0.000155


 STEP IN NORMAL COORDINATES

              1          2          3          4          5          6
          -0.004769  -0.000010  -0.004028   0.007692   0.013761   0.008017

              7          8          9
           0.004663  -0.014334  -0.007109

 DISPLACEMENT STEP IN ANGSTROM

  NO.  ATOM        X             Y             Z

    1  SI      -0.000881     -0.000002     -0.000751
    2  H        0.003788      0.004499      0.002780
    3  H        0.003793     -0.004490      0.002795
    4  H        0.003293      0.000009     -0.005241
    5  H       -0.006227     -0.000009      0.003631


 ACTIVE CARTESIAN DISPLACEMENT STEP

              1          2          3          4          5          6
          -0.004769  -0.000010  -0.004028   0.007692   0.013761   0.008017

              7          8          9
           0.004663  -0.014334  -0.007109
 
 PREDICTED ENERGY CHANGE: -0.000027206
 
 INTERPOLATION DISTANCE: 2.0274294266


 COORDINATES OF OPTIMIZATION STEP 2 IN ANGSTROM

  NO.  ATOM        X              Y              Z        Z-ATOM   MASS   TYPE

    1  SI       -0.072807      -0.000021      -0.028064      14    28.085  QM
    2  H        -0.254202       1.251997       0.754042       1     1.008  QM
    3  H        -0.254050      -1.251369       0.755144       1     1.008  QM
    4  H         0.907407      -0.000559      -1.154321       1     1.008  QM
    5  H         1.437633       0.000330       0.435718       1     1.008  QM


 
 NEW SCF-ENERGY CALCULATED IN 9 CYCLES
 

 TOTAL ENERGY    =       -291.564906310

 ENERGY CHANGE =         -0.000026671
 ENERGY RATIO  =          0.980347554
 TRUST RADIUS  =          0.200000000
 
 BFGS DELTA*GAMMA: 0.681E-04
 
 BFGS DELTA*DE2*DELTA: 0.675E-04
 
 *** ENTERING OPTIMIZATION CYCLE: 3 ***
 

 PROJECTED CARTESIAN GRADIENTS IN A.U.

  NO.  ATOM        X             Y             Z

    1  SI      -0.011301     -0.000002     -0.004682
    2  H        0.014460     -0.004193      0.007436
    3  H        0.014458      0.004199      0.007429
    4  H        0.022286      0.000007      0.020239
    5  H        0.008448     -0.000003     -0.010389


 ACTIVE CARTESIAN GRADIENTS

              1          2          3          4          5          6
          -0.032392  -0.000005  -0.011945  -0.000679  -0.005794   0.002613

              7          8          9
           0.001469  -0.002281   0.023641


 FULL LOCAL GRADIENT

              1          2          3          4          5          6
          -0.042369  -0.000000   0.000235  -0.000846   0.000628   0.000728

              7          8          9
          -0.001035  -0.001054   0.000195


 TANGENTIAL LOCAL GRADIENTS IN A.U.

              1          2          3          4          5          6
          -0.000000   0.000235  -0.000846   0.000628   0.000728  -0.001035

              7          8
          -0.001054   0.000195

 COSANG =        -0.324743244
 
 RMSQ FORCE :   0.0006996  MAXIMUM :   0.0003000  CONVERGED : NO
 MAX FORCE  :   0.0010536  MAXIMUM :   0.0004500  CONVERGED : NO
 RMSQ FORCE6:   3.8724415  MAXIMUM6:   0.0003000  CONVERGED : NO
 MAX FORCE6 :   3.8721672  MAXIMUM6:   0.0004500  CONVERGED : NO
 RMSQ DR    :   0.0083635  MAXIMUM :   0.0012000  CONVERGED : NO
 MAX DR     :   0.0143343  MAXIMUM :   0.0018000  CONVERGED : NO
 


 HESSIAN EIGENVALUES


                1           2           3           4           5           6
             0.10276     1.00000     1.00000     1.00000     1.00000     1.00000
 


                7           8
             1.00034     1.13397
 


 LAMBDA FOR LMQA STEP: 0.00

  |TANGENTIAL STEP| =   0.005418  |PARALLEL STEP| =   0.000007


 STEP IN NORMAL COORDINATES

              1          2          3          4          5          6
           0.000999   0.000002   0.000599  -0.000882  -0.003057  -0.002059

              7          8          9
          -0.000160   0.003478   0.001232

 DISPLACEMENT STEP IN ANGSTROM

  NO.  ATOM        X             Y             Z

    1  SI       0.000184      0.000000      0.000116
    2  H       -0.000542     -0.001105     -0.000714
    3  H       -0.000545      0.001102     -0.000718
    4  H       -0.001026     -0.000002      0.001258
    5  H        0.001139      0.000004     -0.000436


 ACTIVE CARTESIAN DISPLACEMENT STEP

              1          2          3          4          5          6
           0.000999   0.000002   0.000599  -0.000882  -0.003057  -0.002059

              7          8          9
          -0.000160   0.003478   0.001232
 
 PREDICTED ENERGY CHANGE: -0.000002660
 
 INTERPOLATION DISTANCE: 2.0274294266


 COORDINATES OF OPTIMIZATION STEP 3 IN ANGSTROM

  NO.  ATOM        X              Y              Z        Z-ATOM   MASS   TYPE

    1  SI       -0.072622      -0.000020      -0.027949      14    28.085  QM
    2  H        -0.254744       1.250892       0.753328       1     1.008  QM
    3  H        -0.254595      -1.250267       0.754427       1     1.008  QM
    4  H         0.906380      -0.000561      -1.153063       1     1.008  QM
    5  H         1.438773       0.000334       0.435281       1     1.008  QM


 
 NEW SCF-ENERGY CALCULATED IN 9 CYCLES
 

 TOTAL ENERGY    =       -291.564909903

 ENERGY CHANGE =         -0.000003593
 ENERGY RATIO  =          1.350512867
 TRUST RADIUS  =          0.200000000
 
 BFGS DELTA*GAMMA: 0.413E-05
 
 BFGS DELTA*DE2*DELTA: 0.594E-05
 
 *** ENTERING OPTIMIZATION CYCLE: 4 ***
 

 PROJECTED CARTESIAN GRADIENTS IN A.U.

  NO.  ATOM        X             Y             Z

    1  SI      -0.011280     -0.000002     -0.004689
    2  H        0.014493     -0.004564      0.007222
    3  H        0.014492      0.004569      0.007214
    4  H        0.021953      0.000007      0.020697
    5  H        0.008604     -0.000003     -0.010380


 ACTIVE CARTESIAN GRADIENTS

              1          2          3          4          5          6
          -0.032332  -0.000005  -0.011975  -0.000589  -0.006257   0.002264

              7          8          9
           0.001682  -0.001720   0.023835


 FULL LOCAL GRADIENT

              1          2          3          4          5          6
          -0.042492   0.000000   0.000190  -0.000774   0.000096   0.000335

              7          8          9
          -0.000827  -0.000419   0.000378


 TANGENTIAL LOCAL GRADIENTS IN A.U.

              1          2          3          4          5          6
           0.000000   0.000190  -0.000774   0.000096   0.000335  -0.000827

              7          8
          -0.000419   0.000378

 COSANG =         0.905152327
 
 RMSQ FORCE :   0.0004690  MAXIMUM :   0.0003000  CONVERGED : NO
 MAX FORCE  :   0.0008266  MAXIMUM :   0.0004500  CONVERGED : NO
 RMSQ FORCE6:   3.1619810  MAXIMUM6:   0.0003000  CONVERGED : NO
 MAX FORCE6 :   3.1617549  MAXIMUM6:   0.0004500  CONVERGED : NO
 RMSQ DR    :   0.0018062  MAXIMUM :   0.0012000  CONVERGED : NO
 MAX DR     :   0.0034776  MAXIMUM :   0.0018000  CONVERGED : NO
 


 HESSIAN EIGENVALUES


                1           2           3           4           5           6
             0.13216     0.61139     1.00000     1.00000     1.00000     1.00004
 


                7           8
             1.00037     1.00343
 


 LAMBDA FOR LMQA STEP: 0.00

  |TANGENTIAL STEP| =   0.002175  |PARALLEL STEP| =   0.000001


 STEP IN NORMAL COORDINATES

              1          2          3          4          5          6
          -0.000103  -0.000001  -0.000395   0.001231  -0.000272  -0.000585

              7          8          9
           0.001349   0.000761  -0.000483

 DISPLACEMENT STEP IN ANGSTROM

  NO.  ATOM        X             Y             Z

    1  SI      -0.000019     -0.000000     -0.000069
    2  H        0.000444     -0.000265     -0.000215
    3  H        0.000441      0.000263     -0.000214
    4  H       -0.000513      0.000000      0.000246
    5  H       -0.000272      0.000003      0.000546


 ACTIVE CARTESIAN DISPLACEMENT STEP

              1          2          3          4          5          6
          -0.000103  -0.000001  -0.000395   0.001231  -0.000272  -0.000585

              7          8          9
           0.001349   0.000761  -0.000483
 
 PREDICTED ENERGY CHANGE: -0.000001390
 
 INTERPOLATION DISTANCE: 2.0274294266
 
 *** SCFTOL TIGHTEN TO 0.100E-07 ***
 
 *** CDFTOL TIGHTEN TO 0.750E-05 ***


 COORDINATES OF OPTIMIZATION STEP 4 IN ANGSTROM

  NO.  ATOM        X              Y              Z        Z-ATOM   MASS   TYPE

    1  SI       -0.072641      -0.000021      -0.028017      14    28.085  QM
    2  H        -0.254300       1.250626       0.753113       1     1.008  QM
    3  H        -0.254154      -1.250004       0.754212       1     1.008  QM
    4  H         0.905867      -0.000561      -1.152818       1     1.008  QM
    5  H         1.438501       0.000336       0.435827       1     1.008  QM


 
 NEW SCF-ENERGY CALCULATED IN 9 CYCLES
 

 TOTAL ENERGY    =       -291.564912509

 ENERGY CHANGE =         -0.000002605
 ENERGY RATIO  =          1.874207498
 TRUST RADIUS  =          0.200000000
 
 BFGS DELTA*GAMMA: 0.450E-06
 
 BFGS DELTA*DE2*DELTA: 0.288E-05
 
 *** ENTERING OPTIMIZATION CYCLE: 5 ***
 

 PROJECTED CARTESIAN GRADIENTS IN A.U.

  NO.  ATOM        X             Y             Z

    1  SI      -0.011258     -0.000002     -0.004696
    2  H        0.014522     -0.004672      0.007159
    3  H        0.014520      0.004677      0.007152
    4  H        0.021813      0.000007      0.020830
    5  H        0.008574     -0.000003     -0.010351


 ACTIVE CARTESIAN GRADIENTS

              1          2          3          4          5          6
          -0.032271  -0.000004  -0.011999  -0.000503  -0.006374   0.002168

              7          8          9
           0.001803  -0.001572   0.023881


 FULL LOCAL GRADIENT

              1          2          3          4          5          6
          -0.042494   0.000001   0.000139  -0.000662  -0.000031   0.000229

              7          8          9
          -0.000675  -0.000256   0.000419


 TANGENTIAL LOCAL GRADIENTS IN A.U.

              1          2          3          4          5          6
           0.000001   0.000139  -0.000662  -0.000031   0.000229  -0.000675

              7          8
          -0.000256   0.000419

 COSANG =         0.985521966
 
 RMSQ FORCE :   0.0003887  MAXIMUM :   0.0003000  CONVERGED : NO
 MAX FORCE  :   0.0006754  MAXIMUM :   0.0004500  CONVERGED : NO
 RMSQ FORCE6:   2.2358942  MAXIMUM6:   0.0003000  CONVERGED : NO
 MAX FORCE6 :   2.2357660  MAXIMUM6:   0.0004500  CONVERGED : NO
 RMSQ DR    :   0.0007249  MAXIMUM :   0.0012000  CONVERGED :YES
 MAX DR     :   0.0013490  MAXIMUM :   0.0018000  CONVERGED :YES
 


 HESSIAN EIGENVALUES


                1           2           3           4           5           6
             0.05545     0.22449     1.00000     1.00000     1.00000     1.00003
 


                7           8
             1.00125     1.01615
 


 LAMBDA FOR LMQA STEP: 0.00

  |TANGENTIAL STEP| =   0.019090  |PARALLEL STEP| =   0.000090


 STEP IN NORMAL COORDINATES

              1          2          3          4          5          6
          -0.002655  -0.000011  -0.004297   0.012033   0.002162  -0.002115

              7          8          9
           0.011991   0.001557  -0.006227

 DISPLACEMENT STEP IN ANGSTROM

  NO.  ATOM        X             Y             Z

    1  SI      -0.000490     -0.000002     -0.000768
    2  H        0.004735     -0.000673     -0.000841
    3  H        0.004713      0.000662     -0.000835
    4  H       -0.002918      0.000005      0.000236
    5  H       -0.003942      0.000016      0.005495


 ACTIVE CARTESIAN DISPLACEMENT STEP

              1          2          3          4          5          6
          -0.002655  -0.000011  -0.004297   0.012033   0.002162  -0.002115

              7          8          9
           0.011991   0.001557  -0.006227
 
 PREDICTED ENERGY CHANGE: -0.000006451
 
 INTERPOLATION DISTANCE: 2.0274294266
 
 *** SCFTOL TIGHTEN TO 0.500E-08 ***


 COORDINATES OF OPTIMIZATION STEP 5 IN ANGSTROM

  NO.  ATOM        X              Y              Z        Z-ATOM   MASS   TYPE

    1  SI       -0.073131      -0.000023      -0.028785      14    28.085  QM
    2  H        -0.249565       1.249953       0.752273       1     1.008  QM
    3  H        -0.249441      -1.249341       0.753377       1     1.008  QM
    4  H         0.902949      -0.000556      -1.152581       1     1.008  QM
    5  H         1.434558       0.000352       0.441322       1     1.008  QM


 
 NEW SCF-ENERGY CALCULATED IN 9 CYCLES
 

 TOTAL ENERGY    =       -291.564921342

 ENERGY CHANGE =         -0.000008833
 ENERGY RATIO  =          1.369172571
 TRUST RADIUS  =          0.200000000
 
 BFGS DELTA*GAMMA: 0.156E-04
 
 BFGS DELTA*DE2*DELTA: 0.205E-04
 
 *** ENTERING OPTIMIZATION CYCLE: 6 ***
 

 PROJECTED CARTESIAN GRADIENTS IN A.U.

  NO.  ATOM        X             Y             Z

    1  SI      -0.011111     -0.000001     -0.004741
    2  H        0.014726     -0.005070      0.006921
    3  H        0.014723      0.005070      0.006915
    4  H        0.021097      0.000008      0.021282
    5  H        0.008105     -0.000002     -0.010091


 ACTIVE CARTESIAN GRADIENTS

              1          2          3          4          5          6
          -0.031858  -0.000002  -0.012148   0.000106  -0.006703   0.001851

              7          8          9
           0.002539  -0.001111   0.023951


 FULL LOCAL GRADIENT

              1          2          3          4          5          6
          -0.042327   0.000003  -0.000209   0.000196  -0.000356  -0.000121

              7          8          9
           0.000321   0.000232   0.000459


 TANGENTIAL LOCAL GRADIENTS IN A.U.

              1          2          3          4          5          6
           0.000003  -0.000209   0.000196  -0.000356  -0.000121   0.000321

              7          8
           0.000232   0.000459

 COSANG =        -0.307066222
 
 RMSQ FORCE :   0.0002719  MAXIMUM :   0.0003000  CONVERGED :YES
 MAX FORCE  :   0.0004590  MAXIMUM :   0.0004500  CONVERGED : NO
 RMSQ FORCE6:   0.0005276  MAXIMUM6:   0.0003000  CONVERGED : NO
 MAX FORCE6 :   0.0008618  MAXIMUM6:   0.0004500  CONVERGED : NO
 RMSQ DR    :   0.0063635  MAXIMUM :   0.0012000  CONVERGED : NO
 MAX DR     :   0.0120334  MAXIMUM :   0.0018000  CONVERGED : NO
 


 HESSIAN EIGENVALUES


                1           2           3           4           5           6
             0.03538     0.26269     1.00000     1.00000     1.00000     1.00003
 


                7           8
             1.00139     1.03513
 


 LAMBDA FOR LMQA STEP: 0.00

  |TANGENTIAL STEP| =   0.002562  |PARALLEL STEP| =   0.000002


 STEP IN NORMAL COORDINATES

              1          2          3          4          5          6
          -0.000189  -0.000001   0.000397  -0.001262   0.000691   0.000816

              7          8          9
          -0.001501  -0.001168   0.000136

 DISPLACEMENT STEP IN ANGSTROM

  NO.  ATOM        X             Y             Z

    1  SI      -0.000035     -0.000000      0.000065
    2  H       -0.000389      0.000437      0.000291
    3  H       -0.000388     -0.000436      0.000295
    4  H        0.000686      0.000003     -0.000479
    5  H        0.000275     -0.000003     -0.000450


 ACTIVE CARTESIAN DISPLACEMENT STEP

              1          2          3          4          5          6
          -0.000189  -0.000001   0.000397  -0.001262   0.000691   0.000816

              7          8          9
          -0.001501  -0.001168   0.000136
 
 PREDICTED ENERGY CHANGE: -0.000000611
 
 INTERPOLATION DISTANCE: 2.0274294266
 
 *** SCFTOL TIGHTEN TO 0.100E-08 ***
 
 *** CDFTOL TIGHTEN TO 0.500E-05 ***


 COORDINATES OF OPTIMIZATION STEP 6 IN ANGSTROM

  NO.  ATOM        X              Y              Z        Z-ATOM   MASS   TYPE

    1  SI       -0.073166      -0.000023      -0.028721      14    28.085  QM
    2  H        -0.249954       1.250390       0.752564       1     1.008  QM
    3  H        -0.249829      -1.249777       0.753672       1     1.008  QM
    4  H         0.903636      -0.000553      -1.153061       1     1.008  QM
    5  H         1.434834       0.000349       0.440872       1     1.008  QM


 
 NEW SCF-ENERGY CALCULATED IN 9 CYCLES
 

 TOTAL ENERGY    =       -291.564922163

 ENERGY CHANGE =         -0.000000821
 ENERGY RATIO  =          1.342858432
 TRUST RADIUS  =          0.200000000
 
 BFGS DELTA*GAMMA: 0.939E-06
 
 BFGS DELTA*DE2*DELTA: 0.136E-05
 
 *** ENTERING OPTIMIZATION CYCLE: 7 ***
 

 PROJECTED CARTESIAN GRADIENTS IN A.U.

  NO.  ATOM        X             Y             Z

    1  SI      -0.011152     -0.000001     -0.004729
    2  H        0.014699     -0.004908      0.007010
    3  H        0.014695      0.004908      0.007005
    4  H        0.021313      0.000008      0.021055
    5  H        0.008163     -0.000002     -0.010105


 ACTIVE CARTESIAN GRADIENTS

              1          2          3          4          5          6
          -0.031976  -0.000002  -0.012103  -0.000015  -0.006527   0.001997

              7          8          9
           0.002366  -0.001337   0.023843


 FULL LOCAL GRADIENT

              1          2          3          4          5          6
          -0.042324   0.000003  -0.000117   0.000050  -0.000151   0.000038

              7          8          9
           0.000113  -0.000017   0.000336


 TANGENTIAL LOCAL GRADIENTS IN A.U.

              1          2          3          4          5          6
           0.000003  -0.000117   0.000050  -0.000151   0.000038   0.000113

              7          8
          -0.000017   0.000336

 COSANG =         0.860932512
 
 *** CONVERGED BY GRADIENT AND DISPLACEMENT CRITERIA ***
 *** AFTER 6 OPTIMIZATION CYCLES ***
 
 
 RMSQ FORCE :   0.0001442  MAXIMUM :   0.0003000  CONVERGED :YES
 MAX FORCE  :   0.0003359  MAXIMUM :   0.0004500  CONVERGED :YES
 RMSQ FORCE6:   0.0004783  MAXIMUM6:   0.0003000  CONVERGED : NO
 MAX FORCE6 :   0.0006935  MAXIMUM6:   0.0004500  CONVERGED : NO
 RMSQ DR    :   0.0008541  MAXIMUM :   0.0012000  CONVERGED :YES
 MAX DR     :   0.0015010  MAXIMUM :   0.0018000  CONVERGED :YES
 
 
 *** THE GEOMETRY IS OPTIMIZED ***
 
 
 INTERPOLATION DISTANCE: 2.0274294266


 RELAXED REACTANT COORDINATES OF SADDLE STEP 18 IN ANGSTROM

  NO.  ATOM        X              Y              Z        Z-ATOM   MASS   TYPE

    1  SI       -0.073166      -0.000023      -0.028721      14    28.085  QM
    2  H        -0.249954       1.250390       0.752564       1     1.008  QM
    3  H        -0.249829      -1.249777       0.753672       1     1.008  QM
    4  H         0.903636      -0.000553      -1.153061       1     1.008  QM
    5  H         1.434834       0.000349       0.440872       1     1.008  QM


 NUMBER OF CONSTRAINED OPTIMIZATION CYCLES: 6
 
 RELAXED REACTANT ENERGY = -291.564922162874
 
 ANGLE BETWEEN SUCCESSIVE SADDLE GRADIENTS: -0.143
 
 
 ERROR REACTANT - PRODUCT 0.021038969696
 
 
 DESADDLE_1 0.003754273031
 
 RMSQ FORCE :   0.0136276  MAXIMUM :   0.0003000  CONVERGED :NO 
 MAX FORCE  :   0.0383009  MAXIMUM :   0.0004500  CONVERGED :NO 


 UNRELAXED COORDINATES OF SADDLE STEP 19 IN ANGSTROM

  NO.  ATOM        X              Y              Z        Z-ATOM   MASS   TYPE

    1  SI       -0.075784      -0.000023      -0.030061      14    28.085  QM
    2  H        -0.229970       1.244299       0.762058       1     1.008  QM
    3  H        -0.229845      -1.243677       0.763157       1     1.008  QM
    4  H         0.934489      -0.000542      -1.124608       1     1.008  QM
    5  H         1.446954       0.000344       0.431094       1     1.008  QM


 UNRELAXED SCF-ENERGY CALCULATED IN 10 CYCLES
 
 UNRELAXED TOTAL SADDLE ENERGY = -291.561499331922
 
 
 
 
 ***************************************
 *** MOLECULAR GEOMETRY OPTIMIZATION ***
 ***************************************
 
 INTERPOLATION DISTANCE: 1.9259359880
 
 *** ACTIVE DEGREES OF FREEDOM: 9 ***
 
 *** ENTERING OPTIMIZATION CYCLE: 1 ***
 

 PROJECTED CARTESIAN GRADIENTS IN A.U.

  NO.  ATOM        X             Y             Z

    1  SI      -0.010564     -0.000001     -0.004342
    2  H        0.013648     -0.005659      0.006010
    3  H        0.013646      0.005658      0.006004
    4  H        0.019736      0.000007      0.020880
    5  H        0.008731     -0.000002     -0.009971


 ACTIVE CARTESIAN GRADIENTS

              1          2          3          4          5          6
          -0.030331  -0.000001  -0.010919  -0.000373  -0.007644   0.001137

              7          8          9
           0.002255   0.000029   0.023155


 FULL LOCAL GRADIENT

              1          2          3          4          5          6
          -0.040422   0.000003   0.000173  -0.000374  -0.001629  -0.000828

              7          8          9
           0.000040   0.001464   0.000821


 TANGENTIAL LOCAL GRADIENTS IN A.U.

              1          2          3          4          5          6
           0.000003   0.000173  -0.000374  -0.001629  -0.000828   0.000040

              7          8
           0.001464   0.000821
 
 RMSQ FORCE :   0.0008893  MAXIMUM :   0.0003000  CONVERGED : NO
 MAX FORCE  :   0.0016290  MAXIMUM :   0.0004500  CONVERGED : NO
 RMSQ FORCE6:   4.9991107  MAXIMUM6:   0.0003000  CONVERGED : NO
 MAX FORCE6 :   4.9983710  MAXIMUM6:   0.0004500  CONVERGED : NO
 


 HESSIAN EIGENVALUES


                1           2           3           4           5           6
             1.00000     1.00000     1.00000     1.00000     1.00000     1.00000
 


                7           8
             1.00000     1.00000
 


 LAMBDA FOR LMQA STEP: 0.00

  |TANGENTIAL STEP| =   0.002515  |PARALLEL STEP| =   0.000002


 STEP IN NORMAL COORDINATES

              1          2          3          4          5          6
          -0.000539  -0.000003  -0.000381   0.000374   0.001538   0.000850

              7          8          9
          -0.000014  -0.001482  -0.000681

 DISPLACEMENT STEP IN ANGSTROM

  NO.  ATOM        X             Y             Z

    1  SI      -0.000099     -0.000001     -0.000072
    2  H        0.000263      0.000565      0.000335
    3  H        0.000265     -0.000562      0.000335
    4  H        0.000433      0.000000     -0.000555
    5  H       -0.000436     -0.000001      0.000268


 ACTIVE CARTESIAN DISPLACEMENT STEP

              1          2          3          4          5          6
          -0.000539  -0.000003  -0.000381   0.000374   0.001538   0.000850

              7          8          9
          -0.000014  -0.001482  -0.000681
 
 PREDICTED ENERGY CHANGE: -0.000003097
 
 INTERPOLATION DISTANCE: 1.9259359880
 
 *** SCFTOL TIGHTEN TO 0.250E-07 ***
 
 *** CDFTOL TIGHTEN TO 0.100E-04 ***


 COORDINATES OF OPTIMIZATION STEP 1 IN ANGSTROM

  NO.  ATOM        X              Y              Z        Z-ATOM   MASS   TYPE

    1  SI       -0.075883      -0.000024      -0.030133      14    28.085  QM
    2  H        -0.229707       1.244864       0.762393       1     1.008  QM
    3  H        -0.229580      -1.244239       0.763492       1     1.008  QM
    4  H         0.934922      -0.000542      -1.125163       1     1.008  QM
    5  H         1.446518       0.000343       0.431362       1     1.008  QM


 
 NEW SCF-ENERGY CALCULATED IN 8 CYCLES
 

 TOTAL ENERGY    =       -291.561505174

 ENERGY CHANGE =         -0.000005842
 ENERGY RATIO  =          1.886157041
 TRUST RADIUS  =          0.200000000
 
 BFGS DELTA*GAMMA: 0.886E-06
 
 BFGS DELTA*DE2*DELTA: 0.633E-05
 
 *** ENTERING OPTIMIZATION CYCLE: 2 ***
 

 PROJECTED CARTESIAN GRADIENTS IN A.U.

  NO.  ATOM        X             Y             Z

    1  SI      -0.010583     -0.000001     -0.004354
    2  H        0.013614     -0.005460      0.006142
    3  H        0.013611      0.005461      0.006135
    4  H        0.019902      0.000007      0.020687
    5  H        0.008739     -0.000002     -0.009979


 ACTIVE CARTESIAN GRADIENTS

              1          2          3          4          5          6
          -0.030389  -0.000002  -0.010950  -0.000474  -0.007413   0.001286

              7          8          9
           0.002087  -0.000213   0.023064


 FULL LOCAL GRADIENT

              1          2          3          4          5          6
          -0.040399   0.000002   0.000160  -0.000468  -0.001356  -0.000662

              7          8          9
          -0.000131   0.001193   0.000711


 TANGENTIAL LOCAL GRADIENTS IN A.U.

              1          2          3          4          5          6
           0.000002   0.000160  -0.000468  -0.001356  -0.000662  -0.000131

              7          8
           0.001193   0.000711

 COSANG =         0.993950658
 
 RMSQ FORCE :   0.0007474  MAXIMUM :   0.0003000  CONVERGED : NO
 MAX FORCE  :   0.0013564  MAXIMUM :   0.0004500  CONVERGED : NO
 RMSQ FORCE6:   4.4714675  MAXIMUM6:   0.0003000  CONVERGED : NO
 MAX FORCE6 :   4.4709227  MAXIMUM6:   0.0004500  CONVERGED : NO
 RMSQ DR    :   0.0008385  MAXIMUM :   0.0012000  CONVERGED :YES
 MAX DR     :   0.0015385  MAXIMUM :   0.0018000  CONVERGED :YES
 


 HESSIAN EIGENVALUES


                1           2           3           4           5           6
             0.13058     1.00000     1.00000     1.00000     1.00000     1.00000
 


                7           8
             1.00000     1.07262
 


 LAMBDA FOR LMQA STEP: 0.00

  |TANGENTIAL STEP| =   0.016188  |PARALLEL STEP| =   0.000068


 STEP IN NORMAL COORDINATES

              1          2          3          4          5          6
          -0.003509  -0.000017  -0.002548   0.003495   0.009774   0.005260

              7          8          9
           0.001101  -0.009311  -0.004464

 DISPLACEMENT STEP IN ANGSTROM

  NO.  ATOM        X             Y             Z

    1  SI      -0.000647     -0.000003     -0.000483
    2  H        0.002058      0.003448      0.001980
    3  H        0.002071     -0.003426      0.001979
    4  H        0.002541      0.000004     -0.003417
    5  H       -0.003256     -0.000011      0.002005


 ACTIVE CARTESIAN DISPLACEMENT STEP

              1          2          3          4          5          6
          -0.003509  -0.000017  -0.002548   0.003495   0.009774   0.005260

              7          8          9
           0.001101  -0.009311  -0.004464
 
 PREDICTED ENERGY CHANGE: -0.000014368
 
 INTERPOLATION DISTANCE: 1.9259359880


 COORDINATES OF OPTIMIZATION STEP 2 IN ANGSTROM

  NO.  ATOM        X              Y              Z        Z-ATOM   MASS   TYPE

    1  SI       -0.076530      -0.000026      -0.030616      14    28.085  QM
    2  H        -0.227649       1.248312       0.764373       1     1.008  QM
    3  H        -0.227509      -1.247664       0.765471       1     1.008  QM
    4  H         0.937463      -0.000538      -1.128580       1     1.008  QM
    5  H         1.443262       0.000332       0.433367       1     1.008  QM


 
 NEW SCF-ENERGY CALCULATED IN 10 CYCLES
 

 TOTAL ENERGY    =       -291.561519489

 ENERGY CHANGE =         -0.000014315
 ENERGY RATIO  =          0.996340187
 TRUST RADIUS  =          0.200000000
 
 BFGS DELTA*GAMMA: 0.342E-04
 
 BFGS DELTA*DE2*DELTA: 0.342E-04
 
 *** ENTERING OPTIMIZATION CYCLE: 3 ***
 

 PROJECTED CARTESIAN GRADIENTS IN A.U.

  NO.  ATOM        X             Y             Z

    1  SI      -0.010658     -0.000003     -0.004413
    2  H        0.013560     -0.004304      0.006850
    3  H        0.013559      0.004314      0.006840
    4  H        0.020769      0.000008      0.019514
    5  H        0.008374     -0.000002     -0.009911


 ACTIVE CARTESIAN GRADIENTS

              1          2          3          4          5          6
          -0.030608  -0.000009  -0.011103  -0.000737  -0.005963   0.002209

              7          8          9
           0.001426  -0.001731   0.022495


 FULL LOCAL GRADIENT

              1          2          3          4          5          6
          -0.040132  -0.000004   0.000067  -0.000658   0.000333   0.000366

              7          8          9
          -0.000774  -0.000515   0.000092


 TANGENTIAL LOCAL GRADIENTS IN A.U.

              1          2          3          4          5          6
          -0.000004   0.000067  -0.000658   0.000333   0.000366  -0.000774

              7          8
          -0.000515   0.000092

 COSANG =        -0.312181213
 
 RMSQ FORCE :   0.0004409  MAXIMUM :   0.0003000  CONVERGED : NO
 MAX FORCE  :   0.0007741  MAXIMUM :   0.0004500  CONVERGED : NO
 RMSQ FORCE6:   3.8726419  MAXIMUM6:   0.0003000  CONVERGED : NO
 MAX FORCE6 :   3.8723838  MAXIMUM6:   0.0004500  CONVERGED : NO
 RMSQ DR    :   0.0053959  MAXIMUM :   0.0012000  CONVERGED : NO
 MAX DR     :   0.0097736  MAXIMUM :   0.0018000  CONVERGED : NO
 


 HESSIAN EIGENVALUES


                1           2           3           4           5           6
             0.12504     1.00000     1.00000     1.00000     1.00000     1.00000
 


                7           8
             1.00047     1.11796
 


 LAMBDA FOR LMQA STEP: 0.00

  |TANGENTIAL STEP| =   0.002725  |PARALLEL STEP| =   0.000002


 STEP IN NORMAL COORDINATES

              1          2          3          4          5          6
           0.000530   0.000006   0.000306   0.000005  -0.001615  -0.001024

              7          8          9
           0.000430   0.001702   0.000559

 DISPLACEMENT STEP IN ANGSTROM

  NO.  ATOM        X             Y             Z

    1  SI       0.000098      0.000001      0.000060
    2  H       -0.000134     -0.000645     -0.000414
    3  H       -0.000137      0.000639     -0.000413
    4  H       -0.000586     -0.000001      0.000626
    5  H        0.000341      0.000003     -0.000114


 ACTIVE CARTESIAN DISPLACEMENT STEP

              1          2          3          4          5          6
           0.000530   0.000006   0.000306   0.000005  -0.001615  -0.001024

              7          8          9
           0.000430   0.001702   0.000559
 
 PREDICTED ENERGY CHANGE: -0.000000967
 
 INTERPOLATION DISTANCE: 1.9259359880
 
 *** SCFTOL TIGHTEN TO 0.100E-07 ***
 
 *** CDFTOL TIGHTEN TO 0.750E-05 ***


 COORDINATES OF OPTIMIZATION STEP 3 IN ANGSTROM

  NO.  ATOM        X              Y              Z        Z-ATOM   MASS   TYPE

    1  SI       -0.076432      -0.000025      -0.030556      14    28.085  QM
    2  H        -0.227783       1.247667       0.763959       1     1.008  QM
    3  H        -0.227646      -1.247025       0.765058       1     1.008  QM
    4  H         0.936877      -0.000539      -1.127954       1     1.008  QM
    5  H         1.443603       0.000334       0.433252       1     1.008  QM


 
 NEW SCF-ENERGY CALCULATED IN 9 CYCLES
 

 TOTAL ENERGY    =       -291.561520872

 ENERGY CHANGE =         -0.000001382
 ENERGY RATIO  =          1.430241220
 TRUST RADIUS  =          0.200000000
 
 BFGS DELTA*GAMMA: 0.126E-05
 
 BFGS DELTA*DE2*DELTA: 0.209E-05
 
 *** ENTERING OPTIMIZATION CYCLE: 4 ***
 

 PROJECTED CARTESIAN GRADIENTS IN A.U.

  NO.  ATOM        X             Y             Z

    1  SI      -0.010636     -0.000003     -0.004401
    2  H        0.013578     -0.004531      0.006707
    3  H        0.013576      0.004539      0.006699
    4  H        0.020583      0.000008      0.019742
    5  H        0.008406     -0.000002     -0.009918


 ACTIVE CARTESIAN GRADIENTS

              1          2          3          4          5          6
          -0.030542  -0.000007  -0.011072  -0.000657  -0.006237   0.002033

              7          8          9
           0.001583  -0.001445   0.022606


 FULL LOCAL GRADIENT

              1          2          3          4          5          6
          -0.040171  -0.000002   0.000075  -0.000578   0.000014   0.000170

              7          8          9
          -0.000605  -0.000195   0.000214


 TANGENTIAL LOCAL GRADIENTS IN A.U.

              1          2          3          4          5          6
          -0.000002   0.000075  -0.000578   0.000014   0.000170  -0.000605

              7          8
          -0.000195   0.000214

 COSANG =         0.922290716
 
 RMSQ FORCE :   0.0003201  MAXIMUM :   0.0003000  CONVERGED : NO
 MAX FORCE  :   0.0006054  MAXIMUM :   0.0004500  CONVERGED : NO
 RMSQ FORCE6:   3.1620752  MAXIMUM6:   0.0003000  CONVERGED : NO
 MAX FORCE6 :   3.1618948  MAXIMUM6:   0.0004500  CONVERGED : NO
 RMSQ DR    :   0.0009085  MAXIMUM :   0.0012000  CONVERGED :YES
 MAX DR     :   0.0017021  MAXIMUM :   0.0018000  CONVERGED :YES
 


 HESSIAN EIGENVALUES


                1           2           3           4           5           6
             0.16440     0.51157     1.00000     1.00000     1.00000     1.00001
 


                7           8
             1.00007     1.00418
 


 LAMBDA FOR LMQA STEP: 0.00

  |TANGENTIAL STEP| =   0.001921  |PARALLEL STEP| =   0.000001


 STEP IN NORMAL COORDINATES

              1          2          3          4          5          6
          -0.000013   0.000006  -0.000145   0.001085  -0.000380  -0.000524

              7          8          9
           0.001232   0.000711  -0.000227

 DISPLACEMENT STEP IN ANGSTROM

  NO.  ATOM        X             Y             Z

    1  SI      -0.000002      0.000001     -0.000025
    2  H        0.000361     -0.000292     -0.000257
    3  H        0.000359      0.000286     -0.000255
    4  H       -0.000434     -0.000001      0.000257
    5  H       -0.000273      0.000002      0.000384


 ACTIVE CARTESIAN DISPLACEMENT STEP

              1          2          3          4          5          6
          -0.000013   0.000006  -0.000145   0.001085  -0.000380  -0.000524

              7          8          9
           0.001232   0.000711  -0.000227
 
 PREDICTED ENERGY CHANGE: -0.000000797
 
 INTERPOLATION DISTANCE: 1.9259359880
 
 *** SCFTOL TIGHTEN TO 0.500E-08 ***


 COORDINATES OF OPTIMIZATION STEP 4 IN ANGSTROM

  NO.  ATOM        X              Y              Z        Z-ATOM   MASS   TYPE

    1  SI       -0.076435      -0.000024      -0.030581      14    28.085  QM
    2  H        -0.227422       1.247375       0.763703       1     1.008  QM
    3  H        -0.227288      -1.246740       0.764803       1     1.008  QM
    4  H         0.936443      -0.000540      -1.127697       1     1.008  QM
    5  H         1.443330       0.000336       0.433636       1     1.008  QM


 
 NEW SCF-ENERGY CALCULATED IN 9 CYCLES
 

 TOTAL ENERGY    =       -291.561522294

 ENERGY CHANGE =         -0.000001422
 ENERGY RATIO  =          1.783500422
 TRUST RADIUS  =          0.200000000
 
 BFGS DELTA*GAMMA: 0.425E-06
 
 BFGS DELTA*DE2*DELTA: 0.167E-05
 
 *** ENTERING OPTIMIZATION CYCLE: 5 ***
 

 PROJECTED CARTESIAN GRADIENTS IN A.U.

  NO.  ATOM        X             Y             Z

    1  SI      -0.010613     -0.000002     -0.004394
    2  H        0.013601     -0.004652      0.006627
    3  H        0.013599      0.004657      0.006620
    4  H        0.020460      0.000007      0.019858
    5  H        0.008361     -0.000002     -0.009910


 ACTIVE CARTESIAN GRADIENTS

              1          2          3          4          5          6
          -0.030477  -0.000005  -0.011057  -0.000570  -0.006369   0.001949

              7          8          9
           0.001711  -0.001311   0.022662


 FULL LOCAL GRADIENT

              1          2          3          4          5          6
          -0.040168  -0.000000   0.000065  -0.000469  -0.000136   0.000078

              7          8          9
          -0.000449  -0.000048   0.000278


 TANGENTIAL LOCAL GRADIENTS IN A.U.

              1          2          3          4          5          6
          -0.000000   0.000065  -0.000469  -0.000136   0.000078  -0.000449

              7          8
          -0.000048   0.000278

 COSANG =         0.953063342
 
 RMSQ FORCE :   0.0002574  MAXIMUM :   0.0003000  CONVERGED :YES
 MAX FORCE  :   0.0004688  MAXIMUM :   0.0004500  CONVERGED : NO
 RMSQ FORCE6:   2.2359529  MAXIMUM6:   0.0003000  CONVERGED : NO
 MAX FORCE6 :   2.2358584  MAXIMUM6:   0.0004500  CONVERGED : NO
 RMSQ DR    :   0.0006405  MAXIMUM :   0.0012000  CONVERGED :YES
 MAX DR     :   0.0012317  MAXIMUM :   0.0018000  CONVERGED :YES
 


 HESSIAN EIGENVALUES


                1           2           3           4           5           6
             0.07839     0.26957     1.00000     1.00000     1.00000     1.00002
 


                7           8
             1.00035     1.01526
 


 LAMBDA FOR LMQA STEP: 0.00

  |TANGENTIAL STEP| =   0.009197  |PARALLEL STEP| =   0.000022


 STEP IN NORMAL COORDINATES

              1          2          3          4          5          6
          -0.001143   0.000018  -0.001369   0.006026   0.000841  -0.001086

              7          8          9
           0.006059   0.000898  -0.002384

 DISPLACEMENT STEP IN ANGSTROM

  NO.  ATOM        X             Y             Z

    1  SI      -0.000211      0.000003     -0.000248
    2  H        0.002276     -0.000441     -0.000682
    3  H        0.002269      0.000422     -0.000675
    4  H       -0.001345     -0.000003      0.000275
    5  H       -0.002087      0.000007      0.002392


 ACTIVE CARTESIAN DISPLACEMENT STEP

              1          2          3          4          5          6
          -0.001143   0.000018  -0.001369   0.006026   0.000841  -0.001086

              7          8          9
           0.006059   0.000898  -0.002384
 
 PREDICTED ENERGY CHANGE: -0.000002447
 
 INTERPOLATION DISTANCE: 1.9259359880
 
 *** SCFTOL TIGHTEN TO 0.100E-08 ***
 
 *** CDFTOL TIGHTEN TO 0.500E-05 ***


 COORDINATES OF OPTIMIZATION STEP 5 IN ANGSTROM

  NO.  ATOM        X              Y              Z        Z-ATOM   MASS   TYPE

    1  SI       -0.076645      -0.000021      -0.030829      14    28.085  QM
    2  H        -0.225147       1.246934       0.763021       1     1.008  QM
    3  H        -0.225019      -1.246318       0.764128       1     1.008  QM
    4  H         0.935098      -0.000544      -1.127422       1     1.008  QM
    5  H         1.441243       0.000343       0.436028       1     1.008  QM


 
 NEW SCF-ENERGY CALCULATED IN 9 CYCLES
 

 TOTAL ENERGY    =       -291.561526010

 ENERGY CHANGE =         -0.000003716
 ENERGY RATIO  =          1.518510633
 TRUST RADIUS  =          0.200000000
 
 BFGS DELTA*GAMMA: 0.410E-05
 
 BFGS DELTA*DE2*DELTA: 0.665E-05
 
 *** ENTERING OPTIMIZATION CYCLE: 6 ***
 

 PROJECTED CARTESIAN GRADIENTS IN A.U.

  NO.  ATOM        X             Y             Z

    1  SI      -0.010530      0.000000     -0.004378
    2  H        0.013697     -0.004913      0.006438
    3  H        0.013694      0.004908      0.006435
    4  H        0.020120      0.000006      0.020081
    5  H        0.008074     -0.000002     -0.009843


 ACTIVE CARTESIAN GRADIENTS

              1          2          3          4          5          6
          -0.030243   0.000002  -0.011018  -0.000239  -0.006604   0.001797

              7          8          9
           0.002129  -0.001081   0.022754


 FULL LOCAL GRADIENT

              1          2          3          4          5          6
          -0.040076   0.000007   0.000003  -0.000014  -0.000388  -0.000088

              7          8          9
           0.000104   0.000196   0.000392


 TANGENTIAL LOCAL GRADIENTS IN A.U.

              1          2          3          4          5          6
           0.000007   0.000003  -0.000014  -0.000388  -0.000088   0.000104

              7          8
           0.000196   0.000392

 COSANG =         0.241806784
 
 *** CONVERGED BY GRADIENT AND ENERGY CRITERIA ***
 *** AFTER 5 OPTIMIZATION CYCLES ***
 
 
 RMSQ FORCE :   0.0002124  MAXIMUM :   0.0003000  CONVERGED :YES
 MAX FORCE  :   0.0003921  MAXIMUM :   0.0004500  CONVERGED :YES
 RMSQ FORCE6:   0.0004025  MAXIMUM6:   0.0003000  CONVERGED : NO
 MAX FORCE6 :   0.0007290  MAXIMUM6:   0.0004500  CONVERGED : NO
 RMSQ DR    :   0.0030657  MAXIMUM :   0.0012000  CONVERGED : NO
 MAX DR     :   0.0060592  MAXIMUM :   0.0018000  CONVERGED : NO
 
 
 *** THE GEOMETRY IS OPTIMIZED ***
 
 
 INTERPOLATION DISTANCE: 1.9259359880


 RELAXED REACTANT COORDINATES OF SADDLE STEP 19 IN ANGSTROM

  NO.  ATOM        X              Y              Z        Z-ATOM   MASS   TYPE

    1  SI       -0.076645      -0.000021      -0.030829      14    28.085  QM
    2  H        -0.225147       1.246934       0.763021       1     1.008  QM
    3  H        -0.225019      -1.246318       0.764128       1     1.008  QM
    4  H         0.935098      -0.000544      -1.127422       1     1.008  QM
    5  H         1.441243       0.000343       0.436028       1     1.008  QM


 NUMBER OF CONSTRAINED OPTIMIZATION CYCLES: 5
 
 RELAXED REACTANT ENERGY = -291.561526009919
 
 ANGLE BETWEEN SUCCESSIVE SADDLE GRADIENTS: -0.151
 
 
 ERROR REACTANT - PRODUCT 0.017284696665
 
 
 DESADDLE_1 0.003396152954
 
 RMSQ FORCE :   0.0128779  MAXIMUM :   0.0003000  CONVERGED :NO 
 MAX FORCE  :   0.0361769  MAXIMUM :   0.0004500  CONVERGED :NO 

 
 *** RELAXING OF PRODUCT STRUCTURE ***


 UNRELAXED COORDINATES OF SADDLE STEP 20 IN ANGSTROM

  NO.  ATOM        X              Y              Z        Z-ATOM   MASS   TYPE

    1  SI       -0.125520      -0.000026      -0.055523      14    28.085  QM
    2  H         0.149721       1.128571       0.942446       1     1.008  QM
    3  H         0.149844      -1.127777       0.943366       1     1.008  QM
    4  H         1.520708      -0.000322      -0.584001       1     1.008  QM
    5  H         1.677238       0.000250       0.245307       1     1.008  QM


 UNRELAXED SCF-ENERGY CALCULATED IN 11 CYCLES
 
 UNRELAXED TOTAL SADDLE ENERGY = -291.547637466209
 


 RELAXED PRODUCT COORDINATES OF SADDLE STEP 20 IN ANGSTROM

  NO.  ATOM        X              Y              Z        Z-ATOM   MASS   TYPE

    1  SI       -0.125520      -0.000026      -0.055523      14    28.085  QM
    2  H         0.149721       1.128571       0.942446       1     1.008  QM
    3  H         0.149844      -1.127777       0.943366       1     1.008  QM
    4  H         1.520708      -0.000322      -0.584001       1     1.008  QM
    5  H         1.677238       0.000250       0.245307       1     1.008  QM


 NUMBER OF CONSTRAINED OPTIMIZATION CYCLES: -1
 
 RELAXED PRODUCT ENERGY = -291.547637466209
 
 ANGLE BETWEEN SUCCESSIVE SADDLE GRADIENTS: -0.151
 
 
 ERROR REACTANT - PRODUCT 0.013888543711
 
 
 DESADDLE_1 0.013888543710
 
 RMSQ FORCE :   0.0128779  MAXIMUM :   0.0003000  CONVERGED :NO 
 MAX FORCE  :   0.0361769  MAXIMUM :   0.0004500  CONVERGED :NO 


 UNRELAXED COORDINATES OF SADDLE STEP 21 IN ANGSTROM

  NO.  ATOM        X              Y              Z        Z-ATOM   MASS   TYPE

    1  SI       -0.081533      -0.000022      -0.033298      14    28.085  QM
    2  H        -0.187660       1.235097       0.780963       1     1.008  QM
    3  H        -0.187533      -1.234464       0.782052       1     1.008  QM
    4  H         0.993659      -0.000521      -1.073080       1     1.008  QM
    5  H         1.464843       0.000334       0.416956       1     1.008  QM


 UNRELAXED SCF-ENERGY CALCULATED IN 10 CYCLES
 
 UNRELAXED TOTAL SADDLE ENERGY = -291.555569928242
 
 
 
 
 ***************************************
 *** MOLECULAR GEOMETRY OPTIMIZATION ***
 ***************************************
 
 INTERPOLATION DISTANCE: 1.7332964501
 
 *** ACTIVE DEGREES OF FREEDOM: 9 ***
 
 *** ENTERING OPTIMIZATION CYCLE: 1 ***
 

 PROJECTED CARTESIAN GRADIENTS IN A.U.

  NO.  ATOM        X             Y             Z

    1  SI      -0.009265      0.000001     -0.003446
    2  H        0.011385     -0.005989      0.004508
    3  H        0.011383      0.005982      0.004504
    4  H        0.017270      0.000005      0.018351
    5  H        0.008869     -0.000002     -0.009174


 ACTIVE CARTESIAN GRADIENTS

              1          2          3          4          5          6
          -0.026684   0.000004  -0.008188  -0.001021  -0.008296   0.000599

              7          8          9
           0.001718   0.000825   0.020349


 FULL LOCAL GRADIENT

              1          2          3          4          5          6
          -0.035359   0.000008   0.001119  -0.000875  -0.002873  -0.001155

              7          8          9
          -0.000114   0.002150   0.000711


 TANGENTIAL LOCAL GRADIENTS IN A.U.

              1          2          3          4          5          6
           0.000008   0.001119  -0.000875  -0.002873  -0.001155  -0.000114

              7          8
           0.002150   0.000711
 
 RMSQ FORCE :   0.0014470  MAXIMUM :   0.0003000  CONVERGED : NO
 MAX FORCE  :   0.0028735  MAXIMUM :   0.0004500  CONVERGED : NO
 RMSQ FORCE6:   4.9985530  MAXIMUM6:   0.0003000  CONVERGED : NO
 MAX FORCE6 :   4.9971265  MAXIMUM6:   0.0004500  CONVERGED : NO
 


 HESSIAN EIGENVALUES


                1           2           3           4           5           6
             1.00000     1.00000     1.00000     1.00000     1.00000     1.00000
 


                7           8
             1.00000     1.00000
 


 LAMBDA FOR LMQA STEP: 0.00

  |TANGENTIAL STEP| =   0.004093  |PARALLEL STEP| =   0.000005


 STEP IN NORMAL COORDINATES

              1          2          3          4          5          6
          -0.000354  -0.000008  -0.001311   0.000871   0.002779   0.001171

              7          8          9
           0.000133  -0.002166  -0.000587

 DISPLACEMENT STEP IN ANGSTROM

  NO.  ATOM        X             Y             Z

    1  SI      -0.000065     -0.000001     -0.000223
    2  H        0.000444      0.000996      0.000654
    3  H        0.000445     -0.000989      0.000653
    4  H        0.000389      0.000001     -0.000504
    5  H       -0.000934     -0.000001      0.000375


 ACTIVE CARTESIAN DISPLACEMENT STEP

              1          2          3          4          5          6
          -0.000354  -0.000008  -0.001311   0.000871   0.002779   0.001171

              7          8          9
           0.000133  -0.002166  -0.000587
 
 PREDICTED ENERGY CHANGE: -0.000008205
 
 INTERPOLATION DISTANCE: 1.7332964501
 
 *** SCFTOL TIGHTEN TO 0.250E-07 ***
 
 *** CDFTOL TIGHTEN TO 0.100E-04 ***


 COORDINATES OF OPTIMIZATION STEP 1 IN ANGSTROM

  NO.  ATOM        X              Y              Z        Z-ATOM   MASS   TYPE

    1  SI       -0.081598      -0.000023      -0.033521      14    28.085  QM
    2  H        -0.187216       1.236093       0.781617       1     1.008  QM
    3  H        -0.187088      -1.235453       0.782705       1     1.008  QM
    4  H         0.994048      -0.000520      -1.073584       1     1.008  QM
    5  H         1.463909       0.000333       0.417331       1     1.008  QM


 
 NEW SCF-ENERGY CALCULATED IN 8 CYCLES
 

 TOTAL ENERGY    =       -291.555585348

 ENERGY CHANGE =         -0.000015420
 ENERGY RATIO  =          1.879427753
 TRUST RADIUS  =          0.200000000
 
 BFGS DELTA*GAMMA: 0.242E-05
 
 BFGS DELTA*DE2*DELTA: 0.168E-04
 
 *** ENTERING OPTIMIZATION CYCLE: 2 ***
 

 PROJECTED CARTESIAN GRADIENTS IN A.U.

  NO.  ATOM        X             Y             Z

    1  SI      -0.009255      0.000000     -0.003534
    2  H        0.011346     -0.005608      0.004803
    3  H        0.011345      0.005605      0.004798
    4  H        0.017371      0.000005      0.018243
    5  H        0.008791     -0.000002     -0.009191


 ACTIVE CARTESIAN GRADIENTS

              1          2          3          4          5          6
          -0.026656   0.000002  -0.008467  -0.001120  -0.007822   0.000772

              7          8          9
           0.001476   0.000506   0.020325


 FULL LOCAL GRADIENT

              1          2          3          4          5          6
          -0.035342   0.000005   0.000824  -0.000955  -0.002337  -0.000958

              7          8          9
          -0.000353   0.001787   0.000680


 TANGENTIAL LOCAL GRADIENTS IN A.U.

              1          2          3          4          5          6
           0.000005   0.000824  -0.000955  -0.002337  -0.000958  -0.000353

              7          8
           0.001787   0.000680

 COSANG =         0.993997455
 
 RMSQ FORCE :   0.0012120  MAXIMUM :   0.0003000  CONVERGED : NO
 MAX FORCE  :   0.0023372  MAXIMUM :   0.0004500  CONVERGED : NO
 RMSQ FORCE6:   4.4710520  MAXIMUM6:   0.0003000  CONVERGED : NO
 MAX FORCE6 :   4.4700455  MAXIMUM6:   0.0004500  CONVERGED : NO
 RMSQ DR    :   0.0013643  MAXIMUM :   0.0012000  CONVERGED : NO
 MAX DR     :   0.0027792  MAXIMUM :   0.0018000  CONVERGED : NO
 


 HESSIAN EIGENVALUES


                1           2           3           4           5           6
             0.13510     1.00000     1.00000     1.00000     1.00000     1.00000
 


                7           8
             1.00000     1.07082
 


 LAMBDA FOR LMQA STEP: 0.00

  |TANGENTIAL STEP| =   0.025372  |PARALLEL STEP| =   0.000186


 STEP IN NORMAL COORDINATES

              1          2          3          4          5          6
          -0.002763  -0.000045  -0.007462   0.006909   0.016664   0.007253

              7          8          9
           0.002623  -0.013391  -0.004028

 DISPLACEMENT STEP IN ANGSTROM

  NO.  ATOM        X             Y             Z

    1  SI      -0.000508     -0.000007     -0.001283
    2  H        0.003317      0.005754      0.003623
    3  H        0.003322     -0.005716      0.003617
    4  H        0.002423      0.000007     -0.003202
    5  H       -0.006382     -0.000007      0.002734


 ACTIVE CARTESIAN DISPLACEMENT STEP

              1          2          3          4          5          6
          -0.002763  -0.000045  -0.007462   0.006909   0.016664   0.007253

              7          8          9
           0.002623  -0.013391  -0.004028
 
 PREDICTED ENERGY CHANGE: -0.000036926
 
 INTERPOLATION DISTANCE: 1.7332964501


 COORDINATES OF OPTIMIZATION STEP 2 IN ANGSTROM

  NO.  ATOM        X              Y              Z        Z-ATOM   MASS   TYPE

    1  SI       -0.082106      -0.000031      -0.034804      14    28.085  QM
    2  H        -0.183899       1.241847       0.785240       1     1.008  QM
    3  H        -0.183766      -1.241169       0.786321       1     1.008  QM
    4  H         0.996471      -0.000512      -1.076786       1     1.008  QM
    5  H         1.457526       0.000326       0.420065       1     1.008  QM


 
 NEW SCF-ENERGY CALCULATED IN 10 CYCLES
 

 TOTAL ENERGY    =       -291.555623669

 ENERGY CHANGE =         -0.000038320
 ENERGY RATIO  =          1.037767747
 TRUST RADIUS  =          0.200000000
 
 BFGS DELTA*GAMMA: 0.841E-04
 
 BFGS DELTA*DE2*DELTA: 0.870E-04
 
 *** ENTERING OPTIMIZATION CYCLE: 3 ***
 

 PROJECTED CARTESIAN GRADIENTS IN A.U.

  NO.  ATOM        X             Y             Z

    1  SI      -0.009129     -0.000004     -0.003964
    2  H        0.011240     -0.003532      0.006340
    3  H        0.011238      0.003547      0.006327
    4  H        0.017878      0.000007      0.017447
    5  H        0.007834     -0.000001     -0.009190


 ACTIVE CARTESIAN GRADIENTS

              1          2          3          4          5          6
          -0.026306  -0.000011  -0.009850  -0.001323  -0.005131   0.001883

              7          8          9
           0.000483  -0.001488   0.020092


 FULL LOCAL GRADIENT

              1          2          3          4          5          6
          -0.034965  -0.000008  -0.000720  -0.001019   0.000675   0.000317

              7          8          9
          -0.001273  -0.000487   0.000556


 TANGENTIAL LOCAL GRADIENTS IN A.U.

              1          2          3          4          5          6
          -0.000008  -0.000720  -0.001019   0.000675   0.000317  -0.001273

              7          8
          -0.000487   0.000556

 COSANG =        -0.217827600
 
 RMSQ FORCE :   0.0007315  MAXIMUM :   0.0003000  CONVERGED : NO
 MAX FORCE  :   0.0012733  MAXIMUM :   0.0004500  CONVERGED : NO
 RMSQ FORCE6:   3.8724168  MAXIMUM6:   0.0003000  CONVERGED : NO
 MAX FORCE6 :   3.8719972  MAXIMUM6:   0.0004500  CONVERGED : NO
 RMSQ DR    :   0.0084574  MAXIMUM :   0.0012000  CONVERGED : NO
 MAX DR     :   0.0166637  MAXIMUM :   0.0018000  CONVERGED : NO
 


 HESSIAN EIGENVALUES


                1           2           3           4           5           6
             0.12391     1.00000     1.00000     1.00000     1.00000     1.00000
 


                7           8
             1.00044     1.12609
 


 LAMBDA FOR LMQA STEP: 0.00

  |TANGENTIAL STEP| =   0.003087  |PARALLEL STEP| =   0.000003


 STEP IN NORMAL COORDINATES

              1          2          3          4          5          6
          -0.000038   0.000011   0.001164   0.000201  -0.002042  -0.000905

              7          8          9
           0.000801   0.001582  -0.000024

 DISPLACEMENT STEP IN ANGSTROM

  NO.  ATOM        X             Y             Z

    1  SI      -0.000007      0.000002      0.000192
    2  H       -0.000005     -0.000841     -0.000671
    3  H       -0.000008      0.000831     -0.000667
    4  H       -0.000337     -0.000001      0.000266
    5  H        0.000388      0.000003      0.000061


 ACTIVE CARTESIAN DISPLACEMENT STEP

              1          2          3          4          5          6
          -0.000038   0.000011   0.001164   0.000201  -0.002042  -0.000905

              7          8          9
           0.000801   0.001582  -0.000024
 
 PREDICTED ENERGY CHANGE: -0.000002150
 
 INTERPOLATION DISTANCE: 1.7332964501


 COORDINATES OF OPTIMIZATION STEP 3 IN ANGSTROM

  NO.  ATOM        X              Y              Z        Z-ATOM   MASS   TYPE

    1  SI       -0.082113      -0.000029      -0.034612      14    28.085  QM
    2  H        -0.183904       1.241005       0.784569       1     1.008  QM
    3  H        -0.183775      -1.240339       0.785654       1     1.008  QM
    4  H         0.996134      -0.000513      -1.076520       1     1.008  QM
    5  H         1.457914       0.000329       0.420126       1     1.008  QM


 
 NEW SCF-ENERGY CALCULATED IN 9 CYCLES
 

 TOTAL ENERGY    =       -291.555627132

 ENERGY CHANGE =         -0.000003463
 ENERGY RATIO  =          1.610948926
 TRUST RADIUS  =          0.200000000
 
 BFGS DELTA*GAMMA: 0.185E-05
 
 BFGS DELTA*DE2*DELTA: 0.449E-05
 
 *** ENTERING OPTIMIZATION CYCLE: 4 ***
 

 PROJECTED CARTESIAN GRADIENTS IN A.U.

  NO.  ATOM        X             Y             Z

    1  SI      -0.009154     -0.000003     -0.003871
    2  H        0.011276     -0.003865      0.006070
    3  H        0.011274      0.003875      0.006060
    4  H        0.017856      0.000006      0.017493
    5  H        0.007913     -0.000001     -0.009187


 ACTIVE CARTESIAN GRADIENTS

              1          2          3          4          5          6
          -0.026375  -0.000007  -0.009552  -0.001252  -0.005550   0.001762

              7          8          9
           0.000686  -0.001253   0.020100


 FULL LOCAL GRADIENT

              1          2          3          4          5          6
          -0.035012  -0.000004  -0.000393  -0.000944   0.000217   0.000175

              7          8          9
          -0.001058  -0.000219   0.000534


 TANGENTIAL LOCAL GRADIENTS IN A.U.

              1          2          3          4          5          6
          -0.000004  -0.000393  -0.000944   0.000217   0.000175  -0.001058

              7          8
          -0.000219   0.000534

 COSANG =         0.962985733
 
 RMSQ FORCE :   0.0005673  MAXIMUM :   0.0003000  CONVERGED : NO
 MAX FORCE  :   0.0010580  MAXIMUM :   0.0004500  CONVERGED : NO
 RMSQ FORCE6:   3.1619189  MAXIMUM6:   0.0003000  CONVERGED : NO
 MAX FORCE6 :   3.1616087  MAXIMUM6:   0.0004500  CONVERGED : NO
 RMSQ DR    :   0.0010290  MAXIMUM :   0.0012000  CONVERGED :YES
 MAX DR     :   0.0020418  MAXIMUM :   0.0018000  CONVERGED : NO
 


 HESSIAN EIGENVALUES


                1           2           3           4           5           6
             0.18647     0.30531     1.00000     1.00000     1.00000     1.00000
 


                7           8
             1.00077     1.01098
 


 LAMBDA FOR LMQA STEP: 0.00

  |TANGENTIAL STEP| =   0.005598  |PARALLEL STEP| =   0.000009


 STEP IN NORMAL COORDINATES

              1          2          3          4          5          6
          -0.001079   0.000017   0.001367   0.002995  -0.001518  -0.000802

              7          8          9
           0.003610   0.001178  -0.001403

 DISPLACEMENT STEP IN ANGSTROM

  NO.  ATOM        X             Y             Z

    1  SI      -0.000198      0.000003      0.000207
    2  H        0.001102     -0.000993     -0.001090
    3  H        0.001092      0.000972     -0.001081
    4  H       -0.000423     -0.000001     -0.000056
    5  H       -0.000725      0.000007      0.001136


 ACTIVE CARTESIAN DISPLACEMENT STEP

              1          2          3          4          5          6
          -0.001079   0.000017   0.001367   0.002995  -0.001518  -0.000802

              7          8          9
           0.003610   0.001178  -0.001403
 
 PREDICTED ENERGY CHANGE: -0.000004114
 
 INTERPOLATION DISTANCE: 1.7332964501


 COORDINATES OF OPTIMIZATION STEP 4 IN ANGSTROM

  NO.  ATOM        X              Y              Z        Z-ATOM   MASS   TYPE

    1  SI       -0.082311      -0.000026      -0.034406      14    28.085  QM
    2  H        -0.182802       1.240013       0.783479       1     1.008  QM
    3  H        -0.182682      -1.239366       0.784573       1     1.008  QM
    4  H         0.995711      -0.000514      -1.076577       1     1.008  QM
    5  H         1.457189       0.000336       0.421262       1     1.008  QM


 
 NEW SCF-ENERGY CALCULATED IN 9 CYCLES
 

 TOTAL ENERGY    =       -291.555633732

 ENERGY CHANGE =         -0.000006600
 ENERGY RATIO  =          1.604342107
 TRUST RADIUS  =          0.200000000
 
 BFGS DELTA*GAMMA: 0.392E-05
 
 BFGS DELTA*DE2*DELTA: 0.886E-05
 
 *** ENTERING OPTIMIZATION CYCLE: 5 ***
 

 PROJECTED CARTESIAN GRADIENTS IN A.U.

  NO.  ATOM        X             Y             Z

    1  SI      -0.009187     -0.000001     -0.003705
    2  H        0.011366     -0.004330      0.005657
    3  H        0.011364      0.004329      0.005652
    4  H        0.017904      0.000005      0.017422
    5  H        0.007861     -0.000001     -0.009172


 ACTIVE CARTESIAN GRADIENTS

              1          2          3          4          5          6
          -0.026470  -0.000001  -0.009013  -0.001061  -0.006101   0.001695

              7          8          9
           0.001065  -0.001075   0.020062


 FULL LOCAL GRADIENT

              1          2          3          4          5          6
          -0.035024   0.000003   0.000180  -0.000694  -0.000368   0.000090

              7          8          9
          -0.000609  -0.000014   0.000445


 TANGENTIAL LOCAL GRADIENTS IN A.U.

              1          2          3          4          5          6
           0.000003   0.000180  -0.000694  -0.000368   0.000090  -0.000609

              7          8
          -0.000014   0.000445

 COSANG =         0.790479393
 
 RMSQ FORCE :   0.0003916  MAXIMUM :   0.0003000  CONVERGED : NO
 MAX FORCE  :   0.0006937  MAXIMUM :   0.0004500  CONVERGED : NO
 RMSQ FORCE6:   2.2358929  MAXIMUM6:   0.0003000  CONVERGED : NO
 MAX FORCE6 :   2.2357581  MAXIMUM6:   0.0004500  CONVERGED : NO
 RMSQ DR    :   0.0018660  MAXIMUM :   0.0012000  CONVERGED : NO
 MAX DR     :   0.0036099  MAXIMUM :   0.0018000  CONVERGED : NO
 


 HESSIAN EIGENVALUES


                1           2           3           4           5           6
             0.08620     0.27993     1.00000     1.00000     1.00000     1.00001
 


                7           8
             1.00074     1.05423
 


 LAMBDA FOR LMQA STEP: 0.00

  |TANGENTIAL STEP| =   0.011661  |PARALLEL STEP| =   0.000039


 STEP IN NORMAL COORDINATES

              1          2          3          4          5          6
          -0.002780   0.000014   0.000503   0.007452   0.001003  -0.000123

              7          8          9
           0.007588  -0.000472  -0.003692

 DISPLACEMENT STEP IN ANGSTROM

  NO.  ATOM        X             Y             Z

    1  SI      -0.000511      0.000002      0.000034
    2  H        0.002957     -0.000562     -0.001220
    3  H        0.002940      0.000536     -0.001207
    4  H       -0.000436      0.000002     -0.000680
    5  H       -0.002765      0.000012      0.002929


 ACTIVE CARTESIAN DISPLACEMENT STEP

              1          2          3          4          5          6
          -0.002780   0.000014   0.000503   0.007452   0.001003  -0.000123

              7          8          9
           0.007588  -0.000472  -0.003692
 
 PREDICTED ENERGY CHANGE: -0.000004645
 
 INTERPOLATION DISTANCE: 1.7332964501
[truncated: 468,313 more chars]
