# Supplementary material for: Constrained Structure Minimizations on Hyperspheres for Minimum Energy Path Following
Source: J Chem Inf Model. 2025 Apr 1;65(7):3488–501. doi: 10.1021/acs.jcim.4c02351 (PMC12004539; doi:10.1021/acs.jcim.4c02351)
Supplement: Supplementary file 1 — ci4c02351_si_001.zip [file ci4c02351_si_001.zip › data_availability/rxn1/outputs/SADDLE/10/rxn1-sad.mol]

    5
 TRAJECTORY GEOMETRY    -291.624004
 Si      0.000001   -0.000005    0.000001
  H      1.306304   -0.733756    0.048538
  H     -0.091859    0.772564   -1.281374
  H     -0.085692    0.945094    1.160451
  H     -1.128791   -0.983762    0.072352
    5
 TRAJECTORY GEOMETRY    -291.620787
 Si     -0.012842    0.000002    0.000959
  H     -0.659682    1.242879    0.512220
  H     -0.659464   -1.242499    0.513333
  H      0.285982   -0.000734   -1.452405
  H      1.384547    0.000387    0.547152
    5
 TRAJECTORY GEOMETRY    -291.612844
 Si     -0.024680    0.000008   -0.001788
  H     -0.581310    1.253090    0.571719
  H     -0.581100   -1.252648    0.572747
  H      0.436359   -0.000776   -1.403753
  H      1.395057    0.000390    0.506954
    5
 TRAJECTORY GEOMETRY    -291.602432
 Si     -0.036307    0.000013   -0.007441
  H     -0.502332    1.257818    0.624326
  H     -0.502143   -1.257343    0.625297
  H      0.563928   -0.000804   -1.355060
  H      1.400545    0.000405    0.484525
    5
 TRAJECTORY GEOMETRY    -291.547637
 Si     -0.125520   -0.000026   -0.055523
  H      0.149721    1.128571    0.942446
  H      0.149844   -1.127777    0.943366
  H      1.520708   -0.000322   -0.584001
  H      1.677238    0.000250    0.245307
    5
 TRAJECTORY GEOMETRY    -291.591325
 Si     -0.047077    0.000004   -0.012844
  H     -0.429277    1.259697    0.666568
  H     -0.429112   -1.259182    0.667574
  H      0.673477   -0.000741   -1.301740
  H      1.408425    0.000393    0.466629
    5
 TRAJECTORY GEOMETRY    -291.580755
 Si     -0.057425   -0.000007   -0.018996
  H     -0.359300    1.258594    0.702301
  H     -0.359169   -1.258049    0.703356
  H      0.766734   -0.000666   -1.249066
  H      1.415860    0.000384    0.457195
    5
 TRAJECTORY GEOMETRY    -291.571414
 Si     -0.066483   -0.000016   -0.024691
  H     -0.296901    1.255218    0.732162
  H     -0.296793   -1.254640    0.733237
  H      0.847545   -0.000611   -1.195649
  H      1.425482    0.000377    0.448148
    5
 TRAJECTORY GEOMETRY    -291.547637
 Si     -0.125520   -0.000026   -0.055523
  H      0.149721    1.128571    0.942446
  H      0.149844   -1.127777    0.943366
  H      1.520708   -0.000322   -0.584001
  H      1.677238    0.000250    0.245307
    5
 TRAJECTORY GEOMETRY    -291.563581
 Si     -0.074534   -0.000023   -0.029820
  H     -0.240619    1.249502    0.756649
  H     -0.240529   -1.248899    0.757741
  H      0.917201   -0.000559   -1.143035
  H      1.436432    0.000368    0.440266
    5
 TRAJECTORY GEOMETRY    -291.557266
 Si     -0.081483   -0.000025   -0.034040
  H     -0.190651    1.242684    0.776727
  H     -0.190568   -1.242064    0.777831
  H      0.978478   -0.000516   -1.092293
  H      1.447492    0.000352    0.431614
    5
 TRAJECTORY GEOMETRY    -291.552342
 Si     -0.086992   -0.000031   -0.037635
  H     -0.148126    1.236301    0.794276
  H     -0.148044   -1.235651    0.795390
  H      1.032537   -0.000468   -1.043112
  H      1.459498    0.000328    0.420288
    5
 TRAJECTORY GEOMETRY    -291.547637
 Si     -0.125520   -0.000026   -0.055523
  H      0.149721    1.128571    0.942446
  H      0.149844   -1.127777    0.943366
  H      1.520708   -0.000322   -0.584001
  H      1.677238    0.000250    0.245307
    5
 TRAJECTORY GEOMETRY    -291.548631
 Si     -0.091124   -0.000031   -0.040111
  H     -0.112310    1.228959    0.808446
  H     -0.112221   -1.228297    0.809566
  H      1.080234   -0.000433   -0.995783
  H      1.471798    0.000304    0.406266
    5
 TRAJECTORY GEOMETRY    -291.545946
 Si     -0.094054   -0.000034   -0.042143
  H     -0.083124    1.221743    0.821403
  H     -0.083031   -1.221056    0.822507
  H      1.122214   -0.000411   -0.951101
  H      1.485756    0.000289    0.390140
    5
 TRAJECTORY GEOMETRY    -291.547378
 Si     -0.117944   -0.000032   -0.053600
  H      0.122782    1.144178    0.929649
  H      0.122876   -1.143388    0.930612
  H      1.473605   -0.000280   -0.606780
  H      1.649297    0.000224    0.244134
    5
 TRAJECTORY GEOMETRY    -291.546737
 Si     -0.112117   -0.000035   -0.050428
  H      0.097522    1.160631    0.914957
  H      0.097607   -1.159844    0.915960
  H      1.435360   -0.000246   -0.630075
  H      1.627248    0.000191    0.244608
    5
 TRAJECTORY GEOMETRY    -291.545892
 Si     -0.107352   -0.000035   -0.048583
  H      0.076371    1.169733    0.903769
  H      0.076456   -1.168957    0.904788
  H      1.400123   -0.000254   -0.654650
  H      1.607572    0.000191    0.249924
    5
 TRAJECTORY GEOMETRY    -291.545946
 Si     -0.094054   -0.000034   -0.042143
  H     -0.083124    1.221743    0.821403
  H     -0.083031   -1.221056    0.822507
  H      1.122214   -0.000411   -0.951101
  H      1.485756    0.000289    0.390140
    5
 TRAJECTORY GEOMETRY    -291.544589
 Si     -0.094366   -0.000036   -0.041303
  H     -0.067443    1.221867    0.825826
  H     -0.067352   -1.221168    0.826939
  H      1.149730   -0.000374   -0.916934
  H      1.493377    0.000262    0.371372
    5
 TRAJECTORY GEOMETRY    -291.545111
 Si     -0.104256   -0.000035   -0.045800
  H      0.058437    1.181483    0.891983
  H      0.058529   -1.180711    0.893016
  H      1.375066   -0.000258   -0.675288
  H      1.593782    0.000183    0.253613
    5
 TRAJECTORY GEOMETRY    -291.544381
 Si     -0.101913   -0.000034   -0.045021
  H      0.044615    1.186750    0.884676
  H      0.044705   -1.185989    0.885723
  H      1.350295   -0.000265   -0.696123
  H      1.581304    0.000189    0.261692
    5
 TRAJECTORY GEOMETRY    -291.543790
 Si     -0.094689   -0.000034   -0.040182
  H     -0.057113    1.223136    0.827937
  H     -0.057004   -1.222422    0.829052
  H      1.169897   -0.000354   -0.891717
  H      1.501511    0.000233    0.356930
    5
 TRAJECTORY GEOMETRY    -291.543823
 Si     -0.100295   -0.000034   -0.043764
  H      0.033148    1.192750    0.877424
  H      0.033243   -1.191992    0.878480
  H      1.331766   -0.000270   -0.713164
  H      1.571670    0.000188    0.267771
    5
 TRAJECTORY GEOMETRY    -291.543369
 Si     -0.099253   -0.000033   -0.042816
  H      0.023214    1.197561    0.871262
  H      0.023316   -1.196807    0.872326
  H      1.315493   -0.000277   -0.729588
  H      1.564009    0.000187    0.274565
    5
 TRAJECTORY GEOMETRY    -291.543313
 Si     -0.095128   -0.000034   -0.040445
  H     -0.049115    1.220697    0.832263
  H     -0.049007   -1.219978    0.833371
  H      1.184408   -0.000346   -0.875429
  H      1.507792    0.000229    0.348628
    5
 TRAJECTORY GEOMETRY    -291.543048
 Si     -0.098822   -0.000033   -0.042536
  H      0.015925    1.199985    0.867275
  H      0.016028   -1.199233    0.868344
  H      1.302410   -0.000284   -0.744112
  H      1.558379    0.000191    0.281858
    5
 TRAJECTORY GEOMETRY    -291.542998
 Si     -0.095479   -0.000034   -0.040650
  H     -0.042626    1.218749    0.835748
  H     -0.042518   -1.218025    0.836851
  H      1.196167   -0.000340   -0.862218
  H      1.512821    0.000225    0.341886
    5
 TRAJECTORY GEOMETRY    -291.542829
 Si     -0.098144   -0.000033   -0.042104
  H      0.009694    1.202739    0.863577
  H      0.009798   -1.201988    0.864648
  H      1.291445   -0.000289   -0.754981
  H      1.553098    0.000193    0.286730
    5
 TRAJECTORY GEOMETRY    -291.542790
 Si     -0.095720   -0.000034   -0.040783
  H     -0.037407    1.217281    0.838493
  H     -0.037300   -1.216553    0.839591
  H      1.205659   -0.000335   -0.851405
  H      1.516779    0.000222    0.336290
    5
 TRAJECTORY GEOMETRY    -291.542681
 Si     -0.097900   -0.000033   -0.041935
  H      0.004952    1.204276    0.860993
  H      0.005056   -1.203527    0.862066
  H      1.282918   -0.000294   -0.764607
  H      1.549470    0.000196    0.291625
    5
 TRAJECTORY GEOMETRY    -291.542654
 Si     -0.095917   -0.000034   -0.040881
  H     -0.033178    1.216102    0.840697
  H     -0.033071   -1.215372    0.841792
  H      1.213363   -0.000331   -0.842647
  H      1.519972    0.000219    0.331749
    5
 TRAJECTORY GEOMETRY    -291.542581
 Si     -0.097687   -0.000033   -0.041796
  H      0.001109    1.205551    0.858893
  H      0.001213   -1.204805    0.859969
  H      1.275982   -0.000298   -0.772362
  H      1.546486    0.000198    0.295556
    5
 TRAJECTORY GEOMETRY    -291.542564
 Si     -0.096075   -0.000034   -0.040954
  H     -0.029753    1.215161    0.842464
  H     -0.029646   -1.214428    0.843558
  H      1.219609   -0.000328   -0.835546
  H      1.522546    0.000217    0.328060
    5
 TRAJECTORY GEOMETRY    -291.542515
 Si     -0.097508   -0.000033   -0.041682
  H     -0.002003    1.206608    0.857183
  H     -0.001899   -1.205863    0.858261
  H      1.270351   -0.000301   -0.778620
  H      1.544041    0.000200    0.298722
