# Supplementary material for: Constrained Structure Minimizations on Hyperspheres for Minimum Energy Path Following
Source: J Chem Inf Model. 2025 Apr 1;65(7):3488–501. doi: 10.1021/acs.jcim.4c02351 (PMC12004539; doi:10.1021/acs.jcim.4c02351)
Supplement: Supplementary file 1 — ci4c02351_si_001.zip [file ci4c02351_si_001.zip › data_availability/rxn1/outputs/SADDLE/10/rxn1-sad.out]

 Executing /home/jasa/demon/6.2.4/object.mpi/deMon.6.2.4.mpi.

node17
node17
node17
node17
node17
node17
node17
node17
node17
node17
node17
node17
node17
node17
node17
node17
node17
node17
node17
node17
node17
node17
node17
node17
(node17:0,1,2,3,4,5,6,7,8,9,10,11,12,13,14,15,16,17,18,19,20,21,22,23)

real	1m42.623s
user	28m15.835s
sys	12m42.884s
7.5M	.
 ******************************************************************************
 ******************************************************************************
 ***                                                                        ***
 ***                              PROGRAM deMon2k                           ***
 ***                                                                        ***
 ***                        (VERSION 6.2.4, Sep. 2023)                      ***
 ***                                                                        ***
 ***     COPYRIGHT (C) BY THE INTERNATIONAL DEMON DEVELOPERS COMMUNITY      ***
 ***                                                                        ***
 ***  AUTHORS: A.M. Koster, G. Geudtner, A. Alvarez-Ibarra, M.C. Amirani,   ***
 ***           P. Calaminici, A.A.M. Carranza, M.E. Casida, J. Carmona-     ***
 ***           Espindola, J. Cuny, F.A. Delesma, R. Delgado-Venegas, V.D.   ***
 ***           Dominguez, R. Flores-Moreno, G.U. Gamboa, A. Goursot, T.     ***
 ***           Heine, K. Hermann, A. Ipatov, F. Janetzko, A. de la Lande,   ***
 ***           F. Louisnard, J. Martin del Campo, N. Pedroza Montero, L.G.  ***
 ***           M. Pettersson, D. Mejia-Rodriguez, J. Reveles, J. Vasquez-   ***
 ***           Perez, A. Vela, B. Zuniga-Gutierrez and D.R. Salahub         ***
 ***                                                                        ***
 ******************************************************************************
 ******************************************************************************
                                                                                

 FIRST TIMING           DATE: FRI FEB 14 14:50:47 2025  TOTAL TIME:       0.083
                                                                                

 INITIALIZATION                   STEP TIME:     0.034  TOTAL TIME:       0.119

 ******************************************************************************

 RXN1 SADDLE

 ******************************************************************************

 
 *** MOLECULAR SIMULATION DATA ***
 
 MOLECULAR CHARGE: 0
 NUMBER OF ATOMS: 5
 MOLECULAR SIMULATION TYPE: QM ONLY
 
 *** MOLECULAR QM DATA ***
 
 MULTIPLICITY: 1
 NUMBER OF QM ATOMS: 5
 NUMBER OF ELECTRONS: 18
 
 *** SCF OPTIONS ***
 
 SCF THEORY: RESTRICTED KOHN-SHAM (RKS)
 DIAGONALIZER: RS
 START GUESS: HUECKEL DENSITY
 SCF TOLERANCE: 0.100E-04
 POTENTIAL DENSITY: FITTED DENSITY
 NUMBER OF SCF ITERATIONS: 1000
 DIIS ACCELERATION: ON
 XC-POTENTIAL: PBE96 - PBE
 GRID TECHNIQUE: FIXED
 GRID PRUNING: ON
 GRID METHOD: DIRECT
 GRID TYPE: (99,590)p
 ATOMIC WEIGHT FUNCTION: BECKE SCREENED
 RADIAL QUADRATURE TYPE: EULER-MACLAURIN
 SCF METHODE: DIRECT & DOUBLE ASYMPTOTIC EXPANSION
 FREEZE AUXILIARY FUNCTIONS: OFF
 ANALYTICAL FIT SOLVER: DIAGONAL SVD
 SVD THRESHOLD: 0.100E-05
 SCF SCREENING: 0.556E-11
 SYMMETRY USE: NONE
 ROTATION OF THE ANGULAR GRIDS: OFF
 SCF PRINTING UNTIL CYCLE 0
 SPHERICAL ORBITALS WILL BE USED
 
 *** SADDLE INTERPOLATION OPTIONS ***
 
 SADDLE TOLERANCE: 0.100
 NUMBER OF INTERPOLATION STEPS: 500
 INTERPOLATION DISTANCE REDUCTION [%]: 10.00
 REACTANT-PRODUCT ALIGNMENT ENABLED
 
 *** PRINT OPTIONS ***
 
 PRINT OPTIMIZATION INFORMATION
 PRINT SADDLE DEBUG OUTPUT
 
 *** OUTPUT OPTIONS ***
 
 SADDLE OPTIMIZATIONS NOT REMOVED
 
 *** ACTIVATED INTERFACE PORTS ***
 
 FILE deMon.mol WILL BE WRITTEN
 
 
 *** GEOMETRY ***


 INPUT ORIENTATION IN ANGSTROM

  NO.  ATOM        X            Y            Z      Z-ATOM   MASS   TYPE OPTXYZ

    1  SI        0.000001    -0.000005     0.000001    14    28.085  QM       
    2  H         1.301123    -0.743177     0.044150     1     1.008  QM       
    3  H        -0.080543     0.791430    -1.270576     1     1.008  QM       
    4  H        -0.084944     0.928942     1.173475     1     1.008  QM       
    5  H        -1.135674    -0.977055     0.052920     1     1.008  QM       


 
 
 *** ERI STATISTIC ***
 
 Est. Integrated ERIs: 184416
 Est. Asymptotic ERIS: 0
                                                                                

 INPUT                            STEP TIME:     0.049  TOTAL TIME:       0.168
 
 *** THE INPUT ORIENTATION IS USED ***
 
 POINT GROUP: C1
 
 GROUP ORDER: 1


 STANDARD ORIENTATION IN ANGSTROM

  NO.  ATOM        X              Y              Z        Z-ATOM   MASS   TYPE

    1  SI        0.000001      -0.000005       0.000001      14    28.085  QM
    2  H         1.306304      -0.733756       0.048538       1     1.008  QM
    3  H        -0.091859       0.772564      -1.281374       1     1.008  QM
    4  H        -0.085692       0.945094       1.160451       1     1.008  QM
    5  H        -1.128791      -0.983762       0.072352       1     1.008  QM
                                                                                

 SYMMETRY ANALYSIS                STEP TIME:     0.000  TOTAL TIME:       0.171
 
 NUMBER OF TB ORBITALS: 18
                                                                                

 START GUESS                      STEP TIME:     1.099  TOTAL TIME:       1.271
 
 
 GENERAL BASIS SET: (DZVP-GGA)
 
 NUMBER OF SHELLS: 20
 NUMBER OF ORBITALS: 39
 NUMBER OF PRIMITIVE GAUSSIAN EXPONENTS: 45
 
 
 GENERAL AUXIS SET: (GEN-A2*)
 
 NUMBER OF AUXILIARY FUNCTION SETS: 25
 NUMBER OF AUXILIARY FUNCTION SHELLS: 59
 NUMBER OF AUXILIARY FUNCTION: 226
                                                                                

 MPI AUXILIARY FUNCTION FIT       STEP TIME:     0.021  TOTAL TIME:       1.295  
                                                                                

 CORE INTEGRALS                   STEP TIME:     0.025  TOTAL TIME:       1.297
                                                                                

 NULLSPACE                        STEP TIME:     0.003  TOTAL TIME:       1.305
                                                                                

 FIXED GRID GENERATION            STEP TIME:     0.000  TOTAL TIME:       1.322

 CYCLE:    1    EUPPER =     -290.525313722829    CDMIX =        0.300000000000
 CYCLE:    1    ELOWER =     -443.151254357794    SHIFT =        0.000000000000
 CYCLE:    1    EXC    =      -22.023835737935    ERCDC =       16.518475409060
 CYCLE:    1    ETOTAL =     -312.549149460764    ERROR =      152.625940634965

 CYCLE:    2    EUPPER =     -290.251505454689    CDMIX =        0.300000000000
 CYCLE:    2    ELOWER =     -290.355317753319    SHIFT =        0.000000000000
 CYCLE:    2    EXC    =      -22.133885122807    ERCDC =        0.274531013079
 CYCLE:    2    ETOTAL =     -312.385390577496    ERROR =        0.103812298630

 CYCLE:    3    EUPPER =     -290.315576581466    CDMIX =        0.300000000000
 CYCLE:    3    ELOWER =     -290.351910088996    SHIFT =        0.000000000000
 CYCLE:    3    EXC    =      -22.200906924374    ERCDC =        0.142408896857
 CYCLE:    3    ETOTAL =     -312.516483505840    ERROR =        0.036333507530

 CYCLE:    4    EUPPER =     -290.348354587275    CDMIX =        0.300000000000
 CYCLE:    4    ELOWER =     -290.361456798046    SHIFT =        0.000000000000
 CYCLE:    4    EXC    =      -22.241138412625    ERCDC =        0.075665213202
 CYCLE:    4    ETOTAL =     -312.589492999900    ERROR =        0.013102210771

 CYCLE:    5    EUPPER =     -290.365932425804    CDMIX =        0.300000000000
 CYCLE:    5    ELOWER =     -290.370719665070    SHIFT =        0.000000000000
 CYCLE:    5    EXC    =      -22.265154146510    ERCDC =        0.043701548907
 CYCLE:    5    ETOTAL =     -312.631086572315    ERROR =        0.004787239266

 CYCLE:    6    EUPPER =     -290.375595010831    CDMIX =        0.300000000000
 CYCLE:    6    ELOWER =     -290.377354388774    SHIFT =        0.000000000000
 CYCLE:    6    EXC    =      -22.279478217783    ERCDC =        0.026713698736
 CYCLE:    6    ETOTAL =     -312.655073228614    ERROR =        0.001759377943

 CYCLE:    7    EUPPER =     -290.381025418508    CDMIX =        0.300000000000
 CYCLE:    7    ELOWER =     -290.381673576536    SHIFT =        0.000000000000
 CYCLE:    7    EXC    =      -22.300404717330    EDIIS =        0.016303878242
 CYCLE:    7    ETOTAL =     -312.681430135838    ERROR =        0.000648158028

 CYCLE:    8    EUPPER =     -290.387923384391    CDMIX =        0.300000000000
 CYCLE:    8    ELOWER =     -290.387928675307    SHIFT =        0.000000000000
 CYCLE:    8    EXC    =      -22.300808196290    EDIIS =        0.002009611290
 CYCLE:    8    ETOTAL =     -312.688731580681    ERROR =        0.000005290916

 CYCLE:    9    EUPPER =     -290.388504010645    CDMIX =        0.300000000000
 CYCLE:    9    ELOWER =     -290.388504014854    SHIFT =        0.000000000000
 CYCLE:    9    EXC    =      -22.300816486644    EDIIS =        0.000055656108
 CYCLE:    9    ETOTAL =     -312.689320497289    ERROR =        0.000000004209

 CYCLE:   10    EUPPER =     -290.388488446196    CDMIX =        0.100000000000
 CYCLE:   10    ELOWER =     -290.388488446231    SHIFT =        0.000000000000
 CYCLE:   10    EXC    =      -22.300814890115    ERCDC =        0.000004678333
 CYCLE:   10    ETOTAL =     -312.689303336311    ERROR =        0.000000000035
 
 *** SCF CONVERGED ***
 

 ELECTRONIC CORE ENERGY      =       -445.422122752
 ELECTRONIC COULOMB ENERGY   =        155.033634306
 ELECTRONIC HARTREE ENERGY   =       -290.388488446

 EXCHANGE ENERGY             =        -21.684211167
 CORRELATION ENERGY          =         -0.616603723
 EXCHANGE-CORRELATION ENERGY =        -22.300814890

 ELECTRONIC SCF ENERGY       =       -312.689303336
 NUCLEAR-REPULSION ENERGY    =         21.065299140
 TOTAL SCF ENERGY            =       -291.624004196
                                                                                

 SCF ITERATION                    STEP TIME:     0.318  TOTAL TIME:       1.659
 
 
 
 *********************************************
 *** TRANSITION STATE SADDLE INTERPOLATION ***
 *********************************************


 UNRELAXED COORDINATES OF SADDLE STEP 0 IN ANGSTROM

  NO.  ATOM        X              Y              Z        Z-ATOM   MASS   TYPE

    1  SI       -0.125520      -0.000026      -0.055523      14    28.085  QM
    2  H         0.149720       1.128568       0.942450       1     1.008  QM
    3  H         0.149845      -1.127780       0.943363       1     1.008  QM
    4  H         1.520707      -0.000319      -0.584001       1     1.008  QM
    5  H         1.677238       0.000250       0.245307       1     1.008  QM


 UNRELAXED SCF-ENERGY CALCULATED IN 11 CYCLES
 
 UNRELAXED TOTAL SADDLE ENERGY = -291.547637466157
 


 ALIGNED COORDINATES OF REFERENCE STRUCTURE IN ANGSTROM

  NO.  ATOM        X              Y              Z        Z-ATOM   MASS   TYPE

    1  SI       -0.125520      -0.000026      -0.055523      14    28.085  QM
    2  H         0.149721       1.128571       0.942446       1     1.008  QM
    3  H         0.149844      -1.127777       0.943366       1     1.008  QM
    4  H         1.520708      -0.000322      -0.584001       1     1.008  QM
    5  H         1.677238       0.000250       0.245307       1     1.008  QM


 ALIGNED COORDINATES OF REACTANT IN ANGSTROM

  NO.  ATOM        X              Y              Z        Z-ATOM   MASS   TYPE

    1  SI       -0.000005       0.000001       0.000002      14    28.085  QM
    2  H        -0.741978       1.224151       0.445091       1     1.008  QM
    3  H        -0.741762      -1.223859       0.446262       1     1.008  QM
    4  H         0.111647      -0.000715      -1.494900       1     1.008  QM
    5  H         1.372228       0.000400       0.603492       1     1.008  QM

 SIMILARITY INDEX: 0.618
 


 UNRELAXED COORDINATES OF SADDLE STEP 1 IN ANGSTROM

  NO.  ATOM        X              Y              Z        Z-ATOM   MASS   TYPE

    1  SI       -0.012556      -0.000002      -0.005551      14    28.085  QM
    2  H        -0.652808       1.214593       0.494827       1     1.008  QM
    3  H        -0.652601      -1.214251       0.495973       1     1.008  QM
    4  H         0.252553      -0.000675      -1.403810       1     1.008  QM
    5  H         1.402729       0.000385       0.567673       1     1.008  QM


 UNRELAXED SCF-ENERGY CALCULATED IN 10 CYCLES
 
 UNRELAXED TOTAL SADDLE ENERGY = -291.618507011337
 
 
 
 
 ***************************************
 *** MOLECULAR GEOMETRY OPTIMIZATION ***
 ***************************************
 
 INTERPOLATION DISTANCE: 3.7481163980
 
 *** ACTIVE DEGREES OF FREEDOM: 9 ***
 
 *** ENTERING OPTIMIZATION CYCLE: 1 ***
 

 PROJECTED CARTESIAN GRADIENTS IN A.U.

  NO.  ATOM        X             Y             Z

    1  SI      -0.008139     -0.000003     -0.007935
    2  H        0.013018     -0.010373      0.002262
    3  H        0.013014      0.010370      0.002252
    4  H        0.006288      0.000015      0.034475
    5  H        0.010645      0.000001      0.002897


 ACTIVE CARTESIAN GRADIENTS

              1          2          3          4          5          6
          -0.022987  -0.000008  -0.022403   0.003089  -0.012790  -0.011489

              7          8          9
           0.005111   0.019161   0.017734


 FULL LOCAL GRADIENT

              1          2          3          4          5          6
          -0.032389  -0.000003  -0.011229   0.002669  -0.010818  -0.014787

              7          8          9
           0.003505   0.022638   0.000661


 TANGENTIAL LOCAL GRADIENTS IN A.U.

              1          2          3          4          5          6
          -0.000003  -0.011229   0.002669  -0.010818  -0.014787   0.003505

              7          8
           0.022638   0.000661
 
 RMSQ FORCE :   0.0111473  MAXIMUM :   0.0003000  CONVERGED : NO
 MAX FORCE  :   0.0226377  MAXIMUM :   0.0004500  CONVERGED : NO
 RMSQ FORCE6:   4.9888527  MAXIMUM6:   0.0003000  CONVERGED : NO
 MAX FORCE6 :   4.9773623  MAXIMUM6:   0.0004500  CONVERGED : NO
 


 HESSIAN EIGENVALUES


                1           2           3           4           5           6
             1.00000     1.00000     1.00000     1.00000     1.00000     1.00000
 


                7           8
             1.00000     1.00000
 


 LAMBDA FOR LMQA STEP: 0.00

  |TANGENTIAL STEP| =   0.031529  |PARALLEL STEP| =   0.000133


 STEP IN NORMAL COORDINATES

              1          2          3          4          5          6
          -0.001816   0.000002   0.011471  -0.002711   0.011035   0.014469

              7          8          9
          -0.003624  -0.022525  -0.000490

 DISPLACEMENT STEP IN ANGSTROM

  NO.  ATOM        X             Y             Z

    1  SI      -0.000340      0.000000      0.002143
    2  H       -0.000620      0.004742      0.002380
    3  H       -0.000619     -0.004738      0.002383
    4  H        0.006981     -0.000005     -0.011437
    5  H       -0.003946     -0.000002     -0.004638


 ACTIVE CARTESIAN DISPLACEMENT STEP

              1          2          3          4          5          6
          -0.001816   0.000002   0.011471  -0.002711   0.011035   0.014469

              7          8          9
          -0.003624  -0.022525  -0.000490
 
 PREDICTED ENERGY CHANGE: -0.000492742
 
 INTERPOLATION DISTANCE: 3.7481163980
 
 *** SCFTOL TIGHTEN TO 0.100E-06 ***
 
 *** CDFTOL TIGHTEN TO 0.750E-04 ***


 COORDINATES OF OPTIMIZATION STEP 1 IN ANGSTROM

  NO.  ATOM        X              Y              Z        Z-ATOM   MASS   TYPE

    1  SI       -0.012896      -0.000002      -0.003408      14    28.085  QM
    2  H        -0.653428       1.219335       0.497207       1     1.008  QM
    3  H        -0.653220      -1.218989       0.498356       1     1.008  QM
    4  H         0.259534      -0.000680      -1.415247       1     1.008  QM
    5  H         1.398783       0.000383       0.563035       1     1.008  QM


 
 NEW SCF-ENERGY CALCULATED IN 8 CYCLES
 

 TOTAL ENERGY    =       -291.619379949

 ENERGY CHANGE =         -0.000872938
 ENERGY RATIO  =          1.771593358
 TRUST RADIUS  =          0.200000000
 
 BFGS DELTA*GAMMA: 0.231E-03
 
 BFGS DELTA*DE2*DELTA: 0.994E-03
 
 *** ENTERING OPTIMIZATION CYCLE: 2 ***
 

 PROJECTED CARTESIAN GRADIENTS IN A.U.

  NO.  ATOM        X             Y             Z

    1  SI      -0.007765     -0.000002     -0.006183
    2  H        0.012225     -0.008929      0.002036
    3  H        0.012222      0.008928      0.002027
    4  H        0.007584      0.000012      0.027315
    5  H        0.008958      0.000000      0.001261


 ACTIVE CARTESIAN GRADIENTS

              1          2          3          4          5          6
          -0.021926  -0.000006  -0.017452   0.002724  -0.010991  -0.008282

              7          8          9
           0.004784   0.014346   0.015480


 FULL LOCAL GRADIENT

              1          2          3          4          5          6
          -0.029599  -0.000002  -0.007029   0.002323  -0.009117  -0.011144

              7          8          9
           0.003290   0.017360  -0.000257


 TANGENTIAL LOCAL GRADIENTS IN A.U.

              1          2          3          4          5          6
          -0.000002  -0.007029   0.002323  -0.009117  -0.011144   0.003290

              7          8
           0.017360  -0.000257

 COSANG =         0.996383124
 
 RMSQ FORCE :   0.0084733  MAXIMUM :   0.0003000  CONVERGED : NO
 MAX FORCE  :   0.0173601  MAXIMUM :   0.0004500  CONVERGED : NO
 RMSQ FORCE6:   4.4645573  MAXIMUM6:   0.0003000  CONVERGED : NO
 MAX FORCE6 :   4.4566092  MAXIMUM6:   0.0004500  CONVERGED : NO
 RMSQ DR    :   0.0105098  MAXIMUM :   0.0012000  CONVERGED : NO
 MAX DR     :   0.0225251  MAXIMUM :   0.0018000  CONVERGED : NO
 


 HESSIAN EIGENVALUES


                1           2           3           4           5           6
             0.22653     1.00000     1.00000     1.00000     1.00000     1.00000
 


                7           8
             1.00000     1.02221
 


 LAMBDA FOR LMQA STEP: 0.00

  |TANGENTIAL STEP| =   0.105795  |PARALLEL STEP| =   0.001493


 STEP IN NORMAL COORDINATES

              1          2          3          4          5          6
          -0.004058   0.000008   0.032361  -0.010274   0.040819   0.048205

              7          8          9
          -0.014760  -0.076257   0.001610

 DISPLACEMENT STEP IN ANGSTROM

  NO.  ATOM        X             Y             Z

    1  SI      -0.000761      0.000001      0.006047
    2  H       -0.002945      0.017571      0.009719
    3  H       -0.002940     -0.017554      0.009729
    4  H        0.023689     -0.000018     -0.035779
    5  H       -0.013790     -0.000007     -0.015587


 ACTIVE CARTESIAN DISPLACEMENT STEP

              1          2          3          4          5          6
          -0.004058   0.000008   0.032361  -0.010274   0.040819   0.048205

              7          8          9
          -0.014760  -0.076257   0.001610
 
 PREDICTED ENERGY CHANGE: -0.001236586
 
 INTERPOLATION DISTANCE: 3.7481163980


 COORDINATES OF OPTIMIZATION STEP 2 IN ANGSTROM

  NO.  ATOM        X              Y              Z        Z-ATOM   MASS   TYPE

    1  SI       -0.013657      -0.000000       0.002639      14    28.085  QM
    2  H        -0.656373       1.236906       0.506926       1     1.008  QM
    3  H        -0.656160      -1.236542       0.508085       1     1.008  QM
    4  H         0.283224      -0.000698      -1.451027       1     1.008  QM
    5  H         1.384994       0.000377       0.547449       1     1.008  QM


 
 NEW SCF-ENERGY CALCULATED IN 8 CYCLES
 

 TOTAL ENERGY    =       -291.620730329

 ENERGY CHANGE =         -0.001350379
 ENERGY RATIO  =          1.092021793
 TRUST RADIUS  =          0.200000000
 
 BFGS DELTA*GAMMA: 0.223E-02
 
 BFGS DELTA*DE2*DELTA: 0.251E-02
 
 *** ENTERING OPTIMIZATION CYCLE: 3 ***
 

 PROJECTED CARTESIAN GRADIENTS IN A.U.

  NO.  ATOM        X             Y             Z

    1  SI      -0.005870     -0.000001     -0.001574
    2  H        0.008786     -0.003469      0.002092
    3  H        0.008785      0.003472      0.002087
    4  H        0.010906      0.000003      0.007901
    5  H        0.002508     -0.000002     -0.003772


 ACTIVE CARTESIAN GRADIENTS

              1          2          3          4          5          6
          -0.016571  -0.000002  -0.004430   0.001542  -0.004126   0.000875

              7          8          9
           0.003118   0.000015   0.010095


 FULL LOCAL GRADIENT

              1          2          3          4          5          6
          -0.020028   0.000001   0.002859   0.001237  -0.002745  -0.000659

              7          8          9
           0.002080   0.001595  -0.000611


 TANGENTIAL LOCAL GRADIENTS IN A.U.

              1          2          3          4          5          6
           0.000001   0.002859   0.001237  -0.002745  -0.000659   0.002080

              7          8
           0.001595  -0.000611

 COSANG =         0.416604084
 
 RMSQ FORCE :   0.0017649  MAXIMUM :   0.0003000  CONVERGED : NO
 MAX FORCE  :   0.0028589  MAXIMUM :   0.0004500  CONVERGED : NO
 RMSQ FORCE6:   3.8716197  MAXIMUM6:   0.0003000  CONVERGED : NO
 MAX FORCE6 :   3.8707844  MAXIMUM6:   0.0004500  CONVERGED : NO
 RMSQ DR    :   0.0352685  MAXIMUM :   0.0012000  CONVERGED : NO
 MAX DR     :   0.0762570  MAXIMUM :   0.0018000  CONVERGED : NO
 


 HESSIAN EIGENVALUES


                1           2           3           4           5           6
             0.19388     1.00000     1.00000     1.00000     1.00000     1.00000
 


                7           8
             1.00051     1.03228
 


 LAMBDA FOR LMQA STEP: 0.00

  |TANGENTIAL STEP| =   0.012581  |PARALLEL STEP| =   0.000021


 STEP IN NORMAL COORDINATES

              1          2          3          4          5          6
           0.000896  -0.000000   0.000065  -0.002245   0.006566   0.004965

              7          8          9
          -0.003591  -0.008444   0.000686

 DISPLACEMENT STEP IN ANGSTROM

  NO.  ATOM        X             Y             Z

    1  SI       0.000168     -0.000000      0.000012
    2  H       -0.001017      0.002897      0.002031
    3  H       -0.001015     -0.002892      0.002025
    4  H        0.002444     -0.000007     -0.002800
    5  H       -0.001299      0.000001     -0.001322


 ACTIVE CARTESIAN DISPLACEMENT STEP

              1          2          3          4          5          6
           0.000896  -0.000000   0.000065  -0.002245   0.006566   0.004965

              7          8          9
          -0.003591  -0.008444   0.000686
 
 PREDICTED ENERGY CHANGE: -0.000022676
 
 INTERPOLATION DISTANCE: 3.7481163980
 
 *** SCFTOL TIGHTEN TO 0.250E-07 ***
 
 *** CDFTOL TIGHTEN TO 0.100E-04 ***


 COORDINATES OF OPTIMIZATION STEP 3 IN ANGSTROM

  NO.  ATOM        X              Y              Z        Z-ATOM   MASS   TYPE

    1  SI       -0.013489      -0.000000       0.002651      14    28.085  QM
    2  H        -0.657390       1.239803       0.508957       1     1.008  QM
    3  H        -0.657175      -1.239434       0.510109       1     1.008  QM
    4  H         0.285668      -0.000705      -1.453826       1     1.008  QM
    5  H         1.383695       0.000378       0.546127       1     1.008  QM


 
 NEW SCF-ENERGY CALCULATED IN 9 CYCLES
 

 TOTAL ENERGY    =       -291.620762500

 ENERGY CHANGE =         -0.000032172
 ENERGY RATIO  =          1.418780766
 TRUST RADIUS  =          0.200000000
 
 BFGS DELTA*GAMMA: 0.271E-04
 
 BFGS DELTA*DE2*DELTA: 0.461E-04
 
 *** ENTERING OPTIMIZATION CYCLE: 4 ***
 

 PROJECTED CARTESIAN GRADIENTS IN A.U.

  NO.  ATOM        X             Y             Z

    1  SI      -0.005484     -0.000001     -0.001458
    2  H        0.008059     -0.002393      0.002516
    3  H        0.008060      0.002399      0.002511
    4  H        0.011038      0.000003      0.006764
    5  H        0.001793     -0.000002     -0.004094


 ACTIVE CARTESIAN GRADIENTS

              1          2          3          4          5          6
          -0.015482  -0.000004  -0.004105   0.001219  -0.002800   0.001573

              7          8          9
           0.002488  -0.001312   0.009877


 FULL LOCAL GRADIENT

              1          2          3          4          5          6
          -0.019003  -0.000000   0.002700   0.000923  -0.001482   0.000172

              7          8          9
           0.001503   0.000121  -0.000224


 TANGENTIAL LOCAL GRADIENTS IN A.U.

              1          2          3          4          5          6
          -0.000000   0.002700   0.000923  -0.001482   0.000172   0.001503

              7          8
           0.000121  -0.000224

 COSANG =         0.914980916
 
 RMSQ FORCE :   0.0012596  MAXIMUM :   0.0003000  CONVERGED : NO
 MAX FORCE  :   0.0027001  MAXIMUM :   0.0004500  CONVERGED : NO
 RMSQ FORCE6:   3.1614858  MAXIMUM6:   0.0003000  CONVERGED : NO
 MAX FORCE6 :   3.1605894  MAXIMUM6:   0.0004500  CONVERGED : NO
 RMSQ DR    :   0.0041937  MAXIMUM :   0.0012000  CONVERGED : NO
 MAX DR     :   0.0084442  MAXIMUM :   0.0018000  CONVERGED : NO
 


 HESSIAN EIGENVALUES


                1           2           3           4           5           6
             0.17005     0.68588     1.00000     1.00000     1.00000     1.00001
 


                7           8
             1.00016     1.00518
 


 LAMBDA FOR LMQA STEP: 0.00

  |TANGENTIAL STEP| =   0.009397  |PARALLEL STEP| =   0.000012


 STEP IN NORMAL COORDINATES

              1          2          3          4          5          6
           0.001816   0.000001  -0.003543  -0.002436   0.005270   0.002190

              7          8          9
          -0.003918  -0.004279   0.000543

 DISPLACEMENT STEP IN ANGSTROM

  NO.  ATOM        X             Y             Z

    1  SI       0.000340      0.000000     -0.000662
    2  H       -0.001279      0.002401      0.002023
    3  H       -0.001277     -0.002395      0.002009
    4  H        0.001019     -0.000011     -0.000389
    5  H       -0.000260      0.000003     -0.000150


 ACTIVE CARTESIAN DISPLACEMENT STEP

              1          2          3          4          5          6
           0.001816   0.000001  -0.003543  -0.002436   0.005270   0.002190

              7          8          9
          -0.003918  -0.004279   0.000543
 
 PREDICTED ENERGY CHANGE: -0.000013204
 
 INTERPOLATION DISTANCE: 3.7481163980


 COORDINATES OF OPTIMIZATION STEP 4 IN ANGSTROM

  NO.  ATOM        X              Y              Z        Z-ATOM   MASS   TYPE

    1  SI       -0.013149       0.000000       0.001990      14    28.085  QM
    2  H        -0.658669       1.242205       0.510980       1     1.008  QM
    3  H        -0.658452      -1.241829       0.512118       1     1.008  QM
    4  H         0.286687      -0.000716      -1.454216       1     1.008  QM
    5  H         1.383435       0.000381       0.545977       1     1.008  QM


 
 NEW SCF-ENERGY CALCULATED IN 7 CYCLES
 

 TOTAL ENERGY    =       -291.620780218

 ENERGY CHANGE =         -0.000017718
 ENERGY RATIO  =          1.341905814
 TRUST RADIUS  =          0.200000000
 
 BFGS DELTA*GAMMA: 0.177E-04
 
 BFGS DELTA*DE2*DELTA: 0.268E-04
 
 *** ENTERING OPTIMIZATION CYCLE: 5 ***
 

 PROJECTED CARTESIAN GRADIENTS IN A.U.

  NO.  ATOM        X             Y             Z

    1  SI      -0.005146     -0.000002     -0.001735
    2  H        0.007355     -0.001366      0.003128
    3  H        0.007357      0.001376      0.003122
    4  H        0.010918      0.000002      0.006927
    5  H        0.001536     -0.000001     -0.004017


 ACTIVE CARTESIAN GRADIENTS

              1          2          3          4          5          6
          -0.014528  -0.000006  -0.004890   0.000816  -0.001565   0.001697

              7          8          9
           0.001690  -0.001831   0.009975


 FULL LOCAL GRADIENT

              1          2          3          4          5          6
          -0.018519  -0.000002   0.001571   0.000518  -0.000271   0.000363

              7          8          9
           0.000726  -0.000478   0.000197


 TANGENTIAL LOCAL GRADIENTS IN A.U.

              1          2          3          4          5          6
          -0.000002   0.001571   0.000518  -0.000271   0.000363   0.000726

              7          8
          -0.000478   0.000197

 COSANG =         0.896511789
 
 RMSQ FORCE :   0.0006834  MAXIMUM :   0.0003000  CONVERGED : NO
 MAX FORCE  :   0.0015709  MAXIMUM :   0.0004500  CONVERGED : NO
 RMSQ FORCE6:   2.2357700  MAXIMUM6:   0.0003000  CONVERGED : NO
 MAX FORCE6 :   2.2353966  MAXIMUM6:   0.0004500  CONVERGED : NO
 RMSQ DR    :   0.0031324  MAXIMUM :   0.0012000  CONVERGED : NO
 MAX DR     :   0.0052703  MAXIMUM :   0.0018000  CONVERGED : NO
 


 HESSIAN EIGENVALUES


                1           2           3           4           5           6
             0.18525     0.40961     1.00000     1.00000     1.00000     1.00002
 


                7           8
             1.00043     1.01386
 


 LAMBDA FOR LMQA STEP: 0.00

  |TANGENTIAL STEP| =   0.005306  |PARALLEL STEP| =   0.000004


 STEP IN NORMAL COORDINATES

              1          2          3          4          5          6
           0.001375   0.000004  -0.003991  -0.001471   0.001700  -0.000436

              7          8          9
          -0.002240   0.000264  -0.000037

 DISPLACEMENT STEP IN ANGSTROM

  NO.  ATOM        X             Y             Z

    1  SI       0.000258      0.000001     -0.000746
    2  H       -0.000825      0.000856      0.001066
    3  H       -0.000824     -0.000852      0.001051
    4  H       -0.000304     -0.000011      0.001140
    5  H        0.000592      0.000004      0.000679


 ACTIVE CARTESIAN DISPLACEMENT STEP

              1          2          3          4          5          6
           0.001375   0.000004  -0.003991  -0.001471   0.001700  -0.000436

              7          8          9
          -0.002240   0.000264  -0.000037
 
 PREDICTED ENERGY CHANGE: -0.000004814
 
 INTERPOLATION DISTANCE: 3.7481163980


 COORDINATES OF OPTIMIZATION STEP 5 IN ANGSTROM

  NO.  ATOM        X              Y              Z        Z-ATOM   MASS   TYPE

    1  SI       -0.012891       0.000001       0.001244      14    28.085  QM
    2  H        -0.659494       1.243060       0.512046       1     1.008  QM
    3  H        -0.659276      -1.242681       0.513169       1     1.008  QM
    4  H         0.286383      -0.000727      -1.453076       1     1.008  QM
    5  H         1.384027       0.000385       0.546656       1     1.008  QM


 
 NEW SCF-ENERGY CALCULATED IN 8 CYCLES
 

 TOTAL ENERGY    =       -291.620786110

 ENERGY CHANGE =         -0.000005891
 ENERGY RATIO  =          1.223758128
 TRUST RADIUS  =          0.200000000
 
 BFGS DELTA*GAMMA: 0.753E-05
 
 BFGS DELTA*DE2*DELTA: 0.977E-05
 
 *** ENTERING OPTIMIZATION CYCLE: 6 ***
 

 PROJECTED CARTESIAN GRADIENTS IN A.U.

  NO.  ATOM        X             Y             Z

    1  SI      -0.005011     -0.000002     -0.002116
    2  H        0.007004     -0.000874      0.003568
    3  H        0.007007      0.000885      0.003561
    4  H        0.010713      0.000002      0.007753
    5  H        0.001728     -0.000001     -0.003712


 ACTIVE CARTESIAN GRADIENTS

              1          2          3          4          5          6
          -0.014147  -0.000007  -0.005966   0.000537  -0.000999   0.001428

              7          8          9
           0.001161  -0.001623   0.010164


 FULL LOCAL GRADIENT

              1          2          3          4          5          6
          -0.018595  -0.000004   0.000412   0.000231   0.000310   0.000089

              7          8          9
           0.000186  -0.000270   0.000372


 TANGENTIAL LOCAL GRADIENTS IN A.U.

              1          2          3          4          5          6
          -0.000004   0.000412   0.000231   0.000310   0.000089   0.000186

              7          8
          -0.000270   0.000372

 COSANG =         0.719747236
 
 RMSQ FORCE :   0.0002677  MAXIMUM :   0.0003000  CONVERGED :YES
 MAX FORCE  :   0.0004125  MAXIMUM :   0.0004500  CONVERGED :YES
 RMSQ FORCE6:   0.0061497  MAXIMUM6:   0.0003000  CONVERGED : NO
 MAX FORCE6 :   0.0125995  MAXIMUM6:   0.0004500  CONVERGED : NO
 RMSQ DR    :   0.0017687  MAXIMUM :   0.0012000  CONVERGED : NO
 MAX DR     :   0.0039914  MAXIMUM :   0.0018000  CONVERGED : NO
 


 HESSIAN EIGENVALUES


                1           2           3           4           5           6
             0.20971     0.27704     1.00000     1.00000     1.00000     1.00002
 


                7           8
             1.00100     1.02059
 


 LAMBDA FOR LMQA STEP: 0.00

  |TANGENTIAL STEP| =   0.002240  |PARALLEL STEP| =   0.000001


 STEP IN NORMAL COORDINATES

              1          2          3          4          5          6
           0.000260   0.000005  -0.001525  -0.000385  -0.000565  -0.000682

              7          8          9
          -0.000391   0.001178  -0.000387

 DISPLACEMENT STEP IN ANGSTROM

  NO.  ATOM        X             Y             Z

    1  SI       0.000049      0.000001     -0.000285
    2  H       -0.000188     -0.000181      0.000174
    3  H       -0.000188      0.000181      0.000164
    4  H       -0.000402     -0.000007      0.000671
    5  H        0.000520      0.000002      0.000496


 ACTIVE CARTESIAN DISPLACEMENT STEP

              1          2          3          4          5          6
           0.000260   0.000005  -0.001525  -0.000385  -0.000565  -0.000682

              7          8          9
          -0.000391   0.001178  -0.000387
 
 PREDICTED ENERGY CHANGE: -0.000000741
 
 INTERPOLATION DISTANCE: 3.7481163980
 
 *** SCFTOL TIGHTEN TO 0.100E-08 ***
 
 *** CDFTOL TIGHTEN TO 0.500E-05 ***


 COORDINATES OF OPTIMIZATION STEP 6 IN ANGSTROM

  NO.  ATOM        X              Y              Z        Z-ATOM   MASS   TYPE

    1  SI       -0.012842       0.000002       0.000959      14    28.085  QM
    2  H        -0.659682       1.242879       0.512220       1     1.008  QM
    3  H        -0.659464      -1.242499       0.513333       1     1.008  QM
    4  H         0.285982      -0.000734      -1.452405       1     1.008  QM
    5  H         1.384547       0.000387       0.547152       1     1.008  QM


 
 NEW SCF-ENERGY CALCULATED IN 7 CYCLES
 

 TOTAL ENERGY    =       -291.620787056

 ENERGY CHANGE =         -0.000000946
 ENERGY RATIO  =          1.275921955
 TRUST RADIUS  =          0.200000000
 
 BFGS DELTA*GAMMA: 0.110E-05
 
 BFGS DELTA*DE2*DELTA: 0.151E-05
 
 *** ENTERING OPTIMIZATION CYCLE: 7 ***
 

 PROJECTED CARTESIAN GRADIENTS IN A.U.

  NO.  ATOM        X             Y             Z

    1  SI      -0.005035     -0.000002     -0.002262
    2  H        0.006990     -0.000858      0.003663
    3  H        0.006993      0.000870      0.003655
    4  H        0.010640      0.000002      0.008161
    5  H        0.001955     -0.000001     -0.003539


 ACTIVE CARTESIAN GRADIENTS

              1          2          3          4          5          6
          -0.014215  -0.000007  -0.006379   0.000462  -0.001000   0.001243

              7          8          9
           0.001044  -0.001366   0.010208


 FULL LOCAL GRADIENT

              1          2          3          4          5          6
          -0.018773  -0.000004   0.000058   0.000149   0.000325  -0.000119

              7          8          9
           0.000054   0.000011   0.000311


 TANGENTIAL LOCAL GRADIENTS IN A.U.

              1          2          3          4          5          6
          -0.000004   0.000058   0.000149   0.000325  -0.000119   0.000054

              7          8
           0.000011   0.000311

 COSANG =         0.723547153
 
 *** CONVERGED BY GRADIENT AND DISPLACEMENT CRITERIA ***
 *** AFTER 6 OPTIMIZATION CYCLES ***
 
 
 RMSQ FORCE :   0.0001751  MAXIMUM :   0.0003000  CONVERGED :YES
 MAX FORCE  :   0.0003252  MAXIMUM :   0.0004500  CONVERGED :YES
 RMSQ FORCE6:   0.0038166  MAXIMUM6:   0.0003000  CONVERGED : NO
 MAX FORCE6 :   0.0077950  MAXIMUM6:   0.0004500  CONVERGED : NO
 RMSQ DR    :   0.0007467  MAXIMUM :   0.0012000  CONVERGED :YES
 MAX DR     :   0.0015252  MAXIMUM :   0.0018000  CONVERGED :YES
 
 
 *** THE GEOMETRY IS OPTIMIZED ***
 
 
 INTERPOLATION DISTANCE: 3.7481163980


 RELAXED REACTANT COORDINATES OF SADDLE STEP 1 IN ANGSTROM

  NO.  ATOM        X              Y              Z        Z-ATOM   MASS   TYPE

    1  SI       -0.012842       0.000002       0.000959      14    28.085  QM
    2  H        -0.659682       1.242879       0.512220       1     1.008  QM
    3  H        -0.659464      -1.242499       0.513333       1     1.008  QM
    4  H         0.285982      -0.000734      -1.452405       1     1.008  QM
    5  H         1.384547       0.000387       0.547152       1     1.008  QM


 NUMBER OF CONSTRAINED OPTIMIZATION CYCLES: 6
 
 RELAXED REACTANT ENERGY = -291.620787055543
 
 ANGLE BETWEEN SUCCESSIVE SADDLE GRADIENTS: -0.131
 
 
 ERROR REACTANT - PRODUCT 0.076366729875
 
 
 DESADDLE_1 0.003217140489
 
 RMSQ FORCE :   0.0061054  MAXIMUM :   0.0003000  CONVERGED :NO 
 MAX FORCE  :   0.0172893  MAXIMUM :   0.0004500  CONVERGED :NO 


 UNRELAXED COORDINATES OF SADDLE STEP 2 IN ANGSTROM

  NO.  ATOM        X              Y              Z        Z-ATOM   MASS   TYPE

    1  SI       -0.024110      -0.000001      -0.004689      14    28.085  QM
    2  H        -0.578741       1.231448       0.555242       1     1.008  QM
    3  H        -0.578534      -1.231027       0.556336       1     1.008  QM
    4  H         0.409454      -0.000693      -1.365564       1     1.008  QM
    5  H         1.413816       0.000373       0.516967       1     1.008  QM


 UNRELAXED SCF-ENERGY CALCULATED IN 10 CYCLES
 
 UNRELAXED TOTAL SADDLE ENERGY = -291.611339063664
 
 
 
 
 ***************************************
 *** MOLECULAR GEOMETRY OPTIMIZATION ***
 ***************************************
 
 INTERPOLATION DISTANCE: 3.3725811711
 
 *** ACTIVE DEGREES OF FREEDOM: 9 ***
 
 *** ENTERING OPTIMIZATION CYCLE: 1 ***
 

 PROJECTED CARTESIAN GRADIENTS IN A.U.

  NO.  ATOM        X             Y             Z

    1  SI      -0.010682     -0.000005     -0.007994
    2  H        0.016261     -0.009735      0.004637
    3  H        0.016261      0.009747      0.004621
    4  H        0.012623      0.000015      0.035160
    5  H        0.011242      0.000000     -0.002223


 ACTIVE CARTESIAN GRADIENTS

              1          2          3          4          5          6
          -0.030196  -0.000014  -0.022566   0.002710  -0.012083  -0.008587

              7          8          9
           0.005205   0.015020   0.023782


 FULL LOCAL GRADIENT

              1          2          3          4          5          6
          -0.042497  -0.000008  -0.008285   0.001839  -0.008951  -0.012119

              7          8          9
           0.002719   0.018741   0.001666


 TANGENTIAL LOCAL GRADIENTS IN A.U.

              1          2          3          4          5          6
          -0.000008  -0.008285   0.001839  -0.008951  -0.012119   0.002719

              7          8
           0.018741   0.001666
 
 RMSQ FORCE :   0.0090856  MAXIMUM :   0.0003000  CONVERGED : NO
 MAX FORCE  :   0.0187408  MAXIMUM :   0.0004500  CONVERGED : NO
 RMSQ FORCE6:   4.9909144  MAXIMUM6:   0.0003000  CONVERGED : NO
 MAX FORCE6 :   4.9812592  MAXIMUM6:   0.0004500  CONVERGED : NO
 


 HESSIAN EIGENVALUES


                1           2           3           4           5           6
             1.00000     1.00000     1.00000     1.00000     1.00000     1.00000
 


                7           8
             1.00000     1.00000
 


 LAMBDA FOR LMQA STEP: 0.00

  |TANGENTIAL STEP| =   0.025698  |PARALLEL STEP| =   0.000098


 STEP IN NORMAL COORDINATES

              1          2          3          4          5          6
          -0.002351   0.000007   0.008024  -0.001867   0.009081   0.011990

              7          8          9
          -0.002778  -0.018740  -0.001365

 DISPLACEMENT STEP IN ANGSTROM

  NO.  ATOM        X             Y             Z

    1  SI      -0.000440      0.000001      0.001484
    2  H       -0.000224      0.003852      0.002129
    3  H       -0.000225     -0.003854      0.002135
    4  H        0.006219     -0.000004     -0.009205
    5  H       -0.003447     -0.000002     -0.002891


 ACTIVE CARTESIAN DISPLACEMENT STEP

              1          2          3          4          5          6
          -0.002351   0.000007   0.008024  -0.001867   0.009081   0.011990

              7          8          9
          -0.002778  -0.018740  -0.001365
 
 PREDICTED ENERGY CHANGE: -0.000326029
 
 INTERPOLATION DISTANCE: 3.3725811711
 
 *** SCFTOL TIGHTEN TO 0.100E-06 ***
 
 *** CDFTOL TIGHTEN TO 0.750E-04 ***


 COORDINATES OF OPTIMIZATION STEP 1 IN ANGSTROM

  NO.  ATOM        X              Y              Z        Z-ATOM   MASS   TYPE

    1  SI       -0.024550       0.000000      -0.003205      14    28.085  QM
    2  H        -0.578965       1.235300       0.557371       1     1.008  QM
    3  H        -0.578759      -1.234881       0.558471       1     1.008  QM
    4  H         0.415673      -0.000697      -1.374769       1     1.008  QM
    5  H         1.410369       0.000371       0.514076       1     1.008  QM


 
 NEW SCF-ENERGY CALCULATED IN 8 CYCLES
 

 TOTAL ENERGY    =       -291.611918364

 ENERGY CHANGE =         -0.000579300
 ENERGY RATIO  =          1.776836371
 TRUST RADIUS  =          0.200000000
 
 BFGS DELTA*GAMMA: 0.152E-03
 
 BFGS DELTA*DE2*DELTA: 0.660E-03
 
 *** ENTERING OPTIMIZATION CYCLE: 2 ***
 

 PROJECTED CARTESIAN GRADIENTS IN A.U.

  NO.  ATOM        X             Y             Z

    1  SI      -0.010617     -0.000004     -0.006695
    2  H        0.015801     -0.008545      0.004542
    3  H        0.015800      0.008553      0.004528
    4  H        0.014357      0.000012      0.029571
    5  H        0.010084     -0.000001     -0.003298


 ACTIVE CARTESIAN GRADIENTS

              1          2          3          4          5          6
          -0.030006  -0.000011  -0.018874   0.002291  -0.010630  -0.005933

              7          8          9
           0.004766   0.011030   0.021972


 FULL LOCAL GRADIENT

              1          2          3          4          5          6
          -0.040713  -0.000004  -0.004889   0.001438  -0.007530  -0.009160

              7          8          9
           0.002346   0.014395   0.000622


 TANGENTIAL LOCAL GRADIENTS IN A.U.

              1          2          3          4          5          6
          -0.000004  -0.004889   0.001438  -0.007530  -0.009160   0.002346

              7          8
           0.014395   0.000622

 COSANG =         0.996021211
 
 RMSQ FORCE :   0.0068891  MAXIMUM :   0.0003000  CONVERGED : NO
 MAX FORCE  :   0.0143948  MAXIMUM :   0.0004500  CONVERGED : NO
 RMSQ FORCE6:   4.4659743  MAXIMUM6:   0.0003000  CONVERGED : NO
 MAX FORCE6 :   4.4592613  MAXIMUM6:   0.0004500  CONVERGED : NO
 RMSQ DR    :   0.0085661  MAXIMUM :   0.0012000  CONVERGED : NO
 MAX DR     :   0.0187403  MAXIMUM :   0.0018000  CONVERGED : NO
 


 HESSIAN EIGENVALUES


                1           2           3           4           5           6
             0.22314     1.00000     1.00000     1.00000     1.00000     1.00000
 


                7           8
             1.00000     1.02488
 


 LAMBDA FOR LMQA STEP: 0.00

  |TANGENTIAL STEP| =   0.087320  |PARALLEL STEP| =   0.001131


 STEP IN NORMAL COORDINATES

              1          2          3          4          5          6
          -0.005814   0.000020   0.021652  -0.006423   0.034006   0.040644

              7          8          9
          -0.010565  -0.064487  -0.001921

 DISPLACEMENT STEP IN ANGSTROM

  NO.  ATOM        X             Y             Z

    1  SI      -0.001089      0.000004      0.004004
    2  H       -0.001215      0.014359      0.008872
    3  H       -0.001217     -0.014359      0.008890
    4  H        0.020937     -0.000013     -0.029133
    5  H       -0.012758     -0.000006     -0.009764


 ACTIVE CARTESIAN DISPLACEMENT STEP

              1          2          3          4          5          6
          -0.005814   0.000020   0.021652  -0.006423   0.034006   0.040644

              7          8          9
          -0.010565  -0.064487  -0.001921
 
 PREDICTED ENERGY CHANGE: -0.000811011
 
 INTERPOLATION DISTANCE: 3.3725811711


 COORDINATES OF OPTIMIZATION STEP 2 IN ANGSTROM

  NO.  ATOM        X              Y              Z        Z-ATOM   MASS   TYPE

    1  SI       -0.025639       0.000004       0.000799      14    28.085  QM
    2  H        -0.580180       1.249659       0.566243       1     1.008  QM
    3  H        -0.579976      -1.249240       0.567361       1     1.008  QM
    4  H         0.436610      -0.000709      -1.403903       1     1.008  QM
    5  H         1.397611       0.000365       0.504312       1     1.008  QM


 
 NEW SCF-ENERGY CALCULATED IN 9 CYCLES
 

 TOTAL ENERGY    =       -291.612805988

 ENERGY CHANGE =         -0.000887624
 ENERGY RATIO  =          1.094466416
 TRUST RADIUS  =          0.200000000
 
 BFGS DELTA*GAMMA: 0.150E-02
 
 BFGS DELTA*DE2*DELTA: 0.169E-02
 
 *** ENTERING OPTIMIZATION CYCLE: 3 ***
 

 PROJECTED CARTESIAN GRADIENTS IN A.U.

  NO.  ATOM        X             Y             Z

    1  SI      -0.009698     -0.000001     -0.003228
    2  H        0.013501     -0.004003      0.004878
    3  H        0.013499      0.004006      0.004871
    4  H        0.018843      0.000004      0.014013
    5  H        0.005347     -0.000003     -0.006721


 ACTIVE CARTESIAN GRADIENTS

              1          2          3          4          5          6
          -0.027399  -0.000002  -0.009028   0.001020  -0.004994   0.001836

              7          8          9
           0.002960  -0.001068   0.017387


 FULL LOCAL GRADIENT

              1          2          3          4          5          6
          -0.034002   0.000005   0.003243   0.000259  -0.002136  -0.000378

              7          8          9
           0.000860   0.001091  -0.000637


 TANGENTIAL LOCAL GRADIENTS IN A.U.

              1          2          3          4          5          6
           0.000005   0.003243   0.000259  -0.002136  -0.000378   0.000860

              7          8
           0.001091  -0.000637

 COSANG =         0.261460239
 
 RMSQ FORCE :   0.0014843  MAXIMUM :   0.0003000  CONVERGED : NO
 MAX FORCE  :   0.0032429  MAXIMUM :   0.0004500  CONVERGED : NO
 RMSQ FORCE6:   3.8718359  MAXIMUM6:   0.0003000  CONVERGED : NO
 MAX FORCE6 :   3.8704809  MAXIMUM6:   0.0004500  CONVERGED : NO
 RMSQ DR    :   0.0291090  MAXIMUM :   0.0012000  CONVERGED : NO
 MAX DR     :   0.0644868  MAXIMUM :   0.0018000  CONVERGED : NO
 


 HESSIAN EIGENVALUES


                1           2           3           4           5           6
             0.19221     0.99999     1.00000     1.00000     1.00000     1.00000
 


                7           8
             1.00035     1.03714
 


 LAMBDA FOR LMQA STEP: 0.00

  |TANGENTIAL STEP| =   0.007777  |PARALLEL STEP| =   0.000009


 STEP IN NORMAL COORDINATES

              1          2          3          4          5          6
           0.001101  -0.000003  -0.001689  -0.000668   0.004337   0.002898

              7          8          9
          -0.001583  -0.005107   0.000422

 DISPLACEMENT STEP IN ANGSTROM

  NO.  ATOM        X             Y             Z

    1  SI       0.000206     -0.000001     -0.000312
    2  H       -0.000470      0.001814      0.001606
    3  H       -0.000468     -0.001807      0.001597
    4  H        0.001159     -0.000007     -0.001224
    5  H       -0.001310      0.000003     -0.000334


 ACTIVE CARTESIAN DISPLACEMENT STEP

              1          2          3          4          5          6
           0.001101  -0.000003  -0.001689  -0.000668   0.004337   0.002898

              7          8          9
          -0.001583  -0.005107   0.000422
 
 PREDICTED ENERGY CHANGE: -0.000011773
 
 INTERPOLATION DISTANCE: 3.3725811711
 
 *** SCFTOL TIGHTEN TO 0.250E-07 ***
 
 *** CDFTOL TIGHTEN TO 0.100E-04 ***


 COORDINATES OF OPTIMIZATION STEP 3 IN ANGSTROM

  NO.  ATOM        X              Y              Z        Z-ATOM   MASS   TYPE

    1  SI       -0.025432       0.000003       0.000487      14    28.085  QM
    2  H        -0.580650       1.251474       0.567850       1     1.008  QM
    3  H        -0.580444      -1.251047       0.568958       1     1.008  QM
    4  H         0.437769      -0.000716      -1.405127       1     1.008  QM
    5  H         1.396300       0.000367       0.503978       1     1.008  QM


 
 NEW SCF-ENERGY CALCULATED IN 8 CYCLES
 

 TOTAL ENERGY    =       -291.612824427

 ENERGY CHANGE =         -0.000018439
 ENERGY RATIO  =          1.566252657
 TRUST RADIUS  =          0.200000000
 
 BFGS DELTA*GAMMA: 0.108E-04
 
 BFGS DELTA*DE2*DELTA: 0.241E-04
 
 *** ENTERING OPTIMIZATION CYCLE: 4 ***
 

 PROJECTED CARTESIAN GRADIENTS IN A.U.

  NO.  ATOM        X             Y             Z

    1  SI      -0.009431     -0.000001     -0.003292
    2  H        0.013053     -0.003254      0.005288
    3  H        0.013053      0.003261      0.005280
    4  H        0.018868      0.000004      0.013655
    5  H        0.004811     -0.000003     -0.006844


 ACTIVE CARTESIAN GRADIENTS

              1          2          3          4          5          6
          -0.026647  -0.000004  -0.009214   0.000860  -0.004052   0.002199

              7          8          9
           0.002556  -0.001823   0.017414


 FULL LOCAL GRADIENT

              1          2          3          4          5          6
          -0.033476   0.000002   0.002740   0.000108  -0.001216   0.000066

              7          8          9
           0.000490   0.000235  -0.000274


 TANGENTIAL LOCAL GRADIENTS IN A.U.

              1          2          3          4          5          6
           0.000002   0.002740   0.000108  -0.001216   0.000066   0.000490

              7          8
           0.000235  -0.000274

 COSANG =         0.959996831
 
 RMSQ FORCE :   0.0010824  MAXIMUM :   0.0003000  CONVERGED : NO
 MAX FORCE  :   0.0027400  MAXIMUM :   0.0004500  CONVERGED : NO
 RMSQ FORCE6:   3.1615962  MAXIMUM6:   0.0003000  CONVERGED : NO
 MAX FORCE6 :   3.1605572  MAXIMUM6:   0.0004500  CONVERGED : NO
 RMSQ DR    :   0.0025925  MAXIMUM :   0.0012000  CONVERGED : NO
 MAX DR     :   0.0051070  MAXIMUM :   0.0018000  CONVERGED : NO
 


 HESSIAN EIGENVALUES


                1           2           3           4           5           6
             0.17386     0.50769     1.00000     1.00000     1.00000     1.00000
 


                7           8
             1.00048     1.00957
 


 LAMBDA FOR LMQA STEP: 0.00

  |TANGENTIAL STEP| =   0.009574  |PARALLEL STEP| =   0.000014


 STEP IN NORMAL COORDINATES

              1          2          3          4          5          6
           0.002749  -0.000004  -0.005683  -0.000656   0.005200   0.001944

              7          8          9
          -0.001984  -0.004031   0.000621

 DISPLACEMENT STEP IN ANGSTROM

  NO.  ATOM        X             Y             Z

    1  SI       0.000515     -0.000001     -0.001050
    2  H       -0.000795      0.002158      0.002426
    3  H       -0.000791     -0.002144      0.002400
    4  H        0.000214     -0.000017      0.000225
    5  H       -0.001347      0.000007      0.000489


 ACTIVE CARTESIAN DISPLACEMENT STEP

              1          2          3          4          5          6
           0.002749  -0.000004  -0.005683  -0.000656   0.005200   0.001944

              7          8          9
          -0.001984  -0.004031   0.000621
 
 PREDICTED ENERGY CHANGE: -0.000012353
 
 INTERPOLATION DISTANCE: 3.3725811711


 COORDINATES OF OPTIMIZATION STEP 4 IN ANGSTROM

  NO.  ATOM        X              Y              Z        Z-ATOM   MASS   TYPE

    1  SI       -0.024917       0.000003      -0.000563      14    28.085  QM
    2  H        -0.581445       1.253631       0.570275       1     1.008  QM
    3  H        -0.581235      -1.253191       0.571359       1     1.008  QM
    4  H         0.437983      -0.000733      -1.404902       1     1.008  QM
    5  H         1.394954       0.000374       0.504467       1     1.008  QM


 
 NEW SCF-ENERGY CALCULATED IN 9 CYCLES
 

 TOTAL ENERGY    =       -291.612839379

 ENERGY CHANGE =         -0.000014952
 ENERGY RATIO  =          1.210410428
 TRUST RADIUS  =          0.200000000
 
 BFGS DELTA*GAMMA: 0.204E-04
 
 BFGS DELTA*DE2*DELTA: 0.256E-04
 
 *** ENTERING OPTIMIZATION CYCLE: 5 ***
 

 PROJECTED CARTESIAN GRADIENTS IN A.U.

  NO.  ATOM        X             Y             Z

    1  SI      -0.009008     -0.000003     -0.003721
    2  H        0.012387     -0.002211      0.006062
    3  H        0.012389      0.002226      0.006050
    4  H        0.018522      0.000004      0.014277
    5  H        0.004251     -0.000002     -0.006744


 ACTIVE CARTESIAN GRADIENTS

              1          2          3          4          5          6
          -0.025453  -0.000009  -0.010440   0.000637  -0.002741   0.002228

              7          8          9
           0.001918  -0.002228   0.017810


 FULL LOCAL GRADIENT

              1          2          3          4          5          6
          -0.033077  -0.000004   0.001067  -0.000106   0.000080   0.000168

              7          8          9
          -0.000114  -0.000262   0.000447


 TANGENTIAL LOCAL GRADIENTS IN A.U.

              1          2          3          4          5          6
          -0.000004   0.001067  -0.000106   0.000080   0.000168  -0.000114

              7          8
          -0.000262   0.000447

 COSANG =         0.697451033
 
 RMSQ FORCE :   0.0004279  MAXIMUM :   0.0003000  CONVERGED : NO
 MAX FORCE  :   0.0010665  MAXIMUM :   0.0004500  CONVERGED : NO
 RMSQ FORCE6:   2.2358819  MAXIMUM6:   0.0003000  CONVERGED : NO
 MAX FORCE6 :   2.2356133  MAXIMUM6:   0.0004500  CONVERGED : NO
 RMSQ DR    :   0.0031915  MAXIMUM :   0.0012000  CONVERGED : NO
 MAX DR     :   0.0056828  MAXIMUM :   0.0018000  CONVERGED : NO
 


 HESSIAN EIGENVALUES


                1           2           3           4           5           6
             0.19051     0.35967     1.00000     1.00000     1.00000     1.00000
 


                7           8
             1.00057     1.03263
 


 LAMBDA FOR LMQA STEP: 0.00

  |TANGENTIAL STEP| =   0.002985  |PARALLEL STEP| =   0.000001


 STEP IN NORMAL COORDINATES

              1          2          3          4          5          6
           0.000907   0.000003  -0.002675   0.000117   0.000253  -0.000550

              7          8          9
          -0.000035   0.000695  -0.000266

 DISPLACEMENT STEP IN ANGSTROM

  NO.  ATOM        X             Y             Z

    1  SI       0.000170      0.000001     -0.000495
    2  H       -0.000133      0.000086      0.000555
    3  H       -0.000132     -0.000083      0.000540
    4  H       -0.000647     -0.000010      0.000812
    5  H        0.000015      0.000004      0.000703


 ACTIVE CARTESIAN DISPLACEMENT STEP

              1          2          3          4          5          6
           0.000907   0.000003  -0.002675   0.000117   0.000253  -0.000550

              7          8          9
          -0.000035   0.000695  -0.000266
 
 PREDICTED ENERGY CHANGE: -0.000001657
 
 INTERPOLATION DISTANCE: 3.3725811711


 COORDINATES OF OPTIMIZATION STEP 5 IN ANGSTROM

  NO.  ATOM        X              Y              Z        Z-ATOM   MASS   TYPE

    1  SI       -0.024748       0.000003      -0.001057      14    28.085  QM
    2  H        -0.581577       1.253718       0.570830       1     1.008  QM
    3  H        -0.581366      -1.253274       0.571899       1     1.008  QM
    4  H         0.437336      -0.000743      -1.404090       1     1.008  QM
    5  H         1.394969       0.000378       0.505170       1     1.008  QM


 
 NEW SCF-ENERGY CALCULATED IN 8 CYCLES
 

 TOTAL ENERGY    =       -291.612841642

 ENERGY CHANGE =         -0.000002263
 ENERGY RATIO  =          1.366101461
 TRUST RADIUS  =          0.200000000
 
 BFGS DELTA*GAMMA: 0.219E-05
 
 BFGS DELTA*DE2*DELTA: 0.340E-05
 
 *** ENTERING OPTIMIZATION CYCLE: 6 ***
 

 PROJECTED CARTESIAN GRADIENTS IN A.U.

  NO.  ATOM        X             Y             Z

    1  SI      -0.008931     -0.000004     -0.003947
    2  H        0.012277     -0.002059      0.006279
    3  H        0.012280      0.002076      0.006266
    4  H        0.018300      0.000004      0.014868
    5  H        0.004284     -0.000002     -0.006576


 ACTIVE CARTESIAN GRADIENTS

              1          2          3          4          5          6
          -0.025236  -0.000011  -0.011083   0.000598  -0.002552   0.002016

              7          8          9
           0.001783  -0.001992   0.017998


 FULL LOCAL GRADIENT

              1          2          3          4          5          6
          -0.033182  -0.000005   0.000364  -0.000146   0.000278  -0.000053

              7          8          9
          -0.000252  -0.000018   0.000600


 TANGENTIAL LOCAL GRADIENTS IN A.U.

              1          2          3          4          5          6
          -0.000005   0.000364  -0.000146   0.000278  -0.000053  -0.000252

              7          8
          -0.000018   0.000600

 COSANG =         0.732192569
 
 RMSQ FORCE :   0.0002867  MAXIMUM :   0.0003000  CONVERGED :YES
 MAX FORCE  :   0.0006001  MAXIMUM :   0.0004500  CONVERGED : NO
 RMSQ FORCE6:   0.0049619  MAXIMUM6:   0.0003000  CONVERGED : NO
 MAX FORCE6 :   0.0103069  MAXIMUM6:   0.0004500  CONVERGED : NO
 RMSQ DR    :   0.0009951  MAXIMUM :   0.0012000  CONVERGED :YES
 MAX DR     :   0.0026746  MAXIMUM :   0.0018000  CONVERGED : NO
 


 HESSIAN EIGENVALUES


                1           2           3           4           5           6
             0.19305     0.23187     0.99862     1.00000     1.00000     1.00000
 


                7           8
             1.00001     1.02020
 


 LAMBDA FOR LMQA STEP: 0.00

  |TANGENTIAL STEP| =   0.002202  |PARALLEL STEP| =   0.000001


 STEP IN NORMAL COORDINATES

              1          2          3          4          5          6
           0.000293   0.000008  -0.001771   0.000289  -0.000501  -0.000350

              7          8          9
           0.000416   0.000636  -0.000770

 DISPLACEMENT STEP IN ANGSTROM

  NO.  ATOM        X             Y             Z

    1  SI       0.000055      0.000001     -0.000328
    2  H        0.000060     -0.000237      0.000326
    3  H        0.000060      0.000237      0.000312
    4  H       -0.000510     -0.000012      0.000377
    5  H        0.000101      0.000004      0.000715


 ACTIVE CARTESIAN DISPLACEMENT STEP

              1          2          3          4          5          6
           0.000293   0.000008  -0.001771   0.000289  -0.000501  -0.000350

              7          8          9
           0.000416   0.000636  -0.000770
 
 PREDICTED ENERGY CHANGE: -0.000000689
 
 INTERPOLATION DISTANCE: 3.3725811711
 
 *** SCFTOL TIGHTEN TO 0.500E-08 ***
 
 *** CDFTOL TIGHTEN TO 0.750E-05 ***


 COORDINATES OF OPTIMIZATION STEP 6 IN ANGSTROM

  NO.  ATOM        X              Y              Z        Z-ATOM   MASS   TYPE

    1  SI       -0.024693       0.000005      -0.001385      14    28.085  QM
    2  H        -0.581517       1.253481       0.571156       1     1.008  QM
    3  H        -0.581307      -1.253037       0.572211       1     1.008  QM
    4  H         0.436826      -0.000755      -1.403713       1     1.008  QM
    5  H         1.395069       0.000383       0.505886       1     1.008  QM


 
 NEW SCF-ENERGY CALCULATED IN 6 CYCLES
 

 TOTAL ENERGY    =       -291.612842675

 ENERGY CHANGE =         -0.000001033
 ENERGY RATIO  =          1.498129007
 TRUST RADIUS  =          0.200000000
 
 BFGS DELTA*GAMMA: 0.737E-06
 
 BFGS DELTA*DE2*DELTA: 0.143E-05
 
 *** ENTERING OPTIMIZATION CYCLE: 7 ***
 

 PROJECTED CARTESIAN GRADIENTS IN A.U.

  NO.  ATOM        X             Y             Z

    1  SI      -0.008930     -0.000004     -0.004068
    2  H        0.012279     -0.002065      0.006365
    3  H        0.012282      0.002083      0.006351
    4  H        0.018187      0.000004      0.015194
    5  H        0.004389     -0.000002     -0.006435


 ACTIVE CARTESIAN GRADIENTS

              1          2          3          4          5          6
          -0.025234  -0.000011  -0.011426   0.000590  -0.002563   0.001874

              7          8          9
           0.001755  -0.001794   0.018045


 FULL LOCAL GRADIENT

              1          2          3          4          5          6
          -0.033302  -0.000005   0.000034  -0.000154   0.000277  -0.000209

              7          8          9
          -0.000286   0.000195   0.000572


 TANGENTIAL LOCAL GRADIENTS IN A.U.

              1          2          3          4          5          6
          -0.000005   0.000034  -0.000154   0.000277  -0.000209  -0.000286

              7          8
           0.000195   0.000572

 COSANG =         0.856561425
 
 RMSQ FORCE :   0.0002720  MAXIMUM :   0.0003000  CONVERGED :YES
 MAX FORCE  :   0.0005717  MAXIMUM :   0.0004500  CONVERGED : NO
 RMSQ FORCE6:   0.0030310  MAXIMUM6:   0.0003000  CONVERGED : NO
 MAX FORCE6 :   0.0063743  MAXIMUM6:   0.0004500  CONVERGED : NO
 RMSQ DR    :   0.0007340  MAXIMUM :   0.0012000  CONVERGED :YES
 MAX DR     :   0.0017707  MAXIMUM :   0.0018000  CONVERGED :YES
 


 HESSIAN EIGENVALUES


                1           2           3           4           5           6
             0.13487     0.20147     0.85802     1.00000     1.00000     1.00000
 


                7           8
             1.00000     1.01159
 


 LAMBDA FOR LMQA STEP: 0.00

  |TANGENTIAL STEP| =   0.002999  |PARALLEL STEP| =   0.000001


 STEP IN NORMAL COORDINATES

              1          2          3          4          5          6
           0.000068   0.000017  -0.002174   0.000537  -0.000804   0.000157

              7          8          9
           0.000865   0.000054  -0.001597

 DISPLACEMENT STEP IN ANGSTROM

  NO.  ATOM        X             Y             Z

    1  SI       0.000013      0.000003     -0.000403
    2  H        0.000207     -0.000391      0.000562
    3  H        0.000206      0.000389      0.000537
    4  H       -0.000467     -0.000021     -0.000041
    5  H       -0.000013      0.000007      0.001068


 ACTIVE CARTESIAN DISPLACEMENT STEP

              1          2          3          4          5          6
           0.000068   0.000017  -0.002174   0.000537  -0.000804   0.000157

              7          8          9
           0.000865   0.000054  -0.001597
 
 PREDICTED ENERGY CHANGE: -0.000000776
 
 INTERPOLATION DISTANCE: 3.3725811711


 COORDINATES OF OPTIMIZATION STEP 7 IN ANGSTROM

  NO.  ATOM        X              Y              Z        Z-ATOM   MASS   TYPE

    1  SI       -0.024680       0.000008      -0.001788      14    28.085  QM
    2  H        -0.581310       1.253090       0.571719       1     1.008  QM
    3  H        -0.581100      -1.252648       0.572747       1     1.008  QM
    4  H         0.436359      -0.000776      -1.403753       1     1.008  QM
    5  H         1.395057       0.000390       0.506954       1     1.008  QM


 
 NEW SCF-ENERGY CALCULATED IN 6 CYCLES
 

 TOTAL ENERGY    =       -291.612843923

 ENERGY CHANGE =         -0.000001248
 ENERGY RATIO  =          1.608173717
 TRUST RADIUS  =          0.200000000
 
 BFGS DELTA*GAMMA: 0.690E-06
 
 BFGS DELTA*DE2*DELTA: 0.164E-05
 
 *** ENTERING OPTIMIZATION CYCLE: 8 ***
 

 PROJECTED CARTESIAN GRADIENTS IN A.U.

  NO.  ATOM        X             Y             Z

    1  SI      -0.008950     -0.000004     -0.004163
    2  H        0.012305     -0.002099      0.006442
    3  H        0.012307      0.002117      0.006426
    4  H        0.018114      0.000002      0.015372
    5  H        0.004517     -0.000001     -0.006265


 ACTIVE CARTESIAN GRADIENTS

              1          2          3          4          5          6
          -0.025292  -0.000010  -0.011693   0.000582  -0.002610   0.001787

              7          8          9
           0.001746  -0.001658   0.017987


 FULL LOCAL GRADIENT

              1          2          3          4          5          6
          -0.033399  -0.000004  -0.000206  -0.000161   0.000240  -0.000307

              7          8          9
          -0.000298   0.000343   0.000425


 TANGENTIAL LOCAL GRADIENTS IN A.U.

              1          2          3          4          5          6
          -0.000004  -0.000206  -0.000161   0.000240  -0.000307  -0.000298

              7          8
           0.000343   0.000425

 COSANG =         0.906744470
 
 *** CONVERGED BY GRADIENT AND ENERGY CRITERIA ***
 *** AFTER 7 OPTIMIZATION CYCLES ***
 
 
 RMSQ FORCE :   0.0002755  MAXIMUM :   0.0003000  CONVERGED :YES
 MAX FORCE  :   0.0004251  MAXIMUM :   0.0004500  CONVERGED :YES
 RMSQ FORCE6:   0.0006535  MAXIMUM6:   0.0003000  CONVERGED : NO
 MAX FORCE6 :   0.0016590  MAXIMUM6:   0.0004500  CONVERGED : NO
 RMSQ DR    :   0.0009995  MAXIMUM :   0.0012000  CONVERGED :YES
 MAX DR     :   0.0021737  MAXIMUM :   0.0018000  CONVERGED : NO
 
 
 *** THE GEOMETRY IS OPTIMIZED ***
 
 
 INTERPOLATION DISTANCE: 3.3725811711


 RELAXED REACTANT COORDINATES OF SADDLE STEP 2 IN ANGSTROM

  NO.  ATOM        X              Y              Z        Z-ATOM   MASS   TYPE

    1  SI       -0.024680       0.000008      -0.001788      14    28.085  QM
    2  H        -0.581310       1.253090       0.571719       1     1.008  QM
    3  H        -0.581100      -1.252648       0.572747       1     1.008  QM
    4  H         0.436359      -0.000776      -1.403753       1     1.008  QM
    5  H         1.395057       0.000390       0.506954       1     1.008  QM


 NUMBER OF CONSTRAINED OPTIMIZATION CYCLES: 7
 
 RELAXED REACTANT ENERGY = -291.612843922895
 
 ANGLE BETWEEN SUCCESSIVE SADDLE GRADIENTS: -0.145
 
 
 ERROR REACTANT - PRODUCT 0.073149589386
 
 
 DESADDLE_1 0.007943132648
 
 RMSQ FORCE :   0.0108825  MAXIMUM :   0.0003000  CONVERGED :NO 
 MAX FORCE  :   0.0307240  MAXIMUM :   0.0004500  CONVERGED :NO 


 UNRELAXED COORDINATES OF SADDLE STEP 3 IN ANGSTROM

  NO.  ATOM        X              Y              Z        Z-ATOM   MASS   TYPE

    1  SI       -0.034764       0.000004      -0.007161      14    28.085  QM
    2  H        -0.508207       1.240638       0.608792       1     1.008  QM
    3  H        -0.508006      -1.240161       0.609809       1     1.008  QM
    4  H         0.544793      -0.000731      -1.321778       1     1.008  QM
    5  H         1.423275       0.000376       0.480789       1     1.008  QM


 UNRELAXED SCF-ENERGY CALCULATED IN 10 CYCLES
 
 UNRELAXED TOTAL SADDLE ENERGY = -291.601427943058
 
 
 
 
 ***************************************
 *** MOLECULAR GEOMETRY OPTIMIZATION ***
 ***************************************
 
 INTERPOLATION DISTANCE: 3.0342797923
 
 *** ACTIVE DEGREES OF FREEDOM: 9 ***
 
 *** ENTERING OPTIMIZATION CYCLE: 1 ***
 

 PROJECTED CARTESIAN GRADIENTS IN A.U.

  NO.  ATOM        X             Y             Z

    1  SI      -0.012348     -0.000006     -0.007785
    2  H        0.018060     -0.009398      0.006148
    3  H        0.018061      0.009416      0.006125
    4  H        0.017171      0.000013      0.034966
    5  H        0.011886     -0.000001     -0.006147


 ACTIVE CARTESIAN GRADIENTS

              1          2          3          4          5          6
          -0.034963  -0.000016  -0.021883   0.002023  -0.011860  -0.006173

              7          8          9
           0.004928   0.011606   0.027770


 FULL LOCAL GRADIENT

              1          2          3          4          5          6
          -0.048882  -0.000008  -0.005836   0.000768  -0.007685  -0.009615

              7          8          9
           0.001718   0.015150   0.002500


 TANGENTIAL LOCAL GRADIENTS IN A.U.

              1          2          3          4          5          6
          -0.000008  -0.005836   0.000768  -0.007685  -0.009615   0.001718

              7          8
           0.015150   0.002500
 
 RMSQ FORCE :   0.0072876  MAXIMUM :   0.0003000  CONVERGED : NO
 MAX FORCE  :   0.0151501  MAXIMUM :   0.0004500  CONVERGED : NO
 RMSQ FORCE6:   4.9927124  MAXIMUM6:   0.0003000  CONVERGED : NO
 MAX FORCE6 :   4.9848499  MAXIMUM6:   0.0004500  CONVERGED : NO
 


 HESSIAN EIGENVALUES


                1           2           3           4           5           6
             1.00000     1.00000     1.00000     1.00000     1.00000     1.00000
 


                7           8
             1.00000     1.00000
 


 LAMBDA FOR LMQA STEP: 0.00

  |TANGENTIAL STEP| =   0.020612  |PARALLEL STEP| =   0.000070


 STEP IN NORMAL COORDINATES

              1          2          3          4          5          6
          -0.002541   0.000008   0.005257  -0.000762   0.007707   0.009597

              7          8          9
          -0.001709  -0.015212  -0.002092

 DISPLACEMENT STEP IN ANGSTROM

  NO.  ATOM        X             Y             Z

    1  SI      -0.000475      0.000001      0.000954
    2  H        0.000205      0.003165      0.001830
    3  H        0.000203     -0.003170      0.001840
    4  H        0.005185     -0.000000     -0.007239
    5  H       -0.003087     -0.000002     -0.001467


 ACTIVE CARTESIAN DISPLACEMENT STEP

              1          2          3          4          5          6
          -0.002541   0.000008   0.005257  -0.000762   0.007707   0.009597

              7          8          9
          -0.001709  -0.015212  -0.002092
 
 PREDICTED ENERGY CHANGE: -0.000209013
 
 INTERPOLATION DISTANCE: 3.0342797923
 
 *** SCFTOL TIGHTEN TO 0.100E-06 ***
 
 *** CDFTOL TIGHTEN TO 0.750E-04 ***


 COORDINATES OF OPTIMIZATION STEP 1 IN ANGSTROM

  NO.  ATOM        X              Y              Z        Z-ATOM   MASS   TYPE

    1  SI       -0.035239       0.000005      -0.006207      14    28.085  QM
    2  H        -0.508002       1.243803       0.610622       1     1.008  QM
    3  H        -0.507803      -1.243331       0.611649       1     1.008  QM
    4  H         0.549978      -0.000731      -1.329017       1     1.008  QM
    5  H         1.420188       0.000374       0.479322       1     1.008  QM


 
 NEW SCF-ENERGY CALCULATED IN 8 CYCLES
 

 TOTAL ENERGY    =       -291.601801347

 ENERGY CHANGE =         -0.000373404
 ENERGY RATIO  =          1.786512055
 TRUST RADIUS  =          0.200000000
 
 BFGS DELTA*GAMMA: 0.940E-04
 
 BFGS DELTA*DE2*DELTA: 0.425E-03
 
 *** ENTERING OPTIMIZATION CYCLE: 2 ***
 

 PROJECTED CARTESIAN GRADIENTS IN A.U.

  NO.  ATOM        X             Y             Z

    1  SI      -0.012445     -0.000004     -0.006897
    2  H        0.017817     -0.008410      0.006192
    3  H        0.017817      0.008423      0.006172
    4  H        0.018957      0.000010      0.030837
    5  H        0.011101     -0.000002     -0.006795


 ACTIVE CARTESIAN GRADIENTS

              1          2          3          4          5          6
          -0.035233  -0.000012  -0.019326   0.001626  -0.010667  -0.004074

              7          8          9
           0.004459   0.008430   0.026386


 FULL LOCAL GRADIENT

              1          2          3          4          5          6
          -0.047840  -0.000004  -0.003297   0.000383  -0.006456  -0.007298

              7          8          9
           0.001277   0.011690   0.001478


 TANGENTIAL LOCAL GRADIENTS IN A.U.

              1          2          3          4          5          6
          -0.000004  -0.003297   0.000383  -0.006456  -0.007298   0.001277

              7          8
           0.011690   0.001478

 COSANG =         0.996093984
 
 RMSQ FORCE :   0.0055500  MAXIMUM :   0.0003000  CONVERGED : NO
 MAX FORCE  :   0.0116898  MAXIMUM :   0.0004500  CONVERGED : NO
 RMSQ FORCE6:   4.4671720  MAXIMUM6:   0.0003000  CONVERGED : NO
 MAX FORCE6 :   4.4616806  MAXIMUM6:   0.0004500  CONVERGED : NO
 RMSQ DR    :   0.0068709  MAXIMUM :   0.0012000  CONVERGED : NO
 MAX DR     :   0.0152119  MAXIMUM :   0.0018000  CONVERGED : NO
 


 HESSIAN EIGENVALUES


                1           2           3           4           5           6
             0.21514     1.00000     1.00000     1.00000     1.00000     1.00000
 


                7           8
             1.00000     1.02582
 


 LAMBDA FOR LMQA STEP: 0.00

  |TANGENTIAL STEP| =   0.072965  |PARALLEL STEP| =   0.000877


 STEP IN NORMAL COORDINATES

              1          2          3          4          5          6
          -0.007203   0.000019   0.013819  -0.001687   0.029867   0.033885

              7          8          9
          -0.005781  -0.054544  -0.005500

 DISPLACEMENT STEP IN ANGSTROM

  NO.  ATOM        X             Y             Z

    1  SI      -0.001346      0.000003      0.002506
    2  H        0.000773      0.012112      0.007804
    3  H        0.000768     -0.012122      0.007840
    4  H        0.017819      0.000001     -0.023956
    5  H       -0.012253     -0.000009     -0.004917


 ACTIVE CARTESIAN DISPLACEMENT STEP

              1          2          3          4          5          6
          -0.007203   0.000019   0.013819  -0.001687   0.029867   0.033885

              7          8          9
          -0.005781  -0.054544  -0.005500
 
 PREDICTED ENERGY CHANGE: -0.000533644
 
 INTERPOLATION DISTANCE: 3.0342797923


 COORDINATES OF OPTIMIZATION STEP 2 IN ANGSTROM

  NO.  ATOM        X              Y              Z        Z-ATOM   MASS   TYPE

    1  SI       -0.036585       0.000009      -0.003701      14    28.085  QM
    2  H        -0.507229       1.255915       0.618426       1     1.008  QM
    3  H        -0.507035      -1.255453       0.619488       1     1.008  QM
    4  H         0.567797      -0.000730      -1.352973       1     1.008  QM
    5  H         1.407935       0.000364       0.474405       1     1.008  QM


 
 NEW SCF-ENERGY CALCULATED IN 8 CYCLES
 

 TOTAL ENERGY    =       -291.602387519

 ENERGY CHANGE =         -0.000586172
 ENERGY RATIO  =          1.098433166
 TRUST RADIUS  =          0.200000000
 
 BFGS DELTA*GAMMA: 0.102E-02
 
 BFGS DELTA*DE2*DELTA: 0.114E-02
 
 *** ENTERING OPTIMIZATION CYCLE: 3 ***
 

 PROJECTED CARTESIAN GRADIENTS IN A.U.

  NO.  ATOM        X             Y             Z

    1  SI      -0.012145      0.000000     -0.004375
    2  H        0.016373     -0.004614      0.006748
    3  H        0.016369      0.004615      0.006738
    4  H        0.023800      0.000003      0.018623
    5  H        0.007566     -0.000004     -0.009012


 ACTIVE CARTESIAN GRADIENTS

              1          2          3          4          5          6
          -0.034371   0.000000  -0.012090   0.000474  -0.005977   0.002403

              7          8          9
           0.002740  -0.001642   0.022549


 FULL LOCAL GRADIENT

              1          2          3          4          5          6
          -0.043287   0.000009   0.003182  -0.000677  -0.001756  -0.000020

              7          8          9
          -0.000231   0.000563  -0.000313


 TANGENTIAL LOCAL GRADIENTS IN A.U.

              1          2          3          4          5          6
           0.000009   0.003182  -0.000677  -0.001756  -0.000020  -0.000231

              7          8
           0.000563  -0.000313

 COSANG =         0.110902442
 
 RMSQ FORCE :   0.0013293  MAXIMUM :   0.0003000  CONVERGED : NO
 MAX FORCE  :   0.0031822  MAXIMUM :   0.0004500  CONVERGED : NO
 RMSQ FORCE6:   3.8719551  MAXIMUM6:   0.0003000  CONVERGED : NO
 MAX FORCE6 :   3.8705240  MAXIMUM6:   0.0004500  CONVERGED : NO
 RMSQ DR    :   0.0243234  MAXIMUM :   0.0012000  CONVERGED : NO
 MAX DR     :   0.0545441  MAXIMUM :   0.0018000  CONVERGED : NO
 


 HESSIAN EIGENVALUES


                1           2           3           4           5           6
             0.18584     1.00000     1.00000     1.00000     1.00000     1.00000
 


                7           8
             1.00049     1.04154
 


 LAMBDA FOR LMQA STEP: 0.00

  |TANGENTIAL STEP| =   0.004878  |PARALLEL STEP| =   0.000004


 STEP IN NORMAL COORDINATES

              1          2          3          4          5          6
           0.001033  -0.000008  -0.002403   0.000621   0.002878   0.001273

              7          8          9
          -0.000000  -0.002580   0.000043

 DISPLACEMENT STEP IN ANGSTROM

  NO.  ATOM        X             Y             Z

    1  SI       0.000193     -0.000001     -0.000437
    2  H        0.000030      0.001073      0.001117
    3  H        0.000032     -0.001065      0.001109
    4  H        0.000133     -0.000004     -0.000253
    5  H       -0.001215      0.000003      0.000331


 ACTIVE CARTESIAN DISPLACEMENT STEP

              1          2          3          4          5          6
           0.001033  -0.000008  -0.002403   0.000621   0.002878   0.001273

              7          8          9
          -0.000000  -0.002580   0.000043
 
 PREDICTED ENERGY CHANGE: -0.000007468
 
 INTERPOLATION DISTANCE: 3.0342797923
 
 *** SCFTOL TIGHTEN TO 0.250E-07 ***
 
 *** CDFTOL TIGHTEN TO 0.100E-04 ***


 COORDINATES OF OPTIMIZATION STEP 3 IN ANGSTROM

  NO.  ATOM        X              Y              Z        Z-ATOM   MASS   TYPE

    1  SI       -0.036392       0.000007      -0.004137      14    28.085  QM
    2  H        -0.507198       1.256988       0.619543       1     1.008  QM
    3  H        -0.507004      -1.256518       0.620598       1     1.008  QM
    4  H         0.567931      -0.000734      -1.353226       1     1.008  QM
    5  H         1.406720       0.000367       0.474737       1     1.008  QM


 
 NEW SCF-ENERGY CALCULATED IN 8 CYCLES
 

 TOTAL ENERGY    =       -291.602400422

 ENERGY CHANGE =         -0.000012902
 ENERGY RATIO  =          1.727805600
 TRUST RADIUS  =          0.200000000
 
 BFGS DELTA*GAMMA: 0.438E-05
 
 BFGS DELTA*DE2*DELTA: 0.153E-04
 
 *** ENTERING OPTIMIZATION CYCLE: 4 ***
 

 PROJECTED CARTESIAN GRADIENTS IN A.U.

  NO.  ATOM        X             Y             Z

    1  SI      -0.011946     -0.000001     -0.004527
    2  H        0.016117     -0.004133      0.007095
    3  H        0.016115      0.004138      0.007083
    4  H        0.023659      0.000004      0.018740
    5  H        0.007166     -0.000004     -0.009021


 ACTIVE CARTESIAN GRADIENTS

              1          2          3          4          5          6
          -0.033809  -0.000003  -0.012532   0.000447  -0.005348   0.002515

              7          8          9
           0.002536  -0.001964   0.022705


 FULL LOCAL GRADIENT

              1          2          3          4          5          6
          -0.043044   0.000005   0.002511  -0.000684  -0.001128   0.000137

              7          8          9
          -0.000402   0.000180   0.000022


 TANGENTIAL LOCAL GRADIENTS IN A.U.

              1          2          3          4          5          6
           0.000005   0.002511  -0.000684  -0.001128   0.000137  -0.000402

              7          8
           0.000180   0.000022

 COSANG =         0.982760570
 
 RMSQ FORCE :   0.0010160  MAXIMUM :   0.0003000  CONVERGED : NO
 MAX FORCE  :   0.0025108  MAXIMUM :   0.0004500  CONVERGED : NO
 RMSQ FORCE6:   3.1616370  MAXIMUM6:   0.0003000  CONVERGED : NO
 MAX FORCE6 :   3.1606974  MAXIMUM6:   0.0004500  CONVERGED : NO
 RMSQ DR    :   0.0016259  MAXIMUM :   0.0012000  CONVERGED : NO
 MAX DR     :   0.0028784  MAXIMUM :   0.0018000  CONVERGED : NO
 


 HESSIAN EIGENVALUES


                1           2           3           4           5           6
             0.16268     0.32568     1.00000     1.00000     1.00000     1.00000
 


                7           8
             1.00050     1.04701
 


 LAMBDA FOR LMQA STEP: 0.00

  |TANGENTIAL STEP| =   0.012108  |PARALLEL STEP| =   0.000024


 STEP IN NORMAL COORDINATES

              1          2          3          4          5          6
           0.003389  -0.000020  -0.008559   0.002576   0.006180   0.001318

              7          8          9
           0.001172  -0.003720  -0.000269

 DISPLACEMENT STEP IN ANGSTROM

  NO.  ATOM        X             Y             Z

    1  SI       0.000634     -0.000004     -0.001556
    2  H        0.000300      0.002152      0.002804
    3  H        0.000305     -0.002128      0.002775
    4  H       -0.001102     -0.000015      0.000805
    5  H       -0.002849      0.000010      0.001829


 ACTIVE CARTESIAN DISPLACEMENT STEP

              1          2          3          4          5          6
           0.003389  -0.000020  -0.008559   0.002576   0.006180   0.001318

              7          8          9
           0.001172  -0.003720  -0.000269
 
 PREDICTED ENERGY CHANGE: -0.000015367
 
 INTERPOLATION DISTANCE: 3.0342797923


 COORDINATES OF OPTIMIZATION STEP 4 IN ANGSTROM

  NO.  ATOM        X              Y              Z        Z-ATOM   MASS   TYPE

    1  SI       -0.035758       0.000004      -0.005693      14    28.085  QM
    2  H        -0.506898       1.259140       0.622347       1     1.008  QM
    3  H        -0.506699      -1.258646       0.623373       1     1.008  QM
    4  H         0.566829      -0.000749      -1.352421       1     1.008  QM
    5  H         1.403871       0.000377       0.476566       1     1.008  QM


 
 NEW SCF-ENERGY CALCULATED IN 8 CYCLES
 

 TOTAL ENERGY    =       -291.602417582

 ENERGY CHANGE =         -0.000017160
 ENERGY RATIO  =          1.116661781
 TRUST RADIUS  =          0.200000000
 
 BFGS DELTA*GAMMA: 0.292E-04
 
 BFGS DELTA*DE2*DELTA: 0.328E-04
 
 *** ENTERING OPTIMIZATION CYCLE: 5 ***
 

 PROJECTED CARTESIAN GRADIENTS IN A.U.

  NO.  ATOM        X             Y             Z

    1  SI      -0.011409     -0.000004     -0.005141
    2  H        0.015519     -0.003057      0.008052
    3  H        0.015521      0.003077      0.008034
    4  H        0.022911      0.000005      0.019894
    5  H        0.006272     -0.000002     -0.008843


 ACTIVE CARTESIAN GRADIENTS

              1          2          3          4          5          6
          -0.032296  -0.000013  -0.014310   0.000480  -0.003916   0.002395

              7          8          9
           0.002119  -0.002191   0.023374


 FULL LOCAL GRADIENT

              1          2          3          4          5          6
          -0.042693  -0.000005   0.000140  -0.000596   0.000306   0.000088

              7          8          9
          -0.000737  -0.000148   0.001022


 TANGENTIAL LOCAL GRADIENTS IN A.U.

              1          2          3          4          5          6
          -0.000005   0.000140  -0.000596   0.000306   0.000088  -0.000737

              7          8
          -0.000148   0.001022

 COSANG =         0.172735029
 
 RMSQ FORCE :   0.0005105  MAXIMUM :   0.0003000  CONVERGED : NO
 MAX FORCE  :   0.0010219  MAXIMUM :   0.0004500  CONVERGED : NO
 RMSQ FORCE6:   2.2358429  MAXIMUM6:   0.0003000  CONVERGED : NO
 MAX FORCE6 :   2.2356253  MAXIMUM6:   0.0004500  CONVERGED : NO
 RMSQ DR    :   0.0040359  MAXIMUM :   0.0012000  CONVERGED : NO
 MAX DR     :   0.0085588  MAXIMUM :   0.0018000  CONVERGED : NO
 


 HESSIAN EIGENVALUES


                1           2           3           4           5           6
             0.15693     0.27998     1.00000     1.00000     1.00000     1.00001
 


                7           8
             1.00049     1.12259
 


 LAMBDA FOR LMQA STEP: 0.00

  |TANGENTIAL STEP| =   0.002068  |PARALLEL STEP| =   0.000001


 STEP IN NORMAL COORDINATES

              1          2          3          4          5          6
           0.000103   0.000003  -0.001310   0.000873  -0.000071  -0.000313

              7          8          9
           0.000945   0.000364  -0.000811

 DISPLACEMENT STEP IN ANGSTROM

  NO.  ATOM        X             Y             Z

    1  SI       0.000019      0.000001     -0.000239
    2  H        0.000308     -0.000137      0.000186
    3  H        0.000308      0.000137      0.000180
    4  H       -0.000506     -0.000005      0.000183
    5  H       -0.000210      0.000003      0.000715


 ACTIVE CARTESIAN DISPLACEMENT STEP

              1          2          3          4          5          6
           0.000103   0.000003  -0.001310   0.000873  -0.000071  -0.000313

              7          8          9
           0.000945   0.000364  -0.000811
 
 PREDICTED ENERGY CHANGE: -0.000001180
 
 INTERPOLATION DISTANCE: 3.0342797923


 COORDINATES OF OPTIMIZATION STEP 5 IN ANGSTROM

  NO.  ATOM        X              Y              Z        Z-ATOM   MASS   TYPE

    1  SI       -0.035739       0.000004      -0.005933      14    28.085  QM
    2  H        -0.506590       1.259004       0.622533       1     1.008  QM
    3  H        -0.506391      -1.258509       0.623553       1     1.008  QM
    4  H         0.566323      -0.000754      -1.352238       1     1.008  QM
    5  H         1.403661       0.000380       0.477281       1     1.008  QM


 
 NEW SCF-ENERGY CALCULATED IN 7 CYCLES
 

 TOTAL ENERGY    =       -291.602419772

 ENERGY CHANGE =         -0.000002190
 ENERGY RATIO  =          1.855745733
 TRUST RADIUS  =          0.200000000
 
 BFGS DELTA*GAMMA: 0.395E-06
 
 BFGS DELTA*DE2*DELTA: 0.242E-05
 
 *** ENTERING OPTIMIZATION CYCLE: 6 ***
 

 PROJECTED CARTESIAN GRADIENTS IN A.U.

  NO.  ATOM        X             Y             Z

    1  SI      -0.011394     -0.000004     -0.005213
    2  H        0.015537     -0.003075      0.008096
    3  H        0.015538      0.003096      0.008077
    4  H        0.022795      0.000005      0.020097
    5  H        0.006277     -0.000002     -0.008752


 ACTIVE CARTESIAN GRADIENTS

              1          2          3          4          5          6
          -0.032257  -0.000013  -0.014517   0.000524  -0.003926   0.002302

              7          8          9
           0.002158  -0.002066   0.023410


 FULL LOCAL GRADIENT

              1          2          3          4          5          6
          -0.042747  -0.000005  -0.000083  -0.000541   0.000301  -0.000012

              7          8          9
          -0.000689  -0.000015   0.001018


 TANGENTIAL LOCAL GRADIENTS IN A.U.

              1          2          3          4          5          6
          -0.000005  -0.000083  -0.000541   0.000301  -0.000012  -0.000689

              7          8
          -0.000015   0.001018

 COSANG =         0.980332035
 
 RMSQ FORCE :   0.0004875  MAXIMUM :   0.0003000  CONVERGED : NO
 MAX FORCE  :   0.0010181  MAXIMUM :   0.0004500  CONVERGED : NO
 RMSQ FORCE6:   0.0038173  MAXIMUM6:   0.0003000  CONVERGED : NO
 MAX FORCE6 :   0.0080064  MAXIMUM6:   0.0004500  CONVERGED : NO
 RMSQ DR    :   0.0006892  MAXIMUM :   0.0012000  CONVERGED :YES
 MAX DR     :   0.0013102  MAXIMUM :   0.0018000  CONVERGED :YES
 


 HESSIAN EIGENVALUES


                1           2           3           4           5           6
             0.07011     0.18464     0.62146     1.00000     1.00000     1.00000
 


                7           8
             1.00011     1.00074
 


 LAMBDA FOR LMQA STEP: 0.00

  |TANGENTIAL STEP| =   0.014554  |PARALLEL STEP| =   0.000035


 STEP IN NORMAL COORDINATES

              1          2          3          4          5          6
          -0.000793   0.000028  -0.007646   0.006655  -0.000386  -0.000637

              7          8          9
           0.007401   0.000345  -0.007280

 DISPLACEMENT STEP IN ANGSTROM

  NO.  ATOM        X             Y             Z

    1  SI      -0.000148      0.000005     -0.001402
    2  H        0.002659     -0.000983      0.001299
    3  H        0.002653      0.000974      0.001258
    4  H       -0.002695     -0.000037     -0.000377
    5  H       -0.001835      0.000019      0.005220


 ACTIVE CARTESIAN DISPLACEMENT STEP

              1          2          3          4          5          6
          -0.000793   0.000028  -0.007646   0.006655  -0.000386  -0.000637

              7          8          9
           0.007401   0.000345  -0.007280
 
 PREDICTED ENERGY CHANGE: -0.000006785
 
 INTERPOLATION DISTANCE: 3.0342797923


 COORDINATES OF OPTIMIZATION STEP 6 IN ANGSTROM

  NO.  ATOM        X              Y              Z        Z-ATOM   MASS   TYPE

    1  SI       -0.035887       0.000009      -0.007335      14    28.085  QM
    2  H        -0.503931       1.258021       0.623833       1     1.008  QM
    3  H        -0.503738      -1.257535       0.624811       1     1.008  QM
    4  H         0.563627      -0.000791      -1.352616       1     1.008  QM
    5  H         1.401826       0.000399       0.482501       1     1.008  QM


 
 NEW SCF-ENERGY CALCULATED IN 7 CYCLES
 

 TOTAL ENERGY    =       -291.602428881

 ENERGY CHANGE =         -0.000009109
 ENERGY RATIO  =          1.342495711
 TRUST RADIUS  =          0.200000000
 
 BFGS DELTA*GAMMA: 0.118E-04
 
 BFGS DELTA*DE2*DELTA: 0.166E-04
 
 *** ENTERING OPTIMIZATION CYCLE: 7 ***
 

 PROJECTED CARTESIAN GRADIENTS IN A.U.

  NO.  ATOM        X             Y             Z

    1  SI      -0.011398     -0.000004     -0.005481
    2  H        0.015755     -0.003314      0.008226
    3  H        0.015755      0.003332      0.008206
    4  H        0.022337      0.000003      0.020676
    5  H        0.006318     -0.000002     -0.008177


 ACTIVE CARTESIAN GRADIENTS

              1          2          3          4          5          6
          -0.032274  -0.000011  -0.015272   0.000825  -0.004148   0.001986

              7          8          9
           0.002513  -0.001600   0.023264


 FULL LOCAL GRADIENT

              1          2          3          4          5          6
          -0.042955  -0.000003  -0.000858  -0.000158   0.000122  -0.000364

              7          8          9
          -0.000262   0.000480   0.000596


 TANGENTIAL LOCAL GRADIENTS IN A.U.

              1          2          3          4          5          6
          -0.000003  -0.000858  -0.000158   0.000122  -0.000364  -0.000262

              7          8
           0.000480   0.000596

 COSANG =         0.567327410
 
 RMSQ FORCE :   0.0004420  MAXIMUM :   0.0003000  CONVERGED : NO
 MAX FORCE  :   0.0008583  MAXIMUM :   0.0004500  CONVERGED : NO
 RMSQ FORCE6:   0.0023330  MAXIMUM6:   0.0003000  CONVERGED : NO
 MAX FORCE6 :   0.0050101  MAXIMUM6:   0.0004500  CONVERGED : NO
 RMSQ DR    :   0.0048513  MAXIMUM :   0.0012000  CONVERGED : NO
 MAX DR     :   0.0076456  MAXIMUM :   0.0018000  CONVERGED : NO
 


 HESSIAN EIGENVALUES


                1           2           3           4           5           6
             0.04783     0.19587     0.61340     1.00000     1.00000     1.00000
 


                7           8
             1.00025     1.00146
 


 LAMBDA FOR LMQA STEP: 0.00

  |TANGENTIAL STEP| =   0.004705  |PARALLEL STEP| =   0.000004


 STEP IN NORMAL COORDINATES

              1          2          3          4          5          6
          -0.001126   0.000012  -0.000958   0.002028   0.000058   0.000823

              7          8          9
           0.002348  -0.001335  -0.002805

 DISPLACEMENT STEP IN ANGSTROM

  NO.  ATOM        X             Y             Z

    1  SI      -0.000210      0.000002     -0.000179
    2  H        0.000983     -0.000231      0.000328
    3  H        0.000981      0.000224      0.000320
    4  H       -0.000138     -0.000010     -0.001137
    5  H       -0.000715      0.000005      0.001434


 ACTIVE CARTESIAN DISPLACEMENT STEP

              1          2          3          4          5          6
          -0.001126   0.000012  -0.000958   0.002028   0.000058   0.000823

              7          8          9
           0.002348  -0.001335  -0.002805
 
 PREDICTED ENERGY CHANGE: -0.000001514
 
 INTERPOLATION DISTANCE: 3.0342797923
 
 *** SCFTOL TIGHTEN TO 0.100E-07 ***
 
 *** CDFTOL TIGHTEN TO 0.750E-05 ***


 COORDINATES OF OPTIMIZATION STEP 7 IN ANGSTROM

  NO.  ATOM        X              Y              Z        Z-ATOM   MASS   TYPE

    1  SI       -0.036098       0.000012      -0.007514      14    28.085  QM
    2  H        -0.502948       1.257790       0.624161       1     1.008  QM
    3  H        -0.502757      -1.257311       0.625131       1     1.008  QM
    4  H         0.563489      -0.000801      -1.353753       1     1.008  QM
    5  H         1.401110       0.000404       0.483935       1     1.008  QM


 
 NEW SCF-ENERGY CALCULATED IN 7 CYCLES
 

 TOTAL ENERGY    =       -291.602431289

 ENERGY CHANGE =         -0.000002408
 ENERGY RATIO  =          1.590933367
 TRUST RADIUS  =          0.200000000
 
 BFGS DELTA*GAMMA: 0.153E-05
 
 BFGS DELTA*DE2*DELTA: 0.334E-05
 
 *** ENTERING OPTIMIZATION CYCLE: 8 ***
 

 PROJECTED CARTESIAN GRADIENTS IN A.U.

  NO.  ATOM        X             Y             Z

    1  SI      -0.011470     -0.000003     -0.005393
    2  H        0.015879     -0.003431      0.008146
    3  H        0.015879      0.003446      0.008126
    4  H        0.022458      0.000002      0.020278
    5  H        0.006328     -0.000002     -0.008080


 ACTIVE CARTESIAN GRADIENTS

              1          2          3          4          5          6
          -0.032477  -0.000008  -0.015014   0.000898  -0.004279   0.002122

              7          8          9
           0.002654  -0.001756   0.022977


 FULL LOCAL GRADIENT

              1          2          3          4          5          6
          -0.042911  -0.000000  -0.000546  -0.000059   0.000004  -0.000224

              7          8          9
          -0.000099   0.000314   0.000239


 TANGENTIAL LOCAL GRADIENTS IN A.U.

              1          2          3          4          5          6
          -0.000000  -0.000546  -0.000059   0.000004  -0.000224  -0.000099

              7          8
           0.000314   0.000239

 COSANG =         0.977423128
 
 RMSQ FORCE :   0.0002542  MAXIMUM :   0.0003000  CONVERGED :YES
 MAX FORCE  :   0.0005461  MAXIMUM :   0.0004500  CONVERGED : NO
 RMSQ FORCE6:   0.0006151  MAXIMUM6:   0.0003000  CONVERGED : NO
 MAX FORCE6 :   0.0015070  MAXIMUM6:   0.0004500  CONVERGED : NO
 RMSQ DR    :   0.0015683  MAXIMUM :   0.0012000  CONVERGED : NO
 MAX DR     :   0.0028046  MAXIMUM :   0.0018000  CONVERGED : NO
 


 HESSIAN EIGENVALUES


                1           2           3           4           5           6
             0.04177     0.19424     0.32551     1.00000     1.00000     1.00001
 


                7           8
             1.00030     1.00069
 


 LAMBDA FOR LMQA STEP: 0.00

  |TANGENTIAL STEP| =   0.003500  |PARALLEL STEP| =   0.000002


 STEP IN NORMAL COORDINATES

              1          2          3          4          5          6
          -0.001118   0.000006   0.000420   0.001061   0.000403   0.001210

              7          8          9
           0.001228  -0.001871  -0.001751

 DISPLACEMENT STEP IN ANGSTROM

  NO.  ATOM        X             Y             Z

    1  SI      -0.000209      0.000001      0.000073
    2  H        0.000616      0.000028      0.000166
    3  H        0.000614     -0.000032      0.000166
    4  H        0.000439     -0.000002     -0.001307
    5  H       -0.000565      0.000001      0.000590


 ACTIVE CARTESIAN DISPLACEMENT STEP

              1          2          3          4          5          6
          -0.001118   0.000006   0.000420   0.001061   0.000403   0.001210

              7          8          9
           0.001228  -0.001871  -0.001751
 
 PREDICTED ENERGY CHANGE: -0.000000888
 
 INTERPOLATION DISTANCE: 3.0342797923
 
 *** SCFTOL TIGHTEN TO 0.500E-08 ***


 COORDINATES OF OPTIMIZATION STEP 8 IN ANGSTROM

  NO.  ATOM        X              Y              Z        Z-ATOM   MASS   TYPE

    1  SI       -0.036307       0.000013      -0.007441      14    28.085  QM
    2  H        -0.502332       1.257818       0.624326       1     1.008  QM
    3  H        -0.502143      -1.257343       0.625297       1     1.008  QM
    4  H         0.563928      -0.000804      -1.355060       1     1.008  QM
    5  H         1.400545       0.000405       0.484525       1     1.008  QM


 
 NEW SCF-ENERGY CALCULATED IN 7 CYCLES
 

 TOTAL ENERGY    =       -291.602432217

 ENERGY CHANGE =         -0.000000928
 ENERGY RATIO  =          1.044494350
 TRUST RADIUS  =          0.200000000
 
 BFGS DELTA*GAMMA: 0.186E-05
 
 BFGS DELTA*DE2*DELTA: 0.195E-05
 
 *** ENTERING OPTIMIZATION CYCLE: 9 ***
 

 PROJECTED CARTESIAN GRADIENTS IN A.U.

  NO.  ATOM        X             Y             Z

    1  SI      -0.011537     -0.000002     -0.005236
    2  H        0.015960     -0.003489      0.008039
    3  H        0.015958      0.003502      0.008020
    4  H        0.022691      0.000001      0.019677
    5  H        0.006291     -0.000002     -0.008095


 ACTIVE CARTESIAN GRADIENTS

              1          2          3          4          5          6
          -0.032668  -0.000006  -0.014558   0.000922  -0.004347   0.002365

              7          8          9
           0.002737  -0.002070   0.022677


 FULL LOCAL GRADIENT

              1          2          3          4          5          6
          -0.042784   0.000002  -0.000040  -0.000020  -0.000057   0.000035

              7          8          9
          -0.000001  -0.000025  -0.000065


 TANGENTIAL LOCAL GRADIENTS IN A.U.

              1          2          3          4          5          6
           0.000002  -0.000040  -0.000020  -0.000057   0.000035  -0.000001

              7          8
          -0.000025  -0.000065

 COSANG =        -0.108866484
 
 *** CONVERGED BY GRADIENT AND ENERGY CRITERIA ***
 *** AFTER 8 OPTIMIZATION CYCLES ***
 
 
 RMSQ FORCE :   0.0000377  MAXIMUM :   0.0003000  CONVERGED :YES
 MAX FORCE  :   0.0000650  MAXIMUM :   0.0004500  CONVERGED :YES
 RMSQ FORCE6:   0.0005645  MAXIMUM6:   0.0003000  CONVERGED : NO
 MAX FORCE6 :   0.0013166  MAXIMUM6:   0.0004500  CONVERGED : NO
 RMSQ DR    :   0.0011667  MAXIMUM :   0.0012000  CONVERGED :YES
 MAX DR     :   0.0018712  MAXIMUM :   0.0018000  CONVERGED : NO
 
 
 *** THE GEOMETRY IS OPTIMIZED ***
 
 
 INTERPOLATION DISTANCE: 3.0342797923


 RELAXED REACTANT COORDINATES OF SADDLE STEP 3 IN ANGSTROM

  NO.  ATOM        X              Y              Z        Z-ATOM   MASS   TYPE

    1  SI       -0.036307       0.000013      -0.007441      14    28.085  QM
    2  H        -0.502332       1.257818       0.624326       1     1.008  QM
    3  H        -0.502143      -1.257343       0.625297       1     1.008  QM
    4  H         0.563928      -0.000804      -1.355060       1     1.008  QM
    5  H         1.400545       0.000405       0.484525       1     1.008  QM


 NUMBER OF CONSTRAINED OPTIMIZATION CYCLES: 8
 
 RELAXED REACTANT ENERGY = -291.602432217159
 
 ANGLE BETWEEN SUCCESSIVE SADDLE GRADIENTS: -0.150
 
 
 ERROR REACTANT - PRODUCT 0.065206456738
 
 
 DESADDLE_1 0.010411705736
 
 RMSQ FORCE :   0.0139482  MAXIMUM :   0.0003000  CONVERGED :NO 
 MAX FORCE  :   0.0395978  MAXIMUM :   0.0004500  CONVERGED :NO 

 
 *** RELAXING OF PRODUCT STRUCTURE ***


 UNRELAXED COORDINATES OF SADDLE STEP 4 IN ANGSTROM

  NO.  ATOM        X              Y              Z        Z-ATOM   MASS   TYPE

    1  SI       -0.125520      -0.000026      -0.055523      14    28.085  QM
    2  H         0.149721       1.128571       0.942446       1     1.008  QM
    3  H         0.149844      -1.127777       0.943366       1     1.008  QM
    4  H         1.520708      -0.000322      -0.584001       1     1.008  QM
    5  H         1.677238       0.000250       0.245307       1     1.008  QM


 UNRELAXED SCF-ENERGY CALCULATED IN 11 CYCLES
 
 UNRELAXED TOTAL SADDLE ENERGY = -291.547637466209
 


 RELAXED PRODUCT COORDINATES OF SADDLE STEP 4 IN ANGSTROM

  NO.  ATOM        X              Y              Z        Z-ATOM   MASS   TYPE

    1  SI       -0.125520      -0.000026      -0.055523      14    28.085  QM
    2  H         0.149721       1.128571       0.942446       1     1.008  QM
    3  H         0.149844      -1.127777       0.943366       1     1.008  QM
    4  H         1.520708      -0.000322      -0.584001       1     1.008  QM
    5  H         1.677238       0.000250       0.245307       1     1.008  QM


 NUMBER OF CONSTRAINED OPTIMIZATION CYCLES: -1
 
 RELAXED PRODUCT ENERGY = -291.547637466209
 
 ANGLE BETWEEN SUCCESSIVE SADDLE GRADIENTS: -0.150
 
 
 ERROR REACTANT - PRODUCT 0.054794751002
 
 
 DESADDLE_1 0.054794750950
 
 RMSQ FORCE :   0.0139482  MAXIMUM :   0.0003000  CONVERGED :NO 
 MAX FORCE  :   0.0395978  MAXIMUM :   0.0004500  CONVERGED :NO 


 UNRELAXED COORDINATES OF SADDLE STEP 5 IN ANGSTROM

  NO.  ATOM        X              Y              Z        Z-ATOM   MASS   TYPE

    1  SI       -0.045228       0.000009      -0.012249      14    28.085  QM
    2  H        -0.437127       1.244894       0.656138       1     1.008  QM
    3  H        -0.436944      -1.244387       0.657104       1     1.008  QM
    4  H         0.659606      -0.000755      -1.277954       1     1.008  QM
    5  H         1.428215       0.000390       0.460603       1     1.008  QM


 UNRELAXED SCF-ENERGY CALCULATED IN 10 CYCLES
 
 UNRELAXED TOTAL SADDLE ENERGY = -291.590722434660
 
 
 
 
 ***************************************
 *** MOLECULAR GEOMETRY OPTIMIZATION ***
 ***************************************
 
 INTERPOLATION DISTANCE: 2.7297692339
 
 *** ACTIVE DEGREES OF FREEDOM: 9 ***
 
 *** ENTERING OPTIMIZATION CYCLE: 1 ***
 

 PROJECTED CARTESIAN GRADIENTS IN A.U.

  NO.  ATOM        X             Y             Z

    1  SI      -0.013074     -0.000004     -0.007123
    2  H        0.018620     -0.009151      0.006746
    3  H        0.018618      0.009162      0.006722
    4  H        0.020035      0.000009      0.032762
    5  H        0.011739     -0.000002     -0.008630


 ACTIVE CARTESIAN GRADIENTS

              1          2          3          4          5          6
          -0.037114  -0.000010  -0.019773   0.001533  -0.011686  -0.003797

              7          8          9
           0.004815   0.008138   0.029141


 FULL LOCAL GRADIENT

              1          2          3          4          5          6
          -0.051204  -0.000001  -0.003481   0.000224  -0.006675  -0.006940

              7          8          9
           0.001335   0.011213   0.002466


 TANGENTIAL LOCAL GRADIENTS IN A.U.

              1          2          3          4          5          6
          -0.000001  -0.003481   0.000224  -0.006675  -0.006940   0.001335

              7          8
           0.011213   0.002466
 
 RMSQ FORCE :   0.0054597  MAXIMUM :   0.0003000  CONVERGED : NO
 MAX FORCE  :   0.0112128  MAXIMUM :   0.0004500  CONVERGED : NO
 RMSQ FORCE6:   4.9945403  MAXIMUM6:   0.0003000  CONVERGED : NO
 MAX FORCE6 :   4.9887872  MAXIMUM6:   0.0004500  CONVERGED : NO
 


 HESSIAN EIGENVALUES


                1           2           3           4           5           6
             1.00000     1.00000     1.00000     1.00000     1.00000     1.00000
 


                7           8
             1.00000     1.00000
 


 LAMBDA FOR LMQA STEP: 0.00

  |TANGENTIAL STEP| =   0.015442  |PARALLEL STEP| =   0.000044


 STEP IN NORMAL COORDINATES

              1          2          3          4          5          6
          -0.002216   0.000001   0.002836  -0.000196   0.006614   0.006967

              7          8          9
          -0.001287  -0.011280  -0.002071

 DISPLACEMENT STEP IN ANGSTROM

  NO.  ATOM        X             Y             Z

    1  SI      -0.000413      0.000000      0.000499
    2  H        0.000353      0.002659      0.001511
    3  H        0.000352     -0.002659      0.001521
    4  H        0.003910      0.000003     -0.005081
    5  H       -0.002434     -0.000003     -0.000583


 ACTIVE CARTESIAN DISPLACEMENT STEP

              1          2          3          4          5          6
          -0.002216   0.000001   0.002836  -0.000196   0.006614   0.006967

              7          8          9
          -0.001287  -0.011280  -0.002071
 
 PREDICTED ENERGY CHANGE: -0.000116994
 
 INTERPOLATION DISTANCE: 2.7297692339
 
 *** SCFTOL TIGHTEN TO 0.100E-06 ***
 
 *** CDFTOL TIGHTEN TO 0.750E-04 ***


 COORDINATES OF OPTIMIZATION STEP 1 IN ANGSTROM

  NO.  ATOM        X              Y              Z        Z-ATOM   MASS   TYPE

    1  SI       -0.045641       0.000009      -0.011750      14    28.085  QM
    2  H        -0.436774       1.247553       0.657649       1     1.008  QM
    3  H        -0.436592      -1.247046       0.658625       1     1.008  QM
    4  H         0.663516      -0.000752      -1.283035       1     1.008  QM
    5  H         1.425781       0.000387       0.460020       1     1.008  QM


 
 NEW SCF-ENERGY CALCULATED IN 8 CYCLES
 

 TOTAL ENERGY    =       -291.590933579

 ENERGY CHANGE =         -0.000211144
 ENERGY RATIO  =          1.804741486
 TRUST RADIUS  =          0.200000000
 
 BFGS DELTA*GAMMA: 0.490E-04
 
 BFGS DELTA*DE2*DELTA: 0.238E-03
 
 *** ENTERING OPTIMIZATION CYCLE: 2 ***
 

 PROJECTED CARTESIAN GRADIENTS IN A.U.

  NO.  ATOM        X             Y             Z

    1  SI      -0.013190     -0.000003     -0.006644
    2  H        0.018463     -0.008283      0.006965
    3  H        0.018460      0.008292      0.006943
    4  H        0.021465      0.000007      0.030115
    5  H        0.011235     -0.000002     -0.008951


 ACTIVE CARTESIAN GRADIENTS

              1          2          3          4          5          6
          -0.037439  -0.000008  -0.018368   0.001188  -0.010639  -0.002327

              7          8          9
           0.004324   0.005867   0.028208


 FULL LOCAL GRADIENT

              1          2          3          4          5          6
          -0.050649   0.000001  -0.001998  -0.000117  -0.005542  -0.005318

              7          8          9
           0.000840   0.008724   0.001668


 TANGENTIAL LOCAL GRADIENTS IN A.U.

              1          2          3          4          5          6
           0.000001  -0.001998  -0.000117  -0.005542  -0.005318   0.000840

              7          8
           0.008724   0.001668

 COSANG =         0.997165054
 
 RMSQ FORCE :   0.0042218  MAXIMUM :   0.0003000  CONVERGED : NO
 MAX FORCE  :   0.0087236  MAXIMUM :   0.0004500  CONVERGED : NO
 RMSQ FORCE6:   4.4683599  MAXIMUM6:   0.0003000  CONVERGED : NO
 MAX FORCE6 :   4.4643335  MAXIMUM6:   0.0004500  CONVERGED : NO
 RMSQ DR    :   0.0051474  MAXIMUM :   0.0012000  CONVERGED : NO
 MAX DR     :   0.0112802  MAXIMUM :   0.0018000  CONVERGED : NO
 


 HESSIAN EIGENVALUES


                1           2           3           4           5           6
             0.20085     1.00000     1.00000     1.00000     1.00000     1.00000
 


                7           8
             1.00000     1.02076
 


 LAMBDA FOR LMQA STEP: 0.00

  |TANGENTIAL STEP| =   0.059452  |PARALLEL STEP| =   0.000647


 STEP IN NORMAL COORDINATES

              1          2          3          4          5          6
          -0.007481  -0.000007   0.007785   0.000735   0.027156   0.026621

              7          8          9
          -0.003909  -0.043711  -0.006766

 DISPLACEMENT STEP IN ANGSTROM

  NO.  ATOM        X             Y             Z

    1  SI      -0.001395     -0.000001      0.001361
    2  H        0.001726      0.010728      0.006561
    3  H        0.001722     -0.010726      0.006605
    4  H        0.014467      0.000018     -0.018410
    5  H       -0.010553     -0.000013     -0.001942


 ACTIVE CARTESIAN DISPLACEMENT STEP

              1          2          3          4          5          6
          -0.007481  -0.000007   0.007785   0.000735   0.027156   0.026621

              7          8          9
          -0.003909  -0.043711  -0.006766
 
 PREDICTED ENERGY CHANGE: -0.000323400
 
 INTERPOLATION DISTANCE: 2.7297692339
 
 *** SCFTOL TIGHTEN TO 0.750E-07 ***
 
 *** CDFTOL TIGHTEN TO 0.500E-04 ***


 COORDINATES OF OPTIMIZATION STEP 2 IN ANGSTROM

  NO.  ATOM        X              Y              Z        Z-ATOM   MASS   TYPE

    1  SI       -0.047036       0.000008      -0.010389      14    28.085  QM
    2  H        -0.435048       1.258280       0.664210       1     1.008  QM
    3  H        -0.434870      -1.257772       0.665230       1     1.008  QM
    4  H         0.677983      -0.000734      -1.301445       1     1.008  QM
    5  H         1.415228       0.000374       0.458078       1     1.008  QM


 
 NEW SCF-ENERGY CALCULATED IN 8 CYCLES
 

 TOTAL ENERGY    =       -291.591286938

 ENERGY CHANGE =         -0.000353359
 ENERGY RATIO  =          1.092636748
 TRUST RADIUS  =          0.200000000
 
 BFGS DELTA*GAMMA: 0.639E-03
 
 BFGS DELTA*DE2*DELTA: 0.707E-03
 
 *** ENTERING OPTIMIZATION CYCLE: 3 ***
 

 PROJECTED CARTESIAN GRADIENTS IN A.U.

  NO.  ATOM        X             Y             Z

    1  SI      -0.013190     -0.000000     -0.005069
    2  H        0.017505     -0.004904      0.007866
    3  H        0.017502      0.004908      0.007852
    4  H        0.025857      0.000003      0.021286
    5  H        0.008762     -0.000004     -0.010245


 ACTIVE CARTESIAN GRADIENTS

              1          2          3          4          5          6
          -0.037428  -0.000001  -0.013775   0.000113  -0.006480   0.002716

              7          8          9
           0.002548  -0.002042   0.025235


 FULL LOCAL GRADIENT

              1          2          3          4          5          6
          -0.047732   0.000008   0.002390  -0.001123  -0.001159   0.000342

              7          8          9
          -0.000838  -0.000073  -0.000156


 TANGENTIAL LOCAL GRADIENTS IN A.U.

              1          2          3          4          5          6
           0.000008   0.002390  -0.001123  -0.001159   0.000342  -0.000838

              7          8
          -0.000073  -0.000156

 COSANG =        -0.045587849
 
 RMSQ FORCE :   0.0010704  MAXIMUM :   0.0003000  CONVERGED : NO
 MAX FORCE  :   0.0023903  MAXIMUM :   0.0004500  CONVERGED : NO
 RMSQ FORCE6:   3.8721549  MAXIMUM6:   0.0003000  CONVERGED : NO
 MAX FORCE6 :   3.8711349  MAXIMUM6:   0.0004500  CONVERGED : NO
 RMSQ DR    :   0.0198186  MAXIMUM :   0.0012000  CONVERGED : NO
 MAX DR     :   0.0437114  MAXIMUM :   0.0018000  CONVERGED : NO
 


 HESSIAN EIGENVALUES


                1           2           3           4           5           6
             0.17630     1.00000     1.00000     1.00000     1.00000     1.00000
 


                7           8
             1.00048     1.03738
 


 LAMBDA FOR LMQA STEP: 0.00

  |TANGENTIAL STEP| =   0.002924  |PARALLEL STEP| =   0.000002


 STEP IN NORMAL COORDINATES

              1          2          3          4          5          6
           0.000910  -0.000007  -0.002101   0.001087   0.001187  -0.000283

              7          8          9
           0.000791  -0.000017   0.000104

 DISPLACEMENT STEP IN ANGSTROM

  NO.  ATOM        X             Y             Z

    1  SI       0.000170     -0.000001     -0.000373
    2  H        0.000227      0.000339      0.000449
    3  H        0.000228     -0.000333      0.000444
    4  H       -0.000646     -0.000001      0.000570
    5  H       -0.000705      0.000002      0.000509


 ACTIVE CARTESIAN DISPLACEMENT STEP

              1          2          3          4          5          6
           0.000910  -0.000007  -0.002101   0.001087   0.001187  -0.000283

              7          8          9
           0.000791  -0.000017   0.000104
 
 PREDICTED ENERGY CHANGE: -0.000004347
 
 INTERPOLATION DISTANCE: 2.7297692339
 
 *** SCFTOL TIGHTEN TO 0.250E-07 ***
 
 *** CDFTOL TIGHTEN TO 0.100E-04 ***


 COORDINATES OF OPTIMIZATION STEP 3 IN ANGSTROM

  NO.  ATOM        X              Y              Z        Z-ATOM   MASS   TYPE

    1  SI       -0.046866       0.000007      -0.010763      14    28.085  QM
    2  H        -0.434821       1.258620       0.664659       1     1.008  QM
    3  H        -0.434643      -1.258105       0.665674       1     1.008  QM
    4  H         0.677337      -0.000735      -1.300876       1     1.008  QM
    5  H         1.414523       0.000376       0.458588       1     1.008  QM


 
 NEW SCF-ENERGY CALCULATED IN 8 CYCLES
 

 TOTAL ENERGY    =       -291.591294794

 ENERGY CHANGE =         -0.000007856
 ENERGY RATIO  =          1.807167373
 TRUST RADIUS  =          0.200000000
 
 BFGS DELTA*GAMMA: 0.183E-05
 
 BFGS DELTA*DE2*DELTA: 0.884E-05
 
 *** ENTERING OPTIMIZATION CYCLE: 4 ***
 

 PROJECTED CARTESIAN GRADIENTS IN A.U.

  NO.  ATOM        X             Y             Z

    1  SI      -0.013059     -0.000001     -0.005240
    2  H        0.017411     -0.004718      0.008076
    3  H        0.017409      0.004725      0.008061
    4  H        0.025563      0.000004      0.021722
    5  H        0.008549     -0.000003     -0.010198


 ACTIVE CARTESIAN GRADIENTS

              1          2          3          4          5          6
          -0.037058  -0.000004  -0.014280   0.000182  -0.006212   0.002600

              7          8          9
           0.002527  -0.001956   0.025466


 FULL LOCAL GRADIENT

              1          2          3          4          5          6
          -0.047704   0.000005   0.001739  -0.001030  -0.000889   0.000232

              7          8          9
          -0.000831   0.000004   0.000136


 TANGENTIAL LOCAL GRADIENTS IN A.U.

              1          2          3          4          5          6
           0.000005   0.001739  -0.001030  -0.000889   0.000232  -0.000831

              7          8
           0.000004   0.000136

 COSANG =         0.987304340
 
 RMSQ FORCE :   0.0008396  MAXIMUM :   0.0003000  CONVERGED : NO
 MAX FORCE  :   0.0017391  MAXIMUM :   0.0004500  CONVERGED : NO
 RMSQ FORCE6:   3.1617477  MAXIMUM6:   0.0003000  CONVERGED : NO
 MAX FORCE6 :   3.1611821  MAXIMUM6:   0.0004500  CONVERGED : NO
 RMSQ DR    :   0.0009747  MAXIMUM :   0.0012000  CONVERGED :YES
 MAX DR     :   0.0021010  MAXIMUM :   0.0018000  CONVERGED : NO
 


 HESSIAN EIGENVALUES


                1           2           3           4           5           6
             0.14948     0.23129     1.00000     1.00000     1.00000     1.00001
 


                7           8
             1.00053     1.09291
 


 LAMBDA FOR LMQA STEP: 0.00

  |TANGENTIAL STEP| =   0.012993  |PARALLEL STEP| =   0.000031


 STEP IN NORMAL COORDINATES

              1          2          3          4          5          6
           0.002873  -0.000025  -0.008473   0.005489   0.006025   0.000014

              7          8          9
           0.004167  -0.002070  -0.000839

 DISPLACEMENT STEP IN ANGSTROM

  NO.  ATOM        X             Y             Z

    1  SI       0.000536     -0.000004     -0.001510
    2  H        0.001474      0.001722      0.002075
    3  H        0.001474     -0.001701      0.002055
    4  H       -0.002155     -0.000007      0.001274
    5  H       -0.003620      0.000010      0.002568


 ACTIVE CARTESIAN DISPLACEMENT STEP

              1          2          3          4          5          6
           0.002873  -0.000025  -0.008473   0.005489   0.006025   0.000014

              7          8          9
           0.004167  -0.002070  -0.000839
 
 PREDICTED ENERGY CHANGE: -0.000013600
 
 INTERPOLATION DISTANCE: 2.7297692339


 COORDINATES OF OPTIMIZATION STEP 4 IN ANGSTROM

  NO.  ATOM        X              Y              Z        Z-ATOM   MASS   TYPE

    1  SI       -0.046330       0.000002      -0.012273      14    28.085  QM
    2  H        -0.433347       1.260341       0.666734       1     1.008  QM
    3  H        -0.433169      -1.259807       0.667729       1     1.008  QM
    4  H         0.675181      -0.000743      -1.299602       1     1.008  QM
    5  H         1.410903       0.000386       0.461156       1     1.008  QM


 
 NEW SCF-ENERGY CALCULATED IN 8 CYCLES
 

 TOTAL ENERGY    =       -291.591310126

 ENERGY CHANGE =         -0.000015332
 ENERGY RATIO  =          1.127377106
 TRUST RADIUS  =          0.200000000
 
 BFGS DELTA*GAMMA: 0.267E-04
 
 BFGS DELTA*DE2*DELTA: 0.301E-04
 
 *** ENTERING OPTIMIZATION CYCLE: 5 ***
 

 PROJECTED CARTESIAN GRADIENTS IN A.U.

  NO.  ATOM        X             Y             Z

    1  SI      -0.012540     -0.000004     -0.005839
    2  H        0.017043     -0.003909      0.008904
    3  H        0.017042      0.003928      0.008884
    4  H        0.024547      0.000005      0.023062
    5  H        0.007565     -0.000002     -0.010028


 ACTIVE CARTESIAN GRADIENTS

              1          2          3          4          5          6
          -0.035599  -0.000013  -0.016053   0.000478  -0.005049   0.002344

              7          8          9
           0.002459  -0.001920   0.026219


 FULL LOCAL GRADIENT

              1          2          3          4          5          6
          -0.047440  -0.000005  -0.000623  -0.000622   0.000286   0.000021

              7          8          9
          -0.000762  -0.000033   0.001173


 TANGENTIAL LOCAL GRADIENTS IN A.U.

              1          2          3          4          5          6
          -0.000005  -0.000623  -0.000622   0.000286   0.000021  -0.000762

              7          8
          -0.000033   0.001173

 COSANG =         0.025180286
 
 RMSQ FORCE :   0.0005932  MAXIMUM :   0.0003000  CONVERGED : NO
 MAX FORCE  :   0.0011733  MAXIMUM :   0.0004500  CONVERGED : NO
 RMSQ FORCE6:   2.2358043  MAXIMUM6:   0.0003000  CONVERGED : NO
 MAX FORCE6 :   2.2355504  MAXIMUM6:   0.0004500  CONVERGED : NO
 RMSQ DR    :   0.0043310  MAXIMUM :   0.0012000  CONVERGED : NO
 MAX DR     :   0.0084726  MAXIMUM :   0.0018000  CONVERGED : NO
 


 HESSIAN EIGENVALUES


                1           2           3           4           5           6
             0.12610     0.21883     1.00000     1.00000     1.00000     1.00001
 


                7           8
             1.00055     1.21418
 


 LAMBDA FOR LMQA STEP: 0.00

  |TANGENTIAL STEP| =   0.002108  |PARALLEL STEP| =   0.000001


 STEP IN NORMAL COORDINATES

              1          2          3          4          5          6
          -0.000349   0.000001  -0.000568   0.001180   0.000318   0.000013

              7          8          9
           0.001197  -0.000221  -0.001011

 DISPLACEMENT STEP IN ANGSTROM

  NO.  ATOM        X             Y             Z

    1  SI      -0.000065      0.000000     -0.000104
    2  H        0.000497     -0.000021      0.000050
    3  H        0.000496      0.000019      0.000051
    4  H       -0.000234     -0.000001     -0.000223
    5  H       -0.000415      0.000001      0.000673


 ACTIVE CARTESIAN DISPLACEMENT STEP

              1          2          3          4          5          6
          -0.000349   0.000001  -0.000568   0.001180   0.000318   0.000013

              7          8          9
           0.001197  -0.000221  -0.001011
 
 PREDICTED ENERGY CHANGE: -0.000001284
 
 INTERPOLATION DISTANCE: 2.7297692339


 COORDINATES OF OPTIMIZATION STEP 5 IN ANGSTROM

  NO.  ATOM        X              Y              Z        Z-ATOM   MASS   TYPE

    1  SI       -0.046395       0.000002      -0.012377      14    28.085  QM
    2  H        -0.432850       1.260320       0.666784       1     1.008  QM
    3  H        -0.432673      -1.259788       0.667779       1     1.008  QM
    4  H         0.674947      -0.000743      -1.299825       1     1.008  QM
    5  H         1.410488       0.000388       0.461829       1     1.008  QM


 
 NEW SCF-ENERGY CALCULATED IN 8 CYCLES
 

 TOTAL ENERGY    =       -291.591312640

 ENERGY CHANGE =         -0.000002514
 ENERGY RATIO  =          1.958774984
 TRUST RADIUS  =          0.200000000
 
 BFGS DELTA*GAMMA: 0.182E-06
 
 BFGS DELTA*DE2*DELTA: 0.264E-05
 
 *** ENTERING OPTIMIZATION CYCLE: 6 ***
 

 PROJECTED CARTESIAN GRADIENTS IN A.U.

  NO.  ATOM        X             Y             Z

    1  SI      -0.012545     -0.000004     -0.005834
    2  H        0.017082     -0.003940      0.008888
    3  H        0.017081      0.003958      0.008868
    4  H        0.024531      0.000005      0.023024
    5  H        0.007528     -0.000002     -0.009982


 ACTIVE CARTESIAN GRADIENTS

              1          2          3          4          5          6
          -0.035613  -0.000012  -0.016038   0.000533  -0.005073   0.002352

              7          8          9
           0.002528  -0.001930   0.026169


 FULL LOCAL GRADIENT

              1          2          3          4          5          6
          -0.047429  -0.000004  -0.000610  -0.000547   0.000270   0.000028

              7          8          9
          -0.000675  -0.000045   0.001101


 TANGENTIAL LOCAL GRADIENTS IN A.U.

              1          2          3          4          5          6
          -0.000004  -0.000610  -0.000547   0.000270   0.000028  -0.000675

              7          8
          -0.000045   0.001101

 COSANG =         0.999297489
 
 RMSQ FORCE :   0.0005492  MAXIMUM :   0.0003000  CONVERGED : NO
 MAX FORCE  :   0.0011005  MAXIMUM :   0.0004500  CONVERGED : NO
 RMSQ FORCE6:   0.0027553  MAXIMUM6:   0.0003000  CONVERGED : NO
 MAX FORCE6 :   0.0056999  MAXIMUM6:   0.0004500  CONVERGED : NO
 RMSQ DR    :   0.0007025  MAXIMUM :   0.0012000  CONVERGED :YES
 MAX DR     :   0.0011969  MAXIMUM :   0.0018000  CONVERGED :YES
 


 HESSIAN EIGENVALUES


                1           2           3           4           5           6
             0.03859     0.18190     0.32620     1.00000     1.00000     1.00001
 


                7           8
             1.00007     1.00565
 


 LAMBDA FOR LMQA STEP: 0.00

  |TANGENTIAL STEP| =   0.026926  |PARALLEL STEP| =   0.000133


 STEP IN NORMAL COORDINATES

              1          2          3          4          5          6
          -0.005446   0.000016  -0.006335   0.014854   0.003433   0.000058

              7          8          9
           0.015237  -0.002501  -0.013578

 DISPLACEMENT STEP IN ANGSTROM

  NO.  ATOM        X             Y             Z

    1  SI      -0.001015      0.000003     -0.001171
    2  H        0.006478     -0.000492      0.000339
    3  H        0.006460      0.000468      0.000345
    4  H       -0.002774     -0.000005     -0.003180
    5  H       -0.004805      0.000014      0.008679


 ACTIVE CARTESIAN DISPLACEMENT STEP

              1          2          3          4          5          6
          -0.005446   0.000016  -0.006335   0.014854   0.003433   0.000058

              7          8          9
           0.015237  -0.002501  -0.013578
 
 PREDICTED ENERGY CHANGE: -0.000009741
 
 INTERPOLATION DISTANCE: 2.7297692339


 COORDINATES OF OPTIMIZATION STEP 6 IN ANGSTROM

  NO.  ATOM        X              Y              Z        Z-ATOM   MASS   TYPE

    1  SI       -0.047411       0.000005      -0.013549      14    28.085  QM
    2  H        -0.426372       1.259829       0.667123       1     1.008  QM
    3  H        -0.426212      -1.259319       0.668125       1     1.008  QM
    4  H         0.672172      -0.000748      -1.303005       1     1.008  QM
    5  H         1.405683       0.000401       0.470508       1     1.008  QM


 
 NEW SCF-ENERGY CALCULATED IN 9 CYCLES
 

 TOTAL ENERGY    =       -291.591322795

 ENERGY CHANGE =         -0.000010155
 ENERGY RATIO  =          1.042535690
 TRUST RADIUS  =          0.200000000
 
 BFGS DELTA*GAMMA: 0.312E-04
 
 BFGS DELTA*DE2*DELTA: 0.321E-04
 
 *** ENTERING OPTIMIZATION CYCLE: 7 ***
 

 PROJECTED CARTESIAN GRADIENTS IN A.U.

  NO.  ATOM        X             Y             Z

    1  SI      -0.012685     -0.000001     -0.005694
    2  H        0.017626     -0.004478      0.008555
    3  H        0.017622      0.004483      0.008540
    4  H        0.024455      0.000003      0.022315
    5  H        0.007254     -0.000002     -0.009355


 ACTIVE CARTESIAN GRADIENTS

              1          2          3          4          5          6
          -0.036017  -0.000003  -0.015590   0.001183  -0.005575   0.002479

              7          8          9
           0.003415  -0.002031   0.025342


 FULL LOCAL GRADIENT

              1          2          3          4          5          6
          -0.047292   0.000005  -0.000102   0.000351  -0.000122   0.000132

              7          8          9
           0.000439  -0.000166  -0.000068


 TANGENTIAL LOCAL GRADIENTS IN A.U.

              1          2          3          4          5          6
           0.000005  -0.000102   0.000351  -0.000122   0.000132   0.000439

              7          8
          -0.000166  -0.000068

 COSANG =        -0.538045181
 
 RMSQ FORCE :   0.0002210  MAXIMUM :   0.0003000  CONVERGED :YES
 MAX FORCE  :   0.0004394  MAXIMUM :   0.0004500  CONVERGED :YES
 RMSQ FORCE6:   0.0018631  MAXIMUM6:   0.0003000  CONVERGED : NO
 MAX FORCE6 :   0.0038755  MAXIMUM6:   0.0004500  CONVERGED : NO
 RMSQ DR    :   0.0089753  MAXIMUM :   0.0012000  CONVERGED : NO
 MAX DR     :   0.0152371  MAXIMUM :   0.0018000  CONVERGED : NO
 


 HESSIAN EIGENVALUES


                1           2           3           4           5           6
             0.03759     0.18252     0.32215     1.00000     1.00000     1.00001
 


                7           8
             1.00013     1.01037
 


 LAMBDA FOR LMQA STEP: 0.00

  |TANGENTIAL STEP| =   0.012530  |PARALLEL STEP| =   0.000029


 STEP IN NORMAL COORDINATES

              1          2          3          4          5          6
           0.001787  -0.000005   0.003858  -0.007019  -0.002536  -0.000373

              7          8          9
          -0.006938   0.001842   0.005617

 DISPLACEMENT STEP IN ANGSTROM

  NO.  ATOM        X             Y             Z

    1  SI       0.000333     -0.000001      0.000705
    2  H       -0.002905     -0.000132     -0.000555
    3  H       -0.002899      0.000137     -0.000550
    4  H        0.001304      0.000007      0.001264
    5  H        0.002742     -0.000008     -0.003879


 ACTIVE CARTESIAN DISPLACEMENT STEP

              1          2          3          4          5          6
           0.001787  -0.000005   0.003858  -0.007019  -0.002536  -0.000373

              7          8          9
          -0.006938   0.001842   0.005617
 
 PREDICTED ENERGY CHANGE: -0.000001671
 
 INTERPOLATION DISTANCE: 2.7297692339
 
 *** SCFTOL TIGHTEN TO 0.100E-08 ***
 
 *** CDFTOL TIGHTEN TO 0.500E-05 ***


 COORDINATES OF OPTIMIZATION STEP 7 IN ANGSTROM

  NO.  ATOM        X              Y              Z        Z-ATOM   MASS   TYPE

    1  SI       -0.047077       0.000004      -0.012844      14    28.085  QM
    2  H        -0.429277       1.259697       0.666568       1     1.008  QM
    3  H        -0.429112      -1.259182       0.667574       1     1.008  QM
    4  H         0.673477      -0.000741      -1.301740       1     1.008  QM
    5  H         1.408425       0.000393       0.466629       1     1.008  QM


 
 NEW SCF-ENERGY CALCULATED IN 9 CYCLES
 

 TOTAL ENERGY    =       -291.591324507

 ENERGY CHANGE =         -0.000001712
 ENERGY RATIO  =          1.024469667
 TRUST RADIUS  =          0.200000000
 
 BFGS DELTA*GAMMA: 0.597E-05
 
 BFGS DELTA*DE2*DELTA: 0.607E-05
 
 *** ENTERING OPTIMIZATION CYCLE: 8 ***
 

 PROJECTED CARTESIAN GRADIENTS IN A.U.

  NO.  ATOM        X             Y             Z

    1  SI      -0.012718     -0.000002     -0.005676
    2  H        0.017473     -0.004410      0.008555
    3  H        0.017469      0.004417      0.008540
    4  H        0.024609      0.000004      0.022473
    5  H        0.007584     -0.000002     -0.009608


 ACTIVE CARTESIAN GRADIENTS

              1          2          3          4          5          6
          -0.036107  -0.000005  -0.015548   0.000865  -0.005586   0.002411

              7          8          9
           0.003060  -0.001911   0.025568


 FULL LOCAL GRADIENT

              1          2          3          4          5          6
          -0.047433   0.000003   0.000022  -0.000089  -0.000176   0.000058

              7          8          9
          -0.000035  -0.000016   0.000225


 TANGENTIAL LOCAL GRADIENTS IN A.U.

              1          2          3          4          5          6
           0.000003   0.000022  -0.000089  -0.000176   0.000058  -0.000035

              7          8
          -0.000016   0.000225

 COSANG =        -0.167599188
 
 *** CONVERGED BY GRADIENT AND ENERGY CRITERIA ***
 *** AFTER 7 OPTIMIZATION CYCLES ***
 
 
 RMSQ FORCE :   0.0001089  MAXIMUM :   0.0003000  CONVERGED :YES
 MAX FORCE  :   0.0002254  MAXIMUM :   0.0004500  CONVERGED :YES
 RMSQ FORCE6:   0.0006163  MAXIMUM6:   0.0003000  CONVERGED : NO
 MAX FORCE6 :   0.0013182  MAXIMUM6:   0.0004500  CONVERGED : NO
 RMSQ DR    :   0.0041768  MAXIMUM :   0.0012000  CONVERGED : NO
 MAX DR     :   0.0070193  MAXIMUM :   0.0018000  CONVERGED : NO
 
 
 *** THE GEOMETRY IS OPTIMIZED ***
 
 
 INTERPOLATION DISTANCE: 2.7297692339


 RELAXED REACTANT COORDINATES OF SADDLE STEP 5 IN ANGSTROM

  NO.  ATOM        X              Y              Z        Z-ATOM   MASS   TYPE

    1  SI       -0.047077       0.000004      -0.012844      14    28.085  QM
    2  H        -0.429277       1.259697       0.666568       1     1.008  QM
    3  H        -0.429112      -1.259182       0.667574       1     1.008  QM
    4  H         0.673477      -0.000741      -1.301740       1     1.008  QM
    5  H         1.408425       0.000393       0.466629       1     1.008  QM


 NUMBER OF CONSTRAINED OPTIMIZATION CYCLES: 7
 
 RELAXED REACTANT ENERGY = -291.591324507250
 
 ANGLE BETWEEN SUCCESSIVE SADDLE GRADIENTS: -0.146
 
 
 ERROR REACTANT - PRODUCT 0.054794750950
 
 
 DESADDLE_1 0.011107709909
 
 RMSQ FORCE :   0.0154152  MAXIMUM :   0.0003000  CONVERGED :NO 
 MAX FORCE  :   0.0436497  MAXIMUM :   0.0004500  CONVERGED :NO 


 UNRELAXED COORDINATES OF SADDLE STEP 6 IN ANGSTROM

  NO.  ATOM        X              Y              Z        Z-ATOM   MASS   TYPE

    1  SI       -0.054922       0.000001      -0.017112      14    28.085  QM
    2  H        -0.371377       1.246584       0.694155       1     1.008  QM
    3  H        -0.371216      -1.246042       0.695154       1     1.008  QM
    4  H         0.758200      -0.000699      -1.229966       1     1.008  QM
    5  H         1.435306       0.000379       0.444497       1     1.008  QM


 UNRELAXED SCF-ENERGY CALCULATED IN 10 CYCLES
 
 UNRELAXED TOTAL SADDLE ENERGY = -291.580371551061
 
 
 
 
 ***************************************
 *** MOLECULAR GEOMETRY OPTIMIZATION ***
 ***************************************
 
 INTERPOLATION DISTANCE: 2.4559285270
 
 *** ACTIVE DEGREES OF FREEDOM: 9 ***
 
 *** ENTERING OPTIMIZATION CYCLE: 1 ***
 

 PROJECTED CARTESIAN GRADIENTS IN A.U.

  NO.  ATOM        X             Y             Z

    1  SI      -0.012908     -0.000002     -0.006296
    2  H        0.017857     -0.008610      0.006656
    3  H        0.017854      0.008616      0.006637
    4  H        0.021103      0.000008      0.030218
    5  H        0.011325     -0.000002     -0.010277


 ACTIVE CARTESIAN GRADIENTS

              1          2          3          4          5          6
          -0.036754  -0.000006  -0.017130   0.000883  -0.011173  -0.002156

              7          8          9
           0.004254   0.005592   0.029138


 FULL LOCAL GRADIENT

              1          2          3          4          5          6
          -0.050395   0.000002  -0.001699  -0.000282  -0.005605  -0.004946

              7          8          9
           0.000811   0.008149   0.002721


 TANGENTIAL LOCAL GRADIENTS IN A.U.

              1          2          3          4          5          6
           0.000002  -0.001699  -0.000282  -0.005605  -0.004946   0.000811

              7          8
           0.008149   0.002721
 
 RMSQ FORCE :   0.0040821  MAXIMUM :   0.0003000  CONVERGED : NO
 MAX FORCE  :   0.0081490  MAXIMUM :   0.0004500  CONVERGED : NO
 RMSQ FORCE6:   4.9959179  MAXIMUM6:   0.0003000  CONVERGED : NO
 MAX FORCE6 :   4.9918510  MAXIMUM6:   0.0004500  CONVERGED : NO
 


 HESSIAN EIGENVALUES


                1           2           3           4           5           6
             1.00000     1.00000     1.00000     1.00000     1.00000     1.00000
 


                7           8
             1.00000     1.00000
 


 LAMBDA FOR LMQA STEP: 0.00

  |TANGENTIAL STEP| =   0.011546  |PARALLEL STEP| =   0.000027


 STEP IN NORMAL COORDINATES

              1          2          3          4          5          6
          -0.001980  -0.000002   0.001017   0.000323   0.005460   0.005004

              7          8          9
          -0.000728  -0.008224  -0.002289

 DISPLACEMENT STEP IN ANGSTROM

  NO.  ATOM        X             Y             Z

    1  SI      -0.000368     -0.000000      0.000164
    2  H        0.000519      0.002133      0.001284
    3  H        0.000519     -0.002131      0.001292
    4  H        0.002788      0.000003     -0.003589
    5  H       -0.001883     -0.000003      0.000148


 ACTIVE CARTESIAN DISPLACEMENT STEP

              1          2          3          4          5          6
          -0.001980  -0.000002   0.001017   0.000323   0.005460   0.005004

              7          8          9
          -0.000728  -0.008224  -0.002289
 
 PREDICTED ENERGY CHANGE: -0.000065288
 
 INTERPOLATION DISTANCE: 2.4559285270
 
 *** SCFTOL TIGHTEN TO 0.750E-07 ***
 
 *** CDFTOL TIGHTEN TO 0.500E-04 ***


 COORDINATES OF OPTIMIZATION STEP 1 IN ANGSTROM

  NO.  ATOM        X              Y              Z        Z-ATOM   MASS   TYPE

    1  SI       -0.055290       0.000001      -0.016948      14    28.085  QM
    2  H        -0.370858       1.248717       0.695439       1     1.008  QM
    3  H        -0.370697      -1.248173       0.696446       1     1.008  QM
    4  H         0.760988      -0.000696      -1.233555       1     1.008  QM
    5  H         1.433423       0.000376       0.444645       1     1.008  QM


 
 NEW SCF-ENERGY CALCULATED IN 8 CYCLES
 

 TOTAL ENERGY    =       -291.580490880

 ENERGY CHANGE =         -0.000119329
 ENERGY RATIO  =          1.827741202
 TRUST RADIUS  =          0.200000000
 
 BFGS DELTA*GAMMA: 0.248E-04
 
 BFGS DELTA*DE2*DELTA: 0.133E-03
 
 *** ENTERING OPTIMIZATION CYCLE: 2 ***
 

 PROJECTED CARTESIAN GRADIENTS IN A.U.

  NO.  ATOM        X             Y             Z

    1  SI      -0.012997     -0.000002     -0.006067
    2  H        0.017731     -0.007893      0.006946
    3  H        0.017728      0.007898      0.006929
    4  H        0.022127      0.000007      0.028549
    5  H        0.011021     -0.000002     -0.010399


 ACTIVE CARTESIAN GRADIENTS

              1          2          3          4          5          6
          -0.037004  -0.000005  -0.016439   0.000590  -0.010311  -0.001154

              7          8          9
           0.003794   0.004025   0.028485


 FULL LOCAL GRADIENT

              1          2          3          4          5          6
          -0.050063   0.000003  -0.000932  -0.000568  -0.004643  -0.003838

              7          8          9
           0.000343   0.006417   0.002105


 TANGENTIAL LOCAL GRADIENTS IN A.U.

              1          2          3          4          5          6
           0.000003  -0.000932  -0.000568  -0.004643  -0.003838   0.000343

              7          8
           0.006417   0.002105

 COSANG =         0.997413043
 
 RMSQ FORCE :   0.0032250  MAXIMUM :   0.0003000  CONVERGED : NO
 MAX FORCE  :   0.0064169  MAXIMUM :   0.0004500  CONVERGED : NO
 RMSQ FORCE6:   4.4692514  MAXIMUM6:   0.0003000  CONVERGED : NO
 MAX FORCE6 :   4.4663966  MAXIMUM6:   0.0004500  CONVERGED : NO
 RMSQ DR    :   0.0038487  MAXIMUM :   0.0012000  CONVERGED : NO
 MAX DR     :   0.0082243  MAXIMUM :   0.0018000  CONVERGED : NO
 


 HESSIAN EIGENVALUES


                1           2           3           4           5           6
             0.18211     1.00000     1.00000     1.00000     1.00000     1.00000
 


                7           8
             1.00000     1.02191
 


 LAMBDA FOR LMQA STEP: 0.00

  |TANGENTIAL STEP| =   0.050088  |PARALLEL STEP| =   0.000511


 STEP IN NORMAL COORDINATES

              1          2          3          4          5          6
          -0.008188  -0.000017   0.002292   0.003302   0.024651   0.021384

              7          8          9
          -0.001456  -0.035615  -0.009507

 DISPLACEMENT STEP IN ANGSTROM

  NO.  ATOM        X             Y             Z

    1  SI      -0.001522     -0.000003      0.000339
    2  H        0.002881      0.009403      0.005910
    3  H        0.002881     -0.009393      0.005946
    4  H        0.011475      0.000018     -0.014797
    5  H       -0.009204     -0.000013      0.001154


 ACTIVE CARTESIAN DISPLACEMENT STEP

              1          2          3          4          5          6
          -0.008188  -0.000017   0.002292   0.003302   0.024651   0.021384

              7          8          9
          -0.001456  -0.035615  -0.009507
 
 PREDICTED ENERGY CHANGE: -0.000203508
 
 INTERPOLATION DISTANCE: 2.4559285270
 
 *** SCFTOL TIGHTEN TO 0.500E-07 ***
 
 *** CDFTOL TIGHTEN TO 0.250E-04 ***


 COORDINATES OF OPTIMIZATION STEP 2 IN ANGSTROM

  NO.  ATOM        X              Y              Z        Z-ATOM   MASS   TYPE

    1  SI       -0.056812      -0.000002      -0.016610      14    28.085  QM
    2  H        -0.367977       1.258120       0.701350       1     1.008  QM
    3  H        -0.367817      -1.257566       0.702392       1     1.008  QM
    4  H         0.772463      -0.000678      -1.248352       1     1.008  QM
    5  H         1.424219       0.000363       0.445799       1     1.008  QM


 
 NEW SCF-ENERGY CALCULATED IN 9 CYCLES
 

 TOTAL ENERGY    =       -291.580710281

 ENERGY CHANGE =         -0.000219401
 ENERGY RATIO  =          1.078095803
 TRUST RADIUS  =          0.200000000
 
 BFGS DELTA*GAMMA: 0.419E-03
 
 BFGS DELTA*DE2*DELTA: 0.456E-03
 
 *** ENTERING OPTIMIZATION CYCLE: 3 ***
 

 PROJECTED CARTESIAN GRADIENTS IN A.U.

  NO.  ATOM        X             Y             Z

    1  SI      -0.013194     -0.000001     -0.005170
    2  H        0.017155     -0.004873      0.008097
    3  H        0.017153      0.004878      0.008085
    4  H        0.025945      0.000005      0.022065
    5  H        0.009395     -0.000003     -0.010957


 ACTIVE CARTESIAN GRADIENTS

              1          2          3          4          5          6
          -0.037560  -0.000003  -0.013746  -0.000390  -0.006602   0.002800

              7          8          9
           0.002051  -0.002212   0.025995


 FULL LOCAL GRADIENT

              1          2          3          4          5          6
          -0.048246   0.000005   0.001871  -0.001472  -0.000548   0.000592

              7          8          9
          -0.001364  -0.000557   0.000087


 TANGENTIAL LOCAL GRADIENTS IN A.U.

              1          2          3          4          5          6
           0.000005   0.001871  -0.001472  -0.000548   0.000592  -0.001364

              7          8
          -0.000557   0.000087

 COSANG =        -0.169052946
 
 RMSQ FORCE :   0.0010306  MAXIMUM :   0.0003000  CONVERGED : NO
 MAX FORCE  :   0.0018714  MAXIMUM :   0.0004500  CONVERGED : NO
 RMSQ FORCE6:   3.8721854  MAXIMUM6:   0.0003000  CONVERGED : NO
 MAX FORCE6 :   3.8715353  MAXIMUM6:   0.0004500  CONVERGED : NO
 RMSQ DR    :   0.0166969  MAXIMUM :   0.0012000  CONVERGED : NO
 MAX DR     :   0.0356151  MAXIMUM :   0.0018000  CONVERGED : NO
 


 HESSIAN EIGENVALUES


                1           2           3           4           5           6
             0.16239     1.00000     1.00000     1.00000     1.00000     1.00000
 


                7           8
             1.00020     1.04517
 


 LAMBDA FOR LMQA STEP: 0.00

  |TANGENTIAL STEP| =   0.003396  |PARALLEL STEP| =   0.000002


 STEP IN NORMAL COORDINATES

              1          2          3          4          5          6
           0.000929  -0.000004  -0.001675   0.001238  -0.000311  -0.001266

              7          8          9
           0.001299   0.001698   0.000246

 DISPLACEMENT STEP IN ANGSTROM

  NO.  ATOM        X             Y             Z

    1  SI       0.000173     -0.000001     -0.000289
    2  H        0.000270     -0.000279     -0.000027
    3  H        0.000270      0.000282     -0.000032
    4  H       -0.001155     -0.000002      0.001054
    5  H       -0.000297      0.000003      0.000527


 ACTIVE CARTESIAN DISPLACEMENT STEP

              1          2          3          4          5          6
           0.000929  -0.000004  -0.001675   0.001238  -0.000311  -0.001266

              7          8          9
           0.001299   0.001698   0.000246
 
 PREDICTED ENERGY CHANGE: -0.000004216
 
 INTERPOLATION DISTANCE: 2.4559285270
 
 *** SCFTOL TIGHTEN TO 0.250E-07 ***
 
 *** CDFTOL TIGHTEN TO 0.100E-04 ***


 COORDINATES OF OPTIMIZATION STEP 3 IN ANGSTROM

  NO.  ATOM        X              Y              Z        Z-ATOM   MASS   TYPE

    1  SI       -0.056639      -0.000003      -0.016898      14    28.085  QM
    2  H        -0.367707       1.257841       0.701323       1     1.008  QM
    3  H        -0.367547      -1.257284       0.702360       1     1.008  QM
    4  H         0.771308      -0.000680      -1.247297       1     1.008  QM
    5  H         1.423923       0.000366       0.446326       1     1.008  QM


 
 NEW SCF-ENERGY CALCULATED IN 9 CYCLES
 

 TOTAL ENERGY    =       -291.580717656

 ENERGY CHANGE =         -0.000007376
 ENERGY RATIO  =          1.749268129
 TRUST RADIUS  =          0.200000000
 
 BFGS DELTA*GAMMA: 0.234E-05
 
 BFGS DELTA*DE2*DELTA: 0.866E-05
 
 *** ENTERING OPTIMIZATION CYCLE: 4 ***
 

 PROJECTED CARTESIAN GRADIENTS IN A.U.

  NO.  ATOM        X             Y             Z

    1  SI      -0.013092     -0.000002     -0.005318
    2  H        0.017146     -0.004920      0.008167
    3  H        0.017144      0.004927      0.008154
    4  H        0.025527      0.000005      0.022652
    5  H        0.009291     -0.000003     -0.010899


 ACTIVE CARTESIAN GRADIENTS

              1          2          3          4          5          6
          -0.037272  -0.000005  -0.014196  -0.000253  -0.006622   0.002535

              7          8          9
           0.002177  -0.001854   0.026265


 FULL LOCAL GRADIENT

              1          2          3          4          5          6
          -0.048308   0.000003   0.001308  -0.001308  -0.000587   0.000307

              7          8          9
          -0.001206  -0.000170   0.000373


 TANGENTIAL LOCAL GRADIENTS IN A.U.

              1          2          3          4          5          6
           0.000003   0.001308  -0.001308  -0.000587   0.000307  -0.001206

              7          8
          -0.000170   0.000373

 COSANG =         0.973989127
 
 RMSQ FORCE :   0.0008279  MAXIMUM :   0.0003000  CONVERGED : NO
 MAX FORCE  :   0.0013082  MAXIMUM :   0.0004500  CONVERGED : NO
 RMSQ FORCE6:   3.1617546  MAXIMUM6:   0.0003000  CONVERGED : NO
 MAX FORCE6 :   3.1614526  MAXIMUM6:   0.0004500  CONVERGED : NO
 RMSQ DR    :   0.0011319  MAXIMUM :   0.0012000  CONVERGED :YES
 MAX DR     :   0.0016983  MAXIMUM :   0.0018000  CONVERGED :YES
 


 HESSIAN EIGENVALUES


                1           2           3           4           5           6
             0.18635     0.23487     1.00000     1.00000     1.00000     1.00002
 


                7           8
             1.00047     1.05022
 


 LAMBDA FOR LMQA STEP: 0.00

  |TANGENTIAL STEP| =   0.012361  |PARALLEL STEP| =   0.000031


 STEP IN NORMAL COORDINATES

              1          2          3          4          5          6
           0.002152  -0.000016  -0.007012   0.006730   0.002792  -0.001902

              7          8          9
           0.006234   0.001362  -0.001246

 DISPLACEMENT STEP IN ANGSTROM

  NO.  ATOM        X             Y             Z

    1  SI       0.000400     -0.000003     -0.001222
    2  H        0.002043      0.000268      0.000815
    3  H        0.002040     -0.000257      0.000799
    4  H       -0.003148     -0.000007      0.001939
    5  H       -0.003046      0.000011      0.002899


 ACTIVE CARTESIAN DISPLACEMENT STEP

              1          2          3          4          5          6
           0.002152  -0.000016  -0.007012   0.006730   0.002792  -0.001902

              7          8          9
           0.006234   0.001362  -0.001246
 
 PREDICTED ENERGY CHANGE: -0.000012930
 
 INTERPOLATION DISTANCE: 2.4559285270


 COORDINATES OF OPTIMIZATION STEP 4 IN ANGSTROM

  NO.  ATOM        X              Y              Z        Z-ATOM   MASS   TYPE

    1  SI       -0.056239      -0.000006      -0.018121      14    28.085  QM
    2  H        -0.365664       1.258109       0.702138       1     1.008  QM
    3  H        -0.365507      -1.257542       0.703159       1     1.008  QM
    4  H         0.768161      -0.000686      -1.245358       1     1.008  QM
    5  H         1.420876       0.000376       0.449225       1     1.008  QM


 
 NEW SCF-ENERGY CALCULATED IN 9 CYCLES
 

 TOTAL ENERGY    =       -291.580735153

 ENERGY CHANGE =         -0.000017497
 ENERGY RATIO  =          1.353238803
 TRUST RADIUS  =          0.200000000
 
 BFGS DELTA*GAMMA: 0.198E-04
 
 BFGS DELTA*DE2*DELTA: 0.289E-04
 
 *** ENTERING OPTIMIZATION CYCLE: 5 ***
 

 PROJECTED CARTESIAN GRADIENTS IN A.U.

  NO.  ATOM        X             Y             Z

    1  SI      -0.012691     -0.000004     -0.005792
    2  H        0.017051     -0.004705      0.008604
    3  H        0.017048      0.004720      0.008586
    4  H        0.024330      0.000007      0.024103
    5  H        0.008564     -0.000002     -0.010718


 ACTIVE CARTESIAN GRADIENTS

              1          2          3          4          5          6
          -0.036143  -0.000010  -0.015635   0.000227  -0.006187   0.002027

              7          8          9
           0.002506  -0.001296   0.026984


 FULL LOCAL GRADIENT

              1          2          3          4          5          6
          -0.048230  -0.000003  -0.000597  -0.000685  -0.000171  -0.000208

              7          8          9
          -0.000711   0.000393   0.001246


 TANGENTIAL LOCAL GRADIENTS IN A.U.

              1          2          3          4          5          6
          -0.000003  -0.000597  -0.000685  -0.000171  -0.000208  -0.000711

              7          8
           0.000393   0.001246

 COSANG =         0.340798780
 
 RMSQ FORCE :   0.0006237  MAXIMUM :   0.0003000  CONVERGED : NO
 MAX FORCE  :   0.0012462  MAXIMUM :   0.0004500  CONVERGED : NO
 RMSQ FORCE6:   2.2357899  MAXIMUM6:   0.0003000  CONVERGED : NO
 MAX FORCE6 :   2.2355140  MAXIMUM6:   0.0004500  CONVERGED : NO
 RMSQ DR    :   0.0041203  MAXIMUM :   0.0012000  CONVERGED : NO
 MAX DR     :   0.0070123  MAXIMUM :   0.0018000  CONVERGED : NO
 


 HESSIAN EIGENVALUES


                1           2           3           4           5           6
             0.10375     0.26034     1.00000     1.00000     1.00000     1.00002
 


                7           8
             1.00046     1.16753
 


 LAMBDA FOR LMQA STEP: 0.00

  |TANGENTIAL STEP| =   0.008125  |PARALLEL STEP| =   0.000013


 STEP IN NORMAL COORDINATES

              1          2          3          4          5          6
          -0.000261  -0.000006  -0.003214   0.004501   0.003094   0.000613

              7          8          9
           0.003995  -0.001967  -0.002363

 DISPLACEMENT STEP IN ANGSTROM

  NO.  ATOM        X             Y             Z

    1  SI      -0.000049     -0.000001     -0.000570
    2  H        0.001690      0.000667      0.000691
    3  H        0.001687     -0.000664      0.000689
    4  H       -0.000764     -0.000001     -0.000439
    5  H       -0.002357      0.000004      0.002070


 ACTIVE CARTESIAN DISPLACEMENT STEP

              1          2          3          4          5          6
          -0.000261  -0.000006  -0.003214   0.004501   0.003094   0.000613

              7          8          9
           0.003995  -0.001967  -0.002363
 
 PREDICTED ENERGY CHANGE: -0.000003877
 
 INTERPOLATION DISTANCE: 2.4559285270


 COORDINATES OF OPTIMIZATION STEP 5 IN ANGSTROM

  NO.  ATOM        X              Y              Z        Z-ATOM   MASS   TYPE

    1  SI       -0.056288      -0.000007      -0.018691      14    28.085  QM
    2  H        -0.363973       1.258776       0.702829       1     1.008  QM
    3  H        -0.363820      -1.258206       0.703848       1     1.008  QM
    4  H         0.767397      -0.000687      -1.245797       1     1.008  QM
    5  H         1.418519       0.000381       0.451296       1     1.008  QM


 
 NEW SCF-ENERGY CALCULATED IN 8 CYCLES
 

 TOTAL ENERGY    =       -291.580741743

 ENERGY CHANGE =         -0.000006590
 ENERGY RATIO  =          1.699756206
 TRUST RADIUS  =          0.200000000
 
 BFGS DELTA*GAMMA: 0.364E-05
 
 BFGS DELTA*DE2*DELTA: 0.904E-05
 
 *** ENTERING OPTIMIZATION CYCLE: 6 ***
 

 PROJECTED CARTESIAN GRADIENTS IN A.U.

  NO.  ATOM        X             Y             Z

    1  SI      -0.012548     -0.000004     -0.005910
    2  H        0.017023     -0.004484      0.008812
    3  H        0.017021      0.004499      0.008795
    4  H        0.024075      0.000007      0.024220
    5  H        0.008116     -0.000001     -0.010632


 ACTIVE CARTESIAN GRADIENTS

              1          2          3          4          5          6
          -0.035739  -0.000012  -0.015991   0.000432  -0.005827   0.002086

              7          8          9
           0.002624  -0.001475   0.027051


 FULL LOCAL GRADIENT

              1          2          3          4          5          6
          -0.048048  -0.000004  -0.001136  -0.000389   0.000213  -0.000123

              7          8          9
          -0.000496   0.000166   0.001388


 TANGENTIAL LOCAL GRADIENTS IN A.U.

              1          2          3          4          5          6
          -0.000004  -0.001136  -0.000389   0.000213  -0.000123  -0.000496

              7          8
           0.000166   0.001388

 COSANG =         0.907858629
 
 RMSQ FORCE :   0.0006803  MAXIMUM :   0.0003000  CONVERGED : NO
 MAX FORCE  :   0.0013880  MAXIMUM :   0.0004500  CONVERGED : NO
 RMSQ FORCE6:   0.0019077  MAXIMUM6:   0.0003000  CONVERGED : NO
 MAX FORCE6 :   0.0037752  MAXIMUM6:   0.0004500  CONVERGED : NO
 RMSQ DR    :   0.0027085  MAXIMUM :   0.0012000  CONVERGED : NO
 MAX DR     :   0.0045011  MAXIMUM :   0.0018000  CONVERGED : NO
 


 HESSIAN EIGENVALUES


                1           2           3           4           5           6
             0.05082     0.24397     0.99768     1.00000     1.00000     1.00002
 


                7           8
             1.00011     1.02529
 


 LAMBDA FOR LMQA STEP: 0.00

  |TANGENTIAL STEP| =   0.012136  |PARALLEL STEP| =   0.000030


 STEP IN NORMAL COORDINATES

              1          2          3          4          5          6
          -0.001967  -0.000004  -0.003122   0.006562   0.004078   0.001395

              7          8          9
           0.006005  -0.003465  -0.004896

 DISPLACEMENT STEP IN ANGSTROM

  NO.  ATOM        X             Y             Z

    1  SI      -0.000365     -0.000001     -0.000568
    2  H        0.002757      0.000798      0.000671
    3  H        0.002750     -0.000801      0.000678
    4  H       -0.000469      0.000003     -0.001643
    5  H       -0.003109      0.000004      0.003294


 ACTIVE CARTESIAN DISPLACEMENT STEP

              1          2          3          4          5          6
          -0.001967  -0.000004  -0.003122   0.006562   0.004078   0.001395

              7          8          9
           0.006005  -0.003465  -0.004896
 
 PREDICTED ENERGY CHANGE: -0.000003970
 
 INTERPOLATION DISTANCE: 2.4559285270


 COORDINATES OF OPTIMIZATION STEP 6 IN ANGSTROM

  NO.  ATOM        X              Y              Z        Z-ATOM   MASS   TYPE

    1  SI       -0.056653      -0.000008      -0.019260      14    28.085  QM
    2  H        -0.361216       1.259573       0.703500       1     1.008  QM
    3  H        -0.361071      -1.259007       0.704526       1     1.008  QM
    4  H         0.766928      -0.000684      -1.247440       1     1.008  QM
    5  H         1.415410       0.000385       0.454590       1     1.008  QM


 
 NEW SCF-ENERGY CALCULATED IN 9 CYCLES
 

 TOTAL ENERGY    =       -291.580748037

 ENERGY CHANGE =         -0.000006294
 ENERGY RATIO  =          1.585454850
 TRUST RADIUS  =          0.200000000
 
 BFGS DELTA*GAMMA: 0.621E-05
 
 BFGS DELTA*DE2*DELTA: 0.108E-04
 
 *** ENTERING OPTIMIZATION CYCLE: 7 ***
 

 PROJECTED CARTESIAN GRADIENTS IN A.U.

  NO.  ATOM        X             Y             Z

    1  SI      -0.012490     -0.000003     -0.005901
    2  H        0.017091     -0.004315      0.008909
    3  H        0.017088      0.004328      0.008893
    4  H        0.024084      0.000007      0.023827
    5  H        0.007666     -0.000001     -0.010481


 ACTIVE CARTESIAN GRADIENTS

              1          2          3          4          5          6
          -0.035579  -0.000010  -0.015960   0.000668  -0.005525   0.002346

              7          8          9
           0.002817  -0.001916   0.026803


 FULL LOCAL GRADIENT

              1          2          3          4          5          6
          -0.047789  -0.000003  -0.001209  -0.000024   0.000574   0.000172

              7          8          9
          -0.000178  -0.000346   0.001148


 TANGENTIAL LOCAL GRADIENTS IN A.U.

              1          2          3          4          5          6
          -0.000003  -0.001209  -0.000024   0.000574   0.000172  -0.000178

              7          8
          -0.000346   0.001148

 COSANG =         0.890539054
 
 RMSQ FORCE :   0.0006413  MAXIMUM :   0.0003000  CONVERGED : NO
 MAX FORCE  :   0.0012089  MAXIMUM :   0.0004500  CONVERGED : NO
 RMSQ FORCE6:   0.0011716  MAXIMUM6:   0.0003000  CONVERGED : NO
 MAX FORCE6 :   0.0023497  MAXIMUM6:   0.0004500  CONVERGED : NO
 RMSQ DR    :   0.0040454  MAXIMUM :   0.0012000  CONVERGED : NO
 MAX DR     :   0.0065619  MAXIMUM :   0.0018000  CONVERGED : NO
 


 HESSIAN EIGENVALUES


                1           2           3           4           5           6
             0.03861     0.25145     0.74463     1.00000     1.00000     1.00002
 


                7           8
             1.00010     1.00431
 


 LAMBDA FOR LMQA STEP: 0.00

  |TANGENTIAL STEP| =   0.004215  |PARALLEL STEP| =   0.000004


 STEP IN NORMAL COORDINATES

              1          2          3          4          5          6
          -0.001790   0.000003   0.000375   0.001866   0.000114   0.000128

              7          8          9
           0.001996  -0.000399  -0.002600

 DISPLACEMENT STEP IN ANGSTROM

  NO.  ATOM        X             Y             Z

    1  SI      -0.000333      0.000001      0.000051
    2  H        0.001009     -0.000191     -0.000299
    3  H        0.001004      0.000183     -0.000288
    4  H        0.000043      0.000006     -0.000948
    5  H       -0.000301      0.000000      0.001265


 ACTIVE CARTESIAN DISPLACEMENT STEP

              1          2          3          4          5          6
          -0.001790   0.000003   0.000375   0.001866   0.000114   0.000128

              7          8          9
           0.001996  -0.000399  -0.002600
 
 PREDICTED ENERGY CHANGE: -0.000002251
 
 INTERPOLATION DISTANCE: 2.4559285270


 COORDINATES OF OPTIMIZATION STEP 7 IN ANGSTROM

  NO.  ATOM        X              Y              Z        Z-ATOM   MASS   TYPE

    1  SI       -0.056986      -0.000007      -0.019208      14    28.085  QM
    2  H        -0.360207       1.259382       0.703201       1     1.008  QM
    3  H        -0.360067      -1.258825       0.704238       1     1.008  QM
    4  H         0.766971      -0.000678      -1.248388       1     1.008  QM
    5  H         1.415109       0.000385       0.455855       1     1.008  QM


 
 NEW SCF-ENERGY CALCULATED IN 8 CYCLES
 

 TOTAL ENERGY    =       -291.580751801

 ENERGY CHANGE =         -0.000003763
 ENERGY RATIO  =          1.671565243
 TRUST RADIUS  =          0.200000000
 
 BFGS DELTA*GAMMA: 0.186E-05
 
 BFGS DELTA*DE2*DELTA: 0.485E-05
 
 *** ENTERING OPTIMIZATION CYCLE: 8 ***
 

 PROJECTED CARTESIAN GRADIENTS IN A.U.

  NO.  ATOM        X             Y             Z

    1  SI      -0.012605     -0.000002     -0.005768
    2  H        0.017222     -0.004494      0.008719
    3  H        0.017218      0.004501      0.008705
    4  H        0.024308      0.000006      0.023405
    5  H        0.007788     -0.000001     -0.010383


 ACTIVE CARTESIAN GRADIENTS

              1          2          3          4          5          6
          -0.035906  -0.000006  -0.015548   0.000702  -0.005749   0.002448

              7          8          9
           0.002936  -0.002007   0.026483


 FULL LOCAL GRADIENT

              1          2          3          4          5          6
          -0.047783   0.000001  -0.000684   0.000042   0.000381   0.000265

              7          8          9
          -0.000038  -0.000435   0.000713


 TANGENTIAL LOCAL GRADIENTS IN A.U.

              1          2          3          4          5          6
           0.000001  -0.000684   0.000042   0.000381   0.000265  -0.000038

              7          8
          -0.000435   0.000713

 COSANG =         0.967979881
 
 RMSQ FORCE :   0.0004159  MAXIMUM :   0.0003000  CONVERGED : NO
 MAX FORCE  :   0.0007126  MAXIMUM :   0.0004500  CONVERGED : NO
 RMSQ FORCE6:   0.0003772  MAXIMUM6:   0.0003000  CONVERGED : NO
 MAX FORCE6 :   0.0007328  MAXIMUM6:   0.0004500  CONVERGED : NO
 RMSQ DR    :   0.0014049  MAXIMUM :   0.0012000  CONVERGED : NO
 MAX DR     :   0.0026003  MAXIMUM :   0.0018000  CONVERGED : NO
 


 HESSIAN EIGENVALUES


                1           2           3           4           5           6
             0.03662     0.23494     0.31806     1.00000     1.00000     1.00001
 


                7           8
             1.00012     1.01356
 


 LAMBDA FOR LMQA STEP: 0.00

  |TANGENTIAL STEP| =   0.005193  |PARALLEL STEP| =   0.000005


 STEP IN NORMAL COORDINATES

              1          2          3          4          5          6
          -0.002365   0.000002   0.001313   0.001283  -0.001569  -0.001019

              7          8          9
           0.001755   0.001576  -0.002989

 DISPLACEMENT STEP IN ANGSTROM

  NO.  ATOM        X             Y             Z

    1  SI      -0.000439      0.000000      0.000212
    2  H        0.000907     -0.000788     -0.000900
    3  H        0.000898      0.000776     -0.000881
    4  H       -0.000237      0.000012     -0.000678
    5  H        0.000751     -0.000001      0.001340


 ACTIVE CARTESIAN DISPLACEMENT STEP

              1          2          3          4          5          6
          -0.002365   0.000002   0.001313   0.001283  -0.001569  -0.001019

              7          8          9
           0.001755   0.001576  -0.002989
 
 PREDICTED ENERGY CHANGE: -0.000002487
 
 INTERPOLATION DISTANCE: 2.4559285270
 
 *** SCFTOL TIGHTEN TO 0.500E-08 ***
 
 *** CDFTOL TIGHTEN TO 0.750E-05 ***


 COORDINATES OF OPTIMIZATION STEP 8 IN ANGSTROM

  NO.  ATOM        X              Y              Z        Z-ATOM   MASS   TYPE

    1  SI       -0.057425      -0.000007      -0.018996      14    28.085  QM
    2  H        -0.359300       1.258594       0.702301       1     1.008  QM
    3  H        -0.359169      -1.258049       0.703356       1     1.008  QM
    4  H         0.766734      -0.000666      -1.249066       1     1.008  QM
    5  H         1.415860       0.000384       0.457195       1     1.008  QM


 
 NEW SCF-ENERGY CALCULATED IN 8 CYCLES
 

 TOTAL ENERGY    =       -291.580754569

 ENERGY CHANGE =         -0.000002768
 ENERGY RATIO  =          1.113230361
 TRUST RADIUS  =          0.200000000
 
 BFGS DELTA*GAMMA: 0.497E-05
 
 BFGS DELTA*DE2*DELTA: 0.550E-05
 
 *** ENTERING OPTIMIZATION CYCLE: 9 ***
 

 PROJECTED CARTESIAN GRADIENTS IN A.U.

  NO.  ATOM        X             Y             Z

    1  SI      -0.012818     -0.000001     -0.005585
    2  H        0.017446     -0.004925      0.008343
    3  H        0.017441      0.004925      0.008333
    4  H        0.024554      0.000006      0.023015
    5  H        0.008218     -0.000002     -0.010210


 ACTIVE CARTESIAN GRADIENTS

              1          2          3          4          5          6
          -0.036511  -0.000001  -0.014977   0.000708  -0.006317   0.002404

              7          8          9
           0.003117  -0.001818   0.026066


 FULL LOCAL GRADIENT

              1          2          3          4          5          6
          -0.047915   0.000006   0.000115   0.000067  -0.000151   0.000176

              7          8          9
           0.000143  -0.000197   0.000061


 TANGENTIAL LOCAL GRADIENTS IN A.U.

              1          2          3          4          5          6
           0.000006   0.000115   0.000067  -0.000151   0.000176   0.000143

              7          8
          -0.000197   0.000061

 COSANG =         0.085573421
 
 *** CONVERGED BY GRADIENT AND ENERGY CRITERIA ***
 *** AFTER 8 OPTIMIZATION CYCLES ***
 
 
 RMSQ FORCE :   0.0001297  MAXIMUM :   0.0003000  CONVERGED :YES
 MAX FORCE  :   0.0001970  MAXIMUM :   0.0004500  CONVERGED :YES
 RMSQ FORCE6:   0.0005250  MAXIMUM6:   0.0003000  CONVERGED : NO
 MAX FORCE6 :   0.0010043  MAXIMUM6:   0.0004500  CONVERGED : NO
 RMSQ DR    :   0.0017309  MAXIMUM :   0.0012000  CONVERGED : NO
 MAX DR     :   0.0029888  MAXIMUM :   0.0018000  CONVERGED : NO
 
 
 *** THE GEOMETRY IS OPTIMIZED ***
 
 
 INTERPOLATION DISTANCE: 2.4559285270


 RELAXED REACTANT COORDINATES OF SADDLE STEP 6 IN ANGSTROM

  NO.  ATOM        X              Y              Z        Z-ATOM   MASS   TYPE

    1  SI       -0.057425      -0.000007      -0.018996      14    28.085  QM
    2  H        -0.359300       1.258594       0.702301       1     1.008  QM
    3  H        -0.359169      -1.258049       0.703356       1     1.008  QM
    4  H         0.766734      -0.000666      -1.249066       1     1.008  QM
    5  H         1.415860       0.000384       0.457195       1     1.008  QM


 NUMBER OF CONSTRAINED OPTIMIZATION CYCLES: 8
 
 RELAXED REACTANT ENERGY = -291.580754568709
 
 ANGLE BETWEEN SUCCESSIVE SADDLE GRADIENTS: -0.144
 
 
 ERROR REACTANT - PRODUCT 0.043687041041
 
 
 DESADDLE_1 0.010569938541
 
 RMSQ FORCE :   0.0155362  MAXIMUM :   0.0003000  CONVERGED :NO 
 MAX FORCE  :   0.0439968  MAXIMUM :   0.0004500  CONVERGED :NO 


 UNRELAXED COORDINATES OF SADDLE STEP 7 IN ANGSTROM

  NO.  ATOM        X              Y              Z        Z-ATOM   MASS   TYPE

    1  SI       -0.064235      -0.000009      -0.022649      14    28.085  QM
    2  H        -0.308398       1.245592       0.726316       1     1.008  QM
    3  H        -0.308267      -1.245022       0.727357       1     1.008  QM
    4  H         0.842131      -0.000632      -1.182559       1     1.008  QM
    5  H         1.441998       0.000371       0.436006       1     1.008  QM


 UNRELAXED SCF-ENERGY CALCULATED IN 10 CYCLES
 
 UNRELAXED TOTAL SADDLE ENERGY = -291.571196409084
 
 
 
 
 ***************************************
 *** MOLECULAR GEOMETRY OPTIMIZATION ***
 ***************************************
 
 INTERPOLATION DISTANCE: 2.2096594304
 
 *** ACTIVE DEGREES OF FREEDOM: 9 ***
 
 *** ENTERING OPTIMIZATION CYCLE: 1 ***
 

 PROJECTED CARTESIAN GRADIENTS IN A.U.

  NO.  ATOM        X             Y             Z

    1  SI      -0.012139     -0.000001     -0.005396
    2  H        0.016309     -0.007858      0.006217
    3  H        0.016305      0.007856      0.006205
    4  H        0.020849      0.000007      0.026733
    5  H        0.010616     -0.000002     -0.010668


 ACTIVE CARTESIAN GRADIENTS

              1          2          3          4          5          6
          -0.034683  -0.000001  -0.014250   0.000296  -0.010356  -0.000838

              7          8          9
           0.003584   0.003441   0.027312


 FULL LOCAL GRADIENT

              1          2          3          4          5          6
          -0.047093   0.000005  -0.000448  -0.000479  -0.004502  -0.003276

              7          8          9
           0.000524   0.005509   0.002198


 TANGENTIAL LOCAL GRADIENTS IN A.U.

              1          2          3          4          5          6
           0.000005  -0.000448  -0.000479  -0.004502  -0.003276   0.000524

              7          8
           0.005509   0.002198
 
 RMSQ FORCE :   0.0028917  MAXIMUM :   0.0003000  CONVERGED : NO
 MAX FORCE  :   0.0055095  MAXIMUM :   0.0004500  CONVERGED : NO
 RMSQ FORCE6:   4.9971083  MAXIMUM6:   0.0003000  CONVERGED : NO
 MAX FORCE6 :   4.9944905  MAXIMUM6:   0.0004500  CONVERGED : NO
 


 HESSIAN EIGENVALUES


                1           2           3           4           5           6
             1.00000     1.00000     1.00000     1.00000     1.00000     1.00000
 


                7           8
             1.00000     1.00000
 


 LAMBDA FOR LMQA STEP: 0.00

  |TANGENTIAL STEP| =   0.008179  |PARALLEL STEP| =   0.000015


 STEP IN NORMAL COORDINATES

              1          2          3          4          5          6
          -0.001469  -0.000006  -0.000101   0.000509   0.004337   0.003329

              7          8          9
          -0.000451  -0.005566  -0.001840

 DISPLACEMENT STEP IN ANGSTROM

  NO.  ATOM        X             Y             Z

    1  SI      -0.000272     -0.000001     -0.000034
    2  H        0.000504      0.001663      0.001030
    3  H        0.000506     -0.001658      0.001033
    4  H        0.001812      0.000002     -0.002269
    5  H       -0.001386     -0.000003      0.000385


 ACTIVE CARTESIAN DISPLACEMENT STEP

              1          2          3          4          5          6
          -0.001469  -0.000006  -0.000101   0.000509   0.004337   0.003329

              7          8          9
          -0.000451  -0.005566  -0.001840
 
 PREDICTED ENERGY CHANGE: -0.000032734
 
 INTERPOLATION DISTANCE: 2.2096594304
 
 *** SCFTOL TIGHTEN TO 0.500E-07 ***
 
 *** CDFTOL TIGHTEN TO 0.250E-04 ***


 COORDINATES OF OPTIMIZATION STEP 1 IN ANGSTROM

  NO.  ATOM        X              Y              Z        Z-ATOM   MASS   TYPE

    1  SI       -0.064507      -0.000010      -0.022683      14    28.085  QM
    2  H        -0.307894       1.247255       0.727346       1     1.008  QM
    3  H        -0.307761      -1.246680       0.728390       1     1.008  QM
    4  H         0.843943      -0.000630      -1.184828       1     1.008  QM
    5  H         1.440612       0.000368       0.436391       1     1.008  QM


 
 NEW SCF-ENERGY CALCULATED IN 9 CYCLES
 

 TOTAL ENERGY    =       -291.571256920

 ENERGY CHANGE =         -0.000060511
 ENERGY RATIO  =          1.848552716
 TRUST RADIUS  =          0.200000000
 
 BFGS DELTA*GAMMA: 0.113E-04
 
 BFGS DELTA*DE2*DELTA: 0.669E-04
 
 *** ENTERING OPTIMIZATION CYCLE: 2 ***
 

 PROJECTED CARTESIAN GRADIENTS IN A.U.

  NO.  ATOM        X             Y             Z

    1  SI      -0.012190     -0.000001     -0.005325
    2  H        0.016205     -0.007284      0.006522
    3  H        0.016201      0.007284      0.006510
    4  H        0.021497      0.000007      0.025789
    5  H        0.010443     -0.000002     -0.010713


 ACTIVE CARTESIAN GRADIENTS

              1          2          3          4          5          6
          -0.034828  -0.000003  -0.014024   0.000062  -0.009668  -0.000209

              7          8          9
           0.003185   0.002440   0.026922


 FULL LOCAL GRADIENT

              1          2          3          4          5          6
          -0.046909   0.000004  -0.000174  -0.000705  -0.003721  -0.002577

              7          8          9
           0.000115   0.004394   0.001807


 TANGENTIAL LOCAL GRADIENTS IN A.U.

              1          2          3          4          5          6
           0.000004  -0.000174  -0.000705  -0.003721  -0.002577   0.000115

              7          8
           0.004394   0.001807

 COSANG =         0.997171035
 
 RMSQ FORCE :   0.0023345  MAXIMUM :   0.0003000  CONVERGED : NO
 MAX FORCE  :   0.0043939  MAXIMUM :   0.0004500  CONVERGED : NO
 RMSQ FORCE6:   4.4700479  MAXIMUM6:   0.0003000  CONVERGED : NO
 MAX FORCE6 :   4.4682060  MAXIMUM6:   0.0004500  CONVERGED : NO
 RMSQ DR    :   0.0027263  MAXIMUM :   0.0012000  CONVERGED : NO
 MAX DR     :   0.0055660  MAXIMUM :   0.0018000  CONVERGED : NO
 


 HESSIAN EIGENVALUES


                1           2           3           4           5           6
             0.16430     1.00000     1.00000     1.00000     1.00000     1.00000
 


                7           8
             1.00000     1.02739
 


 LAMBDA FOR LMQA STEP: 0.00

  |TANGENTIAL STEP| =   0.040188  |PARALLEL STEP| =   0.000365


 STEP IN NORMAL COORDINATES

              1          2          3          4          5          6
          -0.007230  -0.000026  -0.001601   0.004394   0.021653   0.016018

              7          8          9
          -0.000317  -0.027093  -0.009024

 DISPLACEMENT STEP IN ANGSTROM

  NO.  ATOM        X             Y             Z

    1  SI      -0.001339     -0.000005     -0.000358
    2  H        0.003158      0.008068      0.005065
    3  H        0.003166     -0.008043      0.005084
    4  H        0.008399      0.000014     -0.010682
    5  H       -0.007654     -0.000015      0.002422


 ACTIVE CARTESIAN DISPLACEMENT STEP

              1          2          3          4          5          6
          -0.007230  -0.000026  -0.001601   0.004394   0.021653   0.016018

              7          8          9
          -0.000317  -0.027093  -0.009024
 
 PREDICTED ENERGY CHANGE: -0.000115811
 
 INTERPOLATION DISTANCE: 2.2096594304
 
 *** SCFTOL TIGHTEN TO 0.250E-07 ***
 
 *** CDFTOL TIGHTEN TO 0.100E-04 ***


 COORDINATES OF OPTIMIZATION STEP 2 IN ANGSTROM

  NO.  ATOM        X              Y              Z        Z-ATOM   MASS   TYPE

    1  SI       -0.065846      -0.000014      -0.023041      14    28.085  QM
    2  H        -0.304736       1.255323       0.732411       1     1.008  QM
    3  H        -0.304595      -1.254723       0.733474       1     1.008  QM
    4  H         0.852342      -0.000616      -1.195511       1     1.008  QM
    5  H         1.432958       0.000353       0.438813       1     1.008  QM


 
 NEW SCF-ENERGY CALCULATED IN 10 CYCLES
 

 TOTAL ENERGY    =       -291.571379131

 ENERGY CHANGE =         -0.000122211
 ENERGY RATIO  =          1.055260857
 TRUST RADIUS  =          0.200000000
 
 BFGS DELTA*GAMMA: 0.250E-03
 
 BFGS DELTA*DE2*DELTA: 0.265E-03
 
 *** ENTERING OPTIMIZATION CYCLE: 3 ***
 

 PROJECTED CARTESIAN GRADIENTS IN A.U.

  NO.  ATOM        X             Y             Z

    1  SI      -0.012390     -0.000003     -0.004998
    2  H        0.015859     -0.004599      0.007863
    3  H        0.015857      0.004609      0.007851
    4  H        0.024355      0.000007      0.021539
    5  H        0.009334     -0.000002     -0.010870


 ACTIVE CARTESIAN GRADIENTS

              1          2          3          4          5          6
          -0.035402  -0.000007  -0.012986  -0.000738  -0.006354   0.002661

              7          8          9
           0.001586  -0.002158   0.025150


 FULL LOCAL GRADIENT

              1          2          3          4          5          6
          -0.045863  -0.000001   0.001026  -0.001419   0.000042   0.000637

              7          8          9
          -0.001477  -0.000770   0.000151


 TANGENTIAL LOCAL GRADIENTS IN A.U.

              1          2          3          4          5          6
          -0.000001   0.001026  -0.001419   0.000042   0.000637  -0.001477

              7          8
          -0.000770   0.000151

 COSANG =        -0.257472973
 
 RMSQ FORCE :   0.0008854  MAXIMUM :   0.0003000  CONVERGED : NO
 MAX FORCE  :   0.0014766  MAXIMUM :   0.0004500  CONVERGED : NO
 RMSQ FORCE6:   3.8722977  MAXIMUM6:   0.0003000  CONVERGED : NO
 MAX FORCE6 :   3.8718402  MAXIMUM6:   0.0004500  CONVERGED : NO
 RMSQ DR    :   0.0133964  MAXIMUM :   0.0012000  CONVERGED : NO
 MAX DR     :   0.0270933  MAXIMUM :   0.0018000  CONVERGED : NO
 


 HESSIAN EIGENVALUES


                1           2           3           4           5           6
             0.15014     1.00000     1.00000     1.00000     1.00000     1.00000
 


                7           8
             1.00007     1.05505
 


 LAMBDA FOR LMQA STEP: 0.00

  |TANGENTIAL STEP| =   0.004029  |PARALLEL STEP| =   0.000004


 STEP IN NORMAL COORDINATES

              1          2          3          4          5          6
           0.000876   0.000003  -0.000718   0.000915  -0.001567  -0.001708

              7          8          9
           0.001307   0.002598   0.000530

 DISPLACEMENT STEP IN ANGSTROM

  NO.  ATOM        X             Y             Z

    1  SI       0.000162      0.000001     -0.000115
    2  H        0.000139     -0.000741     -0.000426
    3  H        0.000136      0.000738     -0.000429
    4  H       -0.001238     -0.000003      0.001179
    5  H        0.000106      0.000003      0.000281


 ACTIVE CARTESIAN DISPLACEMENT STEP

              1          2          3          4          5          6
           0.000876   0.000003  -0.000718   0.000915  -0.001567  -0.001708

              7          8          9
           0.001307   0.002598   0.000530
 
 PREDICTED ENERGY CHANGE: -0.000003501
 
 INTERPOLATION DISTANCE: 2.2096594304


 COORDINATES OF OPTIMIZATION STEP 3 IN ANGSTROM

  NO.  ATOM        X              Y              Z        Z-ATOM   MASS   TYPE

    1  SI       -0.065684      -0.000014      -0.023155      14    28.085  QM
    2  H        -0.304598       1.254582       0.731985       1     1.008  QM
    3  H        -0.304459      -1.253985       0.733045       1     1.008  QM
    4  H         0.851105      -0.000618      -1.194332       1     1.008  QM
    5  H         1.433064       0.000357       0.439094       1     1.008  QM


 
 NEW SCF-ENERGY CALCULATED IN 9 CYCLES
 

 TOTAL ENERGY    =       -291.571384784

 ENERGY CHANGE =         -0.000005653
 ENERGY RATIO  =          1.614680034
 TRUST RADIUS  =          0.200000000
 
 BFGS DELTA*GAMMA: 0.306E-05
 
 BFGS DELTA*DE2*DELTA: 0.734E-05
 
 *** ENTERING OPTIMIZATION CYCLE: 4 ***
 

 PROJECTED CARTESIAN GRADIENTS IN A.U.

  NO.  ATOM        X             Y             Z

    1  SI      -0.012318     -0.000003     -0.005072
    2  H        0.015889     -0.004838      0.007774
    3  H        0.015887      0.004846      0.007762
    4  H        0.023937      0.000007      0.022080
    5  H        0.009311     -0.000002     -0.010842


 ACTIVE CARTESIAN GRADIENTS

              1          2          3          4          5          6
          -0.035198  -0.000007  -0.013222  -0.000579  -0.006620   0.002347

              7          8          9
           0.001809  -0.001683   0.025400


 FULL LOCAL GRADIENT

              1          2          3          4          5          6
          -0.045943  -0.000001   0.000711  -0.001240  -0.000271   0.000291

              7          8          9
          -0.001221  -0.000244   0.000410


 TANGENTIAL LOCAL GRADIENTS IN A.U.

              1          2          3          4          5          6
          -0.000001   0.000711  -0.001240  -0.000271   0.000291  -0.001221

              7          8
          -0.000244   0.000410

 COSANG =         0.951245527
 
 RMSQ FORCE :   0.0007001  MAXIMUM :   0.0003000  CONVERGED : NO
 MAX FORCE  :   0.0012401  MAXIMUM :   0.0004500  CONVERGED : NO
 RMSQ FORCE6:   3.1618351  MAXIMUM6:   0.0003000  CONVERGED : NO
 MAX FORCE6 :   3.1614943  MAXIMUM6:   0.0004500  CONVERGED : NO
 RMSQ DR    :   0.0013431  MAXIMUM :   0.0012000  CONVERGED : NO
 MAX DR     :   0.0025982  MAXIMUM :   0.0018000  CONVERGED : NO
 


 HESSIAN EIGENVALUES


                1           2           3           4           5           6
             0.18601     0.35025     1.00000     1.00000     1.00000     1.00003
 


                7           8
             1.00054     1.01153
 


 LAMBDA FOR LMQA STEP: 0.00

  |TANGENTIAL STEP| =   0.007120  |PARALLEL STEP| =   0.000011


 STEP IN NORMAL COORDINATES

              1          2          3          4          5          6
           0.000858   0.000003  -0.002562   0.004059  -0.000215  -0.001838

              7          8          9
           0.004258   0.002237  -0.000602

 DISPLACEMENT STEP IN ANGSTROM

  NO.  ATOM        X             Y             Z

    1  SI       0.000159      0.000000     -0.000435
    2  H        0.001266     -0.000602     -0.000269
    3  H        0.001261      0.000597     -0.000274
    4  H       -0.002005     -0.000005      0.001294
    5  H       -0.001361      0.000007      0.001543


 ACTIVE CARTESIAN DISPLACEMENT STEP

              1          2          3          4          5          6
           0.000858   0.000003  -0.002562   0.004059  -0.000215  -0.001838

              7          8          9
           0.004258   0.002237  -0.000602
 
 PREDICTED ENERGY CHANGE: -0.000006200
 
 INTERPOLATION DISTANCE: 2.2096594304


 COORDINATES OF OPTIMIZATION STEP 4 IN ANGSTROM

  NO.  ATOM        X              Y              Z        Z-ATOM   MASS   TYPE

    1  SI       -0.065525      -0.000014      -0.023590      14    28.085  QM
    2  H        -0.303332       1.253980       0.731717       1     1.008  QM
    3  H        -0.303198      -1.253388       0.732772       1     1.008  QM
    4  H         0.849100      -0.000623      -1.193038       1     1.008  QM
    5  H         1.431703       0.000364       0.440637       1     1.008  QM


 
 NEW SCF-ENERGY CALCULATED IN 9 CYCLES
 

 TOTAL ENERGY    =       -291.571394604

 ENERGY CHANGE =         -0.000009819
 ENERGY RATIO  =          1.583714284
 TRUST RADIUS  =          0.200000000
 
 BFGS DELTA*GAMMA: 0.623E-05
 
 BFGS DELTA*DE2*DELTA: 0.135E-04
 
 *** ENTERING OPTIMIZATION CYCLE: 5 ***
 

 PROJECTED CARTESIAN GRADIENTS IN A.U.

  NO.  ATOM        X             Y             Z

    1  SI      -0.012148     -0.000002     -0.005222
    2  H        0.015929     -0.005038      0.007759
    3  H        0.015926      0.005045      0.007747
    4  H        0.023255      0.000007      0.022836
    5  H        0.009013     -0.000002     -0.010775


 ACTIVE CARTESIAN GRADIENTS

              1          2          3          4          5          6
          -0.034715  -0.000006  -0.013698  -0.000242  -0.006777   0.001980

              7          8          9
           0.002187  -0.001172   0.025768


 FULL LOCAL GRADIENT

              1          2          3          4          5          6
          -0.045942   0.000000   0.000035  -0.000814  -0.000474  -0.000100

              7          8          9
          -0.000737   0.000304   0.000835


 TANGENTIAL LOCAL GRADIENTS IN A.U.

              1          2          3          4          5          6
           0.000000   0.000035  -0.000814  -0.000474  -0.000100  -0.000737

              7          8
           0.000304   0.000835

 COSANG =         0.778115720
 
 RMSQ FORCE :   0.0005283  MAXIMUM :   0.0003000  CONVERGED : NO
 MAX FORCE  :   0.0008352  MAXIMUM :   0.0004500  CONVERGED : NO
 RMSQ FORCE6:   2.2358321  MAXIMUM6:   0.0003000  CONVERGED : NO
 MAX FORCE6 :   2.2356960  MAXIMUM6:   0.0004500  CONVERGED : NO
 RMSQ DR    :   0.0023734  MAXIMUM :   0.0012000  CONVERGED : NO
 MAX DR     :   0.0042578  MAXIMUM :   0.0018000  CONVERGED : NO
 


 HESSIAN EIGENVALUES


                1           2           3           4           5           6
             0.09642     0.29674     1.00000     1.00000     1.00000     1.00003
 


                7           8
             1.00052     1.06636
 


 LAMBDA FOR LMQA STEP: 0.00

  |TANGENTIAL STEP| =   0.012546  |PARALLEL STEP| =   0.000036


 STEP IN NORMAL COORDINATES

              1          2          3          4          5          6
          -0.000221   0.000001  -0.004392   0.007934   0.002774  -0.000734

              7          8          9
           0.007602  -0.000224  -0.003004

 DISPLACEMENT STEP IN ANGSTROM

  NO.  ATOM        X             Y             Z

    1  SI      -0.000041      0.000000     -0.000764
    2  H        0.002870      0.000097      0.000184
    3  H        0.002862     -0.000102      0.000180
    4  H       -0.002081     -0.000005      0.000399
    5  H       -0.003435      0.000010      0.003269


 ACTIVE CARTESIAN DISPLACEMENT STEP

              1          2          3          4          5          6
          -0.000221   0.000001  -0.004392   0.007934   0.002774  -0.000734

              7          8          9
           0.007602  -0.000224  -0.003004
 
 PREDICTED ENERGY CHANGE: -0.000006623
 
 INTERPOLATION DISTANCE: 2.2096594304
 
 *** SCFTOL TIGHTEN TO 0.100E-07 ***
 
 *** CDFTOL TIGHTEN TO 0.750E-05 ***


 COORDINATES OF OPTIMIZATION STEP 5 IN ANGSTROM

  NO.  ATOM        X              Y              Z        Z-ATOM   MASS   TYPE

    1  SI       -0.065566      -0.000013      -0.024354      14    28.085  QM
    2  H        -0.300462       1.254077       0.731901       1     1.008  QM
    3  H        -0.300336      -1.253491       0.732952       1     1.008  QM
    4  H         0.847019      -0.000628      -1.192640       1     1.008  QM
    5  H         1.428268       0.000374       0.443906       1     1.008  QM


 
 NEW SCF-ENERGY CALCULATED IN 9 CYCLES
 

 TOTAL ENERGY    =       -291.571405111

 ENERGY CHANGE =         -0.000010507
 ENERGY RATIO  =          1.586382789
 TRUST RADIUS  =          0.200000000
 
 BFGS DELTA*GAMMA: 0.870E-05
 
 BFGS DELTA*DE2*DELTA: 0.165E-04
 
 *** ENTERING OPTIMIZATION CYCLE: 6 ***
 

 PROJECTED CARTESIAN GRADIENTS IN A.U.

  NO.  ATOM        X             Y             Z

    1  SI      -0.011921     -0.000002     -0.005391
    2  H        0.015981     -0.005043      0.007867
    3  H        0.015977      0.005048      0.007856
    4  H        0.022581      0.000007      0.023392
    5  H        0.008389     -0.000001     -0.010659


 ACTIVE CARTESIAN GRADIENTS

              1          2          3          4          5          6
          -0.034077  -0.000005  -0.014233   0.000220  -0.006633   0.001798

              7          8          9
           0.002624  -0.000987   0.026047


 FULL LOCAL GRADIENT

              1          2          3          4          5          6
          -0.045770   0.000001  -0.000778  -0.000185  -0.000335  -0.000276

              7          8          9
          -0.000117   0.000472   0.001207


 TANGENTIAL LOCAL GRADIENTS IN A.U.

              1          2          3          4          5          6
           0.000001  -0.000778  -0.000185  -0.000335  -0.000276  -0.000117

              7          8
           0.000472   0.001207

 COSANG =         0.652561439
 
 RMSQ FORCE :   0.0005615  MAXIMUM :   0.0003000  CONVERGED : NO
 MAX FORCE  :   0.0012070  MAXIMUM :   0.0004500  CONVERGED : NO
 RMSQ FORCE6:   0.0013190  MAXIMUM6:   0.0003000  CONVERGED : NO
 MAX FORCE6 :   0.0024033  MAXIMUM6:   0.0004500  CONVERGED : NO
 RMSQ DR    :   0.0041820  MAXIMUM :   0.0012000  CONVERGED : NO
 MAX DR     :   0.0079345  MAXIMUM :   0.0018000  CONVERGED : NO
 


 HESSIAN EIGENVALUES


                1           2           3           4           5           6
             0.04834     0.29560     1.00000     1.00000     1.00000     1.00003
 


                7           8
             1.00049     1.12331
 


 LAMBDA FOR LMQA STEP: 0.00

  |TANGENTIAL STEP| =   0.010892  |PARALLEL STEP| =   0.000027


 STEP IN NORMAL COORDINATES

              1          2          3          4          5          6
          -0.001693  -0.000003  -0.002804   0.006276   0.003756   0.000931

              7          8          9
           0.005656  -0.002580  -0.003860

 DISPLACEMENT STEP IN ANGSTROM

  NO.  ATOM        X             Y             Z

    1  SI      -0.000313     -0.000000     -0.000505
    2  H        0.002576      0.000699      0.000412
    3  H        0.002569     -0.000703      0.000416
    4  H       -0.000548      0.000001     -0.001039
    5  H       -0.002942      0.000005      0.002877


 ACTIVE CARTESIAN DISPLACEMENT STEP

              1          2          3          4          5          6
          -0.001693  -0.000003  -0.002804   0.006276   0.003756   0.000931

              7          8          9
           0.005656  -0.002580  -0.003860
 
 PREDICTED ENERGY CHANGE: -0.000003088
 
 INTERPOLATION DISTANCE: 2.2096594304


 COORDINATES OF OPTIMIZATION STEP 6 IN ANGSTROM

  NO.  ATOM        X              Y              Z        Z-ATOM   MASS   TYPE

    1  SI       -0.065879      -0.000014      -0.024859      14    28.085  QM
    2  H        -0.297886       1.254776       0.732313       1     1.008  QM
    3  H        -0.297767      -1.254194       0.733368       1     1.008  QM
    4  H         0.846471      -0.000626      -1.193678       1     1.008  QM
    5  H         1.425326       0.000379       0.446783       1     1.008  QM


 
 NEW SCF-ENERGY CALCULATED IN 9 CYCLES
 

 TOTAL ENERGY    =       -291.571410236

 ENERGY CHANGE =         -0.000005125
 ENERGY RATIO  =          1.659831920
 TRUST RADIUS  =          0.200000000
 
 BFGS DELTA*GAMMA: 0.452E-05
 
 BFGS DELTA*DE2*DELTA: 0.862E-05
 
 *** ENTERING OPTIMIZATION CYCLE: 7 ***
 

 PROJECTED CARTESIAN GRADIENTS IN A.U.

  NO.  ATOM        X             Y             Z

    1  SI      -0.011844     -0.000001     -0.005418
    2  H        0.016034     -0.004882      0.007973
    3  H        0.016030      0.004885      0.007963
    4  H        0.022498      0.000006      0.023212
    5  H        0.007957     -0.000001     -0.010549


 ACTIVE CARTESIAN GRADIENTS

              1          2          3          4          5          6
          -0.033861  -0.000004  -0.014317   0.000454  -0.006343   0.001969

              7          8          9
           0.002803  -0.001297   0.025934


 FULL LOCAL GRADIENT

              1          2          3          4          5          6
          -0.045559   0.000002  -0.000976   0.000177   0.000007  -0.000077

              7          8          9
           0.000187   0.000104   0.001116


 TANGENTIAL LOCAL GRADIENTS IN A.U.

              1          2          3          4          5          6
           0.000002  -0.000976   0.000177   0.000007  -0.000077   0.000187

              7          8
           0.000104   0.001116

 COSANG =         0.883935612
 
 RMSQ FORCE :   0.0005339  MAXIMUM :   0.0003000  CONVERGED : NO
 MAX FORCE  :   0.0011155  MAXIMUM :   0.0004500  CONVERGED : NO
 RMSQ FORCE6:   0.0008239  MAXIMUM6:   0.0003000  CONVERGED : NO
 MAX FORCE6 :   0.0014819  MAXIMUM6:   0.0004500  CONVERGED : NO
 RMSQ DR    :   0.0036307  MAXIMUM :   0.0012000  CONVERGED : NO
 MAX DR     :   0.0062760  MAXIMUM :   0.0018000  CONVERGED : NO
 


 HESSIAN EIGENVALUES


                1           2           3           4           5           6
             0.03589     0.24465     0.95393     1.00000     1.00000     1.00003
 


                7           8
             1.00011     1.00231
 


 LAMBDA FOR LMQA STEP: 0.00

  |TANGENTIAL STEP| =   0.004160  |PARALLEL STEP| =   0.000004


 STEP IN NORMAL COORDINATES

              1          2          3          4          5          6
          -0.001757  -0.000004   0.000146   0.001312   0.001507   0.000960

              7          8          9
           0.001021  -0.001754  -0.002272

 DISPLACEMENT STEP IN ANGSTROM

  NO.  ATOM        X             Y             Z

    1  SI      -0.000325     -0.000001      0.000005
    2  H        0.000816      0.000435      0.000097
    3  H        0.000812     -0.000436      0.000106
    4  H        0.000589      0.000007     -0.001209
    5  H       -0.000500     -0.000001      0.000978


 ACTIVE CARTESIAN DISPLACEMENT STEP

              1          2          3          4          5          6
          -0.001757  -0.000004   0.000146   0.001312   0.001507   0.000960

              7          8          9
           0.001021  -0.001754  -0.002272
 
 PREDICTED ENERGY CHANGE: -0.000001633
 
 INTERPOLATION DISTANCE: 2.2096594304


 COORDINATES OF OPTIMIZATION STEP 7 IN ANGSTROM

  NO.  ATOM        X              Y              Z        Z-ATOM   MASS   TYPE

    1  SI       -0.066205      -0.000015      -0.024854      14    28.085  QM
    2  H        -0.297070       1.255210       0.732410       1     1.008  QM
    3  H        -0.296955      -1.254630       0.733474       1     1.008  QM
    4  H         0.847060      -0.000620      -1.194887       1     1.008  QM
    5  H         1.424826       0.000378       0.447761       1     1.008  QM


 
 NEW SCF-ENERGY CALCULATED IN 9 CYCLES
 

 TOTAL ENERGY    =       -291.571412719

 ENERGY CHANGE =         -0.000002483
 ENERGY RATIO  =          1.520294001
 TRUST RADIUS  =          0.200000000
 
 BFGS DELTA*GAMMA: 0.192E-05
 
 BFGS DELTA*DE2*DELTA: 0.362E-05
 
 *** ENTERING OPTIMIZATION CYCLE: 8 ***
 

 PROJECTED CARTESIAN GRADIENTS IN A.U.

  NO.  ATOM        X             Y             Z

    1  SI      -0.011934     -0.000001     -0.005324
    2  H        0.016081     -0.004809      0.007945
    3  H        0.016077      0.004809      0.007936
    4  H        0.022828      0.000006      0.022705
    5  H        0.008007     -0.000001     -0.010480


 ACTIVE CARTESIAN GRADIENTS

              1          2          3          4          5          6
          -0.034117  -0.000002  -0.014015   0.000398  -0.006262   0.002196

              7          8          9
           0.002740  -0.001619   0.025613


 FULL LOCAL GRADIENT

              1          2          3          4          5          6
          -0.045495   0.000004  -0.000586   0.000147   0.000145   0.000161

              7          8          9
           0.000135  -0.000247   0.000719


 TANGENTIAL LOCAL GRADIENTS IN A.U.

              1          2          3          4          5          6
           0.000004  -0.000586   0.000147   0.000145   0.000161   0.000135

              7          8
          -0.000247   0.000719

 COSANG =         0.915332098
 
 RMSQ FORCE :   0.0003550  MAXIMUM :   0.0003000  CONVERGED : NO
 MAX FORCE  :   0.0007192  MAXIMUM :   0.0004500  CONVERGED : NO
 RMSQ FORCE6:   0.0003179  MAXIMUM6:   0.0003000  CONVERGED : NO
 MAX FORCE6 :   0.0005007  MAXIMUM6:   0.0004500  CONVERGED : NO
 RMSQ DR    :   0.0013865  MAXIMUM :   0.0012000  CONVERGED : NO
 MAX DR     :   0.0022715  MAXIMUM :   0.0018000  CONVERGED : NO
 


 HESSIAN EIGENVALUES


                1           2           3           4           5           6
             0.03480     0.23508     0.53755     1.00000     1.00000     1.00002
 


                7           8
             1.00012     1.00933
 


 LAMBDA FOR LMQA STEP: 0.00

  |TANGENTIAL STEP| =   0.002444  |PARALLEL STEP| =   0.000001


 STEP IN NORMAL COORDINATES

              1          2          3          4          5          6
          -0.001507  -0.000006   0.001039  -0.000360  -0.000100   0.000114

              7          8          9
          -0.000357  -0.000140  -0.001524

 DISPLACEMENT STEP IN ANGSTROM

  NO.  ATOM        X             Y             Z

    1  SI      -0.000279     -0.000001      0.000163
    2  H        0.000168      0.000008     -0.000247
    3  H        0.000163     -0.000010     -0.000237
    4  H        0.000485      0.000009     -0.000762
    5  H        0.000656     -0.000001      0.000387


 ACTIVE CARTESIAN DISPLACEMENT STEP

              1          2          3          4          5          6
          -0.001507  -0.000006   0.001039  -0.000360  -0.000100   0.000114

              7          8          9
          -0.000357  -0.000140  -0.001524
 
 PREDICTED ENERGY CHANGE: -0.000001072
 
 INTERPOLATION DISTANCE: 2.2096594304
 
 *** SCFTOL TIGHTEN TO 0.500E-08 ***


 COORDINATES OF OPTIMIZATION STEP 8 IN ANGSTROM

  NO.  ATOM        X              Y              Z        Z-ATOM   MASS   TYPE

    1  SI       -0.066483      -0.000016      -0.024691      14    28.085  QM
    2  H        -0.296901       1.255218       0.732162       1     1.008  QM
    3  H        -0.296793      -1.254640       0.733237       1     1.008  QM
    4  H         0.847545      -0.000611      -1.195649       1     1.008  QM
    5  H         1.425482       0.000377       0.448148       1     1.008  QM


 
 NEW SCF-ENERGY CALCULATED IN 8 CYCLES
 

 TOTAL ENERGY    =       -291.571414170

 ENERGY CHANGE =         -0.000001451
 ENERGY RATIO  =          1.353477362
 TRUST RADIUS  =          0.200000000
 
 BFGS DELTA*GAMMA: 0.151E-05
 
 BFGS DELTA*DE2*DELTA: 0.227E-05
 
 *** ENTERING OPTIMIZATION CYCLE: 9 ***
 

 PROJECTED CARTESIAN GRADIENTS IN A.U.

  NO.  ATOM        X             Y             Z

    1  SI      -0.012068     -0.000001     -0.005218
    2  H        0.016146     -0.004877      0.007821
    3  H        0.016141      0.004876      0.007814
    4  H        0.023138      0.000007      0.022308
    5  H        0.008280     -0.000001     -0.010398


 ACTIVE CARTESIAN GRADIENTS

              1          2          3          4          5          6
          -0.034501  -0.000001  -0.013669   0.000285  -0.006388   0.002292

              7          8          9
           0.002669  -0.001714   0.025302


 FULL LOCAL GRADIENT

              1          2          3          4          5          6
          -0.045534   0.000005  -0.000093   0.000024   0.000061   0.000245

              7          8          9
           0.000037  -0.000336   0.000284


 TANGENTIAL LOCAL GRADIENTS IN A.U.

              1          2          3          4          5          6
           0.000005  -0.000093   0.000024   0.000061   0.000245   0.000037

              7          8
          -0.000336   0.000284

 COSANG =         0.767129005
 
 *** CONVERGED BY GRADIENT AND DISPLACEMENT CRITERIA ***
 *** AFTER 8 OPTIMIZATION CYCLES ***
 
 
 RMSQ FORCE :   0.0001830  MAXIMUM :   0.0003000  CONVERGED :YES
 MAX FORCE  :   0.0003361  MAXIMUM :   0.0004500  CONVERGED :YES
 RMSQ FORCE6:   0.0003695  MAXIMUM6:   0.0003000  CONVERGED : NO
 MAX FORCE6 :   0.0007182  MAXIMUM6:   0.0004500  CONVERGED : NO
 RMSQ DR    :   0.0008147  MAXIMUM :   0.0012000  CONVERGED :YES
 MAX DR     :   0.0015241  MAXIMUM :   0.0018000  CONVERGED :YES
 
 
 *** THE GEOMETRY IS OPTIMIZED ***
 
 
 INTERPOLATION DISTANCE: 2.2096594304


 RELAXED REACTANT COORDINATES OF SADDLE STEP 7 IN ANGSTROM

  NO.  ATOM        X              Y              Z        Z-ATOM   MASS   TYPE

    1  SI       -0.066483      -0.000016      -0.024691      14    28.085  QM
    2  H        -0.296901       1.255218       0.732162       1     1.008  QM
    3  H        -0.296793      -1.254640       0.733237       1     1.008  QM
    4  H         0.847545      -0.000611      -1.195649       1     1.008  QM
    5  H         1.425482       0.000377       0.448148       1     1.008  QM


 NUMBER OF CONSTRAINED OPTIMIZATION CYCLES: 8
 
 RELAXED REACTANT ENERGY = -291.571414169898
 
 ANGLE BETWEEN SUCCESSIVE SADDLE GRADIENTS: -0.142
 
 
 ERROR REACTANT - PRODUCT 0.033117102500
 
 
 DESADDLE_1 0.009340398811
 
 RMSQ FORCE :   0.0147076  MAXIMUM :   0.0003000  CONVERGED :NO 
 MAX FORCE  :   0.0414306  MAXIMUM :   0.0004500  CONVERGED :NO 

 
 *** RELAXING OF PRODUCT STRUCTURE ***


 UNRELAXED COORDINATES OF SADDLE STEP 8 IN ANGSTROM

  NO.  ATOM        X              Y              Z        Z-ATOM   MASS   TYPE

    1  SI       -0.125520      -0.000026      -0.055523      14    28.085  QM
    2  H         0.149721       1.128571       0.942446       1     1.008  QM
    3  H         0.149844      -1.127777       0.943366       1     1.008  QM
    4  H         1.520708      -0.000322      -0.584001       1     1.008  QM
    5  H         1.677238       0.000250       0.245307       1     1.008  QM


 UNRELAXED SCF-ENERGY CALCULATED IN 11 CYCLES
 
 UNRELAXED TOTAL SADDLE ENERGY = -291.547637466210
 


 RELAXED PRODUCT COORDINATES OF SADDLE STEP 8 IN ANGSTROM

  NO.  ATOM        X              Y              Z        Z-ATOM   MASS   TYPE

    1  SI       -0.125520      -0.000026      -0.055523      14    28.085  QM
    2  H         0.149721       1.128571       0.942446       1     1.008  QM
    3  H         0.149844      -1.127777       0.943366       1     1.008  QM
    4  H         1.520708      -0.000322      -0.584001       1     1.008  QM
    5  H         1.677238       0.000250       0.245307       1     1.008  QM


 NUMBER OF CONSTRAINED OPTIMIZATION CYCLES: -1
 
 RELAXED PRODUCT ENERGY = -291.547637466210
 
 ANGLE BETWEEN SUCCESSIVE SADDLE GRADIENTS: -0.142
 
 
 ERROR REACTANT - PRODUCT 0.023776703689
 
 
 DESADDLE_1 0.023776703688
 
 RMSQ FORCE :   0.0147076  MAXIMUM :   0.0003000  CONVERGED :NO 
 MAX FORCE  :   0.0414306  MAXIMUM :   0.0004500  CONVERGED :NO 


 UNRELAXED COORDINATES OF SADDLE STEP 9 IN ANGSTROM

  NO.  ATOM        X              Y              Z        Z-ATOM   MASS   TYPE

    1  SI       -0.072387      -0.000017      -0.027774      14    28.085  QM
    2  H        -0.252239       1.242553       0.753191       1     1.008  QM
    3  H        -0.252129      -1.241954       0.754250       1     1.008  QM
    4  H         0.914862      -0.000582      -1.134484       1     1.008  QM
    5  H         1.450657       0.000365       0.427864       1     1.008  QM


 UNRELAXED SCF-ENERGY CALCULATED IN 10 CYCLES
 
 UNRELAXED TOTAL SADDLE ENERGY = -291.563455871095
 
 
 
 
 ***************************************
 *** MOLECULAR GEOMETRY OPTIMIZATION ***
 ***************************************
 
 INTERPOLATION DISTANCE: 1.9882684881
 
 *** ACTIVE DEGREES OF FREEDOM: 9 ***
 
 *** ENTERING OPTIMIZATION CYCLE: 1 ***
 

 PROJECTED CARTESIAN GRADIENTS IN A.U.

  NO.  ATOM        X             Y             Z

    1  SI      -0.010960     -0.000000     -0.004554
    2  H        0.014211     -0.006852      0.005688
    3  H        0.014207      0.006849      0.005679
    4  H        0.019671      0.000006      0.023089
    5  H        0.009764     -0.000001     -0.010416


 ACTIVE CARTESIAN GRADIENTS

              1          2          3          4          5          6
          -0.031426  -0.000000  -0.011598  -0.000357  -0.009228   0.000095

              7          8          9
           0.002658   0.001812   0.024683


 FULL LOCAL GRADIENT

              1          2          3          4          5          6
          -0.042377   0.000005   0.000231  -0.000721  -0.003399  -0.002006

              7          8          9
           0.000097   0.003477   0.001711


 TANGENTIAL LOCAL GRADIENTS IN A.U.

              1          2          3          4          5          6
           0.000005   0.000231  -0.000721  -0.003399  -0.002006   0.000097

              7          8
           0.003477   0.001711
 
 RMSQ FORCE :   0.0019742  MAXIMUM :   0.0003000  CONVERGED : NO
 MAX FORCE  :   0.0034769  MAXIMUM :   0.0004500  CONVERGED : NO
 RMSQ FORCE6:   4.9980258  MAXIMUM6:   0.0003000  CONVERGED : NO
 MAX FORCE6 :   4.9965231  MAXIMUM6:   0.0004500  CONVERGED : NO
 


 HESSIAN EIGENVALUES


                1           2           3           4           5           6
             1.00000     1.00000     1.00000     1.00000     1.00000     1.00000
 


                7           8
             1.00000     1.00000
 


 LAMBDA FOR LMQA STEP: 0.00

  |TANGENTIAL STEP| =   0.005584  |PARALLEL STEP| =   0.000008


 STEP IN NORMAL COORDINATES

              1          2          3          4          5          6
          -0.001059  -0.000005  -0.000646   0.000735   0.003238   0.002050

              7          8          9
          -0.000039  -0.003518  -0.001426

 DISPLACEMENT STEP IN ANGSTROM

  NO.  ATOM        X             Y             Z

    1  SI      -0.000195     -0.000001     -0.000125
    2  H        0.000512      0.001196      0.000745
    3  H        0.000514     -0.001190      0.000746
    4  H        0.001041      0.000002     -0.001337
    5  H       -0.001034     -0.000003      0.000503


 ACTIVE CARTESIAN DISPLACEMENT STEP

              1          2          3          4          5          6
          -0.001059  -0.000005  -0.000646   0.000735   0.003238   0.002050

              7          8          9
          -0.000039  -0.003518  -0.001426
 
 PREDICTED ENERGY CHANGE: -0.000015257
 
 INTERPOLATION DISTANCE: 1.9882684881
 
 *** SCFTOL TIGHTEN TO 0.250E-07 ***
 
 *** CDFTOL TIGHTEN TO 0.100E-04 ***


 COORDINATES OF OPTIMIZATION STEP 1 IN ANGSTROM

  NO.  ATOM        X              Y              Z        Z-ATOM   MASS   TYPE

    1  SI       -0.072582      -0.000018      -0.027899      14    28.085  QM
    2  H        -0.251727       1.243749       0.753936       1     1.008  QM
    3  H        -0.251615      -1.243144       0.754996       1     1.008  QM
    4  H         0.915903      -0.000580      -1.135821       1     1.008  QM
    5  H         1.449623       0.000362       0.428367       1     1.008  QM


 
 NEW SCF-ENERGY CALCULATED IN 9 CYCLES
 

 TOTAL ENERGY    =       -291.563484458

 ENERGY CHANGE =         -0.000028587
 ENERGY RATIO  =          1.873683102
 TRUST RADIUS  =          0.200000000
 
 BFGS DELTA*GAMMA: 0.462E-05
 
 BFGS DELTA*DE2*DELTA: 0.312E-04
 
 *** ENTERING OPTIMIZATION CYCLE: 2 ***
 

 PROJECTED CARTESIAN GRADIENTS IN A.U.

  NO.  ATOM        X             Y             Z

    1  SI      -0.010994     -0.000001     -0.004559
    2  H        0.014146     -0.006433      0.005949
    3  H        0.014143      0.006432      0.005940
    4  H        0.020051      0.000006      0.022601
    5  H        0.009692     -0.000001     -0.010427


 ACTIVE CARTESIAN GRADIENTS

              1          2          3          4          5          6
          -0.031524  -0.000002  -0.011601  -0.000529  -0.008726   0.000460

              7          8          9
           0.002350   0.001220   0.024469


 FULL LOCAL GRADIENT

              1          2          3          4          5          6
          -0.042300   0.000003   0.000258  -0.000879  -0.002818  -0.001600

              7          8          9
          -0.000215   0.002814   0.001471


 TANGENTIAL LOCAL GRADIENTS IN A.U.

              1          2          3          4          5          6
           0.000003   0.000258  -0.000879  -0.002818  -0.001600  -0.000215

              7          8
           0.002814   0.001471

 COSANG =         0.995756086
 
 RMSQ FORCE :   0.0016381  MAXIMUM :   0.0003000  CONVERGED : NO
 MAX FORCE  :   0.0028178  MAXIMUM :   0.0004500  CONVERGED : NO
 RMSQ FORCE6:   4.4706708  MAXIMUM6:   0.0003000  CONVERGED : NO
 MAX FORCE6 :   4.4696157  MAXIMUM6:   0.0004500  CONVERGED : NO
 RMSQ DR    :   0.0018613  MAXIMUM :   0.0012000  CONVERGED : NO
 MAX DR     :   0.0035184  MAXIMUM :   0.0018000  CONVERGED : NO
 


 HESSIAN EIGENVALUES


                1           2           3           4           5           6
             0.14144     1.00000     1.00000     1.00000     1.00000     1.00000
 


                7           8
             1.00000     1.04782
 


 LAMBDA FOR LMQA STEP: 0.00

  |TANGENTIAL STEP| =   0.032757  |PARALLEL STEP| =   0.000270


 STEP IN NORMAL COORDINATES

              1          2          3          4          5          6
          -0.006384  -0.000024  -0.004252   0.006188   0.018852   0.011658

              7          8          9
           0.001802  -0.020227  -0.008503

 DISPLACEMENT STEP IN ANGSTROM

  NO.  ATOM        X             Y             Z

    1  SI      -0.001178     -0.000004     -0.000812
    2  H        0.003675      0.006718      0.004154
    3  H        0.003690     -0.006690      0.004163
    4  H        0.005664      0.000010     -0.007506
    5  H       -0.006810     -0.000017      0.003474


 ACTIVE CARTESIAN DISPLACEMENT STEP

              1          2          3          4          5          6
          -0.006384  -0.000024  -0.004252   0.006188   0.018852   0.011658

              7          8          9
           0.001802  -0.020227  -0.008503
 
 PREDICTED ENERGY CHANGE: -0.000064560
 
 INTERPOLATION DISTANCE: 1.9882684881


 COORDINATES OF OPTIMIZATION STEP 2 IN ANGSTROM

  NO.  ATOM        X              Y              Z        Z-ATOM   MASS   TYPE

    1  SI       -0.073761      -0.000022      -0.028710      14    28.085  QM
    2  H        -0.248052       1.250467       0.758090       1     1.008  QM
    3  H        -0.247925      -1.249834       0.759159       1     1.008  QM
    4  H         0.921566      -0.000570      -1.143326       1     1.008  QM
    5  H         1.442813       0.000345       0.431842       1     1.008  QM


 
 NEW SCF-ENERGY CALCULATED IN 11 CYCLES
 

 TOTAL ENERGY    =       -291.563551096

 ENERGY CHANGE =         -0.000066638
 ENERGY RATIO  =          1.032189774
 TRUST RADIUS  =          0.200000000
 
 BFGS DELTA*GAMMA: 0.147E-03
 
 BFGS DELTA*DE2*DELTA: 0.152E-03
 
 *** ENTERING OPTIMIZATION CYCLE: 3 ***
 

 PROJECTED CARTESIAN GRADIENTS IN A.U.

  NO.  ATOM        X             Y             Z

    1  SI      -0.011142     -0.000003     -0.004575
    2  H        0.013987     -0.004157      0.007295
    3  H        0.013985      0.004168      0.007283
    4  H        0.021998      0.000007      0.019945
    5  H        0.008843     -0.000001     -0.010376


 ACTIVE CARTESIAN GRADIENTS

              1          2          3          4          5          6
          -0.031955  -0.000008  -0.011599  -0.001078  -0.005879   0.002484

              7          8          9
           0.001048  -0.002082   0.023277


 FULL LOCAL GRADIENT

              1          2          3          4          5          6
          -0.041704  -0.000004   0.000375  -0.001304   0.000472   0.000665

              7          8          9
          -0.001484  -0.000906   0.000224


 TANGENTIAL LOCAL GRADIENTS IN A.U.

              1          2          3          4          5          6
          -0.000004   0.000375  -0.001304   0.000472   0.000665  -0.001484

              7          8
          -0.000906   0.000224

 COSANG =        -0.278778795
 
 RMSQ FORCE :   0.0008352  MAXIMUM :   0.0003000  CONVERGED : NO
 MAX FORCE  :   0.0014839  MAXIMUM :   0.0004500  CONVERGED : NO
 RMSQ FORCE6:   3.8723365  MAXIMUM6:   0.0003000  CONVERGED : NO
 MAX FORCE6 :   3.8718341  MAXIMUM6:   0.0004500  CONVERGED : NO
 RMSQ DR    :   0.0109195  MAXIMUM :   0.0012000  CONVERGED : NO
 MAX DR     :   0.0202269  MAXIMUM :   0.0018000  CONVERGED : NO
 


 HESSIAN EIGENVALUES


                1           2           3           4           5           6
             0.13122     1.00000     1.00000     1.00000     1.00000     1.00000
 


                7           8
             1.00015     1.08775
 


 LAMBDA FOR LMQA STEP: 0.00

  |TANGENTIAL STEP| =   0.004424  |PARALLEL STEP| =   0.000005


 STEP IN NORMAL COORDINATES

              1          2          3          4          5          6
           0.000821   0.000006   0.000160   0.000395  -0.002373  -0.001792

              7          8          9
           0.001015   0.002881   0.000742

 DISPLACEMENT STEP IN ANGSTROM

  NO.  ATOM        X             Y             Z

    1  SI       0.000151      0.000001      0.000039
    2  H       -0.000064     -0.000996     -0.000654
    3  H       -0.000068      0.000989     -0.000655
    4  H       -0.001105     -0.000002      0.001100
    5  H        0.000437      0.000004      0.000004


 ACTIVE CARTESIAN DISPLACEMENT STEP

              1          2          3          4          5          6
           0.000821   0.000006   0.000160   0.000395  -0.002373  -0.001792

              7          8          9
           0.001015   0.002881   0.000742
 
 PREDICTED ENERGY CHANGE: -0.000003231
 
 INTERPOLATION DISTANCE: 1.9882684881


 COORDINATES OF OPTIMIZATION STEP 3 IN ANGSTROM

  NO.  ATOM        X              Y              Z        Z-ATOM   MASS   TYPE

    1  SI       -0.073609      -0.000021      -0.028672      14    28.085  QM
    2  H        -0.248116       1.249471       0.757436       1     1.008  QM
    3  H        -0.247993      -1.248845       0.758505       1     1.008  QM
    4  H         0.920462      -0.000572      -1.142227       1     1.008  QM
    5  H         1.443250       0.000349       0.431846       1     1.008  QM


 
 NEW SCF-ENERGY CALCULATED IN 9 CYCLES
 

 TOTAL ENERGY    =       -291.563556047

 ENERGY CHANGE =         -0.000004951
 ENERGY RATIO  =          1.532306544
 TRUST RADIUS  =          0.200000000
 
 BFGS DELTA*GAMMA: 0.346E-05
 
 BFGS DELTA*DE2*DELTA: 0.687E-05
 
 *** ENTERING OPTIMIZATION CYCLE: 4 ***
 

 PROJECTED CARTESIAN GRADIENTS IN A.U.

  NO.  ATOM        X             Y             Z

    1  SI      -0.011096     -0.000003     -0.004580
    2  H        0.014025     -0.004505      0.007093
    3  H        0.014022      0.004513      0.007082
    4  H        0.021645      0.000007      0.020374
    5  H        0.008877     -0.000001     -0.010372


 ACTIVE CARTESIAN GRADIENTS

              1          2          3          4          5          6
          -0.031823  -0.000007  -0.011627  -0.000930  -0.006292   0.002177

              7          8          9
           0.001312  -0.001592   0.023478


 FULL LOCAL GRADIENT

              1          2          3          4          5          6
          -0.041777  -0.000002   0.000300  -0.001147  -0.000007   0.000323

              7          8          9
          -0.001195  -0.000358   0.000435


 TANGENTIAL LOCAL GRADIENTS IN A.U.

              1          2          3          4          5          6
          -0.000002   0.000300  -0.001147  -0.000007   0.000323  -0.001195

              7          8
          -0.000358   0.000435

 COSANG =         0.942051383
 
 RMSQ FORCE :   0.0006379  MAXIMUM :   0.0003000  CONVERGED : NO
 MAX FORCE  :   0.0011953  MAXIMUM :   0.0004500  CONVERGED : NO
 RMSQ FORCE6:   3.1618743  MAXIMUM6:   0.0003000  CONVERGED : NO
 MAX FORCE6 :   3.1615219  MAXIMUM6:   0.0004500  CONVERGED : NO
 RMSQ DR    :   0.0014748  MAXIMUM :   0.0012000  CONVERGED : NO
 MAX DR     :   0.0028810  MAXIMUM :   0.0018000  CONVERGED : NO
 


 HESSIAN EIGENVALUES


                1           2           3           4           5           6
             0.17345     0.41254     1.00000     1.00000     1.00000     1.00002
 


                7           8
             1.00043     1.00317
 


 LAMBDA FOR LMQA STEP: 0.00

  |TANGENTIAL STEP| =   0.005050  |PARALLEL STEP| =   0.000006


 STEP IN NORMAL COORDINATES

              1          2          3          4          5          6
           0.000184   0.000007  -0.000772   0.002811  -0.000944  -0.001413

              7          8          9
           0.003183   0.001910  -0.000550

 DISPLACEMENT STEP IN ANGSTROM

  NO.  ATOM        X             Y             Z

    1  SI       0.000034      0.000001     -0.000128
    2  H        0.000914     -0.000737     -0.000556
    3  H        0.000908      0.000727     -0.000554
    4  H       -0.001267     -0.000002      0.000766
    5  H       -0.000734      0.000005      0.001023


 ACTIVE CARTESIAN DISPLACEMENT STEP

              1          2          3          4          5          6
           0.000184   0.000007  -0.000772   0.002811  -0.000944  -0.001413

              7          8          9
           0.003183   0.001910  -0.000550
 
 PREDICTED ENERGY CHANGE: -0.000004065
 
 INTERPOLATION DISTANCE: 1.9882684881


 COORDINATES OF OPTIMIZATION STEP 4 IN ANGSTROM

  NO.  ATOM        X              Y              Z        Z-ATOM   MASS   TYPE

    1  SI       -0.073575      -0.000020      -0.028800      14    28.085  QM
    2  H        -0.247202       1.248734       0.756880       1     1.008  QM
    3  H        -0.247084      -1.248117       0.757950       1     1.008  QM
    4  H         0.919195      -0.000574      -1.141461       1     1.008  QM
    5  H         1.442515       0.000354       0.432869       1     1.008  QM


 
 NEW SCF-ENERGY CALCULATED IN 9 CYCLES
 

 TOTAL ENERGY    =       -291.563562935

 ENERGY CHANGE =         -0.000006888
 ENERGY RATIO  =          1.694292413
 TRUST RADIUS  =          0.200000000
 
 BFGS DELTA*GAMMA: 0.304E-05
 
 BFGS DELTA*DE2*DELTA: 0.867E-05
 
 *** ENTERING OPTIMIZATION CYCLE: 5 ***
 

 PROJECTED CARTESIAN GRADIENTS IN A.U.

  NO.  ATOM        X             Y             Z

    1  SI      -0.011020     -0.000002     -0.004595
    2  H        0.014082     -0.004793      0.006928
    3  H        0.014079      0.004797      0.006919
    4  H        0.021265      0.000006      0.020751
    5  H        0.008744     -0.000001     -0.010343


 ACTIVE CARTESIAN GRADIENTS

              1          2          3          4          5          6
          -0.031607  -0.000004  -0.011686  -0.000694  -0.006597   0.001935

              7          8          9
           0.001641  -0.001216   0.023657


 FULL LOCAL GRADIENT

              1          2          3          4          5          6
          -0.041776   0.000001   0.000152  -0.000852  -0.000358   0.000057

              7          8          9
          -0.000792   0.000054   0.000637


 TANGENTIAL LOCAL GRADIENTS IN A.U.

              1          2          3          4          5          6
           0.000001   0.000152  -0.000852  -0.000358   0.000057  -0.000792

              7          8
           0.000054   0.000637

 COSANG =         0.900096360
 
 RMSQ FORCE :   0.0004893  MAXIMUM :   0.0003000  CONVERGED : NO
 MAX FORCE  :   0.0008517  MAXIMUM :   0.0004500  CONVERGED : NO
 RMSQ FORCE6:   2.2358493  MAXIMUM6:   0.0003000  CONVERGED : NO
 MAX FORCE6 :   2.2356876  MAXIMUM6:   0.0004500  CONVERGED : NO
 RMSQ DR    :   0.0016834  MAXIMUM :   0.0012000  CONVERGED : NO
 MAX DR     :   0.0031832  MAXIMUM :   0.0018000  CONVERGED : NO
 


 HESSIAN EIGENVALUES


                1           2           3           4           5           6
             0.08714     0.28284     1.00000     1.00000     1.00000     1.00002
 


                7           8
             1.00065     1.01957
 


 LAMBDA FOR LMQA STEP: 0.00

  |TANGENTIAL STEP| =   0.014930  |PARALLEL STEP| =   0.000056


 STEP IN NORMAL COORDINATES

              1          2          3          4          5          6
          -0.001297   0.000010  -0.003182   0.009716   0.001466  -0.001564

              7          8          9
           0.009798   0.001136  -0.003849

 DISPLACEMENT STEP IN ANGSTROM

  NO.  ATOM        X             Y             Z

    1  SI      -0.000239      0.000002     -0.000559
    2  H        0.003617     -0.000660     -0.000733
    3  H        0.003604      0.000642     -0.000726
    4  H       -0.002384     -0.000001      0.000488
    5  H       -0.003574      0.000011      0.003919


 ACTIVE CARTESIAN DISPLACEMENT STEP

              1          2          3          4          5          6
          -0.001297   0.000010  -0.003182   0.009716   0.001466  -0.001564

              7          8          9
           0.009798   0.001136  -0.003849
 
 PREDICTED ENERGY CHANGE: -0.000007636
 
 INTERPOLATION DISTANCE: 1.9882684881
 
 *** SCFTOL TIGHTEN TO 0.100E-07 ***
 
 *** CDFTOL TIGHTEN TO 0.750E-05 ***


 COORDINATES OF OPTIMIZATION STEP 5 IN ANGSTROM

  NO.  ATOM        X              Y              Z        Z-ATOM   MASS   TYPE

    1  SI       -0.073815      -0.000018      -0.029359      14    28.085  QM
    2  H        -0.243585       1.248073       0.756147       1     1.008  QM
    3  H        -0.243480      -1.247475       0.757224       1     1.008  QM
    4  H         0.916811      -0.000575      -1.140973       1     1.008  QM
    5  H         1.438941       0.000365       0.436788       1     1.008  QM


 
 NEW SCF-ENERGY CALCULATED IN 9 CYCLES
 

 TOTAL ENERGY    =       -291.563574945

 ENERGY CHANGE =         -0.000012010
 ENERGY RATIO  =          1.572849413
 TRUST RADIUS  =          0.200000000
 
 BFGS DELTA*GAMMA: 0.111E-04
 
 BFGS DELTA*DE2*DELTA: 0.199E-04
 
 *** ENTERING OPTIMIZATION CYCLE: 6 ***
 

 PROJECTED CARTESIAN GRADIENTS IN A.U.

  NO.  ATOM        X             Y             Z

    1  SI      -0.010848      0.000000     -0.004630
    2  H        0.014224     -0.005145      0.006724
    3  H        0.014220      0.005139      0.006719
    4  H        0.020612      0.000006      0.021222
    5  H        0.008209     -0.000001     -0.010226


 ACTIVE CARTESIAN GRADIENTS

              1          2          3          4          5          6
          -0.031122   0.000002  -0.011816  -0.000139  -0.006881   0.001675

              7          8          9
           0.002308  -0.000843   0.023866


 FULL LOCAL GRADIENT

              1          2          3          4          5          6
          -0.041623   0.000007  -0.000192  -0.000095  -0.000672  -0.000218

              7          8          9
           0.000098   0.000441   0.000894


 TANGENTIAL LOCAL GRADIENTS IN A.U.

              1          2          3          4          5          6
           0.000007  -0.000192  -0.000095  -0.000672  -0.000218   0.000098

              7          8
           0.000441   0.000894

 COSANG =         0.461808254
 
 RMSQ FORCE :   0.0004399  MAXIMUM :   0.0003000  CONVERGED : NO
 MAX FORCE  :   0.0008939  MAXIMUM :   0.0004500  CONVERGED : NO
 RMSQ FORCE6:   0.0008930  MAXIMUM6:   0.0003000  CONVERGED : NO
 MAX FORCE6 :   0.0014706  MAXIMUM6:   0.0004500  CONVERGED : NO
 RMSQ DR    :   0.0049767  MAXIMUM :   0.0012000  CONVERGED : NO
 MAX DR     :   0.0097979  MAXIMUM :   0.0018000  CONVERGED : NO
 


 HESSIAN EIGENVALUES


                1           2           3           4           5           6
             0.04157     0.32198     1.00000     1.00000     1.00000     1.00002
 


                7           8
             1.00066     1.04792
 


 LAMBDA FOR LMQA STEP: 0.00

  |TANGENTIAL STEP| =   0.010832  |PARALLEL STEP| =   0.000030


 STEP IN NORMAL COORDINATES

              1          2          3          4          5          6
          -0.002129  -0.000004  -0.002357   0.006476   0.003417   0.000584

              7          8          9
           0.005882  -0.001941  -0.003860

 DISPLACEMENT STEP IN ANGSTROM

  NO.  ATOM        X             Y             Z

    1  SI      -0.000393     -0.000001     -0.000430
    2  H        0.002704      0.000534      0.000092
    3  H        0.002697     -0.000538      0.000098
    4  H       -0.000549      0.000004     -0.000850
    5  H       -0.002779      0.000004      0.002931


 ACTIVE CARTESIAN DISPLACEMENT STEP

              1          2          3          4          5          6
          -0.002129  -0.000004  -0.002357   0.006476   0.003417   0.000584

              7          8          9
           0.005882  -0.001941  -0.003860
 
 PREDICTED ENERGY CHANGE: -0.000002503
 
 INTERPOLATION DISTANCE: 1.9882684881


 COORDINATES OF OPTIMIZATION STEP 6 IN ANGSTROM

  NO.  ATOM        X              Y              Z        Z-ATOM   MASS   TYPE

    1  SI       -0.074207      -0.000019      -0.029789      14    28.085  QM
    2  H        -0.240881       1.248607       0.756239       1     1.008  QM
    3  H        -0.240783      -1.248013       0.757322       1     1.008  QM
    4  H         0.916262      -0.000571      -1.141822       1     1.008  QM
    5  H         1.436162       0.000369       0.439719       1     1.008  QM


 
 NEW SCF-ENERGY CALCULATED IN 9 CYCLES
 

 TOTAL ENERGY    =       -291.563579310

 ENERGY CHANGE =         -0.000004365
 ENERGY RATIO  =          1.743799619
 TRUST RADIUS  =          0.200000000
 
 BFGS DELTA*GAMMA: 0.368E-05
 
 BFGS DELTA*DE2*DELTA: 0.746E-05
 
 *** ENTERING OPTIMIZATION CYCLE: 7 ***
 

 PROJECTED CARTESIAN GRADIENTS IN A.U.

  NO.  ATOM        X             Y             Z

    1  SI      -0.010798      0.000001     -0.004638
    2  H        0.014298     -0.005049      0.006767
    3  H        0.014294      0.005041      0.006764
    4  H        0.020546      0.000006      0.021069
    5  H        0.007862     -0.000001     -0.010116


 ACTIVE CARTESIAN GRADIENTS

              1          2          3          4          5          6
          -0.030984   0.000003  -0.011843   0.000081  -0.006680   0.001802

              7          8          9
           0.002495  -0.001069   0.023749


 FULL LOCAL GRADIENT

              1          2          3          4          5          6
          -0.041454   0.000008  -0.000295   0.000258  -0.000417  -0.000072

              7          8          9
           0.000412   0.000172   0.000771


 TANGENTIAL LOCAL GRADIENTS IN A.U.

              1          2          3          4          5          6
           0.000008  -0.000295   0.000258  -0.000417  -0.000072   0.000412

              7          8
           0.000172   0.000771

 COSANG =         0.858173959
 
 RMSQ FORCE :   0.0003753  MAXIMUM :   0.0003000  CONVERGED : NO
 MAX FORCE  :   0.0007710  MAXIMUM :   0.0004500  CONVERGED : NO
 RMSQ FORCE6:   0.0006152  MAXIMUM6:   0.0003000  CONVERGED : NO
 MAX FORCE6 :   0.0009898  MAXIMUM6:   0.0004500  CONVERGED : NO
 RMSQ DR    :   0.0036105  MAXIMUM :   0.0012000  CONVERGED : NO
 MAX DR     :   0.0064765  MAXIMUM :   0.0018000  CONVERGED : NO
 


 HESSIAN EIGENVALUES


                1           2           3           4           5           6
             0.03019     0.23169     0.98680     1.00000     1.00000     1.00001
 


                7           8
             1.00010     1.00090
 


 LAMBDA FOR LMQA STEP: 0.00

  |TANGENTIAL STEP| =   0.003764  |PARALLEL STEP| =   0.000004


 STEP IN NORMAL COORDINATES

              1          2          3          4          5          6
          -0.001365  -0.000013  -0.000392   0.000705   0.002045   0.001033

              7          8          9
           0.000180  -0.001871  -0.001694

 DISPLACEMENT STEP IN ANGSTROM

  NO.  ATOM        X             Y             Z

    1  SI      -0.000252     -0.000002     -0.000086
    2  H        0.000554      0.000727      0.000356
    3  H        0.000551     -0.000722      0.000360
    4  H        0.000624      0.000007     -0.000966
    5  H       -0.000400     -0.000001      0.000705


 ACTIVE CARTESIAN DISPLACEMENT STEP

              1          2          3          4          5          6
          -0.001365  -0.000013  -0.000392   0.000705   0.002045   0.001033

              7          8          9
           0.000180  -0.001871  -0.001694
 
 PREDICTED ENERGY CHANGE: -0.000001207
 
 INTERPOLATION DISTANCE: 1.9882684881


 COORDINATES OF OPTIMIZATION STEP 7 IN ANGSTROM

  NO.  ATOM        X              Y              Z        Z-ATOM   MASS   TYPE

    1  SI       -0.074459      -0.000021      -0.029875      14    28.085  QM
    2  H        -0.240326       1.249335       0.756594       1     1.008  QM
    3  H        -0.240232      -1.248735       0.757683       1     1.008  QM
    4  H         0.916885      -0.000564      -1.142788       1     1.008  QM
    5  H         1.435763       0.000368       0.440424       1     1.008  QM


 
 NEW SCF-ENERGY CALCULATED IN 9 CYCLES
 

 TOTAL ENERGY    =       -291.563580941

 ENERGY CHANGE =         -0.000001631
 ENERGY RATIO  =          1.351643745
 TRUST RADIUS  =          0.200000000
 
 BFGS DELTA*GAMMA: 0.184E-05
 
 BFGS DELTA*DE2*DELTA: 0.271E-05
 
 *** ENTERING OPTIMIZATION CYCLE: 8 ***
 

 PROJECTED CARTESIAN GRADIENTS IN A.U.

  NO.  ATOM        X             Y             Z

    1  SI      -0.010859      0.000000     -0.004624
    2  H        0.014305     -0.004824      0.006881
    3  H        0.014301      0.004819      0.006877
    4  H        0.020815      0.000006      0.020706
    5  H        0.007900     -0.000001     -0.010053


 ACTIVE CARTESIAN GRADIENTS

              1          2          3          4          5          6
          -0.031158   0.000002  -0.011783  -0.000018  -0.006414   0.002011

              7          8          9
           0.002323  -0.001397   0.023513


 FULL LOCAL GRADIENT

              1          2          3          4          5          6
          -0.041408   0.000006  -0.000176   0.000175  -0.000082   0.000151

              7          8          9
           0.000236  -0.000190   0.000474


 TANGENTIAL LOCAL GRADIENTS IN A.U.

              1          2          3          4          5          6
           0.000006  -0.000176   0.000175  -0.000082   0.000151   0.000236

              7          8
          -0.000190   0.000474

 COSANG =         0.812434277
 
 RMSQ FORCE :   0.0002258  MAXIMUM :   0.0003000  CONVERGED :YES
 MAX FORCE  :   0.0004745  MAXIMUM :   0.0004500  CONVERGED : NO
 RMSQ FORCE6:   0.0003684  MAXIMUM6:   0.0003000  CONVERGED : NO
 MAX FORCE6 :   0.0006237  MAXIMUM6:   0.0004500  CONVERGED : NO
 RMSQ DR    :   0.0012546  MAXIMUM :   0.0012000  CONVERGED : NO
 MAX DR     :   0.0020447  MAXIMUM :   0.0018000  CONVERGED : NO
 


 HESSIAN EIGENVALUES


                1           2           3           4           5           6
             0.03020     0.19669     0.78777     1.00000     1.00000     1.00001
 


                7           8
             1.00011     1.00189
 


 LAMBDA FOR LMQA STEP: 0.00

  |TANGENTIAL STEP| =   0.001770  |PARALLEL STEP| =   0.000001


 STEP IN NORMAL COORDINATES

              1          2          3          4          5          6
          -0.000405  -0.000010   0.000360  -0.001124   0.000053   0.000067

              7          8          9
          -0.001225  -0.000039  -0.000259

 DISPLACEMENT STEP IN ANGSTROM

  NO.  ATOM        X             Y             Z

    1  SI      -0.000075     -0.000002      0.000055
    2  H       -0.000293      0.000168      0.000055
    3  H       -0.000297     -0.000164      0.000058
    4  H        0.000316      0.000005     -0.000246
    5  H        0.000669      0.000000     -0.000158


 ACTIVE CARTESIAN DISPLACEMENT STEP

              1          2          3          4          5          6
          -0.000405  -0.000010   0.000360  -0.001124   0.000053   0.000067

              7          8          9
          -0.001225  -0.000039  -0.000259
 
 PREDICTED ENERGY CHANGE: -0.000000325
 
 INTERPOLATION DISTANCE: 1.9882684881
 
 *** SCFTOL TIGHTEN TO 0.100E-08 ***
 
 *** CDFTOL TIGHTEN TO 0.500E-05 ***


 COORDINATES OF OPTIMIZATION STEP 8 IN ANGSTROM

  NO.  ATOM        X              Y              Z        Z-ATOM   MASS   TYPE

    1  SI       -0.074534      -0.000023      -0.029820      14    28.085  QM
    2  H        -0.240619       1.249502       0.756649       1     1.008  QM
    3  H        -0.240529      -1.248899       0.757741       1     1.008  QM
    4  H         0.917201      -0.000559      -1.143035       1     1.008  QM
    5  H         1.436432       0.000368       0.440266       1     1.008  QM


 
 NEW SCF-ENERGY CALCULATED IN 9 CYCLES
 

 TOTAL ENERGY    =       -291.563581432

 ENERGY CHANGE =         -0.000000491
 ENERGY RATIO  =          1.512074359
 TRUST RADIUS  =          0.200000000
 
 BFGS DELTA*GAMMA: 0.389E-06
 
 BFGS DELTA*DE2*DELTA: 0.715E-06
 
 *** ENTERING OPTIMIZATION CYCLE: 9 ***
 

 PROJECTED CARTESIAN GRADIENTS IN A.U.

  NO.  ATOM        X             Y             Z

    1  SI      -0.010916     -0.000000     -0.004615
    2  H        0.014304     -0.004768      0.006901
    3  H        0.014300      0.004764      0.006897
    4  H        0.020949      0.000007      0.020577
    5  H        0.008068     -0.000001     -0.010015


 ACTIVE CARTESIAN GRADIENTS

              1          2          3          4          5          6
          -0.031321   0.000000  -0.011742  -0.000125  -0.006375   0.002045

              7          8          9
           0.002198  -0.001444   0.023393


 FULL LOCAL GRADIENT

              1          2          3          4          5          6
          -0.041444   0.000005  -0.000070   0.000045  -0.000016   0.000179

              7          8          9
           0.000078  -0.000233   0.000299


 TANGENTIAL LOCAL GRADIENTS IN A.U.

              1          2          3          4          5          6
           0.000005  -0.000070   0.000045  -0.000016   0.000179   0.000078

              7          8
          -0.000233   0.000299

 COSANG =         0.911502182
 
 *** CONVERGED BY GRADIENT AND DISPLACEMENT CRITERIA ***
 *** AFTER 8 OPTIMIZATION CYCLES ***
 
 
 RMSQ FORCE :   0.0001537  MAXIMUM :   0.0003000  CONVERGED :YES
 MAX FORCE  :   0.0002991  MAXIMUM :   0.0004500  CONVERGED :YES
 RMSQ FORCE6:   0.0003109  MAXIMUM6:   0.0003000  CONVERGED : NO
 MAX FORCE6 :   0.0005858  MAXIMUM6:   0.0004500  CONVERGED : NO
 RMSQ DR    :   0.0005899  MAXIMUM :   0.0012000  CONVERGED :YES
 MAX DR     :   0.0012246  MAXIMUM :   0.0018000  CONVERGED :YES
 
 
 *** THE GEOMETRY IS OPTIMIZED ***
 
 
 INTERPOLATION DISTANCE: 1.9882684881


 RELAXED REACTANT COORDINATES OF SADDLE STEP 9 IN ANGSTROM

  NO.  ATOM        X              Y              Z        Z-ATOM   MASS   TYPE

    1  SI       -0.074534      -0.000023      -0.029820      14    28.085  QM
    2  H        -0.240619       1.249502       0.756649       1     1.008  QM
    3  H        -0.240529      -1.248899       0.757741       1     1.008  QM
    4  H         0.917201      -0.000559      -1.143035       1     1.008  QM
    5  H         1.436432       0.000368       0.440266       1     1.008  QM


 NUMBER OF CONSTRAINED OPTIMIZATION CYCLES: 8
 
 RELAXED REACTANT ENERGY = -291.563581432440
 
 ANGLE BETWEEN SUCCESSIVE SADDLE GRADIENTS: -0.143
 
 
 ERROR REACTANT - PRODUCT 0.023776703688
 
 
 DESADDLE_1 0.007832737459
 
 RMSQ FORCE :   0.0133402  MAXIMUM :   0.0003000  CONVERGED :NO 
 MAX FORCE  :   0.0374924  MAXIMUM :   0.0004500  CONVERGED :NO 


 UNRELAXED COORDINATES OF SADDLE STEP 10 IN ANGSTROM

  NO.  ATOM        X              Y              Z        Z-ATOM   MASS   TYPE

    1  SI       -0.079633      -0.000023      -0.032390      14    28.085  QM
    2  H        -0.201585       1.237409       0.775229       1     1.008  QM
    3  H        -0.201492      -1.236787       0.776303       1     1.008  QM
    4  H         0.977552      -0.000535      -1.087131       1     1.008  QM
    5  H         1.460512       0.000356       0.420770       1     1.008  QM


 UNRELAXED SCF-ENERGY CALCULATED IN 10 CYCLES
 
 UNRELAXED TOTAL SADDLE ENERGY = -291.557191003356
 
 
 
 
 ***************************************
 *** MOLECULAR GEOMETRY OPTIMIZATION ***
 ***************************************
 
 INTERPOLATION DISTANCE: 1.7891875952
 
 *** ACTIVE DEGREES OF FREEDOM: 9 ***
 
 *** ENTERING OPTIMIZATION CYCLE: 1 ***
 

 PROJECTED CARTESIAN GRADIENTS IN A.U.

  NO.  ATOM        X             Y             Z

    1  SI      -0.009663      0.000000     -0.003716
    2  H        0.012035     -0.006030      0.004904
    3  H        0.012031      0.006025      0.004899
    4  H        0.017953      0.000005      0.019325
    5  H        0.008988     -0.000000     -0.009511


 ACTIVE CARTESIAN GRADIENTS

              1          2          3          4          5          6
          -0.027805   0.000002  -0.009007  -0.000892  -0.008309   0.000643

              7          8          9
           0.001862   0.000789   0.021352


 FULL LOCAL GRADIENT

              1          2          3          4          5          6
          -0.036995   0.000006   0.000859  -0.000839  -0.002737  -0.001180

              7          8          9
          -0.000130   0.002170   0.000898


 TANGENTIAL LOCAL GRADIENTS IN A.U.

              1          2          3          4          5          6
           0.000006   0.000859  -0.000839  -0.002737  -0.001180  -0.000130

              7          8
           0.002170   0.000898
 
 RMSQ FORCE :   0.0014078  MAXIMUM :   0.0003000  CONVERGED : NO
 MAX FORCE  :   0.0027371  MAXIMUM :   0.0004500  CONVERGED : NO
 RMSQ FORCE6:   4.9985922  MAXIMUM6:   0.0003000  CONVERGED : NO
 MAX FORCE6 :   4.9972629  MAXIMUM6:   0.0004500  CONVERGED : NO
 


 HESSIAN EIGENVALUES


                1           2           3           4           5           6
             1.00000     1.00000     1.00000     1.00000     1.00000     1.00000
 


                7           8
             1.00000     1.00000
 


 LAMBDA FOR LMQA STEP: 0.00

  |TANGENTIAL STEP| =   0.003982  |PARALLEL STEP| =   0.000004


 STEP IN NORMAL COORDINATES

              1          2          3          4          5          6
          -0.000491  -0.000006  -0.001087   0.000837   0.002629   0.001201

              7          8          9
           0.000157  -0.002190  -0.000743

 DISPLACEMENT STEP IN ANGSTROM

  NO.  ATOM        X             Y             Z

    1  SI      -0.000090     -0.000001     -0.000189
    2  H        0.000447      0.000940      0.000599
    3  H        0.000449     -0.000934      0.000599
    4  H        0.000460      0.000001     -0.000606
    5  H       -0.000880     -0.000002      0.000407


 ACTIVE CARTESIAN DISPLACEMENT STEP

              1          2          3          4          5          6
          -0.000491  -0.000006  -0.001087   0.000837   0.002629   0.001201

              7          8          9
           0.000157  -0.002190  -0.000743
 
 PREDICTED ENERGY CHANGE: -0.000007763
 
 INTERPOLATION DISTANCE: 1.7891875952
 
 *** SCFTOL TIGHTEN TO 0.250E-07 ***
 
 *** CDFTOL TIGHTEN TO 0.100E-04 ***


 COORDINATES OF OPTIMIZATION STEP 1 IN ANGSTROM

  NO.  ATOM        X              Y              Z        Z-ATOM   MASS   TYPE

    1  SI       -0.079723      -0.000024      -0.032579      14    28.085  QM
    2  H        -0.201138       1.238349       0.775828       1     1.008  QM
    3  H        -0.201043      -1.237721       0.776902       1     1.008  QM
    4  H         0.978012      -0.000534      -1.087737       1     1.008  QM
    5  H         1.459632       0.000354       0.421177       1     1.008  QM


 
 NEW SCF-ENERGY CALCULATED IN 8 CYCLES
 

 TOTAL ENERGY    =       -291.557205668

 ENERGY CHANGE =         -0.000014664
 ENERGY RATIO  =          1.888899021
 TRUST RADIUS  =          0.200000000
 
 BFGS DELTA*GAMMA: 0.217E-05
 
 BFGS DELTA*DE2*DELTA: 0.159E-04
 
 *** ENTERING OPTIMIZATION CYCLE: 2 ***
 

 PROJECTED CARTESIAN GRADIENTS IN A.U.

  NO.  ATOM        X             Y             Z

    1  SI      -0.009665     -0.000001     -0.003782
    2  H        0.011994     -0.005680      0.005164
    3  H        0.011991      0.005678      0.005157
    4  H        0.018099      0.000006      0.019164
    5  H        0.008932     -0.000000     -0.009523


 ACTIVE CARTESIAN GRADIENTS

              1          2          3          4          5          6
          -0.027812  -0.000000  -0.009210  -0.001000  -0.007879   0.000830

              7          8          9
           0.001624   0.000458   0.021295


 FULL LOCAL GRADIENT

              1          2          3          4          5          6
          -0.036975   0.000004   0.000653  -0.000930  -0.002245  -0.000968

              7          8          9
          -0.000365   0.001795   0.000825


 TANGENTIAL LOCAL GRADIENTS IN A.U.

              1          2          3          4          5          6
           0.000004   0.000653  -0.000930  -0.002245  -0.000968  -0.000365

              7          8
           0.001795   0.000825

 COSANG =         0.994215530
 
 RMSQ FORCE :   0.0011886  MAXIMUM :   0.0003000  CONVERGED : NO
 MAX FORCE  :   0.0022445  MAXIMUM :   0.0004500  CONVERGED : NO
 RMSQ FORCE6:   4.4710729  MAXIMUM6:   0.0003000  CONVERGED : NO
 MAX FORCE6 :   4.4701284  MAXIMUM6:   0.0004500  CONVERGED : NO
 RMSQ DR    :   0.0013273  MAXIMUM :   0.0012000  CONVERGED : NO
 MAX DR     :   0.0026295  MAXIMUM :   0.0018000  CONVERGED : NO
 


 HESSIAN EIGENVALUES


                1           2           3           4           5           6
             0.12781     1.00000     1.00000     1.00000     1.00000     1.00000
 


                7           8
             1.00000     1.07208
 


 LAMBDA FOR LMQA STEP: 0.00

  |TANGENTIAL STEP| =   0.026302  |PARALLEL STEP| =   0.000193


 STEP IN NORMAL COORDINATES

              1          2          3          4          5          6
          -0.003684  -0.000029  -0.006729   0.007121   0.016803   0.007796

              7          8          9
           0.002917  -0.014267  -0.005207

 DISPLACEMENT STEP IN ANGSTROM

  NO.  ATOM        X             Y             Z

    1  SI      -0.000677     -0.000005     -0.001182
    2  H        0.003532      0.005779      0.003547
    3  H        0.003550     -0.005744      0.003548
    4  H        0.002921      0.000008     -0.003965
    5  H       -0.006427     -0.000018      0.003109


 ACTIVE CARTESIAN DISPLACEMENT STEP

              1          2          3          4          5          6
          -0.003684  -0.000029  -0.006729   0.007121   0.016803   0.007796

              7          8          9
           0.002917  -0.014267  -0.005207
 
 PREDICTED ENERGY CHANGE: -0.000037070
 
 INTERPOLATION DISTANCE: 1.7891875952


 COORDINATES OF OPTIMIZATION STEP 2 IN ANGSTROM

  NO.  ATOM        X              Y              Z        Z-ATOM   MASS   TYPE

    1  SI       -0.080401      -0.000029      -0.033761      14    28.085  QM
    2  H        -0.197606       1.244128       0.779375       1     1.008  QM
    3  H        -0.197492      -1.243466       0.780449       1     1.008  QM
    4  H         0.980933      -0.000525      -1.091702       1     1.008  QM
    5  H         1.453204       0.000335       0.424286       1     1.008  QM


 
 NEW SCF-ENERGY CALCULATED IN 10 CYCLES
 

 TOTAL ENERGY    =       -291.557243462

 ENERGY CHANGE =         -0.000037795
 ENERGY RATIO  =          1.019542867
 TRUST RADIUS  =          0.200000000
 
 BFGS DELTA*GAMMA: 0.867E-04
 
 BFGS DELTA*DE2*DELTA: 0.884E-04
 
 *** ENTERING OPTIMIZATION CYCLE: 3 ***
 

 PROJECTED CARTESIAN GRADIENTS IN A.U.

  NO.  ATOM        X             Y             Z

    1  SI      -0.009601     -0.000004     -0.004122
    2  H        0.011892     -0.003639      0.006605
    3  H        0.011890      0.003652      0.006594
    4  H        0.018876      0.000007      0.018049
    5  H        0.008024     -0.000001     -0.009490


 ACTIVE CARTESIAN GRADIENTS

              1          2          3          4          5          6
          -0.027640  -0.000010  -0.010282  -0.001250  -0.005249   0.002076

              7          8          9
           0.000619  -0.001715   0.020874


 FULL LOCAL GRADIENT

              1          2          3          4          5          6
          -0.036575  -0.000007  -0.000519  -0.001033   0.000733   0.000448

              7          8          9
          -0.001298  -0.000675   0.000458


 TANGENTIAL LOCAL GRADIENTS IN A.U.

              1          2          3          4          5          6
          -0.000007  -0.000519  -0.001033   0.000733   0.000448  -0.001298

              7          8
          -0.000675   0.000458

 COSANG =        -0.256824133
 
 RMSQ FORCE :   0.0007439  MAXIMUM :   0.0003000  CONVERGED : NO
 MAX FORCE  :   0.0012983  MAXIMUM :   0.0004500  CONVERGED : NO
 RMSQ FORCE6:   3.8724071  MAXIMUM6:   0.0003000  CONVERGED : NO
 MAX FORCE6 :   3.8719777  MAXIMUM6:   0.0004500  CONVERGED : NO
 RMSQ DR    :   0.0087675  MAXIMUM :   0.0012000  CONVERGED : NO
 MAX DR     :   0.0168025  MAXIMUM :   0.0018000  CONVERGED : NO
 


 HESSIAN EIGENVALUES


                1           2           3           4           5           6
             0.11915     1.00000     1.00000     1.00000     1.00000     1.00000
 


                7           8
             1.00054     1.12555
 


 LAMBDA FOR LMQA STEP: 0.00

  |TANGENTIAL STEP| =   0.003853  |PARALLEL STEP| =   0.000004


 STEP IN NORMAL COORDINATES

              1          2          3          4          5          6
           0.000254   0.000009   0.001137  -0.000037  -0.002546  -0.001273

              7          8          9
           0.000675   0.002199   0.000301

 DISPLACEMENT STEP IN ANGSTROM

  NO.  ATOM        X             Y             Z

    1  SI       0.000047      0.000001      0.000194
    2  H       -0.000141     -0.001011     -0.000742
    3  H       -0.000146      0.001001     -0.000740
    4  H       -0.000558     -0.000001      0.000529
    5  H        0.000599      0.000004     -0.000068


 ACTIVE CARTESIAN DISPLACEMENT STEP

              1          2          3          4          5          6
           0.000254   0.000009   0.001137  -0.000037  -0.002546  -0.001273

              7          8          9
           0.000675   0.002199   0.000301
 
 PREDICTED ENERGY CHANGE: -0.000002429
 
 INTERPOLATION DISTANCE: 1.7891875952


 COORDINATES OF OPTIMIZATION STEP 3 IN ANGSTROM

  NO.  ATOM        X              Y              Z        Z-ATOM   MASS   TYPE

    1  SI       -0.080354      -0.000027      -0.033568      14    28.085  QM
    2  H        -0.197747       1.243118       0.778633       1     1.008  QM
    3  H        -0.197638      -1.242465       0.779709       1     1.008  QM
    4  H         0.980375      -0.000527      -1.091173       1     1.008  QM
    5  H         1.453803       0.000339       0.424218       1     1.008  QM


 
 NEW SCF-ENERGY CALCULATED IN 9 CYCLES
 

 TOTAL ENERGY    =       -291.557247157

 ENERGY CHANGE =         -0.000003695
 ENERGY RATIO  =          1.521433081
 TRUST RADIUS  =          0.200000000
 
 BFGS DELTA*GAMMA: 0.263E-05
 
 BFGS DELTA*DE2*DELTA: 0.516E-05
 
 *** ENTERING OPTIMIZATION CYCLE: 4 ***
 

 PROJECTED CARTESIAN GRADIENTS IN A.U.

  NO.  ATOM        X             Y             Z

    1  SI      -0.009613     -0.000003     -0.004041
    2  H        0.011929     -0.004022      0.006318
    3  H        0.011927      0.004030      0.006308
    4  H        0.018766      0.000006      0.018195
    5  H        0.008121     -0.000001     -0.009490


 ACTIVE CARTESIAN GRADIENTS

              1          2          3          4          5          6
          -0.027672  -0.000007  -0.010025  -0.001161  -0.005727   0.001888

              7          8          9
           0.000853  -0.001377   0.020930


 FULL LOCAL GRADIENT

              1          2          3          4          5          6
          -0.036635  -0.000004  -0.000246  -0.000946   0.000200   0.000232

              7          8          9
          -0.001052  -0.000291   0.000493


 TANGENTIAL LOCAL GRADIENTS IN A.U.

              1          2          3          4          5          6
          -0.000004  -0.000246  -0.000946   0.000200   0.000232  -0.001052

              7          8
          -0.000291   0.000493

 COSANG =         0.948292776
 
 RMSQ FORCE :   0.0005572  MAXIMUM :   0.0003000  CONVERGED : NO
 MAX FORCE  :   0.0010524  MAXIMUM :   0.0004500  CONVERGED : NO
 RMSQ FORCE6:   3.1619253  MAXIMUM6:   0.0003000  CONVERGED : NO
 MAX FORCE6 :   3.1616122  MAXIMUM6:   0.0004500  CONVERGED : NO
 RMSQ DR    :   0.0012844  MAXIMUM :   0.0012000  CONVERGED : NO
 MAX DR     :   0.0025462  MAXIMUM :   0.0018000  CONVERGED : NO
 


 HESSIAN EIGENVALUES


                1           2           3           4           5           6
             0.16843     0.40256     1.00000     1.00000     1.00000     1.00000
 


                7           8
             1.00067     1.00688
 


 LAMBDA FOR LMQA STEP: 0.00

  |TANGENTIAL STEP| =   0.004230  |PARALLEL STEP| =   0.000005


 STEP IN NORMAL COORDINATES

              1          2          3          4          5          6
          -0.000577   0.000011   0.000718   0.002210  -0.001281  -0.000881

              7          8          9
           0.002698   0.001288  -0.000894

 DISPLACEMENT STEP IN ANGSTROM

  NO.  ATOM        X             Y             Z

    1  SI      -0.000106      0.000002      0.000110
    2  H        0.000788     -0.000796     -0.000795
    3  H        0.000783      0.000784     -0.000790
    4  H       -0.000552     -0.000000      0.000167
    5  H       -0.000459      0.000004      0.000839


 ACTIVE CARTESIAN DISPLACEMENT STEP

              1          2          3          4          5          6
          -0.000577   0.000011   0.000718   0.002210  -0.001281  -0.000881

              7          8          9
           0.002698   0.001288  -0.000894
 
 PREDICTED ENERGY CHANGE: -0.000003054
 
 INTERPOLATION DISTANCE: 1.7891875952


 COORDINATES OF OPTIMIZATION STEP 4 IN ANGSTROM

  NO.  ATOM        X              Y              Z        Z-ATOM   MASS   TYPE

    1  SI       -0.080460      -0.000025      -0.033458      14    28.085  QM
    2  H        -0.196959       1.242321       0.777837       1     1.008  QM
    3  H        -0.196855      -1.241681       0.778920       1     1.008  QM
    4  H         0.979823      -0.000527      -1.091006       1     1.008  QM
    5  H         1.453344       0.000343       0.425057       1     1.008  QM


 
 NEW SCF-ENERGY CALCULATED IN 9 CYCLES
 

 TOTAL ENERGY    =       -291.557252317

 ENERGY CHANGE =         -0.000005160
 ENERGY RATIO  =          1.689764006
 TRUST RADIUS  =          0.200000000
 
 BFGS DELTA*GAMMA: 0.227E-05
 
 BFGS DELTA*DE2*DELTA: 0.647E-05
 
 *** ENTERING OPTIMIZATION CYCLE: 5 ***
 

 PROJECTED CARTESIAN GRADIENTS IN A.U.

  NO.  ATOM        X             Y             Z

    1  SI      -0.009619     -0.000001     -0.003942
    2  H        0.011996     -0.004376      0.006025
    3  H        0.011994      0.004377      0.006019
    4  H        0.018704      0.000006      0.018237
    5  H        0.008084     -0.000001     -0.009475


 ACTIVE CARTESIAN GRADIENTS

              1          2          3          4          5          6
          -0.027690  -0.000003  -0.009709  -0.001001  -0.006143   0.001782

              7          8          9
           0.001151  -0.001166   0.020943


 FULL LOCAL GRADIENT

              1          2          3          4          5          6
          -0.036645   0.000001   0.000076  -0.000742  -0.000249   0.000108

              7          8          9
          -0.000700  -0.000054   0.000480


 TANGENTIAL LOCAL GRADIENTS IN A.U.

              1          2          3          4          5          6
           0.000001   0.000076  -0.000742  -0.000249   0.000108  -0.000700

              7          8
          -0.000054   0.000480

 COSANG =         0.898466015
 
 RMSQ FORCE :   0.0004114  MAXIMUM :   0.0003000  CONVERGED : NO
 MAX FORCE  :   0.0007422  MAXIMUM :   0.0004500  CONVERGED : NO
 RMSQ FORCE6:   2.2358841  MAXIMUM6:   0.0003000  CONVERGED : NO
 MAX FORCE6 :   2.2357364  MAXIMUM6:   0.0004500  CONVERGED : NO
 RMSQ DR    :   0.0014099  MAXIMUM :   0.0012000  CONVERGED : NO
 MAX DR     :   0.0026984  MAXIMUM :   0.0018000  CONVERGED : NO
 


 HESSIAN EIGENVALUES


                1           2           3           4           5           6
             0.08709     0.26572     1.00000     1.00000     1.00000     1.00000
 


                7           8
             1.00073     1.03517
 


 LAMBDA FOR LMQA STEP: 0.00

  |TANGENTIAL STEP| =   0.012962  |PARALLEL STEP| =   0.000047


 STEP IN NORMAL COORDINATES

              1          2          3          4          5          6
          -0.002722   0.000019   0.000078   0.008314   0.000574  -0.000796

              7          8          9
           0.008620   0.000432  -0.004002

 DISPLACEMENT STEP IN ANGSTROM

  NO.  ATOM        X             Y             Z

    1  SI      -0.000500      0.000003     -0.000033
    2  H        0.003257     -0.000844     -0.001391
    3  H        0.003246      0.000819     -0.001377
    4  H       -0.000998      0.000002     -0.000388
    5  H       -0.002863      0.000007      0.003332


 ACTIVE CARTESIAN DISPLACEMENT STEP

              1          2          3          4          5          6
          -0.002722   0.000019   0.000078   0.008314   0.000574  -0.000796

              7          8          9
           0.008620   0.000432  -0.004002
 
 PREDICTED ENERGY CHANGE: -0.000005665
 
 INTERPOLATION DISTANCE: 1.7891875952
 
 *** SCFTOL TIGHTEN TO 0.500E-08 ***
 
 *** CDFTOL TIGHTEN TO 0.750E-05 ***


 COORDINATES OF OPTIMIZATION STEP 5 IN ANGSTROM

  NO.  ATOM        X              Y              Z        Z-ATOM   MASS   TYPE

    1  SI       -0.080961      -0.000022      -0.033491      14    28.085  QM
    2  H        -0.193702       1.241477       0.776446       1     1.008  QM
    3  H        -0.193609      -1.240862       0.777543       1     1.008  QM
    4  H         0.978826      -0.000525      -1.091395       1     1.008  QM
    5  H         1.450481       0.000350       0.428389       1     1.008  QM


 
 NEW SCF-ENERGY CALCULATED IN 9 CYCLES
 

 TOTAL ENERGY    =       -291.557261205

 ENERGY CHANGE =         -0.000008888
 ENERGY RATIO  =          1.568977703
 TRUST RADIUS  =          0.200000000
 
 BFGS DELTA*GAMMA: 0.834E-05
 
 BFGS DELTA*DE2*DELTA: 0.148E-04
 
 *** ENTERING OPTIMIZATION CYCLE: 6 ***
 

 PROJECTED CARTESIAN GRADIENTS IN A.U.

  NO.  ATOM        X             Y             Z

    1  SI      -0.009617      0.000001     -0.003755
    2  H        0.012162     -0.004884      0.005549
    3  H        0.012159      0.004873      0.005549
    4  H        0.018663      0.000005      0.018127
    5  H        0.007779     -0.000001     -0.009401


 ACTIVE CARTESIAN GRADIENTS

              1          2          3          4          5          6
          -0.027684   0.000006  -0.009113  -0.000605  -0.006684   0.001748

              7          8          9
           0.001753  -0.001045   0.020872


 FULL LOCAL GRADIENT

              1          2          3          4          5          6
          -0.036552   0.000010   0.000656  -0.000180  -0.000799   0.000061

              7          8          9
           0.000079   0.000076   0.000359


 TANGENTIAL LOCAL GRADIENTS IN A.U.

              1          2          3          4          5          6
           0.000010   0.000656  -0.000180  -0.000799   0.000061   0.000079

              7          8
           0.000076   0.000359

 COSANG =         0.386300056
 
 RMSQ FORCE :   0.0003945  MAXIMUM :   0.0003000  CONVERGED : NO
 MAX FORCE  :   0.0007989  MAXIMUM :   0.0004500  CONVERGED : NO
 RMSQ FORCE6:   0.0006010  MAXIMUM6:   0.0003000  CONVERGED : NO
 MAX FORCE6 :   0.0011103  MAXIMUM6:   0.0004500  CONVERGED : NO
 RMSQ DR    :   0.0043207  MAXIMUM :   0.0012000  CONVERGED : NO
 MAX DR     :   0.0086203  MAXIMUM :   0.0018000  CONVERGED : NO
 


 HESSIAN EIGENVALUES


                1           2           3           4           5           6
             0.03987     0.31386     1.00000     1.00000     1.00000     1.00001
 


                7           8
             1.00070     1.07949
 


 LAMBDA FOR LMQA STEP: 0.00

  |TANGENTIAL STEP| =   0.009293  |PARALLEL STEP| =   0.000024


 STEP IN NORMAL COORDINATES

              1          2          3          4          5          6
          -0.002153  -0.000002  -0.001429   0.005703   0.002922   0.000400

              7          8          9
           0.005158  -0.001449  -0.003122

 DISPLACEMENT STEP IN ANGSTROM

  NO.  ATOM        X             Y             Z

    1  SI      -0.000396     -0.000000     -0.000274
    2  H        0.002392      0.000431     -0.000191
    3  H        0.002386     -0.000436     -0.000183
    4  H       -0.000327      0.000005     -0.000629
    5  H       -0.002363      0.000002      0.002450


 ACTIVE CARTESIAN DISPLACEMENT STEP

              1          2          3          4          5          6
          -0.002153  -0.000002  -0.001429   0.005703   0.002922   0.000400

              7          8          9
           0.005158  -0.001449  -0.003122
 
 PREDICTED ENERGY CHANGE: -0.000001701
 
 INTERPOLATION DISTANCE: 1.7891875952


 COORDINATES OF OPTIMIZATION STEP 6 IN ANGSTROM

  NO.  ATOM        X              Y              Z        Z-ATOM   MASS   TYPE

    1  SI       -0.081356      -0.000023      -0.033765      14    28.085  QM
    2  H        -0.191310       1.241908       0.776255       1     1.008  QM
    3  H        -0.191223      -1.241298       0.777360       1     1.008  QM
    4  H         0.978499      -0.000521      -1.092023       1     1.008  QM
    5  H         1.448118       0.000352       0.430839       1     1.008  QM


 
 NEW SCF-ENERGY CALCULATED IN 9 CYCLES
 

 TOTAL ENERGY    =       -291.557264279

 ENERGY CHANGE =         -0.000003074
 ENERGY RATIO  =          1.807536001
 TRUST RADIUS  =          0.200000000
 
 BFGS DELTA*GAMMA: 0.242E-05
 
 BFGS DELTA*DE2*DELTA: 0.516E-05
 
 *** ENTERING OPTIMIZATION CYCLE: 7 ***
 

 PROJECTED CARTESIAN GRADIENTS IN A.U.

  NO.  ATOM        X             Y             Z

    1  SI      -0.009595      0.000002     -0.003738
    2  H        0.012236     -0.004832      0.005537
    3  H        0.012233      0.004818      0.005539
    4  H        0.018665      0.000005      0.017980
    5  H        0.007516     -0.000001     -0.009327


 ACTIVE CARTESIAN GRADIENTS

              1          2          3          4          5          6
          -0.027625   0.000008  -0.009053  -0.000428  -0.006555   0.001858

              7          8          9
           0.001913  -0.001227   0.020775


 FULL LOCAL GRADIENT

              1          2          3          4          5          6
          -0.036433   0.000012   0.000680   0.000112  -0.000621   0.000182

              7          8          9
           0.000346  -0.000137   0.000246


 TANGENTIAL LOCAL GRADIENTS IN A.U.

              1          2          3          4          5          6
           0.000012   0.000680   0.000112  -0.000621   0.000182   0.000346

              7          8
          -0.000137   0.000246

 COSANG =         0.889838962
 
 RMSQ FORCE :   0.0003696  MAXIMUM :   0.0003000  CONVERGED : NO
 MAX FORCE  :   0.0006802  MAXIMUM :   0.0004500  CONVERGED : NO
 RMSQ FORCE6:   0.0004119  MAXIMUM6:   0.0003000  CONVERGED : NO
 MAX FORCE6 :   0.0007727  MAXIMUM6:   0.0004500  CONVERGED : NO
 RMSQ DR    :   0.0030977  MAXIMUM :   0.0012000  CONVERGED : NO
 MAX DR     :   0.0057034  MAXIMUM :   0.0018000  CONVERGED : NO
 


 HESSIAN EIGENVALUES


                1           2           3           4           5           6
             0.02721     0.24089     0.96233     1.00000     1.00000     1.00001
 


                7           8
             1.00003     1.00289
 


 LAMBDA FOR LMQA STEP: 0.00

  |TANGENTIAL STEP| =   0.003612  |PARALLEL STEP| =   0.000004


 STEP IN NORMAL COORDINATES

              1          2          3          4          5          6
          -0.000687  -0.000017  -0.001582   0.001262   0.002343   0.000437

              7          8          9
           0.000604  -0.001109  -0.001096

 DISPLACEMENT STEP IN ANGSTROM

  NO.  ATOM        X             Y             Z

    1  SI      -0.000126     -0.000003     -0.000274
    2  H        0.000659      0.000775      0.000472
    3  H        0.000655     -0.000766      0.000472
    4  H       -0.000021      0.000005     -0.000270
    5  H       -0.000626      0.000000      0.000775


 ACTIVE CARTESIAN DISPLACEMENT STEP

              1          2          3          4          5          6
          -0.000687  -0.000017  -0.001582   0.001262   0.002343   0.000437

              7          8          9
           0.000604  -0.001109  -0.001096
 
 PREDICTED ENERGY CHANGE: -0.000000963
 
 INTERPOLATION DISTANCE: 1.7891875952


 COORDINATES OF OPTIMIZATION STEP 7 IN ANGSTROM

  NO.  ATOM        X              Y              Z        Z-ATOM   MASS   TYPE

    1  SI       -0.081483      -0.000025      -0.034040      14    28.085  QM
    2  H        -0.190651       1.242684       0.776727       1     1.008  QM
    3  H        -0.190568      -1.242064       0.777831       1     1.008  QM
    4  H         0.978478      -0.000516      -1.092293       1     1.008  QM
    5  H         1.447492       0.000352       0.431614       1     1.008  QM


 
 NEW SCF-ENERGY CALCULATED IN 9 CYCLES
 

 TOTAL ENERGY    =       -291.557265640

 ENERGY CHANGE =         -0.000001361
 ENERGY RATIO  =          1.412574082
 TRUST RADIUS  =          0.200000000
 
 BFGS DELTA*GAMMA: 0.140E-05
 
 BFGS DELTA*DE2*DELTA: 0.219E-05
 
 *** ENTERING OPTIMIZATION CYCLE: 8 ***
 

 PROJECTED CARTESIAN GRADIENTS IN A.U.

  NO.  ATOM        X             Y             Z

    1  SI      -0.009575      0.000001     -0.003829
    2  H        0.012227     -0.004546      0.005761
    3  H        0.012224      0.004536      0.005761
    4  H        0.018624      0.000005      0.017961
    5  H        0.007467     -0.000001     -0.009270


 ACTIVE CARTESIAN GRADIENTS

              1          2          3          4          5          6
          -0.027569   0.000004  -0.009343  -0.000458  -0.006186   0.001923

              7          8          9
           0.001767  -0.001380   0.020724


 FULL LOCAL GRADIENT

              1          2          3          4          5          6
          -0.036381   0.000008   0.000362   0.000109  -0.000199   0.000257

              7          8          9
           0.000213  -0.000313   0.000193


 TANGENTIAL LOCAL GRADIENTS IN A.U.

              1          2          3          4          5          6
           0.000008   0.000362   0.000109  -0.000199   0.000257   0.000213

              7          8
          -0.000313   0.000193

 COSANG =         0.865511314
 
 *** CONVERGED BY GRADIENT AND ENERGY CRITERIA ***
 *** AFTER 7 OPTIMIZATION CYCLES ***
 
 
 RMSQ FORCE :   0.0002316  MAXIMUM :   0.0003000  CONVERGED :YES
 MAX FORCE  :   0.0003620  MAXIMUM :   0.0004500  CONVERGED :YES
 RMSQ FORCE6:   0.0002988  MAXIMUM6:   0.0003000  CONVERGED :YES
 MAX FORCE6 :   0.0005984  MAXIMUM6:   0.0004500  CONVERGED : NO
 RMSQ DR    :   0.0012039  MAXIMUM :   0.0012000  CONVERGED : NO
 MAX DR     :   0.0023434  MAXIMUM :   0.0018000  CONVERGED : NO
 
 
 *** THE GEOMETRY IS OPTIMIZED ***
 
 
 INTERPOLATION DISTANCE: 1.7891875952


 RELAXED REACTANT COORDINATES OF SADDLE STEP 10 IN ANGSTROM

  NO.  ATOM        X              Y              Z        Z-ATOM   MASS   TYPE

    1  SI       -0.081483      -0.000025      -0.034040      14    28.085  QM
    2  H        -0.190651       1.242684       0.776727       1     1.008  QM
    3  H        -0.190568      -1.242064       0.777831       1     1.008  QM
    4  H         0.978478      -0.000516      -1.092293       1     1.008  QM
    5  H         1.447492       0.000352       0.431614       1     1.008  QM


 NUMBER OF CONSTRAINED OPTIMIZATION CYCLES: 7
 
 RELAXED REACTANT ENERGY = -291.557265640098
 
 ANGLE BETWEEN SUCCESSIVE SADDLE GRADIENTS: -0.144
 
 
 ERROR REACTANT - PRODUCT 0.015943966230
 
 
 DESADDLE_1 0.006315792342
 
 RMSQ FORCE :   0.0116751  MAXIMUM :   0.0003000  CONVERGED :NO 
 MAX FORCE  :   0.0329197  MAXIMUM :   0.0004500  CONVERGED :NO 


 UNRELAXED COORDINATES OF SADDLE STEP 11 IN ANGSTROM

  NO.  ATOM        X              Y              Z        Z-ATOM   MASS   TYPE

    1  SI       -0.085886      -0.000026      -0.036188      14    28.085  QM
    2  H        -0.156614       1.231272       0.793299       1     1.008  QM
    3  H        -0.156527      -1.230635       0.794385       1     1.008  QM
    4  H         1.032701      -0.000496      -1.041464       1     1.008  QM
    5  H         1.470467       0.000342       0.412983       1     1.008  QM


 UNRELAXED SCF-ENERGY CALCULATED IN 10 CYCLES
 
 UNRELAXED TOTAL SADDLE ENERGY = -291.552297520652
 
 
 
 
 ***************************************
 *** MOLECULAR GEOMETRY OPTIMIZATION ***
 ***************************************
 
 INTERPOLATION DISTANCE: 1.6100755694
 
 *** ACTIVE DEGREES OF FREEDOM: 9 ***
 
 *** ENTERING OPTIMIZATION CYCLE: 1 ***
 

 PROJECTED CARTESIAN GRADIENTS IN A.U.

  NO.  ATOM        X             Y             Z

    1  SI      -0.008372      0.000001     -0.002875
    2  H        0.009943     -0.005299      0.003988
    3  H        0.009941      0.005290      0.003987
    4  H        0.016179      0.000004      0.015416
    5  H        0.008128     -0.000000     -0.008217


 ACTIVE CARTESIAN GRADIENTS

              1          2          3          4          5          6
          -0.024169   0.000005  -0.006447  -0.001280  -0.007462   0.001080

              7          8          9
           0.001218  -0.000044   0.017643


 FULL LOCAL GRADIENT

              1          2          3          4          5          6
          -0.031411   0.000008   0.001633  -0.000865  -0.002303  -0.000497

              7          8          9
          -0.000218   0.001122  -0.000091


 TANGENTIAL LOCAL GRADIENTS IN A.U.

              1          2          3          4          5          6
           0.000008   0.001633  -0.000865  -0.002303  -0.000497  -0.000218

              7          8
           0.001122  -0.000091
 
 RMSQ FORCE :   0.0011337  MAXIMUM :   0.0003000  CONVERGED : NO
 MAX FORCE  :   0.0023034  MAXIMUM :   0.0004500  CONVERGED : NO
 RMSQ FORCE6:   4.9988663  MAXIMUM6:   0.0003000  CONVERGED : NO
 MAX FORCE6 :   4.9976966  MAXIMUM6:   0.0004500  CONVERGED : NO
 


 HESSIAN EIGENVALUES


                1           2           3           4           5           6
             1.00000     1.00000     1.00000     1.00000     1.00000     1.00000
 


                7           8
             1.00000     1.00000
 


 LAMBDA FOR LMQA STEP: 0.00

  |TANGENTIAL STEP| =   0.003207  |PARALLEL STEP| =   0.000003


 STEP IN NORMAL COORDINATES

              1          2          3          4          5          6
           0.000203  -0.000008  -0.001655   0.000859   0.002285   0.000490

              7          8          9
           0.000213  -0.001119   0.000077

 DISPLACEMENT STEP IN ANGSTROM

  NO.  ATOM        X             Y             Z

    1  SI       0.000037     -0.000001     -0.000266
    2  H        0.000347      0.000800      0.000559
    3  H        0.000349     -0.000793      0.000557
    4  H       -0.000110      0.000001      0.000073
    5  H       -0.000781     -0.000002      0.000215


 ACTIVE CARTESIAN DISPLACEMENT STEP

              1          2          3          4          5          6
           0.000203  -0.000008  -0.001655   0.000859   0.002285   0.000490

              7          8          9
           0.000213  -0.001119   0.000077
 
 PREDICTED ENERGY CHANGE: -0.000005041
 
 INTERPOLATION DISTANCE: 1.6100755694
 
 *** SCFTOL TIGHTEN TO 0.250E-07 ***
 
 *** CDFTOL TIGHTEN TO 0.100E-04 ***


 COORDINATES OF OPTIMIZATION STEP 1 IN ANGSTROM

  NO.  ATOM        X              Y              Z        Z-ATOM   MASS   TYPE

    1  SI       -0.085849      -0.000027      -0.036454      14    28.085  QM
    2  H        -0.156267       1.232072       0.793858       1     1.008  QM
    3  H        -0.156178      -1.231428       0.794942       1     1.008  QM
    4  H         1.032591      -0.000495      -1.041391       1     1.008  QM
    5  H         1.469686       0.000340       0.413198       1     1.008  QM


 
 NEW SCF-ENERGY CALCULATED IN 9 CYCLES
 

 TOTAL ENERGY    =       -291.552306899

 ENERGY CHANGE =         -0.000009378
 ENERGY RATIO  =          1.860326313
 TRUST RADIUS  =          0.200000000
 
 BFGS DELTA*GAMMA: 0.173E-05
 
 BFGS DELTA*DE2*DELTA: 0.103E-04
 
 *** ENTERING OPTIMIZATION CYCLE: 2 ***
 

 PROJECTED CARTESIAN GRADIENTS IN A.U.

  NO.  ATOM        X             Y             Z

    1  SI      -0.008322      0.000000     -0.002997
    2  H        0.009907     -0.004974      0.004273
    3  H        0.009905      0.004968      0.004270
    4  H        0.016067      0.000004      0.015528
    5  H        0.008050     -0.000000     -0.008250


 ACTIVE CARTESIAN GRADIENTS

              1          2          3          4          5          6
          -0.024027   0.000003  -0.006855  -0.001329  -0.007046   0.001119

              7          8          9
           0.001034  -0.000168   0.017734


 FULL LOCAL GRADIENT

              1          2          3          4          5          6
          -0.031395   0.000006   0.001169  -0.000896  -0.001851  -0.000444

              7          8          9
          -0.000394   0.000973   0.000032


 TANGENTIAL LOCAL GRADIENTS IN A.U.

              1          2          3          4          5          6
           0.000006   0.001169  -0.000896  -0.001851  -0.000444  -0.000394

              7          8
           0.000973   0.000032

 COSANG =         0.990814549
 
 RMSQ FORCE :   0.0009284  MAXIMUM :   0.0003000  CONVERGED : NO
 MAX FORCE  :   0.0018508  MAXIMUM :   0.0004500  CONVERGED : NO
 RMSQ FORCE6:   4.4713056  MAXIMUM6:   0.0003000  CONVERGED : NO
 MAX FORCE6 :   4.4704806  MAXIMUM6:   0.0004500  CONVERGED : NO
 RMSQ DR    :   0.0010689  MAXIMUM :   0.0012000  CONVERGED :YES
 MAX DR     :   0.0022849  MAXIMUM :   0.0018000  CONVERGED : NO
 


 HESSIAN EIGENVALUES


                1           2           3           4           5           6
             0.15444     1.00000     1.00000     1.00000     1.00000     1.00000
 


                7           8
             1.00000     1.08946
 


 LAMBDA FOR LMQA STEP: 0.00

  |TANGENTIAL STEP| =   0.017002  |PARALLEL STEP| =   0.000090


 STEP IN NORMAL COORDINATES

              1          2          3          4          5          6
           0.000451  -0.000036  -0.007938   0.005651   0.011849   0.002846

              7          8          9
           0.002413  -0.006290  -0.000065

 DISPLACEMENT STEP IN ANGSTROM

  NO.  ATOM        X             Y             Z

    1  SI       0.000083     -0.000006     -0.001286
    2  H        0.002264      0.003995      0.002612
    3  H        0.002277     -0.003958      0.002603
    4  H       -0.000340      0.000007      0.000116
    5  H       -0.004637     -0.000014      0.001457


 ACTIVE CARTESIAN DISPLACEMENT STEP

              1          2          3          4          5          6
           0.000451  -0.000036  -0.007938   0.005651   0.011849   0.002846

              7          8          9
           0.002413  -0.006290  -0.000065
 
 PREDICTED ENERGY CHANGE: -0.000019507
 
 INTERPOLATION DISTANCE: 1.6100755694


 COORDINATES OF OPTIMIZATION STEP 2 IN ANGSTROM

  NO.  ATOM        X              Y              Z        Z-ATOM   MASS   TYPE

    1  SI       -0.085766      -0.000033      -0.037740      14    28.085  QM
    2  H        -0.154004       1.236067       0.796470       1     1.008  QM
    3  H        -0.153902      -1.235386       0.797545       1     1.008  QM
    4  H         1.032251      -0.000488      -1.041275       1     1.008  QM
    5  H         1.465049       0.000326       0.414655       1     1.008  QM


 
 NEW SCF-ENERGY CALCULATED IN 9 CYCLES
 

 TOTAL ENERGY    =       -291.552326873

 ENERGY CHANGE =         -0.000019974
 ENERGY RATIO  =          1.023951275
 TRUST RADIUS  =          0.200000000
 
 BFGS DELTA*GAMMA: 0.436E-04
 
 BFGS DELTA*DE2*DELTA: 0.446E-04
 
 *** ENTERING OPTIMIZATION CYCLE: 3 ***
 

 PROJECTED CARTESIAN GRADIENTS IN A.U.

  NO.  ATOM        X             Y             Z

    1  SI      -0.008006     -0.000003     -0.003547
    2  H        0.009805     -0.003450      0.005568
    3  H        0.009803      0.003462      0.005557
    4  H        0.015439      0.000006      0.015919
    5  H        0.007214     -0.000000     -0.008319


 ACTIVE CARTESIAN GRADIENTS

              1          2          3          4          5          6
          -0.023127  -0.000009  -0.008716  -0.001272  -0.005007   0.001421

              7          8          9
           0.000455  -0.000937   0.018086


 FULL LOCAL GRADIENT

              1          2          3          4          5          6
          -0.031060  -0.000007  -0.001028  -0.000735   0.000322  -0.000047

              7          8          9
          -0.000890   0.000055   0.000685


 TANGENTIAL LOCAL GRADIENTS IN A.U.

              1          2          3          4          5          6
          -0.000007  -0.001028  -0.000735   0.000322  -0.000047  -0.000890

              7          8
           0.000055   0.000685

 COSANG =        -0.153031504
 
 RMSQ FORCE :   0.0006091  MAXIMUM :   0.0003000  CONVERGED : NO
 MAX FORCE  :   0.0010279  MAXIMUM :   0.0004500  CONVERGED : NO
 RMSQ FORCE6:   3.8725116  MAXIMUM6:   0.0003000  CONVERGED : NO
 MAX FORCE6 :   3.8721872  MAXIMUM6:   0.0004500  CONVERGED : NO
 RMSQ DR    :   0.0056673  MAXIMUM :   0.0012000  CONVERGED : NO
 MAX DR     :   0.0118492  MAXIMUM :   0.0018000  CONVERGED : NO
 


 HESSIAN EIGENVALUES


                1           2           3           4           5           6
             0.14087     1.00000     1.00000     1.00000     1.00000     1.00000
 


                7           8
             1.00079     1.16466
 


 LAMBDA FOR LMQA STEP: 0.00

  |TANGENTIAL STEP| =   0.001710  |PARALLEL STEP| =   0.000001


 STEP IN NORMAL COORDINATES

              1          2          3          4          5          6
          -0.000502   0.000007   0.001084   0.000339  -0.000841  -0.000082

              7          8          9
           0.000628   0.000234  -0.000470

 DISPLACEMENT STEP IN ANGSTROM

  NO.  ATOM        X             Y             Z

    1  SI      -0.000092      0.000001      0.000167
    2  H        0.000140     -0.000380     -0.000420
    3  H        0.000138      0.000373     -0.000415
    4  H        0.000166      0.000000     -0.000225
    5  H        0.000041      0.000001      0.000179


 ACTIVE CARTESIAN DISPLACEMENT STEP

              1          2          3          4          5          6
          -0.000502   0.000007   0.001084   0.000339  -0.000841  -0.000082

              7          8          9
           0.000628   0.000234  -0.000470
 
 PREDICTED ENERGY CHANGE: -0.000001293
 
 INTERPOLATION DISTANCE: 1.6100755694


 COORDINATES OF OPTIMIZATION STEP 3 IN ANGSTROM

  NO.  ATOM        X              Y              Z        Z-ATOM   MASS   TYPE

    1  SI       -0.085858      -0.000032      -0.037573      14    28.085  QM
    2  H        -0.153864       1.235687       0.796050       1     1.008  QM
    3  H        -0.153764      -1.235013       0.797130       1     1.008  QM
    4  H         1.032417      -0.000487      -1.041500       1     1.008  QM
    5  H         1.465090       0.000327       0.414834       1     1.008  QM


 
 NEW SCF-ENERGY CALCULATED IN 8 CYCLES
 

 TOTAL ENERGY    =       -291.552329149

 ENERGY CHANGE =         -0.000002276
 ENERGY RATIO  =          1.760046671
 TRUST RADIUS  =          0.200000000
 
 BFGS DELTA*GAMMA: 0.690E-06
 
 BFGS DELTA*DE2*DELTA: 0.264E-05
 
 *** ENTERING OPTIMIZATION CYCLE: 4 ***
 

 PROJECTED CARTESIAN GRADIENTS IN A.U.

  NO.  ATOM        X             Y             Z

    1  SI      -0.008052     -0.000002     -0.003457
    2  H        0.009833     -0.003630      0.005389
    3  H        0.009831      0.003638      0.005381
    4  H        0.015588      0.000006      0.015791
    5  H        0.007250     -0.000000     -0.008313


 ACTIVE CARTESIAN GRADIENTS

              1          2          3          4          5          6
          -0.023257  -0.000007  -0.008412  -0.001251  -0.005237   0.001444

              7          8          9
           0.000556  -0.000930   0.018017


 FULL LOCAL GRADIENT

              1          2          3          4          5          6
          -0.031090  -0.000004  -0.000675  -0.000707   0.000087  -0.000031

              7          8          9
          -0.000782   0.000070   0.000571


 TANGENTIAL LOCAL GRADIENTS IN A.U.

              1          2          3          4          5          6
          -0.000004  -0.000675  -0.000707   0.000087  -0.000031  -0.000782

              7          8
           0.000070   0.000571

 COSANG =         0.981376463
 
 RMSQ FORCE :   0.0004881  MAXIMUM :   0.0003000  CONVERGED : NO
 MAX FORCE  :   0.0007819  MAXIMUM :   0.0004500  CONVERGED : NO
 RMSQ FORCE6:   3.1619690  MAXIMUM6:   0.0003000  CONVERGED : NO
 MAX FORCE6 :   3.1617833  MAXIMUM6:   0.0004500  CONVERGED : NO
 RMSQ DR    :   0.0005702  MAXIMUM :   0.0012000  CONVERGED :YES
 MAX DR     :   0.0010840  MAXIMUM :   0.0018000  CONVERGED :YES
 


 HESSIAN EIGENVALUES


                1           2           3           4           5           6
             0.16818     0.24940     1.00000     1.00000     1.00000     1.00000
 


                7           8
             1.00188     1.02034
 


 LAMBDA FOR LMQA STEP: 0.00

  |TANGENTIAL STEP| =   0.007781  |PARALLEL STEP| =   0.000019


 STEP IN NORMAL COORDINATES

              1          2          3          4          5          6
          -0.002644   0.000026   0.002713   0.004199  -0.000041   0.000497

              7          8          9
           0.004516  -0.000934  -0.002652

 DISPLACEMENT STEP IN ANGSTROM

  NO.  ATOM        X             Y             Z

    1  SI      -0.000484      0.000004      0.000390
    2  H        0.001717     -0.000564     -0.001310
    3  H        0.001711      0.000537     -0.001288
    4  H        0.000674      0.000005     -0.001096
    5  H       -0.001545      0.000000      0.001634


 ACTIVE CARTESIAN DISPLACEMENT STEP

              1          2          3          4          5          6
          -0.002644   0.000026   0.002713   0.004199  -0.000041   0.000497

              7          8          9
           0.004516  -0.000934  -0.002652
 
 PREDICTED ENERGY CHANGE: -0.000004737
 
 INTERPOLATION DISTANCE: 1.6100755694
 
 *** SCFTOL TIGHTEN TO 0.100E-07 ***
 
 *** CDFTOL TIGHTEN TO 0.750E-05 ***


 COORDINATES OF OPTIMIZATION STEP 4 IN ANGSTROM

  NO.  ATOM        X              Y              Z        Z-ATOM   MASS   TYPE

    1  SI       -0.086342      -0.000028      -0.037183      14    28.085  QM
    2  H        -0.152147       1.235123       0.794741       1     1.008  QM
    3  H        -0.152053      -1.234476       0.795842       1     1.008  QM
    4  H         1.033090      -0.000482      -1.042596       1     1.008  QM
    5  H         1.463546       0.000327       0.416468       1     1.008  QM


 
 NEW SCF-ENERGY CALCULATED IN 9 CYCLES
 

 TOTAL ENERGY    =       -291.552336071

 ENERGY CHANGE =         -0.000006922
 ENERGY RATIO  =          1.461171753
 TRUST RADIUS  =          0.200000000
 
 BFGS DELTA*GAMMA: 0.636E-05
 
 BFGS DELTA*DE2*DELTA: 0.106E-04
 
 *** ENTERING OPTIMIZATION CYCLE: 5 ***
 

 PROJECTED CARTESIAN GRADIENTS IN A.U.

  NO.  ATOM        X             Y             Z

    1  SI      -0.008178      0.000001     -0.003179
    2  H        0.009947     -0.004043      0.004903
    3  H        0.009945      0.004037      0.004903
    4  H        0.016124      0.000004      0.015274
    5  H        0.007153     -0.000001     -0.008298


 ACTIVE CARTESIAN GRADIENTS

              1          2          3          4          5          6
          -0.023619   0.000004  -0.007474  -0.001111  -0.005735   0.001655

              7          8          9
           0.000887  -0.001142   0.017782


 FULL LOCAL GRADIENT

              1          2          3          4          5          6
          -0.031114   0.000006   0.000394  -0.000485  -0.000383   0.000179

              7          8          9
          -0.000375  -0.000151   0.000208


 TANGENTIAL LOCAL GRADIENTS IN A.U.

              1          2          3          4          5          6
           0.000006   0.000394  -0.000485  -0.000383   0.000179  -0.000375

              7          8
          -0.000151   0.000208

 COSANG =         0.360782831
 
 RMSQ FORCE :   0.0003114  MAXIMUM :   0.0003000  CONVERGED : NO
 MAX FORCE  :   0.0004848  MAXIMUM :   0.0004500  CONVERGED : NO
 RMSQ FORCE6:   2.2359288  MAXIMUM6:   0.0003000  CONVERGED : NO
 MAX FORCE6 :   2.2358514  MAXIMUM6:   0.0004500  CONVERGED : NO
 RMSQ DR    :   0.0025936  MAXIMUM :   0.0012000  CONVERGED : NO
 MAX DR     :   0.0045164  MAXIMUM :   0.0018000  CONVERGED : NO
 


 HESSIAN EIGENVALUES


                1           2           3           4           5           6
             0.07019     0.33541     1.00000     1.00000     1.00000     1.00001
 


                7           8
             1.00187     1.08539
 


 LAMBDA FOR LMQA STEP: 0.00

  |TANGENTIAL STEP| =   0.007911  |PARALLEL STEP| =   0.000019


 STEP IN NORMAL COORDINATES

              1          2          3          4          5          6
          -0.002171   0.000007   0.000322   0.004873   0.002363   0.000691

              7          8          9
           0.004461  -0.001642  -0.002316

 DISPLACEMENT STEP IN ANGSTROM

  NO.  ATOM        X             Y             Z

    1  SI      -0.000398      0.000001      0.000010
    2  H        0.001998      0.000311     -0.000575
    3  H        0.001995     -0.000321     -0.000562
    4  H        0.000273      0.000006     -0.000721
    5  H       -0.002166     -0.000002      0.001806


 ACTIVE CARTESIAN DISPLACEMENT STEP

              1          2          3          4          5          6
          -0.002171   0.000007   0.000322   0.004873   0.002363   0.000691

              7          8          9
           0.004461  -0.001642  -0.002316
 
 PREDICTED ENERGY CHANGE: -0.000001851
 
 INTERPOLATION DISTANCE: 1.6100755694
 
 *** SCFTOL TIGHTEN TO 0.100E-08 ***
 
 *** CDFTOL TIGHTEN TO 0.500E-05 ***


 COORDINATES OF OPTIMIZATION STEP 5 IN ANGSTROM

  NO.  ATOM        X              Y              Z        Z-ATOM   MASS   TYPE

    1  SI       -0.086740      -0.000027      -0.037173      14    28.085  QM
    2  H        -0.150149       1.235434       0.794166       1     1.008  QM
    3  H        -0.150058      -1.234796       0.795280       1     1.008  QM
    4  H         1.033363      -0.000476      -1.043317       1     1.008  QM
    5  H         1.461379       0.000325       0.418274       1     1.008  QM


 
 NEW SCF-ENERGY CALCULATED IN 9 CYCLES
 

 TOTAL ENERGY    =       -291.552339243

 ENERGY CHANGE =         -0.000003172
 ENERGY RATIO  =          1.713625392
 TRUST RADIUS  =          0.200000000
 
 BFGS DELTA*GAMMA: 0.235E-05
 
 BFGS DELTA*DE2*DELTA: 0.491E-05
 
 *** ENTERING OPTIMIZATION CYCLE: 6 ***
 

 PROJECTED CARTESIAN GRADIENTS IN A.U.

  NO.  ATOM        X             Y             Z

    1  SI      -0.008205      0.000002     -0.003078
    2  H        0.010022     -0.004082      0.004767
    3  H        0.010020      0.004070      0.004771
    4  H        0.016357      0.000004      0.014994
    5  H        0.006916     -0.000001     -0.008284


 ACTIVE CARTESIAN GRADIENTS

              1          2          3          4          5          6
          -0.023698   0.000008  -0.007134  -0.000968  -0.005737   0.001840

              7          8          9
           0.001057  -0.001402   0.017672


 FULL LOCAL GRADIENT

              1          2          3          4          5          6
          -0.031049   0.000011   0.000760  -0.000249  -0.000341   0.000378

              7          8          9
          -0.000120  -0.000442   0.000066


 TANGENTIAL LOCAL GRADIENTS IN A.U.

              1          2          3          4          5          6
           0.000011   0.000760  -0.000249  -0.000341   0.000378  -0.000120

              7          8
          -0.000442   0.000066

 COSANG =         0.800724554
 
 RMSQ FORCE :   0.0003730  MAXIMUM :   0.0003000  CONVERGED : NO
 MAX FORCE  :   0.0007603  MAXIMUM :   0.0004500  CONVERGED : NO
 RMSQ FORCE6:   0.0004381  MAXIMUM6:   0.0003000  CONVERGED : NO
 MAX FORCE6 :   0.0008623  MAXIMUM6:   0.0004500  CONVERGED : NO
 RMSQ DR    :   0.0026370  MAXIMUM :   0.0012000  CONVERGED : NO
 MAX DR     :   0.0048728  MAXIMUM :   0.0018000  CONVERGED : NO
 


 HESSIAN EIGENVALUES


                1           2           3           4           5           6
             0.03447     0.33114     1.00000     1.00000     1.00000     1.00004
 


                7           8
             1.00151     1.07157
 


 LAMBDA FOR LMQA STEP: 0.00

  |TANGENTIAL STEP| =   0.006302  |PARALLEL STEP| =   0.000012


 STEP IN NORMAL COORDINATES

              1          2          3          4          5          6
          -0.001321  -0.000009  -0.001202   0.003873   0.002729   0.000248

              7          8          9
           0.003234  -0.001032  -0.001581

 DISPLACEMENT STEP IN ANGSTROM

  NO.  ATOM        X             Y             Z

    1  SI      -0.000242     -0.000001     -0.000222
    2  H        0.001604      0.000589     -0.000076
    3  H        0.001600     -0.000587     -0.000072
    4  H       -0.000230      0.000006     -0.000172
    5  H       -0.001696     -0.000001      0.001490


 ACTIVE CARTESIAN DISPLACEMENT STEP

              1          2          3          4          5          6
          -0.001321  -0.000009  -0.001202   0.003873   0.002729   0.000248

              7          8          9
           0.003234  -0.001032  -0.001581
 
 PREDICTED ENERGY CHANGE: -0.000000888
 
 INTERPOLATION DISTANCE: 1.6100755694


 COORDINATES OF OPTIMIZATION STEP 6 IN ANGSTROM

  NO.  ATOM        X              Y              Z        Z-ATOM   MASS   TYPE

    1  SI       -0.086982      -0.000028      -0.037395      14    28.085  QM
    2  H        -0.148545       1.236023       0.794090       1     1.008  QM
    3  H        -0.148458      -1.235383       0.795208       1     1.008  QM
    4  H         1.033133      -0.000470      -1.043489       1     1.008  QM
    5  H         1.459683       0.000325       0.419764       1     1.008  QM


 
 NEW SCF-ENERGY CALCULATED IN 9 CYCLES
 

 TOTAL ENERGY    =       -291.552340795

 ENERGY CHANGE =         -0.000001552
 ENERGY RATIO  =          1.748720343
 TRUST RADIUS  =          0.200000000
 
 BFGS DELTA*GAMMA: 0.128E-05
 
 BFGS DELTA*DE2*DELTA: 0.254E-05
 
 *** ENTERING OPTIMIZATION CYCLE: 7 ***
 

 PROJECTED CARTESIAN GRADIENTS IN A.U.

  NO.  ATOM        X             Y             Z

    1  SI      -0.008169      0.000002     -0.003109
    2  H        0.010058     -0.003939      0.004844
    3  H        0.010057      0.003928      0.004847
    4  H        0.016295      0.000005      0.014977
    5  H        0.006712     -0.000001     -0.008256


 ACTIVE CARTESIAN GRADIENTS

              1          2          3          4          5          6
          -0.023596   0.000007  -0.007241  -0.000859  -0.005511   0.001904

              7          8          9
           0.001106  -0.001531   0.017668


 FULL LOCAL GRADIENT

              1          2          3          4          5          6
          -0.030963   0.000009   0.000613  -0.000066  -0.000077   0.000451

              7          8          9
          -0.000004  -0.000594   0.000082


 TANGENTIAL LOCAL GRADIENTS IN A.U.

              1          2          3          4          5          6
           0.000009   0.000613  -0.000066  -0.000077   0.000451  -0.000004

              7          8
          -0.000594   0.000082

 COSANG =         0.922004686
 
 RMSQ FORCE :   0.0003444  MAXIMUM :   0.0003000  CONVERGED : NO
 MAX FORCE  :   0.0006129  MAXIMUM :   0.0004500  CONVERGED : NO
 RMSQ FORCE6:   0.0002945  MAXIMUM6:   0.0003000  CONVERGED :YES
 MAX FORCE6 :   0.0005952  MAXIMUM6:   0.0004500  CONVERGED : NO
 RMSQ DR    :   0.0021008  MAXIMUM :   0.0012000  CONVERGED : NO
 MAX DR     :   0.0038725  MAXIMUM :   0.0018000  CONVERGED : NO
 


 HESSIAN EIGENVALUES


                1           2           3           4           5           6
             0.02759     0.29849     0.74482     1.00000     1.00000     1.00000
 


                7           8
             1.00029     1.00419
 


 LAMBDA FOR LMQA STEP: 0.00

  |TANGENTIAL STEP| =   0.002258  |PARALLEL STEP| =   0.000002


 STEP IN NORMAL COORDINATES

              1          2          3          4          5          6
          -0.000053  -0.000018  -0.001469   0.000951   0.000994  -0.000532

              7          8          9
           0.000631   0.000497  -0.000342

 DISPLACEMENT STEP IN ANGSTROM

  NO.  ATOM        X             Y             Z

    1  SI      -0.000010     -0.000003     -0.000240
    2  H        0.000419      0.000278      0.000186
    3  H        0.000414     -0.000268      0.000181
    4  H       -0.000597      0.000003      0.000377
    5  H       -0.000184      0.000003      0.000523


 ACTIVE CARTESIAN DISPLACEMENT STEP

              1          2          3          4          5          6
          -0.000053  -0.000018  -0.001469   0.000951   0.000994  -0.000532

              7          8          9
           0.000631   0.000497  -0.000342
 
 PREDICTED ENERGY CHANGE: -0.000000738
 
 INTERPOLATION DISTANCE: 1.6100755694


 COORDINATES OF OPTIMIZATION STEP 7 IN ANGSTROM

  NO.  ATOM        X              Y              Z        Z-ATOM   MASS   TYPE

    1  SI       -0.086992      -0.000031      -0.037635      14    28.085  QM
    2  H        -0.148126       1.236301       0.794276       1     1.008  QM
    3  H        -0.148044      -1.235651       0.795390       1     1.008  QM
    4  H         1.032537      -0.000468      -1.043112       1     1.008  QM
    5  H         1.459498       0.000328       0.420288       1     1.008  QM


 
 NEW SCF-ENERGY CALCULATED IN 9 CYCLES
 

 TOTAL ENERGY    =       -291.552341959

 ENERGY CHANGE =         -0.000001164
 ENERGY RATIO  =          1.576369544
 TRUST RADIUS  =          0.200000000
 
 BFGS DELTA*GAMMA: 0.726E-06
 
 BFGS DELTA*DE2*DELTA: 0.157E-05
 
 *** ENTERING OPTIMIZATION CYCLE: 8 ***
 

 PROJECTED CARTESIAN GRADIENTS IN A.U.

  NO.  ATOM        X             Y             Z

    1  SI      -0.008118      0.000000     -0.003204
    2  H        0.010056     -0.003815      0.004976
    3  H        0.010053      0.003809      0.004976
    4  H        0.016041      0.000005      0.015179
    5  H        0.006702     -0.000001     -0.008216


 ACTIVE CARTESIAN GRADIENTS

              1          2          3          4          5          6
          -0.023450   0.000003  -0.007563  -0.000832  -0.005340   0.001799

              7          8          9
           0.001071  -0.001418   0.017730


 FULL LOCAL GRADIENT

              1          2          3          4          5          6
          -0.030930   0.000005   0.000235  -0.000022   0.000103   0.000341

              7          8          9
          -0.000024  -0.000474   0.000173


 TANGENTIAL LOCAL GRADIENTS IN A.U.

              1          2          3          4          5          6
           0.000005   0.000235  -0.000022   0.000103   0.000341  -0.000024

              7          8
          -0.000474   0.000173

 COSANG =         0.911151359
 
 *** CONVERGED BY RMSQ FORCE AND MAX FORCE DESVIATION ***
 *** AFTER 7 OPTIMIZATION CYCLES ***
 
 
 RMSQ FORCE :   0.0002341  MAXIMUM :   0.0003000  CONVERGED :YES
 MAX FORCE  :   0.0004744  MAXIMUM :   0.0004500  CONVERGED : NO
 RMSQ FORCE6:   0.0002203  MAXIMUM6:   0.0003000  CONVERGED :YES
 MAX FORCE6 :   0.0003169  MAXIMUM6:   0.0004500  CONVERGED :YES
 RMSQ DR    :   0.0007525  MAXIMUM :   0.0012000  CONVERGED :YES
 MAX DR     :   0.0014687  MAXIMUM :   0.0018000  CONVERGED :YES
 
 
 *** THE GEOMETRY IS OPTIMIZED ***
 
 
 INTERPOLATION DISTANCE: 1.6100755694


 RELAXED REACTANT COORDINATES OF SADDLE STEP 11 IN ANGSTROM

  NO.  ATOM        X              Y              Z        Z-ATOM   MASS   TYPE

    1  SI       -0.086992      -0.000031      -0.037635      14    28.085  QM
    2  H        -0.148126       1.236301       0.794276       1     1.008  QM
    3  H        -0.148044      -1.235651       0.795390       1     1.008  QM
    4  H         1.032537      -0.000468      -1.043112       1     1.008  QM
    5  H         1.459498       0.000328       0.420288       1     1.008  QM


 NUMBER OF CONSTRAINED OPTIMIZATION CYCLES: 7
 
 RELAXED REACTANT ENERGY = -291.552341958520
 
 ANGLE BETWEEN SUCCESSIVE SADDLE GRADIENTS: -0.150
 
 
 ERROR REACTANT - PRODUCT 0.009628173888
 
 
 DESADDLE_1 0.004923681578
 
 RMSQ FORCE :   0.0099108  MAXIMUM :   0.0003000  CONVERGED :NO 
 MAX FORCE  :   0.0279274  MAXIMUM :   0.0004500  CONVERGED :NO 

 
 *** RELAXING OF PRODUCT STRUCTURE ***


 UNRELAXED COORDINATES OF SADDLE STEP 12 IN ANGSTROM

  NO.  ATOM        X              Y              Z        Z-ATOM   MASS   TYPE

    1  SI       -0.125520      -0.000026      -0.055523      14    28.085  QM
    2  H         0.149721       1.128571       0.942446       1     1.008  QM
    3  H         0.149844      -1.127777       0.943366       1     1.008  QM
    4  H         1.520708      -0.000322      -0.584001       1     1.008  QM
    5  H         1.677238       0.000250       0.245307       1     1.008  QM


 UNRELAXED SCF-ENERGY CALCULATED IN 11 CYCLES
 
 UNRELAXED TOTAL SADDLE ENERGY = -291.547637466209
 


 RELAXED PRODUCT COORDINATES OF SADDLE STEP 12 IN ANGSTROM

  NO.  ATOM        X              Y              Z        Z-ATOM   MASS   TYPE

    1  SI       -0.125520      -0.000026      -0.055523      14    28.085  QM
    2  H         0.149721       1.128571       0.942446       1     1.008  QM
    3  H         0.149844      -1.127777       0.943366       1     1.008  QM
    4  H         1.520708      -0.000322      -0.584001       1     1.008  QM
    5  H         1.677238       0.000250       0.245307       1     1.008  QM


 NUMBER OF CONSTRAINED OPTIMIZATION CYCLES: -1
 
 RELAXED PRODUCT ENERGY = -291.547637466209
 
 ANGLE BETWEEN SUCCESSIVE SADDLE GRADIENTS: -0.150
 
 
 ERROR REACTANT - PRODUCT 0.004704492310
 
 
 DESADDLE_1 0.004704492310
 
 RMSQ FORCE :   0.0099108  MAXIMUM :   0.0003000  CONVERGED :NO 
 MAX FORCE  :   0.0279274  MAXIMUM :   0.0004500  CONVERGED :NO 


 UNRELAXED COORDINATES OF SADDLE STEP 13 IN ANGSTROM

  NO.  ATOM        X              Y              Z        Z-ATOM   MASS   TYPE

    1  SI       -0.090845      -0.000031      -0.039424      14    28.085  QM
    2  H        -0.118341       1.225528       0.809093       1     1.008  QM
    3  H        -0.118255      -1.224864       0.810187       1     1.008  QM
    4  H         1.081354      -0.000453      -0.997201       1     1.008  QM
    5  H         1.481272       0.000320       0.402790       1     1.008  QM


 UNRELAXED SCF-ENERGY CALCULATED IN 10 CYCLES
 
 UNRELAXED TOTAL SADDLE ENERGY = -291.548601605814
 
 
 
 
 ***************************************
 *** MOLECULAR GEOMETRY OPTIMIZATION ***
 ***************************************
 
 INTERPOLATION DISTANCE: 1.4489922718
 
 *** ACTIVE DEGREES OF FREEDOM: 9 ***
 
 *** ENTERING OPTIMIZATION CYCLE: 1 ***
 

 PROJECTED CARTESIAN GRADIENTS IN A.U.

  NO.  ATOM        X             Y             Z

    1  SI      -0.007069      0.000001     -0.002270
    2  H        0.007959     -0.004274      0.003412
    3  H        0.007958      0.004267      0.003411
    4  H        0.014128      0.000003      0.011812
    5  H        0.007269     -0.000000     -0.006654


 ACTIVE CARTESIAN GRADIENTS

              1          2          3          4          5          6
          -0.020468   0.000004  -0.004716  -0.001630  -0.006215   0.001340

              7          8          9
           0.000454   0.000676   0.013888


 FULL LOCAL GRADIENT

              1          2          3          4          5          6
          -0.025884   0.000006   0.001748  -0.000988  -0.001560  -0.000005

              7          8          9
          -0.000544  -0.000308  -0.000979


 TANGENTIAL LOCAL GRADIENTS IN A.U.

              1          2          3          4          5          6
           0.000006   0.001748  -0.000988  -0.001560  -0.000005  -0.000544

              7          8
          -0.000308  -0.000979
 
 RMSQ FORCE :   0.0009885  MAXIMUM :   0.0003000  CONVERGED : NO
 MAX FORCE  :   0.0017484  MAXIMUM :   0.0004500  CONVERGED : NO
 RMSQ FORCE6:   4.9990115  MAXIMUM6:   0.0003000  CONVERGED : NO
 MAX FORCE6 :   4.9982516  MAXIMUM6:   0.0004500  CONVERGED : NO
 


 HESSIAN EIGENVALUES


                1           2           3           4           5           6
             1.00000     1.00000     1.00000     1.00000     1.00000     1.00000
 


                7           8
             1.00000     1.00000
 


 LAMBDA FOR LMQA STEP: 0.00

  |TANGENTIAL STEP| =   0.002796  |PARALLEL STEP| =   0.000003


 STEP IN NORMAL COORDINATES

              1          2          3          4          5          6
           0.000734  -0.000006  -0.001601   0.000995   0.001650  -0.000031

              7          8          9
           0.000518   0.000283   0.000808

 DISPLACEMENT STEP IN ANGSTROM

  NO.  ATOM        X             Y             Z

    1  SI       0.000134     -0.000001     -0.000240
    2  H        0.000279      0.000529      0.000367
    3  H        0.000280     -0.000524      0.000364
    4  H       -0.000495      0.000000      0.000543
    5  H       -0.000772     -0.000001     -0.000006


 ACTIVE CARTESIAN DISPLACEMENT STEP

              1          2          3          4          5          6
           0.000734  -0.000006  -0.001601   0.000995   0.001650  -0.000031

              7          8          9
           0.000518   0.000283   0.000808
 
 PREDICTED ENERGY CHANGE: -0.000003839
 
 INTERPOLATION DISTANCE: 1.4489922718
 
 *** SCFTOL TIGHTEN TO 0.250E-07 ***
 
 *** CDFTOL TIGHTEN TO 0.100E-04 ***


 COORDINATES OF OPTIMIZATION STEP 1 IN ANGSTROM

  NO.  ATOM        X              Y              Z        Z-ATOM   MASS   TYPE

    1  SI       -0.090711      -0.000032      -0.039664      14    28.085  QM
    2  H        -0.118062       1.226057       0.809460       1     1.008  QM
    3  H        -0.117975      -1.225388       0.810551       1     1.008  QM
    4  H         1.080859      -0.000453      -0.996658       1     1.008  QM
    5  H         1.480500       0.000319       0.402784       1     1.008  QM


 
 NEW SCF-ENERGY CALCULATED IN 8 CYCLES
 

 TOTAL ENERGY    =       -291.548608702

 ENERGY CHANGE =         -0.000007096
 ENERGY RATIO  =          1.848547424
 TRUST RADIUS  =          0.200000000
 
 BFGS DELTA*GAMMA: 0.143E-05
 
 BFGS DELTA*DE2*DELTA: 0.782E-05
 
 *** ENTERING OPTIMIZATION CYCLE: 2 ***
 

 PROJECTED CARTESIAN GRADIENTS IN A.U.

  NO.  ATOM        X             Y             Z

    1  SI      -0.006988      0.000000     -0.002386
    2  H        0.007927     -0.004049      0.003629
    3  H        0.007925      0.004046      0.003627
    4  H        0.013868      0.000003      0.012063
    5  H        0.007166     -0.000000     -0.006725


 ACTIVE CARTESIAN GRADIENTS

              1          2          3          4          5          6
          -0.020235   0.000002  -0.005125  -0.001619  -0.005914   0.001283

              7          8          9
           0.000363   0.000649   0.014076


 FULL LOCAL GRADIENT

              1          2          3          4          5          6
          -0.025857   0.000004   0.001256  -0.000962  -0.001258  -0.000052

              7          8          9
          -0.000618  -0.000322  -0.000714


 TANGENTIAL LOCAL GRADIENTS IN A.U.

              1          2          3          4          5          6
           0.000004   0.001256  -0.000962  -0.001258  -0.000052  -0.000618

              7          8
          -0.000322  -0.000714

 COSANG =         0.990493602
 
 RMSQ FORCE :   0.0007973  MAXIMUM :   0.0003000  CONVERGED : NO
 MAX FORCE  :   0.0012579  MAXIMUM :   0.0004500  CONVERGED : NO
 RMSQ FORCE6:   4.4714228  MAXIMUM6:   0.0003000  CONVERGED : NO
 MAX FORCE6 :   4.4710109  MAXIMUM6:   0.0004500  CONVERGED : NO
 RMSQ DR    :   0.0009320  MAXIMUM :   0.0012000  CONVERGED :YES
 MAX DR     :   0.0016505  MAXIMUM :   0.0018000  CONVERGED :YES
 


 HESSIAN EIGENVALUES


                1           2           3           4           5           6
             0.16938     1.00000     1.00000     1.00000     1.00000     1.00000
 


                7           8
             1.00000     1.08222
 


 LAMBDA FOR LMQA STEP: 0.00

  |TANGENTIAL STEP| =   0.013313  |PARALLEL STEP| =   0.000061


 STEP IN NORMAL COORDINATES

              1          2          3          4          5          6
           0.003012  -0.000021  -0.006914   0.005622   0.007823   0.000125

              7          8          9
           0.003447   0.001758   0.003545

 DISPLACEMENT STEP IN ANGSTROM

  NO.  ATOM        X             Y             Z

    1  SI       0.000550     -0.000003     -0.001041
    2  H        0.001656      0.002391      0.001467
    3  H        0.001667     -0.002366      0.001457
    4  H       -0.002101      0.000002      0.002375
    5  H       -0.004128     -0.000009      0.000195


 ACTIVE CARTESIAN DISPLACEMENT STEP

              1          2          3          4          5          6
           0.003012  -0.000021  -0.006914   0.005622   0.007823   0.000125

              7          8          9
           0.003447   0.001758   0.003545
 
 PREDICTED ENERGY CHANGE: -0.000013434
 
 INTERPOLATION DISTANCE: 1.4489922718


 COORDINATES OF OPTIMIZATION STEP 2 IN ANGSTROM

  NO.  ATOM        X              Y              Z        Z-ATOM   MASS   TYPE

    1  SI       -0.090160      -0.000035      -0.040705      14    28.085  QM
    2  H        -0.116406       1.228448       0.810927       1     1.008  QM
    3  H        -0.116307      -1.227754       0.812008       1     1.008  QM
    4  H         1.078758      -0.000451      -0.994283       1     1.008  QM
    5  H         1.476372       0.000310       0.402979       1     1.008  QM


 
 NEW SCF-ENERGY CALCULATED IN 10 CYCLES
 

 TOTAL ENERGY    =       -291.548621403

 ENERGY CHANGE =         -0.000012701
 ENERGY RATIO  =          0.945389974
 TRUST RADIUS  =          0.200000000
 
 BFGS DELTA*GAMMA: 0.314E-04
 
 BFGS DELTA*DE2*DELTA: 0.300E-04
 
 *** ENTERING OPTIMIZATION CYCLE: 3 ***
 

 PROJECTED CARTESIAN GRADIENTS IN A.U.

  NO.  ATOM        X             Y             Z

    1  SI      -0.006516     -0.000002     -0.002880
    2  H        0.007828     -0.003110      0.004538
    3  H        0.007826      0.003118      0.004530
    4  H        0.012513      0.000005      0.013088
    5  H        0.006230     -0.000000     -0.006952


 ACTIVE CARTESIAN GRADIENTS

              1          2          3          4          5          6
          -0.018880  -0.000006  -0.006920  -0.001273  -0.004555   0.001103

              7          8          9
           0.000274   0.000645   0.014845


 FULL LOCAL GRADIENT

              1          2          3          4          5          6
          -0.025431  -0.000005  -0.000996  -0.000544   0.000033  -0.000163

              7          8          9
          -0.000599  -0.000247   0.000588


 TANGENTIAL LOCAL GRADIENTS IN A.U.

              1          2          3          4          5          6
          -0.000005  -0.000996  -0.000544   0.000033  -0.000163  -0.000599

              7          8
          -0.000247   0.000588

 COSANG =        -0.224530300
 
 RMSQ FORCE :   0.0005098  MAXIMUM :   0.0003000  CONVERGED : NO
 MAX FORCE  :   0.0009957  MAXIMUM :   0.0004500  CONVERGED : NO
 RMSQ FORCE6:   3.8725885  MAXIMUM6:   0.0003000  CONVERGED : NO
 MAX FORCE6 :   3.8722121  MAXIMUM6:   0.0004500  CONVERGED : NO
 RMSQ DR    :   0.0044376  MAXIMUM :   0.0012000  CONVERGED : NO
 MAX DR     :   0.0078229  MAXIMUM :   0.0018000  CONVERGED : NO
 


 HESSIAN EIGENVALUES


                1           2           3           4           5           6
             0.16596     1.00000     1.00000     1.00000     1.00000     1.00000
 


                7           8
             1.00134     1.15290
 


 LAMBDA FOR LMQA STEP: 0.00

  |TANGENTIAL STEP| =   0.001706  |PARALLEL STEP| =   0.000001


 STEP IN NORMAL COORDINATES

              1          2          3          4          5          6
          -0.000690   0.000006   0.001218  -0.000010  -0.000664   0.000129

              7          8          9
           0.000215   0.000070  -0.000663

 DISPLACEMENT STEP IN ANGSTROM

  NO.  ATOM        X             Y             Z

    1  SI      -0.000126      0.000001      0.000180
    2  H        0.000053     -0.000264     -0.000352
    3  H        0.000051      0.000258     -0.000348
    4  H        0.000390      0.000001     -0.000414
    5  H        0.000171      0.000001      0.000165


 ACTIVE CARTESIAN DISPLACEMENT STEP

              1          2          3          4          5          6
          -0.000690   0.000006   0.001218  -0.000010  -0.000664   0.000129

              7          8          9
           0.000215   0.000070  -0.000663
 
 PREDICTED ENERGY CHANGE: -0.000000975
 
 INTERPOLATION DISTANCE: 1.4489922718
 
 *** SCFTOL TIGHTEN TO 0.100E-07 ***
 
 *** CDFTOL TIGHTEN TO 0.750E-05 ***


 COORDINATES OF OPTIMIZATION STEP 3 IN ANGSTROM

  NO.  ATOM        X              Y              Z        Z-ATOM   MASS   TYPE

    1  SI       -0.090286      -0.000034      -0.040525      14    28.085  QM
    2  H        -0.116353       1.228184       0.810575       1     1.008  QM
    3  H        -0.116256      -1.227495       0.811660       1     1.008  QM
    4  H         1.079148      -0.000450      -0.994697       1     1.008  QM
    5  H         1.476543       0.000310       0.403143       1     1.008  QM


 
 NEW SCF-ENERGY CALCULATED IN 8 CYCLES
 

 TOTAL ENERGY    =       -291.548623007

 ENERGY CHANGE =         -0.000001604
 ENERGY RATIO  =          1.645866647
 TRUST RADIUS  =          0.200000000
 
 BFGS DELTA*GAMMA: 0.752E-06
 
 BFGS DELTA*DE2*DELTA: 0.200E-05
 
 *** ENTERING OPTIMIZATION CYCLE: 4 ***
 

 PROJECTED CARTESIAN GRADIENTS IN A.U.

  NO.  ATOM        X             Y             Z

    1  SI      -0.006585     -0.000002     -0.002790
    2  H        0.007852     -0.003250      0.004380
    3  H        0.007850      0.003255      0.004374
    4  H        0.012753      0.000005      0.012899
    5  H        0.006306     -0.000000     -0.006928


 ACTIVE CARTESIAN GRADIENTS

              1          2          3          4          5          6
          -0.019077  -0.000004  -0.006597  -0.001294  -0.004748   0.001165

              7          8          9
           0.000320   0.000698   0.014732


 FULL LOCAL GRADIENT

              1          2          3          4          5          6
          -0.025484  -0.000003  -0.000604  -0.000561  -0.000144  -0.000107

              7          8          9
          -0.000555  -0.000199   0.000400


 TANGENTIAL LOCAL GRADIENTS IN A.U.

              1          2          3          4          5          6
          -0.000003  -0.000604  -0.000561  -0.000144  -0.000107  -0.000555

              7          8
          -0.000199   0.000400

 COSANG =         0.964461654
 
 RMSQ FORCE :   0.0003904  MAXIMUM :   0.0003000  CONVERGED : NO
 MAX FORCE  :   0.0006043  MAXIMUM :   0.0004500  CONVERGED : NO
 RMSQ FORCE6:   3.1620308  MAXIMUM6:   0.0003000  CONVERGED : NO
 MAX FORCE6 :   3.1618955  MAXIMUM6:   0.0004500  CONVERGED : NO
 RMSQ DR    :   0.0005685  MAXIMUM :   0.0012000  CONVERGED :YES
 MAX DR     :   0.0012183  MAXIMUM :   0.0018000  CONVERGED :YES
 


 HESSIAN EIGENVALUES


                1           2           3           4           5           6
             0.25346     0.28165     1.00000     1.00000     1.00000     1.00000
 


                7           8
             1.00227     1.00721
 


 LAMBDA FOR LMQA STEP: 0.00

  |TANGENTIAL STEP| =   0.004252  |PARALLEL STEP| =   0.000006


 STEP IN NORMAL COORDINATES

              1          2          3          4          5          6
          -0.001608   0.000013   0.002081   0.002031   0.000309   0.000477

              7          8          9
           0.002086   0.000821  -0.001302

 DISPLACEMENT STEP IN ANGSTROM

  NO.  ATOM        X             Y             Z

    1  SI      -0.000294      0.000002      0.000298
    2  H        0.000831     -0.000143     -0.000815
    3  H        0.000828      0.000129     -0.000802
    4  H        0.000695      0.000004     -0.000696
    5  H       -0.000804     -0.000001      0.000743


 ACTIVE CARTESIAN DISPLACEMENT STEP

              1          2          3          4          5          6
          -0.001608   0.000013   0.002081   0.002031   0.000309   0.000477

              7          8          9
           0.002086   0.000821  -0.001302
 
 PREDICTED ENERGY CHANGE: -0.000002186
 
 INTERPOLATION DISTANCE: 1.4489922718
 
 *** SCFTOL TIGHTEN TO 0.500E-08 ***


 COORDINATES OF OPTIMIZATION STEP 4 IN ANGSTROM

  NO.  ATOM        X              Y              Z        Z-ATOM   MASS   TYPE

    1  SI       -0.090580      -0.000032      -0.040228      14    28.085  QM
    2  H        -0.115523       1.228041       0.809759       1     1.008  QM
    3  H        -0.115428      -1.227366       0.810858       1     1.008  QM
    4  H         1.079843      -0.000446      -0.995393       1     1.008  QM
    5  H         1.475739       0.000309       0.403886       1     1.008  QM


 
 NEW SCF-ENERGY CALCULATED IN 8 CYCLES
 

 TOTAL ENERGY    =       -291.548626421

 ENERGY CHANGE =         -0.000003414
 ENERGY RATIO  =          1.561661502
 TRUST RADIUS  =          0.200000000
 
 BFGS DELTA*GAMMA: 0.228E-05
 
 BFGS DELTA*DE2*DELTA: 0.469E-05
 
 *** ENTERING OPTIMIZATION CYCLE: 5 ***
 

 PROJECTED CARTESIAN GRADIENTS IN A.U.

  NO.  ATOM        X             Y             Z

    1  SI      -0.006675     -0.000000     -0.002624
    2  H        0.007904     -0.003446      0.004108
    3  H        0.007903      0.003443      0.004106
    4  H        0.013162      0.000004      0.012563
    5  H        0.006266     -0.000001     -0.006923


 ACTIVE CARTESIAN GRADIENTS

              1          2          3          4          5          6
          -0.019336   0.000001  -0.006021  -0.001251  -0.004990   0.001328

              7          8          9
           0.000459   0.000884   0.014586


 FULL LOCAL GRADIENT

              1          2          3          4          5          6
          -0.025526   0.000003   0.000066  -0.000479  -0.000356   0.000055

              7          8          9
          -0.000386  -0.000006   0.000167


 TANGENTIAL LOCAL GRADIENTS IN A.U.

              1          2          3          4          5          6
           0.000003   0.000066  -0.000479  -0.000356   0.000055  -0.000386

              7          8
          -0.000006   0.000167

 COSANG =         0.685322113
 
 RMSQ FORCE :   0.0002598  MAXIMUM :   0.0003000  CONVERGED :YES
 MAX FORCE  :   0.0004788  MAXIMUM :   0.0004500  CONVERGED : NO
 RMSQ FORCE6:   2.2359518  MAXIMUM6:   0.0003000  CONVERGED : NO
 MAX FORCE6 :   2.2358540  MAXIMUM6:   0.0004500  CONVERGED : NO
 RMSQ DR    :   0.0014175  MAXIMUM :   0.0012000  CONVERGED : NO
 MAX DR     :   0.0020858  MAXIMUM :   0.0018000  CONVERGED : NO
 


 HESSIAN EIGENVALUES


                1           2           3           4           5           6
             0.08558     0.39214     1.00000     1.00000     1.00000     1.00001
 


                7           8
             1.00244     1.04161
 


 LAMBDA FOR LMQA STEP: 0.00

  |TANGENTIAL STEP| =   0.007370  |PARALLEL STEP| =   0.000019


 STEP IN NORMAL COORDINATES

              1          2          3          4          5          6
          -0.001955   0.000010   0.001461   0.004593   0.002376   0.000628

              7          8          9
           0.004138   0.001501  -0.001361

 DISPLACEMENT STEP IN ANGSTROM

  NO.  ATOM        X             Y             Z

    1  SI      -0.000357      0.000002      0.000191
    2  H        0.001764      0.000349     -0.000931
    3  H        0.001761     -0.000361     -0.000916
    4  H        0.000511      0.000007     -0.000485
    5  H       -0.002150     -0.000003      0.001326


 ACTIVE CARTESIAN DISPLACEMENT STEP

              1          2          3          4          5          6
          -0.001955   0.000010   0.001461   0.004593   0.002376   0.000628

              7          8          9
           0.004138   0.001501  -0.001361
 
 PREDICTED ENERGY CHANGE: -0.000001950
 
 INTERPOLATION DISTANCE: 1.4489922718
 
 *** SCFTOL TIGHTEN TO 0.100E-08 ***
 
 *** CDFTOL TIGHTEN TO 0.500E-05 ***


 COORDINATES OF OPTIMIZATION STEP 5 IN ANGSTROM

  NO.  ATOM        X              Y              Z        Z-ATOM   MASS   TYPE

    1  SI       -0.090937      -0.000031      -0.040037      14    28.085  QM
    2  H        -0.113759       1.228390       0.808828       1     1.008  QM
    3  H        -0.113667      -1.227728       0.809942       1     1.008  QM
    4  H         1.080354      -0.000438      -0.995878       1     1.008  QM
    5  H         1.473589       0.000305       0.405213       1     1.008  QM


 
 NEW SCF-ENERGY CALCULATED IN 9 CYCLES
 

 TOTAL ENERGY    =       -291.548629535

 ENERGY CHANGE =         -0.000003114
 ENERGY RATIO  =          1.596799542
 TRUST RADIUS  =          0.200000000
 
 BFGS DELTA*GAMMA: 0.259E-05
 
 BFGS DELTA*DE2*DELTA: 0.485E-05
 
 *** ENTERING OPTIMIZATION CYCLE: 6 ***
 

 PROJECTED CARTESIAN GRADIENTS IN A.U.

  NO.  ATOM        X             Y             Z

    1  SI      -0.006704      0.000001     -0.002491
    2  H        0.007965     -0.003525      0.003903
    3  H        0.007964      0.003515      0.003906
    4  H        0.013454      0.000004      0.012298
    5  H        0.006005     -0.000001     -0.006955


 ACTIVE CARTESIAN GRADIENTS

              1          2          3          4          5          6
          -0.019419   0.000006  -0.005571  -0.001104  -0.005044   0.001520

              7          8          9
           0.000649   0.001144   0.014531


 FULL LOCAL GRADIENT

              1          2          3          4          5          6
          -0.025481   0.000008   0.000554  -0.000253  -0.000376   0.000259

              7          8          9
          -0.000122   0.000280   0.000102


 TANGENTIAL LOCAL GRADIENTS IN A.U.

              1          2          3          4          5          6
           0.000008   0.000554  -0.000253  -0.000376   0.000259  -0.000122

              7          8
           0.000280   0.000102

 COSANG =         0.605607089
 
 RMSQ FORCE :   0.0002924  MAXIMUM :   0.0003000  CONVERGED :YES
 MAX FORCE  :   0.0005544  MAXIMUM :   0.0004500  CONVERGED : NO
 RMSQ FORCE6:   0.0003994  MAXIMUM6:   0.0003000  CONVERGED : NO
 MAX FORCE6 :   0.0006517  MAXIMUM6:   0.0004500  CONVERGED : NO
 RMSQ DR    :   0.0024568  MAXIMUM :   0.0012000  CONVERGED : NO
 MAX DR     :   0.0045930  MAXIMUM :   0.0018000  CONVERGED : NO
 


 HESSIAN EIGENVALUES


                1           2           3           4           5           6
             0.04134     0.41514     0.99999     1.00000     1.00000     1.00002
 


                7           8
             1.00236     1.08362
 


 LAMBDA FOR LMQA STEP: 0.00

  |TANGENTIAL STEP| =   0.005827  |PARALLEL STEP| =   0.000012


 STEP IN NORMAL COORDINATES

              1          2          3          4          5          6
          -0.001020  -0.000004  -0.000322   0.003808   0.002665   0.000164

              7          8          9
           0.003169   0.000859  -0.000631

 DISPLACEMENT STEP IN ANGSTROM

  NO.  ATOM        X             Y             Z

    1  SI      -0.000186     -0.000001     -0.000074
    2  H        0.001449      0.000569     -0.000381
    3  H        0.001446     -0.000569     -0.000376
    4  H       -0.000120      0.000005      0.000095
    5  H       -0.001791     -0.000002      0.001054


 ACTIVE CARTESIAN DISPLACEMENT STEP

              1          2          3          4          5          6
          -0.001020  -0.000004  -0.000322   0.003808   0.002665   0.000164

              7          8          9
           0.003169   0.000859  -0.000631
 
 PREDICTED ENERGY CHANGE: -0.000000811
 
 INTERPOLATION DISTANCE: 1.4489922718


 COORDINATES OF OPTIMIZATION STEP 6 IN ANGSTROM

  NO.  ATOM        X              Y              Z        Z-ATOM   MASS   TYPE

    1  SI       -0.091124      -0.000031      -0.040111      14    28.085  QM
    2  H        -0.112310       1.228959       0.808446       1     1.008  QM
    3  H        -0.112221      -1.228297       0.809566       1     1.008  QM
    4  H         1.080234      -0.000433      -0.995783       1     1.008  QM
    5  H         1.471798       0.000304       0.406266       1     1.008  QM


 
 NEW SCF-ENERGY CALCULATED IN 9 CYCLES
 

 TOTAL ENERGY    =       -291.548630897

 ENERGY CHANGE =         -0.000001362
 ENERGY RATIO  =          1.680128077
 TRUST RADIUS  =          0.200000000
 
 BFGS DELTA*GAMMA: 0.116E-05
 
 BFGS DELTA*DE2*DELTA: 0.221E-05
 
 *** ENTERING OPTIMIZATION CYCLE: 7 ***
 

 PROJECTED CARTESIAN GRADIENTS IN A.U.

  NO.  ATOM        X             Y             Z

    1  SI      -0.006658      0.000001     -0.002492
    2  H        0.007996     -0.003433      0.003913
    3  H        0.007995      0.003423      0.003917
    4  H        0.013404      0.000004      0.012305
    5  H        0.005751     -0.000001     -0.006982


 ACTIVE CARTESIAN GRADIENTS

              1          2          3          4          5          6
          -0.019287   0.000006  -0.005587  -0.000967  -0.004876   0.001580

              7          8          9
           0.000746   0.001259   0.014590


 FULL LOCAL GRADIENT

              1          2          3          4          5          6
          -0.025393   0.000008   0.000500  -0.000055  -0.000193   0.000332

              7          8          9
           0.000035   0.000416   0.000221


 TANGENTIAL LOCAL GRADIENTS IN A.U.

              1          2          3          4          5          6
           0.000008   0.000500  -0.000055  -0.000193   0.000332   0.000035

              7          8
           0.000416   0.000221

 COSANG =         0.894885124
 
 *** CONVERGED BY RMSQ FORCE AND MAX FORCE DESVIATION ***
 *** AFTER 6 OPTIMIZATION CYCLES ***
 
 
 RMSQ FORCE :   0.0002791  MAXIMUM :   0.0003000  CONVERGED :YES
 MAX FORCE  :   0.0004996  MAXIMUM :   0.0004500  CONVERGED : NO
 RMSQ FORCE6:   0.0002587  MAXIMUM6:   0.0003000  CONVERGED :YES
 MAX FORCE6 :   0.0004088  MAXIMUM6:   0.0004500  CONVERGED :YES
 RMSQ DR    :   0.0019423  MAXIMUM :   0.0012000  CONVERGED : NO
 MAX DR     :   0.0038075  MAXIMUM :   0.0018000  CONVERGED : NO
 
 
 *** THE GEOMETRY IS OPTIMIZED ***
 
 
 INTERPOLATION DISTANCE: 1.4489922718


 RELAXED REACTANT COORDINATES OF SADDLE STEP 13 IN ANGSTROM

  NO.  ATOM        X              Y              Z        Z-ATOM   MASS   TYPE

    1  SI       -0.091124      -0.000031      -0.040111      14    28.085  QM
    2  H        -0.112310       1.228959       0.808446       1     1.008  QM
    3  H        -0.112221      -1.228297       0.809566       1     1.008  QM
    4  H         1.080234      -0.000433      -0.995783       1     1.008  QM
    5  H         1.471798       0.000304       0.406266       1     1.008  QM


 NUMBER OF CONSTRAINED OPTIMIZATION CYCLES: 6
 
 RELAXED REACTANT ENERGY = -291.548630897075
 
 ANGLE BETWEEN SUCCESSIVE SADDLE GRADIENTS: -0.135
 
 
 ERROR REACTANT - PRODUCT 0.004704492310
 
 
 DESADDLE_1 0.003711061445
 
 RMSQ FORCE :   0.0081167  MAXIMUM :   0.0003000  CONVERGED :NO 
 MAX FORCE  :   0.0229340  MAXIMUM :   0.0004500  CONVERGED :NO 


 UNRELAXED COORDINATES OF SADDLE STEP 14 IN ANGSTROM

  NO.  ATOM        X              Y              Z        Z-ATOM   MASS   TYPE

    1  SI       -0.094563      -0.000031      -0.041652      14    28.085  QM
    2  H        -0.086107       1.218921       0.821846       1     1.008  QM
    3  H        -0.086014      -1.218245       0.822946       1     1.008  QM
    4  H         1.124281      -0.000422      -0.954605       1     1.008  QM
    5  H         1.492342       0.000298       0.390170       1     1.008  QM


 UNRELAXED SCF-ENERGY CALCULATED IN 10 CYCLES
 
 UNRELAXED TOTAL SADDLE ENERGY = -291.545915900121
 
 
 
 
 ***************************************
 *** MOLECULAR GEOMETRY OPTIMIZATION ***
 ***************************************
 
 INTERPOLATION DISTANCE: 1.3040605513
 
 *** ACTIVE DEGREES OF FREEDOM: 9 ***
 
 *** ENTERING OPTIMIZATION CYCLE: 1 ***
 

 PROJECTED CARTESIAN GRADIENTS IN A.U.

  NO.  ATOM        X             Y             Z

    1  SI      -0.005776      0.000002     -0.001636
    2  H        0.006149     -0.003677      0.002572
    3  H        0.006149      0.003667      0.002574
    4  H        0.011909      0.000001      0.008464
    5  H        0.006280     -0.000000     -0.004975


 ACTIVE CARTESIAN GRADIENTS

              1          2          3          4          5          6
          -0.016766   0.000007  -0.002960  -0.001697  -0.005444   0.001380

              7          8          9
           0.000122   0.000921   0.010216


 FULL LOCAL GRADIENT

              1          2          3          4          5          6
          -0.020470   0.000009   0.002071  -0.000956  -0.001465   0.000257

              7          8          9
          -0.000517   0.000084  -0.001679


 TANGENTIAL LOCAL GRADIENTS IN A.U.

              1          2          3          4          5          6
           0.000009   0.002071  -0.000956  -0.001465   0.000257  -0.000517

              7          8
           0.000084  -0.001679
 
 RMSQ FORCE :   0.0011460  MAXIMUM :   0.0003000  CONVERGED : NO
 MAX FORCE  :   0.0020707  MAXIMUM :   0.0004500  CONVERGED : NO
 RMSQ FORCE6:   4.9988540  MAXIMUM6:   0.0003000  CONVERGED : NO
 MAX FORCE6 :   4.9979293  MAXIMUM6:   0.0004500  CONVERGED : NO
 


 HESSIAN EIGENVALUES


                1           2           3           4           5           6
             1.00000     1.00000     1.00000     1.00000     1.00000     1.00000
 


                7           8
             1.00000     1.00000
 


 LAMBDA FOR LMQA STEP: 0.00

  |TANGENTIAL STEP| =   0.003241  |PARALLEL STEP| =   0.000004


 STEP IN NORMAL COORDINATES

              1          2          3          4          5          6
           0.001126  -0.000009  -0.001821   0.000981   0.001640  -0.000317

              7          8          9
           0.000483  -0.000129   0.001386

 DISPLACEMENT STEP IN ANGSTROM

  NO.  ATOM        X             Y             Z

    1  SI       0.000205     -0.000001     -0.000260
    2  H        0.000215      0.000527      0.000358
    3  H        0.000216     -0.000520      0.000354
    4  H       -0.000753      0.000001      0.000865
    5  H       -0.000761     -0.000001     -0.000208


 ACTIVE CARTESIAN DISPLACEMENT STEP

              1          2          3          4          5          6
           0.001126  -0.000009  -0.001821   0.000981   0.001640  -0.000317

              7          8          9
           0.000483  -0.000129   0.001386
 
 PREDICTED ENERGY CHANGE: -0.000005171
 
 INTERPOLATION DISTANCE: 1.3040605513
 
 *** SCFTOL TIGHTEN TO 0.250E-07 ***
 
 *** CDFTOL TIGHTEN TO 0.100E-04 ***


 COORDINATES OF OPTIMIZATION STEP 1 IN ANGSTROM

  NO.  ATOM        X              Y              Z        Z-ATOM   MASS   TYPE

    1  SI       -0.094358      -0.000032      -0.041912      14    28.085  QM
    2  H        -0.085892       1.219448       0.822204       1     1.008  QM
    3  H        -0.085798      -1.218765       0.823300       1     1.008  QM
    4  H         1.123528      -0.000421      -0.953740       1     1.008  QM
    5  H         1.491581       0.000297       0.389962       1     1.008  QM


 
 NEW SCF-ENERGY CALCULATED IN 8 CYCLES
 

 TOTAL ENERGY    =       -291.545925425

 ENERGY CHANGE =         -0.000009525
 ENERGY RATIO  =          1.841903154
 TRUST RADIUS  =          0.200000000
 
 BFGS DELTA*GAMMA: 0.202E-05
 
 BFGS DELTA*DE2*DELTA: 0.105E-04
 
 *** ENTERING OPTIMIZATION CYCLE: 2 ***
 

 PROJECTED CARTESIAN GRADIENTS IN A.U.

  NO.  ATOM        X             Y             Z

    1  SI      -0.005680      0.000001     -0.001765
    2  H        0.006119     -0.003453      0.002795
    3  H        0.006118      0.003447      0.002795
    4  H        0.011557      0.000002      0.008796
    5  H        0.006191     -0.000000     -0.005072


 ACTIVE CARTESIAN GRADIENTS

              1          2          3          4          5          6
          -0.016492   0.000004  -0.003429  -0.001677  -0.005141   0.001269

              7          8          9
           0.000037   0.000817   0.010460


 FULL LOCAL GRADIENT

              1          2          3          4          5          6
          -0.020445   0.000006   0.001509  -0.000925  -0.001173   0.000153

              7          8          9
          -0.000587  -0.000012  -0.001339


 TANGENTIAL LOCAL GRADIENTS IN A.U.

              1          2          3          4          5          6
           0.000006   0.001509  -0.000925  -0.001173   0.000153  -0.000587

              7          8
          -0.000012  -0.001339

 COSANG =         0.993548876
 
 RMSQ FORCE :   0.0009131  MAXIMUM :   0.0003000  CONVERGED : NO
 MAX FORCE  :   0.0015090  MAXIMUM :   0.0004500  CONVERGED : NO
 RMSQ FORCE6:   4.4713193  MAXIMUM6:   0.0003000  CONVERGED : NO
 MAX FORCE6 :   4.4707863  MAXIMUM6:   0.0004500  CONVERGED : NO
 RMSQ DR    :   0.0010805  MAXIMUM :   0.0012000  CONVERGED :YES
 MAX DR     :   0.0018210  MAXIMUM :   0.0018000  CONVERGED : NO
 


 HESSIAN EIGENVALUES


                1           2           3           4           5           6
             0.18306     1.00000     1.00000     1.00000     1.00000     1.00000
 


                7           8
             1.00000     1.05172
 


 LAMBDA FOR LMQA STEP: 0.00

  |TANGENTIAL STEP| =   0.014107  |PARALLEL STEP| =   0.000076


 STEP IN NORMAL COORDINATES

              1          2          3          4          5          6
           0.004635  -0.000030  -0.007263   0.005105   0.007176  -0.001124

              7          8          9
           0.002996  -0.000162   0.006078

 DISPLACEMENT STEP IN ANGSTROM

  NO.  ATOM        X             Y             Z

    1  SI       0.000845     -0.000005     -0.001032
    2  H        0.001203      0.002200      0.001292
    3  H        0.001207     -0.002173      0.001279
    4  H       -0.003055      0.000003      0.003691
    5  H       -0.003815     -0.000005     -0.000817


 ACTIVE CARTESIAN DISPLACEMENT STEP

              1          2          3          4          5          6
           0.004635  -0.000030  -0.007263   0.005105   0.007176  -0.001124

              7          8          9
           0.002996  -0.000162   0.006078
 
 PREDICTED ENERGY CHANGE: -0.000016661
 
 INTERPOLATION DISTANCE: 1.3040605513


 COORDINATES OF OPTIMIZATION STEP 2 IN ANGSTROM

  NO.  ATOM        X              Y              Z        Z-ATOM   MASS   TYPE

    1  SI       -0.093513      -0.000037      -0.042943      14    28.085  QM
    2  H        -0.084689       1.221648       0.823497       1     1.008  QM
    3  H        -0.084591      -1.220938       0.824579       1     1.008  QM
    4  H         1.120473      -0.000419      -0.950049       1     1.008  QM
    5  H         1.487766       0.000292       0.389146       1     1.008  QM


 
 NEW SCF-ENERGY CALCULATED IN 10 CYCLES
 

 TOTAL ENERGY    =       -291.545940119

 ENERGY CHANGE =         -0.000014694
 ENERGY RATIO  =          0.881949402
 TRUST RADIUS  =          0.200000000
 
 BFGS DELTA*GAMMA: 0.403E-04
 
 BFGS DELTA*DE2*DELTA: 0.364E-04
 
 *** ENTERING OPTIMIZATION CYCLE: 3 ***
 

 PROJECTED CARTESIAN GRADIENTS IN A.U.

  NO.  ATOM        X             Y             Z

    1  SI      -0.005101     -0.000002     -0.002291
    2  H        0.006000     -0.002582      0.003684
    3  H        0.005999      0.002588      0.003677
    4  H        0.009728      0.000004      0.010123
    5  H        0.005201     -0.000000     -0.005394


 ACTIVE CARTESIAN GRADIENTS

              1          2          3          4          5          6
          -0.014819  -0.000005  -0.005431  -0.001235  -0.003842   0.000865

              7          8          9
           0.000052   0.000490   0.011428


 FULL LOCAL GRADIENT

              1          2          3          4          5          6
          -0.019882  -0.000004  -0.001018  -0.000454  -0.000049  -0.000180

              7          8          9
          -0.000476  -0.000275   0.000333


 TANGENTIAL LOCAL GRADIENTS IN A.U.

              1          2          3          4          5          6
          -0.000004  -0.001018  -0.000454  -0.000049  -0.000180  -0.000476

              7          8
          -0.000275   0.000333

 COSANG =        -0.371640192
 
 RMSQ FORCE :   0.0004597  MAXIMUM :   0.0003000  CONVERGED : NO
 MAX FORCE  :   0.0010181  MAXIMUM :   0.0004500  CONVERGED : NO
 RMSQ FORCE6:   3.8726273  MAXIMUM6:   0.0003000  CONVERGED : NO
 MAX FORCE6 :   3.8721948  MAXIMUM6:   0.0004500  CONVERGED : NO
 RMSQ DR    :   0.0047023  MAXIMUM :   0.0012000  CONVERGED : NO
 MAX DR     :   0.0072632  MAXIMUM :   0.0018000  CONVERGED : NO
 


 HESSIAN EIGENVALUES


                1           2           3           4           5           6
             0.19420     1.00000     1.00000     1.00000     1.00000     1.00000
 


                7           8
             1.00180     1.09246
 


 LAMBDA FOR LMQA STEP: 0.00

  |TANGENTIAL STEP| =   0.002262  |PARALLEL STEP| =   0.000002


 STEP IN NORMAL COORDINATES

              1          2          3          4          5          6
          -0.000906   0.000007   0.001593  -0.000249  -0.000823   0.000280

              7          8          9
           0.000024   0.000243  -0.000938

 DISPLACEMENT STEP IN ANGSTROM

  NO.  ATOM        X             Y             Z

    1  SI      -0.000165      0.000001      0.000229
    2  H       -0.000013     -0.000297     -0.000396
    3  H       -0.000014      0.000290     -0.000391
    4  H        0.000604      0.000001     -0.000617
    5  H        0.000293      0.000000      0.000197


 ACTIVE CARTESIAN DISPLACEMENT STEP

              1          2          3          4          5          6
          -0.000906   0.000007   0.001593  -0.000249  -0.000823   0.000280

              7          8          9
           0.000024   0.000243  -0.000938
 
 PREDICTED ENERGY CHANGE: -0.000001041
 
 INTERPOLATION DISTANCE: 1.3040605513


 COORDINATES OF OPTIMIZATION STEP 3 IN ANGSTROM

  NO.  ATOM        X              Y              Z        Z-ATOM   MASS   TYPE

    1  SI       -0.093678      -0.000036      -0.042714      14    28.085  QM
    2  H        -0.084702       1.221351       0.823100       1     1.008  QM
    3  H        -0.084605      -1.220648       0.824188       1     1.008  QM
    4  H         1.121078      -0.000418      -0.950666       1     1.008  QM
    5  H         1.488059       0.000292       0.389342       1     1.008  QM


 
 NEW SCF-ENERGY CALCULATED IN 8 CYCLES
 

 TOTAL ENERGY    =       -291.545941606

 ENERGY CHANGE =         -0.000001487
 ENERGY RATIO  =          1.429039614
 TRUST RADIUS  =          0.200000000
 
 BFGS DELTA*GAMMA: 0.128E-05
 
 BFGS DELTA*DE2*DELTA: 0.216E-05
 
 *** ENTERING OPTIMIZATION CYCLE: 4 ***
 

 PROJECTED CARTESIAN GRADIENTS IN A.U.

  NO.  ATOM        X             Y             Z

    1  SI      -0.005197     -0.000001     -0.002181
    2  H        0.006025     -0.002741      0.003500
    3  H        0.006024      0.002744      0.003495
    4  H        0.010073      0.000003      0.009874
    5  H        0.005312     -0.000000     -0.005354


 ACTIVE CARTESIAN GRADIENTS

              1          2          3          4          5          6
          -0.015095  -0.000003  -0.005026  -0.001281  -0.004067   0.000960

              7          8          9
           0.000084   0.000583   0.011275


 FULL LOCAL GRADIENT

              1          2          3          4          5          6
          -0.019972  -0.000002  -0.000524  -0.000497  -0.000243  -0.000094

              7          8          9
          -0.000451  -0.000189   0.000069


 TANGENTIAL LOCAL GRADIENTS IN A.U.

              1          2          3          4          5          6
          -0.000002  -0.000524  -0.000497  -0.000243  -0.000094  -0.000451

              7          8
          -0.000189   0.000069

 COSANG =         0.908028678
 
 RMSQ FORCE :   0.0003227  MAXIMUM :   0.0003000  CONVERGED : NO
 MAX FORCE  :   0.0005238  MAXIMUM :   0.0004500  CONVERGED : NO
 RMSQ FORCE6:   3.1620736  MAXIMUM6:   0.0003000  CONVERGED : NO
 MAX FORCE6 :   3.1619465  MAXIMUM6:   0.0004500  CONVERGED : NO
 RMSQ DR    :   0.0007539  MAXIMUM :   0.0012000  CONVERGED :YES
 MAX DR     :   0.0015931  MAXIMUM :   0.0018000  CONVERGED :YES
 


 HESSIAN EIGENVALUES


                1           2           3           4           5           6
             0.24923     0.50366     1.00000     1.00000     1.00000     1.00000
 


                7           8
             1.00135     1.00518
 


 LAMBDA FOR LMQA STEP: 0.00

  |TANGENTIAL STEP| =   0.002083  |PARALLEL STEP| =   0.000002


 STEP IN NORMAL COORDINATES

              1          2          3          4          5          6
          -0.000704   0.000006   0.001363   0.000882   0.000242   0.000261

              7          8          9
           0.000871   0.000439  -0.000357

 DISPLACEMENT STEP IN ANGSTROM

  NO.  ATOM        X             Y             Z

    1  SI      -0.000128      0.000001      0.000197
    2  H        0.000320     -0.000019     -0.000486
    3  H        0.000318      0.000013     -0.000481
    4  H        0.000440      0.000002     -0.000292
    5  H       -0.000402     -0.000001      0.000216


 ACTIVE CARTESIAN DISPLACEMENT STEP

              1          2          3          4          5          6
          -0.000704   0.000006   0.001363   0.000882   0.000242   0.000261

              7          8          9
           0.000871   0.000439  -0.000357
 
 PREDICTED ENERGY CHANGE: -0.000000881
 
 INTERPOLATION DISTANCE: 1.3040605513
 
 *** SCFTOL TIGHTEN TO 0.500E-08 ***
 
 *** CDFTOL TIGHTEN TO 0.750E-05 ***


 COORDINATES OF OPTIMIZATION STEP 4 IN ANGSTROM

  NO.  ATOM        X              Y              Z        Z-ATOM   MASS   TYPE

    1  SI       -0.093806      -0.000035      -0.042517      14    28.085  QM
    2  H        -0.084382       1.221332       0.822614       1     1.008  QM
    3  H        -0.084286      -1.220635       0.823707       1     1.008  QM
    4  H         1.121518      -0.000416      -0.950957       1     1.008  QM
    5  H         1.487657       0.000292       0.389559       1     1.008  QM


 
 NEW SCF-ENERGY CALCULATED IN 8 CYCLES
 

 TOTAL ENERGY    =       -291.545943096

 ENERGY CHANGE =         -0.000001490
 ENERGY RATIO  =          1.689958384
 TRUST RADIUS  =          0.200000000
 
 BFGS DELTA*GAMMA: 0.630E-06
 
 BFGS DELTA*DE2*DELTA: 0.183E-05
 
 *** ENTERING OPTIMIZATION CYCLE: 5 ***
 

 PROJECTED CARTESIAN GRADIENTS IN A.U.

  NO.  ATOM        X             Y             Z

    1  SI      -0.005240     -0.000001     -0.002094
    2  H        0.006042     -0.002837      0.003353
    3  H        0.006041      0.002837      0.003351
    4  H        0.010296      0.000003      0.009713
    5  H        0.005280     -0.000000     -0.005362


 ACTIVE CARTESIAN GRADIENTS

              1          2          3          4          5          6
          -0.015218  -0.000001  -0.004717  -0.001261  -0.004187   0.001048

              7          8          9
           0.000152   0.000685   0.011218


 FULL LOCAL GRADIENT

              1          2          3          4          5          6
          -0.019997   0.000000  -0.000170  -0.000461  -0.000348  -0.000006

              7          8          9
          -0.000372  -0.000083  -0.000023


 TANGENTIAL LOCAL GRADIENTS IN A.U.

              1          2          3          4          5          6
           0.000000  -0.000170  -0.000461  -0.000348  -0.000006  -0.000372

              7          8
          -0.000083  -0.000023

 COSANG =         0.899049780
 
 RMSQ FORCE :   0.0002523  MAXIMUM :   0.0003000  CONVERGED :YES
 MAX FORCE  :   0.0004615  MAXIMUM :   0.0004500  CONVERGED : NO
 RMSQ FORCE6:   2.2359552  MAXIMUM6:   0.0003000  CONVERGED : NO
 MAX FORCE6 :   2.2358618  MAXIMUM6:   0.0004500  CONVERGED : NO
 RMSQ DR    :   0.0006943  MAXIMUM :   0.0012000  CONVERGED :YES
 MAX DR     :   0.0013634  MAXIMUM :   0.0018000  CONVERGED :YES
 


 HESSIAN EIGENVALUES


                1           2           3           4           5           6
             0.10641     0.39550     1.00000     1.00000     1.00000     1.00000
 


                7           8
             1.00279     1.03126
 


 LAMBDA FOR LMQA STEP: 0.00

  |TANGENTIAL STEP| =   0.006286  |PARALLEL STEP| =   0.000015


 STEP IN NORMAL COORDINATES

              1          2          3          4          5          6
          -0.001360   0.000009   0.002585   0.003719   0.002249   0.000481

              7          8          9
           0.003232   0.001193  -0.000020

 DISPLACEMENT STEP IN ANGSTROM

  NO.  ATOM        X             Y             Z

    1  SI      -0.000248      0.000001      0.000374
    2  H        0.001258      0.000411     -0.001211
    3  H        0.001255     -0.000421     -0.001199
    4  H        0.000696      0.000006     -0.000144
    5  H       -0.001901     -0.000002      0.000581


 ACTIVE CARTESIAN DISPLACEMENT STEP

              1          2          3          4          5          6
          -0.001360   0.000009   0.002585   0.003719   0.002249   0.000481

              7          8          9
           0.003232   0.001193  -0.000020
 
 PREDICTED ENERGY CHANGE: -0.000001854
 
 INTERPOLATION DISTANCE: 1.3040605513
 
 *** SCFTOL TIGHTEN TO 0.100E-08 ***
 
 *** CDFTOL TIGHTEN TO 0.500E-05 ***


 COORDINATES OF OPTIMIZATION STEP 5 IN ANGSTROM

  NO.  ATOM        X              Y              Z        Z-ATOM   MASS   TYPE

    1  SI       -0.094054      -0.000034      -0.042143      14    28.085  QM
    2  H        -0.083124       1.221743       0.821403       1     1.008  QM
    3  H        -0.083031      -1.221056       0.822507       1     1.008  QM
    4  H         1.122214      -0.000411      -0.951101       1     1.008  QM
    5  H         1.485756       0.000289       0.390140       1     1.008  QM


 
 NEW SCF-ENERGY CALCULATED IN 9 CYCLES
 

 TOTAL ENERGY    =       -291.545945797

 ENERGY CHANGE =         -0.000002702
 ENERGY RATIO  =          1.457360550
 TRUST RADIUS  =          0.200000000
 
 BFGS DELTA*GAMMA: 0.264E-05
 
 BFGS DELTA*DE2*DELTA: 0.431E-05
 
 *** ENTERING OPTIMIZATION CYCLE: 6 ***
 

 PROJECTED CARTESIAN GRADIENTS IN A.U.

  NO.  ATOM        X             Y             Z

    1  SI      -0.005256      0.000001     -0.001942
    2  H        0.006073     -0.002944      0.003096
    3  H        0.006073      0.002939      0.003097
    4  H        0.010597      0.000003      0.009495
    5  H        0.005000     -0.000001     -0.005439


 ACTIVE CARTESIAN GRADIENTS

              1          2          3          4          5          6
          -0.015262   0.000003  -0.004201  -0.001115  -0.004279   0.001223

              7          8          9
           0.000352   0.000917   0.011228


 FULL LOCAL GRADIENT

              1          2          3          4          5          6
          -0.019955   0.000004   0.000381  -0.000264  -0.000429   0.000182

              7          8          9
          -0.000120   0.000170   0.000017


 TANGENTIAL LOCAL GRADIENTS IN A.U.

              1          2          3          4          5          6
           0.000004   0.000381  -0.000264  -0.000429   0.000182  -0.000120

              7          8
           0.000170   0.000017

 COSANG =         0.479050202
 
 *** CONVERGED BY GRADIENT AND ENERGY CRITERIA ***
 *** AFTER 5 OPTIMIZATION CYCLES ***
 
 
 RMSQ FORCE :   0.0002439  MAXIMUM :   0.0003000  CONVERGED :YES
 MAX FORCE  :   0.0004294  MAXIMUM :   0.0004500  CONVERGED :YES
 RMSQ FORCE6:   0.0005127  MAXIMUM6:   0.0003000  CONVERGED : NO
 MAX FORCE6 :   0.0009182  MAXIMUM6:   0.0004500  CONVERGED : NO
 RMSQ DR    :   0.0020955  MAXIMUM :   0.0012000  CONVERGED : NO
 MAX DR     :   0.0037187  MAXIMUM :   0.0018000  CONVERGED : NO
 
 
 *** THE GEOMETRY IS OPTIMIZED ***
 
 
 INTERPOLATION DISTANCE: 1.3040605513


 RELAXED REACTANT COORDINATES OF SADDLE STEP 14 IN ANGSTROM

  NO.  ATOM        X              Y              Z        Z-ATOM   MASS   TYPE

    1  SI       -0.094054      -0.000034      -0.042143      14    28.085  QM
    2  H        -0.083124       1.221743       0.821403       1     1.008  QM
    3  H        -0.083031      -1.221056       0.822507       1     1.008  QM
    4  H         1.122214      -0.000411      -0.951101       1     1.008  QM
    5  H         1.485756       0.000289       0.390140       1     1.008  QM


 NUMBER OF CONSTRAINED OPTIMIZATION CYCLES: 5
 
 RELAXED REACTANT ENERGY = -291.545945797284
 
 ANGLE BETWEEN SUCCESSIVE SADDLE GRADIENTS: -0.158
 
 
 ERROR REACTANT - PRODUCT 0.000993430866
 
 
 DESADDLE_1 0.002685099791
 
 RMSQ FORCE :   0.0063857  MAXIMUM :   0.0003000  CONVERGED :NO 
 MAX FORCE  :   0.0181148  MAXIMUM :   0.0004500  CONVERGED :NO 


 UNRELAXED COORDINATES OF SADDLE STEP 15 IN ANGSTROM

  NO.  ATOM        X              Y              Z        Z-ATOM   MASS   TYPE

    1  SI       -0.122373      -0.000027      -0.054185      14    28.085  QM
    2  H         0.126436       1.137888       0.930342       1     1.008  QM
    3  H         0.126557      -1.137105       0.931280       1     1.008  QM
    4  H         1.480859      -0.000331      -0.620711       1     1.008  QM
    5  H         1.658090       0.000254       0.259790       1     1.008  QM


 UNRELAXED SCF-ENERGY CALCULATED IN 11 CYCLES
 
 UNRELAXED TOTAL SADDLE ENERGY = -291.547067020694
 
 
 
 
 ***************************************
 *** MOLECULAR GEOMETRY OPTIMIZATION ***
 ***************************************
 
 INTERPOLATION DISTANCE: 1.1740299929
 
 *** ACTIVE DEGREES OF FREEDOM: 9 ***
 
 *** ENTERING OPTIMIZATION CYCLE: 1 ***
 

 PROJECTED CARTESIAN GRADIENTS IN A.U.

  NO.  ATOM        X             Y             Z

    1  SI      -0.000101      0.000001      0.000500
    2  H       -0.000743     -0.000497     -0.000826
    3  H       -0.000738      0.000494     -0.000828
    4  H       -0.000594     -0.000013     -0.010482
    5  H        0.002606      0.000009      0.009499


 ACTIVE CARTESIAN GRADIENTS

              1          2          3          4          5          6
          -0.000297   0.000006   0.002017  -0.000770  -0.000914   0.000284

              7          8          9
          -0.000546   0.000290  -0.014298


 FULL LOCAL GRADIENT

              1          2          3          4          5          6
          -0.007848  -0.000006  -0.002032   0.000777   0.000919  -0.000276

              7          8          9
           0.000549  -0.000281   0.011952


 TANGENTIAL LOCAL GRADIENTS IN A.U.

              1          2          3          4          5          6
          -0.000006  -0.002032   0.000777   0.000919  -0.000276   0.000549

              7          8
          -0.000281   0.011952
 
 RMSQ FORCE :   0.0043139  MAXIMUM :   0.0003000  CONVERGED : NO
 MAX FORCE  :   0.0119517  MAXIMUM :   0.0004500  CONVERGED : NO
 RMSQ FORCE6:   4.9956861  MAXIMUM6:   0.0003000  CONVERGED : NO
 MAX FORCE6 :   4.9880483  MAXIMUM6:   0.0004500  CONVERGED : NO
 


 HESSIAN EIGENVALUES


                1           2           3           4           5           6
             1.00000     1.00000     1.00000     1.00000     1.00000     1.00000
 


                7           8
             1.00000     1.00000
 


 LAMBDA FOR LMQA STEP: 0.00

  |TANGENTIAL STEP| =   0.012201  |PARALLEL STEP| =   0.000063


 STEP IN NORMAL COORDINATES

              1          2          3          4          5          6
           0.006464  -0.000005  -0.000576   0.001079   0.002450  -0.000808

              7          8          9
           0.000372  -0.000897   0.009899

 DISPLACEMENT STEP IN ANGSTROM

  NO.  ATOM        X             Y             Z

    1  SI       0.001160     -0.000001      0.000162
    2  H       -0.000922      0.000828     -0.000212
    3  H       -0.000925     -0.000827     -0.000210
    4  H       -0.001885      0.000007      0.003510
    5  H       -0.002391     -0.000004     -0.003945


 ACTIVE CARTESIAN DISPLACEMENT STEP

              1          2          3          4          5          6
           0.006464  -0.000005  -0.000576   0.001079   0.002450  -0.000808

              7          8          9
           0.000372  -0.000897   0.009899
 
 PREDICTED ENERGY CHANGE: -0.000073938
 
 INTERPOLATION DISTANCE: 1.1740299929
 
 *** SCFTOL TIGHTEN TO 0.100E-06 ***
 
 *** CDFTOL TIGHTEN TO 0.750E-04 ***


 COORDINATES OF OPTIMIZATION STEP 1 IN ANGSTROM

  NO.  ATOM        X              Y              Z        Z-ATOM   MASS   TYPE

    1  SI       -0.121213      -0.000028      -0.054023      14    28.085  QM
    2  H         0.125514       1.138716       0.930130       1     1.008  QM
    3  H         0.125632      -1.137932       0.931070       1     1.008  QM
    4  H         1.478974      -0.000324      -0.617201       1     1.008  QM
    5  H         1.655699       0.000250       0.255845       1     1.008  QM


 
 NEW SCF-ENERGY CALCULATED IN 8 CYCLES
 

 TOTAL ENERGY    =       -291.547198188

 ENERGY CHANGE =         -0.000131168
 ENERGY RATIO  =          1.774016800
 TRUST RADIUS  =          0.200000000
 
 BFGS DELTA*GAMMA: 0.343E-04
 
 BFGS DELTA*DE2*DELTA: 0.149E-03
 
 *** ENTERING OPTIMIZATION CYCLE: 2 ***
 

 PROJECTED CARTESIAN GRADIENTS IN A.U.

  NO.  ATOM        X             Y             Z

    1  SI       0.000264      0.000001      0.000519
    2  H       -0.000961     -0.000394     -0.000853
    3  H       -0.000956      0.000392     -0.000856
    4  H       -0.001146     -0.000012     -0.008644
    5  H        0.001672      0.000007      0.007614


 ACTIVE CARTESIAN GRADIENTS

              1          2          3          4          5          6
           0.000777   0.000005   0.001797  -0.000512  -0.000693   0.000140

              7          8          9
          -0.000337   0.000113  -0.011663


 FULL LOCAL GRADIENT

              1          2          3          4          5          6
          -0.007349  -0.000005  -0.001571   0.000568   0.000942  -0.000216

              7          8          9
           0.000311  -0.000200   0.009104


 TANGENTIAL LOCAL GRADIENTS IN A.U.

              1          2          3          4          5          6
          -0.000005  -0.001571   0.000568   0.000942  -0.000216   0.000311

              7          8
          -0.000200   0.009104

 COSANG =         0.999591061
 
 RMSQ FORCE :   0.0032929  MAXIMUM :   0.0003000  CONVERGED : NO
 MAX FORCE  :   0.0091040  MAXIMUM :   0.0004500  CONVERGED : NO
 RMSQ FORCE6:   4.4691908  MAXIMUM6:   0.0003000  CONVERGED : NO
 MAX FORCE6 :   4.4639933  MAXIMUM6:   0.0004500  CONVERGED : NO
 RMSQ DR    :   0.0040672  MAXIMUM :   0.0012000  CONVERGED : NO
 MAX DR     :   0.0098993  MAXIMUM :   0.0018000  CONVERGED : NO
 


 HESSIAN EIGENVALUES


                1           2           3           4           5           6
             0.22956     1.00000     1.00000     1.00000     1.00000     1.00000
 


                7           8
             1.00000     1.00260
 


 LAMBDA FOR LMQA STEP: 0.00

  |TANGENTIAL STEP| =   0.040572  |PARALLEL STEP| =   0.000701


 STEP IN NORMAL COORDINATES

              1          2          3          4          5          6
           0.021942  -0.000021  -0.001842   0.003482   0.009296  -0.002749

              7          8          9
           0.000746  -0.002971   0.032346

 DISPLACEMENT STEP IN ANGSTROM

  NO.  ATOM        X             Y             Z

    1  SI       0.003937     -0.000002      0.000567
    2  H       -0.003194      0.003220     -0.000713
    3  H       -0.003206     -0.003216     -0.000704
    4  H       -0.006409      0.000024      0.011404
    5  H       -0.007971     -0.000016     -0.012978


 ACTIVE CARTESIAN DISPLACEMENT STEP

              1          2          3          4          5          6
           0.021942  -0.000021  -0.001842   0.003482   0.009296  -0.002749

              7          8          9
           0.000746  -0.002971   0.032346
 
 PREDICTED ENERGY CHANGE: -0.000184839
 
 INTERPOLATION DISTANCE: 1.1740299929
 
 *** SCFTOL TIGHTEN TO 0.750E-07 ***
 
 *** CDFTOL TIGHTEN TO 0.500E-04 ***


 COORDINATES OF OPTIMIZATION STEP 2 IN ANGSTROM

  NO.  ATOM        X              Y              Z        Z-ATOM   MASS   TYPE

    1  SI       -0.117277      -0.000030      -0.053456      14    28.085  QM
    2  H         0.122320       1.141936       0.929417       1     1.008  QM
    3  H         0.122427      -1.141148       0.930366       1     1.008  QM
    4  H         1.472565      -0.000301      -0.605797       1     1.008  QM
    5  H         1.647728       0.000234       0.242867       1     1.008  QM


 
 NEW SCF-ENERGY CALCULATED IN 9 CYCLES
 

 TOTAL ENERGY    =       -291.547373007

 ENERGY CHANGE =         -0.000174819
 ENERGY RATIO  =          0.945787061
 TRUST RADIUS  =          0.200000000
 
 BFGS DELTA*GAMMA: 0.404E-03
 
 BFGS DELTA*DE2*DELTA: 0.376E-03
 
 *** ENTERING OPTIMIZATION CYCLE: 3 ***
 

 PROJECTED CARTESIAN GRADIENTS IN A.U.

  NO.  ATOM        X             Y             Z

    1  SI       0.001429      0.000001      0.000548
    2  H       -0.001618      0.000020     -0.000865
    3  H       -0.001614     -0.000021     -0.000868
    4  H       -0.002736     -0.000006     -0.001893
    5  H       -0.001577      0.000003      0.000731


 ACTIVE CARTESIAN GRADIENTS

              1          2          3          4          5          6
           0.004217   0.000003   0.000969   0.000339   0.000138  -0.000302

              7          8          9
           0.000322  -0.000416  -0.001983


 FULL LOCAL GRADIENT

              1          2          3          4          5          6
          -0.004618  -0.000002   0.000058  -0.000143   0.000864  -0.000034

              7          8          9
          -0.000444   0.000027  -0.000931


 TANGENTIAL LOCAL GRADIENTS IN A.U.

              1          2          3          4          5          6
          -0.000002   0.000058  -0.000143   0.000864  -0.000034  -0.000444

              7          8
           0.000027  -0.000931

 COSANG =        -0.631479989
 
 RMSQ FORCE :   0.0004790  MAXIMUM :   0.0003000  CONVERGED : NO
 MAX FORCE  :   0.0009308  MAXIMUM :   0.0004500  CONVERGED : NO
 RMSQ FORCE6:   3.8726129  MAXIMUM6:   0.0003000  CONVERGED : NO
 MAX FORCE6 :   3.8722672  MAXIMUM6:   0.0004500  CONVERGED : NO
 RMSQ DR    :   0.0135260  MAXIMUM :   0.0012000  CONVERGED : NO
 MAX DR     :   0.0323459  MAXIMUM :   0.0018000  CONVERGED : NO
 


 HESSIAN EIGENVALUES


                1           2           3           4           5           6
             0.24248     1.00000     1.00000     1.00000     1.00000     1.00000
 


                7           8
             1.00002     1.00616
 


 LAMBDA FOR LMQA STEP: 0.00

  |TANGENTIAL STEP| =   0.003537  |PARALLEL STEP| =   0.000005


 STEP IN NORMAL COORDINATES

              1          2          3          4          5          6
          -0.002114  -0.000001   0.000003  -0.000388   0.000041   0.000194

              7          8          9
          -0.000436   0.000271  -0.002754

 DISPLACEMENT STEP IN ANGSTROM

  NO.  ATOM        X             Y             Z

    1  SI      -0.000379     -0.000000     -0.000079
    2  H        0.000310      0.000066      0.000126
    3  H        0.000309     -0.000066      0.000127
    4  H        0.000598      0.000001     -0.000953
    5  H        0.000785     -0.000000      0.001113


 ACTIVE CARTESIAN DISPLACEMENT STEP

              1          2          3          4          5          6
          -0.002114  -0.000001   0.000003  -0.000388   0.000041   0.000194

              7          8          9
          -0.000436   0.000271  -0.002754
 
 PREDICTED ENERGY CHANGE: -0.000001931
 
 INTERPOLATION DISTANCE: 1.1740299929
 
 *** SCFTOL TIGHTEN TO 0.100E-07 ***
 
 *** CDFTOL TIGHTEN TO 0.750E-05 ***


 COORDINATES OF OPTIMIZATION STEP 3 IN ANGSTROM

  NO.  ATOM        X              Y              Z        Z-ATOM   MASS   TYPE

    1  SI       -0.117656      -0.000030      -0.053535      14    28.085  QM
    2  H         0.122630       1.142002       0.929543       1     1.008  QM
    3  H         0.122736      -1.141214       0.930493       1     1.008  QM
    4  H         1.473163      -0.000300      -0.606750       1     1.008  QM
    5  H         1.648513       0.000234       0.243981       1     1.008  QM


 
 NEW SCF-ENERGY CALCULATED IN 9 CYCLES
 

 TOTAL ENERGY    =       -291.547375274

 ENERGY CHANGE =         -0.000002267
 ENERGY RATIO  =          1.173717694
 TRUST RADIUS  =          0.200000000
 
 BFGS DELTA*GAMMA: 0.328E-05
 
 BFGS DELTA*DE2*DELTA: 0.392E-05
 
 *** ENTERING OPTIMIZATION CYCLE: 4 ***
 

 PROJECTED CARTESIAN GRADIENTS IN A.U.

  NO.  ATOM        X             Y             Z

    1  SI       0.001321      0.000001      0.000520
    2  H       -0.001545      0.000068     -0.000797
    3  H       -0.001542     -0.000069     -0.000800
    4  H       -0.002617     -0.000006     -0.002520
    5  H       -0.001270      0.000003      0.001374


 ACTIVE CARTESIAN GRADIENTS

              1          2          3          4          5          6
           0.003898   0.000003   0.000947   0.000246   0.000173  -0.000260

              7          8          9
           0.000209  -0.000356  -0.002889


 FULL LOCAL GRADIENT

              1          2          3          4          5          6
          -0.004908  -0.000002   0.000002  -0.000063   0.000754  -0.000052

              7          8          9
          -0.000320  -0.000005  -0.000005


 TANGENTIAL LOCAL GRADIENTS IN A.U.

              1          2          3          4          5          6
          -0.000002   0.000002  -0.000063   0.000754  -0.000052  -0.000320

              7          8
          -0.000005  -0.000005

 COSANG =         0.725619890
 
 RMSQ FORCE :   0.0002912  MAXIMUM :   0.0003000  CONVERGED :YES
 MAX FORCE  :   0.0007544  MAXIMUM :   0.0004500  CONVERGED : NO
 RMSQ FORCE6:   3.1620943  MAXIMUM6:   0.0003000  CONVERGED : NO
 MAX FORCE6 :   3.1618067  MAXIMUM6:   0.0004500  CONVERGED : NO
 RMSQ DR    :   0.0011790  MAXIMUM :   0.0012000  CONVERGED :YES
 MAX DR     :   0.0027543  MAXIMUM :   0.0018000  CONVERGED : NO
 


 HESSIAN EIGENVALUES


                1           2           3           4           5           6
             0.26179     0.78008     1.00000     1.00000     1.00000     1.00000
 


                7           8
             1.00005     1.00286
 


 LAMBDA FOR LMQA STEP: 0.00

  |TANGENTIAL STEP| =   0.001231  |PARALLEL STEP| =   0.000001


 STEP IN NORMAL COORDINATES

              1          2          3          4          5          6
          -0.000499  -0.000003  -0.000063  -0.000142   0.000945  -0.000040

              7          8          9
          -0.000468   0.000028  -0.000356

 DISPLACEMENT STEP IN ANGSTROM

  NO.  ATOM        X             Y             Z

    1  SI      -0.000089     -0.000000     -0.000027
    2  H        0.000064      0.000391      0.000051
    3  H        0.000062     -0.000391      0.000053
    4  H        0.000132      0.000003     -0.000107
    5  H        0.000214     -0.000002      0.000148


 ACTIVE CARTESIAN DISPLACEMENT STEP

              1          2          3          4          5          6
          -0.000499  -0.000003  -0.000063  -0.000142   0.000945  -0.000040

              7          8          9
          -0.000468   0.000028  -0.000356
 
 PREDICTED ENERGY CHANGE: -0.000000470
 
 INTERPOLATION DISTANCE: 1.1740299929


 COORDINATES OF OPTIMIZATION STEP 4 IN ANGSTROM

  NO.  ATOM        X              Y              Z        Z-ATOM   MASS   TYPE

    1  SI       -0.117745      -0.000030      -0.053562      14    28.085  QM
    2  H         0.122695       1.142393       0.929594       1     1.008  QM
    3  H         0.122798      -1.141605       0.930546       1     1.008  QM
    4  H         1.473294      -0.000297      -0.606857       1     1.008  QM
    5  H         1.648727       0.000232       0.244129       1     1.008  QM


 
 NEW SCF-ENERGY CALCULATED IN 7 CYCLES
 

 TOTAL ENERGY    =       -291.547376100

 ENERGY CHANGE =         -0.000000826
 ENERGY RATIO  =          1.756040765
 TRUST RADIUS  =          0.200000000
 
 BFGS DELTA*GAMMA: 0.234E-06
 
 BFGS DELTA*DE2*DELTA: 0.947E-06
 
 *** ENTERING OPTIMIZATION CYCLE: 5 ***
 

 PROJECTED CARTESIAN GRADIENTS IN A.U.

  NO.  ATOM        X             Y             Z

    1  SI       0.001291      0.000001      0.000489
    2  H       -0.001507      0.000157     -0.000726
    3  H       -0.001503     -0.000158     -0.000729
    4  H       -0.002595     -0.000006     -0.002599
    5  H       -0.001211      0.000003      0.001472


 ACTIVE CARTESIAN GRADIENTS

              1          2          3          4          5          6
           0.003810   0.000002   0.000852   0.000223   0.000285  -0.000250

              7          8          9
           0.000147  -0.000332  -0.003016


 FULL LOCAL GRADIENT

              1          2          3          4          5          6
          -0.004918  -0.000002   0.000073  -0.000044   0.000616  -0.000056

              7          8          9
          -0.000254  -0.000022   0.000146


 TANGENTIAL LOCAL GRADIENTS IN A.U.

              1          2          3          4          5          6
          -0.000002   0.000073  -0.000044   0.000616  -0.000056  -0.000254

              7          8
          -0.000022   0.000146

 COSANG =         0.969735401
 
 RMSQ FORCE :   0.0002440  MAXIMUM :   0.0003000  CONVERGED :YES
 MAX FORCE  :   0.0006160  MAXIMUM :   0.0004500  CONVERGED : NO
 RMSQ FORCE6:   2.2359600  MAXIMUM6:   0.0003000  CONVERGED : NO
 MAX FORCE6 :   2.2358015  MAXIMUM6:   0.0004500  CONVERGED : NO
 RMSQ DR    :   0.0004102  MAXIMUM :   0.0012000  CONVERGED :YES
 MAX DR     :   0.0009453  MAXIMUM :   0.0018000  CONVERGED :YES
 


 HESSIAN EIGENVALUES


                1           2           3           4           5           6
             0.13310     0.36187     1.00000     1.00000     1.00000     1.00001
 


                7           8
             1.00004     1.04877
 


 LAMBDA FOR LMQA STEP: 0.00

  |TANGENTIAL STEP| =   0.004948  |PARALLEL STEP| =   0.000010


 STEP IN NORMAL COORDINATES

              1          2          3          4          5          6
          -0.001105  -0.000014   0.000021  -0.000442   0.004382  -0.000344

              7          8          9
          -0.001935  -0.000085   0.000024

 DISPLACEMENT STEP IN ANGSTROM

  NO.  ATOM        X             Y             Z

    1  SI      -0.000198     -0.000002     -0.000038
    2  H        0.000088      0.001785      0.000055
    3  H        0.000078     -0.001784      0.000066
    4  H        0.000311      0.000017      0.000077
    5  H        0.000570     -0.000008      0.000005


 ACTIVE CARTESIAN DISPLACEMENT STEP

              1          2          3          4          5          6
          -0.001105  -0.000014   0.000021  -0.000442   0.004382  -0.000344

              7          8          9
          -0.001935  -0.000085   0.000024
 
 PREDICTED ENERGY CHANGE: -0.000001619
 
 INTERPOLATION DISTANCE: 1.1740299929
 
 *** SCFTOL TIGHTEN TO 0.500E-08 ***


 COORDINATES OF OPTIMIZATION STEP 5 IN ANGSTROM

  NO.  ATOM        X              Y              Z        Z-ATOM   MASS   TYPE

    1  SI       -0.117944      -0.000032      -0.053600      14    28.085  QM
    2  H         0.122782       1.144178       0.929649       1     1.008  QM
    3  H         0.122876      -1.143388       0.930612       1     1.008  QM
    4  H         1.473605      -0.000280      -0.606780       1     1.008  QM
    5  H         1.649297       0.000224       0.244134       1     1.008  QM


 
 NEW SCF-ENERGY CALCULATED IN 9 CYCLES
 

 TOTAL ENERGY    =       -291.547377978

 ENERGY CHANGE =         -0.000001878
 ENERGY RATIO  =          1.160023656
 TRUST RADIUS  =          0.200000000
 
 BFGS DELTA*GAMMA: 0.280E-05
 
 BFGS DELTA*DE2*DELTA: 0.334E-05
 
 *** ENTERING OPTIMIZATION CYCLE: 6 ***
 

 PROJECTED CARTESIAN GRADIENTS IN A.U.

  NO.  ATOM        X             Y             Z

    1  SI       0.001231      0.000001      0.000380
    2  H       -0.001404      0.000539     -0.000463
    3  H       -0.001402     -0.000539     -0.000464
    4  H       -0.002574     -0.000005     -0.002615
    5  H       -0.001120      0.000003      0.001537


 ACTIVE CARTESIAN GRADIENTS

              1          2          3          4          5          6
           0.003633   0.000002   0.000478   0.000156   0.000776  -0.000230

              7          8          9
          -0.000086  -0.000264  -0.003083


 FULL LOCAL GRADIENT

              1          2          3          4          5          6
          -0.004841  -0.000001   0.000393   0.000012   0.000060  -0.000063

              7          8          9
          -0.000009  -0.000077   0.000285


 TANGENTIAL LOCAL GRADIENTS IN A.U.

              1          2          3          4          5          6
          -0.000001   0.000393   0.000012   0.000060  -0.000063  -0.000009

              7          8
          -0.000077   0.000285

 COSANG =         0.332551194
 
 *** CONVERGED BY GRADIENT AND ENERGY CRITERIA ***
 *** AFTER 5 OPTIMIZATION CYCLES ***
 
 
 RMSQ FORCE :   0.0001765  MAXIMUM :   0.0003000  CONVERGED :YES
 MAX FORCE  :   0.0003930  MAXIMUM :   0.0004500  CONVERGED :YES
 RMSQ FORCE6:   0.0023211  MAXIMUM6:   0.0003000  CONVERGED : NO
 MAX FORCE6 :   0.0064801  MAXIMUM6:   0.0004500  CONVERGED : NO
 RMSQ DR    :   0.0016495  MAXIMUM :   0.0012000  CONVERGED : NO
 MAX DR     :   0.0043817  MAXIMUM :   0.0018000  CONVERGED : NO
 
 
 *** THE GEOMETRY IS OPTIMIZED ***
 
 
 INTERPOLATION DISTANCE: 1.1740299929


 RELAXED PRODUCT COORDINATES OF SADDLE STEP 15 IN ANGSTROM

  NO.  ATOM        X              Y              Z        Z-ATOM   MASS   TYPE

    1  SI       -0.117944      -0.000032      -0.053600      14    28.085  QM
    2  H         0.122782       1.144178       0.929649       1     1.008  QM
    3  H         0.122876      -1.143388       0.930612       1     1.008  QM
    4  H         1.473605      -0.000280      -0.606780       1     1.008  QM
    5  H         1.649297       0.000224       0.244134       1     1.008  QM


 NUMBER OF CONSTRAINED OPTIMIZATION CYCLES: 5
 
 RELAXED PRODUCT ENERGY = -291.547377977935
 
 ANGLE BETWEEN SUCCESSIVE SADDLE GRADIENTS: -0.984
 
 
 ERROR REACTANT - PRODUCT 0.001691668926
 
 
 DESADDLE_1 0.000259488274
 
 RMSQ FORCE :   0.0015284  MAXIMUM :   0.0003000  CONVERGED :NO 
 MAX FORCE  :   0.0042766  MAXIMUM :   0.0004500  CONVERGED :NO 


 UNRELAXED COORDINATES OF SADDLE STEP 16 IN ANGSTROM

  NO.  ATOM        X              Y              Z        Z-ATOM   MASS   TYPE

    1  SI       -0.115555      -0.000032      -0.052455      14    28.085  QM
    2  H         0.102192       1.151934       0.918824       1     1.008  QM
    3  H         0.102285      -1.151155       0.919801       1     1.008  QM
    4  H         1.438466      -0.000293      -0.641212       1     1.008  QM
    5  H         1.632943       0.000230       0.258734       1     1.008  QM


 UNRELAXED SCF-ENERGY CALCULATED IN 11 CYCLES
 
 UNRELAXED TOTAL SADDLE ENERGY = -291.546541271531
 
 
 
 
 ***************************************
 *** MOLECULAR GEOMETRY OPTIMIZATION ***
 ***************************************
 
 INTERPOLATION DISTANCE: 1.0567372662
 
 *** ACTIVE DEGREES OF FREEDOM: 9 ***
 
 *** ENTERING OPTIMIZATION CYCLE: 1 ***
 

 PROJECTED CARTESIAN GRADIENTS IN A.U.

  NO.  ATOM        X             Y             Z

    1  SI       0.000924      0.000001      0.000664
    2  H       -0.001704      0.000039     -0.000919
    3  H       -0.001702     -0.000041     -0.000920
    4  H       -0.002662     -0.000009     -0.009985
    5  H        0.001193      0.000007      0.008319


 ACTIVE CARTESIAN GRADIENTS

              1          2          3          4          5          6
           0.002721   0.000003   0.001822  -0.000503  -0.000108   0.000041

              7          8          9
          -0.000518   0.000022  -0.013227


 FULL LOCAL GRADIENT

              1          2          3          4          5          6
          -0.010186  -0.000003  -0.001103   0.000649   0.000791  -0.000260

              7          8          9
           0.000443  -0.000265   0.008936


 TANGENTIAL LOCAL GRADIENTS IN A.U.

              1          2          3          4          5          6
          -0.000003  -0.001103   0.000649   0.000791  -0.000260   0.000443

              7          8
          -0.000265   0.008936
 
 RMSQ FORCE :   0.0032102  MAXIMUM :   0.0003000  CONVERGED : NO
 MAX FORCE  :   0.0089356  MAXIMUM :   0.0004500  CONVERGED : NO
 RMSQ FORCE6:   4.9967898  MAXIMUM6:   0.0003000  CONVERGED : NO
 MAX FORCE6 :   4.9910644  MAXIMUM6:   0.0004500  CONVERGED : NO
 


 HESSIAN EIGENVALUES


                1           2           3           4           5           6
             1.00000     1.00000     1.00000     1.00000     1.00000     1.00000
 


                7           8
             1.00000     1.00000
 


 LAMBDA FOR LMQA STEP: 0.00

  |TANGENTIAL STEP| =   0.009080  |PARALLEL STEP| =   0.000039


 STEP IN NORMAL COORDINATES

              1          2          3          4          5          6
           0.005019  -0.000002   0.000125   0.000882   0.001946  -0.000650

              7          8          9
           0.000310  -0.000699   0.007188

 DISPLACEMENT STEP IN ANGSTROM

  NO.  ATOM        X             Y             Z

    1  SI       0.000901     -0.000000      0.000199
    2  H       -0.000763      0.000655     -0.000350
    3  H       -0.000764     -0.000655     -0.000348
    4  H       -0.001370      0.000004      0.002523
    5  H       -0.001862     -0.000003     -0.002874


 ACTIVE CARTESIAN DISPLACEMENT STEP

              1          2          3          4          5          6
           0.005019  -0.000002   0.000125   0.000882   0.001946  -0.000650

              7          8          9
           0.000310  -0.000699   0.007188
 
 PREDICTED ENERGY CHANGE: -0.000040823
 
 INTERPOLATION DISTANCE: 1.0567372662
 
 *** SCFTOL TIGHTEN TO 0.750E-07 ***
 
 *** CDFTOL TIGHTEN TO 0.500E-04 ***


 COORDINATES OF OPTIMIZATION STEP 1 IN ANGSTROM

  NO.  ATOM        X              Y              Z        Z-ATOM   MASS   TYPE

    1  SI       -0.114654      -0.000032      -0.052256      14    28.085  QM
    2  H         0.101429       1.152589       0.918474       1     1.008  QM
    3  H         0.101521      -1.151810       0.919453       1     1.008  QM
    4  H         1.437096      -0.000289      -0.638689       1     1.008  QM
    5  H         1.631081       0.000227       0.255860       1     1.008  QM


 
 NEW SCF-ENERGY CALCULATED IN 9 CYCLES
 

 TOTAL ENERGY    =       -291.546614533

 ENERGY CHANGE =         -0.000073261
 ENERGY RATIO  =          1.794613270
 TRUST RADIUS  =          0.200000000
 
 BFGS DELTA*GAMMA: 0.173E-04
 
 BFGS DELTA*DE2*DELTA: 0.825E-04
 
 *** ENTERING OPTIMIZATION CYCLE: 2 ***
 

 PROJECTED CARTESIAN GRADIENTS IN A.U.

  NO.  ATOM        X             Y             Z

    1  SI       0.001228      0.000001      0.000691
    2  H       -0.001890      0.000094     -0.000977
    3  H       -0.001888     -0.000096     -0.000978
    4  H       -0.003166     -0.000009     -0.008813
    5  H        0.000462      0.000006      0.007119


 ACTIVE CARTESIAN GRADIENTS

              1          2          3          4          5          6
           0.003619   0.000003   0.001693  -0.000275   0.000038  -0.000082

              7          8          9
          -0.000319  -0.000130  -0.011553


 FULL LOCAL GRADIENT

              1          2          3          4          5          6
          -0.009962  -0.000002  -0.000754   0.000458   0.000835  -0.000199

              7          8          9
           0.000221  -0.000183   0.006985


 TANGENTIAL LOCAL GRADIENTS IN A.U.

              1          2          3          4          5          6
          -0.000002  -0.000754   0.000458   0.000835  -0.000199   0.000221

              7          8
          -0.000183   0.006985

 COSANG =         0.999230345
 
 RMSQ FORCE :   0.0025098  MAXIMUM :   0.0003000  CONVERGED : NO
 MAX FORCE  :   0.0069854  MAXIMUM :   0.0004500  CONVERGED : NO
 RMSQ FORCE6:   4.4698912  MAXIMUM6:   0.0003000  CONVERGED : NO
 MAX FORCE6 :   4.4658882  MAXIMUM6:   0.0004500  CONVERGED : NO
 RMSQ DR    :   0.0030266  MAXIMUM :   0.0012000  CONVERGED : NO
 MAX DR     :   0.0071878  MAXIMUM :   0.0018000  CONVERGED : NO
 


 HESSIAN EIGENVALUES


                1           2           3           4           5           6
             0.20793     1.00000     1.00000     1.00000     1.00000     1.00000
 


                7           8
             1.00000     1.00576
 


 LAMBDA FOR LMQA STEP: 0.00

  |TANGENTIAL STEP| =   0.034140  |PARALLEL STEP| =   0.000552


 STEP IN NORMAL COORDINATES

              1          2          3          4          5          6
           0.019056  -0.000008   0.001083   0.003090   0.008425  -0.002450

              7          8          9
           0.000553  -0.002544   0.026612

 DISPLACEMENT STEP IN ANGSTROM

  NO.  ATOM        X             Y             Z

    1  SI       0.003422     -0.000001      0.000839
    2  H       -0.003039      0.002927     -0.001457
    3  H       -0.003044     -0.002927     -0.001449
    4  H       -0.005059      0.000016      0.009226
    5  H       -0.006924     -0.000012     -0.010748


 ACTIVE CARTESIAN DISPLACEMENT STEP

              1          2          3          4          5          6
           0.019056  -0.000008   0.001083   0.003090   0.008425  -0.002450

              7          8          9
           0.000553  -0.002544   0.026612
 
 PREDICTED ENERGY CHANGE: -0.000116064
 
 INTERPOLATION DISTANCE: 1.0567372662
 
 *** SCFTOL TIGHTEN TO 0.500E-07 ***
 
 *** CDFTOL TIGHTEN TO 0.250E-04 ***


 COORDINATES OF OPTIMIZATION STEP 2 IN ANGSTROM

  NO.  ATOM        X              Y              Z        Z-ATOM   MASS   TYPE

    1  SI       -0.111231      -0.000033      -0.051417      14    28.085  QM
    2  H         0.098390       1.155516       0.917017       1     1.008  QM
    3  H         0.098477      -1.154736       0.918004       1     1.008  QM
    4  H         1.432037      -0.000274      -0.629463       1     1.008  QM
    5  H         1.624157       0.000215       0.245112       1     1.008  QM


 
 NEW SCF-ENERGY CALCULATED IN 9 CYCLES
 

 TOTAL ENERGY    =       -291.546727299

 ENERGY CHANGE =         -0.000112766
 ENERGY RATIO  =          0.971582459
 TRUST RADIUS  =          0.200000000
 
 BFGS DELTA*GAMMA: 0.252E-03
 
 BFGS DELTA*DE2*DELTA: 0.242E-03
 
 *** ENTERING OPTIMIZATION CYCLE: 3 ***
 

 PROJECTED CARTESIAN GRADIENTS IN A.U.

  NO.  ATOM        X             Y             Z

    1  SI       0.002328      0.000001      0.000773
    2  H       -0.002548      0.000372     -0.001137
    3  H       -0.002546     -0.000373     -0.001138
    4  H       -0.004851     -0.000005     -0.004098
    5  H       -0.002344      0.000003      0.002290


 ACTIVE CARTESIAN GRADIENTS

              1          2          3          4          5          6
           0.006860   0.000002   0.001162   0.000553   0.000680  -0.000500

              7          8          9
           0.000366  -0.000629  -0.004793


 FULL LOCAL GRADIENT

              1          2          3          4          5          6
          -0.008434  -0.000001   0.000587  -0.000248   0.000855  -0.000004

              7          8          9
          -0.000554   0.000067  -0.000585


 TANGENTIAL LOCAL GRADIENTS IN A.U.

              1          2          3          4          5          6
          -0.000001   0.000587  -0.000248   0.000855  -0.000004  -0.000554

              7          8
           0.000067  -0.000585

 COSANG =        -0.427930556
 
 RMSQ FORCE :   0.0004732  MAXIMUM :   0.0003000  CONVERGED : NO
 MAX FORCE  :   0.0008550  MAXIMUM :   0.0004500  CONVERGED : NO
 RMSQ FORCE6:   3.8726171  MAXIMUM6:   0.0003000  CONVERGED : NO
 MAX FORCE6 :   3.8723237  MAXIMUM6:   0.0004500  CONVERGED : NO
 RMSQ DR    :   0.0113813  MAXIMUM :   0.0012000  CONVERGED : NO
 MAX DR     :   0.0266125  MAXIMUM :   0.0018000  CONVERGED : NO
 


 HESSIAN EIGENVALUES


                1           2           3           4           5           6
             0.21316     1.00000     1.00000     1.00000     1.00000     1.00000
 


                7           8
             1.00002     1.01312
 


 LAMBDA FOR LMQA STEP: 0.00

  |TANGENTIAL STEP| =   0.002720  |PARALLEL STEP| =   0.000004


 STEP IN NORMAL COORDINATES

              1          2          3          4          5          6
          -0.001726  -0.000001   0.000330  -0.000428   0.000203   0.000164

              7          8          9
          -0.000530   0.000237  -0.001930

 DISPLACEMENT STEP IN ANGSTROM

  NO.  ATOM        X             Y             Z

    1  SI      -0.000310     -0.000000     -0.000016
    2  H        0.000185      0.000135      0.000021
    3  H        0.000185     -0.000134      0.000022
    4  H        0.000588      0.000000     -0.000708
    5  H        0.000678     -0.000000      0.000751


 ACTIVE CARTESIAN DISPLACEMENT STEP

              1          2          3          4          5          6
          -0.001726  -0.000001   0.000330  -0.000428   0.000203   0.000164

              7          8          9
          -0.000530   0.000237  -0.001930
 
 PREDICTED ENERGY CHANGE: -0.000001352
 
 INTERPOLATION DISTANCE: 1.0567372662
 
 *** SCFTOL TIGHTEN TO 0.100E-07 ***
 
 *** CDFTOL TIGHTEN TO 0.750E-05 ***


 COORDINATES OF OPTIMIZATION STEP 3 IN ANGSTROM

  NO.  ATOM        X              Y              Z        Z-ATOM   MASS   TYPE

    1  SI       -0.111541      -0.000033      -0.051434      14    28.085  QM
    2  H         0.098576       1.155651       0.917038       1     1.008  QM
    3  H         0.098662      -1.154871       0.918025       1     1.008  QM
    4  H         1.432625      -0.000273      -0.630170       1     1.008  QM
    5  H         1.624835       0.000214       0.245863       1     1.008  QM


 
 NEW SCF-ENERGY CALCULATED IN 9 CYCLES
 

 TOTAL ENERGY    =       -291.546729218

 ENERGY CHANGE =         -0.000001920
 ENERGY RATIO  =          1.419610968
 TRUST RADIUS  =          0.200000000
 
 BFGS DELTA*GAMMA: 0.167E-05
 
 BFGS DELTA*DE2*DELTA: 0.276E-05
 
 *** ENTERING OPTIMIZATION CYCLE: 4 ***
 

 PROJECTED CARTESIAN GRADIENTS IN A.U.

  NO.  ATOM        X             Y             Z

    1  SI       0.002236      0.000001      0.000761
    2  H       -0.002496      0.000411     -0.001103
    3  H       -0.002494     -0.000413     -0.001104
    4  H       -0.004700     -0.000005     -0.004495
    5  H       -0.002114      0.000003      0.002684


 ACTIVE CARTESIAN GRADIENTS

              1          2          3          4          5          6
           0.006589   0.000002   0.001186   0.000472   0.000707  -0.000456

              7          8          9
           0.000270  -0.000567  -0.005350


 FULL LOCAL GRADIENT

              1          2          3          4          5          6
          -0.008585  -0.000001   0.000490  -0.000176   0.000768  -0.000031

              7          8          9
          -0.000447   0.000024   0.000026


 TANGENTIAL LOCAL GRADIENTS IN A.U.

              1          2          3          4          5          6
          -0.000001   0.000490  -0.000176   0.000768  -0.000031  -0.000447

              7          8
           0.000024   0.000026

 COSANG =         0.885469368
 
 RMSQ FORCE :   0.0003644  MAXIMUM :   0.0003000  CONVERGED : NO
 MAX FORCE  :   0.0007677  MAXIMUM :   0.0004500  CONVERGED : NO
 RMSQ FORCE6:   3.1620476  MAXIMUM6:   0.0003000  CONVERGED : NO
 MAX FORCE6 :   3.1617955  MAXIMUM6:   0.0004500  CONVERGED : NO
 RMSQ DR    :   0.0009068  MAXIMUM :   0.0012000  CONVERGED :YES
 MAX DR     :   0.0019297  MAXIMUM :   0.0018000  CONVERGED : NO
 


 HESSIAN EIGENVALUES


                1           2           3           4           5           6
             0.22190     0.58514     1.00000     1.00000     1.00000     1.00000
 


                7           8
             1.00004     1.00269
 


 LAMBDA FOR LMQA STEP: 0.00

  |TANGENTIAL STEP| =   0.002617  |PARALLEL STEP| =   0.000003


 STEP IN NORMAL COORDINATES

              1          2          3          4          5          6
          -0.001286  -0.000002   0.000939  -0.000531   0.001467   0.000019

              7          8          9
          -0.001062   0.000152  -0.000854

 DISPLACEMENT STEP IN ANGSTROM

  NO.  ATOM        X             Y             Z

    1  SI      -0.000231     -0.000000      0.000084
    2  H        0.000001      0.000647     -0.000171
    3  H        0.000001     -0.000646     -0.000169
    4  H        0.000619      0.000003     -0.000381
    5  H        0.000599     -0.000002      0.000277


 ACTIVE CARTESIAN DISPLACEMENT STEP

              1          2          3          4          5          6
          -0.001286  -0.000002   0.000939  -0.000531   0.001467   0.000019

              7          8          9
          -0.001062   0.000152  -0.000854
 
 PREDICTED ENERGY CHANGE: -0.000001181
 
 INTERPOLATION DISTANCE: 1.0567372662


 COORDINATES OF OPTIMIZATION STEP 4 IN ANGSTROM

  NO.  ATOM        X              Y              Z        Z-ATOM   MASS   TYPE

    1  SI       -0.111772      -0.000033      -0.051349      14    28.085  QM
    2  H         0.098577       1.156298       0.916867       1     1.008  QM
    3  H         0.098663      -1.155517       0.917856       1     1.008  QM
    4  H         1.433244      -0.000270      -0.630551       1     1.008  QM
    5  H         1.625434       0.000212       0.246140       1     1.008  QM


 
 NEW SCF-ENERGY CALCULATED IN 9 CYCLES
 

 TOTAL ENERGY    =       -291.546731192

 ENERGY CHANGE =         -0.000001974
 ENERGY RATIO  =          1.671436643
 TRUST RADIUS  =          0.200000000
 
 BFGS DELTA*GAMMA: 0.850E-06
 
 BFGS DELTA*DE2*DELTA: 0.242E-05
 
 *** ENTERING OPTIMIZATION CYCLE: 5 ***
 

 PROJECTED CARTESIAN GRADIENTS IN A.U.

  NO.  ATOM        X             Y             Z

    1  SI       0.002167      0.000001      0.000746
    2  H       -0.002453      0.000519     -0.001061
    3  H       -0.002452     -0.000521     -0.001062
    4  H       -0.004561     -0.000005     -0.004710
    5  H       -0.001975      0.000003      0.002893


 ACTIVE CARTESIAN GRADIENTS

              1          2          3          4          5          6
           0.006386   0.000002   0.001184   0.000412   0.000832  -0.000415

              7          8          9
           0.000164  -0.000499  -0.005643


 FULL LOCAL GRADIENT

              1          2          3          4          5          6
          -0.008634  -0.000001   0.000431  -0.000121   0.000589  -0.000060

              7          8          9
          -0.000329  -0.000031   0.000371


 TANGENTIAL LOCAL GRADIENTS IN A.U.

              1          2          3          4          5          6
          -0.000001   0.000431  -0.000121   0.000589  -0.000060  -0.000329

              7          8
          -0.000031   0.000371

 COSANG =         0.915264941
 
 RMSQ FORCE :   0.0003157  MAXIMUM :   0.0003000  CONVERGED : NO
 MAX FORCE  :   0.0005888  MAXIMUM :   0.0004500  CONVERGED : NO
 RMSQ FORCE6:   2.2359274  MAXIMUM6:   0.0003000  CONVERGED : NO
 MAX FORCE6 :   2.2358096  MAXIMUM6:   0.0004500  CONVERGED : NO
 RMSQ DR    :   0.0008725  MAXIMUM :   0.0012000  CONVERGED :YES
 MAX DR     :   0.0014672  MAXIMUM :   0.0018000  CONVERGED :YES
 


 HESSIAN EIGENVALUES


                1           2           3           4           5           6
             0.10249     0.43763     1.00000     1.00000     1.00000     1.00001
 


                7           8
             1.00004     1.02121
 


 LAMBDA FOR LMQA STEP: 0.00

  |TANGENTIAL STEP| =   0.007180  |PARALLEL STEP| =   0.000024


 STEP IN NORMAL COORDINATES

              1          2          3          4          5          6
          -0.002096  -0.000007   0.003145  -0.001328   0.005065  -0.000238

              7          8          9
          -0.003124   0.000120  -0.000167

 DISPLACEMENT STEP IN ANGSTROM

  NO.  ATOM        X             Y             Z

    1  SI      -0.000376     -0.000001      0.000362
    2  H       -0.000308      0.002169     -0.000730
    3  H       -0.000309     -0.002166     -0.000723
    4  H        0.001391      0.000011     -0.000313
    5  H        0.001213     -0.000009     -0.000146


 ACTIVE CARTESIAN DISPLACEMENT STEP

              1          2          3          4          5          6
          -0.002096  -0.000007   0.003145  -0.001328   0.005065  -0.000238

              7          8          9
          -0.003124   0.000120  -0.000167
 
 PREDICTED ENERGY CHANGE: -0.000002661
 
 INTERPOLATION DISTANCE: 1.0567372662
 
 *** SCFTOL TIGHTEN TO 0.500E-08 ***


 COORDINATES OF OPTIMIZATION STEP 5 IN ANGSTROM

  NO.  ATOM        X              Y              Z        Z-ATOM   MASS   TYPE

    1  SI       -0.112148      -0.000034      -0.050987      14    28.085  QM
    2  H         0.098269       1.158466       0.916137       1     1.008  QM
    3  H         0.098354      -1.157682       0.917133       1     1.008  QM
    4  H         1.434635      -0.000259      -0.630864       1     1.008  QM
    5  H         1.626646       0.000203       0.245994       1     1.008  QM


 
 NEW SCF-ENERGY CALCULATED IN 9 CYCLES
 

 TOTAL ENERGY    =       -291.546734949

 ENERGY CHANGE =         -0.000003757
 ENERGY RATIO  =          1.412048724
 TRUST RADIUS  =          0.200000000
 
 BFGS DELTA*GAMMA: 0.358E-05
 
 BFGS DELTA*DE2*DELTA: 0.573E-05
 
 *** ENTERING OPTIMIZATION CYCLE: 6 ***
 

 PROJECTED CARTESIAN GRADIENTS IN A.U.

  NO.  ATOM        X             Y             Z

    1  SI       0.002065      0.000000      0.000721
    2  H       -0.002394      0.000847     -0.000979
    3  H       -0.002394     -0.000848     -0.000980
    4  H       -0.004295     -0.000004     -0.004909
    5  H       -0.001818      0.000003      0.003062


 ACTIVE CARTESIAN GRADIENTS

              1          2          3          4          5          6
           0.006083   0.000001   0.001170   0.000311   0.001239  -0.000336

              7          8          9
          -0.000076  -0.000354  -0.005881


 FULL LOCAL GRADIENT

              1          2          3          4          5          6
          -0.008613   0.000000   0.000342  -0.000024   0.000087  -0.000122

              7          8          9
          -0.000059  -0.000160   0.000691


 TANGENTIAL LOCAL GRADIENTS IN A.U.

              1          2          3          4          5          6
           0.000000   0.000342  -0.000024   0.000087  -0.000122  -0.000059

              7          8
          -0.000160   0.000691

 COSANG =         0.681669762
 
 RMSQ FORCE :   0.0002845  MAXIMUM :   0.0003000  CONVERGED :YES
 MAX FORCE  :   0.0006915  MAXIMUM :   0.0004500  CONVERGED : NO
 RMSQ FORCE6:   0.0016465  MAXIMUM6:   0.0003000  CONVERGED : NO
 MAX FORCE6 :   0.0046394  MAXIMUM6:   0.0004500  CONVERGED : NO
 RMSQ DR    :   0.0023934  MAXIMUM :   0.0012000  CONVERGED : NO
 MAX DR     :   0.0050645  MAXIMUM :   0.0018000  CONVERGED : NO
 


 HESSIAN EIGENVALUES


                1           2           3           4           5           6
             0.06410     0.42496     1.00000     1.00000     1.00000     1.00002
 


                7           8
             1.00005     1.04795
 


 LAMBDA FOR LMQA STEP: 0.00

  |TANGENTIAL STEP| =   0.005198  |PARALLEL STEP| =   0.000013


 STEP IN NORMAL COORDINATES

              1          2          3          4          5          6
          -0.000333  -0.000004   0.002513  -0.000747   0.003702  -0.000410

              7          8          9
          -0.002047  -0.000235   0.001383

 DISPLACEMENT STEP IN ANGSTROM

  NO.  ATOM        X             Y             Z

    1  SI      -0.000060     -0.000001      0.000338
    2  H       -0.000422      0.001556     -0.000696
    3  H       -0.000422     -0.001554     -0.000691
    4  H        0.000649      0.000009      0.000317
    5  H        0.000511     -0.000008     -0.000713


 ACTIVE CARTESIAN DISPLACEMENT STEP

              1          2          3          4          5          6
          -0.000333  -0.000004   0.002513  -0.000747   0.003702  -0.000410

              7          8          9
          -0.002047  -0.000235   0.001383
 
 PREDICTED ENERGY CHANGE: -0.000001192
 
 INTERPOLATION DISTANCE: 1.0567372662


 COORDINATES OF OPTIMIZATION STEP 6 IN ANGSTROM

  NO.  ATOM        X              Y              Z        Z-ATOM   MASS   TYPE

    1  SI       -0.112208      -0.000035      -0.050650      14    28.085  QM
    2  H         0.097847       1.160023       0.915441       1     1.008  QM
    3  H         0.097931      -1.159237       0.916442       1     1.008  QM
    4  H         1.435284      -0.000250      -0.630548       1     1.008  QM
    5  H         1.627157       0.000195       0.245282       1     1.008  QM


 
 NEW SCF-ENERGY CALCULATED IN 8 CYCLES
 

 TOTAL ENERGY    =       -291.546736663

 ENERGY CHANGE =         -0.000001714
 ENERGY RATIO  =          1.438221231
 TRUST RADIUS  =          0.200000000
 
 BFGS DELTA*GAMMA: 0.157E-05
 
 BFGS DELTA*DE2*DELTA: 0.260E-05
 
 *** ENTERING OPTIMIZATION CYCLE: 7 ***
 

 PROJECTED CARTESIAN GRADIENTS IN A.U.

  NO.  ATOM        X             Y             Z

    1  SI       0.002057      0.000000      0.000724
    2  H       -0.002398      0.001048     -0.000974
    3  H       -0.002398     -0.001048     -0.000974
    4  H       -0.004201     -0.000004     -0.004761
    5  H       -0.001864      0.000002      0.002889


 ACTIVE CARTESIAN GRADIENTS

              1          2          3          4          5          6
           0.006060   0.000000   0.001189   0.000297   0.001503  -0.000316

              7          8          9
          -0.000178  -0.000302  -0.005638


 FULL LOCAL GRADIENT

              1          2          3          4          5          6
          -0.008489   0.000001   0.000300  -0.000004  -0.000203  -0.000142

              7          8          9
           0.000058  -0.000214   0.000466


 TANGENTIAL LOCAL GRADIENTS IN A.U.

              1          2          3          4          5          6
           0.000001   0.000300  -0.000004  -0.000203  -0.000142   0.000058

              7          8
          -0.000214   0.000466

 COSANG =         0.875996995
 
 RMSQ FORCE :   0.0002284  MAXIMUM :   0.0003000  CONVERGED :YES
 MAX FORCE  :   0.0004659  MAXIMUM :   0.0004500  CONVERGED : NO
 RMSQ FORCE6:   0.0010290  MAXIMUM6:   0.0003000  CONVERGED : NO
 MAX FORCE6 :   0.0029261  MAXIMUM6:   0.0004500  CONVERGED : NO
 RMSQ DR    :   0.0017325  MAXIMUM :   0.0012000  CONVERGED : NO
 MAX DR     :   0.0037018  MAXIMUM :   0.0018000  CONVERGED : NO
 


 HESSIAN EIGENVALUES


                1           2           3           4           5           6
             0.05479     0.31366     0.99793     1.00000     1.00000     1.00000
 


                7           8
             1.00002     1.00328
 


 LAMBDA FOR LMQA STEP: 0.00

  |TANGENTIAL STEP| =   0.002780  |PARALLEL STEP| =   0.000004


 STEP IN NORMAL COORDINATES

              1          2          3          4          5          6
           0.000509  -0.000001   0.001458  -0.000229   0.001467  -0.000409

              7          8          9
          -0.000747  -0.000434   0.001492

 DISPLACEMENT STEP IN ANGSTROM

  NO.  ATOM        X             Y             Z

    1  SI       0.000091     -0.000000      0.000221
    2  H       -0.000325      0.000608     -0.000484
    3  H       -0.000324     -0.000607     -0.000482
    4  H        0.000076      0.000004      0.000472
    5  H        0.000091     -0.000004     -0.000674


 ACTIVE CARTESIAN DISPLACEMENT STEP

              1          2          3          4          5          6
           0.000509  -0.000001   0.001458  -0.000229   0.001467  -0.000409

              7          8          9
          -0.000747  -0.000434   0.001492
 
 PREDICTED ENERGY CHANGE: -0.000000518
 
 INTERPOLATION DISTANCE: 1.0567372662
 
 *** SCFTOL TIGHTEN TO 0.100E-08 ***
 
 *** CDFTOL TIGHTEN TO 0.500E-05 ***


 COORDINATES OF OPTIMIZATION STEP 7 IN ANGSTROM

  NO.  ATOM        X              Y              Z        Z-ATOM   MASS   TYPE

    1  SI       -0.112117      -0.000035      -0.050428      14    28.085  QM
    2  H         0.097522       1.160631       0.914957       1     1.008  QM
    3  H         0.097607      -1.159844       0.915960       1     1.008  QM
    4  H         1.435360      -0.000246      -0.630075       1     1.008  QM
    5  H         1.627248       0.000191       0.244608       1     1.008  QM


 
 NEW SCF-ENERGY CALCULATED IN 9 CYCLES
 

 TOTAL ENERGY    =       -291.546737339

 ENERGY CHANGE =         -0.000000676
 ENERGY RATIO  =          1.304134489
 TRUST RADIUS  =          0.200000000
 
 BFGS DELTA*GAMMA: 0.774E-06
 
 BFGS DELTA*DE2*DELTA: 0.110E-05
 
 *** ENTERING OPTIMIZATION CYCLE: 8 ***
 

 PROJECTED CARTESIAN GRADIENTS IN A.U.

  NO.  ATOM        X             Y             Z

    1  SI       0.002096      0.000000      0.000749
    2  H       -0.002438      0.001089     -0.001034
    3  H       -0.002437     -0.001089     -0.001035
    4  H       -0.004221     -0.000003     -0.004525
    5  H       -0.001970      0.000002      0.002640


 ACTIVE CARTESIAN GRADIENTS

              1          2          3          4          5          6
           0.006174   0.000000   0.001257   0.000329   0.001568  -0.000338

              7          8          9
          -0.000165  -0.000326  -0.005290


 FULL LOCAL GRADIENT

              1          2          3          4          5          6
          -0.008385   0.000001   0.000251  -0.000028  -0.000250  -0.000127

              7          8          9
           0.000048  -0.000198   0.000090


 TANGENTIAL LOCAL GRADIENTS IN A.U.

              1          2          3          4          5          6
           0.000001   0.000251  -0.000028  -0.000250  -0.000127   0.000048

              7          8
          -0.000198   0.000090

 COSANG =         0.817164091
 
 *** CONVERGED BY GRADIENT AND DISPLACEMENT CRITERIA ***
 *** AFTER 7 OPTIMIZATION CYCLES ***
 
 
 RMSQ FORCE :   0.0001548  MAXIMUM :   0.0003000  CONVERGED :YES
 MAX FORCE  :   0.0002507  MAXIMUM :   0.0004500  CONVERGED :YES
 RMSQ FORCE6:   0.0001967  MAXIMUM6:   0.0003000  CONVERGED :YES
 MAX FORCE6 :   0.0004443  MAXIMUM6:   0.0004500  CONVERGED :YES
 RMSQ DR    :   0.0009268  MAXIMUM :   0.0012000  CONVERGED :YES
 MAX DR     :   0.0014923  MAXIMUM :   0.0018000  CONVERGED :YES
 
 
 *** THE GEOMETRY IS OPTIMIZED ***
 
 
 INTERPOLATION DISTANCE: 1.0567372662


 RELAXED PRODUCT COORDINATES OF SADDLE STEP 16 IN ANGSTROM

  NO.  ATOM        X              Y              Z        Z-ATOM   MASS   TYPE

    1  SI       -0.112117      -0.000035      -0.050428      14    28.085  QM
    2  H         0.097522       1.160631       0.914957       1     1.008  QM
    3  H         0.097607      -1.159844       0.915960       1     1.008  QM
    4  H         1.435360      -0.000246      -0.630075       1     1.008  QM
    5  H         1.627248       0.000191       0.244608       1     1.008  QM


 NUMBER OF CONSTRAINED OPTIMIZATION CYCLES: 7
 
 RELAXED PRODUCT ENERGY = -291.546737338539
 
 ANGLE BETWEEN SUCCESSIVE SADDLE GRADIENTS: -0.988
 
 
 ERROR REACTANT - PRODUCT 0.001432180651
 
 
 DESADDLE_1 0.000640639396
 
 RMSQ FORCE :   0.0026358  MAXIMUM :   0.0003000  CONVERGED :NO 
 MAX FORCE  :   0.0072512  MAXIMUM :   0.0004500  CONVERGED :NO 


 UNRELAXED COORDINATES OF SADDLE STEP 17 IN ANGSTROM

  NO.  ATOM        X              Y              Z        Z-ATOM   MASS   TYPE

    1  SI       -0.110311      -0.000035      -0.049600      14    28.085  QM
    2  H         0.079458       1.166742       0.905602       1     1.008  QM
    3  H         0.079543      -1.165965       0.906615       1     1.008  QM
    4  H         1.404045      -0.000263      -0.662178       1     1.008  QM
    5  H         1.613099       0.000201       0.259161       1     1.008  QM


 UNRELAXED SCF-ENERGY CALCULATED IN 11 CYCLES
 
 UNRELAXED TOTAL SADDLE ENERGY = -291.545794030754
 
 
 
 
 ***************************************
 *** MOLECULAR GEOMETRY OPTIMIZATION ***
 ***************************************
 
 INTERPOLATION DISTANCE: 0.9510473364
 
 *** ACTIVE DEGREES OF FREEDOM: 9 ***
 
 *** ENTERING OPTIMIZATION CYCLE: 1 ***
 

 PROJECTED CARTESIAN GRADIENTS IN A.U.

  NO.  ATOM        X             Y             Z

    1  SI       0.001607      0.000000      0.000849
    2  H       -0.002367      0.000575     -0.001173
    3  H       -0.002367     -0.000576     -0.001174
    4  H       -0.003813     -0.000006     -0.009338
    5  H        0.000063      0.000005      0.007205


 ACTIVE CARTESIAN GRADIENTS

              1          2          3          4          5          6
           0.004727   0.000001   0.002020  -0.000255   0.000689  -0.000088

              7          8          9
          -0.000510  -0.000069  -0.012014


 FULL LOCAL GRADIENT

              1          2          3          4          5          6
          -0.011467  -0.000000  -0.000798   0.000503   0.000358  -0.000259

              7          8          9
           0.000420  -0.000306   0.006223


 TANGENTIAL LOCAL GRADIENTS IN A.U.

              1          2          3          4          5          6
          -0.000000  -0.000798   0.000503   0.000358  -0.000259   0.000420

              7          8
          -0.000306   0.006223
 
 RMSQ FORCE :   0.0022382  MAXIMUM :   0.0003000  CONVERGED : NO
 MAX FORCE  :   0.0062225  MAXIMUM :   0.0004500  CONVERGED : NO
 RMSQ FORCE6:   4.9977618  MAXIMUM6:   0.0003000  CONVERGED : NO
 MAX FORCE6 :   4.9937775  MAXIMUM6:   0.0004500  CONVERGED : NO
 


 HESSIAN EIGENVALUES


                1           2           3           4           5           6
             1.00000     1.00000     1.00000     1.00000     1.00000     1.00000
 


                7           8
             1.00000     1.00000
 


 LAMBDA FOR LMQA STEP: 0.00

  |TANGENTIAL STEP| =   0.006330  |PARALLEL STEP| =   0.000021


 STEP IN NORMAL COORDINATES

              1          2          3          4          5          6
           0.003744   0.000000   0.000124   0.000684   0.001135  -0.000521

              7          8          9
           0.000352  -0.000591   0.004852

 DISPLACEMENT STEP IN ANGSTROM

  NO.  ATOM        X             Y             Z

    1  SI       0.000674      0.000000      0.000148
    2  H       -0.000567      0.000360     -0.000279
    3  H       -0.000567     -0.000361     -0.000278
    4  H       -0.001066      0.000001      0.001718
    5  H       -0.001355     -0.000001     -0.001941


 ACTIVE CARTESIAN DISPLACEMENT STEP

              1          2          3          4          5          6
           0.003744   0.000000   0.000124   0.000684   0.001135  -0.000521

              7          8          9
           0.000352  -0.000591   0.004852
 
 PREDICTED ENERGY CHANGE: -0.000019796
 
 INTERPOLATION DISTANCE: 0.9510473364
 
 *** SCFTOL TIGHTEN TO 0.500E-07 ***
 
 *** CDFTOL TIGHTEN TO 0.250E-04 ***


 COORDINATES OF OPTIMIZATION STEP 1 IN ANGSTROM

  NO.  ATOM        X              Y              Z        Z-ATOM   MASS   TYPE

    1  SI       -0.109637      -0.000035      -0.049452      14    28.085  QM
    2  H         0.078891       1.167102       0.905323       1     1.008  QM
    3  H         0.078976      -1.166326       0.906337       1     1.008  QM
    4  H         1.402979      -0.000262      -0.660460       1     1.008  QM
    5  H         1.611744       0.000200       0.257220       1     1.008  QM


 
 NEW SCF-ENERGY CALCULATED IN 9 CYCLES
 

 TOTAL ENERGY    =       -291.545829732

 ENERGY CHANGE =         -0.000035701
 ENERGY RATIO  =          1.803470653
 TRUST RADIUS  =          0.200000000
 
 BFGS DELTA*GAMMA: 0.798E-05
 
 BFGS DELTA*DE2*DELTA: 0.401E-04
 
 *** ENTERING OPTIMIZATION CYCLE: 2 ***
 

 PROJECTED CARTESIAN GRADIENTS IN A.U.

  NO.  ATOM        X             Y             Z

    1  SI       0.001853      0.000001      0.000871
    2  H       -0.002521      0.000592     -0.001226
    3  H       -0.002521     -0.000593     -0.001226
    4  H       -0.004267     -0.000006     -0.008626
    5  H       -0.000472      0.000004      0.006481


 ACTIVE CARTESIAN GRADIENTS

              1          2          3          4          5          6
           0.005450   0.000001   0.001925  -0.000072   0.000771  -0.000195

              7          8          9
          -0.000342  -0.000203  -0.011012


 FULL LOCAL GRADIENT

              1          2          3          4          5          6
          -0.011422  -0.000000  -0.000522   0.000350   0.000416  -0.000197

              7          8          9
           0.000236  -0.000220   0.004928


 TANGENTIAL LOCAL GRADIENTS IN A.U.

              1          2          3          4          5          6
          -0.000000  -0.000522   0.000350   0.000416  -0.000197   0.000236

              7          8
          -0.000220   0.004928

 COSANG =         0.999172225
 
 RMSQ FORCE :   0.0017676  MAXIMUM :   0.0003000  CONVERGED : NO
 MAX FORCE  :   0.0049280  MAXIMUM :   0.0004500  CONVERGED : NO
 RMSQ FORCE6:   4.4705550  MAXIMUM6:   0.0003000  CONVERGED : NO
 MAX FORCE6 :   4.4677283  MAXIMUM6:   0.0004500  CONVERGED : NO
 RMSQ DR    :   0.0021102  MAXIMUM :   0.0012000  CONVERGED : NO
 MAX DR     :   0.0048524  MAXIMUM :   0.0018000  CONVERGED : NO
 


 HESSIAN EIGENVALUES


                1           2           3           4           5           6
             0.19766     1.00000     1.00000     1.00000     1.00000     1.00000
 


                7           8
             1.00000     1.00668
 


 LAMBDA FOR LMQA STEP: 0.00

  |TANGENTIAL STEP| =   0.025294  |PARALLEL STEP| =   0.000336


 STEP IN NORMAL COORDINATES

              1          2          3          4          5          6
           0.015058  -0.000001   0.001102   0.002502   0.005249  -0.002061

              7          8          9
           0.000922  -0.002260   0.019181

 DISPLACEMENT STEP IN ANGSTROM

  NO.  ATOM        X             Y             Z

    1  SI       0.002709      0.000000      0.000679
    2  H       -0.002418      0.001750     -0.001250
    3  H       -0.002419     -0.001751     -0.001246
    4  H       -0.004125      0.000008      0.006679
    5  H       -0.005339     -0.000008     -0.007767


 ACTIVE CARTESIAN DISPLACEMENT STEP

              1          2          3          4          5          6
           0.015058  -0.000001   0.001102   0.002502   0.005249  -0.002061

              7          8          9
           0.000922  -0.002260   0.019181
 
 PREDICTED ENERGY CHANGE: -0.000059419
 
 INTERPOLATION DISTANCE: 0.9510473364
 
 *** SCFTOL TIGHTEN TO 0.250E-07 ***
 
 *** CDFTOL TIGHTEN TO 0.100E-04 ***


 COORDINATES OF OPTIMIZATION STEP 2 IN ANGSTROM

  NO.  ATOM        X              Y              Z        Z-ATOM   MASS   TYPE

    1  SI       -0.106928      -0.000035      -0.048773      14    28.085  QM
    2  H         0.076473       1.168852       0.904073       1     1.008  QM
    3  H         0.076557      -1.168077       0.905091       1     1.008  QM
    4  H         1.398854      -0.000254      -0.653782       1     1.008  QM
    5  H         1.606405       0.000192       0.249454       1     1.008  QM


 
 NEW SCF-ENERGY CALCULATED IN 11 CYCLES
 

 TOTAL ENERGY    =       -291.545889780

 ENERGY CHANGE =         -0.000060049
 ENERGY RATIO  =          1.010592076
 TRUST RADIUS  =          0.200000000
 
 BFGS DELTA*GAMMA: 0.126E-03
 
 BFGS DELTA*DE2*DELTA: 0.126E-03
 
 *** ENTERING OPTIMIZATION CYCLE: 3 ***
 

 PROJECTED CARTESIAN GRADIENTS IN A.U.

  NO.  ATOM        X             Y             Z

    1  SI       0.002751      0.000001      0.000940
    2  H       -0.003056      0.000694     -0.001396
    3  H       -0.003056     -0.000696     -0.001396
    4  H       -0.005840     -0.000004     -0.005641
    5  H       -0.002571      0.000002      0.003471


 ACTIVE CARTESIAN GRADIENTS

              1          2          3          4          5          6
           0.008092   0.000001   0.001533   0.000628   0.001137  -0.000571

              7          8          9
           0.000287  -0.000667  -0.006797


 FULL LOCAL GRADIENT

              1          2          3          4          5          6
          -0.010755   0.000000   0.000539  -0.000251   0.000541   0.000020

              7          8          9
          -0.000453   0.000071  -0.000235


 TANGENTIAL LOCAL GRADIENTS IN A.U.

              1          2          3          4          5          6
           0.000000   0.000539  -0.000251   0.000541   0.000020  -0.000453

              7          8
           0.000071  -0.000235

 COSANG =        -0.299498330
 
 RMSQ FORCE :   0.0003377  MAXIMUM :   0.0003000  CONVERGED : NO
 MAX FORCE  :   0.0005408  MAXIMUM :   0.0004500  CONVERGED : NO
 RMSQ FORCE6:   3.8727219  MAXIMUM6:   0.0003000  CONVERGED : NO
 MAX FORCE6 :   3.8725658  MAXIMUM6:   0.0004500  CONVERGED : NO
 RMSQ DR    :   0.0084322  MAXIMUM :   0.0012000  CONVERGED : NO
 MAX DR     :   0.0191814  MAXIMUM :   0.0018000  CONVERGED : NO
 


 HESSIAN EIGENVALUES


                1           2           3           4           5           6
             0.19526     1.00000     1.00000     1.00000     1.00000     1.00000
 


                7           8
             1.00002     1.01484
 


 LAMBDA FOR LMQA STEP: 0.00

  |TANGENTIAL STEP| =   0.001559  |PARALLEL STEP| =   0.000001


 STEP IN NORMAL COORDINATES

              1          2          3          4          5          6
          -0.000977   0.000000   0.000383  -0.000349   0.000250   0.000113

              7          8          9
          -0.000459   0.000170  -0.000945

 DISPLACEMENT STEP IN ANGSTROM
[truncated: 233,805 more chars]
