# Supplementary material for: Constrained Structure Minimizations on Hyperspheres for Minimum Energy Path Following
Source: J Chem Inf Model. 2025 Apr 1;65(7):3488–501. doi: 10.1021/acs.jcim.4c02351 (PMC12004539; doi:10.1021/acs.jcim.4c02351)
Supplement: Supplementary file 1 — ci4c02351_si_001.zip [file ci4c02351_si_001.zip › data_availability/rxn1/outputs/TS/rxn1-TS.mol]

[Molden Format]
[Atoms](Angs)
 Si     1   14      0.000000    0.000000    0.000000
  H     2    1      0.000000    0.000000    1.509248
  H     3    1      1.453627    0.000000   -0.405954
  H     4    1     -0.436724    1.462373   -0.331470
  H     5    1      0.414372    1.601891    0.314531
[GEOMETRIES] XYZ
    5

 Si      0.000000    0.000000    0.000000
  H      0.000000    0.000000    1.509248
  H      1.453627    0.000000   -0.405954
  H     -0.436724    1.462373   -0.331470
  H      0.414372    1.601891    0.314531
    5

 Si      0.000000    0.000000    0.000000
  H      0.000000    0.000000    1.506028
  H      1.439750    0.000000   -0.442009
  H     -0.500879    1.411484   -0.372041
  H      0.406008    1.588400    0.296280
    5

 Si      0.000000    0.000000    0.000000
  H      0.000000    0.000000    1.505916
  H      1.438173    0.000000   -0.446549
  H     -0.514590    1.406090   -0.378831
  H      0.400977    1.590858    0.295695
[Scfconv]
scf-first  1 THROUGH     17
   -291.35781320
   -291.10420061
   -291.38703258
   -291.45528714
   -291.49277526
   -291.51371297
   -291.53585357
   -291.54173122
   -291.54252449
   -291.54247327
   -291.54246522
   -291.54247112
   -291.54247048
   -291.54247025
   -291.54247061
   -291.54247047
   -291.54247042
scf-last   1 THROUGH      3
   -291.54237486
   -291.54237466
   -291.54237486
[GEOCONV]
energy
   -291.54277866
   -291.54237536
   -291.54237499
OPTIMIZATION CYCLES=    3
PRE OPTIMIZATION CYCLES=    0
ENERGY CYCLES =    6
