# Supplementary material for: Constrained Structure Minimizations on Hyperspheres for Minimum Energy Path Following
Source: J Chem Inf Model. 2025 Apr 1;65(7):3488–501. doi: 10.1021/acs.jcim.4c02351 (PMC12004539; doi:10.1021/acs.jcim.4c02351)
Supplement: Supplementary file 1 — ci4c02351_si_001.zip [file ci4c02351_si_001.zip › data_availability/rxn1/outputs/TS/rxn1-TS.out]

 Executing /usr/local/deMon/6.2.4/object.mpi/deMon.6.2.4.mpi.

node17
node17
node17
node17
node17
node17
node17
node17
node17
node17
node17
node17
node17
node17
node17
node17
node17
node17
node17
node17
node17
node17
node17
node17
(node17:0,1,2,3,4,5,6,7,8,9,10,11,12,13,14,15,16,17,18,19,20,21,22,23)

real	0m5.225s
user	1m23.749s
sys	0m39.555s
4.0M	.
 ******************************************************************************
 ******************************************************************************
 ***                                                                        ***
 ***                              PROGRAM deMon2k                           ***
 ***                                                                        ***
 ***                        (VERSION 6.2.4, Sep. 2023)                      ***
 ***                                                                        ***
 ***     COPYRIGHT (C) BY THE INTERNATIONAL DEMON DEVELOPERS COMMUNITY      ***
 ***                                                                        ***
 ***  AUTHORS: A.M. Koster, G. Geudtner, A. Alvarez-Ibarra, M.C. Amirani,   ***
 ***           P. Calaminici, A.A.M. Carranza, M.E. Casida, J. Carmona-     ***
 ***           Espindola, J. Cuny, F.A. Delesma, R. Delgado-Venegas, V.D.   ***
 ***           Dominguez, R. Flores-Moreno, G.U. Gamboa, A. Goursot, T.     ***
 ***           Heine, K. Hermann, A. Ipatov, F. Janetzko, A. de la Lande,   ***
 ***           F. Louisnard, J. Martin del Campo, N. Pedroza Montero, L.G.  ***
 ***           M. Pettersson, D. Mejia-Rodriguez, J. Reveles, J. Vasquez-   ***
 ***           Perez, A. Vela, B. Zuniga-Gutierrez and D.R. Salahub         ***
 ***                                                                        ***
 ******************************************************************************
 ******************************************************************************
                                                                                

 FIRST TIMING           DATE: FRI FEB 14 15:01:54 2025  TOTAL TIME:       0.085
                                                                                

 INITIALIZATION                   STEP TIME:     0.034  TOTAL TIME:       0.121

 ******************************************************************************

 RXN1 TS OPTIMIZE

 ******************************************************************************

 
 *** MOLECULAR SIMULATION DATA ***
 
 MOLECULAR CHARGE: 0
 NUMBER OF ATOMS: 5
 MOLECULAR SIMULATION TYPE: QM ONLY
 
 *** MOLECULAR QM DATA ***
 
 MULTIPLICITY: 1
 NUMBER OF QM ATOMS: 5
 NUMBER OF ELECTRONS: 18
 
 *** SCF OPTIONS ***
 
 SCF THEORY: RESTRICTED KOHN-SHAM (RKS)
 DIAGONALIZER: RS
 START GUESS: HUECKEL DENSITY
 SCF TOLERANCE: 0.100E-08
 SCF/SCP TOLERANCE WILL BE TIGHTEN
 POTENTIAL DENSITY: FITTED DENSITY
 NUMBER OF SCF ITERATIONS: 1000
 DIIS ACCELERATION: ON
 XC-POTENTIAL: PBE96 - PBE
 GRID TECHNIQUE: ADAPTIVE
 GRID PRUNING: ON
 GRID METHOD: DIRECT
 GRID GENERATING FUNCTION: SCF
 GRID TOLERANCE: 0.100E-04
 ATOMIC WEIGHT FUNCTION: BECKE SCREENED
 RADIAL QUADRATURE TYPE: GAUSS-CHEBYSHEV
 SCF METHODE: DIRECT & DOUBLE ASYMPTOTIC EXPANSION
 FREEZE AUXILIARY FUNCTIONS: OFF
 ANALYTICAL FIT SOLVER: DIAGONAL SVD
 SVD THRESHOLD: 0.100E-05
 SCF SCREENING: 0.556E-11
 SYMMETRY USE: NONE
 ROTATION OF THE ANGULAR GRIDS: ON
 SCF PRINTING UNTIL CYCLE 0
 SPHERICAL ORBITALS WILL BE USED
 
 *** GEOMETRY OPTIMIZATION OPTIONS ***
 
 NUMBER OF OPTIMIZATION STEPS: 200
 MAXIMUM OPTIMIZATION STEP: 0.300
 OPTMIZATION TOLERANCE: 0.100E-04
 COORDINATE SYSTEM: INTERNAL REDUNDANT
 TRANSITION STATE SEARCH
 FOLLOWING LOWEST MODE OF HESSIAN
 HESSIAN UPDATE: POWELL
 STEP TYPE: LEVENBERG-MARQUARDT
 THE START HESSIAN IS ANALYTICALLY CALCULATED
 NO WEIGHT DERIVATIVES WILL BE USED
 
 *** ACTIVATED INTERFACE PORTS ***
 
 FILE deMon.mol WILL BE WRITTEN
 
 
 *** GEOMETRY ***


 ORIGINAL INPUT ORIENTATION IN ANGSTROM

  NO.  ATOM        X              Y              Z        Z-ATOM   MASS

    1  SI       -0.098140      -0.000034      -0.042023      14    28.085
    2  H         0.008506       1.202562       0.863636       1     1.008
    3  H         0.008609      -1.201815       0.864706       1     1.008
    4  H         1.290089      -0.000292      -0.757534       1     1.008
    5  H         1.553594       0.000203       0.287316       1     1.008


 GENERATED Z-MATRIX IN ANGSTROM

  NO.  ATOM     NB    RAB     NC    THABC    ND    PHABCD  NCODE Z-ATOM   MASS

    1  SI                                                          14    28.085
    2  H         1    1.5092                                        1     1.008
    3  H         1    1.5092    2  105.6034                  RAD    1     1.008
    4  H         1    1.5618    2  102.2536    3 -106.6278   RAD    1     1.008
    5  H         1    1.6842    2   79.2369    3  -75.4968   RAD    1     1.008


 GENERATED Z-MATRIX ORIENTATION IN ANGSTROM

  NO.  ATOM        X            Y            Z      Z-ATOM   MASS   TYPE OPTXYZ

    1  SI        0.000000     0.000000     0.000000    14    28.085  QM       
    2  H         0.000000     0.000000     1.509248     1     1.008  QM       
    3  H         1.453627     0.000000    -0.405954     1     1.008  QM       
    4  H        -0.436724     1.462373    -0.331470     1     1.008  QM       
    5  H         0.414372     1.601891     0.314531     1     1.008  QM       


 
 
 *** ERI STATISTIC ***
 
 Est. Integrated ERIs: 184416
 Est. Asymptotic ERIS: 0
                                                                                

 INPUT                            STEP TIME:     0.046  TOTAL TIME:       0.167
 
 *** THE GENERATED Z-MATRIX ORIENTATION IS USED ***
 
 POINT GROUP: Cs
 
 GROUP ORDER: 2


 STANDARD ORIENTATION IN ANGSTROM

  NO.  ATOM        X              Y              Z        Z-ATOM   MASS   TYPE

    1  SI       -0.092502       0.062220       0.000000      14    28.085  QM
    2  H        -0.148801      -0.848479       1.202202       1     1.008  QM
    3  H        -0.148849      -0.848510      -1.202176       1     1.008  QM
    4  H         1.400926       0.519176      -0.000034       1     1.008  QM
    5  H         1.474223      -0.555894      -0.000003       1     1.008  QM
                                                                                

 SYMMETRY ANALYSIS                STEP TIME:     0.000  TOTAL TIME:       0.170
 
 NUMBER OF TB ORBITALS: 18
                                                                                

 START GUESS                      STEP TIME:     1.302  TOTAL TIME:       1.473
 
 
 GENERAL BASIS SET: (DZVP-GGA)
 
 NUMBER OF SHELLS: 20
 NUMBER OF ORBITALS: 39
 NUMBER OF PRIMITIVE GAUSSIAN EXPONENTS: 45
 
 
 GENERAL AUXIS SET: (GEN-A2*)
 
 NUMBER OF AUXILIARY FUNCTION SETS: 25
 NUMBER OF AUXILIARY FUNCTION SHELLS: 59
 NUMBER OF AUXILIARY FUNCTION: 226
                                                                                

 MPI AUXILIARY FUNCTION FIT       STEP TIME:     0.021  TOTAL TIME:       1.497  
                                                                                

 CORE INTEGRALS                   STEP TIME:     0.025  TOTAL TIME:       1.499
                                                                                

 NULLSPACE                        STEP TIME:     0.002  TOTAL TIME:       1.506
                                                                                

 ADAPTIVE GRID GENERATION         STEP TIME:     0.048  TOTAL TIME:       1.572

 CYCLE:    1    EUPPER =     -289.983073583435    CDMIX =        0.300000000000
 CYCLE:    1    ELOWER =     -443.007133077137    SHIFT =        0.000000000000
 CYCLE:    1    EXC    =      -22.006880783894    ERCDC =       16.538772684712
 CYCLE:    1    ETOTAL =     -311.989954367329    ERROR =      153.024059493702

 CYCLE:    2    EUPPER =     -289.643388690847    CDMIX =        0.300000000000
 CYCLE:    2    ELOWER =     -290.022693002870    SHIFT =        0.000000000000
 CYCLE:    2    EXC    =      -22.092953085882    ERCDC =        0.631132116436
 CYCLE:    2    ETOTAL =     -311.736341776729    ERROR =        0.379304312023

 CYCLE:    3    EUPPER =     -289.866523602503    CDMIX =        0.300000000000
 CYCLE:    3    ELOWER =     -289.900551650402    SHIFT =        0.000000000000
 CYCLE:    3    EXC    =      -22.152650143349    ERCDC =        0.146726420313
 CYCLE:    3    ETOTAL =     -312.019173745852    ERROR =        0.034028047898

 CYCLE:    4    EUPPER =     -289.899700088079    CDMIX =        0.300000000000
 CYCLE:    4    ELOWER =     -289.911049026961    SHIFT =        0.000000000000
 CYCLE:    4    EXC    =      -22.187728225283    ERCDC =        0.075356721203
 CYCLE:    4    ETOTAL =     -312.087428313362    ERROR =        0.011348938882

 CYCLE:    5    EUPPER =     -289.916713974742    CDMIX =        0.300000000000
 CYCLE:    5    ELOWER =     -289.920768532348    SHIFT =        0.000000000000
 CYCLE:    5    EXC    =      -22.208202458650    ERCDC =        0.042938330739
 CYCLE:    5    ETOTAL =     -312.124916433392    ERROR =        0.004054557606

 CYCLE:    6    EUPPER =     -289.925634437656    CDMIX =        0.300000000000
 CYCLE:    6    ELOWER =     -289.927128911288    SHIFT =        0.000000000000
 CYCLE:    6    EXC    =      -22.220219699469    ERCDC =        0.025177917663
 CYCLE:    6    ETOTAL =     -312.145854137125    ERROR =        0.001494473632

 CYCLE:    7    EUPPER =     -289.930398404146    CDMIX =        0.300000000000
 CYCLE:    7    ELOWER =     -289.930963363202    SHIFT =        0.000000000000
 CYCLE:    7    EXC    =      -22.237596334017    EDIIS =        0.014976097329
 CYCLE:    7    ETOTAL =     -312.167994738163    ERROR =        0.000564959055

 CYCLE:    8    EUPPER =     -289.935591336899    CDMIX =        0.300000000000
 CYCLE:    8    ELOWER =     -289.935597185075    SHIFT =        0.000000000000
 CYCLE:    8    EXC    =      -22.238281052703    EDIIS =        0.001870495875
 CYCLE:    8    ETOTAL =     -312.173872389602    ERROR =        0.000005848175

 CYCLE:    9    EUPPER =     -289.936404575633    CDMIX =        0.300000000000
 CYCLE:    9    ELOWER =     -289.936404770395    SHIFT =        0.000000000000
 CYCLE:    9    EXC    =      -22.238261087809    EDIIS =        0.000299991083
 CYCLE:    9    ETOTAL =     -312.174665663442    ERROR =        0.000000194762

 CYCLE:   10    EUPPER =     -289.936356894840    CDMIX =        0.300000000000
 CYCLE:   10    ELOWER =     -289.936356914867    SHIFT =        0.000000000000
 CYCLE:   10    EXC    =      -22.238257542467    EDIIS =        0.000144795463
 CYCLE:   10    ETOTAL =     -312.174614437307    ERROR =        0.000000020027

 CYCLE:   11    EUPPER =     -289.936344484521    CDMIX =        0.300000000000
 CYCLE:   11    ELOWER =     -289.936344496088    SHIFT =        0.000000000000
 CYCLE:   11    EXC    =      -22.238261907662    EDIIS =        0.000117396547
 CYCLE:   11    ETOTAL =     -312.174606392183    ERROR =        0.000000011566

 CYCLE:   12    EUPPER =     -289.936351310984    CDMIX =        0.300000000000
 CYCLE:   12    ELOWER =     -289.936351311354    SHIFT =        0.000000000000
 CYCLE:   12    EXC    =      -22.238260978847    EDIIS =        0.000015803646
 CYCLE:   12    ETOTAL =     -312.174612289831    ERROR =        0.000000000370

 CYCLE:   13    EUPPER =     -289.936351119981    CDMIX =        0.300000000000
 CYCLE:   13    ELOWER =     -289.936351120026    SHIFT =        0.000000000000
 CYCLE:   13    EXC    =      -22.238260524278    EDIIS =        0.000006480802
 CYCLE:   13    ETOTAL =     -312.174611644259    ERROR =        0.000000000045

 CYCLE:   14    EUPPER =     -289.936350504884    CDMIX =        0.300000000000
 CYCLE:   14    ELOWER =     -289.936350504894    SHIFT =        0.000000000000
 CYCLE:   14    EXC    =      -22.238260918193    EDIIS =        0.000002087522
 CYCLE:   14    ETOTAL =     -312.174611423077    ERROR =        0.000000000009

 CYCLE:   15    EUPPER =     -289.936350953194    CDMIX =        0.300000000000
 CYCLE:   15    ELOWER =     -289.936350953199    SHIFT =        0.000000000000
 CYCLE:   15    EXC    =      -22.238260830517    EDIIS =        0.000001920391
 CYCLE:   15    ETOTAL =     -312.174611783711    ERROR =        0.000000000005
 
 DIIS FAILED
 

 CYCLE:   16    EUPPER =     -289.936350825125    CDMIX =        0.300000000000
 CYCLE:   16    ELOWER =     -289.936350825126    SHIFT =        0.000000000000
 CYCLE:   16    EXC    =      -22.238260811867    ERCDC =        0.000000958848
 CYCLE:   16    ETOTAL =     -312.174611636992    ERROR =        0.000000000001
 
 DIIS FAILED
 

 CYCLE:   17    EUPPER =     -289.936350822046    CDMIX =        0.100000000000
 CYCLE:   17    ELOWER =     -289.936350822046    SHIFT =        0.000000000000
 CYCLE:   17    EXC    =      -22.238260771430    ERCDC =        0.000000238529
 CYCLE:   17    ETOTAL =     -312.174611593476    ERROR =        0.000000000000
 
 *** SCF CONVERGED ***
 
 
 RANDOMIZED SCF GRID GENERATED IN 11 CYCLES
 

 ELECTRONIC CORE ENERGY      =       -444.457823361
 ELECTRONIC COULOMB ENERGY   =        154.521566939
 ELECTRONIC HARTREE ENERGY   =       -289.936256422

 EXCHANGE ENERGY             =        -21.618095806
 CORRELATION ENERGY          =         -0.620567597
 EXCHANGE-CORRELATION ENERGY =        -22.238663403

 ELECTRONIC SCF ENERGY       =       -312.174919825
 NUCLEAR-REPULSION ENERGY    =         20.632141169
 TOTAL SCF ENERGY            =       -291.542778656
                                                                                

 SCF ITERATION                    STEP TIME:     0.729  TOTAL TIME:       2.357
 
 
 
 ***************************************
 *** MOLECULAR GEOMETRY OPTIMIZATION ***
 ***************************************
 
 NUMBER OF REDUNDANT VARIABLES: 12
 NUMBER OF PRIMITIVE COORDINATES: 12
 
 *** ACTIVE DEGREES OF FREEDOM: 9 ***
                                                                                

 I/O MPGMAS INTERCOMM             STEP TIME:     0.006  TOTAL TIME:       2.650
                                                                                

 I/O GRK INTERCOMM                STEP TIME:     0.007  TOTAL TIME:       2.761
 
 *** LINEAR RESPONSE LOOP ***
 
 ATOM:    1
 
 
 ATOM:    2
 
 
 ATOM:    3
 
 
 ATOM:    4
 
 
 ATOM:    5
 
 
 THE START HESSIAN WAS CALCULATED
 
 
 *** ENTERING OPTIMIZATION CYCLE: 1 ***
 
 
 RMSQ FORCE :   0.0029938  MAXIMUM :   0.0000100  CONVERGED : NO
 MAX FORCE  :   0.0055017  MAXIMUM :   0.0000150  CONVERGED : NO
 
 LAMBDA ITERATION CONVERGED IN 3 CYCLES
 
 
 Z-MATRIX VARIABLES OF OPTIMIZATION CYCLE 1 IN ANGSTROM
 
 R1              1.506028
 R2              1.506072
 R3              1.543237
 R4              1.666025
 A1            107.066687
 A2            103.950197
 A3             79.756228
 D1           -109.537742
 D2            -75.661755


 COORDINATES OF OPTIMIZATION STEP 1 IN ANGSTROM

  NO.  ATOM        X              Y              Z        Z-ATOM   MASS   TYPE

    1  SI        0.000000       0.000000       0.000000      14    28.085  QM
    2  H         0.000000       0.000000       1.506028       1     1.008  QM
    3  H         1.439750       0.000000      -0.442009       1     1.008  QM
    4  H        -0.500879       1.411484      -0.372041       1     1.008  QM
    5  H         0.406008       1.588400       0.296280       1     1.008  QM


 
 NEW SCF-ENERGY CALCULATED IN 16 CYCLES
 

 TOTAL ENERGY    =       -291.542375364
                                                                                

 OPTIMIZATION CYCLE               STEP TIME:     1.526  TOTAL TIME:       3.886
 
 
 *** ENTERING OPTIMIZATION CYCLE: 2 ***
 
 
 RMSQ FORCE :   0.0000153  MAXIMUM :   0.0000100  CONVERGED : NO
 MAX FORCE  :   0.0000292  MAXIMUM :   0.0000150  CONVERGED : NO
 RMSQ DR    :   0.0009869  MAXIMUM :   0.0000400  CONVERGED : NO
 MAX DR     :   0.0025988  MAXIMUM :   0.0000600  CONVERGED : NO
 
 
 
 Z-MATRIX VARIABLES OF OPTIMIZATION CYCLE 2 IN ANGSTROM
 
 R1              1.506054
 R2              1.506042
 R3              1.544989
 R4              1.667481
 A1            107.183901
 A2            104.145010
 A3             79.727260
 D1           -109.984459
 D2            -75.774913
 
 *** SCFTOL TIGHTEN TO 0.250E-09 ***


 COORDINATES OF OPTIMIZATION STEP 2 IN ANGSTROM

  NO.  ATOM        X              Y              Z        Z-ATOM   MASS   TYPE

    1  SI        0.000000       0.000000       0.000000      14    28.085  QM
    2  H         0.000000       0.000000       1.506054       1     1.008  QM
    3  H         1.438815       0.000000      -0.444945       1     1.008  QM
    4  H        -0.512014       1.407935      -0.377560       1     1.008  QM
    5  H         0.403185       1.590442       0.297369       1     1.008  QM


 
 NEW SCF-ENERGY CALCULATED IN 9 CYCLES
 

 TOTAL ENERGY    =       -291.542374863
                                                                                

 OPTIMIZATION CYCLE               STEP TIME:     0.299  TOTAL TIME:       4.964
 
 *** ENTERING OPTIMIZATION CYCLE: 3 ***
 
 
 *** CONVERGED BY GRADIENT AND ENERGY CRITERIA ***
 *** AFTER 2 OPTIMIZATION CYCLES ***
 
 
 RMSQ FORCE :   0.0000043  MAXIMUM :   0.0000100  CONVERGED :YES
 MAX FORCE  :   0.0000079  MAXIMUM :   0.0000150  CONVERGED :YES
 RMSQ DR    :   0.0003522  MAXIMUM :   0.0000400  CONVERGED : NO
 MAX DR     :   0.0007500  MAXIMUM :   0.0000600  CONVERGED : NO
 
 
 *** THE GEOMETRY IS OPTIMIZED ***
 
 
 *** SCFTOL TIGHTEN TO 0.100E-09 ***
 
 *** OPTIMIZED Z-MATRIX VARIABLES IN ANGSTROM ***
 
 R1              1.506054
 R2              1.506042
 R3              1.544989
 R4              1.667481
 A1            107.183901
 A2            104.145010
 A3             79.727260
 D1           -109.984459
 D2            -75.774913


 FINAL INPUT ORIENTATION IN ANGSTROM

  NO.  ATOM        X              Y              Z        Z-ATOM   MASS   TYPE

    1  SI        0.000000       0.000000       0.000000      14    28.085  QM
    2  H         0.000000       0.000000       1.506054       1     1.008  QM
    3  H         1.438815       0.000000      -0.444945       1     1.008  QM
    4  H        -0.512014       1.407935      -0.377560       1     1.008  QM
    5  H         0.403185       1.590442       0.297369       1     1.008  QM


 
 *** THE GENERATED Z-MATRIX ORIENTATION IS USED ***
 
 POINT GROUP: Cs
 
 GROUP ORDER: 2


 STANDARD ORIENTATION IN ANGSTROM

  NO.  ATOM        X              Y              Z        Z-ATOM   MASS   TYPE

    1  SI       -0.087151       0.062841       0.000002      14    28.085  QM
    2  H        -0.194965      -0.824496       1.212111       1     1.008  QM
    3  H        -0.195101      -0.824530      -1.212056       1     1.008  QM
    4  H         1.387271       0.524438      -0.000056       1     1.008  QM
    5  H         1.431202      -0.626430      -0.000050       1     1.008  QM


 ELECTRONIC CORE ENERGY      =       -444.631764031
 ELECTRONIC COULOMB ENERGY   =        154.614827660
 ELECTRONIC HARTREE ENERGY   =       -290.016936370

 EXCHANGE ENERGY             =        -21.617729904
 CORRELATION ENERGY          =         -0.620941545
 EXCHANGE-CORRELATION ENERGY =        -22.238671449

 ELECTRONIC SCF ENERGY       =       -312.255607819
 NUCLEAR-REPULSION ENERGY    =         20.713232956
 TOTAL SCF ENERGY            =       -291.542374863
                                                                                

 OPTIMIZATION CYCLE               CUM. TIME:     2.721  TOTAL TIME:       5.081
 
 TIMING STATISTICS (SECONDS)
 

 TIMER ENTRY                    NUMBER OF CALLS   CUMUL. CPU TIME   CONTRIBUT.

 INITIALIZATION                              1             0.034         0.7 %
 INPUT                                       1             0.046         0.9 %
 MATRIX MULTIPLICATION                     435             0.005         0.1 %
 DIAGONALIZATION                            53             0.010         0.2 %
 SYMMETRY ANALYSIS                           7             0.000         0.0 %
 START GUESS                                 1             1.302        25.6 %
 CORE INTEGRALS                              6             0.147         2.9 %
 ORTHOGONALIZATION MATRIX                    6             0.010         0.2 %
 MPI DIAGONALIZATION                        96             0.145         2.9 %
                         ON NODE             1             0.149
                         ON NODE             2             0.152
                         ON NODE             3             0.151
                         ON NODE             4             0.149
                         ON NODE             5             0.151
                         ON NODE             6             0.148
                         ON NODE             7             0.148
                         ON NODE             8             0.152
                         ON NODE             9             0.146
                         ON NODE            10             0.149
                         ON NODE            11             0.147
                         ON NODE            12             0.145
                         ON NODE            13             0.144
                         ON NODE            14             0.145
                         ON NODE            15             0.148
                         ON NODE            16             0.148
                         ON NODE            17             0.153
                         ON NODE            18             0.149
                         ON NODE            19             0.150
                         ON NODE            20             0.149
                         ON NODE            21             0.147
                         ON NODE            22             0.150
                         ON NODE            23             0.150
           AVERAGE PER PROCESSOR                           0.149
 MPI AUXILIARY FUNCTION FIT                171             0.387         7.6 %
                         ON NODE             1             0.397
                         ON NODE             2             0.405
                         ON NODE             3             0.388
                         ON NODE             4             0.397
                         ON NODE             5             0.406
                         ON NODE             6             0.396
                         ON NODE             7             0.399
                         ON NODE             8             0.389
                         ON NODE             9             0.387
                         ON NODE            10             0.430
                         ON NODE            11             0.435
                         ON NODE            12             0.426
                         ON NODE            13             0.440
                         ON NODE            14             0.441
                         ON NODE            15             0.441
                         ON NODE            16             0.451
                         ON NODE            17             0.435
                         ON NODE            18             0.441
                         ON NODE            19             0.437
                         ON NODE            20             0.452
                         ON NODE            21             0.434
                         ON NODE            22             0.449
                         ON NODE            23             0.437
           AVERAGE PER PROCESSOR                           0.421
 MPI CORE HAMILTONIAN                        6             0.014         0.3 %
                         ON NODE             1             0.013
                         ON NODE             2             0.012
                         ON NODE             3             0.014
                         ON NODE             4             0.011
                         ON NODE             5             0.013
                         ON NODE             6             0.011
                         ON NODE             7             0.012
                         ON NODE             8             0.010
                         ON NODE             9             0.010
                         ON NODE            10             0.013
                         ON NODE            11             0.010
                         ON NODE            12             0.011
                         ON NODE            13             0.010
                         ON NODE            14             0.010
                         ON NODE            15             0.011
                         ON NODE            16             0.008
                         ON NODE            17             0.008
                         ON NODE            18             0.011
                         ON NODE            19             0.012
                         ON NODE            20             0.008
                         ON NODE            21             0.011
                         ON NODE            22             0.008
                         ON NODE            23             0.009
           AVERAGE PER PROCESSOR                           0.011
 SCF ITERATION                               6             2.054        40.4 %
 NULLSPACE                                   1             0.002         0.0 %
 MPI NEAR J CALCULATION                     87             0.102         2.0 %
                         ON NODE             1             0.094
                         ON NODE             2             0.092
                         ON NODE             3             0.091
                         ON NODE             4             0.052
                         ON NODE             5             0.091
                         ON NODE             6             0.090
                         ON NODE             7             0.090
                         ON NODE             8             0.093
                         ON NODE             9             0.093
                         ON NODE            10             0.092
                         ON NODE            11             0.093
                         ON NODE            12             0.134
                         ON NODE            13             0.096
                         ON NODE            14             0.098
                         ON NODE            15             0.091
                         ON NODE            16             0.091
                         ON NODE            17             0.093
                         ON NODE            18             0.094
                         ON NODE            19             0.099
                         ON NODE            20             0.092
                         ON NODE            21             0.092
                         ON NODE            22             0.107
                         ON NODE            23             0.092
           AVERAGE PER PROCESSOR                           0.094
 MPI FAR J CALCULATION                      87             0.089         1.8 %
                         ON NODE             1             0.089
                         ON NODE             2             0.089
                         ON NODE             3             0.093
                         ON NODE             4             0.125
                         ON NODE             5             0.088
                         ON NODE             6             0.090
                         ON NODE             7             0.087
                         ON NODE             8             0.088
                         ON NODE             9             0.089
                         ON NODE            10             0.089
                         ON NODE            11             0.087
                         ON NODE            12             0.082
                         ON NODE            13             0.078
                         ON NODE            14             0.076
                         ON NODE            15             0.079
                         ON NODE            16             0.087
                         ON NODE            17             0.076
                         ON NODE            18             0.072
                         ON NODE            19             0.072
                         ON NODE            20             0.080
                         ON NODE            21             0.073
                         ON NODE            22             0.077
                         ON NODE            23             0.076
           AVERAGE PER PROCESSOR                           0.085
 GRID INITIALIZATION                         2             0.004         0.1 %
 ADAPTIVE GRID GENERATION                    2             0.125         2.5 %
 MPI XC POTENTIAL                           82             0.437         8.6 %
                         ON NODE             1             0.443
                         ON NODE             2             0.435
                         ON NODE             3             0.436
                         ON NODE             4             0.419
                         ON NODE             5             0.437
                         ON NODE             6             0.431
                         ON NODE             7             0.420
                         ON NODE             8             0.436
                         ON NODE             9             0.409
                         ON NODE            10             0.397
                         ON NODE            11             0.402
                         ON NODE            12             0.403
                         ON NODE            13             0.376
                         ON NODE            14             0.370
                         ON NODE            15             0.389
                         ON NODE            16             0.408
                         ON NODE            17             0.382
                         ON NODE            18             0.403
                         ON NODE            19             0.406
                         ON NODE            20             0.399
                         ON NODE            21             0.407
                         ON NODE            22             0.374
                         ON NODE            23             0.372
           AVERAGE PER PROCESSOR                           0.408
 MPI NEAR ERI CALCULATION                   92             0.135         2.7 %
                         ON NODE             1             0.099
                         ON NODE             2             0.093
                         ON NODE             3             0.091
                         ON NODE             4             0.053
                         ON NODE             5             0.097
                         ON NODE             6             0.092
                         ON NODE             7             0.100
                         ON NODE             8             0.097
                         ON NODE             9             0.094
                         ON NODE            10             0.097
                         ON NODE            11             0.094
                         ON NODE            12             0.092
                         ON NODE            13             0.097
                         ON NODE            14             0.092
                         ON NODE            15             0.094
                         ON NODE            16             0.093
                         ON NODE            17             0.093
                         ON NODE            18             0.100
                         ON NODE            19             0.098
                         ON NODE            20             0.096
                         ON NODE            21             0.093
                         ON NODE            22             0.094
                         ON NODE            23             0.095
           AVERAGE PER PROCESSOR                           0.095
 MPI FAR ERI CALCULATION                    92             0.056         1.1 %
                         ON NODE             1             0.047
                         ON NODE             2             0.052
                         ON NODE             3             0.060
                         ON NODE             4             0.090
                         ON NODE             5             0.047
                         ON NODE             6             0.058
                         ON NODE             7             0.046
                         ON NODE             8             0.045
                         ON NODE             9             0.050
                         ON NODE            10             0.053
                         ON NODE            11             0.054
                         ON NODE            12             0.053
                         ON NODE            13             0.032
                         ON NODE            14             0.038
                         ON NODE            15             0.046
                         ON NODE            16             0.051
                         ON NODE            17             0.037
                         ON NODE            18             0.034
                         ON NODE            19             0.044
                         ON NODE            20             0.047
                         ON NODE            21             0.043
                         ON NODE            22             0.038
                         ON NODE            23             0.026
           AVERAGE PER PROCESSOR                           0.048
 MPI MATRIX MULTIPLICATION                 303             0.170         3.3 %
                         ON NODE             1             0.202
                         ON NODE             2             0.197
                         ON NODE             3             0.187
                         ON NODE             4             0.179
                         ON NODE             5             0.177
                         ON NODE             6             0.201
                         ON NODE             7             0.180
                         ON NODE             8             0.180
                         ON NODE             9             0.177
                         ON NODE            10             0.182
                         ON NODE            11             0.181
                         ON NODE            12             0.194
                         ON NODE            13             0.198
                         ON NODE            14             0.178
                         ON NODE            15             0.187
                         ON NODE            16             0.199
                         ON NODE            17             0.178
                         ON NODE            18             0.192
                         ON NODE            19             0.184
                         ON NODE            20             0.198
                         ON NODE            21             0.187
                         ON NODE            22             0.188
                         ON NODE            23             0.183
           AVERAGE PER PROCESSOR                           0.187
 OPTIMIZATION CYCLE                          3             2.721        53.5 %
 PRIMITIVES                                  6             0.004         0.1 %
 ENERGY GRADIENTS                            5             0.119         2.3 %
 MPI XC ENERGY GRADIENTS                     5             0.044         0.9 %
                         ON NODE             1             0.045
                         ON NODE             2             0.046
                         ON NODE             3             0.043
                         ON NODE             4             0.044
                         ON NODE             5             0.044
                         ON NODE             6             0.044
                         ON NODE             7             0.044
                         ON NODE             8             0.044
                         ON NODE             9             0.044
                         ON NODE            10             0.044
                         ON NODE            11             0.043
                         ON NODE            12             0.044
                         ON NODE            13             0.044
                         ON NODE            14             0.045
                         ON NODE            15             0.043
                         ON NODE            16             0.045
                         ON NODE            17             0.046
                         ON NODE            18             0.043
                         ON NODE            19             0.045
                         ON NODE            20             0.045
                         ON NODE            21             0.047
                         ON NODE            22             0.044
                         ON NODE            23             0.044
           AVERAGE PER PROCESSOR                           0.044
 MPI NEAR ERI GRADIENTS                     10             0.026         0.5 %
                         ON NODE             1             0.025
                         ON NODE             2             0.028
                         ON NODE             3             0.025
                         ON NODE             4             0.021
                         ON NODE             5             0.023
                         ON NODE             6             0.025
                         ON NODE             7             0.025
                         ON NODE             8             0.026
                         ON NODE             9             0.023
                         ON NODE            10             0.024
                         ON NODE            11             0.023
                         ON NODE            12             0.023
                         ON NODE            13             0.027
                         ON NODE            14             0.023
                         ON NODE            15             0.023
                         ON NODE            16             0.024
                         ON NODE            17             0.025
                         ON NODE            18             0.023
                         ON NODE            19             0.024
                         ON NODE            20             0.025
                         ON NODE            21             0.024
                         ON NODE            22             0.025
                         ON NODE            23             0.024
           AVERAGE PER PROCESSOR                           0.024
 MPI FAR ERI GRADIENTS                      10             0.006         0.1 %
                         ON NODE             1             0.010
                         ON NODE             2             0.009
                         ON NODE             3             0.009
                         ON NODE             4             0.013
                         ON NODE             5             0.010
                         ON NODE             6             0.011
                         ON NODE             7             0.011
                         ON NODE             8             0.008
                         ON NODE             9             0.011
                         ON NODE            10             0.010
                         ON NODE            11             0.011
                         ON NODE            12             0.011
                         ON NODE            13             0.008
                         ON NODE            14             0.011
                         ON NODE            15             0.010
                         ON NODE            16             0.011
                         ON NODE            17             0.012
                         ON NODE            18             0.009
                         ON NODE            19             0.010
                         ON NODE            20             0.009
                         ON NODE            21             0.011
                         ON NODE            22             0.010
                         ON NODE            23             0.010
           AVERAGE PER PROCESSOR                           0.010
 MPI CORE HAMILTONIAN GRADIENTS             10             0.028         0.6 %
                         ON NODE             1             0.028
                         ON NODE             2             0.028
                         ON NODE             3             0.030
                         ON NODE             4             0.022
                         ON NODE             5             0.027
                         ON NODE             6             0.030
                         ON NODE             7             0.026
                         ON NODE             8             0.029
                         ON NODE             9             0.026
                         ON NODE            10             0.026
                         ON NODE            11             0.029
                         ON NODE            12             0.028
                         ON NODE            13             0.031
                         ON NODE            14             0.027
                         ON NODE            15             0.029
                         ON NODE            16             0.025
                         ON NODE            17             0.025
                         ON NODE            18             0.027
                         ON NODE            19             0.026
                         ON NODE            20             0.030
                         ON NODE            21             0.026
                         ON NODE            22             0.025
                         ON NODE            23             0.029
           AVERAGE PER PROCESSOR                           0.027
 FORCE CONSTANTS                             1             1.009        19.8 %
 MPI FXC KERNEL                              1             0.072         1.4 %
                         ON NODE             1             0.072
                         ON NODE             2             0.073
                         ON NODE             3             0.073
                         ON NODE             4             0.072
                         ON NODE             5             0.073
                         ON NODE             6             0.073
                         ON NODE             7             0.072
                         ON NODE             8             0.073
                         ON NODE             9             0.073
                         ON NODE            10             0.072
                         ON NODE            11             0.073
                         ON NODE            12             0.072
                         ON NODE            13             0.073
                         ON NODE            14             0.073
                         ON NODE            15             0.072
                         ON NODE            16             0.073
                         ON NODE            17             0.073
                         ON NODE            18             0.073
                         ON NODE            19             0.073
                         ON NODE            20             0.073
                         ON NODE            21             0.072
                         ON NODE            22             0.073
                         ON NODE            23             0.073
           AVERAGE PER PROCESSOR                           0.073
 MPI COULOMB MATRIX                          1             0.100         2.0 %
                         ON NODE             1             0.100
                         ON NODE             2             0.101
                         ON NODE             3             0.101
                         ON NODE             4             0.100
                         ON NODE             5             0.101
                         ON NODE             6             0.100
                         ON NODE             7             0.100
                         ON NODE             8             0.101
                         ON NODE             9             0.100
                         ON NODE            10             0.099
                         ON NODE            11             0.099
                         ON NODE            12             0.100
                         ON NODE            13             0.100
                         ON NODE            14             0.100
                         ON NODE            15             0.100
                         ON NODE            16             0.100
                         ON NODE            17             0.100
                         ON NODE            18             0.100
                         ON NODE            19             0.100
                         ON NODE            20             0.099
                         ON NODE            21             0.100
                         ON NODE            22             0.100
                         ON NODE            23             0.101
           AVERAGE PER PROCESSOR                           0.100
 I/O MPGMAS INTERCOMM                        1             0.006         0.1 %
 SKELETON HESSIAN MATRIX                     1             0.048         0.9 %
 MPI NEAR ERI HESSIAN                        1             0.016         0.3 %
                         ON NODE             1             0.015
                         ON NODE             2             0.015
                         ON NODE             3             0.015
                         ON NODE             4             0.015
                         ON NODE             5             0.015
                         ON NODE             6             0.015
                         ON NODE             7             0.016
                         ON NODE             8             0.015
                         ON NODE             9             0.015
                         ON NODE            10             0.015
                         ON NODE            11             0.016
                         ON NODE            12             0.016
                         ON NODE            13             0.015
                         ON NODE            14             0.015
                         ON NODE            15             0.016
                         ON NODE            16             0.016
                         ON NODE            17             0.015
                         ON NODE            18             0.016
                         ON NODE            19             0.015
                         ON NODE            20             0.015
                         ON NODE            21             0.015
                         ON NODE            22             0.016
                         ON NODE            23             0.015
           AVERAGE PER PROCESSOR                           0.015
 MPI FAR ERI HESSIAN                         1             0.002         0.0 %
                         ON NODE             1             0.003
                         ON NODE             2             0.003
                         ON NODE             3             0.003
                         ON NODE             4             0.003
                         ON NODE             5             0.003
                         ON NODE             6             0.003
                         ON NODE             7             0.002
                         ON NODE             8             0.003
                         ON NODE             9             0.003
                         ON NODE            10             0.003
                         ON NODE            11             0.002
                         ON NODE            12             0.002
                         ON NODE            13             0.003
                         ON NODE            14             0.003
                         ON NODE            15             0.002
                         ON NODE            16             0.002
                         ON NODE            17             0.002
                         ON NODE            18             0.002
                         ON NODE            19             0.003
                         ON NODE            20             0.003
                         ON NODE            21             0.002
                         ON NODE            22             0.002
                         ON NODE            23             0.003
           AVERAGE PER PROCESSOR                           0.003
 MPI D2CORE                                  1             0.011         0.2 %
                         ON NODE             1             0.011
                         ON NODE             2             0.011
                         ON NODE             3             0.011
                         ON NODE             4             0.010
                         ON NODE             5             0.011
                         ON NODE             6             0.011
                         ON NODE             7             0.011
                         ON NODE             8             0.011
                         ON NODE             9             0.012
                         ON NODE            10             0.011
                         ON NODE            11             0.012
                         ON NODE            12             0.011
                         ON NODE            13             0.011
                         ON NODE            14             0.011
                         ON NODE            15             0.012
                         ON NODE            16             0.011
                         ON NODE            17             0.011
                         ON NODE            18             0.011
                         ON NODE            19             0.011
                         ON NODE            20             0.011
                         ON NODE            21             0.011
                         ON NODE            22             0.011
                         ON NODE            23             0.011
           AVERAGE PER PROCESSOR                           0.011
 FREQUENCY ADPT                              1             0.699        13.7 %
 I/O GRK INTERCOMM                           1             0.007         0.1 %
 BDKS_BEFORE                                 5             0.071         1.4 %
 MPI HAMILTONIAN GRADIENTS                   5             0.011         0.2 %
                         ON NODE             1             0.015
                         ON NODE             2             0.013
                         ON NODE             3             0.015
                         ON NODE             4             0.013
                         ON NODE             5             0.014
                         ON NODE             6             0.015
                         ON NODE             7             0.014
                         ON NODE             8             0.012
                         ON NODE             9             0.014
                         ON NODE            10             0.012
                         ON NODE            11             0.015
                         ON NODE            12             0.012
                         ON NODE            13             0.016
                         ON NODE            14             0.013
                         ON NODE            15             0.014
                         ON NODE            16             0.013
                         ON NODE            17             0.014
                         ON NODE            18             0.015
                         ON NODE            19             0.015
                         ON NODE            20             0.016
                         ON NODE            21             0.015
                         ON NODE            22             0.015
                         ON NODE            23             0.015
           AVERAGE PER PROCESSOR                           0.014
 MPI COULOMBA_DE2 E GRADS                    5             0.015         0.3 %
                         ON NODE             1             0.011
                         ON NODE             2             0.011
                         ON NODE             3             0.011
                         ON NODE             4             0.011
                         ON NODE             5             0.010
                         ON NODE             6             0.011
                         ON NODE             7             0.012
                         ON NODE             8             0.011
                         ON NODE             9             0.011
                         ON NODE            10             0.011
                         ON NODE            11             0.011
                         ON NODE            12             0.011
                         ON NODE            13             0.012
                         ON NODE            14             0.011
                         ON NODE            15             0.011
                         ON NODE            16             0.012
                         ON NODE            17             0.011
                         ON NODE            18             0.011
                         ON NODE            19             0.011
                         ON NODE            20             0.011
                         ON NODE            21             0.011
                         ON NODE            22             0.011
                         ON NODE            23             0.011
           AVERAGE PER PROCESSOR                           0.011
 BLDSMAT_DE2                                 5             0.004         0.1 %
 BLDPMAT_DE2                                 5             0.031         0.6 %
 P. Vector build                             5             0.102         2.0 %
 MPI ANA2DIERIS ENERGY GRADIENTS             5             0.038         0.7 %
                         ON NODE             1             0.038
                         ON NODE             2             0.038
                         ON NODE             3             0.035
                         ON NODE             4             0.037
                         ON NODE             5             0.037
                         ON NODE             6             0.036
                         ON NODE             7             0.038
                         ON NODE             8             0.036
                         ON NODE             9             0.037
                         ON NODE            10             0.037
                         ON NODE            11             0.036
                         ON NODE            12             0.037
                         ON NODE            13             0.035
                         ON NODE            14             0.037
                         ON NODE            15             0.037
                         ON NODE            16             0.037
                         ON NODE            17             0.037
                         ON NODE            18             0.038
                         ON NODE            19             0.036
                         ON NODE            20             0.037
                         ON NODE            21             0.037
                         ON NODE            22             0.037
                         ON NODE            23             0.036
           AVERAGE PER PROCESSOR                           0.037
 MPI J_HESS CALCULATION                      5             0.059         1.2 %
                         ON NODE             1             0.060
                         ON NODE             2             0.060
                         ON NODE             3             0.059
                         ON NODE             4             0.058
                         ON NODE             5             0.058
                         ON NODE             6             0.061
                         ON NODE             7             0.060
                         ON NODE             8             0.059
                         ON NODE             9             0.058
                         ON NODE            10             0.058
                         ON NODE            11             0.059
                         ON NODE            12             0.059
                         ON NODE            13             0.061
                         ON NODE            14             0.058
                         ON NODE            15             0.061
                         ON NODE            16             0.059
                         ON NODE            17             0.058
                         ON NODE            18             0.059
                         ON NODE            19             0.058
                         ON NODE            20             0.060
                         ON NODE            21             0.059
                         ON NODE            22             0.059
                         ON NODE            23             0.058
           AVERAGE PER PROCESSOR                           0.059
 MPI EN ADPT SOLVER                         15             0.184         3.6 %
                         ON NODE             1             0.181
                         ON NODE             2             0.180
                         ON NODE             3             0.180
                         ON NODE             4             0.182
                         ON NODE             5             0.182
                         ON NODE             6             0.180
                         ON NODE             7             0.181
                         ON NODE             8             0.180
                         ON NODE             9             0.182
                         ON NODE            10             0.181
                         ON NODE            11             0.180
                         ON NODE            12             0.181
                         ON NODE            13             0.181
                         ON NODE            14             0.180
                         ON NODE            15             0.181
                         ON NODE            16             0.180
                         ON NODE            17             0.181
                         ON NODE            18             0.181
                         ON NODE            19             0.182
                         ON NODE            20             0.180
                         ON NODE            21             0.181
                         ON NODE            22             0.183
                         ON NODE            23             0.181
           AVERAGE PER PROCESSOR                           0.181
 P.D. SCF MATRICES DE2 CONTR                 5             0.073         1.4 %
 P.D. SCF VEC DE2 CONTRIBUTION               1             0.006         0.1 %

 FINAL TIMING           DATE: FRI FEB 14 15:01:59 2025  TOTAL TIME:       5.084
