# Supplementary material for: Constrained Structure Minimizations on Hyperspheres for Minimum Energy Path Following
Source: J Chem Inf Model. 2025 Apr 1;65(7):3488–501. doi: 10.1021/acs.jcim.4c02351 (PMC12004539; doi:10.1021/acs.jcim.4c02351)
Supplement: Supplementary file 1 — ci4c02351_si_001.zip [file ci4c02351_si_001.zip › data_availability/rxn2/inputs/rxn2-sad.inp]

TITLE RXN2 SADDLE
#
SADDLE MAX=500 INT=10.0 
BASIS (DZVP-GGA)
AUXIS (GEN-A2*)
SCFTYPE MAX=1000 TOL=1.0E-7 CDF=1.0E-7
VXCTYPE PBE
CHARGE 0
GRID FIXED FINE
MATINV ANALYTIC DIA
#
REACTANT CARTESIAN ANGSTROMS
N        -0.566312      -0.015883      -0.000000
C         0.753777       0.102582      -0.000000
H        -1.142128       0.833962      -0.000000
H        -1.125103      -0.888519      -0.000000
H         1.154638      -0.947134       0.000000
#
PRODUCT CARTESIAN ANGSTROMS
C        -0.826419       0.013059      -0.000027 
N         0.346919      -0.020684       0.000030 
H        -1.908611       0.044055       0.000123 
H         3.091125       0.033125      -0.000912 
H         3.844486       0.054627       0.000688 
