# Supplementary material for: Constrained Structure Minimizations on Hyperspheres for Minimum Energy Path Following
Source: J Chem Inf Model. 2025 Apr 1;65(7):3488–501. doi: 10.1021/acs.jcim.4c02351 (PMC12004539; doi:10.1021/acs.jcim.4c02351)
Supplement: Supplementary file 1 — ci4c02351_si_001.zip [file ci4c02351_si_001.zip › data_availability/rxn2/inputs/rxn2-irc.inp]

TITLE RXN2 IRC 
#
IRC REVERSE EXTEND MAX=500 STEP=0.1 TOL=1.0E-5 TOL2=1.0E-5
HESSIAN RESTART
VXCTYPE PBE
BASIS (DZVP-GGA)
AUXIS (GEN-A2*)
MATINV ANALYTIC
SCFTYPE MAX=1000 TOL=1.0E-09 CDF=1.0E-06
GRID FIXED FINE
#
GEOMETRY CARTESIAN ANGSTROM
N        -0.496241      -0.116586       0.000922 
C         0.727388      -0.031064      -0.000569 
H        -1.526007      -0.142341      -0.006519 
H         1.326126       0.897331       0.000729 
H        -1.571990       1.235312      -0.000242 
