# Supplementary material for: Constrained Structure Minimizations on Hyperspheres for Minimum Energy Path Following
Source: J Chem Inf Model. 2025 Apr 1;65(7):3488–501. doi: 10.1021/acs.jcim.4c02351 (PMC12004539; doi:10.1021/acs.jcim.4c02351)
Supplement: Supplementary file 1 — ci4c02351_si_001.zip [file ci4c02351_si_001.zip › data_availability/rxn2/inputs/rxn2-TS.inp]

TITLE RXN2 TS OPTIMIZE
#
OPTIMIZE TS MAX=200 TOL=1.0E-05
HESSIAN ANALYTIC
VXCTYPE PBE
CHARGE 0
BASIS (DZVP-GGA)
AUXIS (GEN-A2*)
MATINV ANALYTIC
SCFTYPE MAX=1000 TOL=1.0E-09 CDF=1.0E-06
ADPTYPE MAX=1000 TOL=1.0E-08
#
GEOMETRY CARTESIAN ANGSTROM
C        -0.727263       0.018913       0.001528
N         0.472545       0.257970       0.047216
H        -1.206392      -0.960183      -0.165590
H         1.667857      -0.968392      -0.156386
H         1.506603       0.349008       0.058008
