# Supplementary material for: Constrained Structure Minimizations on Hyperspheres for Minimum Energy Path Following
Source: J Chem Inf Model. 2025 Apr 1;65(7):3488–501. doi: 10.1021/acs.jcim.4c02351 (PMC12004539; doi:10.1021/acs.jcim.4c02351)
Supplement: Supplementary file 1 — ci4c02351_si_001.zip [file ci4c02351_si_001.zip › data_availability/rxn2/outputs/IRC/rxn2-irc.out]

 Executing /home/jasa/demon/6.2.4/object.mpi/deMon.6.2.4.mpi.

node05
node05
node05
node05
node05
node05
node05
node05
node05
node05
node05
node05
node05
node05
node05
node05
node05
node05
node05
node05
node05
node05
node05
node05
(node05:0,1,2,3,4,5,6,7,8,9,10,11,12,13,14,15,16,17,18,19,20,21,22,23)

real	16m13.712s
user	306m24.535s
sys	82m33.282s
31M	.
 ******************************************************************************
 ******************************************************************************
 ***                                                                        ***
 ***                              PROGRAM deMon2k                           ***
 ***                                                                        ***
 ***                        (VERSION 6.2.4, Sep. 2023)                      ***
 ***                                                                        ***
 ***     COPYRIGHT (C) BY THE INTERNATIONAL DEMON DEVELOPERS COMMUNITY      ***
 ***                                                                        ***
 ***  AUTHORS: A.M. Koster, G. Geudtner, A. Alvarez-Ibarra, M.C. Amirani,   ***
 ***           P. Calaminici, A.A.M. Carranza, M.E. Casida, J. Carmona-     ***
 ***           Espindola, J. Cuny, F.A. Delesma, R. Delgado-Venegas, V.D.   ***
 ***           Dominguez, R. Flores-Moreno, G.U. Gamboa, A. Goursot, T.     ***
 ***           Heine, K. Hermann, A. Ipatov, F. Janetzko, A. de la Lande,   ***
 ***           F. Louisnard, J. Martin del Campo, N. Pedroza Montero, L.G.  ***
 ***           M. Pettersson, D. Mejia-Rodriguez, J. Reveles, J. Vasquez-   ***
 ***           Perez, A. Vela, B. Zuniga-Gutierrez and D.R. Salahub         ***
 ***                                                                        ***
 ******************************************************************************
 ******************************************************************************
                                                                                

 FIRST TIMING           DATE: TUE NOV 19 11:49:44 2024  TOTAL TIME:       0.070
                                                                                

 INITIALIZATION                   STEP TIME:     0.034  TOTAL TIME:       0.105

 ******************************************************************************

 IRC REVERSE EXTEND RXN4

 ******************************************************************************

 
 *** THE RESTART FILE WILL BE READ ***
 
 
 *** MOLECULAR SIMULATION DATA ***
 
 MOLECULAR CHARGE: 0
 NUMBER OF ATOMS: 5
 MOLECULAR SIMULATION TYPE: QM ONLY
 
 *** MOLECULAR QM DATA ***
 
 MULTIPLICITY: 1
 NUMBER OF QM ATOMS: 5
 NUMBER OF ELECTRONS: 16
 
 *** SCF OPTIONS ***
 
 SCF THEORY: RESTRICTED KOHN-SHAM (RKS)
 DIAGONALIZER: RS
 START GUESS: RESTART DENSITY
 SCF TOLERANCE: 0.100E-08
 POTENTIAL DENSITY: FITTED DENSITY
 NUMBER OF SCF ITERATIONS: 1000
 DIIS ACCELERATION: ON
 XC-POTENTIAL: PBE96 - PBE
 GRID TECHNIQUE: FIXED
 GRID PRUNING: ON
 GRID METHOD: DIRECT
 GRID TYPE: (99,590)p
 ATOMIC WEIGHT FUNCTION: BECKE SCREENED
 RADIAL QUADRATURE TYPE: EULER-MACLAURIN
 SCF METHODE: DIRECT & DOUBLE ASYMPTOTIC EXPANSION
 FREEZE AUXILIARY FUNCTIONS: OFF
 ANALYTICAL FIT SOLVER: DIAGONAL SVD
 SVD THRESHOLD: 0.100E-05
 SCF SCREENING: 0.625E-11
 SYMMETRY USE: NONE
 ROTATION OF THE ANGULAR GRIDS: OFF
 SCF PRINTING UNTIL CYCLE 0
 SPHERICAL ORBITALS WILL BE USED
 
 *** INTRINSIC REACTION COORDINATE OPTIONS ***
 
 STEP DIRECTION: FORWARD
 MAXIMUM IRC STEP: 0.100
 INITIAL ENERGY DECREASE: 0.100E-02
 IRC PATH IN MASS WEIGHTED COORDINATES
 
 *** IRC PATH OPTIMIZATION OPTIONS ***
 
 NUMBER OF OPTIMIZATION STEPS: 50
 MAXIMUM OPTIMIZATION STEP: 0.300
 OPTMIZATION TOLERANCE: 0.100E-04
 HESSIAN UPDATE: BFGS
 STEP TYPE: LEVENBERG-MARQUARDT
 THE START HESSIAN IS READ FROM THE RESTART FILE
 NO WEIGHT DERIVATIVES WILL BE USED
 
 *** ACTIVATED INTERFACE PORTS ***
 
 FILE deMon.mol WILL BE WRITTEN
 
 
 *** GEOMETRY ***


 INPUT ORIENTATION IN ANGSTROM

  NO.  ATOM        X            Y            Z      Z-ATOM   MASS   TYPE OPTXYZ

    1  N        -0.496241    -0.116586     0.000922     7    14.007  QM       
    2  C         0.727388    -0.031064    -0.000569     6    12.011  QM       
    3  H        -1.526007    -0.142341    -0.006519     1     1.008  QM       
    4  H         1.326126     0.897331     0.000729     1     1.008  QM       
    5  H        -1.571990     1.235312    -0.000242     1     1.008  QM       


 
 
 *** ERI STATISTIC ***
 
 Est. Integrated ERIs: 273672
 Est. Asymptotic ERIS: 0
                                                                                

 INPUT                            STEP TIME:     0.044  TOTAL TIME:       0.149
 
 *** THE INPUT ORIENTATION IS USED ***
 
 POINT GROUP: C1
 
 GROUP ORDER: 1


 STANDARD ORIENTATION IN ANGSTROM

  NO.  ATOM        X              Y              Z        Z-ATOM   MASS   TYPE

    1  N        -0.496241      -0.116586       0.000922       7    14.007  QM
    2  C         0.727388      -0.031064      -0.000569       6    12.011  QM
    3  H        -1.526007      -0.142341      -0.006519       1     1.008  QM
    4  H         1.326126       0.897330       0.000729       1     1.008  QM
    5  H        -1.571990       1.235312      -0.000242       1     1.008  QM
                                                                                

 SYMMETRY ANALYSIS                STEP TIME:     0.000  TOTAL TIME:       0.152
 
 
 GENERAL BASIS SET: (DZVP-GGA)
 
 NUMBER OF SHELLS: 21
 NUMBER OF ORBITALS: 45
 NUMBER OF PRIMITIVE GAUSSIAN EXPONENTS: 48
 
 
 GENERAL AUXIS SET: (GEN-A2*)
 
 NUMBER OF AUXILIARY FUNCTION SETS: 26
 NUMBER OF AUXILIARY FUNCTION SHELLS: 62
 NUMBER OF AUXILIARY FUNCTION: 252
 
 
 
 *** WARNING IN INVCDERI ***
 
 *** 3 COULOMB EIGENVALUES ARE QUENCHED ***
                                                                                

 MPI AUXILIARY FUNCTION FIT       STEP TIME:     0.029  TOTAL TIME:       0.187  
                                                                                

 CORE INTEGRALS                   STEP TIME:     0.034  TOTAL TIME:       0.189
                                                                                

 FIXED GRID GENERATION            STEP TIME:     0.001  TOTAL TIME:       0.224

 CYCLE:    1    EUPPER =     -113.026934771812    CDMIX =        0.300000000000
 CYCLE:    1    ELOWER =     -189.391243476784    SHIFT =        0.000000000000
 CYCLE:    1    EXC    =      -13.192578867716    ERCDC =       10.645962864428
 CYCLE:    1    ETOTAL =     -126.219513639528    ERROR =       76.364308704972

 CYCLE:    2    EUPPER =     -113.026941144821    CDMIX =        0.300000000000
 CYCLE:    2    ELOWER =     -113.026941145243    SHIFT =        0.000000000000
 CYCLE:    2    EXC    =      -13.192576955790    ERCDC =        0.000023029865
 CYCLE:    2    ETOTAL =     -126.219518100612    ERROR =        0.000000000422

 CYCLE:    3    EUPPER =     -113.026934251621    CDMIX =        0.300000000000
 CYCLE:    3    ELOWER =     -113.026934251698    SHIFT =        0.000000000000
 CYCLE:    3    EXC    =      -13.192577685480    ERCDC =        0.000007979879
 CYCLE:    3    ETOTAL =     -126.219511937101    ERROR =        0.000000000077

 CYCLE:    4    EUPPER =     -113.026934721195    CDMIX =        0.300000000000
 CYCLE:    4    ELOWER =     -113.026934721238    SHIFT =        0.000000000000
 CYCLE:    4    EXC    =      -13.192579113226    EDIIS =        0.000005743491
 CYCLE:    4    ETOTAL =     -126.219513834421    ERROR =        0.000000000043

 CYCLE:    5    EUPPER =     -113.026937559922    CDMIX =        0.300000000000
 CYCLE:    5    ELOWER =     -113.026937559950    SHIFT =        0.000000000000
 CYCLE:    5    EXC    =      -13.192577301922    EDIIS =        0.000004044466
 CYCLE:    5    ETOTAL =     -126.219514861844    ERROR =        0.000000000028

 CYCLE:    6    EUPPER =     -113.026932335487    CDMIX =        0.200000000000
 CYCLE:    6    ELOWER =     -113.026932335561    SHIFT =        0.000000000000
 CYCLE:    6    EXC    =      -13.192577655335    EDIIS =        0.000009982421
 CYCLE:    6    ETOTAL =     -126.219509990822    ERROR =        0.000000000074

 CYCLE:    7    EUPPER =     -113.026932222934    CDMIX =        0.133333333333
 CYCLE:    7    ELOWER =     -113.026932223270    SHIFT =        0.000000000000
 CYCLE:    7    EXC    =      -13.192581337628    EDIIS =        0.000016106114
 CYCLE:    7    ETOTAL =     -126.219513560562    ERROR =        0.000000000336

 CYCLE:    8    EUPPER =     -113.026945334681    CDMIX =        0.100000000000
 CYCLE:    8    ELOWER =     -113.026945335287    SHIFT =        0.000000000000
 CYCLE:    8    EXC    =      -13.192578400628    EDIIS =        0.000019296225
 CYCLE:    8    ETOTAL =     -126.219523735309    ERROR =        0.000000000605

 CYCLE:    9    EUPPER =     -113.026935279998    CDMIX =        0.100000000000
 CYCLE:    9    ELOWER =     -113.026935279998    SHIFT =        0.000000000000
 CYCLE:    9    EXC    =      -13.192578320269    EDIIS =        0.000000601876
 CYCLE:    9    ETOTAL =     -126.219513600267    ERROR =        0.000000000000

 CYCLE:   10    EUPPER =     -113.026935267543    CDMIX =        0.100000000000
 CYCLE:   10    ELOWER =     -113.026935267544    SHIFT =        0.000000000000
 CYCLE:   10    EXC    =      -13.192578372228    ERCDC =        0.000000586433
 CYCLE:   10    ETOTAL =     -126.219513639771    ERROR =        0.000000000000
 
 *** SCF CONVERGED ***
 

 ELECTRONIC CORE ENERGY      =       -189.391227959
 ELECTRONIC COULOMB ENERGY   =         76.364292692
 ELECTRONIC HARTREE ENERGY   =       -113.026935268

 EXCHANGE ENERGY             =        -12.694808384
 CORRELATION ENERGY          =         -0.497769988
 EXCHANGE-CORRELATION ENERGY =        -13.192578372

 ELECTRONIC SCF ENERGY       =       -126.219513640
 NUCLEAR-REPULSION ENERGY    =         31.866070149
 TOTAL SCF ENERGY            =        -94.353443490
                                                                                

 SCF ITERATION                    STEP TIME:     0.370  TOTAL TIME:       0.608
 
 
 
 *************************************
 *** INTRINSIC REACTION COORDINATE ***
 *************************************


 MOLECULE ORIENTATION OF IRC START STRUCTURE IN ANGSTROM

  NO.  ATOM        X              Y              Z        Z-ATOM   MASS   TYPE

    1  N        -0.496241      -0.116586       0.000922       7    14.007  QM
    2  C         0.727388      -0.031064      -0.000569       6    12.011  QM
    3  H        -1.526007      -0.142341      -0.006519       1     1.008  QM
    4  H         1.326126       0.897331       0.000729       1     1.008  QM
    5  H        -1.571990       1.235312      -0.000242       1     1.008  QM


 
 THE START HESSIAN WAS READ FROM THE RESTART FILE

  ANGLE =       1.45  COS_ANGLE =       0.12


 IRC COORDINATES OF STEP 1 IN ANGSTROM

  NO.  ATOM        X              Y              Z        Z-ATOM   MASS   TYPE

    1  N        -0.494088      -0.121445       0.000828       7    14.007  QM
    2  C         0.726627      -0.028998      -0.000498       6    12.011  QM
    3  H        -1.533494      -0.098917      -0.005673       1     1.008  QM
    4  H         1.331458       0.895123       0.000569       1     1.008  QM
    5  H        -1.590675       1.237008      -0.000455       1     1.008  QM


 RMSQ FORCE :   0.0038434  MAXIMUM :   0.0000100  CONVERGED :NO 
 MAX FORCE  :   0.0122658  MAXIMUM :   0.0000150  CONVERGED :NO 

 NUMBER OF CONSTRAINED OPTIMIZATION CYCLES: 3
 
 TOTAL ENERGY = -94.353919763034
 
 
 CURRENT SPLINE LENGTH: 0.053 AMU^1/2*ANGSTROM
 IRC COORDINATE: 0.053 AMU^1/2*ANGSTROM

  ANGLE =       0.03  COS_ANGLE =       1.00


 IRC COORDINATES OF STEP 2 IN ANGSTROM

  NO.  ATOM        X              Y              Z        Z-ATOM   MASS   TYPE

    1  N        -0.491955      -0.126191       0.000785       7    14.007  QM
    2  C         0.725852      -0.026957      -0.000459       6    12.011  QM
    3  H        -1.540883      -0.055126      -0.005250       1     1.008  QM
    4  H         1.336828       0.892678       0.000443       1     1.008  QM
    5  H        -1.609055       1.237264      -0.000619       1     1.008  QM


 RMSQ FORCE :   0.0076180  MAXIMUM :   0.0000100  CONVERGED :NO 
 MAX FORCE  :   0.0239910  MAXIMUM :   0.0000150  CONVERGED :NO 

 NUMBER OF CONSTRAINED OPTIMIZATION CYCLES: 6
 
 TOTAL ENERGY = -94.355351935413
 
 
 CURRENT SPLINE LENGTH: 0.053 AMU^1/2*ANGSTROM
 IRC COORDINATE: 0.106 AMU^1/2*ANGSTROM

  ANGLE =       0.03  COS_ANGLE =       1.00


 IRC COORDINATES OF STEP 3 IN ANGSTROM

  NO.  ATOM        X              Y              Z        Z-ATOM   MASS   TYPE

    1  N        -0.489831      -0.130815       0.000762       7    14.007  QM
    2  C         0.725066      -0.024939      -0.000432       6    12.011  QM
    3  H        -1.548402      -0.011047      -0.004972       1     1.008  QM
    4  H         1.342222       0.889998       0.000337       1     1.008  QM
    5  H        -1.627089       1.236109      -0.000786       1     1.008  QM


 RMSQ FORCE :   0.0112551  MAXIMUM :   0.0000100  CONVERGED :NO 
 MAX FORCE  :   0.0349236  MAXIMUM :   0.0000150  CONVERGED :NO 

 NUMBER OF CONSTRAINED OPTIMIZATION CYCLES: 4
 
 TOTAL ENERGY = -94.357735838156
 
 
 CURRENT SPLINE LENGTH: 0.053 AMU^1/2*ANGSTROM
 IRC COORDINATE: 0.159 AMU^1/2*ANGSTROM

  ANGLE =       0.03  COS_ANGLE =       1.00


 IRC COORDINATES OF STEP 4 IN ANGSTROM

  NO.  ATOM        X              Y              Z        Z-ATOM   MASS   TYPE

    1  N        -0.487701      -0.135318       0.000747       7    14.007  QM
    2  C         0.724272      -0.022949      -0.000411       6    12.011  QM
    3  H        -1.556307       0.033216      -0.004753       1     1.008  QM
    4  H         1.347654       0.887067       0.000238       1     1.008  QM
    5  H        -1.644771       1.233642      -0.000951       1     1.008  QM


 RMSQ FORCE :   0.0146872  MAXIMUM :   0.0000100  CONVERGED :NO 
 MAX FORCE  :   0.0448346  MAXIMUM :   0.0000150  CONVERGED :NO 

 NUMBER OF CONSTRAINED OPTIMIZATION CYCLES: 4
 
 TOTAL ENERGY = -94.361047249891
 
 
 CURRENT SPLINE LENGTH: 0.053 AMU^1/2*ANGSTROM
 IRC COORDINATE: 0.212 AMU^1/2*ANGSTROM

  ANGLE =       0.03  COS_ANGLE =       1.00


 IRC COORDINATES OF STEP 5 IN ANGSTROM

  NO.  ATOM        X              Y              Z        Z-ATOM   MASS   TYPE

    1  N        -0.485546      -0.139701       0.000737       7    14.007  QM
    2  C         0.723473      -0.020986      -0.000394       6    12.011  QM
    3  H        -1.564868       0.077552      -0.004575       1     1.008  QM
    4  H         1.353144       0.883867       0.000148       1     1.008  QM
    5  H        -1.662111       1.230009      -0.001113       1     1.008  QM


 RMSQ FORCE :   0.0178502  MAXIMUM :   0.0000100  CONVERGED :NO 
 MAX FORCE  :   0.0535449  MAXIMUM :   0.0000150  CONVERGED :NO 

 NUMBER OF CONSTRAINED OPTIMIZATION CYCLES: 6
 
 TOTAL ENERGY = -94.365241931450
 
 
 CURRENT SPLINE LENGTH: 0.053 AMU^1/2*ANGSTROM
 IRC COORDINATE: 0.265 AMU^1/2*ANGSTROM

  ANGLE =       0.03  COS_ANGLE =       1.00


 IRC COORDINATES OF STEP 6 IN ANGSTROM

  NO.  ATOM        X              Y              Z        Z-ATOM   MASS   TYPE

    1  N        -0.483348      -0.143974       0.000731       7    14.007  QM
    2  C         0.722668      -0.019045      -0.000379       6    12.011  QM
    3  H        -1.574358       0.121831      -0.004425       1     1.008  QM
    4  H         1.358720       0.880383       0.000065       1     1.008  QM
    5  H        -1.679140       1.225461      -0.001272       1     1.008  QM


 RMSQ FORCE :   0.0206749  MAXIMUM :   0.0000100  CONVERGED :NO 
 MAX FORCE  :   0.0609289  MAXIMUM :   0.0000150  CONVERGED :NO 

 NUMBER OF CONSTRAINED OPTIMIZATION CYCLES: 6
 
 TOTAL ENERGY = -94.370251507865
 
 
 CURRENT SPLINE LENGTH: 0.053 AMU^1/2*ANGSTROM
 IRC COORDINATE: 0.318 AMU^1/2*ANGSTROM

  ANGLE =       0.03  COS_ANGLE =       1.00


 IRC COORDINATES OF STEP 7 IN ANGSTROM

  NO.  ATOM        X              Y              Z        Z-ATOM   MASS   TYPE

    1  N        -0.481087      -0.148159       0.000727       7    14.007  QM
    2  C         0.721856      -0.017117      -0.000366       6    12.011  QM
    3  H        -1.585024       0.165902      -0.004298       1     1.008  QM
    4  H         1.364431       0.876585      -0.000012       1     1.008  QM
    5  H        -1.695953       1.220373      -0.001427       1     1.008  QM


 RMSQ FORCE :   0.0230792  MAXIMUM :   0.0000100  CONVERGED :NO 
 MAX FORCE  :   0.0669006  MAXIMUM :   0.0000150  CONVERGED :NO 

 NUMBER OF CONSTRAINED OPTIMIZATION CYCLES: 3
 
 TOTAL ENERGY = -94.375975570296
 
 
 CURRENT SPLINE LENGTH: 0.053 AMU^1/2*ANGSTROM
 IRC COORDINATE: 0.370 AMU^1/2*ANGSTROM

  ANGLE =       0.03  COS_ANGLE =       1.00


 IRC COORDINATES OF STEP 8 IN ANGSTROM

  NO.  ATOM        X              Y              Z        Z-ATOM   MASS   TYPE

    1  N        -0.478735      -0.152292       0.000725       7    14.007  QM
    2  C         0.721036      -0.015186      -0.000355       6    12.011  QM
    3  H        -1.597083       0.209567      -0.004195       1     1.008  QM
    4  H         1.370353       0.872428      -0.000083       1     1.008  QM
    5  H        -1.712723       1.215287      -0.001579       1     1.008  QM


 RMSQ FORCE :   0.0249604  MAXIMUM :   0.0000100  CONVERGED :NO 
 MAX FORCE  :   0.0713983  MAXIMUM :   0.0000150  CONVERGED :NO 

 NUMBER OF CONSTRAINED OPTIMIZATION CYCLES: 3
 
 TOTAL ENERGY = -94.382272918389
 
 
 CURRENT SPLINE LENGTH: 0.053 AMU^1/2*ANGSTROM
 IRC COORDINATE: 0.423 AMU^1/2*ANGSTROM

  ANGLE =       0.04  COS_ANGLE =       1.00


 IRC COORDINATES OF STEP 9 IN ANGSTROM

  NO.  ATOM        X              Y              Z        Z-ATOM   MASS   TYPE

    1  N        -0.476268      -0.156422       0.000726       7    14.007  QM
    2  C         0.720202      -0.013227      -0.000344       6    12.011  QM
    3  H        -1.610669       0.252585      -0.004111       1     1.008  QM
    4  H         1.376592       0.867845      -0.000150       1     1.008  QM
    5  H        -1.729708       1.210910      -0.001726       1     1.008  QM


 RMSQ FORCE :   0.0262009  MAXIMUM :   0.0000100  CONVERGED :NO 
 MAX FORCE  :   0.0743617  MAXIMUM :   0.0000150  CONVERGED :NO 

 NUMBER OF CONSTRAINED OPTIMIZATION CYCLES: 8
 
 TOTAL ENERGY = -94.388954804538
 
 
 CURRENT SPLINE LENGTH: 0.053 AMU^1/2*ANGSTROM
 IRC COORDINATE: 0.476 AMU^1/2*ANGSTROM

  ANGLE =       0.05  COS_ANGLE =       1.00


 IRC COORDINATES OF STEP 10 IN ANGSTROM

  NO.  ATOM        X              Y              Z        Z-ATOM   MASS   TYPE

    1  N        -0.473661      -0.160614       0.000728       7    14.007  QM
    2  C         0.719347      -0.011205      -0.000335       6    12.011  QM
    3  H        -1.625865       0.294584      -0.004046       1     1.008  QM
    4  H         1.383306       0.862732      -0.000214       1     1.008  QM
    5  H        -1.747274       1.208182      -0.001869       1     1.008  QM


 RMSQ FORCE :   0.0267018  MAXIMUM :   0.0000100  CONVERGED :NO 
 MAX FORCE  :   0.0757405  MAXIMUM :   0.0000150  CONVERGED :NO 

 NUMBER OF CONSTRAINED OPTIMIZATION CYCLES: 11
 
 TOTAL ENERGY = -94.395786812587
 
 
 CURRENT SPLINE LENGTH: 0.053 AMU^1/2*ANGSTROM
 IRC COORDINATE: 0.529 AMU^1/2*ANGSTROM

  ANGLE =       0.07  COS_ANGLE =       1.00


 IRC COORDINATES OF STEP 11 IN ANGSTROM

  NO.  ATOM        X              Y              Z        Z-ATOM   MASS   TYPE

    1  N        -0.470893      -0.164933       0.000731       7    14.007  QM
    2  C         0.718467      -0.009078      -0.000326       6    12.011  QM
    3  H        -1.642660       0.335010      -0.003998       1     1.008  QM
    4  H         1.390692       0.856951      -0.000275       1     1.008  QM
    5  H        -1.765850       1.208214      -0.002006       1     1.008  QM


 RMSQ FORCE :   0.0264445  MAXIMUM :   0.0000100  CONVERGED :NO 
 MAX FORCE  :   0.0755216  MAXIMUM :   0.0000150  CONVERGED :NO 

 NUMBER OF CONSTRAINED OPTIMIZATION CYCLES: 4
 
 TOTAL ENERGY = -94.402516231590
 
 
 CURRENT SPLINE LENGTH: 0.053 AMU^1/2*ANGSTROM
 IRC COORDINATE: 0.582 AMU^1/2*ANGSTROM

  ANGLE =       0.10  COS_ANGLE =       1.00


 IRC COORDINATES OF STEP 12 IN ANGSTROM

  NO.  ATOM        X              Y              Z        Z-ATOM   MASS   TYPE

    1  N        -0.467973      -0.169424       0.000736       7    14.007  QM
    2  C         0.717569      -0.006810      -0.000317       6    12.011  QM
    3  H        -1.660867       0.373161      -0.003969       1     1.008  QM
    4  H         1.398922       0.850376      -0.000336       1     1.008  QM
    5  H        -1.785755       1.212013      -0.002137       1     1.008  QM


 RMSQ FORCE :   0.0255695  MAXIMUM :   0.0000100  CONVERGED :NO 
 MAX FORCE  :   0.0738803  MAXIMUM :   0.0000150  CONVERGED :NO 

 NUMBER OF CONSTRAINED OPTIMIZATION CYCLES: 10
 
 TOTAL ENERGY = -94.408925232555
 
 
 CURRENT SPLINE LENGTH: 0.053 AMU^1/2*ANGSTROM
 IRC COORDINATE: 0.635 AMU^1/2*ANGSTROM

  ANGLE =       0.11  COS_ANGLE =       0.99


 IRC COORDINATES OF STEP 13 IN ANGSTROM

  NO.  ATOM        X              Y              Z        Z-ATOM   MASS   TYPE

    1  N        -0.464949      -0.174084       0.000741       7    14.007  QM
    2  C         0.716671      -0.004383      -0.000310       6    12.011  QM
    3  H        -1.680084       0.408380      -0.003958       1     1.008  QM
    4  H         1.408131       0.842937      -0.000395       1     1.008  QM
    5  H        -1.807076       1.220076      -0.002262       1     1.008  QM


 RMSQ FORCE :   0.0242742  MAXIMUM :   0.0000100  CONVERGED :NO 
 MAX FORCE  :   0.0709968  MAXIMUM :   0.0000150  CONVERGED :NO 

 NUMBER OF CONSTRAINED OPTIMIZATION CYCLES: 6
 
 TOTAL ENERGY = -94.414905682997
 
 
 CURRENT SPLINE LENGTH: 0.053 AMU^1/2*ANGSTROM
 IRC COORDINATE: 0.688 AMU^1/2*ANGSTROM

  ANGLE =       0.10  COS_ANGLE =       0.99


 IRC COORDINATES OF STEP 14 IN ANGSTROM

  NO.  ATOM        X              Y              Z        Z-ATOM   MASS   TYPE

    1  N        -0.461894      -0.178869       0.000748       7    14.007  QM
    2  C         0.715801      -0.001805      -0.000301       6    12.011  QM
    3  H        -1.699841       0.440441      -0.003959       1     1.008  QM
    4  H         1.418315       0.834638      -0.000453       1     1.008  QM
    5  H        -1.829593       1.232079      -0.002381       1     1.008  QM


 RMSQ FORCE :   0.0227910  MAXIMUM :   0.0000100  CONVERGED :NO 
 MAX FORCE  :   0.0673165  MAXIMUM :   0.0000150  CONVERGED :NO 

 NUMBER OF CONSTRAINED OPTIMIZATION CYCLES: 6
 
 TOTAL ENERGY = -94.420432827967
 
 
 CURRENT SPLINE LENGTH: 0.053 AMU^1/2*ANGSTROM
 IRC COORDINATE: 0.741 AMU^1/2*ANGSTROM

  ANGLE =       0.08  COS_ANGLE =       1.00


 IRC COORDINATES OF STEP 15 IN ANGSTROM

  NO.  ATOM        X              Y              Z        Z-ATOM   MASS   TYPE

    1  N        -0.458879      -0.183726       0.000755       7    14.007  QM
    2  C         0.714985       0.000913      -0.000294       6    12.011  QM
    3  H        -1.719769       0.469654      -0.003969       1     1.008  QM
    4  H         1.429424       0.825511      -0.000511       1     1.008  QM
    5  H        -1.852938       1.247105      -0.002494       1     1.008  QM


 RMSQ FORCE :   0.0212646  MAXIMUM :   0.0000100  CONVERGED :NO 
 MAX FORCE  :   0.0632407  MAXIMUM :   0.0000150  CONVERGED :NO 

 NUMBER OF CONSTRAINED OPTIMIZATION CYCLES: 6
 
 TOTAL ENERGY = -94.425543146127
 
 
 CURRENT SPLINE LENGTH: 0.053 AMU^1/2*ANGSTROM
 IRC COORDINATE: 0.794 AMU^1/2*ANGSTROM

  ANGLE =       0.06  COS_ANGLE =       1.00


 IRC COORDINATES OF STEP 16 IN ANGSTROM

  NO.  ATOM        X              Y              Z        Z-ATOM   MASS   TYPE

    1  N        -0.455953      -0.188617       0.000762       7    14.007  QM
    2  C         0.714237       0.003762      -0.000288       6    12.011  QM
    3  H        -1.739684       0.496607      -0.003988       1     1.008  QM
    4  H         1.441407       0.815566      -0.000564       1     1.008  QM
    5  H        -1.876766       1.264133      -0.002601       1     1.008  QM


 RMSQ FORCE :   0.0197464  MAXIMUM :   0.0000100  CONVERGED :NO 
 MAX FORCE  :   0.0589758  MAXIMUM :   0.0000150  CONVERGED :NO 

 NUMBER OF CONSTRAINED OPTIMIZATION CYCLES: 8
 
 TOTAL ENERGY = -94.430247792495
 
 
 CURRENT SPLINE LENGTH: 0.053 AMU^1/2*ANGSTROM
 IRC COORDINATE: 0.847 AMU^1/2*ANGSTROM

  ANGLE =       0.05  COS_ANGLE =       1.00


 IRC COORDINATES OF STEP 17 IN ANGSTROM

  NO.  ATOM        X              Y              Z        Z-ATOM   MASS   TYPE

    1  N        -0.453139      -0.193525       0.000769       7    14.007  QM
    2  C         0.713568       0.006735      -0.000281       6    12.011  QM
    3  H        -1.759478       0.521931      -0.004010       1     1.008  QM
    4  H         1.454174       0.804823      -0.000617       1     1.008  QM
    5  H        -1.900862       1.282319      -0.002706       1     1.008  QM


 RMSQ FORCE :   0.0183163  MAXIMUM :   0.0000100  CONVERGED :NO 
 MAX FORCE  :   0.0548622  MAXIMUM :   0.0000150  CONVERGED :NO 

 NUMBER OF CONSTRAINED OPTIMIZATION CYCLES: 6
 
 TOTAL ENERGY = -94.434634692872
 
 
 CURRENT SPLINE LENGTH: 0.053 AMU^1/2*ANGSTROM
 IRC COORDINATE: 0.900 AMU^1/2*ANGSTROM

  ANGLE =       0.03  COS_ANGLE =       1.00


 IRC COORDINATES OF STEP 18 IN ANGSTROM

  NO.  ATOM        X              Y              Z        Z-ATOM   MASS   TYPE

    1  N        -0.450449      -0.198438       0.000777       7    14.007  QM
    2  C         0.712979       0.009831      -0.000276       6    12.011  QM
    3  H        -1.779120       0.546082      -0.004036       1     1.008  QM
    4  H         1.467666       0.793274      -0.000666       1     1.008  QM
    5  H        -1.925084       1.301100      -0.002806       1     1.008  QM


 RMSQ FORCE :   0.0169742  MAXIMUM :   0.0000100  CONVERGED :NO 
 MAX FORCE  :   0.0508950  MAXIMUM :   0.0000150  CONVERGED :NO 

 NUMBER OF CONSTRAINED OPTIMIZATION CYCLES: 8
 
 TOTAL ENERGY = -94.438702095681
 
 
 CURRENT SPLINE LENGTH: 0.053 AMU^1/2*ANGSTROM
 IRC COORDINATE: 0.953 AMU^1/2*ANGSTROM

  ANGLE =       0.03  COS_ANGLE =       1.00


 IRC COORDINATES OF STEP 19 IN ANGSTROM

  NO.  ATOM        X              Y              Z        Z-ATOM   MASS   TYPE

    1  N        -0.447873      -0.203349       0.000784       7    14.007  QM
    2  C         0.712460       0.013046      -0.000270       6    12.011  QM
    3  H        -1.798592       0.569363      -0.004061       1     1.008  QM
    4  H         1.481785       0.780897      -0.000715       1     1.008  QM
    5  H        -1.949351       1.320128      -0.002906       1     1.008  QM


 RMSQ FORCE :   0.0157215  MAXIMUM :   0.0000100  CONVERGED :NO 
 MAX FORCE  :   0.0471136  MAXIMUM :   0.0000150  CONVERGED :NO 

 NUMBER OF CONSTRAINED OPTIMIZATION CYCLES: 6
 
 TOTAL ENERGY = -94.442470403083
 
 
 CURRENT SPLINE LENGTH: 0.053 AMU^1/2*ANGSTROM
 IRC COORDINATE: 1.005 AMU^1/2*ANGSTROM

  ANGLE =       0.03  COS_ANGLE =       1.00


 IRC COORDINATES OF STEP 20 IN ANGSTROM

  NO.  ATOM        X              Y              Z        Z-ATOM   MASS   TYPE

    1  N        -0.445401      -0.208252       0.000792       7    14.007  QM
    2  C         0.712004       0.016375      -0.000265       6    12.011  QM
    3  H        -1.817886       0.591965      -0.004087       1     1.008  QM
    4  H         1.496430       0.767687      -0.000760       1     1.008  QM
    5  H        -1.973612       1.339202      -0.003005       1     1.008  QM


 RMSQ FORCE :   0.0145570  MAXIMUM :   0.0000100  CONVERGED :NO 
 MAX FORCE  :   0.0435284  MAXIMUM :   0.0000150  CONVERGED :NO 

 NUMBER OF CONSTRAINED OPTIMIZATION CYCLES: 6
 
 TOTAL ENERGY = -94.445958664339
 
 
 CURRENT SPLINE LENGTH: 0.053 AMU^1/2*ANGSTROM
 IRC COORDINATE: 1.058 AMU^1/2*ANGSTROM

  ANGLE =       0.02  COS_ANGLE =       1.00


 IRC COORDINATES OF STEP 21 IN ANGSTROM

  NO.  ATOM        X              Y              Z        Z-ATOM   MASS   TYPE

    1  N        -0.443018      -0.213143       0.000801       7    14.007  QM
    2  C         0.711598       0.019812      -0.000260       6    12.011  QM
    3  H        -1.836998       0.614018      -0.004115       1     1.008  QM
    4  H         1.511500       0.753646      -0.000802       1     1.008  QM
    5  H        -1.997848       1.358203      -0.003101       1     1.008  QM


 RMSQ FORCE :   0.0134742  MAXIMUM :   0.0000100  CONVERGED :NO 
 MAX FORCE  :   0.0401403  MAXIMUM :   0.0000150  CONVERGED :NO 

 NUMBER OF CONSTRAINED OPTIMIZATION CYCLES: 6
 
 TOTAL ENERGY = -94.449185279252
 
 
 CURRENT SPLINE LENGTH: 0.053 AMU^1/2*ANGSTROM
 IRC COORDINATE: 1.111 AMU^1/2*ANGSTROM

  ANGLE =       0.02  COS_ANGLE =       1.00


 IRC COORDINATES OF STEP 22 IN ANGSTROM

  NO.  ATOM        X              Y              Z        Z-ATOM   MASS   TYPE

    1  N        -0.440708      -0.218016       0.000808       7    14.007  QM
    2  C         0.711233       0.023347      -0.000256       6    12.011  QM
    3  H        -1.855918       0.635614      -0.004142       1     1.008  QM
    4  H         1.526876       0.738788      -0.000845       1     1.008  QM
    5  H        -2.022061       1.377063      -0.003197       1     1.008  QM


 RMSQ FORCE :   0.0124621  MAXIMUM :   0.0000100  CONVERGED :NO 
 MAX FORCE  :   0.0369403  MAXIMUM :   0.0000150  CONVERGED :NO 

 NUMBER OF CONSTRAINED OPTIMIZATION CYCLES: 5
 
 TOTAL ENERGY = -94.452167040566
 
 
 CURRENT SPLINE LENGTH: 0.053 AMU^1/2*ANGSTROM
 IRC COORDINATE: 1.164 AMU^1/2*ANGSTROM

  ANGLE =       0.02  COS_ANGLE =       1.00


 IRC COORDINATES OF STEP 23 IN ANGSTROM

  NO.  ATOM        X              Y              Z        Z-ATOM   MASS   TYPE

    1  N        -0.438451      -0.222863       0.000816       7    14.007  QM
    2  C         0.710897       0.026970      -0.000251       6    12.011  QM
    3  H        -1.874647       0.656804      -0.004164       1     1.008  QM
    4  H         1.542439       0.723097      -0.000888       1     1.008  QM
    5  H        -2.046267       1.395745      -0.003295       1     1.008  QM


 RMSQ FORCE :   0.0115115  MAXIMUM :   0.0000100  CONVERGED :NO 
 MAX FORCE  :   0.0339194  MAXIMUM :   0.0000150  CONVERGED :NO 

 NUMBER OF CONSTRAINED OPTIMIZATION CYCLES: 9
 
 TOTAL ENERGY = -94.454919434961
 
 
 CURRENT SPLINE LENGTH: 0.053 AMU^1/2*ANGSTROM
 IRC COORDINATE: 1.217 AMU^1/2*ANGSTROM

  ANGLE =       0.02  COS_ANGLE =       1.00


 IRC COORDINATES OF STEP 24 IN ANGSTROM

  NO.  ATOM        X              Y              Z        Z-ATOM   MASS   TYPE

    1  N        -0.436234      -0.227685       0.000823       7    14.007  QM
    2  C         0.710591       0.030669      -0.000246       6    12.011  QM
    3  H        -1.893199       0.677669      -0.004186       1     1.008  QM
    4  H         1.558047       0.706649      -0.000927       1     1.008  QM
    5  H        -2.070480       1.414257      -0.003391       1     1.008  QM


 RMSQ FORCE :   0.0106143  MAXIMUM :   0.0000100  CONVERGED :NO 
 MAX FORCE  :   0.0310650  MAXIMUM :   0.0000150  CONVERGED :NO 

 NUMBER OF CONSTRAINED OPTIMIZATION CYCLES: 12
 
 TOTAL ENERGY = -94.457456612271
 
 
 CURRENT SPLINE LENGTH: 0.053 AMU^1/2*ANGSTROM
 IRC COORDINATE: 1.270 AMU^1/2*ANGSTROM

  ANGLE =       0.02  COS_ANGLE =       1.00


 IRC COORDINATES OF STEP 25 IN ANGSTROM

  NO.  ATOM        X              Y              Z        Z-ATOM   MASS   TYPE

    1  N        -0.434038      -0.232473       0.000827       7    14.007  QM
    2  C         0.710303       0.034428      -0.000239       6    12.011  QM
    3  H        -1.911580       0.698265      -0.004183       1     1.008  QM
    4  H         1.573607       0.689478      -0.000976       1     1.008  QM
    5  H        -2.094746       1.432576      -0.003500       1     1.008  QM


 RMSQ FORCE :   0.0097635  MAXIMUM :   0.0000100  CONVERGED :NO 
 MAX FORCE  :   0.0283714  MAXIMUM :   0.0000150  CONVERGED :NO 

 NUMBER OF CONSTRAINED OPTIMIZATION CYCLES: 10
 
 TOTAL ENERGY = -94.459791175838
 
 
 CURRENT SPLINE LENGTH: 0.053 AMU^1/2*ANGSTROM
 IRC COORDINATE: 1.323 AMU^1/2*ANGSTROM

  ANGLE =       0.01  COS_ANGLE =       1.00


 IRC COORDINATES OF STEP 26 IN ANGSTROM

  NO.  ATOM        X              Y              Z        Z-ATOM   MASS   TYPE

    1  N        -0.431847      -0.237232       0.000836       7    14.007  QM
    2  C         0.710030       0.038237      -0.000237       6    12.011  QM
    3  H        -1.929791       0.718668      -0.004215       1     1.008  QM
    4  H         1.588949       0.671654      -0.001004       1     1.008  QM
    5  H        -2.119074       1.450748      -0.003589       1     1.008  QM


 RMSQ FORCE :   0.0089516  MAXIMUM :   0.0000100  CONVERGED :NO 
 MAX FORCE  :   0.0258271  MAXIMUM :   0.0000150  CONVERGED :NO 

 NUMBER OF CONSTRAINED OPTIMIZATION CYCLES: 15
 
 TOTAL ENERGY = -94.461934402143
 
 
 CURRENT SPLINE LENGTH: 0.053 AMU^1/2*ANGSTROM
 IRC COORDINATE: 1.376 AMU^1/2*ANGSTROM

  ANGLE =       0.01  COS_ANGLE =       1.00


 IRC COORDINATES OF STEP 27 IN ANGSTROM

  NO.  ATOM        X              Y              Z        Z-ATOM   MASS   TYPE

    1  N        -0.429653      -0.241955       0.000844       7    14.007  QM
    2  C         0.709781       0.042072      -0.000233       6    12.011  QM
    3  H        -1.947849       0.738943      -0.004232       1     1.008  QM
    4  H         1.603977       0.653285      -0.001036       1     1.008  QM
    5  H        -2.143557       1.468786      -0.003686       1     1.008  QM


 RMSQ FORCE :   0.0081741  MAXIMUM :   0.0000100  CONVERGED :NO 
 MAX FORCE  :   0.0234178  MAXIMUM :   0.0000150  CONVERGED :NO 

 NUMBER OF CONSTRAINED OPTIMIZATION CYCLES: 3
 
 TOTAL ENERGY = -94.463896265531
 
 
 CURRENT SPLINE LENGTH: 0.053 AMU^1/2*ANGSTROM
 IRC COORDINATE: 1.429 AMU^1/2*ANGSTROM

  ANGLE =       0.01  COS_ANGLE =       1.00


 IRC COORDINATES OF STEP 28 IN ANGSTROM

  NO.  ATOM        X              Y              Z        Z-ATOM   MASS   TYPE

    1  N        -0.427447      -0.246631       0.000854       7    14.007  QM
    2  C         0.709567       0.045905      -0.000234       6    12.011  QM
    3  H        -1.965840       0.759148      -0.004273       1     1.008  QM
    4  H         1.618572       0.634478      -0.001047       1     1.008  QM
    5  H        -2.168286       1.486703      -0.003769       1     1.008  QM


 RMSQ FORCE :   0.0074280  MAXIMUM :   0.0000100  CONVERGED :NO 
 MAX FORCE  :   0.0211334  MAXIMUM :   0.0000150  CONVERGED :NO 

 NUMBER OF CONSTRAINED OPTIMIZATION CYCLES: 14
 
 TOTAL ENERGY = -94.465685939781
 
 
 CURRENT SPLINE LENGTH: 0.053 AMU^1/2*ANGSTROM
 IRC COORDINATE: 1.482 AMU^1/2*ANGSTROM

  ANGLE =       0.01  COS_ANGLE =       1.00


 IRC COORDINATES OF STEP 29 IN ANGSTROM

  NO.  ATOM        X              Y              Z        Z-ATOM   MASS   TYPE

    1  N        -0.425212      -0.251262       0.000861       7    14.007  QM
    2  C         0.709383       0.049718      -0.000230       6    12.011  QM
    3  H        -1.983759       0.779352      -0.004287       1     1.008  QM
    4  H         1.632639       0.615345      -0.001076       1     1.008  QM
    5  H        -2.193302       1.504539      -0.003870       1     1.008  QM


 RMSQ FORCE :   0.0067112  MAXIMUM :   0.0000100  CONVERGED :NO 
 MAX FORCE  :   0.0189761  MAXIMUM :   0.0000150  CONVERGED :NO 

 NUMBER OF CONSTRAINED OPTIMIZATION CYCLES: 9
 
 TOTAL ENERGY = -94.467311907667
 
 
 CURRENT SPLINE LENGTH: 0.053 AMU^1/2*ANGSTROM
 IRC COORDINATE: 1.535 AMU^1/2*ANGSTROM

  ANGLE =       0.02  COS_ANGLE =       1.00


 IRC COORDINATES OF STEP 30 IN ANGSTROM

  NO.  ATOM        X              Y              Z        Z-ATOM   MASS   TYPE

    1  N        -0.422942      -0.255847       0.000868       7    14.007  QM
    2  C         0.709241       0.053482      -0.000227       6    12.011  QM
    3  H        -2.001655       0.799655      -0.004299       1     1.008  QM
    4  H         1.646075       0.596089      -0.001104       1     1.008  QM
    5  H        -2.218691       1.522349      -0.003971       1     1.008  QM


 RMSQ FORCE :   0.0060223  MAXIMUM :   0.0000100  CONVERGED :NO 
 MAX FORCE  :   0.0169344  MAXIMUM :   0.0000150  CONVERGED :NO 

 NUMBER OF CONSTRAINED OPTIMIZATION CYCLES: 21
 
 TOTAL ENERGY = -94.468782025247
 
 
 CURRENT SPLINE LENGTH: 0.053 AMU^1/2*ANGSTROM
 IRC COORDINATE: 1.588 AMU^1/2*ANGSTROM

  ANGLE =       0.02  COS_ANGLE =       1.00


 IRC COORDINATES OF STEP 31 IN ANGSTROM

  NO.  ATOM        X              Y              Z        Z-ATOM   MASS   TYPE

    1  N        -0.420630      -0.260382       0.000873       7    14.007  QM
    2  C         0.709153       0.057167      -0.000222       6    12.011  QM
    3  H        -2.019623       0.820124      -0.004281       1     1.008  QM
    4  H         1.658766       0.576889      -0.001140       1     1.008  QM
    5  H        -2.244501       1.540195      -0.004091       1     1.008  QM


 RMSQ FORCE :   0.0053626  MAXIMUM :   0.0000100  CONVERGED :NO 
 MAX FORCE  :   0.0150132  MAXIMUM :   0.0000150  CONVERGED :NO 

 NUMBER OF CONSTRAINED OPTIMIZATION CYCLES: 22
 
 TOTAL ENERGY = -94.470103850644
 
 
 CURRENT SPLINE LENGTH: 0.053 AMU^1/2*ANGSTROM
 IRC COORDINATE: 1.640 AMU^1/2*ANGSTROM

  ANGLE =       0.02  COS_ANGLE =       1.00


 IRC COORDINATES OF STEP 32 IN ANGSTROM

  NO.  ATOM        X              Y              Z        Z-ATOM   MASS   TYPE

    1  N        -0.418277      -0.264856       0.000880       7    14.007  QM
    2  C         0.709134       0.060738      -0.000219       6    12.011  QM
    3  H        -2.037579       0.840859      -0.004291       1     1.008  QM
    4  H         1.670664       0.557920      -0.001161       1     1.008  QM
    5  H        -2.270927       1.558056      -0.004193       1     1.008  QM


 RMSQ FORCE :   0.0047325  MAXIMUM :   0.0000100  CONVERGED :NO 
 MAX FORCE  :   0.0132020  MAXIMUM :   0.0000150  CONVERGED :NO 

 NUMBER OF CONSTRAINED OPTIMIZATION CYCLES: 21
 
 TOTAL ENERGY = -94.471285115365
 
 
 CURRENT SPLINE LENGTH: 0.053 AMU^1/2*ANGSTROM
 IRC COORDINATE: 1.693 AMU^1/2*ANGSTROM

  ANGLE =       0.03  COS_ANGLE =       1.00


 IRC COORDINATES OF STEP 33 IN ANGSTROM

  NO.  ATOM        X              Y              Z        Z-ATOM   MASS   TYPE

    1  N        -0.415875      -0.269264       0.000887       7    14.007  QM
    2  C         0.709204       0.064143      -0.000217       6    12.011  QM
    3  H        -2.055653       0.861960      -0.004295       1     1.008  QM
    4  H         1.681647       0.539518      -0.001177       1     1.008  QM
    5  H        -2.298058       1.576019      -0.004302       1     1.008  QM


 RMSQ FORCE :   0.0041354  MAXIMUM :   0.0000100  CONVERGED :NO 
 MAX FORCE  :   0.0115068  MAXIMUM :   0.0000150  CONVERGED :NO 

 NUMBER OF CONSTRAINED OPTIMIZATION CYCLES: 11
 
 TOTAL ENERGY = -94.472333706285
 
 
 CURRENT SPLINE LENGTH: 0.053 AMU^1/2*ANGSTROM
 IRC COORDINATE: 1.746 AMU^1/2*ANGSTROM

  ANGLE =       0.03  COS_ANGLE =       1.00


 IRC COORDINATES OF STEP 34 IN ANGSTROM

  NO.  ATOM        X              Y              Z        Z-ATOM   MASS   TYPE

    1  N        -0.413427      -0.273596       0.000894       7    14.007  QM
    2  C         0.709373       0.067349      -0.000214       6    12.011  QM
    3  H        -2.073862       0.883490      -0.004305       1     1.008  QM
    4  H         1.691705       0.521917      -0.001193       1     1.008  QM
    5  H        -2.325956       1.594096      -0.004409       1     1.008  QM


 RMSQ FORCE :   0.0035750  MAXIMUM :   0.0000100  CONVERGED :NO 
 MAX FORCE  :   0.0099269  MAXIMUM :   0.0000150  CONVERGED :NO 

 NUMBER OF CONSTRAINED OPTIMIZATION CYCLES: 23
 
 TOTAL ENERGY = -94.473257873847
 
 
 CURRENT SPLINE LENGTH: 0.053 AMU^1/2*ANGSTROM
 IRC COORDINATE: 1.799 AMU^1/2*ANGSTROM

  ANGLE =       0.04  COS_ANGLE =       1.00


 IRC COORDINATES OF STEP 35 IN ANGSTROM

  NO.  ATOM        X              Y              Z        Z-ATOM   MASS   TYPE

    1  N        -0.410936      -0.277833       0.000901       7    14.007  QM
    2  C         0.709673       0.070292      -0.000211       6    12.011  QM
    3  H        -2.092329       0.905510      -0.004307       1     1.008  QM
    4  H         1.700744       0.505466      -0.001206       1     1.008  QM
    5  H        -2.354736       1.612313      -0.004523       1     1.008  QM


 RMSQ FORCE :   0.0030554  MAXIMUM :   0.0000100  CONVERGED :NO 
 MAX FORCE  :   0.0084640  MAXIMUM :   0.0000150  CONVERGED :NO 

 NUMBER OF CONSTRAINED OPTIMIZATION CYCLES: 29
 
 TOTAL ENERGY = -94.474066328405
 
 
 CURRENT SPLINE LENGTH: 0.053 AMU^1/2*ANGSTROM
 IRC COORDINATE: 1.852 AMU^1/2*ANGSTROM

  ANGLE =       0.05  COS_ANGLE =       1.00


 IRC COORDINATES OF STEP 36 IN ANGSTROM

  NO.  ATOM        X              Y              Z        Z-ATOM   MASS   TYPE

    1  N        -0.408404      -0.281968       0.000920       7    14.007  QM
    2  C         0.710113       0.072919      -0.000234       6    12.011  QM
    3  H        -2.110964       0.928163      -0.004330       1     1.008  QM
    4  H         1.708641       0.490579      -0.001074       1     1.008  QM
    5  H        -2.384482       1.630691      -0.004631       1     1.008  QM


 RMSQ FORCE :   0.0025820  MAXIMUM :   0.0000100  CONVERGED :NO 
 MAX FORCE  :   0.0071338  MAXIMUM :   0.0000150  CONVERGED :NO 

 NUMBER OF CONSTRAINED OPTIMIZATION CYCLES: 22
 
 TOTAL ENERGY = -94.474768539417
 
 
 CURRENT SPLINE LENGTH: 0.053 AMU^1/2*ANGSTROM
 IRC COORDINATE: 1.905 AMU^1/2*ANGSTROM

  ANGLE =       0.06  COS_ANGLE =       1.00


 IRC COORDINATES OF STEP 37 IN ANGSTROM

  NO.  ATOM        X              Y              Z        Z-ATOM   MASS   TYPE

    1  N        -0.405851      -0.285949       0.000927       7    14.007  QM
    2  C         0.710720       0.075176      -0.000232       6    12.011  QM
    3  H        -2.129986       0.951298      -0.004319       1     1.008  QM
    4  H         1.715630       0.477402      -0.001080       1     1.008  QM
    5  H        -2.415178       1.649143      -0.004760       1     1.008  QM


 RMSQ FORCE :   0.0021609  MAXIMUM :   0.0000100  CONVERGED :NO 
 MAX FORCE  :   0.0059325  MAXIMUM :   0.0000150  CONVERGED :NO 

 NUMBER OF CONSTRAINED OPTIMIZATION CYCLES: 11
 
 TOTAL ENERGY = -94.475374658761
 
 
 CURRENT SPLINE LENGTH: 0.053 AMU^1/2*ANGSTROM
 IRC COORDINATE: 1.958 AMU^1/2*ANGSTROM

  ANGLE =       0.06  COS_ANGLE =       1.00


 IRC COORDINATES OF STEP 38 IN ANGSTROM

  NO.  ATOM        X              Y              Z        Z-ATOM   MASS   TYPE

    1  N        -0.403279      -0.289792       0.000930       7    14.007  QM
    2  C         0.711498       0.077023      -0.000218       6    12.011  QM
    3  H        -2.149278       0.975024      -0.004309       1     1.008  QM
    4  H         1.721488       0.466413      -0.001156       1     1.008  QM
    5  H        -2.446749       1.667752      -0.004889       1     1.008  QM


 RMSQ FORCE :   0.0017941  MAXIMUM :   0.0000100  CONVERGED :NO 
 MAX FORCE  :   0.0048746  MAXIMUM :   0.0000150  CONVERGED :NO 

 NUMBER OF CONSTRAINED OPTIMIZATION CYCLES: 14
 
 TOTAL ENERGY = -94.475895073617
 
 
 CURRENT SPLINE LENGTH: 0.053 AMU^1/2*ANGSTROM
 IRC COORDINATE: 2.011 AMU^1/2*ANGSTROM

  ANGLE =       0.06  COS_ANGLE =       1.00


 IRC COORDINATES OF STEP 39 IN ANGSTROM

  NO.  ATOM        X              Y              Z        Z-ATOM   MASS   TYPE

    1  N        -0.400703      -0.293446       0.000932       7    14.007  QM
    2  C         0.712456       0.078415      -0.000205       6    12.011  QM
    3  H        -2.168918       0.999271      -0.004312       1     1.008  QM
    4  H         1.726303       0.457718      -0.001226       1     1.008  QM
    5  H        -2.479129       1.686349      -0.005006       1     1.008  QM


 RMSQ FORCE :   0.0014830  MAXIMUM :   0.0000100  CONVERGED :NO 
 MAX FORCE  :   0.0039682  MAXIMUM :   0.0000150  CONVERGED :NO 

 NUMBER OF CONSTRAINED OPTIMIZATION CYCLES: 11
 
 TOTAL ENERGY = -94.476340241915
 
 
 CURRENT SPLINE LENGTH: 0.053 AMU^1/2*ANGSTROM
 IRC COORDINATE: 2.064 AMU^1/2*ANGSTROM

  ANGLE =       0.06  COS_ANGLE =       1.00


 IRC COORDINATES OF STEP 40 IN ANGSTROM

  NO.  ATOM        X              Y              Z        Z-ATOM   MASS   TYPE

    1  N        -0.398147      -0.296905       0.000940       7    14.007  QM
    2  C         0.713597       0.079357      -0.000204       6    12.011  QM
    3  H        -2.188911       1.023877      -0.004321       1     1.008  QM
    4  H         1.730173       0.451352      -0.001227       1     1.008  QM
    5  H        -2.512145       1.704907      -0.005121       1     1.008  QM


 RMSQ FORCE :   0.0012252  MAXIMUM :   0.0000100  CONVERGED :NO 
 MAX FORCE  :   0.0031997  MAXIMUM :   0.0000150  CONVERGED :NO 

 NUMBER OF CONSTRAINED OPTIMIZATION CYCLES: 24
 
 TOTAL ENERGY = -94.476719964720
 
 
 CURRENT SPLINE LENGTH: 0.053 AMU^1/2*ANGSTROM
 IRC COORDINATE: 2.117 AMU^1/2*ANGSTROM

  ANGLE =       0.05  COS_ANGLE =       1.00


 IRC COORDINATES OF STEP 41 IN ANGSTROM

  NO.  ATOM        X              Y              Z        Z-ATOM   MASS   TYPE

    1  N        -0.395622      -0.300130       0.000949       7    14.007  QM
    2  C         0.714910       0.079868      -0.000204       6    12.011  QM
    3  H        -2.209210       1.048666      -0.004363       1     1.008  QM
    4  H         1.733311       0.446922      -0.001223       1     1.008  QM
    5  H        -2.545764       1.723215      -0.005214       1     1.008  QM


 RMSQ FORCE :   0.0010134  MAXIMUM :   0.0000100  CONVERGED :NO 
 MAX FORCE  :   0.0025631  MAXIMUM :   0.0000150  CONVERGED :NO 

 NUMBER OF CONSTRAINED OPTIMIZATION CYCLES: 13
 
 TOTAL ENERGY = -94.477043257375
 
 
 CURRENT SPLINE LENGTH: 0.053 AMU^1/2*ANGSTROM
 IRC COORDINATE: 2.170 AMU^1/2*ANGSTROM

  ANGLE =       0.05  COS_ANGLE =       1.00


 IRC COORDINATES OF STEP 42 IN ANGSTROM

  NO.  ATOM        X              Y              Z        Z-ATOM   MASS   TYPE

    1  N        -0.393137      -0.303177       0.000956       7    14.007  QM
    2  C         0.716373       0.080034      -0.000197       6    12.011  QM
    3  H        -2.229909       1.073549      -0.004415       1     1.008  QM
    4  H         1.735825       0.444206      -0.001264       1     1.008  QM
    5  H        -2.579604       1.741383      -0.005298       1     1.008  QM


 RMSQ FORCE :   0.0008385  MAXIMUM :   0.0000100  CONVERGED :NO 
 MAX FORCE  :   0.0020220  MAXIMUM :   0.0000150  CONVERGED :NO 

 NUMBER OF CONSTRAINED OPTIMIZATION CYCLES: 36
 
 TOTAL ENERGY = -94.477317776264
 
 
 CURRENT SPLINE LENGTH: 0.053 AMU^1/2*ANGSTROM
 IRC COORDINATE: 2.223 AMU^1/2*ANGSTROM

  ANGLE =       0.04  COS_ANGLE =       1.00


 IRC COORDINATES OF STEP 43 IN ANGSTROM

  NO.  ATOM        X              Y              Z        Z-ATOM   MASS   TYPE

    1  N        -0.390661      -0.306020       0.000960       7    14.007  QM
    2  C         0.717948       0.079881      -0.000192       6    12.011  QM
    3  H        -2.251379       1.098261      -0.004360       1     1.008  QM
    4  H         1.737915       0.442757      -0.001268       1     1.008  QM
    5  H        -2.613449       1.759474      -0.005457       1     1.008  QM


 RMSQ FORCE :   0.0006941  MAXIMUM :   0.0000100  CONVERGED :NO 
 MAX FORCE  :   0.0016060  MAXIMUM :   0.0000150  CONVERGED :NO 

 NUMBER OF CONSTRAINED OPTIMIZATION CYCLES: 24
 
 TOTAL ENERGY = -94.477549906962
 
 
 CURRENT SPLINE LENGTH: 0.053 AMU^1/2*ANGSTROM
 IRC COORDINATE: 2.275 AMU^1/2*ANGSTROM

  ANGLE =       0.03  COS_ANGLE =       1.00


 IRC COORDINATES OF STEP 44 IN ANGSTROM

  NO.  ATOM        X              Y              Z        Z-ATOM   MASS   TYPE

    1  N        -0.388220      -0.308683       0.000965       7    14.007  QM
    2  C         0.719641       0.079480      -0.000188       6    12.011  QM
    3  H        -2.273524       1.122761      -0.004326       1     1.008  QM
    4  H         1.739723       0.442149      -0.001273       1     1.008  QM
    5  H        -2.647300       1.777381      -0.005608       1     1.008  QM


 RMSQ FORCE :   0.0005735  MAXIMUM :   0.0000100  CONVERGED :NO 
 MAX FORCE  :   0.0012625  MAXIMUM :   0.0000150  CONVERGED :NO 

 NUMBER OF CONSTRAINED OPTIMIZATION CYCLES: 23
 
 TOTAL ENERGY = -94.477745086023
 
 
 CURRENT SPLINE LENGTH: 0.053 AMU^1/2*ANGSTROM
 IRC COORDINATE: 2.328 AMU^1/2*ANGSTROM

  ANGLE =       0.03  COS_ANGLE =       1.00


 IRC COORDINATES OF STEP 45 IN ANGSTROM

  NO.  ATOM        X              Y              Z        Z-ATOM   MASS   TYPE

    1  N        -0.385817      -0.311167       0.000968       7    14.007  QM
    2  C         0.721451       0.078877      -0.000185       6    12.011  QM
    3  H        -2.296562       1.146826      -0.004235       1     1.008  QM
    4  H         1.741389       0.442007      -0.001263       1     1.008  QM
    5  H        -2.681036       1.795215      -0.005796       1     1.008  QM


 RMSQ FORCE :   0.0004712  MAXIMUM :   0.0000100  CONVERGED :NO 
 MAX FORCE  :   0.0009640  MAXIMUM :   0.0000150  CONVERGED :NO 

 NUMBER OF CONSTRAINED OPTIMIZATION CYCLES: 22
 
 TOTAL ENERGY = -94.477907969247
 
 
 CURRENT SPLINE LENGTH: 0.053 AMU^1/2*ANGSTROM
 IRC COORDINATE: 2.381 AMU^1/2*ANGSTROM

  ANGLE =       0.04  COS_ANGLE =       1.00


 IRC COORDINATES OF STEP 46 IN ANGSTROM

  NO.  ATOM        X              Y              Z        Z-ATOM   MASS   TYPE

    1  N        -0.383437      -0.313411       0.000974       7    14.007  QM
    2  C         0.723364       0.078078      -0.000183       6    12.011  QM
    3  H        -2.320452       1.170369      -0.004253       1     1.008  QM
    4  H         1.743087       0.441795      -0.001251       1     1.008  QM
    5  H        -2.714842       1.812755      -0.005893       1     1.008  QM


 RMSQ FORCE :   0.0003840  MAXIMUM :   0.0000100  CONVERGED :NO 
 MAX FORCE  :   0.0008047  MAXIMUM :   0.0000150  CONVERGED :NO 

 NUMBER OF CONSTRAINED OPTIMIZATION CYCLES: 45
 
 TOTAL ENERGY = -94.478042695417
 
 
 CURRENT SPLINE LENGTH: 0.053 AMU^1/2*ANGSTROM
 IRC COORDINATE: 2.434 AMU^1/2*ANGSTROM

  ANGLE =       0.04  COS_ANGLE =       1.00


 IRC COORDINATES OF STEP 47 IN ANGSTROM

  NO.  ATOM        X              Y              Z        Z-ATOM   MASS   TYPE

    1  N        -0.381074      -0.315450       0.000978       7    14.007  QM
    2  C         0.725367       0.077121      -0.000179       6    12.011  QM
    3  H        -2.345731       1.193058      -0.004224       1     1.008  QM
    4  H         1.744896       0.441479      -0.001242       1     1.008  QM
    5  H        -2.748220       1.830374      -0.006025       1     1.008  QM


 RMSQ FORCE :   0.0003095  MAXIMUM :   0.0000100  CONVERGED :NO 
 MAX FORCE  :   0.0006342  MAXIMUM :   0.0000150  CONVERGED :NO 

 NUMBER OF CONSTRAINED OPTIMIZATION CYCLES: 27
 
 TOTAL ENERGY = -94.478152985327
 
 
 CURRENT SPLINE LENGTH: 0.053 AMU^1/2*ANGSTROM
 IRC COORDINATE: 2.487 AMU^1/2*ANGSTROM

  ANGLE =       0.05  COS_ANGLE =       1.00


 IRC COORDINATES OF STEP 48 IN ANGSTROM

  NO.  ATOM        X              Y              Z        Z-ATOM   MASS   TYPE

    1  N        -0.378764      -0.317161       0.000982       7    14.007  QM
    2  C         0.727515       0.075938      -0.000167       6    12.011  QM
    3  H        -2.372287       1.214720      -0.004334       1     1.008  QM
    4  H         1.746942       0.440665      -0.001291       1     1.008  QM
    5  H        -2.781557       1.847659      -0.006044       1     1.008  QM


 RMSQ FORCE :   0.0002469  MAXIMUM :   0.0000100  CONVERGED :NO 
 MAX FORCE  :   0.0005128  MAXIMUM :   0.0000150  CONVERGED :NO 

 NUMBER OF CONSTRAINED OPTIMIZATION CYCLES: 28
 
 TOTAL ENERGY = -94.478242260644
 
 
 CURRENT SPLINE LENGTH: 0.053 AMU^1/2*ANGSTROM
 IRC COORDINATE: 2.540 AMU^1/2*ANGSTROM

  ANGLE =       0.06  COS_ANGLE =       1.00


 IRC COORDINATES OF STEP 49 IN ANGSTROM

  NO.  ATOM        X              Y              Z        Z-ATOM   MASS   TYPE

    1  N        -0.376522      -0.318536       0.000989       7    14.007  QM
    2  C         0.729807       0.074563      -0.000168       6    12.011  QM
    3  H        -2.399954       1.235299      -0.004399       1     1.008  QM
    4  H         1.749331       0.439000      -0.001252       1     1.008  QM
    5  H        -2.814952       1.864480      -0.006094       1     1.008  QM


 RMSQ FORCE :   0.0001940  MAXIMUM :   0.0000100  CONVERGED :NO 
 MAX FORCE  :   0.0004029  MAXIMUM :   0.0000150  CONVERGED :NO 

 NUMBER OF CONSTRAINED OPTIMIZATION CYCLES: 37
 
 TOTAL ENERGY = -94.478313585372
 
 
 CURRENT SPLINE LENGTH: 0.053 AMU^1/2*ANGSTROM
 IRC COORDINATE: 2.593 AMU^1/2*ANGSTROM

  ANGLE =       0.07  COS_ANGLE =       1.00


 IRC COORDINATES OF STEP 50 IN ANGSTROM

  NO.  ATOM        X              Y              Z        Z-ATOM   MASS   TYPE

    1  N        -0.374337      -0.319499       0.000997       7    14.007  QM
    2  C         0.732240       0.072941      -0.000157       6    12.011  QM
    3  H        -2.428249       1.254890      -0.004697       1     1.008  QM
    4  H         1.752120       0.436430      -0.001296       1     1.008  QM
    5  H        -2.848824       1.880307      -0.006000       1     1.008  QM


 RMSQ FORCE :   0.0001510  MAXIMUM :   0.0000100  CONVERGED :NO 
 MAX FORCE  :   0.0003181  MAXIMUM :   0.0000150  CONVERGED :NO 

 NUMBER OF CONSTRAINED OPTIMIZATION CYCLES: 16
 
 TOTAL ENERGY = -94.478369739029
 
 
 CURRENT SPLINE LENGTH: 0.053 AMU^1/2*ANGSTROM
 IRC COORDINATE: 2.646 AMU^1/2*ANGSTROM

  ANGLE =       0.09  COS_ANGLE =       1.00


 IRC COORDINATES OF STEP 51 IN ANGSTROM

  NO.  ATOM        X              Y              Z        Z-ATOM   MASS   TYPE

    1  N        -0.372247      -0.319997       0.001004       7    14.007  QM
    2  C         0.734869       0.071003      -0.000162       6    12.011  QM
    3  H        -2.457964       1.272824      -0.004802       1     1.008  QM
    4  H         1.755209       0.433207      -0.001214       1     1.008  QM
    5  H        -2.882392       1.895614      -0.006008       1     1.008  QM


 RMSQ FORCE :   0.0001164  MAXIMUM :   0.0000100  CONVERGED :NO 
 MAX FORCE  :   0.0002408  MAXIMUM :   0.0000150  CONVERGED :NO 

 NUMBER OF CONSTRAINED OPTIMIZATION CYCLES: 7
 
 TOTAL ENERGY = -94.478413013120
 
 
 CURRENT SPLINE LENGTH: 0.053 AMU^1/2*ANGSTROM
 IRC COORDINATE: 2.699 AMU^1/2*ANGSTROM

  ANGLE =       0.12  COS_ANGLE =       0.99


 IRC COORDINATES OF STEP 52 IN ANGSTROM

  NO.  ATOM        X              Y              Z        Z-ATOM   MASS   TYPE

    1  N        -0.370378      -0.319473       0.000991       7    14.007  QM
    2  C         0.737813       0.068490      -0.000139       6    12.011  QM
    3  H        -2.487993       1.288549      -0.004511       1     1.008  QM
    4  H         1.759261       0.427609      -0.001256       1     1.008  QM
    5  H        -2.917086       1.908094      -0.006317       1     1.008  QM


 RMSQ FORCE :   0.0000921  MAXIMUM :   0.0000100  CONVERGED :NO 
 MAX FORCE  :   0.0002119  MAXIMUM :   0.0000150  CONVERGED :NO 

 NUMBER OF CONSTRAINED OPTIMIZATION CYCLES: 19
 
 TOTAL ENERGY = -94.478445811930
 
 
 CURRENT SPLINE LENGTH: 0.053 AMU^1/2*ANGSTROM
 IRC COORDINATE: 2.752 AMU^1/2*ANGSTROM

  ANGLE =       0.19  COS_ANGLE =       0.98


 IRC COORDINATES OF STEP 53 IN ANGSTROM

  NO.  ATOM        X              Y              Z        Z-ATOM   MASS   TYPE

    1  N        -0.368832      -0.317646       0.000996       7    14.007  QM
    2  C         0.741150       0.065238      -0.000134       6    12.011  QM
    3  H        -2.517907       1.300834      -0.004529       1     1.008  QM
    4  H         1.764244       0.419602      -0.001198       1     1.008  QM
    5  H        -2.952203       1.916719      -0.006361       1     1.008  QM


 RMSQ FORCE :   0.0000762  MAXIMUM :   0.0000100  CONVERGED :NO 
 MAX FORCE  :   0.0001614  MAXIMUM :   0.0000150  CONVERGED :NO 

 NUMBER OF CONSTRAINED OPTIMIZATION CYCLES: 8
 
 TOTAL ENERGY = -94.478470359305
 
 
 CURRENT SPLINE LENGTH: 0.053 AMU^1/2*ANGSTROM
 IRC COORDINATE: 2.805 AMU^1/2*ANGSTROM

  ANGLE =       0.22  COS_ANGLE =       0.98


 IRC COORDINATES OF STEP 54 IN ANGSTROM

  NO.  ATOM        X              Y              Z        Z-ATOM   MASS   TYPE

    1  N        -0.367820      -0.313941       0.000981       7    14.007  QM
    2  C         0.744872       0.061025      -0.000120       6    12.011  QM
    3  H        -2.545963       1.307593      -0.004537       1     1.008  QM
    4  H         1.770557       0.407899      -0.001139       1     1.008  QM
    5  H        -2.986594       1.918944      -0.006402       1     1.008  QM


 RMSQ FORCE :   0.0000704  MAXIMUM :   0.0000100  CONVERGED :NO 
 MAX FORCE  :   0.0001556  MAXIMUM :   0.0000150  CONVERGED :NO 

 NUMBER OF CONSTRAINED OPTIMIZATION CYCLES: 9
 
 TOTAL ENERGY = -94.478488774162
 
 
 CURRENT SPLINE LENGTH: 0.053 AMU^1/2*ANGSTROM
 IRC COORDINATE: 2.858 AMU^1/2*ANGSTROM

  ANGLE =       0.28  COS_ANGLE =       0.96


 IRC COORDINATES OF STEP 55 IN ANGSTROM

  NO.  ATOM        X              Y              Z        Z-ATOM   MASS   TYPE

    1  N        -0.367380      -0.308637       0.000947       7    14.007  QM
    2  C         0.748706       0.056076      -0.000103       6    12.011  QM
    3  H        -2.570469       1.309294      -0.004345       1     1.008  QM
    4  H         1.777586       0.393346      -0.001075       1     1.008  QM
    5  H        -3.018847       1.914944      -0.006450       1     1.008  QM


 RMSQ FORCE :   0.0000672  MAXIMUM :   0.0000100  CONVERGED :NO 
 MAX FORCE  :   0.0001701  MAXIMUM :   0.0000150  CONVERGED :NO 

 NUMBER OF CONSTRAINED OPTIMIZATION CYCLES: 8
 
 TOTAL ENERGY = -94.478503276909
 
 
 CURRENT SPLINE LENGTH: 0.053 AMU^1/2*ANGSTROM
 IRC COORDINATE: 2.910 AMU^1/2*ANGSTROM

  ANGLE =       0.28  COS_ANGLE =       0.96


 IRC COORDINATES OF STEP 56 IN ANGSTROM

  NO.  ATOM        X              Y              Z        Z-ATOM   MASS   TYPE

    1  N        -0.367437      -0.302184       0.000910       7    14.007  QM
    2  C         0.752457       0.050726      -0.000081       6    12.011  QM
    3  H        -2.591148       1.306371      -0.004185       1     1.008  QM
    4  H         1.784933       0.376906      -0.001028       1     1.008  QM
    5  H        -3.047946       1.905706      -0.006466       1     1.008  QM


 RMSQ FORCE :   0.0000678  MAXIMUM :   0.0000100  CONVERGED :NO 
 MAX FORCE  :   0.0002007  MAXIMUM :   0.0000150  CONVERGED :NO 

 NUMBER OF CONSTRAINED OPTIMIZATION CYCLES: 3
 
 TOTAL ENERGY = -94.478515572837
 
 
 CURRENT SPLINE LENGTH: 0.053 AMU^1/2*ANGSTROM
 IRC COORDINATE: 2.963 AMU^1/2*ANGSTROM

  ANGLE =       0.28  COS_ANGLE =       0.96


 IRC COORDINATES OF STEP 57 IN ANGSTROM

  NO.  ATOM        X              Y              Z        Z-ATOM   MASS   TYPE

    1  N        -0.367752      -0.295058       0.000878       7    14.007  QM
    2  C         0.756041       0.045149      -0.000068       6    12.011  QM
    3  H        -2.609205       1.300388      -0.004211       1     1.008  QM
    4  H         1.792142       0.359482      -0.000949       1     1.008  QM
    5  H        -3.074062       1.893510      -0.006592       1     1.008  QM


 RMSQ FORCE :   0.0000661  MAXIMUM :   0.0000100  CONVERGED :NO 
 MAX FORCE  :   0.0002016  MAXIMUM :   0.0000150  CONVERGED :NO 

 NUMBER OF CONSTRAINED OPTIMIZATION CYCLES: 9
 
 TOTAL ENERGY = -94.478526713847
 
 
 CURRENT SPLINE LENGTH: 0.053 AMU^1/2*ANGSTROM
 IRC COORDINATE: 3.016 AMU^1/2*ANGSTROM

  ANGLE =       0.15  COS_ANGLE =       0.99


 IRC COORDINATES OF STEP 58 IN ANGSTROM

  NO.  ATOM        X              Y              Z        Z-ATOM   MASS   TYPE

    1  N        -0.368172      -0.287698       0.000847       7    14.007  QM
    2  C         0.759491       0.039484      -0.000053       6    12.011  QM
    3  H        -2.625312       1.293860      -0.004393       1     1.008  QM
    4  H         1.799185       0.341697      -0.000889       1     1.008  QM
    5  H        -3.099358       1.879665      -0.006341       1     1.008  QM


 RMSQ FORCE :   0.0000650  MAXIMUM :   0.0000100  CONVERGED :NO 
 MAX FORCE  :   0.0002088  MAXIMUM :   0.0000150  CONVERGED :NO 

 NUMBER OF CONSTRAINED OPTIMIZATION CYCLES: 11
 
 TOTAL ENERGY = -94.478537228795
 
 
 CURRENT SPLINE LENGTH: 0.053 AMU^1/2*ANGSTROM
 IRC COORDINATE: 3.069 AMU^1/2*ANGSTROM

  ANGLE =       0.15  COS_ANGLE =       0.99


 IRC COORDINATES OF STEP 59 IN ANGSTROM

  NO.  ATOM        X              Y              Z        Z-ATOM   MASS   TYPE

    1  N        -0.368747      -0.279967       0.000810       7    14.007  QM
    2  C         0.762703       0.033814      -0.000035       6    12.011  QM
    3  H        -2.639180       1.284760      -0.004341       1     1.008  QM
    4  H         1.805953       0.323550      -0.000821       1     1.008  QM
    5  H        -3.122116       1.863274      -0.006295       1     1.008  QM


 RMSQ FORCE :   0.0000632  MAXIMUM :   0.0000100  CONVERGED :NO 
 MAX FORCE  :   0.0002044  MAXIMUM :   0.0000150  CONVERGED :NO 

 NUMBER OF CONSTRAINED OPTIMIZATION CYCLES: 3
 
 TOTAL ENERGY = -94.478547271229
 
 
 CURRENT SPLINE LENGTH: 0.053 AMU^1/2*ANGSTROM
 IRC COORDINATE: 3.122 AMU^1/2*ANGSTROM

  ANGLE =       0.15  COS_ANGLE =       0.99


 IRC COORDINATES OF STEP 60 IN ANGSTROM

  NO.  ATOM        X              Y              Z        Z-ATOM   MASS   TYPE

    1  N        -0.369286      -0.272140       0.000775       7    14.007  QM
    2  C         0.765813       0.028106      -0.000017       6    12.011  QM
    3  H        -2.652269       1.275329      -0.004323       1     1.008  QM
    4  H         1.812466       0.305260      -0.000751       1     1.008  QM
    5  H        -3.144251       1.846163      -0.006228       1     1.008  QM


 RMSQ FORCE :   0.0000622  MAXIMUM :   0.0000100  CONVERGED :NO 
 MAX FORCE  :   0.0001982  MAXIMUM :   0.0000150  CONVERGED :NO 

 NUMBER OF CONSTRAINED OPTIMIZATION CYCLES: 6
 
 TOTAL ENERGY = -94.478556990398
 
 
 CURRENT SPLINE LENGTH: 0.053 AMU^1/2*ANGSTROM
 IRC COORDINATE: 3.175 AMU^1/2*ANGSTROM

  ANGLE =       0.20  COS_ANGLE =       0.98


 IRC COORDINATES OF STEP 61 IN ANGSTROM

  NO.  ATOM        X              Y              Z        Z-ATOM   MASS   TYPE

    1  N        -0.370101      -0.263887       0.000741       7    14.007  QM
    2  C         0.768598       0.022383       0.000001       6    12.011  QM
    3  H        -2.661114       1.263171      -0.004524       1     1.008  QM
    4  H         1.818579       0.286598      -0.000712       1     1.008  QM
    5  H        -3.162232       1.826044      -0.006002       1     1.008  QM


 RMSQ FORCE :   0.0000596  MAXIMUM :   0.0000100  CONVERGED :NO 
 MAX FORCE  :   0.0001928  MAXIMUM :   0.0000150  CONVERGED :NO 

 NUMBER OF CONSTRAINED OPTIMIZATION CYCLES: 3
 
 TOTAL ENERGY = -94.478566279972
 
 
 CURRENT SPLINE LENGTH: 0.053 AMU^1/2*ANGSTROM
 IRC COORDINATE: 3.228 AMU^1/2*ANGSTROM

  ANGLE =       0.11  COS_ANGLE =       0.99


 IRC COORDINATES OF STEP 62 IN ANGSTROM

  NO.  ATOM        X              Y              Z        Z-ATOM   MASS   TYPE

    1  N        -0.370444      -0.256090       0.000710       7    14.007  QM
    2  C         0.771567       0.016615       0.000018       6    12.011  QM
    3  H        -2.673935       1.254210      -0.004438       1     1.008  QM
    4  H         1.824664       0.268120      -0.000632       1     1.008  QM
    5  H        -3.184581       1.808461      -0.006018       1     1.008  QM


 RMSQ FORCE :   0.0000597  MAXIMUM :   0.0000100  CONVERGED :NO 
 MAX FORCE  :   0.0001880  MAXIMUM :   0.0000150  CONVERGED :NO 

 NUMBER OF CONSTRAINED OPTIMIZATION CYCLES: 8
 
 TOTAL ENERGY = -94.478575559799
 
 
 CURRENT SPLINE LENGTH: 0.053 AMU^1/2*ANGSTROM
 IRC COORDINATE: 3.281 AMU^1/2*ANGSTROM

  ANGLE =       0.06  COS_ANGLE =       1.00


 IRC COORDINATES OF STEP 63 IN ANGSTROM

  NO.  ATOM        X              Y              Z        Z-ATOM   MASS   TYPE

    1  N        -0.370774      -0.248253       0.000687       7    14.007  QM
    2  C         0.774367       0.010957       0.000030       6    12.011  QM
    3  H        -2.686375       1.243242      -0.004256       1     1.008  QM
    4  H         1.830374       0.249911      -0.000584       1     1.008  QM
    5  H        -3.205642       1.789431      -0.006004       1     1.008  QM


 RMSQ FORCE :   0.0000593  MAXIMUM :   0.0000100  CONVERGED :NO 
 MAX FORCE  :   0.0001908  MAXIMUM :   0.0000150  CONVERGED :NO 

 NUMBER OF CONSTRAINED OPTIMIZATION CYCLES: 16
 
 TOTAL ENERGY = -94.478584648347
 
 
 CURRENT SPLINE LENGTH: 0.053 AMU^1/2*ANGSTROM
 IRC COORDINATE: 3.334 AMU^1/2*ANGSTROM

  ANGLE =       0.15  COS_ANGLE =       0.99


 IRC COORDINATES OF STEP 64 IN ANGSTROM

  NO.  ATOM        X              Y              Z        Z-ATOM   MASS   TYPE

    1  N        -0.371115      -0.240289       0.000673       7    14.007  QM
    2  C         0.777025       0.005304       0.000035       6    12.011  QM
    3  H        -2.698081       1.232143      -0.004244       1     1.008  QM
    4  H         1.835819       0.231582      -0.000554       1     1.008  QM
    5  H        -3.226149       1.769835      -0.005890       1     1.008  QM


 RMSQ FORCE :   0.0000590  MAXIMUM :   0.0000100  CONVERGED :NO 
 MAX FORCE  :   0.0001974  MAXIMUM :   0.0000150  CONVERGED :NO 

 NUMBER OF CONSTRAINED OPTIMIZATION CYCLES: 8
 
 TOTAL ENERGY = -94.478593571244
 
 
 CURRENT SPLINE LENGTH: 0.053 AMU^1/2*ANGSTROM
 IRC COORDINATE: 3.387 AMU^1/2*ANGSTROM

  ANGLE =       0.12  COS_ANGLE =       0.99


 IRC COORDINATES OF STEP 65 IN ANGSTROM

  NO.  ATOM        X              Y              Z        Z-ATOM   MASS   TYPE

    1  N        -0.371492      -0.232171       0.000648       7    14.007  QM
    2  C         0.779503      -0.000398       0.000052       6    12.011  QM
    3  H        -2.708604       1.220708      -0.004096       1     1.008  QM
    4  H         1.840956       0.213093      -0.000500       1     1.008  QM
    5  H        -3.245565       1.749522      -0.005746       1     1.008  QM


 RMSQ FORCE :   0.0000572  MAXIMUM :   0.0000100  CONVERGED :NO 
 MAX FORCE  :   0.0001930  MAXIMUM :   0.0000150  CONVERGED :NO 

 NUMBER OF CONSTRAINED OPTIMIZATION CYCLES: 3
 
 TOTAL ENERGY = -94.478602341916
 
 
 CURRENT SPLINE LENGTH: 0.053 AMU^1/2*ANGSTROM
 IRC COORDINATE: 3.440 AMU^1/2*ANGSTROM

  ANGLE =       0.29  COS_ANGLE =       0.96


 IRC COORDINATES OF STEP 66 IN ANGSTROM

  NO.  ATOM        X              Y              Z        Z-ATOM   MASS   TYPE

    1  N        -0.371668      -0.224094       0.000624       7    14.007  QM
    2  C         0.781992      -0.006111       0.000065       6    12.011  QM
    3  H        -2.720597       1.210543      -0.004038       1     1.008  QM
    4  H         1.845951       0.194356      -0.000440       1     1.008  QM
    5  H        -3.266139       1.730493      -0.005552       1     1.008  QM


 RMSQ FORCE :   0.0000589  MAXIMUM :   0.0000100  CONVERGED :NO 
 MAX FORCE  :   0.0001884  MAXIMUM :   0.0000150  CONVERGED :NO 

 NUMBER OF CONSTRAINED OPTIMIZATION CYCLES: 6
 
 TOTAL ENERGY = -94.478610973001
 
 
 CURRENT SPLINE LENGTH: 0.053 AMU^1/2*ANGSTROM
 IRC COORDINATE: 3.493 AMU^1/2*ANGSTROM

  ANGLE =       0.25  COS_ANGLE =       0.97


 IRC COORDINATES OF STEP 67 IN ANGSTROM

  NO.  ATOM        X              Y              Z        Z-ATOM   MASS   TYPE

    1  N        -0.371965      -0.215728       0.000593       7    14.007  QM
    2  C         0.784279      -0.011885       0.000083       6    12.011  QM
    3  H        -2.730339       1.199017      -0.003881       1     1.008  QM
    4  H         1.850624       0.175565      -0.000385       1     1.008  QM
    5  H        -3.284223       1.710096      -0.005361       1     1.008  QM


 RMSQ FORCE :   0.0000558  MAXIMUM :   0.0000100  CONVERGED :NO 
 MAX FORCE  :   0.0001883  MAXIMUM :   0.0000150  CONVERGED :NO 

 NUMBER OF CONSTRAINED OPTIMIZATION CYCLES: 5
 
 TOTAL ENERGY = -94.478619433152
 
 
 CURRENT SPLINE LENGTH: 0.053 AMU^1/2*ANGSTROM
 IRC COORDINATE: 3.545 AMU^1/2*ANGSTROM

  ANGLE =       0.11  COS_ANGLE =       0.99


 IRC COORDINATES OF STEP 68 IN ANGSTROM

  NO.  ATOM        X              Y              Z        Z-ATOM   MASS   TYPE

    1  N        -0.372033      -0.207504       0.000561       7    14.007  QM
    2  C         0.786592      -0.017693       0.000100       6    12.011  QM
    3  H        -2.741982       1.188885      -0.003721       1     1.008  QM
    4  H         1.855132       0.156725      -0.000318       1     1.008  QM
    5  H        -3.304052       1.690957      -0.005254       1     1.008  QM


 RMSQ FORCE :   0.0000538  MAXIMUM :   0.0000100  CONVERGED :NO 
 MAX FORCE  :   0.0001832  MAXIMUM :   0.0000150  CONVERGED :NO 

 NUMBER OF CONSTRAINED OPTIMIZATION CYCLES: 3
 
 TOTAL ENERGY = -94.478627673466
 
 
 CURRENT SPLINE LENGTH: 0.053 AMU^1/2*ANGSTROM
 IRC COORDINATE: 3.598 AMU^1/2*ANGSTROM

  ANGLE =       0.22  COS_ANGLE =       0.98


 IRC COORDINATES OF STEP 69 IN ANGSTROM

  NO.  ATOM        X              Y              Z        Z-ATOM   MASS   TYPE

    1  N        -0.372199      -0.198951       0.000533       7    14.007  QM
    2  C         0.788661      -0.023529       0.000120       6    12.011  QM
    3  H        -2.752308       1.176119      -0.003836       1     1.008  QM
    4  H         1.859271       0.137613      -0.000282       1     1.008  QM
    5  H        -3.320414       1.671351      -0.004922       1     1.008  QM


 RMSQ FORCE :   0.0000525  MAXIMUM :   0.0000100  CONVERGED :NO 
 MAX FORCE  :   0.0001705  MAXIMUM :   0.0000150  CONVERGED :NO 

 NUMBER OF CONSTRAINED OPTIMIZATION CYCLES: 2
 
 TOTAL ENERGY = -94.478635655204
 
 
 CURRENT SPLINE LENGTH: 0.053 AMU^1/2*ANGSTROM
 IRC COORDINATE: 3.651 AMU^1/2*ANGSTROM

  ANGLE =       0.33  COS_ANGLE =       0.95


 IRC COORDINATES OF STEP 70 IN ANGSTROM

  NO.  ATOM        X              Y              Z        Z-ATOM   MASS   TYPE

    1  N        -0.372371      -0.190350       0.000502       7    14.007  QM
    2  C         0.790589      -0.029370       0.000135       6    12.011  QM
    3  H        -2.760112       1.165490      -0.003540       1     1.008  QM
    4  H         1.863161       0.118325      -0.000192       1     1.008  QM
    5  H        -3.337313       1.650088      -0.004996       1     1.008  QM


 RMSQ FORCE :   0.0000511  MAXIMUM :   0.0000100  CONVERGED :NO 
 MAX FORCE  :   0.0001736  MAXIMUM :   0.0000150  CONVERGED :NO 

 NUMBER OF CONSTRAINED OPTIMIZATION CYCLES: 3
 
 TOTAL ENERGY = -94.478643525647
 
 
 CURRENT SPLINE LENGTH: 0.053 AMU^1/2*ANGSTROM
 IRC COORDINATE: 3.704 AMU^1/2*ANGSTROM

  ANGLE =       0.22  COS_ANGLE =       0.98


 IRC COORDINATES OF STEP 71 IN ANGSTROM

  NO.  ATOM        X              Y              Z        Z-ATOM   MASS   TYPE

    1  N        -0.372371      -0.181826       0.000479       7    14.007  QM
    2  C         0.792466      -0.035190       0.000154       6    12.011  QM
    3  H        -2.769261       1.154767      -0.003528       1     1.008  QM
    4  H         1.866771       0.099231      -0.000151       1     1.008  QM
    5  H        -3.354893       1.629171      -0.004949       1     1.008  QM


 RMSQ FORCE :   0.0000501  MAXIMUM :   0.0000100  CONVERGED :NO 
 MAX FORCE  :   0.0001693  MAXIMUM :   0.0000150  CONVERGED :NO 

 NUMBER OF CONSTRAINED OPTIMIZATION CYCLES: 3
 
 TOTAL ENERGY = -94.478651206362
 
 
 CURRENT SPLINE LENGTH: 0.053 AMU^1/2*ANGSTROM
 IRC COORDINATE: 3.757 AMU^1/2*ANGSTROM

  ANGLE =       0.18  COS_ANGLE =       0.98


 IRC COORDINATES OF STEP 72 IN ANGSTROM

  NO.  ATOM        X              Y              Z        Z-ATOM   MASS   TYPE

    1  N        -0.372223      -0.173387       0.000455       7    14.007  QM
    2  C         0.794318      -0.040980       0.000169       6    12.011  QM
    3  H        -2.779681       1.144266      -0.003508       1     1.008  QM
    4  H         1.870204       0.080102      -0.000104       1     1.008  QM
    5  H        -3.373194       1.608759      -0.004863       1     1.008  QM


 RMSQ FORCE :   0.0000507  MAXIMUM :   0.0000100  CONVERGED :NO 
 MAX FORCE  :   0.0001717  MAXIMUM :   0.0000150  CONVERGED :NO 

 NUMBER OF CONSTRAINED OPTIMIZATION CYCLES: 3
 
 TOTAL ENERGY = -94.478658702134
 
 
 CURRENT SPLINE LENGTH: 0.053 AMU^1/2*ANGSTROM
 IRC COORDINATE: 3.810 AMU^1/2*ANGSTROM

  ANGLE =       0.10  COS_ANGLE =       0.99


 IRC COORDINATES OF STEP 73 IN ANGSTROM

  NO.  ATOM        X              Y              Z        Z-ATOM   MASS   TYPE

    1  N        -0.372018      -0.164989       0.000435       7    14.007  QM
    2  C         0.796023      -0.046678       0.000184       6    12.011  QM
    3  H        -2.790075       1.133402      -0.003455       1     1.008  QM
    4  H         1.873292       0.061378      -0.000055       1     1.008  QM
    5  H        -3.391582       1.587500      -0.004843       1     1.008  QM


 RMSQ FORCE :   0.0000511  MAXIMUM :   0.0000100  CONVERGED :NO 
 MAX FORCE  :   0.0001713  MAXIMUM :   0.0000150  CONVERGED :NO 

 NUMBER OF CONSTRAINED OPTIMIZATION CYCLES: 7
 
 TOTAL ENERGY = -94.478666050646
 
 
 CURRENT SPLINE LENGTH: 0.053 AMU^1/2*ANGSTROM
 IRC COORDINATE: 3.863 AMU^1/2*ANGSTROM

  ANGLE =       0.17  COS_ANGLE =       0.99


 IRC COORDINATES OF STEP 74 IN ANGSTROM

  NO.  ATOM        X              Y              Z        Z-ATOM   MASS   TYPE

    1  N        -0.371789      -0.156532       0.000412       7    14.007  QM
    2  C         0.797583      -0.052370       0.000199       6    12.011  QM
    3  H        -2.800135       1.121631      -0.003442       1     1.008  QM
    4  H         1.876078       0.042638       0.000003       1     1.008  QM
    5  H        -3.408958       1.565874      -0.004776       1     1.008  QM


 RMSQ FORCE :   0.0000471  MAXIMUM :   0.0000100  CONVERGED :NO 
 MAX FORCE  :   0.0001608  MAXIMUM :   0.0000150  CONVERGED :NO 

 NUMBER OF CONSTRAINED OPTIMIZATION CYCLES: 4
 
 TOTAL ENERGY = -94.478673201479
 
 
 CURRENT SPLINE LENGTH: 0.053 AMU^1/2*ANGSTROM
 IRC COORDINATE: 3.916 AMU^1/2*ANGSTROM

  ANGLE =       0.10  COS_ANGLE =       1.00


 IRC COORDINATES OF STEP 75 IN ANGSTROM

  NO.  ATOM        X              Y              Z        Z-ATOM   MASS   TYPE

    1  N        -0.371599      -0.147929       0.000385       7    14.007  QM
    2  C         0.798946      -0.058051       0.000214       6    12.011  QM
    3  H        -2.808295       1.108968      -0.003484       1     1.008  QM
    4  H         1.878521       0.023761       0.000066       1     1.008  QM
    5  H        -3.424337       1.543141      -0.004721       1     1.008  QM


 RMSQ FORCE :   0.0000454  MAXIMUM :   0.0000100  CONVERGED :NO 
 MAX FORCE  :   0.0001546  MAXIMUM :   0.0000150  CONVERGED :NO 

 NUMBER OF CONSTRAINED OPTIMIZATION CYCLES: 4
 
 TOTAL ENERGY = -94.478680132540
 
 
 CURRENT SPLINE LENGTH: 0.053 AMU^1/2*ANGSTROM
 IRC COORDINATE: 3.969 AMU^1/2*ANGSTROM

  ANGLE =       0.24  COS_ANGLE =       0.97


 IRC COORDINATES OF STEP 76 IN ANGSTROM

  NO.  ATOM        X              Y              Z        Z-ATOM   MASS   TYPE

    1  N        -0.370975      -0.139613       0.000360       7    14.007  QM
    2  C         0.800539      -0.063766       0.000231       6    12.011  QM
    3  H        -2.820890       1.097663      -0.003542       1     1.008  QM
    4  H         1.881005       0.005051       0.000105       1     1.008  QM
    5  H        -3.442997       1.523103      -0.004556       1     1.008  QM


 RMSQ FORCE :   0.0000451  MAXIMUM :   0.0000100  CONVERGED :NO 
 MAX FORCE  :   0.0001493  MAXIMUM :   0.0000150  CONVERGED :NO 

 NUMBER OF CONSTRAINED OPTIMIZATION CYCLES: 2
 
 TOTAL ENERGY = -94.478686809690
 
 
 CURRENT SPLINE LENGTH: 0.053 AMU^1/2*ANGSTROM
 IRC COORDINATE: 4.022 AMU^1/2*ANGSTROM

  ANGLE =       0.32  COS_ANGLE =       0.95


 IRC COORDINATES OF STEP 77 IN ANGSTROM

  NO.  ATOM        X              Y              Z        Z-ATOM   MASS   TYPE

    1  N        -0.370566      -0.130972       0.000331       7    14.007  QM
    2  C         0.801788      -0.069530       0.000249       6    12.011  QM
    3  H        -2.829147       1.085704      -0.003278       1     1.008  QM
    4  H         1.883044      -0.014001       0.000177       1     1.008  QM
    5  H        -3.458384       1.500536      -0.004597       1     1.008  QM


 RMSQ FORCE :   0.0000435  MAXIMUM :   0.0000100  CONVERGED :NO 
 MAX FORCE  :   0.0001454  MAXIMUM :   0.0000150  CONVERGED :NO 

 NUMBER OF CONSTRAINED OPTIMIZATION CYCLES: 12
 
 TOTAL ENERGY = -94.478693273852
 
 
 CURRENT SPLINE LENGTH: 0.053 AMU^1/2*ANGSTROM
 IRC COORDINATE: 4.075 AMU^1/2*ANGSTROM

  ANGLE =       0.53  COS_ANGLE =       0.86


 IRC COORDINATES OF STEP 78 IN ANGSTROM

  NO.  ATOM        X              Y              Z        Z-ATOM   MASS   TYPE

    1  N        -0.370007      -0.122380       0.000302       7    14.007  QM
    2  C         0.803018      -0.075306       0.000266       6    12.011  QM
    3  H        -2.838218       1.073625      -0.003240       1     1.008  QM
    4  H         1.884834      -0.033031       0.000223       1     1.008  QM
    5  H        -3.474041       1.478314      -0.004516       1     1.008  QM


 RMSQ FORCE :   0.0000419  MAXIMUM :   0.0000100  CONVERGED :NO 
 MAX FORCE  :   0.0001416  MAXIMUM :   0.0000150  CONVERGED :NO 

 NUMBER OF CONSTRAINED OPTIMIZATION CYCLES: 6
 
 TOTAL ENERGY = -94.478699508230
 
 
 CURRENT SPLINE LENGTH: 0.053 AMU^1/2*ANGSTROM
 IRC COORDINATE: 4.128 AMU^1/2*ANGSTROM

  ANGLE =       0.39  COS_ANGLE =       0.92


 IRC COORDINATES OF STEP 79 IN ANGSTROM

  NO.  ATOM        X              Y              Z        Z-ATOM   MASS   TYPE

    1  N        -0.369468      -0.113735       0.000284       7    14.007  QM
    2  C         0.804026      -0.081053       0.000279       6    12.011  QM
    3  H        -2.845693       1.060688      -0.003275       1     1.008  QM
    4  H         1.886305      -0.052103       0.000282       1     1.008  QM
    5  H        -3.488016       1.454970      -0.004386       1     1.008  QM


 RMSQ FORCE :   0.0000393  MAXIMUM :   0.0000100  CONVERGED :NO 
 MAX FORCE  :   0.0001336  MAXIMUM :   0.0000150  CONVERGED :NO 

 NUMBER OF CONSTRAINED OPTIMIZATION CYCLES: 4
 
 TOTAL ENERGY = -94.478705499042
 
 
 CURRENT SPLINE LENGTH: 0.053 AMU^1/2*ANGSTROM
 IRC COORDINATE: 4.180 AMU^1/2*ANGSTROM

  ANGLE =       0.32  COS_ANGLE =       0.95


 IRC COORDINATES OF STEP 80 IN ANGSTROM

  NO.  ATOM        X              Y              Z        Z-ATOM   MASS   TYPE

    1  N        -0.368701      -0.105269       0.000251       7    14.007  QM
    2  C         0.805093      -0.086772       0.000294       6    12.011  QM
    3  H        -2.855060       1.047733      -0.002969       1     1.008  QM
    4  H         1.887641      -0.070937       0.000337       1     1.008  QM
    5  H        -3.503348       1.432089      -0.004103       1     1.008  QM


 RMSQ FORCE :   0.0000385  MAXIMUM :   0.0000100  CONVERGED :NO 
 MAX FORCE  :   0.0001299  MAXIMUM :   0.0000150  CONVERGED :NO 

 NUMBER OF CONSTRAINED OPTIMIZATION CYCLES: 3
 
 TOTAL ENERGY = -94.478711246103
 
 
 CURRENT SPLINE LENGTH: 0.053 AMU^1/2*ANGSTROM
 IRC COORDINATE: 4.233 AMU^1/2*ANGSTROM

  ANGLE =       0.33  COS_ANGLE =       0.95


 IRC COORDINATES OF STEP 81 IN ANGSTROM

  NO.  ATOM        X              Y              Z        Z-ATOM   MASS   TYPE

    1  N        -0.367859      -0.096691       0.000228       7    14.007  QM
    2  C         0.806063      -0.092596       0.000307       6    12.011  QM
    3  H        -2.863853       1.035085      -0.003093       1     1.008  QM
    4  H         1.888711      -0.090017       0.000386       1     1.008  QM
    5  H        -3.517994       1.409431      -0.003965       1     1.008  QM


 RMSQ FORCE :   0.0000360  MAXIMUM :   0.0000100  CONVERGED :NO 
 MAX FORCE  :   0.0001235  MAXIMUM :   0.0000150  CONVERGED :NO 

 NUMBER OF CONSTRAINED OPTIMIZATION CYCLES: 3
 
 TOTAL ENERGY = -94.478716746754
 
 
 CURRENT SPLINE LENGTH: 0.053 AMU^1/2*ANGSTROM
 IRC COORDINATE: 4.286 AMU^1/2*ANGSTROM

  ANGLE =       0.18  COS_ANGLE =       0.98


 IRC COORDINATES OF STEP 82 IN ANGSTROM

  NO.  ATOM        X              Y              Z        Z-ATOM   MASS   TYPE

    1  N        -0.366863      -0.088113       0.000193       7    14.007  QM
    2  C         0.807014      -0.098477       0.000323       6    12.011  QM
    3  H        -2.872701       1.022592      -0.002985       1     1.008  QM
    4  H         1.889616      -0.109246       0.000439       1     1.008  QM
    5  H        -3.532454       1.386969      -0.003887       1     1.008  QM


 RMSQ FORCE :   0.0000352  MAXIMUM :   0.0000100  CONVERGED :NO 
 MAX FORCE  :   0.0001195  MAXIMUM :   0.0000150  CONVERGED :NO 

 NUMBER OF CONSTRAINED OPTIMIZATION CYCLES: 3
 
 TOTAL ENERGY = -94.478721989056
 
 
 CURRENT SPLINE LENGTH: 0.053 AMU^1/2*ANGSTROM
 IRC COORDINATE: 4.339 AMU^1/2*ANGSTROM

  ANGLE =       0.09  COS_ANGLE =       1.00


 IRC COORDINATES OF STEP 83 IN ANGSTROM

  NO.  ATOM        X              Y              Z        Z-ATOM   MASS   TYPE

    1  N        -0.365888      -0.079405       0.000157       7    14.007  QM
    2  C         0.807757      -0.104367       0.000341       6    12.011  QM
    3  H        -2.879953       1.008806      -0.002816       1     1.008  QM
    4  H         1.890140      -0.128608       0.000508       1     1.008  QM
    5  H        -3.544658       1.364067      -0.003689       1     1.008  QM


 RMSQ FORCE :   0.0000337  MAXIMUM :   0.0000100  CONVERGED :NO 
 MAX FORCE  :   0.0001144  MAXIMUM :   0.0000150  CONVERGED :NO 

 NUMBER OF CONSTRAINED OPTIMIZATION CYCLES: 2
 
 TOTAL ENERGY = -94.478726974228
 
 
 CURRENT SPLINE LENGTH: 0.053 AMU^1/2*ANGSTROM
 IRC COORDINATE: 4.392 AMU^1/2*ANGSTROM

  ANGLE =       0.39  COS_ANGLE =       0.93


 IRC COORDINATES OF STEP 84 IN ANGSTROM

  NO.  ATOM        X              Y              Z        Z-ATOM   MASS   TYPE

    1  N        -0.364734      -0.070751       0.000129       7    14.007  QM
    2  C         0.808509      -0.110305       0.000356       6    12.011  QM
    3  H        -2.888342       0.996068      -0.002493       1     1.008  QM
    4  H         1.890488      -0.147948       0.000563       1     1.008  QM
    5  H        -3.558143       1.341634      -0.003774       1     1.008  QM


 RMSQ FORCE :   0.0000325  MAXIMUM :   0.0000100  CONVERGED :NO 
 MAX FORCE  :   0.0001085  MAXIMUM :   0.0000150  CONVERGED :NO 

 NUMBER OF CONSTRAINED OPTIMIZATION CYCLES: 2
 
 TOTAL ENERGY = -94.478731711299
 
 
 CURRENT SPLINE LENGTH: 0.053 AMU^1/2*ANGSTROM
 IRC COORDINATE: 4.445 AMU^1/2*ANGSTROM

  ANGLE =       0.63  COS_ANGLE =       0.81


 IRC COORDINATES OF STEP 85 IN ANGSTROM

  NO.  ATOM        X              Y              Z        Z-ATOM   MASS   TYPE

    1  N        -0.363432      -0.062062       0.000102       7    14.007  QM
    2  C         0.809216      -0.116302       0.000370       6    12.011  QM
    3  H        -2.896971       0.983691      -0.002318       1     1.008  QM
    4  H         1.890678      -0.167408       0.000627       1     1.008  QM
    5  H        -3.571617       1.319676      -0.003660       1     1.008  QM


 RMSQ FORCE :   0.0000301  MAXIMUM :   0.0000100  CONVERGED :NO 
 MAX FORCE  :   0.0001031  MAXIMUM :   0.0000150  CONVERGED :NO 

 NUMBER OF CONSTRAINED OPTIMIZATION CYCLES: 3
 
 TOTAL ENERGY = -94.478736188070
 
 
 CURRENT SPLINE LENGTH: 0.053 AMU^1/2*ANGSTROM
 IRC COORDINATE: 4.498 AMU^1/2*ANGSTROM

  ANGLE =       0.37  COS_ANGLE =       0.93


 IRC COORDINATES OF STEP 86 IN ANGSTROM

  NO.  ATOM        X              Y              Z        Z-ATOM   MASS   TYPE

    1  N        -0.362176      -0.053289       0.000089       7    14.007  QM
    2  C         0.809689      -0.122231       0.000382       6    12.011  QM
    3  H        -2.903836       0.970308      -0.002448       1     1.008  QM
    4  H         1.890402      -0.186891       0.000647       1     1.008  QM
    5  H        -3.583154       1.296739      -0.003227       1     1.008  QM


 RMSQ FORCE :   0.0000285  MAXIMUM :   0.0000100  CONVERGED :NO 
 MAX FORCE  :   0.0000988  MAXIMUM :   0.0000150  CONVERGED :NO 

 NUMBER OF CONSTRAINED OPTIMIZATION CYCLES: 3
 
 TOTAL ENERGY = -94.478740459634
 
 
 CURRENT SPLINE LENGTH: 0.053 AMU^1/2*ANGSTROM
 IRC COORDINATE: 4.551 AMU^1/2*ANGSTROM

  ANGLE =       0.35  COS_ANGLE =       0.94


 IRC COORDINATES OF STEP 87 IN ANGSTROM

  NO.  ATOM        X              Y              Z        Z-ATOM   MASS   TYPE

    1  N        -0.360956      -0.044555       0.000081       7    14.007  QM
    2  C         0.809949      -0.127982       0.000393       6    12.011  QM
    3  H        -2.910144       0.955942      -0.002520       1     1.008  QM
    4  H         1.889786      -0.206116       0.000686       1     1.008  QM
    5  H        -3.593956       1.272865      -0.003093       1     1.008  QM


 RMSQ FORCE :   0.0000297  MAXIMUM :   0.0000100  CONVERGED :NO 
 MAX FORCE  :   0.0000980  MAXIMUM :   0.0000150  CONVERGED :NO 

 NUMBER OF CONSTRAINED OPTIMIZATION CYCLES: 2
 
 TOTAL ENERGY = -94.478744528115
 
 
 CURRENT SPLINE LENGTH: 0.053 AMU^1/2*ANGSTROM
 IRC COORDINATE: 4.604 AMU^1/2*ANGSTROM

  ANGLE =       0.47  COS_ANGLE =       0.89


 IRC COORDINATES OF STEP 88 IN ANGSTROM

  NO.  ATOM        X              Y              Z        Z-ATOM   MASS   TYPE

    1  N        -0.359648      -0.035901       0.000061       7    14.007  QM
    2  C         0.810152      -0.133642       0.000407       6    12.011  QM
    3  H        -2.916892       0.941353      -0.002486       1     1.008  QM
    4  H         1.888951      -0.224791       0.000722       1     1.008  QM
    5  H        -3.605195       1.248428      -0.003311       1     1.008  QM


 RMSQ FORCE :   0.0000260  MAXIMUM :   0.0000100  CONVERGED :NO 
 MAX FORCE  :   0.0000886  MAXIMUM :   0.0000150  CONVERGED :NO 

 NUMBER OF CONSTRAINED OPTIMIZATION CYCLES: 3
 
 TOTAL ENERGY = -94.478748392534
 
 
 CURRENT SPLINE LENGTH: 0.053 AMU^1/2*ANGSTROM
 IRC COORDINATE: 4.657 AMU^1/2*ANGSTROM

  ANGLE =       0.33  COS_ANGLE =       0.95


 IRC COORDINATES OF STEP 89 IN ANGSTROM

  NO.  ATOM        X              Y              Z        Z-ATOM   MASS   TYPE

    1  N        -0.358261      -0.027188       0.000041       7    14.007  QM
    2  C         0.810240      -0.139310       0.000418       6    12.011  QM
    3  H        -2.923450       0.926600      -0.002527       1     1.008  QM
    4  H         1.887848      -0.243637       0.000768       1     1.008  QM
    5  H        -3.615853       1.224284      -0.003289       1     1.008  QM


 RMSQ FORCE :   0.0000235  MAXIMUM :   0.0000100  CONVERGED :NO 
 MAX FORCE  :   0.0000801  MAXIMUM :   0.0000150  CONVERGED :NO 

 NUMBER OF CONSTRAINED OPTIMIZATION CYCLES: 3
 
 TOTAL ENERGY = -94.478751973895
 
 
 CURRENT SPLINE LENGTH: 0.053 AMU^1/2*ANGSTROM
 IRC COORDINATE: 4.710 AMU^1/2*ANGSTROM

  ANGLE =       0.31  COS_ANGLE =       0.95


 IRC COORDINATES OF STEP 90 IN ANGSTROM

  NO.  ATOM        X              Y              Z        Z-ATOM   MASS   TYPE

    1  N        -0.356702      -0.018412       0.000012       7    14.007  QM
    2  C         0.810301      -0.145077       0.000429       6    12.011  QM
    3  H        -2.930475       0.912671      -0.002417       1     1.008  QM
    4  H         1.886526      -0.262715       0.000829       1     1.008  QM
    5  H        -3.626863       1.200912      -0.003159       1     1.008  QM


 RMSQ FORCE :   0.0000215  MAXIMUM :   0.0000100  CONVERGED :NO 
 MAX FORCE  :   0.0000755  MAXIMUM :   0.0000150  CONVERGED :NO 

 NUMBER OF CONSTRAINED OPTIMIZATION CYCLES: 3
 
 TOTAL ENERGY = -94.478755282687
 
 
 CURRENT SPLINE LENGTH: 0.053 AMU^1/2*ANGSTROM
 IRC COORDINATE: 4.763 AMU^1/2*ANGSTROM

  ANGLE =       0.48  COS_ANGLE =       0.89


 IRC COORDINATES OF STEP 91 IN ANGSTROM

  NO.  ATOM        X              Y              Z        Z-ATOM   MASS   TYPE

    1  N        -0.355115      -0.009499      -0.000018       7    14.007  QM
    2  C         0.810194      -0.150905       0.000442       6    12.011  QM
    3  H        -2.936171       0.898810      -0.002325       1     1.008  QM
    4  H         1.884856      -0.282131       0.000864       1     1.008  QM
    5  H        -3.636375       1.177684      -0.003008       1     1.008  QM


 RMSQ FORCE :   0.0000204  MAXIMUM :   0.0000100  CONVERGED :NO 
 MAX FORCE  :   0.0000691  MAXIMUM :   0.0000150  CONVERGED :NO 

 NUMBER OF CONSTRAINED OPTIMIZATION CYCLES: 3
 
 TOTAL ENERGY = -94.478758338289
 
 
 CURRENT SPLINE LENGTH: 0.053 AMU^1/2*ANGSTROM
 IRC COORDINATE: 4.816 AMU^1/2*ANGSTROM

  ANGLE =       0.76  COS_ANGLE =       0.73


 IRC COORDINATES OF STEP 92 IN ANGSTROM

  NO.  ATOM        X              Y              Z        Z-ATOM   MASS   TYPE

    1  N        -0.353423      -0.000648      -0.000040       7    14.007  QM
    2  C         0.809998      -0.156625       0.000453       6    12.011  QM
    3  H        -2.941949       0.884641      -0.002464       1     1.008  QM
    4  H         1.882941      -0.301202       0.000891       1     1.008  QM
    5  H        -3.645896       1.153872      -0.002725       1     1.008  QM


 RMSQ FORCE :   0.0000202  MAXIMUM :   0.0000100  CONVERGED :NO 
 MAX FORCE  :   0.0000663  MAXIMUM :   0.0000150  CONVERGED :NO 

 NUMBER OF CONSTRAINED OPTIMIZATION CYCLES: 3
 
 TOTAL ENERGY = -94.478761130303
 
 
 CURRENT SPLINE LENGTH: 0.053 AMU^1/2*ANGSTROM
 IRC COORDINATE: 4.868 AMU^1/2*ANGSTROM

  ANGLE =       0.31  COS_ANGLE =       0.95


 IRC COORDINATES OF STEP 93 IN ANGSTROM

  NO.  ATOM        X              Y              Z        Z-ATOM   MASS   TYPE

    1  N        -0.351622       0.008372      -0.000070       7    14.007  QM
    2  C         0.809720      -0.162476       0.000461       6    12.011  QM
    3  H        -2.947532       0.870893      -0.002216       1     1.008  QM
    4  H         1.880740      -0.320715       0.000948       1     1.008  QM
    5  H        -3.654783       1.131338      -0.002729       1     1.008  QM


 RMSQ FORCE :   0.0000169  MAXIMUM :   0.0000100  CONVERGED :NO 
 MAX FORCE  :   0.0000580  MAXIMUM :   0.0000150  CONVERGED :NO 

 NUMBER OF CONSTRAINED OPTIMIZATION CYCLES: 4
 
 TOTAL ENERGY = -94.478763624707
 
 
 CURRENT SPLINE LENGTH: 0.053 AMU^1/2*ANGSTROM
 IRC COORDINATE: 4.921 AMU^1/2*ANGSTROM

  ANGLE =       0.63  COS_ANGLE =       0.81


 IRC COORDINATES OF STEP 94 IN ANGSTROM

  NO.  ATOM        X              Y              Z        Z-ATOM   MASS   TYPE

    1  N        -0.349789       0.017270      -0.000089       7    14.007  QM
    2  C         0.809311      -0.168224       0.000466       6    12.011  QM
    3  H        -2.953089       0.856536      -0.002118       1     1.008  QM
    4  H         1.878252      -0.339909       0.000987       1     1.008  QM
    5  H        -3.663599       1.107972      -0.002596       1     1.008  QM


 RMSQ FORCE :   0.0000162  MAXIMUM :   0.0000100  CONVERGED :NO 
 MAX FORCE  :   0.0000473  MAXIMUM :   0.0000150  CONVERGED :NO 

 NUMBER OF CONSTRAINED OPTIMIZATION CYCLES: 3
 
 TOTAL ENERGY = -94.478765841664
 
 
 CURRENT SPLINE LENGTH: 0.053 AMU^1/2*ANGSTROM
 IRC COORDINATE: 4.974 AMU^1/2*ANGSTROM

  ANGLE =       0.55  COS_ANGLE =       0.85


 IRC COORDINATES OF STEP 95 IN ANGSTROM

  NO.  ATOM        X              Y              Z        Z-ATOM   MASS   TYPE

    1  N        -0.347904       0.026251      -0.000118       7    14.007  QM
    2  C         0.808725      -0.174091       0.000477       6    12.011  QM
    3  H        -2.957757       0.841856      -0.001624       1     1.008  QM
    4  H         1.875439      -0.359123       0.001012       1     1.008  QM
    5  H        -3.671112       1.085106      -0.002646       1     1.008  QM


 RMSQ FORCE :   0.0000175  MAXIMUM :   0.0000100  CONVERGED :NO 
 MAX FORCE  :   0.0000475  MAXIMUM :   0.0000150  CONVERGED :NO 

 NUMBER OF CONSTRAINED OPTIMIZATION CYCLES: 2
 
 TOTAL ENERGY = -94.478767730973
 
 
 CURRENT SPLINE LENGTH: 0.053 AMU^1/2*ANGSTROM
 IRC COORDINATE: 5.027 AMU^1/2*ANGSTROM

  ANGLE =       1.26  COS_ANGLE =       0.30


 IRC COORDINATES OF STEP 96 IN ANGSTROM

  NO.  ATOM        X              Y              Z        Z-ATOM   MASS   TYPE

    1  N        -0.345901       0.035162      -0.000122       7    14.007  QM
    2  C         0.808047      -0.179938       0.000483       6    12.011  QM
    3  H        -2.961731       0.828992      -0.001716       1     1.008  QM
    4  H         1.872259      -0.378794       0.001030       1     1.008  QM
    5  H        -3.678726       1.061245      -0.002112       1     1.008  QM


 RMSQ FORCE :   0.0000118  MAXIMUM :   0.0000100  CONVERGED :NO 
 MAX FORCE  :   0.0000382  MAXIMUM :   0.0000150  CONVERGED :NO 

 NUMBER OF CONSTRAINED OPTIMIZATION CYCLES: 4
 
 TOTAL ENERGY = -94.478769344088
 
 
 CURRENT SPLINE LENGTH: 0.053 AMU^1/2*ANGSTROM
 IRC COORDINATE: 5.080 AMU^1/2*ANGSTROM

  ANGLE =       1.45  COS_ANGLE =       0.12


 IRC COORDINATES OF STEP 97 IN ANGSTROM

  NO.  ATOM        X              Y              Z        Z-ATOM   MASS   TYPE

    1  N        -0.343595       0.044004      -0.000145       7    14.007  QM
    2  C         0.807506      -0.185846       0.000510       6    12.011  QM
    3  H        -2.966311       0.814375      -0.001602       1     1.008  QM
    4  H         1.869156      -0.398128       0.001103       1     1.008  QM
    5  H        -3.685972       1.038273      -0.002038       1     1.008  QM


 RMSQ FORCE :   0.0000117  MAXIMUM :   0.0000100  CONVERGED :NO 
 MAX FORCE  :   0.0000285  MAXIMUM :   0.0000150  CONVERGED :NO 

 NUMBER OF CONSTRAINED OPTIMIZATION CYCLES: 4
 
 TOTAL ENERGY = -94.478770681388
 
 
 CURRENT SPLINE LENGTH: 0.053 AMU^1/2*ANGSTROM
 IRC COORDINATE: 5.133 AMU^1/2*ANGSTROM
 
 
 *** COORDINATES RELOADED ***
 
 
 *** COORDINATES RELOADED ***
 
 
 *** COORDINATES RELOADED ***
 
 
 *** COORDINATES RELOADED ***
 
 
 *** COORDINATES RELOADED ***

  ANGLE =       0.96  COS_ANGLE =       0.58


 IRC COORDINATES OF STEP 98 IN ANGSTROM

  NO.  ATOM        X              Y              Z        Z-ATOM   MASS   TYPE

    1  N        -0.343477       0.044428      -0.000143       7    14.007  QM
    2  C         0.807486      -0.186122       0.000508       6    12.011  QM
    3  H        -2.966473       0.813797      -0.001599       1     1.008  QM
    4  H         1.868975      -0.399081       0.001105       1     1.008  QM
    5  H        -3.686380       1.036903      -0.002048       1     1.008  QM


 RMSQ FORCE :   0.0000083  MAXIMUM :   0.0000100  CONVERGED :YES
 MAX FORCE  :   0.0000276  MAXIMUM :   0.0000150  CONVERGED :NO 

 NUMBER OF CONSTRAINED OPTIMIZATION CYCLES: 3
 
 TOTAL ENERGY = -94.478770744596
 
 
 CURRENT SPLINE LENGTH: 0.003 AMU^1/2*ANGSTROM
 IRC COORDINATE: 5.136 AMU^1/2*ANGSTROM
 
 
 *** IRC PATH GENERATION FINISHED ***
 
 
 *** CONVERGED BY GRADIENT AND STEP SIZE CRITERIA ***
 
 
 *** IRC PATH IN AMU^1/2*ANGSTROM ***
 
 IRC STEP  IRC COORDINATE   IRC ENERGY   No.REDO
     0        0.000000      -94.353443
     1        0.052918      -94.353920
     2        0.105835      -94.355352
     3        0.158753      -94.357736
     4        0.211671      -94.361047
     5        0.264589      -94.365242
     6        0.317506      -94.370252
     7        0.370424      -94.375976
     8        0.423342      -94.382273
     9        0.476259      -94.388955
    10        0.529177      -94.395787
    11        0.582095      -94.402516
    12        0.635013      -94.408925
    13        0.687930      -94.414906
    14        0.740848      -94.420433
    15        0.793766      -94.425543
    16        0.846684      -94.430248
    17        0.899601      -94.434635
    18        0.952519      -94.438702
    19        1.005437      -94.442470
    20        1.058354      -94.445959
    21        1.111272      -94.449185
    22        1.164190      -94.452167
    23        1.217108      -94.454919
    24        1.270025      -94.457457
    25        1.322943      -94.459791
    26        1.375861      -94.461934
    27        1.428778      -94.463896
    28        1.481696      -94.465686
    29        1.534614      -94.467312
    30        1.587532      -94.468782
    31        1.640449      -94.470104
    32        1.693367      -94.471285
    33        1.746285      -94.472334
    34        1.799203      -94.473258
    35        1.852120      -94.474066
    36        1.905038      -94.474769
    37        1.957956      -94.475375
    38        2.010873      -94.475895
    39        2.063791      -94.476340
    40        2.116709      -94.476720
    41        2.169627      -94.477043
    42        2.222544      -94.477318
    43        2.275462      -94.477550
    44        2.328380      -94.477745
    45        2.381297      -94.477908
    46        2.434215      -94.478043
    47        2.487133      -94.478153
    48        2.540051      -94.478242
    49        2.592968      -94.478314
    50        2.645886      -94.478370
    51        2.698804      -94.478413
    52        2.751721      -94.478446
    53        2.804639      -94.478470
    54        2.857557      -94.478489
    55        2.910475      -94.478503
    56        2.963392      -94.478516
    57        3.016310      -94.478527
    58        3.069228      -94.478537
    59        3.122146      -94.478547
    60        3.175063      -94.478557
    61        3.227981      -94.478566
    62        3.280899      -94.478576
    63        3.333816      -94.478585
    64        3.386734      -94.478594
    65        3.439652      -94.478602
    66        3.492570      -94.478611
    67        3.545487      -94.478619
    68        3.598405      -94.478628
    69        3.651323      -94.478636
    70        3.704240      -94.478644
    71        3.757158      -94.478651
    72        3.810076      -94.478659
    73        3.862994      -94.478666
    74        3.915911      -94.478673
    75        3.968829      -94.478680
    76        4.021747      -94.478687
    77        4.074665      -94.478693
    78        4.127582      -94.478700
    79        4.180500      -94.478705
    80        4.233418      -94.478711
    81        4.286335      -94.478717
    82        4.339253      -94.478722
    83        4.392171      -94.478727
    84        4.445089      -94.478732
    85        4.498006      -94.478736
    86        4.550924      -94.478740
    87        4.603842      -94.478745
    88        4.656759      -94.478748
    89        4.709677      -94.478752
    90        4.762595      -94.478755
    91        4.815513      -94.478758
    92        4.868430      -94.478761
    93        4.921348      -94.478764
    94        4.974266      -94.478766
    95        5.027183      -94.478768
    96        5.080101      -94.478769
    97        5.133019      -94.478771
    98        5.135665      -94.478771
                                                                                

 IRC PATH                         STEP TIME:   971.845  TOTAL TIME:     972.454
 
 TIMING STATISTICS (SECONDS)
 

 TIMER ENTRY                    NUMBER OF CALLS   CUMUL. CPU TIME   CONTRIBUT.

 INITIALIZATION                              1             0.034         0.0 %
 INPUT                                       1             0.044         0.0 %
 DIAGONALIZATION                          9078             0.552         0.1 %
 SYMMETRY ANALYSIS                        1669             0.047         0.0 %
 CORE INTEGRALS                           1669            43.923         4.5 %
 ORTHOGONALIZATION MATRIX                 1669             2.744         0.3 %
 MPI DIAGONALIZATION                     23448            38.477         4.0 %
                         ON NODE             1            41.032
                         ON NODE             2            40.931
                         ON NODE             3            41.124
                         ON NODE             4            41.093
                         ON NODE             5            41.108
                         ON NODE             6            41.094
                         ON NODE             7            40.798
                         ON NODE             8            41.262
                         ON NODE             9            41.007
                         ON NODE            10            41.027
                         ON NODE            11            41.320
                         ON NODE            12            42.427
                         ON NODE            13            42.450
                         ON NODE            14            42.431
                         ON NODE            15            42.421
                         ON NODE            16            42.412
                         ON NODE            17            42.447
                         ON NODE            18            42.368
                         ON NODE            19            42.423
                         ON NODE            20            42.412
                         ON NODE            21            42.421
                         ON NODE            22            42.414
                         ON NODE            23            42.470
           AVERAGE PER PROCESSOR                          41.640
 MPI AUXILIARY FUNCTION FIT              41477           114.437        11.8 %
                         ON NODE             1           121.244
                         ON NODE             2           121.428
                         ON NODE             3           121.855
                         ON NODE             4           115.435
                         ON NODE             5           121.577
                         ON NODE             6           121.659
                         ON NODE             7           121.671
                         ON NODE             8           113.761
                         ON NODE             9           121.766
                         ON NODE            10           121.846
                         ON NODE            11           121.848
                         ON NODE            12           123.135
                         ON NODE            13           121.525
                         ON NODE            14           121.610
                         ON NODE            15           121.832
                         ON NODE            16           126.401
                         ON NODE            17           121.471
                         ON NODE            18           121.770
                         ON NODE            19           121.426
                         ON NODE            20           123.539
                         ON NODE            21           121.668
                         ON NODE            22           121.619
                         ON NODE            23           121.580
           AVERAGE PER PROCESSOR                         121.088
 MPI CORE HAMILTONIAN                     1669             2.635         0.3 %
                         ON NODE             1             2.346
                         ON NODE             2             2.272
                         ON NODE             3             2.373
                         ON NODE             4             2.264
                         ON NODE             5             2.297
                         ON NODE             6             2.049
                         ON NODE             7             2.236
                         ON NODE             8             2.155
                         ON NODE             9             2.214
                         ON NODE            10             2.178
                         ON NODE            11             2.252
                         ON NODE            12             2.420
                         ON NODE            13             2.335
                         ON NODE            14             2.189
                         ON NODE            15             2.224
                         ON NODE            16             2.209
                         ON NODE            17             2.238
                         ON NODE            18             2.243
                         ON NODE            19             2.190
                         ON NODE            20             2.137
                         ON NODE            21             2.201
                         ON NODE            22             2.259
                         ON NODE            23             2.184
           AVERAGE PER PROCESSOR                           2.254
 SCF ITERATION                            1669           619.241        63.7 %
 MPI NEAR J CALCULATION                  19904            30.261         3.1 %
                         ON NODE             1            20.920
                         ON NODE             2            14.181
                         ON NODE             3            20.874
                         ON NODE             4            20.911
                         ON NODE             5            20.933
                         ON NODE             6            16.536
                         ON NODE             7            21.214
                         ON NODE             8            20.908
                         ON NODE             9            20.952
                         ON NODE            10            21.238
                         ON NODE            11            21.172
                         ON NODE            12            21.325
                         ON NODE            13            21.195
                         ON NODE            14            21.156
                         ON NODE            15            21.031
                         ON NODE            16            20.913
                         ON NODE            17            20.911
                         ON NODE            18            20.962
                         ON NODE            19            21.162
                         ON NODE            20            20.966
                         ON NODE            21            21.190
                         ON NODE            22            21.283
                         ON NODE            23            21.092
           AVERAGE PER PROCESSOR                          20.970
 MPI FAR J CALCULATION                   19904            19.125         2.0 %
                         ON NODE             1            19.142
                         ON NODE             2            25.696
                         ON NODE             3            19.108
                         ON NODE             4            19.113
                         ON NODE             5            19.130
                         ON NODE             6            23.678
                         ON NODE             7            19.063
                         ON NODE             8            19.114
                         ON NODE             9            19.087
                         ON NODE            10            19.100
                         ON NODE            11            19.090
                         ON NODE            12            12.500
                         ON NODE            13            15.991
                         ON NODE            14            16.715
                         ON NODE            15            16.710
                         ON NODE            16            15.893
                         ON NODE            17            15.974
                         ON NODE            18            18.727
                         ON NODE            19            17.987
                         ON NODE            20            15.566
                         ON NODE            21            16.337
                         ON NODE            22            16.662
                         ON NODE            23            14.543
           AVERAGE PER PROCESSOR                          18.085
 GRID INITIALIZATION                       104             0.420         0.0 %
 FIXED GRID GENERATION                     104             0.007         0.0 %
 MPI XC POTENTIAL                        19904           232.357        23.9 %
                         ON NODE             1           231.956
                         ON NODE             2           227.464
                         ON NODE             3           232.176
                         ON NODE             4           225.967
                         ON NODE             5           230.776
                         ON NODE             6           224.896
                         ON NODE             7           230.982
                         ON NODE             8           230.651
                         ON NODE             9           222.265
                         ON NODE            10           222.496
                         ON NODE            11           226.659
                         ON NODE            12           229.553
                         ON NODE            13           221.558
                         ON NODE            14           220.925
                         ON NODE            15           221.323
                         ON NODE            16           229.975
                         ON NODE            17           222.341
                         ON NODE            18           226.824
                         ON NODE            19           226.223
                         ON NODE            20           229.687
                         ON NODE            21           227.450
                         ON NODE            22           222.363
                         ON NODE            23           220.992
           AVERAGE PER PROCESSOR                         226.578
 MPI NEAR ERI CALCULATION                19904            27.969         2.9 %
                         ON NODE             1            20.045
                         ON NODE             2            16.779
                         ON NODE             3            20.050
                         ON NODE             4            14.009
                         ON NODE             5            20.071
                         ON NODE             6            20.129
                         ON NODE             7            20.030
                         ON NODE             8            20.059
                         ON NODE             9            20.066
                         ON NODE            10            20.090
                         ON NODE            11            20.066
                         ON NODE            12            20.053
                         ON NODE            13            20.013
                         ON NODE            14            20.056
                         ON NODE            15            20.056
                         ON NODE            16            20.058
                         ON NODE            17            20.073
                         ON NODE            18            20.123
                         ON NODE            19            20.120
                         ON NODE            20            20.044
                         ON NODE            21            20.008
                         ON NODE            22            20.074
                         ON NODE            23            20.074
           AVERAGE PER PROCESSOR                          20.005
 MPI FAR ERI CALCULATION                 19904            10.888         1.1 %
                         ON NODE             1            10.815
                         ON NODE             2            13.841
                         ON NODE             3            10.892
                         ON NODE             4            16.682
                         ON NODE             5            10.833
                         ON NODE             6            10.830
                         ON NODE             7            10.638
                         ON NODE             8            10.801
                         ON NODE             9            10.822
                         ON NODE            10            10.742
                         ON NODE            11            10.749
                         ON NODE            12             8.439
                         ON NODE            13             9.776
                         ON NODE            14             8.773
                         ON NODE            15             9.482
                         ON NODE            16             8.981
                         ON NODE            17            10.145
                         ON NODE            18            10.644
                         ON NODE            19            10.233
                         ON NODE            20             8.158
                         ON NODE            21             8.250
                         ON NODE            22             9.461
                         ON NODE            23             6.418
           AVERAGE PER PROCESSOR                          10.304
 MPI MATRIX MULTIPLICATION               59712            36.622         3.8 %
                         ON NODE             1            38.596
                         ON NODE             2            38.531
                         ON NODE             3            38.540
                         ON NODE             4            38.590
                         ON NODE             5            38.620
                         ON NODE             6            38.530
                         ON NODE             7            38.618
                         ON NODE             8            38.536
                         ON NODE             9            38.528
                         ON NODE            10            38.577
                         ON NODE            11            38.611
                         ON NODE            12            38.589
                         ON NODE            13            38.570
                         ON NODE            14            38.576
                         ON NODE            15            38.571
                         ON NODE            16            38.592
                         ON NODE            17            38.589
                         ON NODE            18            38.600
                         ON NODE            19            38.559
                         ON NODE            20            38.585
                         ON NODE            21            38.548
                         ON NODE            22            38.572
                         ON NODE            23            38.529
           AVERAGE PER PROCESSOR                          38.491
 IRC PATH                                    1           971.845        99.9 %
 OPTIMIZATION CYCLE                          1           971.845        99.9 %
 ENERGY GRADIENTS                         1571            65.921         6.8 %
 MPI XC ENERGY GRADIENTS                  1571            43.193         4.4 %
                         ON NODE             1            42.484
                         ON NODE             2            42.430
                         ON NODE             3            42.551
                         ON NODE             4            42.445
                         ON NODE             5            42.424
                         ON NODE             6            42.516
                         ON NODE             7            42.717
                         ON NODE             8            42.891
                         ON NODE             9            42.381
                         ON NODE            10            42.401
                         ON NODE            11            42.674
                         ON NODE            12            43.014
                         ON NODE            13            42.394
                         ON NODE            14            42.262
                         ON NODE            15            42.406
                         ON NODE            16            42.996
                         ON NODE            17            42.437
                         ON NODE            18            42.743
                         ON NODE            19            42.740
                         ON NODE            20            43.047
                         ON NODE            21            42.768
                         ON NODE            22            42.493
                         ON NODE            23            42.293
           AVERAGE PER PROCESSOR                          42.612
 MPI NEAR ERI GRADIENTS                   1571             4.255         0.4 %
                         ON NODE             1             4.001
                         ON NODE             2             3.938
                         ON NODE             3             4.078
                         ON NODE             4             3.918
                         ON NODE             5             4.016
                         ON NODE             6             3.536
                         ON NODE             7             4.064
                         ON NODE             8             4.017
                         ON NODE             9             4.039
                         ON NODE            10             4.068
                         ON NODE            11             4.039
                         ON NODE            12             4.050
                         ON NODE            13             4.041
                         ON NODE            14             4.055
                         ON NODE            15             4.043
                         ON NODE            16             4.031
                         ON NODE            17             4.057
                         ON NODE            18             4.083
                         ON NODE            19             4.057
                         ON NODE            20             4.050
                         ON NODE            21             4.054
                         ON NODE            22             4.075
                         ON NODE            23             4.024
           AVERAGE PER PROCESSOR                           4.025
 MPI FAR ERI GRADIENTS                    1571             1.399         0.1 %
                         ON NODE             1             1.268
                         ON NODE             2             1.516
                         ON NODE             3             1.372
                         ON NODE             4             1.531
                         ON NODE             5             1.413
                         ON NODE             6             1.933
                         ON NODE             7             1.089
                         ON NODE             8             1.373
                         ON NODE             9             1.254
                         ON NODE            10             1.411
                         ON NODE            11             1.216
                         ON NODE            12             1.091
                         ON NODE            13             1.395
                         ON NODE            14             1.311
                         ON NODE            15             1.392
                         ON NODE            16             1.429
                         ON NODE            17             1.423
                         ON NODE            18             1.424
                         ON NODE            19             1.442
                         ON NODE            20             1.363
                         ON NODE            21             0.987
                         ON NODE            22             1.284
                         ON NODE            23             1.374
           AVERAGE PER PROCESSOR                           1.362
 MPI CORE HAMILTONIAN GRADIENTS           1571             2.711         0.3 %
                         ON NODE             1             3.238
                         ON NODE             2             2.397
                         ON NODE             3             3.138
                         ON NODE             4             3.074
                         ON NODE             5             3.089
                         ON NODE             6             3.076
                         ON NODE             7             3.379
                         ON NODE             8             3.121
                         ON NODE             9             3.258
                         ON NODE            10             3.108
                         ON NODE            11             3.296
                         ON NODE            12             3.414
                         ON NODE            13             3.109
                         ON NODE            14             3.184
                         ON NODE            15             3.029
                         ON NODE            16             3.081
                         ON NODE            17             3.059
                         ON NODE            18             3.065
                         ON NODE            19             3.078
                         ON NODE            20             3.132
                         ON NODE            21             3.509
                         ON NODE            22             3.243
                         ON NODE            23             3.139
           AVERAGE PER PROCESSOR                           3.122
 MATRIX MULTIPLICATION                   29532             0.178         0.0 %
 START GUESS                               103           187.939        19.3 %
 NULLSPACE                                 103             0.187         0.0 %

 FINAL TIMING           DATE: TUE NOV 19 12:05:58 2024  TOTAL TIME:     972.457
