# Supplementary material for: Constrained Structure Minimizations on Hyperspheres for Minimum Energy Path Following
Source: J Chem Inf Model. 2025 Apr 1;65(7):3488–501. doi: 10.1021/acs.jcim.4c02351 (PMC12004539; doi:10.1021/acs.jcim.4c02351)
Supplement: Supplementary file 1 — ci4c02351_si_001.zip [file ci4c02351_si_001.zip › data_availability/rxn2/outputs/IRC/irc-full.inp]

 Executing /home/jasa/demon/6.2.4/object.mpi/deMon.6.2.4.mpi.

node05
node05
node05
node05
node05
node05
node05
node05
node05
node05
node05
node05
node05
node05
node05
node05
node05
node05
node05
node05
node05
node05
node05
node05
(node05:0,1,2,3,4,5,6,7,8,9,10,11,12,13,14,15,16,17,18,19,20,21,22,23)

real	6m41.250s
user	130m44.305s
sys	29m28.058s
14M	.
 ******************************************************************************
 ******************************************************************************
 ***                                                                        ***
 ***                              PROGRAM deMon2k                           ***
 ***                                                                        ***
 ***                        (VERSION 6.2.4, Sep. 2023)                      ***
 ***                                                                        ***
 ***     COPYRIGHT (C) BY THE INTERNATIONAL DEMON DEVELOPERS COMMUNITY      ***
 ***                                                                        ***
 ***  AUTHORS: A.M. Koster, G. Geudtner, A. Alvarez-Ibarra, M.C. Amirani,   ***
 ***           P. Calaminici, A.A.M. Carranza, M.E. Casida, J. Carmona-     ***
 ***           Espindola, J. Cuny, F.A. Delesma, R. Delgado-Venegas, V.D.   ***
 ***           Dominguez, R. Flores-Moreno, G.U. Gamboa, A. Goursot, T.     ***
 ***           Heine, K. Hermann, A. Ipatov, F. Janetzko, A. de la Lande,   ***
 ***           F. Louisnard, J. Martin del Campo, N. Pedroza Montero, L.G.  ***
 ***           M. Pettersson, D. Mejia-Rodriguez, J. Reveles, J. Vasquez-   ***
 ***           Perez, A. Vela, B. Zuniga-Gutierrez and D.R. Salahub         ***
 ***                                                                        ***
 ******************************************************************************
 ******************************************************************************
                                                                                

 FIRST TIMING           DATE: FRI NOV 22 10:09:58 2024  TOTAL TIME:       0.093
                                                                                

 INITIALIZATION                   STEP TIME:     0.032  TOTAL TIME:       0.128

 ******************************************************************************

 IRC REVERSE EXTEND RXN4

 ******************************************************************************

 
 *** THE RESTART FILE WILL BE READ ***
 
 
 *** MOLECULAR SIMULATION DATA ***
 
 MOLECULAR CHARGE: 0
 NUMBER OF ATOMS: 5
 MOLECULAR SIMULATION TYPE: QM ONLY
 
 *** MOLECULAR QM DATA ***
 
 MULTIPLICITY: 1
 NUMBER OF QM ATOMS: 5
 NUMBER OF ELECTRONS: 16
 
 *** SCF OPTIONS ***
 
 SCF THEORY: RESTRICTED KOHN-SHAM (RKS)
 DIAGONALIZER: RS
 START GUESS: RESTART DENSITY
 SCF TOLERANCE: 0.100E-08
 POTENTIAL DENSITY: FITTED DENSITY
 NUMBER OF SCF ITERATIONS: 1000
 DIIS ACCELERATION: ON
 XC-POTENTIAL: PBE96 - PBE
 GRID TECHNIQUE: FIXED
 GRID PRUNING: ON
 GRID METHOD: DIRECT
 GRID TYPE: (99,590)p
 ATOMIC WEIGHT FUNCTION: BECKE SCREENED
 RADIAL QUADRATURE TYPE: EULER-MACLAURIN
 SCF METHODE: DIRECT & DOUBLE ASYMPTOTIC EXPANSION
 FREEZE AUXILIARY FUNCTIONS: OFF
 ANALYTICAL FIT SOLVER: DIAGONAL SVD
 SVD THRESHOLD: 0.100E-05
 SCF SCREENING: 0.625E-11
 SYMMETRY USE: NONE
 ROTATION OF THE ANGULAR GRIDS: OFF
 SCF PRINTING UNTIL CYCLE 0
 SPHERICAL ORBITALS WILL BE USED
 
 *** INTRINSIC REACTION COORDINATE OPTIONS ***
 
 STEP DIRECTION: REVERSE (IRC EXTENSION)
 MAXIMUM IRC STEP: 0.100
 INITIAL ENERGY DECREASE: 0.100E-02
 IRC PATH IN MASS WEIGHTED COORDINATES
 
 *** IRC PATH OPTIMIZATION OPTIONS ***
 
 NUMBER OF OPTIMIZATION STEPS: 50
 MAXIMUM OPTIMIZATION STEP: 0.300
 OPTMIZATION TOLERANCE: 0.100E-04
 HESSIAN UPDATE: BFGS
 STEP TYPE: LEVENBERG-MARQUARDT
 THE START HESSIAN IS READ FROM THE RESTART FILE
 NO WEIGHT DERIVATIVES WILL BE USED
 
 *** ACTIVATED INTERFACE PORTS ***
 
 FILE deMon.mol WILL BE WRITTEN
 
 
 *** GEOMETRY ***


 INPUT ORIENTATION IN ANGSTROM

  NO.  ATOM        X            Y            Z      Z-ATOM   MASS   TYPE OPTXYZ

    1  N        -0.496241    -0.116586     0.000922     7    14.007  QM       
    2  C         0.727388    -0.031064    -0.000569     6    12.011  QM       
    3  H        -1.526007    -0.142341    -0.006519     1     1.008  QM       
    4  H         1.326126     0.897331     0.000729     1     1.008  QM       
    5  H        -1.571990     1.235312    -0.000242     1     1.008  QM       


 
 
 *** ERI STATISTIC ***
 
 Est. Integrated ERIs: 273672
 Est. Asymptotic ERIS: 0
                                                                                

 INPUT                            STEP TIME:     0.048  TOTAL TIME:       0.176
 
 *** THE INPUT ORIENTATION IS USED ***
 
 POINT GROUP: C1
 
 GROUP ORDER: 1


 STANDARD ORIENTATION IN ANGSTROM

  NO.  ATOM        X              Y              Z        Z-ATOM   MASS   TYPE

    1  N        -0.496241      -0.116586       0.000922       7    14.007  QM
    2  C         0.727388      -0.031064      -0.000569       6    12.011  QM
    3  H        -1.526007      -0.142341      -0.006519       1     1.008  QM
    4  H         1.326126       0.897330       0.000729       1     1.008  QM
    5  H        -1.571990       1.235312      -0.000242       1     1.008  QM
                                                                                

 SYMMETRY ANALYSIS                STEP TIME:     0.001  TOTAL TIME:       0.191
 
 
 GENERAL BASIS SET: (DZVP-GGA)
 
 NUMBER OF SHELLS: 21
 NUMBER OF ORBITALS: 45
 NUMBER OF PRIMITIVE GAUSSIAN EXPONENTS: 48
 
 
 GENERAL AUXIS SET: (GEN-A2*)
 
 NUMBER OF AUXILIARY FUNCTION SETS: 26
 NUMBER OF AUXILIARY FUNCTION SHELLS: 62
 NUMBER OF AUXILIARY FUNCTION: 252
 
 
 
 *** WARNING IN INVCDERI ***
 
 *** 3 COULOMB EIGENVALUES ARE QUENCHED ***
                                                                                

 MPI AUXILIARY FUNCTION FIT       STEP TIME:     0.028  TOTAL TIME:       0.226  
                                                                                

 CORE INTEGRALS                   STEP TIME:     0.034  TOTAL TIME:       0.228
                                                                                

 FIXED GRID GENERATION            STEP TIME:     0.000  TOTAL TIME:       0.262

 CYCLE:    1    EUPPER =     -113.026934771812    CDMIX =        0.300000000000
 CYCLE:    1    ELOWER =     -189.391243476784    SHIFT =        0.000000000000
 CYCLE:    1    EXC    =      -13.192578867716    ERCDC =       10.645962864428
 CYCLE:    1    ETOTAL =     -126.219513639528    ERROR =       76.364308704972

 CYCLE:    2    EUPPER =     -113.026941144821    CDMIX =        0.300000000000
 CYCLE:    2    ELOWER =     -113.026941145243    SHIFT =        0.000000000000
 CYCLE:    2    EXC    =      -13.192576955790    ERCDC =        0.000023029865
 CYCLE:    2    ETOTAL =     -126.219518100612    ERROR =        0.000000000422

 CYCLE:    3    EUPPER =     -113.026934251621    CDMIX =        0.300000000000
 CYCLE:    3    ELOWER =     -113.026934251698    SHIFT =        0.000000000000
 CYCLE:    3    EXC    =      -13.192577685480    ERCDC =        0.000007979879
 CYCLE:    3    ETOTAL =     -126.219511937101    ERROR =        0.000000000077

 CYCLE:    4    EUPPER =     -113.026934721195    CDMIX =        0.300000000000
 CYCLE:    4    ELOWER =     -113.026934721238    SHIFT =        0.000000000000
 CYCLE:    4    EXC    =      -13.192579113226    EDIIS =        0.000005743491
 CYCLE:    4    ETOTAL =     -126.219513834421    ERROR =        0.000000000043

 CYCLE:    5    EUPPER =     -113.026937559922    CDMIX =        0.300000000000
 CYCLE:    5    ELOWER =     -113.026937559950    SHIFT =        0.000000000000
 CYCLE:    5    EXC    =      -13.192577301922    EDIIS =        0.000004044466
 CYCLE:    5    ETOTAL =     -126.219514861844    ERROR =        0.000000000028

 CYCLE:    6    EUPPER =     -113.026932335487    CDMIX =        0.200000000000
 CYCLE:    6    ELOWER =     -113.026932335561    SHIFT =        0.000000000000
 CYCLE:    6    EXC    =      -13.192577655335    EDIIS =        0.000009982422
 CYCLE:    6    ETOTAL =     -126.219509990822    ERROR =        0.000000000074

 CYCLE:    7    EUPPER =     -113.026932222934    CDMIX =        0.133333333333
 CYCLE:    7    ELOWER =     -113.026932223270    SHIFT =        0.000000000000
 CYCLE:    7    EXC    =      -13.192581337628    EDIIS =        0.000016106114
 CYCLE:    7    ETOTAL =     -126.219513560561    ERROR =        0.000000000336

 CYCLE:    8    EUPPER =     -113.026945334682    CDMIX =        0.100000000000
 CYCLE:    8    ELOWER =     -113.026945335287    SHIFT =        0.000000000000
 CYCLE:    8    EXC    =      -13.192578400628    EDIIS =        0.000019296226
 CYCLE:    8    ETOTAL =     -126.219523735309    ERROR =        0.000000000605

 CYCLE:    9    EUPPER =     -113.026935279998    CDMIX =        0.100000000000
 CYCLE:    9    ELOWER =     -113.026935279998    SHIFT =        0.000000000000
 CYCLE:    9    EXC    =      -13.192578320269    EDIIS =        0.000000601876
 CYCLE:    9    ETOTAL =     -126.219513600268    ERROR =        0.000000000000

 CYCLE:   10    EUPPER =     -113.026935267543    CDMIX =        0.100000000000
 CYCLE:   10    ELOWER =     -113.026935267544    SHIFT =        0.000000000000
 CYCLE:   10    EXC    =      -13.192578372228    ERCDC =        0.000000586433
 CYCLE:   10    ETOTAL =     -126.219513639771    ERROR =        0.000000000000
 
 *** SCF CONVERGED ***
 

 ELECTRONIC CORE ENERGY      =       -189.391227959
 ELECTRONIC COULOMB ENERGY   =         76.364292692
 ELECTRONIC HARTREE ENERGY   =       -113.026935268

 EXCHANGE ENERGY             =        -12.694808384
 CORRELATION ENERGY          =         -0.497769988
 EXCHANGE-CORRELATION ENERGY =        -13.192578372

 ELECTRONIC SCF ENERGY       =       -126.219513640
 NUCLEAR-REPULSION ENERGY    =         31.866070149
 TOTAL SCF ENERGY            =        -94.353443490
                                                                                

 SCF ITERATION                    STEP TIME:     0.360  TOTAL TIME:       0.637
 
 
 
 *************************************
 *** INTRINSIC REACTION COORDINATE ***
 *************************************


 MOLECULE ORIENTATION OF IRC START STRUCTURE IN ANGSTROM

  NO.  ATOM        X              Y              Z        Z-ATOM   MASS   TYPE

    1  N        -0.496241      -0.116586       0.000922       7    14.007  QM
    2  C         0.727388      -0.031064      -0.000569       6    12.011  QM
    3  H        -1.526007      -0.142341      -0.006519       1     1.008  QM
    4  H         1.326126       0.897331       0.000729       1     1.008  QM
    5  H        -1.571990       1.235312      -0.000242       1     1.008  QM


 
 THE START HESSIAN WAS READ FROM THE RESTART FILE

  ANGLE =       1.66  COS_ANGLE =      -0.09


 IRC COORDINATES OF STEP 1 IN ANGSTROM

  NO.  ATOM        X              Y              Z        Z-ATOM   MASS   TYPE

    1  N        -0.498458      -0.111565       0.000832       7    14.007  QM
    2  C         0.728144      -0.033167      -0.000536       6    12.011  QM
    3  H        -1.518203      -0.184924      -0.005972       1     1.008  QM
    4  H         1.320743       0.899342       0.000831       1     1.008  QM
    5  H        -1.552616       1.231170      -0.000041       1     1.008  QM


 RMSQ FORCE :   0.0037993  MAXIMUM :   0.0000100  CONVERGED :NO 
 MAX FORCE  :   0.0123137  MAXIMUM :   0.0000150  CONVERGED :NO 

 NUMBER OF CONSTRAINED OPTIMIZATION CYCLES: 10
 
 TOTAL ENERGY = -94.353908638398
 
 
 CURRENT SPLINE LENGTH: 0.053 AMU^1/2*ANGSTROM
 IRC COORDINATE: 0.053 AMU^1/2*ANGSTROM

  ANGLE =       0.04  COS_ANGLE =       1.00


 IRC COORDINATES OF STEP 2 IN ANGSTROM

  NO.  ATOM        X              Y              Z        Z-ATOM   MASS   TYPE

    1  N        -0.500729      -0.106450       0.000791       7    14.007  QM
    2  C         0.728892      -0.035287      -0.000528       6    12.011  QM
    3  H        -1.509951      -0.226842      -0.005760       1     1.008  QM
    4  H         1.315355       0.901202       0.000932       1     1.008  QM
    5  H        -1.532824       1.225406       0.000117       1     1.008  QM


 RMSQ FORCE :   0.0075081  MAXIMUM :   0.0000100  CONVERGED :NO 
 MAX FORCE  :   0.0245452  MAXIMUM :   0.0000150  CONVERGED :NO 

 NUMBER OF CONSTRAINED OPTIMIZATION CYCLES: 8
 
 TOTAL ENERGY = -94.355282435863
 
 
 CURRENT SPLINE LENGTH: 0.053 AMU^1/2*ANGSTROM
 IRC COORDINATE: 0.106 AMU^1/2*ANGSTROM

  ANGLE =       0.04  COS_ANGLE =       1.00


 IRC COORDINATES OF STEP 3 IN ANGSTROM

  NO.  ATOM        X              Y              Z        Z-ATOM   MASS   TYPE

    1  N        -0.503065      -0.101255       0.000766       7    14.007  QM
    2  C         0.729632      -0.037420      -0.000528       6    12.011  QM
    3  H        -1.501135      -0.267982      -0.005661       1     1.008  QM
    4  H         1.309948       0.902939       0.001036       1     1.008  QM
    5  H        -1.512595       1.218010       0.000274       1     1.008  QM


 RMSQ FORCE :   0.0110491  MAXIMUM :   0.0000100  CONVERGED :NO 
 MAX FORCE  :   0.0363587  MAXIMUM :   0.0000150  CONVERGED :NO 

 NUMBER OF CONSTRAINED OPTIMIZATION CYCLES: 6
 
 TOTAL ENERGY = -94.357515896358
 
 
 CURRENT SPLINE LENGTH: 0.053 AMU^1/2*ANGSTROM
 IRC COORDINATE: 0.159 AMU^1/2*ANGSTROM

  ANGLE =       0.04  COS_ANGLE =       1.00


 IRC COORDINATES OF STEP 4 IN ANGSTROM

  NO.  ATOM        X              Y              Z        Z-ATOM   MASS   TYPE

    1  N        -0.505475      -0.095987       0.000748       7    14.007  QM
    2  C         0.730368      -0.039563      -0.000533       6    12.011  QM
    3  H        -1.491676      -0.308206      -0.005616       1     1.008  QM
    4  H         1.304511       0.904587       0.001140       1     1.008  QM
    5  H        -1.491896       1.208926       0.000426       1     1.008  QM


 RMSQ FORCE :   0.0143622  MAXIMUM :   0.0000100  CONVERGED :NO 
 MAX FORCE  :   0.0474852  MAXIMUM :   0.0000150  CONVERGED :NO 

 NUMBER OF CONSTRAINED OPTIMIZATION CYCLES: 12
 
 TOTAL ENERGY = -94.360546625523
 
 
 CURRENT SPLINE LENGTH: 0.053 AMU^1/2*ANGSTROM
 IRC COORDINATE: 0.212 AMU^1/2*ANGSTROM

  ANGLE =       0.04  COS_ANGLE =       1.00


 IRC COORDINATES OF STEP 5 IN ANGSTROM

  NO.  ATOM        X              Y              Z        Z-ATOM   MASS   TYPE

    1  N        -0.507961      -0.090659       0.000739       7    14.007  QM
    2  C         0.731096      -0.041712      -0.000542       6    12.011  QM
    3  H        -1.481515      -0.347398      -0.005628       1     1.008  QM
    4  H         1.299061       0.906158       0.001240       1     1.008  QM
    5  H        -1.470729       1.198117       0.000570       1     1.008  QM


 RMSQ FORCE :   0.0174049  MAXIMUM :   0.0000100  CONVERGED :NO 
 MAX FORCE  :   0.0577010  MAXIMUM :   0.0000150  CONVERGED :NO 

 NUMBER OF CONSTRAINED OPTIMIZATION CYCLES: 13
 
 TOTAL ENERGY = -94.364302676456
 
 
 CURRENT SPLINE LENGTH: 0.053 AMU^1/2*ANGSTROM
 IRC COORDINATE: 0.265 AMU^1/2*ANGSTROM

  ANGLE =       0.05  COS_ANGLE =       1.00


 IRC COORDINATES OF STEP 6 IN ANGSTROM

  NO.  ATOM        X              Y              Z        Z-ATOM   MASS   TYPE

    1  N        -0.510546      -0.085286       0.000729       7    14.007  QM
    2  C         0.731838      -0.043867      -0.000550       6    12.011  QM
    3  H        -1.470665      -0.385327      -0.005624       1     1.008  QM
    4  H         1.293534       0.907744       0.001341       1     1.008  QM
    5  H        -1.448982       1.185470       0.000711       1     1.008  QM


 RMSQ FORCE :   0.0201478  MAXIMUM :   0.0000100  CONVERGED :NO 
 MAX FORCE  :   0.0668632  MAXIMUM :   0.0000150  CONVERGED :NO 

 NUMBER OF CONSTRAINED OPTIMIZATION CYCLES: 9
 
 TOTAL ENERGY = -94.368706856774
 
 
 CURRENT SPLINE LENGTH: 0.053 AMU^1/2*ANGSTROM
 IRC COORDINATE: 0.318 AMU^1/2*ANGSTROM

  ANGLE =       0.05  COS_ANGLE =       1.00


 IRC COORDINATES OF STEP 7 IN ANGSTROM

  NO.  ATOM        X              Y              Z        Z-ATOM   MASS   TYPE

    1  N        -0.513228      -0.079882       0.000721       7    14.007  QM
    2  C         0.732595      -0.046020      -0.000560       6    12.011  QM
    3  H        -1.459138      -0.421864      -0.005630       1     1.008  QM
    4  H         1.287950       0.909351       0.001440       1     1.008  QM
    5  H        -1.426663       1.170961       0.000845       1     1.008  QM


 RMSQ FORCE :   0.0225916  MAXIMUM :   0.0000100  CONVERGED :NO 
 MAX FORCE  :   0.0749066  MAXIMUM :   0.0000150  CONVERGED :NO 

 NUMBER OF CONSTRAINED OPTIMIZATION CYCLES: 7
 
 TOTAL ENERGY = -94.373682280330
 
 
 CURRENT SPLINE LENGTH: 0.053 AMU^1/2*ANGSTROM
 IRC COORDINATE: 0.370 AMU^1/2*ANGSTROM

  ANGLE =       0.05  COS_ANGLE =       1.00


 IRC COORDINATES OF STEP 8 IN ANGSTROM

  NO.  ATOM        X              Y              Z        Z-ATOM   MASS   TYPE

    1  N        -0.516008      -0.074462       0.000714       7    14.007  QM
    2  C         0.733370      -0.048168      -0.000571       6    12.011  QM
    3  H        -1.446979      -0.456855      -0.005639       1     1.008  QM
    4  H         1.282298       0.911019       0.001536       1     1.008  QM
    5  H        -1.403765       1.154560       0.000973       1     1.008  QM


 RMSQ FORCE :   0.0247570  MAXIMUM :   0.0000100  CONVERGED :NO 
 MAX FORCE  :   0.0818451  MAXIMUM :   0.0000150  CONVERGED :NO 

 NUMBER OF CONSTRAINED OPTIMIZATION CYCLES: 10
 
 TOTAL ENERGY = -94.379158342045
 
 
 CURRENT SPLINE LENGTH: 0.053 AMU^1/2*ANGSTROM
 IRC COORDINATE: 0.423 AMU^1/2*ANGSTROM

  ANGLE =       0.05  COS_ANGLE =       1.00


 IRC COORDINATES OF STEP 9 IN ANGSTROM

  NO.  ATOM        X              Y              Z        Z-ATOM   MASS   TYPE

    1  N        -0.518892      -0.069042       0.000709       7    14.007  QM
    2  C         0.734175      -0.050307      -0.000581       6    12.011  QM
    3  H        -1.434252      -0.490162      -0.005649       1     1.008  QM
    4  H         1.276569       0.912779       0.001629       1     1.008  QM
    5  H        -1.380300       1.136274       0.001094       1     1.008  QM


 RMSQ FORCE :   0.0266689  MAXIMUM :   0.0000100  CONVERGED :NO 
 MAX FORCE  :   0.0877351  MAXIMUM :   0.0000150  CONVERGED :NO 

 NUMBER OF CONSTRAINED OPTIMIZATION CYCLES: 6
 
 TOTAL ENERGY = -94.385073112480
 
 
 CURRENT SPLINE LENGTH: 0.053 AMU^1/2*ANGSTROM
 IRC COORDINATE: 0.476 AMU^1/2*ANGSTROM

  ANGLE =       0.05  COS_ANGLE =       1.00


 IRC COORDINATES OF STEP 10 IN ANGSTROM

  NO.  ATOM        X              Y              Z        Z-ATOM   MASS   TYPE

    1  N        -0.521873      -0.063639       0.000704       7    14.007  QM
    2  C         0.735016      -0.052432      -0.000592       6    12.011  QM
    3  H        -1.421056      -0.521681      -0.005657       1     1.008  QM
    4  H         1.270753       0.914666       0.001721       1     1.008  QM
    5  H        -1.356286       1.116144       0.001207       1     1.008  QM


 RMSQ FORCE :   0.0283450  MAXIMUM :   0.0000100  CONVERGED :NO 
 MAX FORCE  :   0.0926070  MAXIMUM :   0.0000150  CONVERGED :NO 

 NUMBER OF CONSTRAINED OPTIMIZATION CYCLES: 5
 
 TOTAL ENERGY = -94.391373128031
 
 
 CURRENT SPLINE LENGTH: 0.053 AMU^1/2*ANGSTROM
 IRC COORDINATE: 0.529 AMU^1/2*ANGSTROM

  ANGLE =       0.05  COS_ANGLE =       1.00


 IRC COORDINATES OF STEP 11 IN ANGSTROM

  NO.  ATOM        X              Y              Z        Z-ATOM   MASS   TYPE

    1  N        -0.524949      -0.058268       0.000700       7    14.007  QM
    2  C         0.735904      -0.054540      -0.000603       6    12.011  QM
    3  H        -1.407482      -0.551360      -0.005660       1     1.008  QM
    4  H         1.264836       0.916706       0.001809       1     1.008  QM
    5  H        -1.331777       1.094270       0.001313       1     1.008  QM


 RMSQ FORCE :   0.0297881  MAXIMUM :   0.0000100  CONVERGED :NO 
 MAX FORCE  :   0.0964768  MAXIMUM :   0.0000150  CONVERGED :NO 

 NUMBER OF CONSTRAINED OPTIMIZATION CYCLES: 7
 
 TOTAL ENERGY = -94.398008515835
 
 
 CURRENT SPLINE LENGTH: 0.053 AMU^1/2*ANGSTROM
 IRC COORDINATE: 0.582 AMU^1/2*ANGSTROM

  ANGLE =       0.05  COS_ANGLE =       1.00


 IRC COORDINATES OF STEP 12 IN ANGSTROM

  NO.  ATOM        X              Y              Z        Z-ATOM   MASS   TYPE

    1  N        -0.528114      -0.052941       0.000695       7    14.007  QM
    2  C         0.736845      -0.056632      -0.000614       6    12.011  QM
    3  H        -1.393621      -0.579218      -0.005659       1     1.008  QM
    4  H         1.258800       0.918932       0.001895       1     1.008  QM
    5  H        -1.306831       1.070815       0.001412       1     1.008  QM


 RMSQ FORCE :   0.0309733  MAXIMUM :   0.0000100  CONVERGED :NO 
 MAX FORCE  :   0.0992839  MAXIMUM :   0.0000150  CONVERGED :NO 

 NUMBER OF CONSTRAINED OPTIMIZATION CYCLES: 4
 
 TOTAL ENERGY = -94.404927802113
 
 
 CURRENT SPLINE LENGTH: 0.053 AMU^1/2*ANGSTROM
 IRC COORDINATE: 0.635 AMU^1/2*ANGSTROM

  ANGLE =       0.04  COS_ANGLE =       1.00


 IRC COORDINATES OF STEP 13 IN ANGSTROM

  NO.  ATOM        X              Y              Z        Z-ATOM   MASS   TYPE

    1  N        -0.531363      -0.047663       0.000691       7    14.007  QM
    2  C         0.737849      -0.058715      -0.000625       6    12.011  QM
    3  H        -1.379500      -0.605367      -0.005651       1     1.008  QM
    4  H         1.252611       0.921355       0.001980       1     1.008  QM
    5  H        -1.281571       1.046012       0.001505       1     1.008  QM


 RMSQ FORCE :   0.0318182  MAXIMUM :   0.0000100  CONVERGED :NO 
 MAX FORCE  :   0.1008442  MAXIMUM :   0.0000150  CONVERGED :NO 

 NUMBER OF CONSTRAINED OPTIMIZATION CYCLES: 6
 
 TOTAL ENERGY = -94.412069589539
 
 
 CURRENT SPLINE LENGTH: 0.053 AMU^1/2*ANGSTROM
 IRC COORDINATE: 0.688 AMU^1/2*ANGSTROM

  ANGLE =       0.04  COS_ANGLE =       1.00


 IRC COORDINATES OF STEP 14 IN ANGSTROM

  NO.  ATOM        X              Y              Z        Z-ATOM   MASS   TYPE

    1  N        -0.534693      -0.042434       0.000687       7    14.007  QM
    2  C         0.738924      -0.060801      -0.000636       6    12.011  QM
    3  H        -1.365108      -0.629986      -0.005639       1     1.008  QM
    4  H         1.246213       0.924020       0.002064       1     1.008  QM
    5  H        -1.256096       1.020159       0.001592       1     1.008  QM


 RMSQ FORCE :   0.0322026  MAXIMUM :   0.0000100  CONVERGED :NO 
 MAX FORCE  :   0.1008343  MAXIMUM :   0.0000150  CONVERGED :NO 

 NUMBER OF CONSTRAINED OPTIMIZATION CYCLES: 5
 
 TOTAL ENERGY = -94.419333318279
 
 
 CURRENT SPLINE LENGTH: 0.053 AMU^1/2*ANGSTROM
 IRC COORDINATE: 0.741 AMU^1/2*ANGSTROM

  ANGLE =       0.03  COS_ANGLE =       1.00


 IRC COORDINATES OF STEP 15 IN ANGSTROM

  NO.  ATOM        X              Y              Z        Z-ATOM   MASS   TYPE

    1  N        -0.538104      -0.037243       0.000684       7    14.007  QM
    2  C         0.740081      -0.062915      -0.000647       6    12.011  QM
    3  H        -1.350297      -0.653387      -0.005617       1     1.008  QM
    4  H         1.239514       0.926949       0.002149       1     1.008  QM
    5  H        -1.230579       0.993681       0.001676       1     1.008  QM


 RMSQ FORCE :   0.0319164  MAXIMUM :   0.0000100  CONVERGED :NO 
 MAX FORCE  :   0.0987251  MAXIMUM :   0.0000150  CONVERGED :NO 

 NUMBER OF CONSTRAINED OPTIMIZATION CYCLES: 3
 
 TOTAL ENERGY = -94.426585331367
 
 
 CURRENT SPLINE LENGTH: 0.053 AMU^1/2*ANGSTROM
 IRC COORDINATE: 0.794 AMU^1/2*ANGSTROM

  ANGLE =       0.03  COS_ANGLE =       1.00


 IRC COORDINATES OF STEP 16 IN ANGSTROM

  NO.  ATOM        X              Y              Z        Z-ATOM   MASS   TYPE

    1  N        -0.541605      -0.032065       0.000680       7    14.007  QM
    2  C         0.741334      -0.065101      -0.000658       6    12.011  QM
    3  H        -1.334755      -0.675995      -0.005587       1     1.008  QM
    4  H         1.232357       0.930201       0.002238       1     1.008  QM
    5  H        -1.205258       0.967146       0.001759       1     1.008  QM


 RMSQ FORCE :   0.0306939  MAXIMUM :   0.0000100  CONVERGED :NO 
 MAX FORCE  :   0.0938200  MAXIMUM :   0.0000150  CONVERGED :NO 

 NUMBER OF CONSTRAINED OPTIMIZATION CYCLES: 8
 
 TOTAL ENERGY = -94.433624001660
 
 
 CURRENT SPLINE LENGTH: 0.053 AMU^1/2*ANGSTROM
 IRC COORDINATE: 0.847 AMU^1/2*ANGSTROM

  ANGLE =       0.04  COS_ANGLE =       1.00


 IRC COORDINATES OF STEP 17 IN ANGSTROM

  NO.  ATOM        X              Y              Z        Z-ATOM   MASS   TYPE

    1  N        -0.545211      -0.026866       0.000674       7    14.007  QM
    2  C         0.742715      -0.067434      -0.000671       6    12.011  QM
    3  H        -1.317920      -0.698380      -0.005544       1     1.008  QM
    4  H         1.224463       0.933869       0.002333       1     1.008  QM
    5  H        -1.180535       0.941403       0.001846       1     1.008  QM


 RMSQ FORCE :   0.0282519  MAXIMUM :   0.0000100  CONVERGED :NO 
 MAX FORCE  :   0.0853589  MAXIMUM :   0.0000150  CONVERGED :NO 

 NUMBER OF CONSTRAINED OPTIMIZATION CYCLES: 6
 
 TOTAL ENERGY = -94.440175843041
 
 
 CURRENT SPLINE LENGTH: 0.053 AMU^1/2*ANGSTROM
 IRC COORDINATE: 0.900 AMU^1/2*ANGSTROM

  ANGLE =       0.07  COS_ANGLE =       1.00


 IRC COORDINATES OF STEP 18 IN ANGSTROM

  NO.  ATOM        X              Y              Z        Z-ATOM   MASS   TYPE

    1  N        -0.548945      -0.021598       0.000667       7    14.007  QM
    2  C         0.744271      -0.070033      -0.000684       6    12.011  QM
    3  H        -1.298844      -0.721267      -0.005481       1     1.008  QM
    4  H         1.215370       0.938091       0.002441       1     1.008  QM
    5  H        -1.157179       0.917831       0.001945       1     1.008  QM


 RMSQ FORCE :   0.0244207  MAXIMUM :   0.0000100  CONVERGED :NO 
 MAX FORCE  :   0.0728708  MAXIMUM :   0.0000150  CONVERGED :NO 

 NUMBER OF CONSTRAINED OPTIMIZATION CYCLES: 6
 
 TOTAL ENERGY = -94.445914015114
 
 
 CURRENT SPLINE LENGTH: 0.053 AMU^1/2*ANGSTROM
 IRC COORDINATE: 0.953 AMU^1/2*ANGSTROM

  ANGLE =       0.13  COS_ANGLE =       0.99


 IRC COORDINATES OF STEP 19 IN ANGSTROM

  NO.  ATOM        X              Y              Z        Z-ATOM   MASS   TYPE

    1  N        -0.552797      -0.016238       0.000655       7    14.007  QM
    2  C         0.746065      -0.073064      -0.000700       6    12.011  QM
    3  H        -1.276184      -0.745354      -0.005388       1     1.008  QM
    4  H         1.204410       0.943010       0.002568       1     1.008  QM
    5  H        -1.136733       0.898645       0.002068       1     1.008  QM


 RMSQ FORCE :   0.0194031  MAXIMUM :   0.0000100  CONVERGED :NO 
 MAX FORCE  :   0.0569649  MAXIMUM :   0.0000150  CONVERGED :NO 

 NUMBER OF CONSTRAINED OPTIMIZATION CYCLES: 12
 
 TOTAL ENERGY = -94.450538200932
 
 
 CURRENT SPLINE LENGTH: 0.053 AMU^1/2*ANGSTROM
 IRC COORDINATE: 1.005 AMU^1/2*ANGSTROM

  ANGLE =       0.20  COS_ANGLE =       0.98


 IRC COORDINATES OF STEP 20 IN ANGSTROM

  NO.  ATOM        X              Y              Z        Z-ATOM   MASS   TYPE

    1  N        -0.556630      -0.010853       0.000637       7    14.007  QM
    2  C         0.748113      -0.076663      -0.000718       6    12.011  QM
    3  H        -1.248923      -0.770571      -0.005241       1     1.008  QM
    4  H         1.191007       0.948566       0.002726       1     1.008  QM
    5  H        -1.121724       0.886356       0.002234       1     1.008  QM


 RMSQ FORCE :   0.0140113  MAXIMUM :   0.0000100  CONVERGED :NO 
 MAX FORCE  :   0.0402289  MAXIMUM :   0.0000150  CONVERGED :NO 

 NUMBER OF CONSTRAINED OPTIMIZATION CYCLES: 14
 
 TOTAL ENERGY = -94.453930312931
 
 
 CURRENT SPLINE LENGTH: 0.053 AMU^1/2*ANGSTROM
 IRC COORDINATE: 1.058 AMU^1/2*ANGSTROM

  ANGLE =       0.22  COS_ANGLE =       0.98


 IRC COORDINATES OF STEP 21 IN ANGSTROM

  NO.  ATOM        X              Y              Z        Z-ATOM   MASS   TYPE

    1  N        -0.560163      -0.005559       0.000607       7    14.007  QM
    2  C         0.750297      -0.080787      -0.000737       6    12.011  QM
    3  H        -1.217699      -0.795555      -0.005010       1     1.008  QM
    4  H         1.175477       0.954318       0.002918       1     1.008  QM
    5  H        -1.114337       0.881164       0.002455       1     1.008  QM


 RMSQ FORCE :   0.0091719  MAXIMUM :   0.0000100  CONVERGED :NO 
 MAX FORCE  :   0.0258328  MAXIMUM :   0.0000150  CONVERGED :NO 

 NUMBER OF CONSTRAINED OPTIMIZATION CYCLES: 10
 
 TOTAL ENERGY = -94.456232514198
 
 
 CURRENT SPLINE LENGTH: 0.053 AMU^1/2*ANGSTROM
 IRC COORDINATE: 1.111 AMU^1/2*ANGSTROM

  ANGLE =       0.19  COS_ANGLE =       0.98


 IRC COORDINATES OF STEP 22 IN ANGSTROM

  NO.  ATOM        X              Y              Z        Z-ATOM   MASS   TYPE

    1  N        -0.563194      -0.000300       0.000562       7    14.007  QM
    2  C         0.752467      -0.085285      -0.000754       6    12.011  QM
    3  H        -1.184119      -0.818792      -0.004685       1     1.008  QM
    4  H         1.159076       0.959513       0.003125       1     1.008  QM
    5  H        -1.115253       0.879736       0.002742       1     1.008  QM


 RMSQ FORCE :   0.0050927  MAXIMUM :   0.0000100  CONVERGED :NO 
 MAX FORCE  :   0.0144625  MAXIMUM :   0.0000150  CONVERGED :NO 

 NUMBER OF CONSTRAINED OPTIMIZATION CYCLES: 17
 
 TOTAL ENERGY = -94.457657495126
 
 
 CURRENT SPLINE LENGTH: 0.053 AMU^1/2*ANGSTROM
 IRC COORDINATE: 1.164 AMU^1/2*ANGSTROM

  ANGLE =       0.20  COS_ANGLE =       0.98


 IRC COORDINATES OF STEP 23 IN ANGSTROM

  NO.  ATOM        X              Y              Z        Z-ATOM   MASS   TYPE

    1  N        -0.565558       0.005157       0.000439       7    14.007  QM
    2  C         0.754401      -0.089989      -0.000742       6    12.011  QM
    3  H        -1.149382      -0.839512      -0.003946       1     1.008  QM
    4  H         1.144616       0.963002       0.003347       1     1.008  QM
    5  H        -1.125728       0.877180       0.003349       1     1.008  QM


 RMSQ FORCE :   0.0015916  MAXIMUM :   0.0000100  CONVERGED :NO 
 MAX FORCE  :   0.0047647  MAXIMUM :   0.0000150  CONVERGED :NO 

 NUMBER OF CONSTRAINED OPTIMIZATION CYCLES: 22
 
 TOTAL ENERGY = -94.458330777214
 
 
 CURRENT SPLINE LENGTH: 0.053 AMU^1/2*ANGSTROM
 IRC COORDINATE: 1.217 AMU^1/2*ANGSTROM
 
 
 *** COORDINATES RELOADED ***

  ANGLE =       0.28  COS_ANGLE =       0.96


 IRC COORDINATES OF STEP 24 IN ANGSTROM

  NO.  ATOM        X              Y              Z        Z-ATOM   MASS   TYPE

    1  N        -0.566421       0.007965       0.000303       7    14.007  QM
    2  C         0.755090      -0.092192      -0.000717       6    12.011  QM
    3  H        -1.132118      -0.848662      -0.003175       1     1.008  QM
    4  H         1.141368       0.962964       0.003522       1     1.008  QM
    5  H        -1.135947       0.873622       0.004010       1     1.008  QM


 RMSQ FORCE :   0.0001033  MAXIMUM :   0.0000100  CONVERGED :NO 
 MAX FORCE  :   0.0003354  MAXIMUM :   0.0000150  CONVERGED :NO 

 NUMBER OF CONSTRAINED OPTIMIZATION CYCLES: 7
 
 TOTAL ENERGY = -94.458415427981
 
 
 CURRENT SPLINE LENGTH: 0.026 AMU^1/2*ANGSTROM
 IRC COORDINATE: 1.244 AMU^1/2*ANGSTROM
 
 
 *** COORDINATES RELOADED ***
 
 
 *** COORDINATES RELOADED ***
 
 
 *** COORDINATES RELOADED ***
 
 
 *** COORDINATES RELOADED ***

  ANGLE =       2.69  COS_ANGLE =      -0.90


 IRC COORDINATES OF STEP 25 IN ANGSTROM

  NO.  ATOM        X              Y              Z        Z-ATOM   MASS   TYPE

    1  N        -0.566481       0.008228       0.000272       7    14.007  QM
    2  C         0.755119      -0.092360      -0.000707       6    12.011  QM
    3  H        -1.130543      -0.849460      -0.003030       1     1.008  QM
    4  H         1.141657       0.962721       0.003522       1     1.008  QM
    5  H        -1.137333       0.873035       0.004170       1     1.008  QM


 RMSQ FORCE :   0.0000140  MAXIMUM :   0.0000100  CONVERGED :NO 
 MAX FORCE  :   0.0000484  MAXIMUM :   0.0000150  CONVERGED :NO 

 NUMBER OF CONSTRAINED OPTIMIZATION CYCLES: 3
 
 TOTAL ENERGY = -94.458415865410
 
 
 CURRENT SPLINE LENGTH: 0.003 AMU^1/2*ANGSTROM
 IRC COORDINATE: 1.246 AMU^1/2*ANGSTROM
 
 
 *** IRC PATH GENERATION FINISHED ***
 
 
 *** CONVERGED BY MINIMUM IRC STEP SIZE ***
 
 
 *** IRC PATH IN AMU^1/2*ANGSTROM ***
 
 IRC STEP  IRC COORDINATE   IRC ENERGY   No.REDO
   -25       -1.246212      -94.458416
   -24       -1.243566      -94.458415
   -23       -1.217108      -94.458331
   -22       -1.164190      -94.457657
   -21       -1.111272      -94.456233
   -20       -1.058354      -94.453930
   -19       -1.005437      -94.450538
   -18       -0.952519      -94.445914
   -17       -0.899601      -94.440176
   -16       -0.846684      -94.433624
   -15       -0.793766      -94.426585
   -14       -0.740848      -94.419333
   -13       -0.687930      -94.412070
   -12       -0.635013      -94.404928
   -11       -0.582095      -94.398009
   -10       -0.529177      -94.391373
    -9       -0.476259      -94.385073
    -8       -0.423342      -94.379158
    -7       -0.370424      -94.373682
    -6       -0.317506      -94.368707
    -5       -0.264589      -94.364303
    -4       -0.211671      -94.360547
    -3       -0.158753      -94.357516
    -2       -0.105835      -94.355282
    -1       -0.052918      -94.353909
     0        0.000000      -94.353443
     1        0.052918      -94.353920
     2        0.105835      -94.355352
     3        0.158753      -94.357736
     4        0.211671      -94.361047
     5        0.264589      -94.365242
     6        0.317506      -94.370252
     7        0.370424      -94.375976
     8        0.423342      -94.382273
     9        0.476259      -94.388955
    10        0.529177      -94.395787
    11        0.582095      -94.402516
    12        0.635013      -94.408925
    13        0.687930      -94.414906
    14        0.740848      -94.420433
    15        0.793766      -94.425543
    16        0.846684      -94.430248
    17        0.899601      -94.434635
    18        0.952519      -94.438702
    19        1.005437      -94.442470
    20        1.058354      -94.445959
    21        1.111272      -94.449185
    22        1.164190      -94.452167
    23        1.217108      -94.454919
    24        1.270025      -94.457457
    25        1.322943      -94.459791
    26        1.375861      -94.461934
    27        1.428778      -94.463896
    28        1.481696      -94.465686
    29        1.534614      -94.467312
    30        1.587532      -94.468782
    31        1.640449      -94.470104
    32        1.693367      -94.471285
    33        1.746285      -94.472334
    34        1.799203      -94.473258
    35        1.852120      -94.474066
    36        1.905038      -94.474769
    37        1.957956      -94.475375
    38        2.010873      -94.475895
    39        2.063791      -94.476340
    40        2.116709      -94.476720
    41        2.169627      -94.477043
    42        2.222544      -94.477318
    43        2.275462      -94.477550
    44        2.328380      -94.477745
    45        2.381297      -94.477908
    46        2.434215      -94.478043
    47        2.487133      -94.478153
    48        2.540051      -94.478242
    49        2.592968      -94.478314
    50        2.645886      -94.478370
    51        2.698804      -94.478413
    52        2.751721      -94.478446
    53        2.804639      -94.478470
    54        2.857557      -94.478489
    55        2.910475      -94.478503
    56        2.963392      -94.478516
    57        3.016310      -94.478527
    58        3.069228      -94.478537
    59        3.122146      -94.478547
    60        3.175063      -94.478557
    61        3.227981      -94.478566
    62        3.280899      -94.478576
    63        3.333816      -94.478585
    64        3.386734      -94.478594
    65        3.439652      -94.478602
    66        3.492570      -94.478611
    67        3.545487      -94.478619
    68        3.598405      -94.478628
    69        3.651323      -94.478636
    70        3.704240      -94.478644
    71        3.757158      -94.478651
    72        3.810076      -94.478659
    73        3.862994      -94.478666
    74        3.915911      -94.478673
    75        3.968829      -94.478680
    76        4.021747      -94.478687
    77        4.074665      -94.478693
    78        4.127582      -94.478700
    79        4.180500      -94.478705
    80        4.233418      -94.478711
    81        4.286335      -94.478717
    82        4.339253      -94.478722
    83        4.392171      -94.478727
    84        4.445089      -94.478732
    85        4.498006      -94.478736
    86        4.550924      -94.478740
    87        4.603842      -94.478745
    88        4.656759      -94.478748
    89        4.709677      -94.478752
    90        4.762595      -94.478755
    91        4.815513      -94.478758
    92        4.868430      -94.478761
    93        4.921348      -94.478764
    94        4.974266      -94.478766
    95        5.027183      -94.478768
    96        5.080101      -94.478769
    97        5.133019      -94.478771
    98        5.135665      -94.478771
                                                                                

 IRC PATH                         STEP TIME:   399.875  TOTAL TIME:     400.513
 
 TIMING STATISTICS (SECONDS)
 

 TIMER ENTRY                    NUMBER OF CALLS   CUMUL. CPU TIME   CONTRIBUT.

 INITIALIZATION                              1             0.032         0.0 %
 INPUT                                       1             0.048         0.0 %
 DIAGONALIZATION                          2646             0.161         0.0 %
 SYMMETRY ANALYSIS                         514             0.014         0.0 %
 CORE INTEGRALS                            514            13.250         3.3 %
 ORTHOGONALIZATION MATRIX                  514             0.793         0.2 %
 MPI DIAGONALIZATION                     10095            14.788         3.7 %
                         ON NODE             1            15.614
                         ON NODE             2            15.591
                         ON NODE             3            15.725
                         ON NODE             4            15.611
                         ON NODE             5            15.572
                         ON NODE             6            15.702
                         ON NODE             7            15.604
                         ON NODE             8            15.642
                         ON NODE             9            15.725
                         ON NODE            10            15.606
                         ON NODE            11            15.679
                         ON NODE            12            15.591
                         ON NODE            13            15.748
                         ON NODE            14            15.687
                         ON NODE            15            15.823
                         ON NODE            16            15.749
                         ON NODE            17            15.795
                         ON NODE            18            15.764
                         ON NODE            19            15.683
                         ON NODE            20            15.767
                         ON NODE            21            15.780
                         ON NODE            22            15.758
                         ON NODE            23            15.769
           AVERAGE PER PROCESSOR                          15.657
 MPI AUXILIARY FUNCTION FIT              18528            45.571        11.4 %
                         ON NODE             1            49.158
                         ON NODE             2            49.195
                         ON NODE             3            49.087
                         ON NODE             4            46.109
                         ON NODE             5            49.195
                         ON NODE             6            49.152
                         ON NODE             7            49.453
                         ON NODE             8            45.420
                         ON NODE             9            49.312
                         ON NODE            10            49.421
                         ON NODE            11            49.456
                         ON NODE            12            49.536
                         ON NODE            13            49.055
                         ON NODE            14            49.256
                         ON NODE            15            49.156
                         ON NODE            16            50.528
                         ON NODE            17            49.090
                         ON NODE            18            49.213
                         ON NODE            19            49.137
                         ON NODE            20            49.439
                         ON NODE            21            49.190
                         ON NODE            22            49.146
                         ON NODE            23            49.204
           AVERAGE PER PROCESSOR                          48.853
 MPI CORE HAMILTONIAN                      514             0.825         0.2 %
                         ON NODE             1             0.730
                         ON NODE             2             0.692
                         ON NODE             3             0.718
                         ON NODE             4             0.707
                         ON NODE             5             0.725
                         ON NODE             6             0.573
                         ON NODE             7             0.694
                         ON NODE             8             0.670
                         ON NODE             9             0.704
                         ON NODE            10             0.644
                         ON NODE            11             0.693
                         ON NODE            12             0.721
                         ON NODE            13             0.715
                         ON NODE            14             0.673
                         ON NODE            15             0.696
                         ON NODE            16             0.685
                         ON NODE            17             0.698
                         ON NODE            18             0.696
                         ON NODE            19             0.671
                         ON NODE            20             0.680
                         ON NODE            21             0.681
                         ON NODE            22             0.695
                         ON NODE            23             0.662
           AVERAGE PER PROCESSOR                           0.694
 SCF ITERATION                             514           287.708        71.8 %
 MPI NEAR J CALCULATION                   9007            12.373         3.1 %
                         ON NODE             1             9.239
                         ON NODE             2             9.194
                         ON NODE             3             9.264
                         ON NODE             4             9.257
                         ON NODE             5             9.252
                         ON NODE             6             5.198
                         ON NODE             7             9.338
                         ON NODE             8             9.255
                         ON NODE             9             9.259
                         ON NODE            10             9.291
                         ON NODE            11             9.358
                         ON NODE            12            10.610
                         ON NODE            13             9.571
                         ON NODE            14             9.466
                         ON NODE            15             9.712
                         ON NODE            16             9.325
                         ON NODE            17             9.266
                         ON NODE            18             9.287
                         ON NODE            19             9.436
                         ON NODE            20             9.382
                         ON NODE            21             9.365
                         ON NODE            22             9.490
                         ON NODE            23             9.375
           AVERAGE PER PROCESSOR                           9.356
 MPI FAR J CALCULATION                    9007             8.846         2.2 %
                         ON NODE             1             8.844
                         ON NODE             2             8.888
                         ON NODE             3             8.826
                         ON NODE             4             8.821
                         ON NODE             5             8.830
                         ON NODE             6            12.794
                         ON NODE             7             8.834
                         ON NODE             8             8.838
                         ON NODE             9             8.840
                         ON NODE            10             8.819
                         ON NODE            11             8.835
                         ON NODE            12             6.764
                         ON NODE            13             8.268
                         ON NODE            14             8.344
                         ON NODE            15             7.465
                         ON NODE            16             7.862
                         ON NODE            17             7.278
                         ON NODE            18             8.207
                         ON NODE            19             7.426
                         ON NODE            20             7.889
                         ON NODE            21             6.309
                         ON NODE            22             6.849
                         ON NODE            23             6.640
           AVERAGE PER PROCESSOR                           8.305
 GRID INITIALIZATION                        31             0.125         0.0 %
 FIXED GRID GENERATION                      31             0.004         0.0 %
 MPI XC POTENTIAL                         9007           116.551        29.1 %
                         ON NODE             1           116.357
                         ON NODE             2           115.798
                         ON NODE             3           114.161
                         ON NODE             4           114.269
                         ON NODE             5           112.758
                         ON NODE             6           114.592
                         ON NODE             7           114.445
                         ON NODE             8           114.124
                         ON NODE             9           113.649
                         ON NODE            10           114.716
                         ON NODE            11           112.698
                         ON NODE            12           115.999
                         ON NODE            13           113.417
                         ON NODE            14           113.921
                         ON NODE            15           113.119
                         ON NODE            16           115.831
                         ON NODE            17           112.834
                         ON NODE            18           114.547
                         ON NODE            19           115.764
                         ON NODE            20           116.096
                         ON NODE            21           112.529
                         ON NODE            22           114.880
                         ON NODE            23           112.129
           AVERAGE PER PROCESSOR                         114.383
 MPI NEAR ERI CALCULATION                 9007            12.203         3.0 %
                         ON NODE             1             8.634
                         ON NODE             2             8.496
                         ON NODE             3             8.605
                         ON NODE             4             4.434
                         ON NODE             5             8.625
                         ON NODE             6             8.542
                         ON NODE             7             8.638
                         ON NODE             8             8.640
                         ON NODE             9             8.600
                         ON NODE            10             8.623
                         ON NODE            11             8.623
                         ON NODE            12             8.605
                         ON NODE            13             8.629
                         ON NODE            14             8.264
                         ON NODE            15             8.631
                         ON NODE            16             8.613
                         ON NODE            17             8.614
                         ON NODE            18             8.606
                         ON NODE            19             8.644
                         ON NODE            20             8.636
                         ON NODE            21             8.624
                         ON NODE            22             8.622
                         ON NODE            23             8.656
           AVERAGE PER PROCESSOR                           8.575
 MPI FAR ERI CALCULATION                  9007             4.500         1.1 %
                         ON NODE             1             4.511
                         ON NODE             2             4.666
                         ON NODE             3             4.516
                         ON NODE             4             8.454
                         ON NODE             5             4.560
                         ON NODE             6             4.555
                         ON NODE             7             4.572
                         ON NODE             8             4.537
                         ON NODE             9             4.555
                         ON NODE            10             4.563
                         ON NODE            11             4.549
                         ON NODE            12             2.414
                         ON NODE            13             3.237
                         ON NODE            14             3.487
                         ON NODE            15             2.722
                         ON NODE            16             4.046
                         ON NODE            17             4.420
                         ON NODE            18             3.988
                         ON NODE            19             3.767
                         ON NODE            20             3.219
                         ON NODE            21             3.915
                         ON NODE            22             4.279
                         ON NODE            23             3.426
           AVERAGE PER PROCESSOR                           4.228
 MPI MATRIX MULTIPLICATION               27021            16.299         4.1 %
                         ON NODE             1            17.089
                         ON NODE             2            17.128
                         ON NODE             3            17.138
                         ON NODE             4            17.178
                         ON NODE             5            17.136
                         ON NODE             6            17.133
                         ON NODE             7            17.057
                         ON NODE             8            17.083
                         ON NODE             9            17.112
                         ON NODE            10            17.067
                         ON NODE            11            17.066
                         ON NODE            12            17.256
                         ON NODE            13            17.147
                         ON NODE            14            17.172
                         ON NODE            15            17.059
                         ON NODE            16            17.087
                         ON NODE            17            17.089
                         ON NODE            18            17.120
                         ON NODE            19            17.168
                         ON NODE            20            17.113
                         ON NODE            21            17.085
                         ON NODE            22            17.109
                         ON NODE            23            17.069
           AVERAGE PER PROCESSOR                          17.082
 IRC PATH                                    1           399.875        99.8 %
 OPTIMIZATION CYCLE                          1           399.875        99.8 %
 ENERGY GRADIENTS                          489            21.490         5.4 %
 MPI XC ENERGY GRADIENTS                   489            14.339         3.6 %
                         ON NODE             1            14.120
                         ON NODE             2            14.111
                         ON NODE             3            14.101
                         ON NODE             4            14.091
                         ON NODE             5            14.094
                         ON NODE             6            14.094
                         ON NODE             7            14.110
                         ON NODE             8            14.077
                         ON NODE             9            14.081
                         ON NODE            10            14.087
                         ON NODE            11            14.080
                         ON NODE            12            14.118
                         ON NODE            13            14.119
                         ON NODE            14            14.099
                         ON NODE            15            14.104
                         ON NODE            16            14.119
                         ON NODE            17            14.091
                         ON NODE            18            14.086
                         ON NODE            19            14.122
                         ON NODE            20            14.102
                         ON NODE            21            14.105
                         ON NODE            22            14.103
                         ON NODE            23            14.067
           AVERAGE PER PROCESSOR                          14.109
 MPI NEAR ERI GRADIENTS                    489             1.495         0.4 %
                         ON NODE             1             1.294
                         ON NODE             2             1.274
                         ON NODE             3             1.280
                         ON NODE             4             1.269
                         ON NODE             5             1.302
                         ON NODE             6             1.073
                         ON NODE             7             1.289
                         ON NODE             8             1.292
                         ON NODE             9             1.303
                         ON NODE            10             1.281
                         ON NODE            11             1.292
                         ON NODE            12             1.297
                         ON NODE            13             1.280
                         ON NODE            14             1.295
                         ON NODE            15             1.279
                         ON NODE            16             1.294
                         ON NODE            17             1.289
                         ON NODE            18             1.283
                         ON NODE            19             1.282
                         ON NODE            20             1.268
                         ON NODE            21             1.293
                         ON NODE            22             1.287
                         ON NODE            23             1.272
           AVERAGE PER PROCESSOR                           1.286
 MPI FAR ERI GRADIENTS                     489             0.424         0.1 %
                         ON NODE             1             0.355
                         ON NODE             2             0.429
                         ON NODE             3             0.392
                         ON NODE             4             0.428
                         ON NODE             5             0.427
                         ON NODE             6             0.643
                         ON NODE             7             0.385
                         ON NODE             8             0.346
                         ON NODE             9             0.283
                         ON NODE            10             0.362
                         ON NODE            11             0.385
                         ON NODE            12             0.413
                         ON NODE            13             0.448
                         ON NODE            14             0.428
                         ON NODE            15             0.426
                         ON NODE            16             0.437
                         ON NODE            17             0.426
                         ON NODE            18             0.440
                         ON NODE            19             0.431
                         ON NODE            20             0.433
                         ON NODE            21             0.395
                         ON NODE            22             0.438
                         ON NODE            23             0.413
           AVERAGE PER PROCESSOR                           0.416
 MPI CORE HAMILTONIAN GRADIENTS            489             0.846         0.2 %
                         ON NODE             1             1.035
                         ON NODE             2             0.736
                         ON NODE             3             0.996
                         ON NODE             4             0.964
                         ON NODE             5             0.962
                         ON NODE             6             0.949
                         ON NODE             7             1.013
                         ON NODE             8             1.056
                         ON NODE             9             1.110
                         ON NODE            10             1.026
                         ON NODE            11             1.008
                         ON NODE            12             0.968
                         ON NODE            13             0.963
                         ON NODE            14             0.961
                         ON NODE            15             0.963
                         ON NODE            16             0.963
                         ON NODE            17             0.957
                         ON NODE            18             0.961
                         ON NODE            19             0.964
                         ON NODE            20             0.966
                         ON NODE            21             0.998
                         ON NODE            22             0.957
                         ON NODE            23             0.975
           AVERAGE PER PROCESSOR                           0.971
 MATRIX MULTIPLICATION                    8148             0.046         0.0 %
 START GUESS                                30            54.497        13.6 %
 NULLSPACE                                  30             0.054         0.0 %

 FINAL TIMING           DATE: FRI NOV 22 10:16:38 2024  TOTAL TIME:     400.516
