# Supplementary material for: Constrained Structure Minimizations on Hyperspheres for Minimum Energy Path Following
Source: J Chem Inf Model. 2025 Apr 1;65(7):3488–501. doi: 10.1021/acs.jcim.4c02351 (PMC12004539; doi:10.1021/acs.jcim.4c02351)
Supplement: Supplementary file 1 — ci4c02351_si_001.zip [file ci4c02351_si_001.zip › data_availability/rxn2/outputs/IRC/irc-full.mol]

    5
 TRAJECTORY GEOMETRY     -94.458416
  N     -0.566481    0.008228    0.000272
  C      0.755119   -0.092360   -0.000707
  H     -1.130543   -0.849460   -0.003030
  H      1.141657    0.962721    0.003522
  H     -1.137333    0.873035    0.004170
    5
 TRAJECTORY GEOMETRY     -94.458415
  N     -0.566421    0.007965    0.000303
  C      0.755090   -0.092192   -0.000717
  H     -1.132118   -0.848662   -0.003175
  H      1.141368    0.962964    0.003522
  H     -1.135947    0.873622    0.004010
    5
 TRAJECTORY GEOMETRY     -94.458331
  N     -0.565558    0.005157    0.000439
  C      0.754401   -0.089989   -0.000742
  H     -1.149382   -0.839512   -0.003946
  H      1.144616    0.963002    0.003347
  H     -1.125728    0.877180    0.003349
    5
 TRAJECTORY GEOMETRY     -94.457657
  N     -0.563194   -0.000300    0.000562
  C      0.752467   -0.085285   -0.000754
  H     -1.184119   -0.818792   -0.004685
  H      1.159076    0.959513    0.003125
  H     -1.115253    0.879736    0.002742
    5
 TRAJECTORY GEOMETRY     -94.456233
  N     -0.560163   -0.005559    0.000607
  C      0.750297   -0.080787   -0.000737
  H     -1.217699   -0.795555   -0.005010
  H      1.175477    0.954318    0.002918
  H     -1.114337    0.881164    0.002455
    5
 TRAJECTORY GEOMETRY     -94.453930
  N     -0.556630   -0.010853    0.000637
  C      0.748113   -0.076663   -0.000718
  H     -1.248923   -0.770571   -0.005241
  H      1.191007    0.948566    0.002726
  H     -1.121724    0.886356    0.002234
    5
 TRAJECTORY GEOMETRY     -94.450538
  N     -0.552797   -0.016238    0.000655
  C      0.746065   -0.073064   -0.000700
  H     -1.276184   -0.745354   -0.005388
  H      1.204410    0.943010    0.002568
  H     -1.136733    0.898645    0.002068
    5
 TRAJECTORY GEOMETRY     -94.445914
  N     -0.548945   -0.021598    0.000667
  C      0.744271   -0.070033   -0.000684
  H     -1.298844   -0.721267   -0.005481
  H      1.215370    0.938091    0.002441
  H     -1.157179    0.917831    0.001945
    5
 TRAJECTORY GEOMETRY     -94.440176
  N     -0.545211   -0.026866    0.000674
  C      0.742715   -0.067434   -0.000671
  H     -1.317920   -0.698380   -0.005544
  H      1.224463    0.933869    0.002333
  H     -1.180535    0.941403    0.001846
    5
 TRAJECTORY GEOMETRY     -94.433624
  N     -0.541605   -0.032065    0.000680
  C      0.741334   -0.065101   -0.000658
  H     -1.334755   -0.675995   -0.005587
  H      1.232357    0.930201    0.002238
  H     -1.205258    0.967146    0.001759
    5
 TRAJECTORY GEOMETRY     -94.426585
  N     -0.538104   -0.037243    0.000684
  C      0.740081   -0.062915   -0.000647
  H     -1.350297   -0.653387   -0.005617
  H      1.239514    0.926949    0.002149
  H     -1.230579    0.993681    0.001676
    5
 TRAJECTORY GEOMETRY     -94.419333
  N     -0.534693   -0.042434    0.000687
  C      0.738924   -0.060801   -0.000636
  H     -1.365108   -0.629986   -0.005639
  H      1.246213    0.924020    0.002064
  H     -1.256096    1.020159    0.001592
    5
 TRAJECTORY GEOMETRY     -94.412070
  N     -0.531363   -0.047663    0.000691
  C      0.737849   -0.058715   -0.000625
  H     -1.379500   -0.605367   -0.005651
  H      1.252611    0.921355    0.001980
  H     -1.281571    1.046012    0.001505
    5
 TRAJECTORY GEOMETRY     -94.404928
  N     -0.528114   -0.052941    0.000695
  C      0.736845   -0.056632   -0.000614
  H     -1.393621   -0.579218   -0.005659
  H      1.258800    0.918932    0.001895
  H     -1.306831    1.070815    0.001412
    5
 TRAJECTORY GEOMETRY     -94.398009
  N     -0.524949   -0.058268    0.000700
  C      0.735904   -0.054540   -0.000603
  H     -1.407482   -0.551360   -0.005660
  H      1.264836    0.916706    0.001809
  H     -1.331777    1.094270    0.001313
    5
 TRAJECTORY GEOMETRY     -94.391373
  N     -0.521873   -0.063639    0.000704
  C      0.735016   -0.052432   -0.000592
  H     -1.421056   -0.521681   -0.005657
  H      1.270753    0.914666    0.001721
  H     -1.356286    1.116144    0.001207
    5
 TRAJECTORY GEOMETRY     -94.385073
  N     -0.518892   -0.069042    0.000709
  C      0.734175   -0.050307   -0.000581
  H     -1.434252   -0.490162   -0.005649
  H      1.276569    0.912779    0.001629
  H     -1.380300    1.136274    0.001094
    5
 TRAJECTORY GEOMETRY     -94.379158
  N     -0.516008   -0.074462    0.000714
  C      0.733370   -0.048168   -0.000571
  H     -1.446979   -0.456855   -0.005639
  H      1.282298    0.911019    0.001536
  H     -1.403765    1.154560    0.000973
    5
 TRAJECTORY GEOMETRY     -94.373682
  N     -0.513228   -0.079882    0.000721
  C      0.732595   -0.046020   -0.000560
  H     -1.459138   -0.421864   -0.005630
  H      1.287950    0.909351    0.001440
  H     -1.426663    1.170961    0.000845
    5
 TRAJECTORY GEOMETRY     -94.368707
  N     -0.510546   -0.085286    0.000729
  C      0.731838   -0.043867   -0.000550
  H     -1.470665   -0.385327   -0.005624
  H      1.293534    0.907744    0.001341
  H     -1.448982    1.185470    0.000711
    5
 TRAJECTORY GEOMETRY     -94.364303
  N     -0.507961   -0.090659    0.000739
  C      0.731096   -0.041712   -0.000542
  H     -1.481515   -0.347398   -0.005628
  H      1.299061    0.906158    0.001240
  H     -1.470729    1.198117    0.000570
    5
 TRAJECTORY GEOMETRY     -94.360547
  N     -0.505475   -0.095987    0.000748
  C      0.730368   -0.039563   -0.000533
  H     -1.491676   -0.308206   -0.005616
  H      1.304511    0.904587    0.001140
  H     -1.491896    1.208926    0.000426
    5
 TRAJECTORY GEOMETRY     -94.357516
  N     -0.503065   -0.101255    0.000766
  C      0.729632   -0.037420   -0.000528
  H     -1.501135   -0.267982   -0.005661
  H      1.309948    0.902939    0.001036
  H     -1.512595    1.218010    0.000274
    5
 TRAJECTORY GEOMETRY     -94.355282
  N     -0.500729   -0.106450    0.000791
  C      0.728892   -0.035287   -0.000528
  H     -1.509951   -0.226842   -0.005760
  H      1.315355    0.901202    0.000932
  H     -1.532824    1.225406    0.000117
    5
 TRAJECTORY GEOMETRY     -94.353909
  N     -0.498458   -0.111565    0.000832
  C      0.728144   -0.033167   -0.000536
  H     -1.518203   -0.184924   -0.005972
  H      1.320743    0.899342    0.000831
  H     -1.552616    1.231170   -0.000041
    5
 TRAJECTORY GEOMETRY     -94.353443
  N     -0.496241   -0.116586    0.000922
  C      0.727388   -0.031064   -0.000569
  H     -1.526007   -0.142341   -0.006519
  H      1.326126    0.897331    0.000729
  H     -1.571990    1.235312   -0.000242
    5
 TRAJECTORY GEOMETRY     -94.353920
  N     -0.494088   -0.121445    0.000828
  C      0.726627   -0.028998   -0.000498
  H     -1.533494   -0.098917   -0.005673
  H      1.331458    0.895123    0.000569
  H     -1.590675    1.237008   -0.000455
    5
 TRAJECTORY GEOMETRY     -94.355352
  N     -0.491955   -0.126191    0.000785
  C      0.725852   -0.026957   -0.000459
  H     -1.540883   -0.055126   -0.005250
  H      1.336828    0.892678    0.000443
  H     -1.609055    1.237264   -0.000619
    5
 TRAJECTORY GEOMETRY     -94.357736
  N     -0.489831   -0.130815    0.000762
  C      0.725066   -0.024939   -0.000432
  H     -1.548402   -0.011047   -0.004972
  H      1.342222    0.889998    0.000337
  H     -1.627089    1.236109   -0.000786
    5
 TRAJECTORY GEOMETRY     -94.361047
  N     -0.487701   -0.135318    0.000747
  C      0.724272   -0.022949   -0.000411
  H     -1.556307    0.033216   -0.004753
  H      1.347654    0.887067    0.000238
  H     -1.644771    1.233642   -0.000951
    5
 TRAJECTORY GEOMETRY     -94.365242
  N     -0.485546   -0.139701    0.000737
  C      0.723473   -0.020986   -0.000394
  H     -1.564868    0.077552   -0.004575
  H      1.353144    0.883867    0.000148
  H     -1.662111    1.230009   -0.001113
    5
 TRAJECTORY GEOMETRY     -94.370252
  N     -0.483348   -0.143974    0.000731
  C      0.722668   -0.019045   -0.000379
  H     -1.574358    0.121831   -0.004425
  H      1.358720    0.880383    0.000065
  H     -1.679140    1.225461   -0.001272
    5
 TRAJECTORY GEOMETRY     -94.375976
  N     -0.481087   -0.148159    0.000727
  C      0.721856   -0.017117   -0.000366
  H     -1.585024    0.165902   -0.004298
  H      1.364431    0.876585   -0.000012
  H     -1.695953    1.220373   -0.001427
    5
 TRAJECTORY GEOMETRY     -94.382273
  N     -0.478735   -0.152292    0.000725
  C      0.721036   -0.015186   -0.000355
  H     -1.597083    0.209567   -0.004195
  H      1.370353    0.872428   -0.000083
  H     -1.712723    1.215287   -0.001579
    5
 TRAJECTORY GEOMETRY     -94.388955
  N     -0.476268   -0.156422    0.000726
  C      0.720202   -0.013227   -0.000344
  H     -1.610669    0.252585   -0.004111
  H      1.376592    0.867845   -0.000150
  H     -1.729708    1.210910   -0.001726
    5
 TRAJECTORY GEOMETRY     -94.395787
  N     -0.473661   -0.160614    0.000728
  C      0.719347   -0.011205   -0.000335
  H     -1.625865    0.294584   -0.004046
  H      1.383306    0.862732   -0.000214
  H     -1.747274    1.208182   -0.001869
    5
 TRAJECTORY GEOMETRY     -94.402516
  N     -0.470893   -0.164933    0.000731
  C      0.718467   -0.009078   -0.000326
  H     -1.642660    0.335010   -0.003998
  H      1.390692    0.856951   -0.000275
  H     -1.765850    1.208214   -0.002006
    5
 TRAJECTORY GEOMETRY     -94.408925
  N     -0.467973   -0.169424    0.000736
  C      0.717569   -0.006810   -0.000317
  H     -1.660867    0.373161   -0.003969
  H      1.398922    0.850376   -0.000336
  H     -1.785755    1.212013   -0.002137
    5
 TRAJECTORY GEOMETRY     -94.414906
  N     -0.464949   -0.174084    0.000741
  C      0.716671   -0.004383   -0.000310
  H     -1.680084    0.408380   -0.003958
  H      1.408131    0.842937   -0.000395
  H     -1.807076    1.220076   -0.002262
    5
 TRAJECTORY GEOMETRY     -94.420433
  N     -0.461894   -0.178869    0.000748
  C      0.715801   -0.001805   -0.000301
  H     -1.699841    0.440441   -0.003959
  H      1.418315    0.834638   -0.000453
  H     -1.829593    1.232079   -0.002381
    5
 TRAJECTORY GEOMETRY     -94.425543
  N     -0.458879   -0.183726    0.000755
  C      0.714985    0.000913   -0.000294
  H     -1.719769    0.469654   -0.003969
  H      1.429424    0.825511   -0.000511
  H     -1.852938    1.247105   -0.002494
    5
 TRAJECTORY GEOMETRY     -94.430248
  N     -0.455953   -0.188617    0.000762
  C      0.714237    0.003762   -0.000288
  H     -1.739684    0.496607   -0.003988
  H      1.441407    0.815566   -0.000564
  H     -1.876766    1.264133   -0.002601
    5
 TRAJECTORY GEOMETRY     -94.434635
  N     -0.453139   -0.193525    0.000769
  C      0.713568    0.006735   -0.000281
  H     -1.759478    0.521931   -0.004010
  H      1.454174    0.804823   -0.000617
  H     -1.900862    1.282319   -0.002706
    5
 TRAJECTORY GEOMETRY     -94.438702
  N     -0.450449   -0.198438    0.000777
  C      0.712979    0.009831   -0.000276
  H     -1.779120    0.546082   -0.004036
  H      1.467666    0.793274   -0.000666
  H     -1.925084    1.301100   -0.002806
    5
 TRAJECTORY GEOMETRY     -94.442470
  N     -0.447873   -0.203349    0.000784
  C      0.712460    0.013046   -0.000270
  H     -1.798592    0.569363   -0.004061
  H      1.481785    0.780897   -0.000715
  H     -1.949351    1.320128   -0.002906
    5
 TRAJECTORY GEOMETRY     -94.445959
  N     -0.445401   -0.208252    0.000792
  C      0.712004    0.016375   -0.000265
  H     -1.817886    0.591965   -0.004087
  H      1.496430    0.767687   -0.000760
  H     -1.973612    1.339202   -0.003005
    5
 TRAJECTORY GEOMETRY     -94.449185
  N     -0.443018   -0.213143    0.000801
  C      0.711598    0.019812   -0.000260
  H     -1.836998    0.614018   -0.004115
  H      1.511500    0.753646   -0.000802
  H     -1.997848    1.358203   -0.003101
    5
 TRAJECTORY GEOMETRY     -94.452167
  N     -0.440708   -0.218016    0.000808
  C      0.711233    0.023347   -0.000256
  H     -1.855918    0.635614   -0.004142
  H      1.526876    0.738788   -0.000845
  H     -2.022061    1.377063   -0.003197
    5
 TRAJECTORY GEOMETRY     -94.454919
  N     -0.438451   -0.222863    0.000816
  C      0.710897    0.026970   -0.000251
  H     -1.874647    0.656804   -0.004164
  H      1.542439    0.723097   -0.000888
  H     -2.046267    1.395745   -0.003295
    5
 TRAJECTORY GEOMETRY     -94.457457
  N     -0.436234   -0.227685    0.000823
  C      0.710591    0.030669   -0.000246
  H     -1.893199    0.677669   -0.004186
  H      1.558047    0.706649   -0.000927
  H     -2.070480    1.414257   -0.003391
    5
 TRAJECTORY GEOMETRY     -94.459791
  N     -0.434038   -0.232473    0.000827
  C      0.710303    0.034428   -0.000239
  H     -1.911580    0.698265   -0.004183
  H      1.573607    0.689478   -0.000976
  H     -2.094746    1.432576   -0.003500
    5
 TRAJECTORY GEOMETRY     -94.461934
  N     -0.431847   -0.237232    0.000836
  C      0.710030    0.038237   -0.000237
  H     -1.929791    0.718668   -0.004215
  H      1.588949    0.671654   -0.001004
  H     -2.119074    1.450748   -0.003589
    5
 TRAJECTORY GEOMETRY     -94.463896
  N     -0.429653   -0.241955    0.000844
  C      0.709781    0.042072   -0.000233
  H     -1.947849    0.738943   -0.004232
  H      1.603977    0.653285   -0.001036
  H     -2.143557    1.468786   -0.003686
    5
 TRAJECTORY GEOMETRY     -94.465686
  N     -0.427447   -0.246631    0.000854
  C      0.709567    0.045905   -0.000234
  H     -1.965840    0.759148   -0.004273
  H      1.618572    0.634478   -0.001047
  H     -2.168286    1.486703   -0.003769
    5
 TRAJECTORY GEOMETRY     -94.467312
  N     -0.425212   -0.251262    0.000861
  C      0.709383    0.049718   -0.000230
  H     -1.983759    0.779352   -0.004287
  H      1.632639    0.615345   -0.001076
  H     -2.193302    1.504539   -0.003870
    5
 TRAJECTORY GEOMETRY     -94.468782
  N     -0.422942   -0.255847    0.000868
  C      0.709241    0.053482   -0.000227
  H     -2.001655    0.799655   -0.004299
  H      1.646075    0.596089   -0.001104
  H     -2.218691    1.522349   -0.003971
    5
 TRAJECTORY GEOMETRY     -94.470104
  N     -0.420630   -0.260382    0.000873
  C      0.709153    0.057167   -0.000222
  H     -2.019623    0.820124   -0.004281
  H      1.658766    0.576889   -0.001140
  H     -2.244501    1.540195   -0.004091
    5
 TRAJECTORY GEOMETRY     -94.471285
  N     -0.418277   -0.264856    0.000880
  C      0.709134    0.060738   -0.000219
  H     -2.037579    0.840859   -0.004291
  H      1.670664    0.557920   -0.001161
  H     -2.270927    1.558056   -0.004193
    5
 TRAJECTORY GEOMETRY     -94.472334
  N     -0.415875   -0.269264    0.000887
  C      0.709204    0.064143   -0.000217
  H     -2.055653    0.861960   -0.004295
  H      1.681647    0.539518   -0.001177
  H     -2.298058    1.576019   -0.004302
    5
 TRAJECTORY GEOMETRY     -94.473258
  N     -0.413427   -0.273596    0.000894
  C      0.709373    0.067349   -0.000214
  H     -2.073862    0.883490   -0.004305
  H      1.691705    0.521917   -0.001193
  H     -2.325956    1.594096   -0.004409
    5
 TRAJECTORY GEOMETRY     -94.474066
  N     -0.410936   -0.277833    0.000901
  C      0.709673    0.070292   -0.000211
  H     -2.092329    0.905510   -0.004307
  H      1.700744    0.505466   -0.001206
  H     -2.354736    1.612313   -0.004523
    5
 TRAJECTORY GEOMETRY     -94.474769
  N     -0.408404   -0.281968    0.000920
  C      0.710113    0.072919   -0.000234
  H     -2.110964    0.928163   -0.004330
  H      1.708641    0.490579   -0.001074
  H     -2.384482    1.630691   -0.004631
    5
 TRAJECTORY GEOMETRY     -94.475375
  N     -0.405851   -0.285949    0.000927
  C      0.710720    0.075176   -0.000232
  H     -2.129986    0.951298   -0.004319
  H      1.715630    0.477402   -0.001080
  H     -2.415178    1.649143   -0.004760
    5
 TRAJECTORY GEOMETRY     -94.475895
  N     -0.403279   -0.289792    0.000930
  C      0.711498    0.077023   -0.000218
  H     -2.149278    0.975024   -0.004309
  H      1.721488    0.466413   -0.001156
  H     -2.446749    1.667752   -0.004889
    5
 TRAJECTORY GEOMETRY     -94.476340
  N     -0.400703   -0.293446    0.000932
  C      0.712456    0.078415   -0.000205
  H     -2.168918    0.999271   -0.004312
  H      1.726303    0.457718   -0.001226
  H     -2.479129    1.686349   -0.005006
    5
 TRAJECTORY GEOMETRY     -94.476720
  N     -0.398147   -0.296905    0.000940
  C      0.713597    0.079357   -0.000204
  H     -2.188911    1.023877   -0.004321
  H      1.730173    0.451352   -0.001227
  H     -2.512145    1.704907   -0.005121
    5
 TRAJECTORY GEOMETRY     -94.477043
  N     -0.395622   -0.300130    0.000949
  C      0.714910    0.079868   -0.000204
  H     -2.209210    1.048666   -0.004363
  H      1.733311    0.446922   -0.001223
  H     -2.545764    1.723215   -0.005214
    5
 TRAJECTORY GEOMETRY     -94.477318
  N     -0.393137   -0.303177    0.000956
  C      0.716373    0.080034   -0.000197
  H     -2.229909    1.073549   -0.004415
  H      1.735825    0.444206   -0.001264
  H     -2.579604    1.741383   -0.005298
    5
 TRAJECTORY GEOMETRY     -94.477550
  N     -0.390661   -0.306020    0.000960
  C      0.717948    0.079881   -0.000192
  H     -2.251379    1.098261   -0.004360
  H      1.737915    0.442757   -0.001268
  H     -2.613449    1.759474   -0.005457
    5
 TRAJECTORY GEOMETRY     -94.477745
  N     -0.388220   -0.308683    0.000965
  C      0.719641    0.079480   -0.000188
  H     -2.273524    1.122761   -0.004326
  H      1.739723    0.442149   -0.001273
  H     -2.647300    1.777381   -0.005608
    5
 TRAJECTORY GEOMETRY     -94.477908
  N     -0.385817   -0.311167    0.000968
  C      0.721451    0.078877   -0.000185
  H     -2.296562    1.146826   -0.004235
  H      1.741389    0.442007   -0.001263
  H     -2.681036    1.795215   -0.005796
    5
 TRAJECTORY GEOMETRY     -94.478043
  N     -0.383437   -0.313411    0.000974
  C      0.723364    0.078078   -0.000183
  H     -2.320452    1.170369   -0.004253
  H      1.743087    0.441795   -0.001251
  H     -2.714842    1.812755   -0.005893
    5
 TRAJECTORY GEOMETRY     -94.478153
  N     -0.381074   -0.315450    0.000978
  C      0.725367    0.077121   -0.000179
  H     -2.345731    1.193058   -0.004224
  H      1.744896    0.441479   -0.001242
  H     -2.748220    1.830374   -0.006025
    5
 TRAJECTORY GEOMETRY     -94.478242
  N     -0.378764   -0.317161    0.000982
  C      0.727515    0.075938   -0.000167
  H     -2.372287    1.214720   -0.004334
  H      1.746942    0.440665   -0.001291
  H     -2.781557    1.847659   -0.006044
    5
 TRAJECTORY GEOMETRY     -94.478314
  N     -0.376522   -0.318536    0.000989
  C      0.729807    0.074563   -0.000168
  H     -2.399954    1.235299   -0.004399
  H      1.749331    0.439000   -0.001252
  H     -2.814952    1.864480   -0.006094
    5
 TRAJECTORY GEOMETRY     -94.478370
  N     -0.374337   -0.319499    0.000997
  C      0.732240    0.072941   -0.000157
  H     -2.428249    1.254890   -0.004697
  H      1.752120    0.436430   -0.001296
  H     -2.848824    1.880307   -0.006000
    5
 TRAJECTORY GEOMETRY     -94.478413
  N     -0.372247   -0.319997    0.001004
  C      0.734869    0.071003   -0.000162
  H     -2.457964    1.272824   -0.004802
  H      1.755209    0.433207   -0.001214
  H     -2.882392    1.895614   -0.006008
    5
 TRAJECTORY GEOMETRY     -94.478446
  N     -0.370378   -0.319473    0.000991
  C      0.737813    0.068490   -0.000139
  H     -2.487993    1.288549   -0.004511
  H      1.759261    0.427609   -0.001256
  H     -2.917086    1.908094   -0.006317
    5
 TRAJECTORY GEOMETRY     -94.478470
  N     -0.368832   -0.317646    0.000996
  C      0.741150    0.065238   -0.000134
  H     -2.517907    1.300834   -0.004529
  H      1.764244    0.419602   -0.001198
  H     -2.952203    1.916719   -0.006361
    5
 TRAJECTORY GEOMETRY     -94.478489
  N     -0.367820   -0.313941    0.000981
  C      0.744872    0.061025   -0.000120
  H     -2.545963    1.307593   -0.004537
  H      1.770557    0.407899   -0.001139
  H     -2.986594    1.918944   -0.006402
    5
 TRAJECTORY GEOMETRY     -94.478503
  N     -0.367380   -0.308637    0.000947
  C      0.748706    0.056076   -0.000103
  H     -2.570469    1.309294   -0.004345
  H      1.777586    0.393346   -0.001075
  H     -3.018847    1.914944   -0.006450
    5
 TRAJECTORY GEOMETRY     -94.478516
  N     -0.367437   -0.302184    0.000910
  C      0.752457    0.050726   -0.000081
  H     -2.591148    1.306371   -0.004185
  H      1.784933    0.376906   -0.001028
  H     -3.047946    1.905706   -0.006466
    5
 TRAJECTORY GEOMETRY     -94.478527
  N     -0.367752   -0.295058    0.000878
  C      0.756041    0.045149   -0.000068
  H     -2.609205    1.300388   -0.004211
  H      1.792142    0.359482   -0.000949
  H     -3.074062    1.893510   -0.006592
    5
 TRAJECTORY GEOMETRY     -94.478537
  N     -0.368172   -0.287698    0.000847
  C      0.759491    0.039484   -0.000053
  H     -2.625312    1.293860   -0.004393
  H      1.799185    0.341697   -0.000889
  H     -3.099358    1.879665   -0.006341
    5
 TRAJECTORY GEOMETRY     -94.478547
  N     -0.368747   -0.279967    0.000810
  C      0.762703    0.033814   -0.000035
  H     -2.639180    1.284760   -0.004341
  H      1.805953    0.323550   -0.000821
  H     -3.122116    1.863274   -0.006295
    5
 TRAJECTORY GEOMETRY     -94.478557
  N     -0.369286   -0.272140    0.000775
  C      0.765813    0.028106   -0.000017
  H     -2.652269    1.275329   -0.004323
  H      1.812466    0.305260   -0.000751
  H     -3.144251    1.846163   -0.006228
    5
 TRAJECTORY GEOMETRY     -94.478566
  N     -0.370101   -0.263887    0.000741
  C      0.768598    0.022383    0.000001
  H     -2.661114    1.263171   -0.004524
  H      1.818579    0.286598   -0.000712
  H     -3.162232    1.826044   -0.006002
    5
 TRAJECTORY GEOMETRY     -94.478576
  N     -0.370444   -0.256090    0.000710
  C      0.771567    0.016615    0.000018
  H     -2.673935    1.254210   -0.004438
  H      1.824664    0.268120   -0.000632
  H     -3.184581    1.808461   -0.006018
    5
 TRAJECTORY GEOMETRY     -94.478585
  N     -0.370774   -0.248253    0.000687
  C      0.774367    0.010957    0.000030
  H     -2.686375    1.243242   -0.004256
  H      1.830374    0.249911   -0.000584
  H     -3.205642    1.789431   -0.006004
    5
 TRAJECTORY GEOMETRY     -94.478594
  N     -0.371115   -0.240289    0.000673
  C      0.777025    0.005304    0.000035
  H     -2.698081    1.232143   -0.004244
  H      1.835819    0.231582   -0.000554
  H     -3.226149    1.769835   -0.005890
    5
 TRAJECTORY GEOMETRY     -94.478602
  N     -0.371492   -0.232171    0.000648
  C      0.779503   -0.000398    0.000052
  H     -2.708604    1.220708   -0.004096
  H      1.840956    0.213093   -0.000500
  H     -3.245565    1.749522   -0.005746
    5
 TRAJECTORY GEOMETRY     -94.478611
  N     -0.371668   -0.224094    0.000624
  C      0.781992   -0.006111    0.000065
  H     -2.720597    1.210543   -0.004038
  H      1.845951    0.194356   -0.000440
  H     -3.266139    1.730493   -0.005552
    5
 TRAJECTORY GEOMETRY     -94.478619
  N     -0.371965   -0.215728    0.000593
  C      0.784279   -0.011885    0.000083
  H     -2.730339    1.199017   -0.003881
  H      1.850624    0.175565   -0.000385
  H     -3.284223    1.710096   -0.005361
    5
 TRAJECTORY GEOMETRY     -94.478628
  N     -0.372033   -0.207504    0.000561
  C      0.786592   -0.017693    0.000100
  H     -2.741982    1.188885   -0.003721
  H      1.855132    0.156725   -0.000318
  H     -3.304052    1.690957   -0.005254
    5
 TRAJECTORY GEOMETRY     -94.478636
  N     -0.372199   -0.198951    0.000533
  C      0.788661   -0.023529    0.000120
  H     -2.752308    1.176119   -0.003836
  H      1.859271    0.137613   -0.000282
  H     -3.320414    1.671351   -0.004922
    5
 TRAJECTORY GEOMETRY     -94.478644
  N     -0.372371   -0.190350    0.000502
  C      0.790589   -0.029370    0.000135
  H     -2.760112    1.165490   -0.003540
  H      1.863161    0.118325   -0.000192
  H     -3.337313    1.650088   -0.004996
    5
 TRAJECTORY GEOMETRY     -94.478651
  N     -0.372371   -0.181826    0.000479
  C      0.792466   -0.035190    0.000154
  H     -2.769261    1.154767   -0.003528
  H      1.866771    0.099231   -0.000151
  H     -3.354893    1.629171   -0.004949
    5
 TRAJECTORY GEOMETRY     -94.478659
  N     -0.372223   -0.173387    0.000455
  C      0.794318   -0.040980    0.000169
  H     -2.779681    1.144266   -0.003508
  H      1.870204    0.080102   -0.000104
  H     -3.373194    1.608759   -0.004863
    5
 TRAJECTORY GEOMETRY     -94.478666
  N     -0.372018   -0.164989    0.000435
  C      0.796023   -0.046678    0.000184
  H     -2.790075    1.133402   -0.003455
  H      1.873292    0.061378   -0.000055
  H     -3.391582    1.587500   -0.004843
    5
 TRAJECTORY GEOMETRY     -94.478673
  N     -0.371789   -0.156532    0.000412
  C      0.797583   -0.052370    0.000199
  H     -2.800135    1.121631   -0.003442
  H      1.876078    0.042638    0.000003
  H     -3.408958    1.565874   -0.004776
    5
 TRAJECTORY GEOMETRY     -94.478680
  N     -0.371599   -0.147929    0.000385
  C      0.798946   -0.058051    0.000214
  H     -2.808295    1.108968   -0.003484
  H      1.878521    0.023761    0.000066
  H     -3.424337    1.543141   -0.004721
    5
 TRAJECTORY GEOMETRY     -94.478687
  N     -0.370975   -0.139613    0.000360
  C      0.800539   -0.063766    0.000231
  H     -2.820890    1.097663   -0.003542
  H      1.881005    0.005051    0.000105
  H     -3.442997    1.523103   -0.004556
    5
 TRAJECTORY GEOMETRY     -94.478693
  N     -0.370566   -0.130972    0.000331
  C      0.801788   -0.069530    0.000249
  H     -2.829147    1.085704   -0.003278
  H      1.883044   -0.014001    0.000177
  H     -3.458384    1.500536   -0.004597
    5
 TRAJECTORY GEOMETRY     -94.478700
  N     -0.370007   -0.122380    0.000302
  C      0.803018   -0.075306    0.000266
  H     -2.838218    1.073625   -0.003240
  H      1.884834   -0.033031    0.000223
  H     -3.474041    1.478314   -0.004516
    5
 TRAJECTORY GEOMETRY     -94.478705
  N     -0.369468   -0.113735    0.000284
  C      0.804026   -0.081053    0.000279
  H     -2.845693    1.060688   -0.003275
  H      1.886305   -0.052103    0.000282
  H     -3.488016    1.454970   -0.004386
    5
 TRAJECTORY GEOMETRY     -94.478711
  N     -0.368701   -0.105269    0.000251
  C      0.805093   -0.086772    0.000294
  H     -2.855060    1.047733   -0.002969
  H      1.887641   -0.070937    0.000337
  H     -3.503348    1.432089   -0.004103
    5
 TRAJECTORY GEOMETRY     -94.478717
  N     -0.367859   -0.096691    0.000228
  C      0.806063   -0.092596    0.000307
  H     -2.863853    1.035085   -0.003093
  H      1.888711   -0.090017    0.000386
  H     -3.517994    1.409431   -0.003965
    5
 TRAJECTORY GEOMETRY     -94.478722
  N     -0.366863   -0.088113    0.000193
  C      0.807014   -0.098477    0.000323
  H     -2.872701    1.022592   -0.002985
  H      1.889616   -0.109246    0.000439
  H     -3.532454    1.386969   -0.003887
    5
 TRAJECTORY GEOMETRY     -94.478727
  N     -0.365888   -0.079405    0.000157
  C      0.807757   -0.104367    0.000341
  H     -2.879953    1.008806   -0.002816
  H      1.890140   -0.128608    0.000508
  H     -3.544658    1.364067   -0.003689
    5
 TRAJECTORY GEOMETRY     -94.478732
  N     -0.364734   -0.070751    0.000129
  C      0.808509   -0.110305    0.000356
  H     -2.888342    0.996068   -0.002493
  H      1.890488   -0.147948    0.000563
  H     -3.558143    1.341634   -0.003774
    5
 TRAJECTORY GEOMETRY     -94.478736
  N     -0.363432   -0.062062    0.000102
  C      0.809216   -0.116302    0.000370
  H     -2.896971    0.983691   -0.002318
  H      1.890678   -0.167408    0.000627
  H     -3.571617    1.319676   -0.003660
    5
 TRAJECTORY GEOMETRY     -94.478740
  N     -0.362176   -0.053289    0.000089
  C      0.809689   -0.122231    0.000382
  H     -2.903836    0.970308   -0.002448
  H      1.890402   -0.186891    0.000647
  H     -3.583154    1.296739   -0.003227
    5
 TRAJECTORY GEOMETRY     -94.478745
  N     -0.360956   -0.044555    0.000081
  C      0.809949   -0.127982    0.000393
  H     -2.910144    0.955942   -0.002520
  H      1.889786   -0.206116    0.000686
  H     -3.593956    1.272865   -0.003093
    5
 TRAJECTORY GEOMETRY     -94.478748
  N     -0.359648   -0.035901    0.000061
  C      0.810152   -0.133642    0.000407
  H     -2.916892    0.941353   -0.002486
  H      1.888951   -0.224791    0.000722
  H     -3.605195    1.248428   -0.003311
    5
 TRAJECTORY GEOMETRY     -94.478752
  N     -0.358261   -0.027188    0.000041
  C      0.810240   -0.139310    0.000418
  H     -2.923450    0.926600   -0.002527
  H      1.887848   -0.243637    0.000768
  H     -3.615853    1.224284   -0.003289
    5
 TRAJECTORY GEOMETRY     -94.478755
  N     -0.356702   -0.018412    0.000012
  C      0.810301   -0.145077    0.000429
  H     -2.930475    0.912671   -0.002417
  H      1.886526   -0.262715    0.000829
  H     -3.626863    1.200912   -0.003159
    5
 TRAJECTORY GEOMETRY     -94.478758
  N     -0.355115   -0.009499   -0.000018
  C      0.810194   -0.150905    0.000442
  H     -2.936171    0.898810   -0.002325
  H      1.884856   -0.282131    0.000864
  H     -3.636375    1.177684   -0.003008
    5
 TRAJECTORY GEOMETRY     -94.478761
  N     -0.353423   -0.000648   -0.000040
  C      0.809998   -0.156625    0.000453
  H     -2.941949    0.884641   -0.002464
  H      1.882941   -0.301202    0.000891
  H     -3.645896    1.153872   -0.002725
    5
 TRAJECTORY GEOMETRY     -94.478764
  N     -0.351622    0.008372   -0.000070
  C      0.809720   -0.162476    0.000461
  H     -2.947532    0.870893   -0.002216
  H      1.880740   -0.320715    0.000948
  H     -3.654783    1.131338   -0.002729
    5
 TRAJECTORY GEOMETRY     -94.478766
  N     -0.349789    0.017270   -0.000089
  C      0.809311   -0.168224    0.000466
  H     -2.953089    0.856536   -0.002118
  H      1.878252   -0.339909    0.000987
  H     -3.663599    1.107972   -0.002596
    5
 TRAJECTORY GEOMETRY     -94.478768
  N     -0.347904    0.026251   -0.000118
  C      0.808725   -0.174091    0.000477
  H     -2.957757    0.841856   -0.001624
  H      1.875439   -0.359123    0.001012
  H     -3.671112    1.085106   -0.002646
    5
 TRAJECTORY GEOMETRY     -94.478769
  N     -0.345901    0.035162   -0.000122
  C      0.808047   -0.179938    0.000483
  H     -2.961731    0.828992   -0.001716
  H      1.872259   -0.378794    0.001030
  H     -3.678726    1.061245   -0.002112
    5
 TRAJECTORY GEOMETRY     -94.478771
  N     -0.343595    0.044004   -0.000145
  C      0.807506   -0.185846    0.000510
  H     -2.966311    0.814375   -0.001602
  H      1.869156   -0.398128    0.001103
  H     -3.685972    1.038273   -0.002038
    5
 TRAJECTORY GEOMETRY     -94.478771
  N     -0.343477    0.044428   -0.000143
  C      0.807486   -0.186122    0.000508
  H     -2.966473    0.813797   -0.001599
  H      1.868975   -0.399081    0.001105
  H     -3.686380    1.036903   -0.002048
