# Supplementary material for: Constrained Structure Minimizations on Hyperspheres for Minimum Energy Path Following
Source: J Chem Inf Model. 2025 Apr 1;65(7):3488–501. doi: 10.1021/acs.jcim.4c02351 (PMC12004539; doi:10.1021/acs.jcim.4c02351)
Supplement: Supplementary file 1 — ci4c02351_si_001.zip [file ci4c02351_si_001.zip › data_availability/rxn2/outputs/TS/rxn2-TS.out]

 Executing /home/jasa//deMon/6.2.4/object.mpi/deMon.6.2.4.mpi.

node09
node09
node09
node09
node09
node09
node09
node09
node09
node09
node09
node09
node09
node09
node09
node09
node09
node09
node09
node09
node09
node09
node09
node09
(node09:0,1,2,3,4,5,6,7,8,9,10,11,12,13,14,15,16,17,18,19,20,21,22,23)

real	0m7.680s
user	2m2.274s
sys	0m57.015s
3.9M	.
 ******************************************************************************
 ******************************************************************************
 ***                                                                        ***
 ***                              PROGRAM deMon2k                           ***
 ***                                                                        ***
 ***                        (VERSION 6.2.4, Sep. 2023)                      ***
 ***                                                                        ***
 ***     COPYRIGHT (C) BY THE INTERNATIONAL DEMON DEVELOPERS COMMUNITY      ***
 ***                                                                        ***
 ***  AUTHORS: A.M. Koster, G. Geudtner, A. Alvarez-Ibarra, M.C. Amirani,   ***
 ***           P. Calaminici, A.A.M. Carranza, M.E. Casida, J. Carmona-     ***
 ***           Espindola, J. Cuny, F.A. Delesma, R. Delgado-Venegas, V.D.   ***
 ***           Dominguez, R. Flores-Moreno, G.U. Gamboa, A. Goursot, T.     ***
 ***           Heine, K. Hermann, A. Ipatov, F. Janetzko, A. de la Lande,   ***
 ***           F. Louisnard, J. Martin del Campo, N. Pedroza Montero, L.G.  ***
 ***           M. Pettersson, D. Mejia-Rodriguez, J. Reveles, J. Vasquez-   ***
 ***           Perez, A. Vela, B. Zuniga-Gutierrez and D.R. Salahub         ***
 ***                                                                        ***
 ******************************************************************************
 ******************************************************************************
                                                                                

 FIRST TIMING           DATE: SUN FEB 16 21:21:29 2025  TOTAL TIME:       0.093
                                                                                

 INITIALIZATION                   STEP TIME:     0.033  TOTAL TIME:       0.128

 ******************************************************************************

 RXN2 TS OPTIMIZE

 ******************************************************************************

 
 *** MOLECULAR SIMULATION DATA ***
 
 MOLECULAR CHARGE: 0
 NUMBER OF ATOMS: 5
 MOLECULAR SIMULATION TYPE: QM ONLY
 
 *** MOLECULAR QM DATA ***
 
 MULTIPLICITY: 1
 NUMBER OF QM ATOMS: 5
 NUMBER OF ELECTRONS: 16
 
 *** SCF OPTIONS ***
 
 SCF THEORY: RESTRICTED KOHN-SHAM (RKS)
 DIAGONALIZER: RS
 START GUESS: HUECKEL DENSITY
 SCF TOLERANCE: 0.100E-08
 SCF/SCP TOLERANCE WILL BE TIGHTEN
 POTENTIAL DENSITY: FITTED DENSITY
 NUMBER OF SCF ITERATIONS: 1000
 DIIS ACCELERATION: ON
 XC-POTENTIAL: PBE96 - PBE
 GRID TECHNIQUE: ADAPTIVE
 GRID PRUNING: ON
 GRID METHOD: DIRECT
 GRID GENERATING FUNCTION: SCF
 GRID TOLERANCE: 0.100E-04
 ATOMIC WEIGHT FUNCTION: BECKE SCREENED
 RADIAL QUADRATURE TYPE: GAUSS-CHEBYSHEV
 SCF METHODE: DIRECT & DOUBLE ASYMPTOTIC EXPANSION
 FREEZE AUXILIARY FUNCTIONS: OFF
 ANALYTICAL FIT SOLVER: DIAGONAL SVD
 SVD THRESHOLD: 0.100E-05
 SCF SCREENING: 0.625E-11
 SYMMETRY USE: NONE
 ROTATION OF THE ANGULAR GRIDS: ON
 SCF PRINTING UNTIL CYCLE 0
 SPHERICAL ORBITALS WILL BE USED
 
 *** GEOMETRY OPTIMIZATION OPTIONS ***
 
 NUMBER OF OPTIMIZATION STEPS: 200
 MAXIMUM OPTIMIZATION STEP: 0.300
 OPTMIZATION TOLERANCE: 0.100E-04
 COORDINATE SYSTEM: INTERNAL REDUNDANT
 TRANSITION STATE SEARCH
 FOLLOWING LOWEST MODE OF HESSIAN
 HESSIAN UPDATE: POWELL
 STEP TYPE: LEVENBERG-MARQUARDT
 THE START HESSIAN IS ANALYTICALLY CALCULATED
 NO WEIGHT DERIVATIVES WILL BE USED
 
 *** ACTIVATED INTERFACE PORTS ***
 
 FILE deMon.mol WILL BE WRITTEN
 
 
 *** GEOMETRY ***


 ORIGINAL INPUT ORIENTATION IN ANGSTROM

  NO.  ATOM        X              Y              Z        Z-ATOM   MASS

    1  C        -0.727501       0.019033       0.001613       6    12.011
    2  N         0.472380       0.257185       0.046723       7    14.007
    3  H        -1.209848      -0.958482      -0.165008       1     1.008
    4  H         1.673523      -0.969009      -0.156729       1     1.008
    5  H         1.505826       0.350437       0.059314       1     1.008


 GENERATED Z-MATRIX IN ANGSTROM

  NO.  ATOM     NB    RAB     NC    THABC    ND    PHABCD  NCODE Z-ATOM   MASS

    1  N                                                            7    14.007
    2  C         1    1.2241                                        6    12.011
    3  XX1       1    1.0000    2   90.0000                  RAD    0     0.000
    4  H         1    1.0377    3   90.0000    2  173.7687   RAD    1     1.008
    5  H         2    1.1027    1  127.3579    3   93.7267   RAD    1     1.008
    6  XX2       2    2.0000    1   90.0000    3    0.0000   RAD    0     0.000
    7  H         1    1.7285    2  122.6018    6  -93.6499   RAD    1     1.008


 GENERATED Z-MATRIX ORIENTATION IN ANGSTROM

  NO.  ATOM        X            Y            Z      Z-ATOM   MASS   TYPE OPTXYZ

    1  N         0.000000     0.000000     0.000000     7    14.007  QM       
    2  C         0.000000     0.000000     1.224118     6    12.011  QM       
    3  H         0.000000     0.112636    -1.031590     1     1.008  QM       
    4  H        -0.056969     0.874643     1.893230     1     1.008  QM       
    5  H        -0.092697     1.453191    -0.931307     1     1.008  QM       
    6  XX1       1.000000     0.000000     0.000000     0     0.000  --       
    7  XX2       2.000000     0.000000     1.224118     0     0.000  --       


 
 
 *** ERI STATISTIC ***
 
 Est. Integrated ERIs: 273672
 Est. Asymptotic ERIS: 0
                                                                                

 INPUT                            STEP TIME:     0.051  TOTAL TIME:       0.180
 
 *** THE GENERATED Z-MATRIX ORIENTATION IS USED ***
 
 POINT GROUP: C1
 
 GROUP ORDER: 1


 STANDARD ORIENTATION IN ANGSTROM

  NO.  ATOM        X              Y              Z        Z-ATOM   MASS   TYPE

    1  N        -0.495765      -0.123634       0.000674       7    14.007  QM
    2  C         0.724675      -0.028812      -0.000336       6    12.011  QM
    3  H        -1.532968      -0.091477      -0.005711       1     1.008  QM
    4  H         1.323882       0.896881      -0.000233       1     1.008  QM
    5  H        -1.537070       1.255994       0.000581       1     1.008  QM
    6  XX1      -0.491610      -0.187755      -0.997259       0     0.000  --
    7  XX2       0.732986      -0.157054      -1.996203       0     0.000  --
                                                                                

 SYMMETRY ANALYSIS                STEP TIME:     0.000  TOTAL TIME:       0.183
 
 NUMBER OF TB ORBITALS: 13
                                                                                

 START GUESS                      STEP TIME:     1.815  TOTAL TIME:       1.999
 
 
 GENERAL BASIS SET: (DZVP-GGA)
 
 NUMBER OF SHELLS: 21
 NUMBER OF ORBITALS: 45
 NUMBER OF PRIMITIVE GAUSSIAN EXPONENTS: 48
 
 
 GENERAL AUXIS SET: (GEN-A2*)
 
 NUMBER OF AUXILIARY FUNCTION SETS: 26
 NUMBER OF AUXILIARY FUNCTION SHELLS: 62
 NUMBER OF AUXILIARY FUNCTION: 252
 
 
 
 *** WARNING IN INVCDERI ***
 
 *** 3 COULOMB EIGENVALUES ARE QUENCHED ***
                                                                                

 MPI AUXILIARY FUNCTION FIT       STEP TIME:     0.025  TOTAL TIME:       2.028  
                                                                                

 CORE INTEGRALS                   STEP TIME:     0.031  TOTAL TIME:       2.030
                                                                                

 NULLSPACE                        STEP TIME:     0.003  TOTAL TIME:       2.039
                                                                                

 ADAPTIVE GRID GENERATION         STEP TIME:     0.073  TOTAL TIME:       2.130

 CYCLE:    1    EUPPER =     -113.122655501308    CDMIX =        0.300000000000
 CYCLE:    1    ELOWER =     -184.877877340809    SHIFT =        0.000000000000
 CYCLE:    1    EXC    =      -12.710801657100    ERCDC =       10.293730380129
 CYCLE:    1    ETOTAL =     -125.833457158408    ERROR =       71.755221839501

 CYCLE:    2    EUPPER =     -111.055889535326    CDMIX =        0.300000000000
 CYCLE:    2    ELOWER =     -112.966841103783    SHIFT =        0.000000000000
 CYCLE:    2    EXC    =      -13.071822886758    ERCDC =        1.518390870095
 CYCLE:    2    ETOTAL =     -124.127712422084    ERROR =        1.910951568457

 CYCLE:    3    EUPPER =     -112.898913962014    CDMIX =        0.300000000000
 CYCLE:    3    ELOWER =     -113.104047039463    SHIFT =        0.000000000000
 CYCLE:    3    EXC    =      -13.114084659896    ERCDC =        0.376943250543
 CYCLE:    3    ETOTAL =     -126.012998621909    ERROR =        0.205133077449

 CYCLE:    4    EUPPER =     -112.922179820373    CDMIX =        0.300000000000
 CYCLE:    4    ELOWER =     -113.021400777810    SHIFT =        0.000000000000
 CYCLE:    4    EXC    =      -13.157589233365    ERCDC =        0.308035640013
 CYCLE:    4    ETOTAL =     -126.079769053738    ERROR =        0.099220957437

 CYCLE:    5    EUPPER =     -113.021096245108    CDMIX =        0.300000000000
 CYCLE:    5    ELOWER =     -113.080955098869    SHIFT =        0.000000000000
 CYCLE:    5    EXC    =      -13.166607830659    ERCDC =        0.197831617089
 CYCLE:    5    ETOTAL =     -126.187704075767    ERROR =        0.059858853761

 CYCLE:    6    EUPPER =     -112.998415227161    CDMIX =        0.300000000000
 CYCLE:    6    ELOWER =     -113.035988429790    SHIFT =        0.000000000000
 CYCLE:    6    EXC    =      -13.184730728606    ERCDC =        0.169009188295
 CYCLE:    6    ETOTAL =     -126.183145955767    ERROR =        0.037573202630

 CYCLE:    7    EUPPER =     -113.054942842549    CDMIX =        0.300000000000
 CYCLE:    7    ELOWER =     -113.079921036041    SHIFT =        0.000000000000
 CYCLE:    7    EXC    =      -13.183371299234    ERCDC =        0.133539503178
 CYCLE:    7    ETOTAL =     -126.238314141783    ERROR =        0.024978193492

 CYCLE:    8    EUPPER =     -113.027195847205    CDMIX =        0.300000000000
 CYCLE:    8    ELOWER =     -113.044084812929    SHIFT =        0.000000000000
 CYCLE:    8    EXC    =      -13.192663047471    ERCDC =        0.108385342930
 CYCLE:    8    ETOTAL =     -126.219858894676    ERROR =        0.016888965724

 CYCLE:    9    EUPPER =     -113.063621508683    CDMIX =        0.300000000000
 CYCLE:    9    ELOWER =     -113.075366887075    SHIFT =        0.000000000000
 CYCLE:    9    EXC    =      -13.189473595524    ERCDC =        0.091949858990
 CYCLE:    9    ETOTAL =     -126.253095104207    ERROR =        0.011745378392

 CYCLE:   10    EUPPER =     -113.040661260438    CDMIX =        0.300000000000
 CYCLE:   10    ELOWER =     -113.048895885113    SHIFT =        0.000000000000
 CYCLE:   10    EXC    =      -13.194979420468    ERCDC =        0.075578661538
 CYCLE:   10    ETOTAL =     -126.235640680907    ERROR =        0.008234624675

 CYCLE:   11    EUPPER =     -113.065442361107    CDMIX =        0.300000000000
 CYCLE:   11    ELOWER =     -113.071295926030    SHIFT =        0.000000000000
 CYCLE:   11    EXC    =      -13.191978025580    ERCDC =        0.064715039071
 CYCLE:   11    ETOTAL =     -126.257420386687    ERROR =        0.005853564923

 CYCLE:   12    EUPPER =     -113.047913049747    CDMIX =        0.300000000000
 CYCLE:   12    ELOWER =     -113.052092439384    SHIFT =        0.000000000000
 CYCLE:   12    EXC    =      -13.195182592186    EDIIS =        0.054150144877
 CYCLE:   12    ETOTAL =     -126.243095641933    ERROR =        0.004179389637

 CYCLE:   13    EUPPER =     -113.060478591151    CDMIX =        0.300000000000
 CYCLE:   13    ELOWER =     -113.060481372234    SHIFT =        0.000000000000
 CYCLE:   13    EXC    =      -13.194633936953    EDIIS =        0.001336257968
 CYCLE:   13    ETOTAL =     -126.255112528104    ERROR =        0.000002781083

 CYCLE:   14    EUPPER =     -113.060121182226    CDMIX =        0.300000000000
 CYCLE:   14    ELOWER =     -113.060121598570    SHIFT =        0.000000000000
 CYCLE:   14    EXC    =      -13.194830789038    EDIIS =        0.000694031473
 CYCLE:   14    ETOTAL =     -126.254951971264    ERROR =        0.000000416344

 CYCLE:   15    EUPPER =     -113.060658818076    CDMIX =        0.300000000000
 CYCLE:   15    ELOWER =     -113.060659167286    SHIFT =        0.000000000000
 CYCLE:   15    EXC    =      -13.194781471461    EDIIS =        0.000557460782
 CYCLE:   15    ETOTAL =     -126.255440289537    ERROR =        0.000000349210

 CYCLE:   16    EUPPER =     -113.060407130939    CDMIX =        0.300000000000
 CYCLE:   16    ELOWER =     -113.060407133621    SHIFT =        0.000000000000
 CYCLE:   16    EXC    =      -13.194777090094    EDIIS =        0.000044594285
 CYCLE:   16    ETOTAL =     -126.255184221033    ERROR =        0.000000002683

 CYCLE:   17    EUPPER =     -113.060411181697    CDMIX =        0.300000000000
 CYCLE:   17    ELOWER =     -113.060411182016    SHIFT =        0.000000000000
 CYCLE:   17    EXC    =      -13.194777110639    EDIIS =        0.000014762192
 CYCLE:   17    ETOTAL =     -126.255188292336    ERROR =        0.000000000318

 CYCLE:   18    EUPPER =     -113.060410786940    CDMIX =        0.300000000000
 CYCLE:   18    ELOWER =     -113.060410786989    SHIFT =        0.000000000000
 CYCLE:   18    EXC    =      -13.194778974231    EDIIS =        0.000005946258
 CYCLE:   18    ETOTAL =     -126.255189761171    ERROR =        0.000000000049

 CYCLE:   19    EUPPER =     -113.060415206030    CDMIX =        0.300000000000
 CYCLE:   19    ELOWER =     -113.060415206072    SHIFT =        0.000000000000
 CYCLE:   19    EXC    =      -13.194776767436    EDIIS =        0.000005602975
 CYCLE:   19    ETOTAL =     -126.255191973465    ERROR =        0.000000000042

 CYCLE:   20    EUPPER =     -113.060409882060    CDMIX =        0.200000000000
 CYCLE:   20    ELOWER =     -113.060409882140    SHIFT =        0.000000000000
 CYCLE:   20    EXC    =      -13.194776464328    EDIIS =        0.000009648527
 CYCLE:   20    ETOTAL =     -126.255186346389    ERROR =        0.000000000079

 CYCLE:   21    EUPPER =     -113.060407393690    CDMIX =        0.133333333333
 CYCLE:   21    ELOWER =     -113.060407394275    SHIFT =        0.000000000000
 CYCLE:   21    EXC    =      -13.194780506457    EDIIS =        0.000020029012
 CYCLE:   21    ETOTAL =     -126.255187900147    ERROR =        0.000000000586

 CYCLE:   22    EUPPER =     -113.060420658047    CDMIX =        0.133333333333
 CYCLE:   22    ELOWER =     -113.060420658414    SHIFT =        0.000000000000
 CYCLE:   22    EXC    =      -13.194777803183    EDIIS =        0.000017972671
 CYCLE:   22    ETOTAL =     -126.255198461230    ERROR =        0.000000000367

 CYCLE:   23    EUPPER =     -113.060412057941    CDMIX =        0.133333333333
 CYCLE:   23    ELOWER =     -113.060412057942    SHIFT =        0.000000000000
 CYCLE:   23    EXC    =      -13.194777605601    EDIIS =        0.000000664909
 CYCLE:   23    ETOTAL =     -126.255189663542    ERROR =        0.000000000001

 CYCLE:   24    EUPPER =     -113.060412083169    CDMIX =        0.100000000000
 CYCLE:   24    ELOWER =     -113.060412083171    SHIFT =        0.000000000000
 CYCLE:   24    EXC    =      -13.194777679123    ERCDC =        0.000001039868
 CYCLE:   24    ETOTAL =     -126.255189762292    ERROR =        0.000000000002
 
 *** SCF CONVERGED ***
 
 
 RANDOMIZED SCF GRID GENERATED IN 22 CYCLES
 

 ELECTRONIC CORE ENERGY      =       -189.465614671
 ELECTRONIC COULOMB ENERGY   =         76.405139363
 ELECTRONIC HARTREE ENERGY   =       -113.060475309

 EXCHANGE ENERGY             =        -12.696708792
 CORRELATION ENERGY          =         -0.497980539
 EXCHANGE-CORRELATION ENERGY =        -13.194689331

 ELECTRONIC SCF ENERGY       =       -126.255164640
 NUCLEAR-REPULSION ENERGY    =         31.901512028
 TOTAL SCF ENERGY            =        -94.353652611
                                                                                

 SCF ITERATION                    STEP TIME:     1.229  TOTAL TIME:       3.463
 
 
 
 ***************************************
 *** MOLECULAR GEOMETRY OPTIMIZATION ***
 ***************************************
 
 NUMBER OF REDUNDANT VARIABLES: 21
 NUMBER OF PRIMITIVE COORDINATES: 21
 
 *** ACTIVE DEGREES OF FREEDOM: 9 ***
                                                                                

 I/O MPGMAS INTERCOMM             STEP TIME:     0.006  TOTAL TIME:       3.807
                                                                                

 I/O GRK INTERCOMM                STEP TIME:     0.008  TOTAL TIME:       3.925
 
 *** LINEAR RESPONSE LOOP ***
 
 ATOM:    1
 
 
 ATOM:    2
 
 
 ATOM:    3
 
 
 ATOM:    4
 
 
 ATOM:    5
 
 
 THE START HESSIAN WAS CALCULATED
 
 
 *** ENTERING OPTIMIZATION CYCLE: 1 ***
 
 
 RMSQ FORCE :   0.0032131  MAXIMUM :   0.0000100  CONVERGED : NO
 MAX FORCE  :   0.0049116  MAXIMUM :   0.0000150  CONVERGED : NO
 
 LAMBDA ITERATION CONVERGED IN 9 CYCLES
 
 
 Z-MATRIX VARIABLES OF OPTIMIZATION CYCLE 1 IN ANGSTROM
 
 R1              1.226571
 R2              1.029442
 R3              1.104732
 R4              1.727944
 A2            126.808318
 A3            124.385319
 D11           177.295395
 D1             94.110343
 D2            -94.024710


 COORDINATES OF OPTIMIZATION STEP 1 IN ANGSTROM

  NO.  ATOM        X              Y              Z        Z-ATOM   MASS   TYPE

    1  N         0.000000       0.000000       0.000000       7    14.007  QM
    2  C         0.000000       0.000000       1.226571       6    12.011  QM
    3  H         0.000000       0.048576      -1.028295       1     1.008  QM
    4  H        -0.063399       0.882223       1.888460       1     1.008  QM
    5  H        -0.100086       1.422483      -0.975866       1     1.008  QM
    6  XX1       1.000000       0.000000       0.000000       0     0.000  --
    7  XX2       2.000000       0.000000       1.226571       0     0.000  --


 
 NEW SCF-ENERGY CALCULATED IN 27 CYCLES
 

 TOTAL ENERGY    =        -94.353437906
                                                                                

 OPTIMIZATION CYCLE               STEP TIME:     2.103  TOTAL TIME:       5.570
 
 *** ENTERING OPTIMIZATION CYCLE: 2 ***
 
 
 RMSQ FORCE :   0.0002429  MAXIMUM :   0.0000100  CONVERGED : NO
 MAX FORCE  :   0.0005334  MAXIMUM :   0.0000150  CONVERGED : NO
 RMSQ DR    :   0.0333332  MAXIMUM :   0.0000400  CONVERGED : NO
 MAX DR     :   0.0845765  MAXIMUM :   0.0000600  CONVERGED : NO
 
 
 
 Z-MATRIX VARIABLES OF OPTIMIZATION CYCLE 2 IN ANGSTROM
 
 R1              1.226630
 R2              1.030159
 R3              1.104736
 R4              1.727452
 A2            126.810232
 A3            124.504824
 D11           177.426985
 D1             94.632000
 D2            -94.527752


 COORDINATES OF OPTIMIZATION STEP 2 IN ANGSTROM

  NO.  ATOM        X              Y              Z        Z-ATOM   MASS   TYPE

    1  N         0.000000       0.000000       0.000000       7    14.007  QM
    2  C         0.000000       0.000000       1.226630       6    12.011  QM
    3  H         0.000000       0.046246      -1.029121       1     1.008  QM
    4  H        -0.071427       0.881590       1.888551       1     1.008  QM
    5  H        -0.112378       1.419114      -0.978560       1     1.008  QM
    6  XX1       1.000000       0.000000       0.000000       0     0.000  --
    7  XX2       2.000000       0.000000       1.226630       0     0.000  --


 
 NEW SCF-ENERGY CALCULATED IN 24 CYCLES
 

 TOTAL ENERGY    =        -94.353438532
                                                                                

 OPTIMIZATION CYCLE               STEP TIME:     0.722  TOTAL TIME:       6.292
 
 *** ENTERING OPTIMIZATION CYCLE: 3 ***
 
 
 RMSQ FORCE :   0.0000197  MAXIMUM :   0.0000100  CONVERGED : NO
 MAX FORCE  :   0.0000467  MAXIMUM :   0.0000150  CONVERGED : NO
 RMSQ DR    :   0.0055913  MAXIMUM :   0.0000400  CONVERGED : NO
 MAX DR     :   0.0105693  MAXIMUM :   0.0000600  CONVERGED : NO
 
 LAMBDA ITERATION CONVERGED IN 10 CYCLES
 
 
 Z-MATRIX VARIABLES OF OPTIMIZATION CYCLE 3 IN ANGSTROM
 
 R1              1.226579
 R2              1.029686
 R3              1.104665
 R4              1.728378
 A2            126.850955
 A3            124.467524
 D11           177.279830
 D1            101.000154
 D2           -100.756090
 
 *** SCFTOL TIGHTEN TO 0.250E-09 ***


 COORDINATES OF OPTIMIZATION STEP 3 IN ANGSTROM

  NO.  ATOM        X              Y              Z        Z-ATOM   MASS   TYPE

    1  N         0.000000       0.000000       0.000000       7    14.007  QM
    2  C         0.000000       0.000000       1.226579       6    12.011  QM
    3  H         0.000000       0.048867      -1.028526       1     1.008  QM
    4  H        -0.168668       0.867710       1.889086       1     1.008  QM
    5  H        -0.265937       1.399920      -0.978156       1     1.008  QM
    6  XX1       1.000000       0.000000       0.000000       0     0.000  --
    7  XX2       2.000000       0.000000       1.226579       0     0.000  --


 
 NEW SCF-ENERGY CALCULATED IN 15 CYCLES
 

 TOTAL ENERGY    =        -94.353437429
                                                                                

 OPTIMIZATION CYCLE               STEP TIME:     0.479  TOTAL TIME:       6.771
 
 
 *** ENTERING OPTIMIZATION CYCLE: 4 ***
 
 
 *** CONVERGED BY GRADIENT AND ENERGY CRITERIA ***
 *** AFTER 3 OPTIMIZATION CYCLES ***
 
 
 RMSQ FORCE :   0.0000026  MAXIMUM :   0.0000100  CONVERGED :YES
 MAX FORCE  :   0.0000067  MAXIMUM :   0.0000150  CONVERGED :YES
 RMSQ DR    :   0.0279360  MAXIMUM :   0.0000400  CONVERGED : NO
 MAX DR     :   0.0526571  MAXIMUM :   0.0000600  CONVERGED : NO
 
 
 *** THE GEOMETRY IS OPTIMIZED ***
 
 
 *** SCFTOL TIGHTEN TO 0.100E-09 ***
 
 *** OPTIMIZED Z-MATRIX VARIABLES IN ANGSTROM ***
 
 R1              1.226613
 R2              1.030112
 R3              1.104724
 R4              1.727676
 A2            126.816735
 A3            124.508537
 D11           177.402471
 D1             98.328595
 D2            -98.151227


 FINAL INPUT ORIENTATION IN ANGSTROM

  NO.  ATOM        X              Y              Z        Z-ATOM   MASS   TYPE

    1  N         0.000000       0.000000       0.000000       7    14.007  QM
    2  C         0.000000       0.000000       1.226613       6    12.011  QM
    3  H         0.000000       0.046685      -1.029054       1     1.008  QM
    4  H        -0.128104       0.875067       1.888627       1     1.008  QM
    5  H        -0.201858       1.409294      -0.978778       1     1.008  QM
    6  XX1       1.000000       0.000000       0.000000       0     0.000  --
    7  XX2       2.000000       0.000000       1.226613       0     0.000  --


 
 *** THE GENERATED Z-MATRIX ORIENTATION IS USED ***
 
 POINT GROUP: C1
 
 GROUP ORDER: 1


 STANDARD ORIENTATION IN ANGSTROM

  NO.  ATOM        X              Y              Z        Z-ATOM   MASS   TYPE

    1  N        -0.496242      -0.116597       0.000708       7    14.007  QM
    2  C         0.727385      -0.031063      -0.000437       6    12.011  QM
    3  H        -1.526018      -0.142264      -0.005008       1     1.008  QM
    4  H         1.326118       0.897340       0.000559       1     1.008  QM
    5  H        -1.571915       1.235361      -0.000185       1     1.008  QM
    6  XX1      -0.487190      -0.259356      -0.989008       0     0.000  --
    7  XX2       0.745490      -0.316581      -1.979869       0     0.000  --


 ELECTRONIC CORE ENERGY      =       -189.391352402
 ELECTRONIC COULOMB ENERGY   =         76.364363393
 ELECTRONIC HARTREE ENERGY   =       -113.026989010

 EXCHANGE ENERGY             =        -12.694807405
 CORRELATION ENERGY          =         -0.497768495
 EXCHANGE-CORRELATION ENERGY =        -13.192575901

 ELECTRONIC SCF ENERGY       =       -126.219564910
 NUCLEAR-REPULSION ENERGY    =         31.866126861
 TOTAL SCF ENERGY            =        -94.353438049
                                                                                

 OPTIMIZATION CYCLE               CUM. TIME:     3.908  TOTAL TIME:       7.376
 
 TIMING STATISTICS (SECONDS)
 

 TIMER ENTRY                    NUMBER OF CALLS   CUMUL. CPU TIME   CONTRIBUT.

 INITIALIZATION                              1             0.033         0.4 %
 INPUT                                       1             0.051         0.7 %
 MATRIX MULTIPLICATION                     503             0.011         0.1 %
 DIAGONALIZATION                            71             0.005         0.1 %
 SYMMETRY ANALYSIS                           7             0.000         0.0 %
 START GUESS                                 1             1.815        24.6 %
 CORE INTEGRALS                              6             0.165         2.2 %
 ORTHOGONALIZATION MATRIX                    6             0.010         0.1 %
 MPI DIAGONALIZATION                       145             0.219         3.0 %
                         ON NODE             1             0.219
                         ON NODE             2             0.215
                         ON NODE             3             0.219
                         ON NODE             4             0.219
                         ON NODE             5             0.219
                         ON NODE             6             0.216
                         ON NODE             7             0.221
                         ON NODE             8             0.222
                         ON NODE             9             0.222
                         ON NODE            10             0.219
                         ON NODE            11             0.224
                         ON NODE            12             0.217
                         ON NODE            13             0.224
                         ON NODE            14             0.221
                         ON NODE            15             0.226
                         ON NODE            16             0.229
                         ON NODE            17             0.220
                         ON NODE            18             0.224
                         ON NODE            19             0.223
                         ON NODE            20             0.228
                         ON NODE            21             0.224
                         ON NODE            22             0.223
                         ON NODE            23             0.229
           AVERAGE PER PROCESSOR                           0.222
 MPI AUXILIARY FUNCTION FIT                269             0.672         9.1 %
                         ON NODE             1             0.718
                         ON NODE             2             0.705
                         ON NODE             3             0.710
                         ON NODE             4             0.673
                         ON NODE             5             0.685
                         ON NODE             6             0.694
                         ON NODE             7             0.693
                         ON NODE             8             0.652
                         ON NODE             9             0.696
                         ON NODE            10             0.687
                         ON NODE            11             0.702
                         ON NODE            12             0.711
                         ON NODE            13             0.726
                         ON NODE            14             0.705
                         ON NODE            15             0.703
                         ON NODE            16             0.735
                         ON NODE            17             0.710
                         ON NODE            18             0.691
                         ON NODE            19             0.721
                         ON NODE            20             0.702
                         ON NODE            21             0.731
                         ON NODE            22             0.714
                         ON NODE            23             0.711
           AVERAGE PER PROCESSOR                           0.702
 MPI CORE HAMILTONIAN                        6             0.010         0.1 %
                         ON NODE             1             0.007
                         ON NODE             2             0.007
                         ON NODE             3             0.006
                         ON NODE             4             0.010
                         ON NODE             5             0.011
                         ON NODE             6             0.009
                         ON NODE             7             0.009
                         ON NODE             8             0.007
                         ON NODE             9             0.007
                         ON NODE            10             0.011
                         ON NODE            11             0.011
                         ON NODE            12             0.012
                         ON NODE            13             0.010
                         ON NODE            14             0.007
                         ON NODE            15             0.008
                         ON NODE            16             0.008
                         ON NODE            17             0.007
                         ON NODE            18             0.007
                         ON NODE            19             0.010
                         ON NODE            20             0.007
                         ON NODE            21             0.011
                         ON NODE            22             0.007
                         ON NODE            23             0.007
           AVERAGE PER PROCESSOR                           0.009
 SCF ITERATION                               6             3.405        46.2 %
 NULLSPACE                                   1             0.003         0.0 %
 MPI NEAR J CALCULATION                    136             0.171         2.3 %
                         ON NODE             1             0.139
                         ON NODE             2             0.143
                         ON NODE             3             0.139
                         ON NODE             4             0.143
                         ON NODE             5             0.141
                         ON NODE             6             0.086
                         ON NODE             7             0.143
                         ON NODE             8             0.138
                         ON NODE             9             0.144
                         ON NODE            10             0.143
                         ON NODE            11             0.144
                         ON NODE            12             0.159
                         ON NODE            13             0.141
                         ON NODE            14             0.150
                         ON NODE            15             0.140
                         ON NODE            16             0.148
                         ON NODE            17             0.140
                         ON NODE            18             0.143
                         ON NODE            19             0.144
                         ON NODE            20             0.141
                         ON NODE            21             0.139
                         ON NODE            22             0.139
                         ON NODE            23             0.143
           AVERAGE PER PROCESSOR                           0.142
 MPI FAR J CALCULATION                     136             0.108         1.5 %
                         ON NODE             1             0.108
                         ON NODE             2             0.133
                         ON NODE             3             0.107
                         ON NODE             4             0.133
                         ON NODE             5             0.116
                         ON NODE             6             0.187
                         ON NODE             7             0.121
                         ON NODE             8             0.098
                         ON NODE             9             0.095
                         ON NODE            10             0.107
                         ON NODE            11             0.100
                         ON NODE            12             0.134
                         ON NODE            13             0.134
                         ON NODE            14             0.134
                         ON NODE            15             0.137
                         ON NODE            16             0.135
                         ON NODE            17             0.134
                         ON NODE            18             0.134
                         ON NODE            19             0.134
                         ON NODE            20             0.133
                         ON NODE            21             0.134
                         ON NODE            22             0.134
                         ON NODE            23             0.133
           AVERAGE PER PROCESSOR                           0.126
 GRID INITIALIZATION                         2             0.004         0.1 %
 ADAPTIVE GRID GENERATION                    2             0.188         2.5 %
 MPI XC POTENTIAL                          131             0.686         9.3 %
                         ON NODE             1             0.620
                         ON NODE             2             0.671
                         ON NODE             3             0.689
                         ON NODE             4             0.629
                         ON NODE             5             0.633
                         ON NODE             6             0.632
                         ON NODE             7             0.633
                         ON NODE             8             0.686
                         ON NODE             9             0.619
                         ON NODE            10             0.619
                         ON NODE            11             0.623
                         ON NODE            12             0.613
                         ON NODE            13             0.605
                         ON NODE            14             0.613
                         ON NODE            15             0.604
                         ON NODE            16             0.608
                         ON NODE            17             0.628
                         ON NODE            18             0.625
                         ON NODE            19             0.619
                         ON NODE            20             0.630
                         ON NODE            21             0.617
                         ON NODE            22             0.629
                         ON NODE            23             0.623
           AVERAGE PER PROCESSOR                           0.631
 MPI NEAR ERI CALCULATION                  141             0.207         2.8 %
                         ON NODE             1             0.143
                         ON NODE             2             0.146
                         ON NODE             3             0.144
                         ON NODE             4             0.085
                         ON NODE             5             0.148
                         ON NODE             6             0.150
                         ON NODE             7             0.151
                         ON NODE             8             0.143
                         ON NODE             9             0.149
                         ON NODE            10             0.147
                         ON NODE            11             0.146
                         ON NODE            12             0.152
                         ON NODE            13             0.147
                         ON NODE            14             0.144
                         ON NODE            15             0.151
                         ON NODE            16             0.148
                         ON NODE            17             0.147
                         ON NODE            18             0.151
                         ON NODE            19             0.152
                         ON NODE            20             0.144
                         ON NODE            21             0.144
                         ON NODE            22             0.150
                         ON NODE            23             0.149
           AVERAGE PER PROCESSOR                           0.147
 MPI FAR ERI CALCULATION                   141             0.066         0.9 %
                         ON NODE             1             0.076
                         ON NODE             2             0.074
                         ON NODE             3             0.073
                         ON NODE             4             0.135
                         ON NODE             5             0.084
                         ON NODE             6             0.068
                         ON NODE             7             0.073
                         ON NODE             8             0.085
                         ON NODE             9             0.073
                         ON NODE            10             0.078
                         ON NODE            11             0.071
                         ON NODE            12             0.045
                         ON NODE            13             0.077
                         ON NODE            14             0.056
                         ON NODE            15             0.034
                         ON NODE            16             0.077
                         ON NODE            17             0.076
                         ON NODE            18             0.081
                         ON NODE            19             0.041
                         ON NODE            20             0.054
                         ON NODE            21             0.080
                         ON NODE            22             0.076
                         ON NODE            23             0.048
           AVERAGE PER PROCESSOR                           0.071
 MPI MATRIX MULTIPLICATION                 450             0.286         3.9 %
                         ON NODE             1             0.290
                         ON NODE             2             0.289
                         ON NODE             3             0.286
                         ON NODE             4             0.290
                         ON NODE             5             0.294
                         ON NODE             6             0.294
                         ON NODE             7             0.281
                         ON NODE             8             0.289
                         ON NODE             9             0.289
                         ON NODE            10             0.293
                         ON NODE            11             0.292
                         ON NODE            12             0.299
                         ON NODE            13             0.290
                         ON NODE            14             0.293
                         ON NODE            15             0.281
                         ON NODE            16             0.286
                         ON NODE            17             0.289
                         ON NODE            18             0.282
                         ON NODE            19             0.285
                         ON NODE            20             0.291
                         ON NODE            21             0.288
                         ON NODE            22             0.293
                         ON NODE            23             0.280
           AVERAGE PER PROCESSOR                           0.289
 OPTIMIZATION CYCLE                          4             3.908        53.0 %
 PRIMITIVES                                  8             0.004         0.1 %
 ENERGY GRADIENTS                            5             0.118         1.6 %
 MPI XC ENERGY GRADIENTS                     5             0.039         0.5 %
                         ON NODE             1             0.037
                         ON NODE             2             0.036
                         ON NODE             3             0.035
                         ON NODE             4             0.035
                         ON NODE             5             0.034
                         ON NODE             6             0.035
                         ON NODE             7             0.035
                         ON NODE             8             0.039
                         ON NODE             9             0.036
                         ON NODE            10             0.035
                         ON NODE            11             0.035
                         ON NODE            12             0.035
                         ON NODE            13             0.035
                         ON NODE            14             0.035
                         ON NODE            15             0.037
                         ON NODE            16             0.037
                         ON NODE            17             0.036
                         ON NODE            18             0.035
                         ON NODE            19             0.034
                         ON NODE            20             0.037
                         ON NODE            21             0.035
                         ON NODE            22             0.036
                         ON NODE            23             0.036
           AVERAGE PER PROCESSOR                           0.036
 MPI NEAR ERI GRADIENTS                     10             0.037         0.5 %
                         ON NODE             1             0.037
                         ON NODE             2             0.036
                         ON NODE             3             0.035
                         ON NODE             4             0.035
                         ON NODE             5             0.035
                         ON NODE             6             0.033
                         ON NODE             7             0.036
                         ON NODE             8             0.036
                         ON NODE             9             0.035
                         ON NODE            10             0.036
                         ON NODE            11             0.035
                         ON NODE            12             0.036
                         ON NODE            13             0.036
                         ON NODE            14             0.035
                         ON NODE            15             0.036
                         ON NODE            16             0.038
                         ON NODE            17             0.036
                         ON NODE            18             0.036
                         ON NODE            19             0.037
                         ON NODE            20             0.036
                         ON NODE            21             0.035
                         ON NODE            22             0.036
                         ON NODE            23             0.036
           AVERAGE PER PROCESSOR                           0.036
 MPI FAR ERI GRADIENTS                      10             0.006         0.1 %
                         ON NODE             1             0.009
                         ON NODE             2             0.009
                         ON NODE             3             0.009
                         ON NODE             4             0.011
                         ON NODE             5             0.009
                         ON NODE             6             0.011
                         ON NODE             7             0.010
                         ON NODE             8             0.010
                         ON NODE             9             0.011
                         ON NODE            10             0.009
                         ON NODE            11             0.010
                         ON NODE            12             0.009
                         ON NODE            13             0.009
                         ON NODE            14             0.010
                         ON NODE            15             0.009
                         ON NODE            16             0.009
                         ON NODE            17             0.010
                         ON NODE            18             0.011
                         ON NODE            19             0.009
                         ON NODE            20             0.010
                         ON NODE            21             0.010
                         ON NODE            22             0.009
                         ON NODE            23             0.010
           AVERAGE PER PROCESSOR                           0.010
 MPI CORE HAMILTONIAN GRADIENTS             10             0.030         0.4 %
                         ON NODE             1             0.029
                         ON NODE             2             0.027
                         ON NODE             3             0.030
                         ON NODE             4             0.029
                         ON NODE             5             0.030
                         ON NODE             6             0.026
                         ON NODE             7             0.030
                         ON NODE             8             0.030
                         ON NODE             9             0.030
                         ON NODE            10             0.031
                         ON NODE            11             0.031
                         ON NODE            12             0.029
                         ON NODE            13             0.030
                         ON NODE            14             0.030
                         ON NODE            15             0.027
                         ON NODE            16             0.029
                         ON NODE            17             0.030
                         ON NODE            18             0.029
                         ON NODE            19             0.030
                         ON NODE            20             0.030
                         ON NODE            21             0.031
                         ON NODE            22             0.031
                         ON NODE            23             0.028
           AVERAGE PER PROCESSOR                           0.029
 FORCE CONSTANTS                             1             1.263        17.1 %
 MPI FXC KERNEL                              1             0.085         1.2 %
                         ON NODE             1             0.084
                         ON NODE             2             0.085
                         ON NODE             3             0.084
                         ON NODE             4             0.085
                         ON NODE             5             0.085
                         ON NODE             6             0.084
                         ON NODE             7             0.085
                         ON NODE             8             0.085
                         ON NODE             9             0.085
                         ON NODE            10             0.085
                         ON NODE            11             0.084
                         ON NODE            12             0.084
                         ON NODE            13             0.084
                         ON NODE            14             0.085
                         ON NODE            15             0.085
                         ON NODE            16             0.084
                         ON NODE            17             0.084
                         ON NODE            18             0.084
                         ON NODE            19             0.085
                         ON NODE            20             0.084
                         ON NODE            21             0.084
                         ON NODE            22             0.084
                         ON NODE            23             0.085
           AVERAGE PER PROCESSOR                           0.084
 MPI COULOMB MATRIX                          1             0.123         1.7 %
                         ON NODE             1             0.122
                         ON NODE             2             0.121
                         ON NODE             3             0.123
                         ON NODE             4             0.124
                         ON NODE             5             0.122
                         ON NODE             6             0.124
                         ON NODE             7             0.124
                         ON NODE             8             0.121
                         ON NODE             9             0.123
                         ON NODE            10             0.121
                         ON NODE            11             0.121
                         ON NODE            12             0.122
                         ON NODE            13             0.121
                         ON NODE            14             0.124
                         ON NODE            15             0.122
                         ON NODE            16             0.124
                         ON NODE            17             0.123
                         ON NODE            18             0.123
                         ON NODE            19             0.122
                         ON NODE            20             0.122
                         ON NODE            21             0.122
                         ON NODE            22             0.122
                         ON NODE            23             0.122
           AVERAGE PER PROCESSOR                           0.122
 I/O MPGMAS INTERCOMM                        1             0.006         0.1 %
 SKELETON HESSIAN MATRIX                     1             0.049         0.7 %
 MPI NEAR ERI HESSIAN                        1             0.015         0.2 %
                         ON NODE             1             0.015
                         ON NODE             2             0.015
                         ON NODE             3             0.015
                         ON NODE             4             0.014
                         ON NODE             5             0.015
                         ON NODE             6             0.015
                         ON NODE             7             0.015
                         ON NODE             8             0.015
                         ON NODE             9             0.015
                         ON NODE            10             0.015
                         ON NODE            11             0.015
                         ON NODE            12             0.015
                         ON NODE            13             0.015
                         ON NODE            14             0.015
                         ON NODE            15             0.015
                         ON NODE            16             0.015
                         ON NODE            17             0.015
                         ON NODE            18             0.015
                         ON NODE            19             0.015
                         ON NODE            20             0.015
                         ON NODE            21             0.015
                         ON NODE            22             0.015
                         ON NODE            23             0.015
           AVERAGE PER PROCESSOR                           0.015
 MPI FAR ERI HESSIAN                         1             0.002         0.0 %
                         ON NODE             1             0.003
                         ON NODE             2             0.002
                         ON NODE             3             0.002
                         ON NODE             4             0.002
                         ON NODE             5             0.002
                         ON NODE             6             0.003
                         ON NODE             7             0.002
                         ON NODE             8             0.003
                         ON NODE             9             0.003
                         ON NODE            10             0.003
                         ON NODE            11             0.003
                         ON NODE            12             0.003
                         ON NODE            13             0.003
                         ON NODE            14             0.003
                         ON NODE            15             0.002
                         ON NODE            16             0.003
                         ON NODE            17             0.002
                         ON NODE            18             0.003
                         ON NODE            19             0.002
                         ON NODE            20             0.003
                         ON NODE            21             0.003
                         ON NODE            22             0.002
                         ON NODE            23             0.002
           AVERAGE PER PROCESSOR                           0.003
 MPI D2CORE                                  1             0.009         0.1 %
                         ON NODE             1             0.010
                         ON NODE             2             0.009
                         ON NODE             3             0.010
                         ON NODE             4             0.010
                         ON NODE             5             0.010
                         ON NODE             6             0.010
                         ON NODE             7             0.010
                         ON NODE             8             0.010
                         ON NODE             9             0.010
                         ON NODE            10             0.010
                         ON NODE            11             0.010
                         ON NODE            12             0.010
                         ON NODE            13             0.010
                         ON NODE            14             0.010
                         ON NODE            15             0.010
                         ON NODE            16             0.010
                         ON NODE            17             0.010
                         ON NODE            18             0.010
                         ON NODE            19             0.010
                         ON NODE            20             0.009
                         ON NODE            21             0.010
                         ON NODE            22             0.010
                         ON NODE            23             0.010
           AVERAGE PER PROCESSOR                           0.010
 FREQUENCY ADPT                              1             0.906        12.3 %
 I/O GRK INTERCOMM                           1             0.008         0.1 %
 BDKS_BEFORE                                 5             0.078         1.1 %
 MPI HAMILTONIAN GRADIENTS                   5             0.013         0.2 %
                         ON NODE             1             0.017
                         ON NODE             2             0.017
                         ON NODE             3             0.017
                         ON NODE             4             0.017
                         ON NODE             5             0.018
                         ON NODE             6             0.015
                         ON NODE             7             0.017
                         ON NODE             8             0.016
                         ON NODE             9             0.018
                         ON NODE            10             0.017
                         ON NODE            11             0.018
                         ON NODE            12             0.018
                         ON NODE            13             0.017
                         ON NODE            14             0.016
                         ON NODE            15             0.019
                         ON NODE            16             0.018
                         ON NODE            17             0.018
                         ON NODE            18             0.016
                         ON NODE            19             0.018
                         ON NODE            20             0.016
                         ON NODE            21             0.019
                         ON NODE            22             0.016
                         ON NODE            23             0.016
           AVERAGE PER PROCESSOR                           0.017
 MPI COULOMBA_DE2 E GRADS                    5             0.017         0.2 %
                         ON NODE             1             0.012
                         ON NODE             2             0.014
                         ON NODE             3             0.012
                         ON NODE             4             0.012
                         ON NODE             5             0.012
                         ON NODE             6             0.013
                         ON NODE             7             0.012
                         ON NODE             8             0.013
                         ON NODE             9             0.013
                         ON NODE            10             0.014
                         ON NODE            11             0.013
                         ON NODE            12             0.012
                         ON NODE            13             0.014
                         ON NODE            14             0.013
                         ON NODE            15             0.013
                         ON NODE            16             0.013
                         ON NODE            17             0.013
                         ON NODE            18             0.013
                         ON NODE            19             0.012
                         ON NODE            20             0.014
                         ON NODE            21             0.013
                         ON NODE            22             0.013
                         ON NODE            23             0.013
           AVERAGE PER PROCESSOR                           0.013
 BLDSMAT_DE2                                 5             0.004         0.1 %
 BLDPMAT_DE2                                 5             0.036         0.5 %
 P. Vector build                             5             0.113         1.5 %
 MPI ANA2DIERIS ENERGY GRADIENTS             5             0.048         0.7 %
                         ON NODE             1             0.046
                         ON NODE             2             0.046
                         ON NODE             3             0.046
                         ON NODE             4             0.046
                         ON NODE             5             0.047
                         ON NODE             6             0.046
                         ON NODE             7             0.047
                         ON NODE             8             0.046
                         ON NODE             9             0.046
                         ON NODE            10             0.045
                         ON NODE            11             0.047
                         ON NODE            12             0.047
                         ON NODE            13             0.044
                         ON NODE            14             0.046
                         ON NODE            15             0.046
                         ON NODE            16             0.047
                         ON NODE            17             0.046
                         ON NODE            18             0.047
                         ON NODE            19             0.048
                         ON NODE            20             0.046
                         ON NODE            21             0.046
                         ON NODE            22             0.048
                         ON NODE            23             0.048
           AVERAGE PER PROCESSOR                           0.046
 MPI J_HESS CALCULATION                      5             0.060         0.8 %
                         ON NODE             1             0.060
                         ON NODE             2             0.061
                         ON NODE             3             0.059
                         ON NODE             4             0.059
                         ON NODE             5             0.060
                         ON NODE             6             0.060
                         ON NODE             7             0.059
                         ON NODE             8             0.058
                         ON NODE             9             0.058
                         ON NODE            10             0.059
                         ON NODE            11             0.060
                         ON NODE            12             0.060
                         ON NODE            13             0.060
                         ON NODE            14             0.058
                         ON NODE            15             0.060
                         ON NODE            16             0.060
                         ON NODE            17             0.058
                         ON NODE            18             0.058
                         ON NODE            19             0.058
                         ON NODE            20             0.058
                         ON NODE            21             0.060
                         ON NODE            22             0.058
                         ON NODE            23             0.058
           AVERAGE PER PROCESSOR                           0.059
 MPI EN ADPT SOLVER                         15             0.330         4.5 %
                         ON NODE             1             0.331
                         ON NODE             2             0.330
                         ON NODE             3             0.332
                         ON NODE             4             0.329
                         ON NODE             5             0.332
                         ON NODE             6             0.331
                         ON NODE             7             0.331
                         ON NODE             8             0.331
                         ON NODE             9             0.330
                         ON NODE            10             0.332
                         ON NODE            11             0.331
                         ON NODE            12             0.329
                         ON NODE            13             0.330
                         ON NODE            14             0.330
                         ON NODE            15             0.331
                         ON NODE            16             0.329
                         ON NODE            17             0.331
                         ON NODE            18             0.330
                         ON NODE            19             0.329
                         ON NODE            20             0.330
                         ON NODE            21             0.331
                         ON NODE            22             0.330
                         ON NODE            23             0.330
           AVERAGE PER PROCESSOR                           0.330
 P.D. SCF MATRICES DE2 CONTR                 5             0.085         1.2 %
 P.D. SCF VEC DE2 CONTRIBUTION               1             0.007         0.1 %

 FINAL TIMING           DATE: SUN FEB 16 21:21:37 2025  TOTAL TIME:       7.378
