# Supplementary material for: Constrained Structure Minimizations on Hyperspheres for Minimum Energy Path Following
Source: J Chem Inf Model. 2025 Apr 1;65(7):3488–501. doi: 10.1021/acs.jcim.4c02351 (PMC12004539; doi:10.1021/acs.jcim.4c02351)
Supplement: Supplementary file 1 — ci4c02351_si_001.zip [file ci4c02351_si_001.zip › data_availability/rxn2/outputs/TS/rxn2-TS.mol]

[Molden Format]
[Atoms](Angs)
  N     1    7      0.000000    0.000000    0.000000
  C     2    6      0.000000    0.000000    1.224118
  H     3    1      0.000000    0.112636   -1.031590
  H     4    1     -0.056969    0.874643    1.893230
  H     5    1     -0.092697    1.453191   -0.931307
[GEOMETRIES] XYZ
    5

  N      0.000000    0.000000    0.000000
  C      0.000000    0.000000    1.224118
  H      0.000000    0.112636   -1.031590
  H     -0.056969    0.874643    1.893230
  H     -0.092697    1.453191   -0.931307
    5

  N      0.000000    0.000000    0.000000
  C      0.000000    0.000000    1.226571
  H      0.000000    0.048576   -1.028295
  H     -0.063399    0.882223    1.888460
  H     -0.100086    1.422483   -0.975866
    5

  N      0.000000    0.000000    0.000000
  C      0.000000    0.000000    1.226630
  H      0.000000    0.046246   -1.029121
  H     -0.071427    0.881590    1.888551
  H     -0.112378    1.419114   -0.978560
    5

  N      0.000000    0.000000    0.000000
  C      0.000000    0.000000    1.226613
  H      0.000000    0.046685   -1.029054
  H     -0.128104    0.875067    1.888627
  H     -0.201858    1.409294   -0.978778
[Scfconv]
scf-first  1 THROUGH     24
    -93.93194513
    -92.22620039
    -94.11148659
    -94.17825703
    -94.28619205
    -94.28163393
    -94.33680211
    -94.31834687
    -94.35158308
    -94.33412865
    -94.35590836
    -94.34158361
    -94.35360050
    -94.35343994
    -94.35392826
    -94.35367219
    -94.35367626
    -94.35367773
    -94.35367995
    -94.35367432
    -94.35367587
    -94.35368643
    -94.35367764
    -94.35367773
scf-last   1 THROUGH      4
    -94.35343805
    -94.35343834
    -94.35343811
    -94.35343805
[GEOCONV]
energy
    -94.35365261
    -94.35343791
    -94.35343853
    -94.35343743
OPTIMIZATION CYCLES=    4
PRE OPTIMIZATION CYCLES=    0
ENERGY CYCLES =    6
