# Supplementary material for: Constrained Structure Minimizations on Hyperspheres for Minimum Energy Path Following
Source: J Chem Inf Model. 2025 Apr 1;65(7):3488–501. doi: 10.1021/acs.jcim.4c02351 (PMC12004539; doi:10.1021/acs.jcim.4c02351)
Supplement: Supplementary file 1 — ci4c02351_si_001.zip [file ci4c02351_si_001.zip › data_availability/rxn2/outputs/SADDLE/5/rxn2-sad.mol]

    5
 TRAJECTORY GEOMETRY     -94.458416
  N     -0.566312   -0.015883    0.000000
  C      0.753777    0.102582    0.000000
  H     -1.142128    0.833962    0.000000
  H     -1.125103   -0.888519    0.000000
  H      1.154638   -0.947134    0.000000
    5
 TRAJECTORY GEOMETRY     -94.478695
  C     -0.813621    0.003892   -0.000646
  N      0.359864   -0.008754    0.000735
  H     -1.896355    0.014446   -0.003807
  H      2.970147   -0.021997   -0.008676
  H      3.715952    0.084507    0.006572
    5
 TRAJECTORY GEOMETRY     -94.478434
  C     -0.797325   -0.005189   -0.003469
  N      0.375878    0.003036    0.002947
  H     -1.879279   -0.020239   -0.005506
  H      2.833912   -0.024310   -0.010401
  H      3.581578    0.068977    0.006444
    5
 TRAJECTORY GEOMETRY     -94.477832
  C     -0.785878   -0.012909   -0.002886
  N      0.386546    0.014400    0.003371
  H     -1.866979   -0.049069   -0.011630
  H      2.730536   -0.077345   -0.018229
  H      3.462668    0.097199    0.012001
    5
 TRAJECTORY GEOMETRY     -94.458417
  C     -0.744819    0.153319    0.021000
  N      0.563836   -0.054783   -0.007009
  H     -1.217698   -0.855315   -0.126091
  H      1.060597   -0.954860   -0.136740
  H      1.197350    0.744451    0.109976
    5
 TRAJECTORY GEOMETRY     -94.476790
  C     -0.775222   -0.019552   -0.004186
  N      0.396111    0.026037    0.005533
  H     -1.853926   -0.079875   -0.016047
  H      2.637141   -0.127740   -0.025861
  H      3.346406    0.121924    0.015914
    5
 TRAJECTORY GEOMETRY     -94.477237
  C     -0.620352   -0.174735   -0.033487
  N      0.159198    0.686501    0.136207
  H     -1.332157   -0.974289   -0.193660
  H      2.496736   -0.670590   -0.145180
  H      3.195632   -0.401414   -0.077468
    5
 TRAJECTORY GEOMETRY     -94.476749
  C     -0.616928   -0.177656   -0.034667
  N      0.179816    0.668494    0.132900
  H     -1.345840   -0.963033   -0.189319
  H      2.420085   -0.690378   -0.145133
  H      3.085225   -0.348192   -0.069571
    5
 TRAJECTORY GEOMETRY     -94.458417
  C     -0.744819    0.153319    0.021000
  N      0.563836   -0.054783   -0.007009
  H     -1.217698   -0.855315   -0.126091
  H      1.060597   -0.954860   -0.136740
  H      1.197350    0.744451    0.109976
    5
 TRAJECTORY GEOMETRY     -94.477485
  C     -0.546153   -0.179260   -0.034251
  N      0.109440    0.775901    0.156043
  H     -1.131831   -1.070067   -0.220556
  H      2.770664   -1.012830   -0.174858
  H      2.432207   -0.344448   -0.100225
    5
 TRAJECTORY GEOMETRY     -94.476926
  C     -0.548134   -0.182469   -0.036712
  N      0.136998    0.751724    0.151740
  H     -1.160514   -1.057522   -0.212903
  H      2.665839   -0.992803   -0.172373
  H      2.368690   -0.305159   -0.089539
    5
 TRAJECTORY GEOMETRY     -94.476104
  C     -0.551197   -0.184793   -0.037049
  N      0.163998    0.727300    0.146470
  H     -1.186343   -1.044082   -0.208523
  H      2.565522   -0.971590   -0.169843
  H      2.308682   -0.268624   -0.079174
    5
 TRAJECTORY GEOMETRY     -94.458417
  C     -0.744819    0.153319    0.021000
  N      0.563836   -0.054783   -0.007009
  H     -1.217698   -0.855315   -0.126091
  H      1.060597   -0.954860   -0.136740
  H      1.197350    0.744451    0.109976
    5
 TRAJECTORY GEOMETRY     -94.474949
  C     -0.554211   -0.186348   -0.037154
  N      0.189760    0.703102    0.141204
  H     -1.209930   -1.030445   -0.204260
  H      2.468848   -0.950289   -0.167177
  H      2.252038   -0.234475   -0.069470
    5
 TRAJECTORY GEOMETRY     -94.473372
  C     -0.557033   -0.187147   -0.037184
  N      0.214163    0.679365    0.136078
  H     -1.230747   -1.017159   -0.199974
  H      2.375169   -0.929302   -0.164365
  H      2.198597   -0.202661   -0.060538
    5
 TRAJECTORY GEOMETRY     -94.471272
  C     -0.560150   -0.187258   -0.037069
  N      0.236942    0.656180    0.130927
  H     -1.247048   -1.004475   -0.195565
  H      2.281008   -0.908787   -0.162339
  H      2.152530   -0.172953   -0.051195
    5
 TRAJECTORY GEOMETRY     -94.458417
  C     -0.744819    0.153319    0.021000
  N      0.563836   -0.054783   -0.007009
  H     -1.217698   -0.855315   -0.126091
  H      1.060597   -0.954860   -0.136740
  H      1.197350    0.744451    0.109976
    5
 TRAJECTORY GEOMETRY     -94.468532
  C     -0.562249   -0.186258   -0.036976
  N      0.257951    0.634924    0.126422
  H     -1.257707   -0.995569   -0.191793
  H      2.188903   -0.890431   -0.159694
  H      2.105969   -0.147133   -0.044013
    5
 TRAJECTORY GEOMETRY     -94.465016
  C     -0.564198   -0.183888   -0.036863
  N      0.278719    0.613911    0.122310
  H     -1.267146   -0.988172   -0.188410
  H      2.106756   -0.872903   -0.155854
  H      2.052523   -0.123481   -0.039027
    5
 TRAJECTORY GEOMETRY     -94.460623
  C     -0.564095   -0.179091   -0.036199
  N      0.294756    0.601877    0.119864
  H     -1.249392   -0.996955   -0.188228
  H      2.012177   -0.867016   -0.154632
  H      1.998582   -0.112778   -0.036200
    5
 TRAJECTORY GEOMETRY     -94.458417
  C     -0.744819    0.153319    0.021000
  N      0.563836   -0.054783   -0.007009
  H     -1.217698   -0.855315   -0.126091
  H      1.060597   -0.954860   -0.136740
  H      1.197350    0.744451    0.109976
    5
 TRAJECTORY GEOMETRY     -94.455194
  C     -0.569381   -0.173082   -0.035646
  N      0.315529    0.578304    0.115500
  H     -1.255073   -0.989671   -0.184774
  H      1.949201   -0.850065   -0.150304
  H      1.940953   -0.089347   -0.032090
    5
 TRAJECTORY GEOMETRY     -94.456598
  C     -0.753018    0.145589    0.019397
  N      0.559989   -0.039292   -0.002546
  H     -1.219207   -0.868851   -0.130737
  H      1.113462   -0.918767   -0.133260
  H      1.252380    0.709323    0.102382
    5
 TRAJECTORY GEOMETRY     -94.451314
  C     -0.760435    0.137375    0.017799
  N      0.556712   -0.022693    0.002116
  H     -1.221638   -0.881288   -0.135472
  H      1.162711   -0.886503   -0.130029
  H      1.303936    0.673547    0.094244
    5
 TRAJECTORY GEOMETRY     -94.449379
  C     -0.584365   -0.160172   -0.033670
  N      0.336578    0.548834    0.110071
  H     -1.255698   -0.987567   -0.182715
  H      1.903276   -0.829864   -0.145524
  H      1.903235   -0.063057   -0.027624
    5
 TRAJECTORY GEOMETRY     -94.443471
  C     -0.766675    0.128923    0.016243
  N      0.554340   -0.005330    0.006546
  H     -1.224090   -0.893032   -0.139883
  H      1.204751   -0.859698   -0.127100
  H      1.349381    0.638799    0.086589
    5
 TRAJECTORY GEOMETRY     -94.442996
  C     -0.594697   -0.150279   -0.032224
  N      0.354010    0.523597    0.105598
  H     -1.258600   -0.983133   -0.180592
  H      1.859106   -0.813667   -0.141251
  H      1.869071   -0.038823   -0.024243
    5
 TRAJECTORY GEOMETRY     -94.433902
  C     -0.771256    0.120079    0.014683
  N      0.552297    0.012949    0.010816
  H     -1.226429   -0.903866   -0.143912
  H      1.240433   -0.838821   -0.124690
  H      1.388790    0.605458    0.079488
    5
 TRAJECTORY GEOMETRY     -94.436200
  C     -0.606780   -0.138074   -0.030240
  N      0.369607    0.498261    0.100986
  H     -1.257206   -0.981174   -0.179058
  H      1.823700   -0.800347   -0.137944
  H      1.839796   -0.015386   -0.020462
    5
 TRAJECTORY GEOMETRY     -94.428770
  C     -0.612697   -0.129088   -0.028807
  N      0.382432    0.480572    0.097814
  H     -1.250964   -0.980856   -0.178021
  H      1.784861   -0.796534   -0.136539
  H      1.800494    0.002485   -0.017661
    5
 TRAJECTORY GEOMETRY     -94.412531
  C     -0.776046    0.102916    0.011820
  N      0.547244    0.051663    0.019060
  H     -1.222622   -0.923813   -0.151247
  H      1.296927   -0.816916   -0.122168
  H      1.448433    0.542968    0.066558
    5
 TRAJECTORY GEOMETRY     -94.413882
  C     -0.632662   -0.104902   -0.024298
  N      0.405182    0.442379    0.090771
  H     -1.231094   -0.986215   -0.178259
  H      1.727094   -0.790929   -0.133489
  H      1.746388    0.039039   -0.012578
    5
 TRAJECTORY GEOMETRY     -94.398447
  C     -0.646558   -0.085770   -0.020667
  N      0.424074    0.411149    0.084638
  H     -1.218541   -0.987043   -0.177320
  H      1.679750   -0.798347   -0.133951
  H      1.690217    0.077778   -0.005243
    5
 TRAJECTORY GEOMETRY     -94.394470
  C     -0.774438    0.091039    0.009807
  N      0.539415    0.085545    0.025316
  H     -1.206506   -0.939464   -0.155865
  H      1.341243   -0.819353   -0.123525
  H      1.473288    0.493634    0.058433
    5
 TRAJECTORY GEOMETRY     -94.385450
  C     -0.662153   -0.065954   -0.016698
  N      0.438568    0.384156    0.079202
  H     -1.199263   -0.991090   -0.177676
  H      1.647855   -0.813542   -0.135236
  H      1.647146    0.113140    0.000923
    5
 TRAJECTORY GEOMETRY     -94.380083
  C     -0.769396    0.080284    0.008244
  N      0.529631    0.116282    0.030383
  H     -1.193188   -0.949549   -0.159187
  H      1.384570   -0.838105   -0.127083
  H      1.485644    0.459506    0.053651
    5
 TRAJECTORY GEOMETRY     -94.375448
  C     -0.674756   -0.049669   -0.013272
  N      0.448969    0.362809    0.074601
  H     -1.186447   -0.993049   -0.177828
  H      1.630000   -0.836840   -0.138009
  H      1.611974    0.148717    0.007522
    5
 TRAJECTORY GEOMETRY     -94.370014
  C     -0.762469    0.071358    0.007131
  N      0.518650    0.142178    0.034052
  H     -1.185403   -0.954098   -0.161014
  H      1.432516   -0.866346   -0.132076
  H      1.487386    0.438314    0.052121
    5
 TRAJECTORY GEOMETRY     -94.368381
  C     -0.685436   -0.035847   -0.010289
  N      0.455585    0.344910    0.070410
  H     -1.179190   -0.991743   -0.177261
  H      1.627166   -0.865151   -0.141870
  H      1.583349    0.184172    0.014802
    5
 TRAJECTORY GEOMETRY     -94.363552
  C     -0.756166    0.063525    0.006301
  N      0.508854    0.164056    0.036785
  H     -1.182084   -0.956565   -0.162212
  H      1.476840   -0.894703   -0.137160
  H      1.487270    0.424129    0.052285
    5
 TRAJECTORY GEOMETRY     -94.363586
  C     -0.694484   -0.024534   -0.007802
  N      0.459784    0.329778    0.066608
  H     -1.177357   -0.988829   -0.176226
  H      1.631483   -0.891874   -0.145696
  H      1.563292    0.216779    0.022096
    5
 TRAJECTORY GEOMETRY     -94.359734
  C     -0.701077   -0.016127   -0.006199
  N      0.464671    0.315507    0.063642
  H     -1.177739   -0.986514   -0.175193
  H      1.620136   -0.902745   -0.146675
  H      1.553021    0.241815    0.026588
    5
 TRAJECTORY GEOMETRY     -94.360092
  C     -0.751414    0.057803    0.005952
  N      0.500702    0.180469    0.038171
  H     -1.182574   -0.956956   -0.162645
  H      1.517509   -0.923353   -0.142301
  H      1.484965    0.418673    0.054775
    5
 TRAJECTORY GEOMETRY     -94.357318
  C     -0.747069    0.050602    0.004952
  N      0.496552    0.195145    0.040543
  H     -1.182731   -0.960236   -0.163992
  H      1.533333   -0.928495   -0.143793
  H      1.491267    0.403477    0.053010
    5
 TRAJECTORY GEOMETRY     -94.357790
  C     -0.707613   -0.007745   -0.004167
  N      0.465632    0.304531    0.060241
  H     -1.180135   -0.981947   -0.173754
  H      1.635516   -0.926818   -0.150455
  H      1.539673    0.267692    0.033879
    5
 TRAJECTORY GEOMETRY     -94.356088
  C     -0.711954   -0.002063   -0.003142
  N      0.468643    0.294464    0.058169
  H     -1.181017   -0.979946   -0.172851
  H      1.628155   -0.932182   -0.150714
  H      1.534264    0.283917    0.036783
    5
 TRAJECTORY GEOMETRY     -94.356034
  C     -0.744491    0.047087    0.004932
  N      0.490928    0.204912    0.040739
  H     -1.186811   -0.958541   -0.163661
  H      1.567415   -0.948050   -0.147654
  H      1.489002    0.401611    0.056458
    5
 TRAJECTORY GEOMETRY     -94.355175
  C     -0.716804    0.004402   -0.001614
  N      0.469207    0.284410    0.054957
  H     -1.187213   -0.974246   -0.170873
  H      1.644332   -0.946798   -0.153209
  H      1.524817    0.303901    0.043485
    5
 TRAJECTORY GEOMETRY     -94.355188
  C     -0.742537    0.044129    0.004867
  N      0.486908    0.211624    0.040591
  H     -1.193603   -0.956214   -0.162995
  H      1.596164   -0.959352   -0.150328
  H      1.487984    0.399460    0.059706
    5
 TRAJECTORY GEOMETRY     -94.354460
  C     -0.740438    0.040221    0.004294
  N      0.485098    0.219133    0.041913
  H     -1.193830   -0.958232   -0.163797
  H      1.603010   -0.959855   -0.150904
  H      1.492290    0.390798    0.058556
    5
 TRAJECTORY GEOMETRY     -94.354650
  C     -0.720017    0.008608   -0.000566
  N      0.469572    0.277108    0.052447
  H     -1.194704   -0.969258   -0.169129
  H      1.657527   -0.956889   -0.154995
  H      1.518561    0.318721    0.048885
    5
 TRAJECTORY GEOMETRY     -94.354173
  C     -0.722355    0.011722   -0.000067
  N      0.471255    0.271425    0.051366
  H     -1.194874   -0.968218   -0.168601
  H      1.652568   -0.957845   -0.154709
  H      1.516237    0.326385    0.050040
    5
 TRAJECTORY GEOMETRY     -94.354126
  C     -0.739022    0.037870    0.004211
  N      0.482597    0.223721    0.041784
  H     -1.199437   -0.956266   -0.163266
  H      1.621917   -0.966891   -0.152726
  H      1.491747    0.389297    0.060919
    5
 TRAJECTORY GEOMETRY     -94.353923
  C     -0.724472    0.014688    0.000671
  N      0.471556    0.266191    0.049553
  H     -1.200026   -0.964689   -0.167331
  H      1.660992   -0.964604   -0.155843
  H      1.511653    0.336710    0.053840
    5
 TRAJECTORY GEOMETRY     -94.353899
  C     -0.737924    0.036006    0.004115
  N      0.480783    0.227030    0.041672
  H     -1.204316   -0.954691   -0.162816
  H      1.636398   -0.970495   -0.153920
  H      1.491862    0.387381    0.062658
    5
 TRAJECTORY GEOMETRY     -94.353757
  C     -0.726284    0.017365    0.001280
  N      0.471862    0.260834    0.047795
  H     -1.206036   -0.960936   -0.165931
  H      1.669631   -0.968005   -0.156539
  H      1.508065    0.345326    0.057363
    5
 TRAJECTORY GEOMETRY     -94.353759
  C     -0.737165    0.034576    0.004039
  N      0.479453    0.229021    0.041369
  H     -1.209912   -0.952618   -0.162155
  H      1.649817   -0.972311   -0.154835
  H      1.491839    0.386228    0.064510
    5
 TRAJECTORY GEOMETRY     -94.353630
  C     -0.736072    0.032849    0.003763
  N      0.478689    0.232193    0.042004
  H     -1.209602   -0.953410   -0.162520
  H      1.651891   -0.971880   -0.155008
  H      1.493447    0.382154    0.063815
    5
 TRAJECTORY GEOMETRY     -94.353659
  C     -0.727501    0.019033    0.001613
  N      0.472380    0.257185    0.046723
  H     -1.209848   -0.958482   -0.165008
  H      1.673523   -0.969009   -0.156729
  H      1.505826    0.350437    0.059314
