# Supplementary material for: Constrained Structure Minimizations on Hyperspheres for Minimum Energy Path Following
Source: J Chem Inf Model. 2025 Apr 1;65(7):3488–501. doi: 10.1021/acs.jcim.4c02351 (PMC12004539; doi:10.1021/acs.jcim.4c02351)
Supplement: Supplementary file 1 — ci4c02351_si_001.zip [file ci4c02351_si_001.zip › data_availability/rxn2/outputs/SADDLE/5/rxn2-sad.new]

TITLE RXN2 SADDLE
BASIS (DZVP-GGA)
AUXIS (GEN-A2*)
SCFTYPE MAX=1000 TOL=1.0E-7 CDF=1.0E-7
VXCTYPE PBE
CHARGE 0
GRID FIXED FINE
MATINV ANALYTIC DIA
OPTIMIZE TS
UPDATE POWELL
HESSIAN NUMERIC
#
# Transition state start structure                                              
#
GEOMETRY CARTESIAN ANGSTROM       
C    -0.727501    0.019033    0.001613    6  12.011000
N     0.472380    0.257185    0.046723    7  14.006740
H    -1.209848   -0.958482   -0.165008    1   1.007940
H     1.673523   -0.969009   -0.156729    1   1.007940
H     1.505826    0.350437    0.059314    1   1.007940
