# Supplementary material for: Constrained Structure Minimizations on Hyperspheres for Minimum Energy Path Following
Source: J Chem Inf Model. 2025 Apr 1;65(7):3488–501. doi: 10.1021/acs.jcim.4c02351 (PMC12004539; doi:10.1021/acs.jcim.4c02351)
Supplement: Supplementary file 1 — ci4c02351_si_001.zip [file ci4c02351_si_001.zip › data_availability/rxn2/outputs/SADDLE/5/rxn2-sad.out]

 Executing /home/jasa/demon/6.2.4/object.mpi/deMon.6.2.4.mpi.

node14
node14
node14
node14
node14
node14
node14
node14
node14
node14
node14
node14
node14
node14
node14
node14
node14
node14
node14
node14
node14
node14
node14
node14
node15
node15
node15
node15
node15
node15
node15
node15
node15
node15
node15
node15
node15
node15
node15
node15
node15
node15
node15
node15
node15
node15
node15
node15
(node14:0,1,2,3,4,5,6,7,8,9,10,11,12,13,14,15,16,17,18,19,20,21,22,23)
(node15:24,25,26,27,28,29,30,31,32,33,34,35,36,37,38,39,40,41,42,43,44,45,46,47)

real	11m50.778s
user	236m41.260s
sys	46m55.186s
15M	.
 ******************************************************************************
 ******************************************************************************
 ***                                                                        ***
 ***                              PROGRAM deMon2k                           ***
 ***                                                                        ***
 ***                        (VERSION 6.2.4, Sep. 2023)                      ***
 ***                                                                        ***
 ***     COPYRIGHT (C) BY THE INTERNATIONAL DEMON DEVELOPERS COMMUNITY      ***
 ***                                                                        ***
 ***  AUTHORS: A.M. Koster, G. Geudtner, A. Alvarez-Ibarra, M.C. Amirani,   ***
 ***           P. Calaminici, A.A.M. Carranza, M.E. Casida, J. Carmona-     ***
 ***           Espindola, J. Cuny, F.A. Delesma, R. Delgado-Venegas, V.D.   ***
 ***           Dominguez, R. Flores-Moreno, G.U. Gamboa, A. Goursot, T.     ***
 ***           Heine, K. Hermann, A. Ipatov, F. Janetzko, A. de la Lande,   ***
 ***           F. Louisnard, J. Martin del Campo, N. Pedroza Montero, L.G.  ***
 ***           M. Pettersson, D. Mejia-Rodriguez, J. Reveles, J. Vasquez-   ***
 ***           Perez, A. Vela, B. Zuniga-Gutierrez and D.R. Salahub         ***
 ***                                                                        ***
 ******************************************************************************
 ******************************************************************************
                                                                                

 FIRST TIMING           DATE: SAT FEB 15 11:13:55 2025  TOTAL TIME:       0.173
                                                                                

 INITIALIZATION                   STEP TIME:     0.034  TOTAL TIME:       0.210

 ******************************************************************************

 RXN2 SADDLE

 ******************************************************************************

 
 *** MOLECULAR SIMULATION DATA ***
 
 MOLECULAR CHARGE: 0
 NUMBER OF ATOMS: 5
 MOLECULAR SIMULATION TYPE: QM ONLY
 
 *** MOLECULAR QM DATA ***
 
 MULTIPLICITY: 1
 NUMBER OF QM ATOMS: 5
 NUMBER OF ELECTRONS: 16
 
 *** SCF OPTIONS ***
 
 SCF THEORY: RESTRICTED KOHN-SHAM (RKS)
 DIAGONALIZER: RS
 START GUESS: HUECKEL DENSITY
 SCF TOLERANCE: 0.100E-06
 POTENTIAL DENSITY: FITTED DENSITY
 NUMBER OF SCF ITERATIONS: 1000
 DIIS ACCELERATION: ON
 XC-POTENTIAL: PBE96 - PBE
 GRID TECHNIQUE: FIXED
 GRID PRUNING: ON
 GRID METHOD: DIRECT
 GRID TYPE: (99,590)p
 ATOMIC WEIGHT FUNCTION: BECKE SCREENED
 RADIAL QUADRATURE TYPE: EULER-MACLAURIN
 SCF METHODE: DIRECT & DOUBLE ASYMPTOTIC EXPANSION
 FREEZE AUXILIARY FUNCTIONS: OFF
 ANALYTICAL FIT SOLVER: DIAGONAL SVD
 SVD THRESHOLD: 0.100E-05
 SCF SCREENING: 0.625E-11
 SYMMETRY USE: NONE
 ROTATION OF THE ANGULAR GRIDS: OFF
 SCF PRINTING UNTIL CYCLE 0
 SPHERICAL ORBITALS WILL BE USED
 
 *** SADDLE INTERPOLATION OPTIONS ***
 
 SADDLE TOLERANCE: 0.100
 NUMBER OF INTERPOLATION STEPS: 500
 INTERPOLATION DISTANCE REDUCTION [%]: 5.00
 REACTANT-PRODUCT ALIGNMENT ENABLED
 
 *** ACTIVATED INTERFACE PORTS ***
 
 FILE deMon.mol WILL BE WRITTEN
 
 
 *** GEOMETRY ***


 INPUT ORIENTATION IN ANGSTROM

  NO.  ATOM        X            Y            Z      Z-ATOM   MASS   TYPE OPTXYZ

    1  N        -0.566312    -0.015883     0.000000     7    14.007  QM       
    2  C         0.753777     0.102582     0.000000     6    12.011  QM       
    3  H        -1.142128     0.833962     0.000000     1     1.008  QM       
    4  H        -1.125103    -0.888519     0.000000     1     1.008  QM       
    5  H         1.154638    -0.947134     0.000000     1     1.008  QM       


 
 
 *** ERI STATISTIC ***
 
 Est. Integrated ERIs: 273672
 Est. Asymptotic ERIS: 0
                                                                                

 INPUT                            STEP TIME:     0.059  TOTAL TIME:       0.270
 
 *** THE INPUT ORIENTATION IS USED ***
 
 POINT GROUP: Cs
 
 GROUP ORDER: 2


 STANDARD ORIENTATION IN ANGSTROM

  NO.  ATOM        X              Y              Z        Z-ATOM   MASS   TYPE

    1  N        -0.566312      -0.015883       0.000000       7    14.007  QM
    2  C         0.753777       0.102582       0.000000       6    12.011  QM
    3  H        -1.142128       0.833962       0.000000       1     1.008  QM
    4  H        -1.125103      -0.888519       0.000000       1     1.008  QM
    5  H         1.154638      -0.947134       0.000000       1     1.008  QM
                                                                                

 SYMMETRY ANALYSIS                STEP TIME:     0.000  TOTAL TIME:       0.273
 
 NUMBER OF TB ORBITALS: 13
                                                                                

 START GUESS                      STEP TIME:     1.820  TOTAL TIME:       2.096
 
 
 GENERAL BASIS SET: (DZVP-GGA)
 
 NUMBER OF SHELLS: 21
 NUMBER OF ORBITALS: 45
 NUMBER OF PRIMITIVE GAUSSIAN EXPONENTS: 48
 
 
 GENERAL AUXIS SET: (GEN-A2*)
 
 NUMBER OF AUXILIARY FUNCTION SETS: 26
 NUMBER OF AUXILIARY FUNCTION SHELLS: 62
 NUMBER OF AUXILIARY FUNCTION: 252
 
 
 
 *** WARNING IN INVCDERI ***
 
 *** 4 COULOMB EIGENVALUES ARE QUENCHED ***
                                                                                

 MPI AUXILIARY FUNCTION FIT       STEP TIME:     0.039  TOTAL TIME:       2.139  
                                                                                

 CORE INTEGRALS                   STEP TIME:     0.044  TOTAL TIME:       2.141
                                                                                

 NULLSPACE                        STEP TIME:     0.001  TOTAL TIME:       2.147
                                                                                

 FIXED GRID GENERATION            STEP TIME:     0.000  TOTAL TIME:       2.165

 CYCLE:    1    EUPPER =     -113.608312165318    CDMIX =        0.300000000000
 CYCLE:    1    ELOWER =     -187.053424613877    SHIFT =        0.000000000000
 CYCLE:    1    EXC    =      -12.831655244812    ERCDC =       10.308482176898
 CYCLE:    1    ETOTAL =     -126.439967410129    ERROR =       73.445112448559

 CYCLE:    2    EUPPER =     -111.716228099718    CDMIX =        0.300000000000
 CYCLE:    2    ELOWER =     -113.851508825778    SHIFT =        0.000000000000
 CYCLE:    2    EXC    =      -13.095650702560    ERCDC =        1.518717614075
 CYCLE:    2    ETOTAL =     -124.811878802278    ERROR =        2.135280726059

 CYCLE:    3    EUPPER =     -113.429563344617    CDMIX =        0.300000000000
 CYCLE:    3    ELOWER =     -113.518931694919    SHIFT =        0.000000000000
 CYCLE:    3    EXC    =      -13.196101750817    ERCDC =        0.278698046691
 CYCLE:    3    ETOTAL =     -126.625665095434    ERROR =        0.089368350303

 CYCLE:    4    EUPPER =     -113.555039637008    CDMIX =        0.300000000000
 CYCLE:    4    ELOWER =     -113.574592004761    SHIFT =        0.000000000000
 CYCLE:    4    EXC    =      -13.240192741024    ERCDC =        0.101404694677
 CYCLE:    4    ETOTAL =     -126.795232378032    ERROR =        0.019552367753

 CYCLE:    5    EUPPER =     -113.593418785416    CDMIX =        0.300000000000
 CYCLE:    5    ELOWER =     -113.600018583485    SHIFT =        0.000000000000
 CYCLE:    5    EXC    =      -13.261479882775    ERCDC =        0.057959256078
 CYCLE:    5    ETOTAL =     -126.854898668191    ERROR =        0.006599798069

 CYCLE:    6    EUPPER =     -113.605595593312    CDMIX =        0.300000000000
 CYCLE:    6    ELOWER =     -113.608233391241    SHIFT =        0.000000000000
 CYCLE:    6    EXC    =      -13.273294524118    ERCDC =        0.034902473294
 CYCLE:    6    ETOTAL =     -126.878890117430    ERROR =        0.002637797929

 CYCLE:    7    EUPPER =     -113.610189234483    CDMIX =        0.300000000000
 CYCLE:    7    ELOWER =     -113.611296072584    SHIFT =        0.000000000000
 CYCLE:    7    EXC    =      -13.290627490692    EDIIS =        0.021908549795
 CYCLE:    7    ETOTAL =     -126.900816725175    ERROR =        0.001106838101

 CYCLE:    8    EUPPER =     -113.610858290899    CDMIX =        0.300000000000
 CYCLE:    8    ELOWER =     -113.610901006592    SHIFT =        0.000000000000
 CYCLE:    8    EXC    =      -13.293459663653    EDIIS =        0.006025709846
 CYCLE:    8    ETOTAL =     -126.904317954552    ERROR =        0.000042715693

 CYCLE:    9    EUPPER =     -113.615352217257    CDMIX =        0.300000000000
 CYCLE:    9    ELOWER =     -113.615353967644    SHIFT =        0.000000000000
 CYCLE:    9    EXC    =      -13.293050333994    EDIIS =        0.001103278924
 CYCLE:    9    ETOTAL =     -126.908402551251    ERROR =        0.000001750388

 CYCLE:   10    EUPPER =     -113.614696415132    CDMIX =        0.300000000000
 CYCLE:   10    ELOWER =     -113.614696443808    SHIFT =        0.000000000000
 CYCLE:   10    EXC    =      -13.293058436713    EDIIS =        0.000150531453
 CYCLE:   10    ETOTAL =     -126.907754851844    ERROR =        0.000000028677

 CYCLE:   11    EUPPER =     -113.614701718022    CDMIX =        0.300000000000
 CYCLE:   11    ELOWER =     -113.614701723491    SHIFT =        0.000000000000
 CYCLE:   11    EXC    =      -13.293052259421    EDIIS =        0.000073425206
 CYCLE:   11    ETOTAL =     -126.907753977444    ERROR =        0.000000005469

 CYCLE:   12    EUPPER =     -113.614671639256    CDMIX =        0.300000000000
 CYCLE:   12    ELOWER =     -113.614671642170    SHIFT =        0.000000000000
 CYCLE:   12    EXC    =      -13.293056910318    EDIIS =        0.000055919209
 CYCLE:   12    ETOTAL =     -126.907728549574    ERROR =        0.000000002915

 CYCLE:   13    EUPPER =     -113.614686680982    CDMIX =        0.300000000000
 CYCLE:   13    ELOWER =     -113.614686681018    SHIFT =        0.000000000000
 CYCLE:   13    EXC    =      -13.293057238398    EDIIS =        0.000006839629
 CYCLE:   13    ETOTAL =     -126.907743919380    ERROR =        0.000000000036

 CYCLE:   14    EUPPER =     -113.614687855757    CDMIX =        0.300000000000
 CYCLE:   14    ELOWER =     -113.614687855768    SHIFT =        0.000000000000
 CYCLE:   14    EXC    =      -13.293055815209    EDIIS =        0.000002905540
 CYCLE:   14    ETOTAL =     -126.907743670966    ERROR =        0.000000000011

 CYCLE:   15    EUPPER =     -113.614685874954    CDMIX =        0.300000000000
 CYCLE:   15    ELOWER =     -113.614685874959    SHIFT =        0.000000000000
 CYCLE:   15    EXC    =      -13.293056650485    EDIIS =        0.000002508496
 CYCLE:   15    ETOTAL =     -126.907742525439    ERROR =        0.000000000005

 CYCLE:   16    EUPPER =     -113.614686826896    CDMIX =        0.300000000000
 CYCLE:   16    ELOWER =     -113.614686826896    SHIFT =        0.000000000000
 CYCLE:   16    EXC    =      -13.293056639216    EDIIS =        0.000001022102
 CYCLE:   16    ETOTAL =     -126.907743466112    ERROR =        0.000000000001
 
 DIIS FAILED
 

 CYCLE:   17    EUPPER =     -113.614686928348    CDMIX =        0.300000000000
 CYCLE:   17    ELOWER =     -113.614686928348    SHIFT =        0.000000000000
 CYCLE:   17    EXC    =      -13.293056555830    ERCDC =        0.000001287198
 CYCLE:   17    ETOTAL =     -126.907743484178    ERROR =        0.000000000000
 
 DIIS FAILED
 

 CYCLE:   18    EUPPER =     -113.614686792508    CDMIX =        0.300000000000
 CYCLE:   18    ELOWER =     -113.614686792508    SHIFT =        0.000000000000
 CYCLE:   18    EXC    =      -13.293056538212    ERCDC =        0.000000907484
 CYCLE:   18    ETOTAL =     -126.907743330720    ERROR =        0.000000000000
 
 DIIS FAILED
 

 CYCLE:   19    EUPPER =     -113.614686761439    CDMIX =        0.300000000000
 CYCLE:   19    ELOWER =     -113.614686761439    SHIFT =        0.000000000000
 CYCLE:   19    EXC    =      -13.293056535200    ERCDC =        0.000000636021
 CYCLE:   19    ETOTAL =     -126.907743296639    ERROR =       -0.000000000000
 
 DIIS FAILED
 

 CYCLE:   20    EUPPER =     -113.614686754042    CDMIX =        0.200000000000
 CYCLE:   20    ELOWER =     -113.614686754042    SHIFT =        0.000000000000
 CYCLE:   20    EXC    =      -13.293056535311    ERCDC =        0.000000444027
 CYCLE:   20    ETOTAL =     -126.907743289352    ERROR =        0.000000000000
 
 DIIS FAILED
 

 CYCLE:   21    EUPPER =     -113.614686752640    CDMIX =        0.133333333333
 CYCLE:   21    ELOWER =     -113.614686752640    SHIFT =        0.000000000000
 CYCLE:   21    EXC    =      -13.293056535643    ERCDC =        0.000000309977
 CYCLE:   21    ETOTAL =     -126.907743288283    ERROR =        0.000000000000
 
 DIIS FAILED
 

 CYCLE:   22    EUPPER =     -113.614686752582    CDMIX =        0.100000000000
 CYCLE:   22    ELOWER =     -113.614686752582    SHIFT =        0.000000000000
 CYCLE:   22    EXC    =      -13.293056535827    ERCDC =        0.000000247683
 CYCLE:   22    ETOTAL =     -126.907743288409    ERROR =        0.000000000000
 
 DIIS FAILED
 

 CYCLE:   23    EUPPER =     -113.614686752602    CDMIX =        0.100000000000
 CYCLE:   23    ELOWER =     -113.614686752602    SHIFT =        0.000000000000
 CYCLE:   23    EXC    =      -13.293056535946    ERCDC =        0.000000214532
 CYCLE:   23    ETOTAL =     -126.907743288548    ERROR =        0.000000000000
 
 DIIS FAILED
 

 CYCLE:   24    EUPPER =     -113.614686752626    CDMIX =        0.100000000000
 CYCLE:   24    ELOWER =     -113.614686752626    SHIFT =        0.000000000000
 CYCLE:   24    EXC    =      -13.293056536049    ERCDC =        0.000000193002
 CYCLE:   24    ETOTAL =     -126.907743288676    ERROR =        0.000000000000
 
 DIIS FAILED
 

 CYCLE:   25    EUPPER =     -113.614686752655    CDMIX =        0.100000000000
 CYCLE:   25    ELOWER =     -113.614686752655    SHIFT =        0.000000000000
 CYCLE:   25    EXC    =      -13.293056536140    ERCDC =        0.000000173640
 CYCLE:   25    ETOTAL =     -126.907743288795    ERROR =        0.000000000000
 
 DIIS FAILED
 

 CYCLE:   26    EUPPER =     -113.614686752687    CDMIX =        0.100000000000
 CYCLE:   26    ELOWER =     -113.614686752687    SHIFT =        0.000000000000
 CYCLE:   26    EXC    =      -13.293056536218    ERCDC =        0.000000156225
 CYCLE:   26    ETOTAL =     -126.907743288906    ERROR =       -0.000000000000
 
 DIIS FAILED
 

 CYCLE:   27    EUPPER =     -113.614686752726    CDMIX =        0.100000000000
 CYCLE:   27    ELOWER =     -113.614686752726    SHIFT =        0.000000000000
 CYCLE:   27    EXC    =      -13.293056536285    ERCDC =        0.000000140564
 CYCLE:   27    ETOTAL =     -126.907743289011    ERROR =        0.000000000000
 
 DIIS FAILED
 

 CYCLE:   28    EUPPER =     -113.614686752766    CDMIX =        0.100000000000
 CYCLE:   28    ELOWER =     -113.614686752766    SHIFT =        0.000000000000
 CYCLE:   28    EXC    =      -13.293056536341    ERCDC =        0.000000126474
 CYCLE:   28    ETOTAL =     -126.907743289107    ERROR =       -0.000000000000

 CYCLE:   29    EUPPER =     -113.614686752803    CDMIX =        0.100000000000
 CYCLE:   29    ELOWER =     -113.614686752803    SHIFT =        0.000000000000
 CYCLE:   29    EXC    =      -13.293056536388    ERCDC =        0.000000113797
 CYCLE:   29    ETOTAL =     -126.907743289191    ERROR =       -0.000000000000

 CYCLE:   30    EUPPER =     -113.614686752836    CDMIX =        0.100000000000
 CYCLE:   30    ELOWER =     -113.614686752836    SHIFT =        0.000000000000
 CYCLE:   30    EXC    =      -13.293056536427    ERCDC =        0.000000102395
 CYCLE:   30    ETOTAL =     -126.907743289262    ERROR =        0.000000000000

 CYCLE:   31    EUPPER =     -113.614686752864    CDMIX =        0.100000000000
 CYCLE:   31    ELOWER =     -113.614686752864    SHIFT =        0.000000000000
 CYCLE:   31    EXC    =      -13.293056536459    ERCDC =        0.000000092138
 CYCLE:   31    ETOTAL =     -126.907743289323    ERROR =        0.000000000000

 CYCLE:   32    EUPPER =     -113.614686752888    CDMIX =        0.100000000000
 CYCLE:   32    ELOWER =     -113.614686752888    SHIFT =        0.000000000000
 CYCLE:   32    EXC    =      -13.293056536723    ERCDC =        0.000000082910
 CYCLE:   32    ETOTAL =     -126.907743289611    ERROR =        0.000000000000
 
 *** SCF CONVERGED ***
 

 ELECTRONIC CORE ENERGY      =       -190.944426307
 ELECTRONIC COULOMB ENERGY   =         77.329739554
 ELECTRONIC HARTREE ENERGY   =       -113.614686753

 EXCHANGE ENERGY             =        -12.787494897
 CORRELATION ENERGY          =         -0.505561640
 EXCHANGE-CORRELATION ENERGY =        -13.293056537

 ELECTRONIC SCF ENERGY       =       -126.907743290
 NUCLEAR-REPULSION ENERGY    =         32.449327406
 TOTAL SCF ENERGY            =        -94.458415884
                                                                                

 SCF ITERATION                    STEP TIME:     0.729  TOTAL TIME:       2.969
 
 
 
 *********************************************
 *** TRANSITION STATE SADDLE INTERPOLATION ***
 *********************************************


 UNRELAXED COORDINATES OF SADDLE STEP 0 IN ANGSTROM

  NO.  ATOM        X              Y              Z        Z-ATOM   MASS   TYPE

    1  C        -0.826419       0.013059      -0.000027       6    12.011  QM
    2  N         0.346919      -0.020684       0.000030       7    14.007  QM
    3  H        -1.908611       0.044055       0.000123       1     1.008  QM
    4  H         3.091125       0.033125      -0.000912       1     1.008  QM
    5  H         3.844486       0.054627       0.000688       1     1.008  QM


 UNRELAXED SCF-ENERGY CALCULATED IN 32 CYCLES
 
 UNRELAXED TOTAL SADDLE ENERGY = -94.478772121864
 


 ALIGNED COORDINATES OF REFERENCE STRUCTURE IN ANGSTROM

  NO.  ATOM        X              Y              Z        Z-ATOM   MASS   TYPE

    1  C        -0.826419       0.013059      -0.000027       6    12.011  QM
    2  N         0.346919      -0.020684       0.000030       7    14.007  QM
    3  H        -1.908611       0.044055       0.000123       1     1.008  QM
    4  H         3.091125       0.033125      -0.000912       1     1.008  QM
    5  H         3.844486       0.054627       0.000688       1     1.008  QM


 ALIGNED COORDINATES OF REACTANT IN ANGSTROM

  NO.  ATOM        X              Y              Z        Z-ATOM   MASS   TYPE

    1  C        -0.744819       0.153319       0.021000       6    12.011  QM
    2  N         0.563836      -0.054783      -0.007009       7    14.007  QM
    3  H        -1.217698      -0.855315      -0.126091       1     1.008  QM
    4  H         1.060597      -0.954860      -0.136740       1     1.008  QM
    5  H         1.197350       0.744451       0.109976       1     1.008  QM

 SIMILARITY INDEX: 0.633
 


 UNRELAXED COORDINATES OF SADDLE STEP 1 IN ANGSTROM

  NO.  ATOM        X              Y              Z        Z-ATOM   MASS   TYPE

    1  C        -0.822339       0.020072       0.001025       6    12.011  QM
    2  N         0.357765      -0.022389      -0.000322       7    14.007  QM
    3  H        -1.874065      -0.000913      -0.006187       1     1.008  QM
    4  H         2.989599      -0.016274      -0.007703       1     1.008  QM
    5  H         3.712129       0.089118       0.006153       1     1.008  QM


 UNRELAXED SCF-ENERGY CALCULATED IN 25 CYCLES
 
 UNRELAXED TOTAL SADDLE ENERGY = -94.477443615574
 
 INTERPOLATION DISTANCE: 6.6304701884


 RELAXED PRODUCT COORDINATES OF SADDLE STEP 1 IN ANGSTROM

  NO.  ATOM        X              Y              Z        Z-ATOM   MASS   TYPE

    1  C        -0.813621       0.003892      -0.000646       6    12.011  QM
    2  N         0.359864      -0.008754       0.000735       7    14.007  QM
    3  H        -1.896355       0.014446      -0.003807       1     1.008  QM
    4  H         2.970147      -0.021997      -0.008676       1     1.008  QM
    5  H         3.715952       0.084507       0.006572       1     1.008  QM


 NUMBER OF CONSTRAINED OPTIMIZATION CYCLES: 9
 
 RELAXED PRODUCT ENERGY = -94.478694651544
 
 ANGLE BETWEEN SUCCESSIVE SADDLE GRADIENTS: 0.285
 
 
 ERROR REACTANT - PRODUCT 0.020356237911
 
 
 DESADDLE_1 0.000077470320
 
 RMSQ FORCE :   0.0002183  MAXIMUM :   0.0003000  CONVERGED :NO 
 MAX FORCE  :   0.0005604  MAXIMUM :   0.0004500  CONVERGED :NO 


 UNRELAXED COORDINATES OF SADDLE STEP 2 IN ANGSTROM

  NO.  ATOM        X              Y              Z        Z-ATOM   MASS   TYPE

    1  C        -0.810181       0.011363       0.000437       6    12.011  QM
    2  N         0.370062      -0.011056       0.000348       7    14.007  QM
    3  H        -1.862422      -0.029042      -0.009921       1     1.008  QM
    4  H         2.874669      -0.068640      -0.015079       1     1.008  QM
    5  H         3.590022       0.117504       0.011743       1     1.008  QM


 UNRELAXED SCF-ENERGY CALCULATED IN 24 CYCLES
 
 UNRELAXED TOTAL SADDLE ENERGY = -94.477453473547
 
 INTERPOLATION DISTANCE: 6.2983408786


 RELAXED PRODUCT COORDINATES OF SADDLE STEP 2 IN ANGSTROM

  NO.  ATOM        X              Y              Z        Z-ATOM   MASS   TYPE

    1  C        -0.797325      -0.005189      -0.003469       6    12.011  QM
    2  N         0.375878       0.003036       0.002947       7    14.007  QM
    3  H        -1.879279      -0.020239      -0.005506       1     1.008  QM
    4  H         2.833912      -0.024310      -0.010401       1     1.008  QM
    5  H         3.581578       0.068977       0.006444       1     1.008  QM


 NUMBER OF CONSTRAINED OPTIMIZATION CYCLES: 17
 
 RELAXED PRODUCT ENERGY = -94.478434457681
 
 ANGLE BETWEEN SUCCESSIVE SADDLE GRADIENTS: 0.035
 
 
 ERROR REACTANT - PRODUCT 0.020278767590
 
 
 DESADDLE_1 0.000260193863
 
 RMSQ FORCE :   0.0003965  MAXIMUM :   0.0003000  CONVERGED :NO 
 MAX FORCE  :   0.0008638  MAXIMUM :   0.0004500  CONVERGED :NO 


 UNRELAXED COORDINATES OF SADDLE STEP 3 IN ANGSTROM

  NO.  ATOM        X              Y              Z        Z-ATOM   MASS   TYPE

    1  C        -0.794700       0.002736      -0.002245       6    12.011  QM
    2  N         0.385276       0.000145       0.002449       7    14.007  QM
    3  H        -1.846200      -0.061993      -0.011535       1     1.008  QM
    4  H         2.745246      -0.070838      -0.016718       1     1.008  QM
    5  H         3.462367       0.102751       0.011620       1     1.008  QM


 UNRELAXED SCF-ENERGY CALCULATED IN 26 CYCLES
 
 UNRELAXED TOTAL SADDLE ENERGY = -94.476915528862
 
 INTERPOLATION DISTANCE: 5.9829895493


 RELAXED PRODUCT COORDINATES OF SADDLE STEP 3 IN ANGSTROM

  NO.  ATOM        X              Y              Z        Z-ATOM   MASS   TYPE

    1  C        -0.785878      -0.012909      -0.002886       6    12.011  QM
    2  N         0.386546       0.014400       0.003371       7    14.007  QM
    3  H        -1.866979      -0.049069      -0.011630       1     1.008  QM
    4  H         2.730536      -0.077345      -0.018229       1     1.008  QM
    5  H         3.462668       0.097199       0.012001       1     1.008  QM


 NUMBER OF CONSTRAINED OPTIMIZATION CYCLES: 9
 
 RELAXED PRODUCT ENERGY = -94.477831723866
 
 ANGLE BETWEEN SUCCESSIVE SADDLE GRADIENTS: 0.605
 
 
 ERROR REACTANT - PRODUCT 0.020018573727
 
 
 DESADDLE_1 0.000602733815
 
 RMSQ FORCE :   0.0007925  MAXIMUM :   0.0003000  CONVERGED :NO 
 MAX FORCE  :   0.0018585  MAXIMUM :   0.0004500  CONVERGED :NO 

 
 *** RELAXING OF REACTANT STRUCTURE ***


 UNRELAXED COORDINATES OF SADDLE STEP 4 IN ANGSTROM

  NO.  ATOM        X              Y              Z        Z-ATOM   MASS   TYPE

    1  C        -0.744819       0.153319       0.021000       6    12.011  QM
    2  N         0.563836      -0.054783      -0.007009       7    14.007  QM
    3  H        -1.217698      -0.855315      -0.126091       1     1.008  QM
    4  H         1.060597      -0.954860      -0.136740       1     1.008  QM
    5  H         1.197350       0.744451       0.109976       1     1.008  QM


 UNRELAXED SCF-ENERGY CALCULATED IN 29 CYCLES
 
 UNRELAXED TOTAL SADDLE ENERGY = -94.458416594243
 


 RELAXED REACTANT COORDINATES OF SADDLE STEP 4 IN ANGSTROM

  NO.  ATOM        X              Y              Z        Z-ATOM   MASS   TYPE

    1  C        -0.744819       0.153319       0.021000       6    12.011  QM
    2  N         0.563836      -0.054783      -0.007009       7    14.007  QM
    3  H        -1.217698      -0.855315      -0.126091       1     1.008  QM
    4  H         1.060597      -0.954860      -0.136740       1     1.008  QM
    5  H         1.197350       0.744451       0.109976       1     1.008  QM


 NUMBER OF CONSTRAINED OPTIMIZATION CYCLES: -1
 
 RELAXED REACTANT ENERGY = -94.458416594243
 
 ANGLE BETWEEN SUCCESSIVE SADDLE GRADIENTS: 0.605
 
 
 ERROR REACTANT - PRODUCT 0.019415839913
 
 
 DESADDLE_1 0.019415129624
 
 RMSQ FORCE :   0.0007925  MAXIMUM :   0.0003000  CONVERGED :NO 
 MAX FORCE  :   0.0018585  MAXIMUM :   0.0004500  CONVERGED :NO 


 UNRELAXED COORDINATES OF SADDLE STEP 5 IN ANGSTROM

  NO.  ATOM        X              Y              Z        Z-ATOM   MASS   TYPE

    1  C        -0.783825      -0.004597      -0.001692       6    12.011  QM
    2  N         0.395411       0.010941       0.002852       7    14.007  QM
    3  H        -1.834515      -0.089381      -0.017353       1     1.008  QM
    4  H         2.647039      -0.121220      -0.024154       1     1.008  QM
    5  H         3.349402       0.129561       0.016900       1     1.008  QM


 UNRELAXED SCF-ENERGY CALCULATED IN 26 CYCLES
 
 UNRELAXED TOTAL SADDLE ENERGY = -94.476067174186
 
 INTERPOLATION DISTANCE: 5.6832406678


 RELAXED PRODUCT COORDINATES OF SADDLE STEP 5 IN ANGSTROM

  NO.  ATOM        X              Y              Z        Z-ATOM   MASS   TYPE

    1  C        -0.775222      -0.019552      -0.004186       6    12.011  QM
    2  N         0.396111       0.026037       0.005533       7    14.007  QM
    3  H        -1.853926      -0.079875      -0.016047       1     1.008  QM
    4  H         2.637141      -0.127740      -0.025861       1     1.008  QM
    5  H         3.346406       0.121924       0.015914       1     1.008  QM


 NUMBER OF CONSTRAINED OPTIMIZATION CYCLES: 10
 
 RELAXED PRODUCT ENERGY = -94.476789663596
 
 ANGLE BETWEEN SUCCESSIVE SADDLE GRADIENTS: 0.574
 
 
 ERROR REACTANT - PRODUCT 0.019415129624
 
 
 DESADDLE_1 0.001042060271
 
 RMSQ FORCE :   0.0013096  MAXIMUM :   0.0003000  CONVERGED :NO 
 MAX FORCE  :   0.0029925  MAXIMUM :   0.0004500  CONVERGED :NO 


 UNRELAXED COORDINATES OF SADDLE STEP 6 IN ANGSTROM

  NO.  ATOM        X              Y              Z        Z-ATOM   MASS   TYPE

    1  C        -0.773702      -0.010908      -0.002927       6    12.011  QM
    2  N         0.404497       0.021996       0.004906       7    14.007  QM
    3  H        -1.822114      -0.118647      -0.021549       1     1.008  QM
    4  H         2.558314      -0.169096      -0.031405       1     1.008  QM
    5  H         3.238954       0.153050       0.020617       1     1.008  QM


 UNRELAXED SCF-ENERGY CALCULATED IN 31 CYCLES
 
 UNRELAXED TOTAL SADDLE ENERGY = -94.474551331270
 
 INTERPOLATION DISTANCE: 5.3991874686


 RELAXED PRODUCT COORDINATES OF SADDLE STEP 6 IN ANGSTROM

  NO.  ATOM        X              Y              Z        Z-ATOM   MASS   TYPE

    1  C        -0.620352      -0.174735      -0.033487       6    12.011  QM
    2  N         0.159198       0.686501       0.136207       7    14.007  QM
    3  H        -1.332157      -0.974289      -0.193660       1     1.008  QM
    4  H         2.496736      -0.670590      -0.145180       1     1.008  QM
    5  H         3.195632      -0.401414      -0.077468       1     1.008  QM


 NUMBER OF CONSTRAINED OPTIMIZATION CYCLES: 44
 
 RELAXED PRODUCT ENERGY = -94.477236657443
 
 ANGLE BETWEEN SUCCESSIVE SADDLE GRADIENTS: 0.359
 
 
 ERROR REACTANT - PRODUCT 0.018373069353
 
 
 DESADDLE_1 -0.000446993848
 
 RMSQ FORCE :   0.0005425  MAXIMUM :   0.0003000  CONVERGED :NO 
 MAX FORCE  :   0.0010998  MAXIMUM :   0.0004500  CONVERGED :NO 


 UNRELAXED COORDINATES OF SADDLE STEP 7 IN ANGSTROM

  NO.  ATOM        X              Y              Z        Z-ATOM   MASS   TYPE

    1  C        -0.626576      -0.158332      -0.030763       6    12.011  QM
    2  N         0.179430       0.649436       0.129047       7    14.007  QM
    3  H        -1.326434      -0.968340      -0.190281       1     1.008  QM
    4  H         2.424929      -0.684804      -0.144758       1     1.008  QM
    5  H         3.095718      -0.344120      -0.068096       1     1.008  QM


 UNRELAXED SCF-ENERGY CALCULATED IN 33 CYCLES
 
 UNRELAXED TOTAL SADDLE ENERGY = -94.475538294327
 
 INTERPOLATION DISTANCE: 5.1103602350


 RELAXED PRODUCT COORDINATES OF SADDLE STEP 7 IN ANGSTROM

  NO.  ATOM        X              Y              Z        Z-ATOM   MASS   TYPE

    1  C        -0.616928      -0.177656      -0.034667       6    12.011  QM
    2  N         0.179816       0.668494       0.132900       7    14.007  QM
    3  H        -1.345840      -0.963033      -0.189319       1     1.008  QM
    4  H         2.420085      -0.690378      -0.145133       1     1.008  QM
    5  H         3.085225      -0.348192      -0.069571       1     1.008  QM


 NUMBER OF CONSTRAINED OPTIMIZATION CYCLES: 10
 
 RELAXED PRODUCT ENERGY = -94.476749478897
 
 ANGLE BETWEEN SUCCESSIVE SADDLE GRADIENTS: 0.483
 
 
 ERROR REACTANT - PRODUCT 0.018820063201
 
 
 DESADDLE_1 0.000487178546
 
 RMSQ FORCE :   0.0006588  MAXIMUM :   0.0003000  CONVERGED :NO 
 MAX FORCE  :   0.0012958  MAXIMUM :   0.0004500  CONVERGED :NO 

 
 *** RELAXING OF REACTANT STRUCTURE ***


 UNRELAXED COORDINATES OF SADDLE STEP 8 IN ANGSTROM

  NO.  ATOM        X              Y              Z        Z-ATOM   MASS   TYPE

    1  C        -0.744819       0.153319       0.021000       6    12.011  QM
    2  N         0.563836      -0.054783      -0.007009       7    14.007  QM
    3  H        -1.217698      -0.855315      -0.126091       1     1.008  QM
    4  H         1.060597      -0.954860      -0.136740       1     1.008  QM
    5  H         1.197350       0.744451       0.109976       1     1.008  QM


 UNRELAXED SCF-ENERGY CALCULATED IN 29 CYCLES
 
 UNRELAXED TOTAL SADDLE ENERGY = -94.458416594243
 


 RELAXED REACTANT COORDINATES OF SADDLE STEP 8 IN ANGSTROM

  NO.  ATOM        X              Y              Z        Z-ATOM   MASS   TYPE

    1  C        -0.744819       0.153319       0.021000       6    12.011  QM
    2  N         0.563836      -0.054783      -0.007009       7    14.007  QM
    3  H        -1.217698      -0.855315      -0.126091       1     1.008  QM
    4  H         1.060597      -0.954860      -0.136740       1     1.008  QM
    5  H         1.197350       0.744451       0.109976       1     1.008  QM


 NUMBER OF CONSTRAINED OPTIMIZATION CYCLES: -1
 
 RELAXED REACTANT ENERGY = -94.458416594243
 
 ANGLE BETWEEN SUCCESSIVE SADDLE GRADIENTS: 0.483
 
 
 ERROR REACTANT - PRODUCT 0.018332884655
 
 
 DESADDLE_1 0.018332884655
 
 RMSQ FORCE :   0.0006588  MAXIMUM :   0.0003000  CONVERGED :NO 
 MAX FORCE  :   0.0012958  MAXIMUM :   0.0004500  CONVERGED :NO 


 UNRELAXED COORDINATES OF SADDLE STEP 9 IN ANGSTROM

  NO.  ATOM        X              Y              Z        Z-ATOM   MASS   TYPE

    1  C        -0.623323      -0.161107      -0.031883       6    12.011  QM
    2  N         0.199017       0.632330       0.125905       7    14.007  QM
    3  H        -1.339433      -0.957647      -0.186157       1     1.008  QM
    4  H         2.352111      -0.703602      -0.144714       1     1.008  QM
    5  H         2.990831      -0.293560      -0.060593       1     1.008  QM


 UNRELAXED SCF-ENERGY CALCULATED IN 34 CYCLES
 
 UNRELAXED TOTAL SADDLE ENERGY = -94.474933697029
 
 INTERPOLATION DISTANCE: 4.8525833636


 RELAXED PRODUCT COORDINATES OF SADDLE STEP 9 IN ANGSTROM

  NO.  ATOM        X              Y              Z        Z-ATOM   MASS   TYPE

    1  C        -0.546153      -0.179260      -0.034251       6    12.011  QM
    2  N         0.109440       0.775901       0.156043       7    14.007  QM
    3  H        -1.131831      -1.070067      -0.220556       1     1.008  QM
    4  H         2.770664      -1.012830      -0.174858       1     1.008  QM
    5  H         2.432207      -0.344448      -0.100225       1     1.008  QM


 NUMBER OF CONSTRAINED OPTIMIZATION CYCLES: 40
 
 RELAXED PRODUCT ENERGY = -94.477485478866
 
 ANGLE BETWEEN SUCCESSIVE SADDLE GRADIENTS: 0.286
 
 
 ERROR REACTANT - PRODUCT 0.018332884655
 
 
 DESADDLE_1 -0.000735999969
 
 RMSQ FORCE :   0.0005587  MAXIMUM :   0.0003000  CONVERGED :NO 
 MAX FORCE  :   0.0013485  MAXIMUM :   0.0004500  CONVERGED :NO 


 UNRELAXED COORDINATES OF SADDLE STEP 10 IN ANGSTROM

  NO.  ATOM        X              Y              Z        Z-ATOM   MASS   TYPE

    1  C        -0.556086      -0.162631      -0.031488       6    12.011  QM
    2  N         0.132160       0.734367       0.147890       7    14.007  QM
    3  H        -1.136124      -1.059329      -0.215833       1     1.008  QM
    4  H         2.685161      -1.009931      -0.172952       1     1.008  QM
    5  H         2.370464      -0.290003      -0.089715       1     1.008  QM


 UNRELAXED SCF-ENERGY CALCULATED IN 41 CYCLES
 
 UNRELAXED TOTAL SADDLE ENERGY = -94.474125068916
 
 INTERPOLATION DISTANCE: 4.5510483657


 RELAXED PRODUCT COORDINATES OF SADDLE STEP 10 IN ANGSTROM

  NO.  ATOM        X              Y              Z        Z-ATOM   MASS   TYPE

    1  C        -0.548134      -0.182469      -0.036712       6    12.011  QM
    2  N         0.136998       0.751724       0.151740       7    14.007  QM
    3  H        -1.160514      -1.057522      -0.212903       1     1.008  QM
    4  H         2.665839      -0.992803      -0.172373       1     1.008  QM
    5  H         2.368690      -0.305159      -0.089539       1     1.008  QM


 NUMBER OF CONSTRAINED OPTIMIZATION CYCLES: 10
 
 RELAXED PRODUCT ENERGY = -94.476926060369
 
 ANGLE BETWEEN SUCCESSIVE SADDLE GRADIENTS: 0.405
 
 
 ERROR REACTANT - PRODUCT 0.019068884623
 
 
 DESADDLE_1 0.000559418496
 
 RMSQ FORCE :   0.0008894  MAXIMUM :   0.0003000  CONVERGED :NO 
 MAX FORCE  :   0.0017514  MAXIMUM :   0.0004500  CONVERGED :NO 


 UNRELAXED COORDINATES OF SADDLE STEP 11 IN ANGSTROM

  NO.  ATOM        X              Y              Z        Z-ATOM   MASS   TYPE

    1  C        -0.557968      -0.165680      -0.033827       6    12.011  QM
    2  N         0.158340       0.711398       0.143802       7    14.007  QM
    3  H        -1.163373      -1.047412      -0.208563       1     1.008  QM
    4  H         2.585577      -0.990906      -0.170592       1     1.008  QM
    5  H         2.310123      -0.252678      -0.079563       1     1.008  QM


 UNRELAXED SCF-ENERGY CALCULATED IN 41 CYCLES
 
 UNRELAXED TOTAL SADDLE ENERGY = -94.473417312442
 
 INTERPOLATION DISTANCE: 4.3186517621


 RELAXED PRODUCT COORDINATES OF SADDLE STEP 11 IN ANGSTROM

  NO.  ATOM        X              Y              Z        Z-ATOM   MASS   TYPE

    1  C        -0.551197      -0.184793      -0.037049       6    12.011  QM
    2  N         0.163998       0.727300       0.146470       7    14.007  QM
    3  H        -1.186343      -1.044082      -0.208523       1     1.008  QM
    4  H         2.565522      -0.971590      -0.169843       1     1.008  QM
    5  H         2.308682      -0.268624      -0.079174       1     1.008  QM


 NUMBER OF CONSTRAINED OPTIMIZATION CYCLES: 10
 
 RELAXED PRODUCT ENERGY = -94.476104250374
 
 ANGLE BETWEEN SUCCESSIVE SADDLE GRADIENTS: 0.380
 
 
 ERROR REACTANT - PRODUCT 0.018509466127
 
 
 DESADDLE_1 0.000821809995
 
 RMSQ FORCE :   0.0013205  MAXIMUM :   0.0003000  CONVERGED :NO 
 MAX FORCE  :   0.0025137  MAXIMUM :   0.0004500  CONVERGED :NO 

 
 *** RELAXING OF REACTANT STRUCTURE ***


 UNRELAXED COORDINATES OF SADDLE STEP 12 IN ANGSTROM

  NO.  ATOM        X              Y              Z        Z-ATOM   MASS   TYPE

    1  C        -0.744819       0.153319       0.021000       6    12.011  QM
    2  N         0.563836      -0.054783      -0.007009       7    14.007  QM
    3  H        -1.217698      -0.855315      -0.126091       1     1.008  QM
    4  H         1.060597      -0.954860      -0.136740       1     1.008  QM
    5  H         1.197350       0.744451       0.109976       1     1.008  QM


 UNRELAXED SCF-ENERGY CALCULATED IN 29 CYCLES
 
 UNRELAXED TOTAL SADDLE ENERGY = -94.458416594243
 


 RELAXED REACTANT COORDINATES OF SADDLE STEP 12 IN ANGSTROM

  NO.  ATOM        X              Y              Z        Z-ATOM   MASS   TYPE

    1  C        -0.744819       0.153319       0.021000       6    12.011  QM
    2  N         0.563836      -0.054783      -0.007009       7    14.007  QM
    3  H        -1.217698      -0.855315      -0.126091       1     1.008  QM
    4  H         1.060597      -0.954860      -0.136740       1     1.008  QM
    5  H         1.197350       0.744451       0.109976       1     1.008  QM


 NUMBER OF CONSTRAINED OPTIMIZATION CYCLES: -1
 
 RELAXED REACTANT ENERGY = -94.458416594243
 
 ANGLE BETWEEN SUCCESSIVE SADDLE GRADIENTS: 0.380
 
 
 ERROR REACTANT - PRODUCT 0.017687656131
 
 
 DESADDLE_1 0.017687656131
 
 RMSQ FORCE :   0.0013205  MAXIMUM :   0.0003000  CONVERGED :NO 
 MAX FORCE  :   0.0025137  MAXIMUM :   0.0004500  CONVERGED :NO 


 UNRELAXED COORDINATES OF SADDLE STEP 13 IN ANGSTROM

  NO.  ATOM        X              Y              Z        Z-ATOM   MASS   TYPE

    1  C        -0.560878      -0.167887      -0.034147       6    12.011  QM
    2  N         0.183990       0.688196       0.138796       7    14.007  QM
    3  H        -1.187911      -1.034644      -0.204402       1     1.008  QM
    4  H         2.490276      -0.970754      -0.168188       1     1.008  QM
    5  H         2.253116      -0.217971      -0.069717       1     1.008  QM


 UNRELAXED SCF-ENERGY CALCULATED IN 41 CYCLES
 
 UNRELAXED TOTAL SADDLE ENERGY = -94.472412572835
 
 INTERPOLATION DISTANCE: 4.0981378950


 RELAXED PRODUCT COORDINATES OF SADDLE STEP 13 IN ANGSTROM

  NO.  ATOM        X              Y              Z        Z-ATOM   MASS   TYPE

    1  C        -0.554211      -0.186348      -0.037154       6    12.011  QM
    2  N         0.189760       0.703102       0.141204       7    14.007  QM
    3  H        -1.209930      -1.030445      -0.204260       1     1.008  QM
    4  H         2.468848      -0.950289      -0.167177       1     1.008  QM
    5  H         2.252038      -0.234475      -0.069470       1     1.008  QM


 NUMBER OF CONSTRAINED OPTIMIZATION CYCLES: 10
 
 RELAXED PRODUCT ENERGY = -94.474948902630
 
 ANGLE BETWEEN SUCCESSIVE SADDLE GRADIENTS: 0.364
 
 
 ERROR REACTANT - PRODUCT 0.017687656131
 
 
 DESADDLE_1 0.001155347744
 
 RMSQ FORCE :   0.0019068  MAXIMUM :   0.0003000  CONVERGED :NO 
 MAX FORCE  :   0.0034942  MAXIMUM :   0.0004500  CONVERGED :NO 


 UNRELAXED COORDINATES OF SADDLE STEP 14 IN ANGSTROM

  NO.  ATOM        X              Y              Z        Z-ATOM   MASS   TYPE

    1  C        -0.563741      -0.169364      -0.034246       6    12.011  QM
    2  N         0.208464       0.665208       0.133794       7    14.007  QM
    3  H        -1.210318      -1.021689      -0.200351       1     1.008  QM
    4  H         2.398436      -0.950518      -0.165655       1     1.008  QM
    5  H         2.199303      -0.185528      -0.060497       1     1.008  QM


 UNRELAXED SCF-ENERGY CALCULATED IN 41 CYCLES
 
 UNRELAXED TOTAL SADDLE ENERGY = -94.470980386743
 
 INTERPOLATION DISTANCE: 3.8889523689


 RELAXED PRODUCT COORDINATES OF SADDLE STEP 14 IN ANGSTROM

  NO.  ATOM        X              Y              Z        Z-ATOM   MASS   TYPE

    1  C        -0.557033      -0.187147      -0.037184       6    12.011  QM
    2  N         0.214163       0.679365       0.136078       7    14.007  QM
    3  H        -1.230747      -1.017159      -0.199974       1     1.008  QM
    4  H         2.375169      -0.929302      -0.164365       1     1.008  QM
    5  H         2.198597      -0.202661      -0.060538       1     1.008  QM


 NUMBER OF CONSTRAINED OPTIMIZATION CYCLES: 10
 
 RELAXED PRODUCT ENERGY = -94.473371572123
 
 ANGLE BETWEEN SUCCESSIVE SADDLE GRADIENTS: 0.355
 
 
 ERROR REACTANT - PRODUCT 0.016532308387
 
 
 DESADDLE_1 0.001577330507
 
 RMSQ FORCE :   0.0026905  MAXIMUM :   0.0003000  CONVERGED :NO 
 MAX FORCE  :   0.0047594  MAXIMUM :   0.0004500  CONVERGED :NO 


 UNRELAXED COORDINATES OF SADDLE STEP 15 IN ANGSTROM

  NO.  ATOM        X              Y              Z        Z-ATOM   MASS   TYPE

    1  C        -0.566422      -0.170124      -0.034275       6    12.011  QM
    2  N         0.231647       0.642658       0.128924       7    14.007  QM
    3  H        -1.230095      -1.009066      -0.196280       1     1.008  QM
    4  H         2.309441      -0.930580      -0.162983       1     1.008  QM
    5  H         2.148535      -0.155306      -0.052013       1     1.008  QM


 UNRELAXED SCF-ENERGY CALCULATED IN 41 CYCLES
 
 UNRELAXED TOTAL SADDLE ENERGY = -94.469020419114
 
 INTERPOLATION DISTANCE: 3.6905093869


 RELAXED PRODUCT COORDINATES OF SADDLE STEP 15 IN ANGSTROM

  NO.  ATOM        X              Y              Z        Z-ATOM   MASS   TYPE

    1  C        -0.560150      -0.187258      -0.037069       6    12.011  QM
    2  N         0.236942       0.656180       0.130927       7    14.007  QM
    3  H        -1.247048      -1.004475      -0.195565       1     1.008  QM
    4  H         2.281008      -0.908787      -0.162339       1     1.008  QM
    5  H         2.152530      -0.172953      -0.051195       1     1.008  QM


 NUMBER OF CONSTRAINED OPTIMIZATION CYCLES: 13
 
 RELAXED PRODUCT ENERGY = -94.471272285337
 
 ANGLE BETWEEN SUCCESSIVE SADDLE GRADIENTS: 0.302
 
 
 ERROR REACTANT - PRODUCT 0.014954977880
 
 
 DESADDLE_1 0.002099286786
 
 RMSQ FORCE :   0.0036366  MAXIMUM :   0.0003000  CONVERGED :NO 
 MAX FORCE  :   0.0068110  MAXIMUM :   0.0004500  CONVERGED :NO 

 
 *** RELAXING OF REACTANT STRUCTURE ***


 UNRELAXED COORDINATES OF SADDLE STEP 16 IN ANGSTROM

  NO.  ATOM        X              Y              Z        Z-ATOM   MASS   TYPE

    1  C        -0.744819       0.153319       0.021000       6    12.011  QM
    2  N         0.563836      -0.054783      -0.007009       7    14.007  QM
    3  H        -1.217698      -0.855315      -0.126091       1     1.008  QM
    4  H         1.060597      -0.954860      -0.136740       1     1.008  QM
    5  H         1.197350       0.744451       0.109976       1     1.008  QM


 UNRELAXED SCF-ENERGY CALCULATED IN 29 CYCLES
 
 UNRELAXED TOTAL SADDLE ENERGY = -94.458416594243
 


 RELAXED REACTANT COORDINATES OF SADDLE STEP 16 IN ANGSTROM

  NO.  ATOM        X              Y              Z        Z-ATOM   MASS   TYPE

    1  C        -0.744819       0.153319       0.021000       6    12.011  QM
    2  N         0.563836      -0.054783      -0.007009       7    14.007  QM
    3  H        -1.217698      -0.855315      -0.126091       1     1.008  QM
    4  H         1.060597      -0.954860      -0.136740       1     1.008  QM
    5  H         1.197350       0.744451       0.109976       1     1.008  QM


 NUMBER OF CONSTRAINED OPTIMIZATION CYCLES: -1
 
 RELAXED REACTANT ENERGY = -94.458416594243
 
 ANGLE BETWEEN SUCCESSIVE SADDLE GRADIENTS: 0.302
 
 
 ERROR REACTANT - PRODUCT 0.012855691094
 
 
 DESADDLE_1 0.012855691094
 
 RMSQ FORCE :   0.0036366  MAXIMUM :   0.0003000  CONVERGED :NO 
 MAX FORCE  :   0.0068110  MAXIMUM :   0.0004500  CONVERGED :NO 


 UNRELAXED COORDINATES OF SADDLE STEP 17 IN ANGSTROM

  NO.  ATOM        X              Y              Z        Z-ATOM   MASS   TYPE

    1  C        -0.569383      -0.170229      -0.034165       6    12.011  QM
    2  N         0.253287       0.620632       0.124030       7    14.007  QM
    3  H        -1.245580      -0.997017      -0.192091       1     1.008  QM
    4  H         2.219987      -0.911090      -0.161059       1     1.008  QM
    5  H         2.104771      -0.127082      -0.043136       1     1.008  QM


 UNRELAXED SCF-ENERGY CALCULATED IN 32 CYCLES
 
 UNRELAXED TOTAL SADDLE ENERGY = -94.466467953755
 
 INTERPOLATION DISTANCE: 3.5026425808


 RELAXED PRODUCT COORDINATES OF SADDLE STEP 17 IN ANGSTROM

  NO.  ATOM        X              Y              Z        Z-ATOM   MASS   TYPE

    1  C        -0.562249      -0.186258      -0.036976       6    12.011  QM
    2  N         0.257951       0.634924       0.126422       7    14.007  QM
    3  H        -1.257707      -0.995569      -0.191793       1     1.008  QM
    4  H         2.188903      -0.890431      -0.159694       1     1.008  QM
    5  H         2.105969      -0.147133      -0.044013       1     1.008  QM


 NUMBER OF CONSTRAINED OPTIMIZATION CYCLES: 13
 
 RELAXED PRODUCT ENERGY = -94.468532021547
 
 ANGLE BETWEEN SUCCESSIVE SADDLE GRADIENTS: 0.308
 
 
 ERROR REACTANT - PRODUCT 0.012855691094
 
 
 DESADDLE_1 0.002740263789
 
 RMSQ FORCE :   0.0049420  MAXIMUM :   0.0003000  CONVERGED :NO 
 MAX FORCE  :   0.0090462  MAXIMUM :   0.0004500  CONVERGED :NO 


 UNRELAXED COORDINATES OF SADDLE STEP 18 IN ANGSTROM

  NO.  ATOM        X              Y              Z        Z-ATOM   MASS   TYPE

    1  C        -0.571377      -0.169279      -0.034078       6    12.011  QM
    2  N         0.273245       0.600438       0.119751       7    14.007  QM
    3  H        -1.255707      -0.988557      -0.188508       1     1.008  QM
    4  H         2.132487      -0.893653      -0.158546       1     1.008  QM
    5  H         2.060538      -0.102553      -0.036313       1     1.008  QM


 UNRELAXED SCF-ENERGY CALCULATED IN 35 CYCLES
 
 UNRELAXED TOTAL SADDLE ENERGY = -94.463103196436
 
 INTERPOLATION DISTANCE: 3.3239042805


 RELAXED PRODUCT COORDINATES OF SADDLE STEP 18 IN ANGSTROM

  NO.  ATOM        X              Y              Z        Z-ATOM   MASS   TYPE

    1  C        -0.564198      -0.183888      -0.036863       6    12.011  QM
    2  N         0.278719       0.613911       0.122310       7    14.007  QM
    3  H        -1.267146      -0.988172      -0.188410       1     1.008  QM
    4  H         2.106756      -0.872903      -0.155854       1     1.008  QM
    5  H         2.052523      -0.123481      -0.039027       1     1.008  QM


 NUMBER OF CONSTRAINED OPTIMIZATION CYCLES: 10
 
 RELAXED PRODUCT ENERGY = -94.465015651522
 
 ANGLE BETWEEN SUCCESSIVE SADDLE GRADIENTS: 0.135
 
 
 ERROR REACTANT - PRODUCT 0.010115427305
 
 
 DESADDLE_1 0.003516370025
 
 RMSQ FORCE :   0.0066928  MAXIMUM :   0.0003000  CONVERGED :NO 
 MAX FORCE  :   0.0121311  MAXIMUM :   0.0004500  CONVERGED :NO 


 UNRELAXED COORDINATES OF SADDLE STEP 19 IN ANGSTROM

  NO.  ATOM        X              Y              Z        Z-ATOM   MASS   TYPE

    1  C        -0.573229      -0.167028      -0.033970       6    12.011  QM
    2  N         0.292975       0.580476       0.115844       7    14.007  QM
    3  H        -1.264674      -0.981529      -0.185294       1     1.008  QM
    4  H         2.054448      -0.877000      -0.154898       1     1.008  QM
    5  H         2.009764      -0.080084      -0.031577       1     1.008  QM


 UNRELAXED SCF-ENERGY CALCULATED IN 35 CYCLES
 
 UNRELAXED TOTAL SADDLE ENERGY = -94.458818206404
 
 INTERPOLATION DISTANCE: 3.1533636318


 RELAXED PRODUCT COORDINATES OF SADDLE STEP 19 IN ANGSTROM

  NO.  ATOM        X              Y              Z        Z-ATOM   MASS   TYPE

    1  C        -0.564095      -0.179091      -0.036199       6    12.011  QM
    2  N         0.294756       0.601877       0.119864       7    14.007  QM
    3  H        -1.249392      -0.996955      -0.188228       1     1.008  QM
    4  H         2.012177      -0.867016      -0.154632       1     1.008  QM
    5  H         1.998582      -0.112778      -0.036200       1     1.008  QM


 NUMBER OF CONSTRAINED OPTIMIZATION CYCLES: 16
 
 RELAXED PRODUCT ENERGY = -94.460622982155
 
 ANGLE BETWEEN SUCCESSIVE SADDLE GRADIENTS: 0.114
 
 
 ERROR REACTANT - PRODUCT 0.006599057280
 
 
 DESADDLE_1 0.004392669367
 
 RMSQ FORCE :   0.0086096  MAXIMUM :   0.0003000  CONVERGED :NO 
 MAX FORCE  :   0.0156259  MAXIMUM :   0.0004500  CONVERGED :NO 

 
 *** RELAXING OF REACTANT STRUCTURE ***


 UNRELAXED COORDINATES OF SADDLE STEP 20 IN ANGSTROM

  NO.  ATOM        X              Y              Z        Z-ATOM   MASS   TYPE

    1  C        -0.744819       0.153319       0.021000       6    12.011  QM
    2  N         0.563836      -0.054783      -0.007009       7    14.007  QM
    3  H        -1.217698      -0.855315      -0.126091       1     1.008  QM
    4  H         1.060597      -0.954860      -0.136740       1     1.008  QM
    5  H         1.197350       0.744451       0.109976       1     1.008  QM


 UNRELAXED SCF-ENERGY CALCULATED IN 29 CYCLES
 
 UNRELAXED TOTAL SADDLE ENERGY = -94.458416594243
 


 RELAXED REACTANT COORDINATES OF SADDLE STEP 20 IN ANGSTROM

  NO.  ATOM        X              Y              Z        Z-ATOM   MASS   TYPE

    1  C        -0.744819       0.153319       0.021000       6    12.011  QM
    2  N         0.563836      -0.054783      -0.007009       7    14.007  QM
    3  H        -1.217698      -0.855315      -0.126091       1     1.008  QM
    4  H         1.060597      -0.954860      -0.136740       1     1.008  QM
    5  H         1.197350       0.744451       0.109976       1     1.008  QM


 NUMBER OF CONSTRAINED OPTIMIZATION CYCLES: -1
 
 RELAXED REACTANT ENERGY = -94.458416594243
 
 ANGLE BETWEEN SUCCESSIVE SADDLE GRADIENTS: 0.114
 
 
 ERROR REACTANT - PRODUCT 0.002206387913
 
 
 DESADDLE_1 0.002206387913
 
 RMSQ FORCE :   0.0086096  MAXIMUM :   0.0003000  CONVERGED :NO 
 MAX FORCE  :   0.0156259  MAXIMUM :   0.0004500  CONVERGED :NO 


 UNRELAXED COORDINATES OF SADDLE STEP 21 IN ANGSTROM

  NO.  ATOM        X              Y              Z        Z-ATOM   MASS   TYPE

    1  C        -0.573132      -0.162470      -0.033339       6    12.011  QM
    2  N         0.308210       0.569044       0.113520       7    14.007  QM
    3  H        -1.247807      -0.989873      -0.185121       1     1.008  QM
    4  H         1.964598      -0.871408      -0.153737       1     1.008  QM
    5  H         1.958521      -0.069917      -0.028891       1     1.008  QM


 UNRELAXED SCF-ENERGY CALCULATED IN 33 CYCLES
 
 UNRELAXED TOTAL SADDLE ENERGY = -94.453625350929
 
 INTERPOLATION DISTANCE: 2.9895458200


 RELAXED PRODUCT COORDINATES OF SADDLE STEP 21 IN ANGSTROM

  NO.  ATOM        X              Y              Z        Z-ATOM   MASS   TYPE

    1  C        -0.569381      -0.173082      -0.035646       6    12.011  QM
    2  N         0.315529       0.578304       0.115500       7    14.007  QM
    3  H        -1.255073      -0.989671      -0.184774       1     1.008  QM
    4  H         1.949201      -0.850065      -0.150304       1     1.008  QM
    5  H         1.940953      -0.089347      -0.032090       1     1.008  QM


 NUMBER OF CONSTRAINED OPTIMIZATION CYCLES: 10
 
 RELAXED PRODUCT ENERGY = -94.455193654203
 
 ANGLE BETWEEN SUCCESSIVE SADDLE GRADIENTS: 0.109
 
 
 ERROR REACTANT - PRODUCT 0.002206387913
 
 
 DESADDLE_1 0.005429327952
 
 RMSQ FORCE :   0.0110843  MAXIMUM :   0.0003000  CONVERGED :NO 
 MAX FORCE  :   0.0207410  MAXIMUM :   0.0004500  CONVERGED :NO 


 UNRELAXED COORDINATES OF SADDLE STEP 22 IN ANGSTROM

  NO.  ATOM        X              Y              Z        Z-ATOM   MASS   TYPE

    1  C        -0.736047       0.136999       0.018168       6    12.011  QM
    2  N         0.551421      -0.023129      -0.000884       7    14.007  QM
    3  H        -1.219567      -0.862033      -0.129025       1     1.008  QM
    4  H         1.105027      -0.949620      -0.137418       1     1.008  QM
    5  H         1.234530       0.702761       0.102873       1     1.008  QM


 UNRELAXED SCF-ENERGY CALCULATED IN 24 CYCLES
 
 UNRELAXED TOTAL SADDLE ENERGY = -94.454335940639
 
 INTERPOLATION DISTANCE: 2.8383130129


 RELAXED REACTANT COORDINATES OF SADDLE STEP 22 IN ANGSTROM

  NO.  ATOM        X              Y              Z        Z-ATOM   MASS   TYPE

    1  C        -0.753018       0.145589       0.019397       6    12.011  QM
    2  N         0.559989      -0.039292      -0.002546       7    14.007  QM
    3  H        -1.219207      -0.868851      -0.130737       1     1.008  QM
    4  H         1.113462      -0.918767      -0.133260       1     1.008  QM
    5  H         1.252380       0.709323       0.102382       1     1.008  QM


 NUMBER OF CONSTRAINED OPTIMIZATION CYCLES: 4
 
 RELAXED REACTANT ENERGY = -94.456597675339
 
 ANGLE BETWEEN SUCCESSIVE SADDLE GRADIENTS: -0.986
 
 
 ERROR REACTANT - PRODUCT 0.003222940039
 
 
 DESADDLE_1 0.001818918904
 
 RMSQ FORCE :   0.0070037  MAXIMUM :   0.0003000  CONVERGED :NO 
 MAX FORCE  :   0.0137123  MAXIMUM :   0.0004500  CONVERGED :NO 


 UNRELAXED COORDINATES OF SADDLE STEP 23 IN ANGSTROM

  NO.  ATOM        X              Y              Z        Z-ATOM   MASS   TYPE

    1  C        -0.743836       0.129656       0.016644       6    12.011  QM
    2  N         0.547766      -0.008412       0.003356       7    14.007  QM
    3  H        -1.221000      -0.874892      -0.133439       1     1.008  QM
    4  H         1.155249      -0.915332      -0.134113       1     1.008  QM
    5  H         1.286809       0.669390       0.095659       1     1.008  QM


 UNRELAXED SCF-ENERGY CALCULATED IN 47 CYCLES
 
 UNRELAXED TOTAL SADDLE ENERGY = -94.449525068054
 
 INTERPOLATION DISTANCE: 2.6995481186


 RELAXED REACTANT COORDINATES OF SADDLE STEP 23 IN ANGSTROM

  NO.  ATOM        X              Y              Z        Z-ATOM   MASS   TYPE

    1  C        -0.760435       0.137375       0.017799       6    12.011  QM
    2  N         0.556712      -0.022693       0.002116       7    14.007  QM
    3  H        -1.221638      -0.881288      -0.135472       1     1.008  QM
    4  H         1.162711      -0.886503      -0.130029       1     1.008  QM
    5  H         1.303936       0.673547       0.094244       1     1.008  QM


 NUMBER OF CONSTRAINED OPTIMIZATION CYCLES: 5
 
 RELAXED REACTANT ENERGY = -94.451314061531
 
 ANGLE BETWEEN SUCCESSIVE SADDLE GRADIENTS: -0.978
 
 
 ERROR REACTANT - PRODUCT 0.001404021136
 
 
 DESADDLE_1 0.005283613808
 
 RMSQ FORCE :   0.0141184  MAXIMUM :   0.0003000  CONVERGED :NO 
 MAX FORCE  :   0.0281789  MAXIMUM :   0.0004500  CONVERGED :NO 


 UNRELAXED COORDINATES OF SADDLE STEP 24 IN ANGSTROM

  NO.  ATOM        X              Y              Z        Z-ATOM   MASS   TYPE

    1  C        -0.578934      -0.157560      -0.032973       6    12.011  QM
    2  N         0.327588       0.548254       0.109831       7    14.007  QM
    3  H        -1.253401      -0.984252      -0.182309       1     1.008  QM
    4  H         1.909877      -0.851887      -0.149290       1     1.008  QM
    5  H         1.909102      -0.051202      -0.025773       1     1.008  QM


 UNRELAXED SCF-ENERGY CALCULATED IN 31 CYCLES
 
 UNRELAXED TOTAL SADDLE ENERGY = -94.448348784778
 
 INTERPOLATION DISTANCE: 2.5630242033


 RELAXED PRODUCT COORDINATES OF SADDLE STEP 24 IN ANGSTROM

  NO.  ATOM        X              Y              Z        Z-ATOM   MASS   TYPE

    1  C        -0.584365      -0.160172      -0.033670       6    12.011  QM
    2  N         0.336578       0.548834       0.110071       7    14.007  QM
    3  H        -1.255698      -0.987567      -0.182715       1     1.008  QM
    4  H         1.903276      -0.829864      -0.145524       1     1.008  QM
    5  H         1.903235      -0.063057      -0.027624       1     1.008  QM


 NUMBER OF CONSTRAINED OPTIMIZATION CYCLES: 5
 
 RELAXED PRODUCT ENERGY = -94.449379109702
 
 ANGLE BETWEEN SUCCESSIVE SADDLE GRADIENTS: -0.984
 
 
 ERROR REACTANT - PRODUCT 0.003879592672
 
 
 DESADDLE_1 0.005814544501
 
 RMSQ FORCE :   0.0135015  MAXIMUM :   0.0003000  CONVERGED :NO 
 MAX FORCE  :   0.0264898  MAXIMUM :   0.0004500  CONVERGED :NO 


 UNRELAXED COORDINATES OF SADDLE STEP 25 IN ANGSTROM

  NO.  ATOM        X              Y              Z        Z-ATOM   MASS   TYPE

    1  C        -0.751631       0.122498       0.015226       6    12.011  QM
    2  N         0.545705       0.005884       0.007513       7    14.007  QM
    3  H        -1.223341      -0.886602      -0.137834       1     1.008  QM
    4  H         1.199739      -0.883671      -0.130804       1     1.008  QM
    5  H         1.333901       0.636717       0.088151       1     1.008  QM


 UNRELAXED SCF-ENERGY CALCULATED IN 51 CYCLES
 
 UNRELAXED TOTAL SADDLE ENERGY = -94.442262789415
 
 INTERPOLATION DISTANCE: 2.4363861307


 RELAXED REACTANT COORDINATES OF SADDLE STEP 25 IN ANGSTROM

  NO.  ATOM        X              Y              Z        Z-ATOM   MASS   TYPE

    1  C        -0.766675       0.128923       0.016243       6    12.011  QM
    2  N         0.554340      -0.005330       0.006546       7    14.007  QM
    3  H        -1.224090      -0.893032      -0.139883       1     1.008  QM
    4  H         1.204751      -0.859698      -0.127100       1     1.008  QM
    5  H         1.349381       0.638799       0.086589       1     1.008  QM


 NUMBER OF CONSTRAINED OPTIMIZATION CYCLES: 5
 
 RELAXED REACTANT ENERGY = -94.443471277987
 
 ANGLE BETWEEN SUCCESSIVE SADDLE GRADIENTS: -0.983
 
 
 ERROR REACTANT - PRODUCT 0.001934951829
 
 
 DESADDLE_1 0.007842783544
 
 RMSQ FORCE :   0.0205022  MAXIMUM :   0.0003000  CONVERGED :NO 
 MAX FORCE  :   0.0417751  MAXIMUM :   0.0004500  CONVERGED :NO 


 UNRELAXED COORDINATES OF SADDLE STEP 26 IN ANGSTROM

  NO.  ATOM        X              Y              Z        Z-ATOM   MASS   TYPE

    1  C        -0.593481      -0.145717      -0.031174       6    12.011  QM
    2  N         0.347466       0.521126       0.104895       7    14.007  QM
    3  H        -1.254118      -0.982841      -0.180574       1     1.008  QM
    4  H         1.868350      -0.831356      -0.144603       1     1.008  QM
    5  H         1.875543      -0.027964      -0.021913       1     1.008  QM


 UNRELAXED SCF-ENERGY CALCULATED IN 31 CYCLES
 
 UNRELAXED TOTAL SADDLE ENERGY = -94.442314401942
 
 INTERPOLATION DISTANCE: 2.3114811076


 RELAXED PRODUCT COORDINATES OF SADDLE STEP 26 IN ANGSTROM

  NO.  ATOM        X              Y              Z        Z-ATOM   MASS   TYPE

    1  C        -0.594697      -0.150279      -0.032224       6    12.011  QM
    2  N         0.354010       0.523597       0.105598       7    14.007  QM
    3  H        -1.258600      -0.983133      -0.180592       1     1.008  QM
    4  H         1.859106      -0.813667      -0.141251       1     1.008  QM
    5  H         1.869071      -0.038823      -0.024243       1     1.008  QM


 NUMBER OF CONSTRAINED OPTIMIZATION CYCLES: 8
 
 RELAXED PRODUCT ENERGY = -94.442996104909
 
 ANGLE BETWEEN SUCCESSIVE SADDLE GRADIENTS: -0.988
 
 
 ERROR REACTANT - PRODUCT 0.005907831715
 
 
 DESADDLE_1 0.006383004793
 
 RMSQ FORCE :   0.0160596  MAXIMUM :   0.0003000  CONVERGED :NO 
 MAX FORCE  :   0.0321380  MAXIMUM :   0.0004500  CONVERGED :NO 


 UNRELAXED COORDINATES OF SADDLE STEP 27 IN ANGSTROM

  NO.  ATOM        X              Y              Z        Z-ATOM   MASS   TYPE

    1  C        -0.758076       0.114963       0.013819       6    12.011  QM
    2  N         0.544324       0.021116       0.011499       7    14.007  QM
    3  H        -1.225816      -0.897537      -0.141919       1     1.008  QM
    4  H         1.237468      -0.857396      -0.127807       1     1.008  QM
    5  H         1.375366       0.604918       0.081048       1     1.008  QM


 UNRELAXED SCF-ENERGY CALCULATED IN 51 CYCLES
 
 UNRELAXED TOTAL SADDLE ENERGY = -94.433145065946
 
 INTERPOLATION DISTANCE: 2.1983357051


 RELAXED REACTANT COORDINATES OF SADDLE STEP 27 IN ANGSTROM

  NO.  ATOM        X              Y              Z        Z-ATOM   MASS   TYPE

    1  C        -0.771256       0.120079       0.014683       6    12.011  QM
    2  N         0.552297       0.012949       0.010816       7    14.007  QM
    3  H        -1.226429      -0.903866      -0.143912       1     1.008  QM
    4  H         1.240433      -0.838821      -0.124690       1     1.008  QM
    5  H         1.388790       0.605458       0.079488       1     1.008  QM


 NUMBER OF CONSTRAINED OPTIMIZATION CYCLES: 5
 
 RELAXED REACTANT ENERGY = -94.433902130869
 
 ANGLE BETWEEN SUCCESSIVE SADDLE GRADIENTS: -0.987
 
 
 ERROR REACTANT - PRODUCT 0.000475173078
 
 
 DESADDLE_1 0.009569147119
 
 RMSQ FORCE :   0.0260145  MAXIMUM :   0.0003000  CONVERGED :NO 
 MAX FORCE  :   0.0540929  MAXIMUM :   0.0004500  CONVERGED :NO 


 UNRELAXED COORDINATES OF SADDLE STEP 28 IN ANGSTROM

  NO.  ATOM        X              Y              Z        Z-ATOM   MASS   TYPE

    1  C        -0.603525      -0.136761      -0.029879       6    12.011  QM
    2  N         0.363924       0.498064       0.100859       7    14.007  QM
    3  H        -1.256991      -0.979170      -0.178758       1     1.008  QM
    4  H         1.828172      -0.814925      -0.140423       1     1.008  QM
    5  H         1.845057      -0.006609      -0.019056       1     1.008  QM


 UNRELAXED SCF-ENERGY CALCULATED IN 46 CYCLES
 
 UNRELAXED TOTAL SADDLE ENERGY = -94.435763731720
 
 INTERPOLATION DISTANCE: 2.0842537498


 RELAXED PRODUCT COORDINATES OF SADDLE STEP 28 IN ANGSTROM

  NO.  ATOM        X              Y              Z        Z-ATOM   MASS   TYPE

    1  C        -0.606780      -0.138074      -0.030240       6    12.011  QM
    2  N         0.369607       0.498261       0.100986       7    14.007  QM
    3  H        -1.257206      -0.981174      -0.179058       1     1.008  QM
    4  H         1.823700      -0.800347      -0.137944       1     1.008  QM
    5  H         1.839796      -0.015386      -0.020462       1     1.008  QM


 NUMBER OF CONSTRAINED OPTIMIZATION CYCLES: 5
 
 RELAXED PRODUCT ENERGY = -94.436200343018
 
 ANGLE BETWEEN SUCCESSIVE SADDLE GRADIENTS: -0.989
 
 
 ERROR REACTANT - PRODUCT 0.009093974041
 
 
 DESADDLE_1 0.006795761892
 
 RMSQ FORCE :   0.0186795  MAXIMUM :   0.0003000  CONVERGED :NO 
 MAX FORCE  :   0.0386037  MAXIMUM :   0.0004500  CONVERGED :NO 


 UNRELAXED COORDINATES OF SADDLE STEP 29 IN ANGSTROM

  NO.  ATOM        X              Y              Z        Z-ATOM   MASS   TYPE

    1  C        -0.615004      -0.125166      -0.027994       6    12.011  QM
    2  N         0.378741       0.473995       0.096477       7    14.007  QM
    3  H        -1.255668      -0.977309      -0.177300       1     1.008  QM
    4  H         1.794536      -0.802271      -0.137281       1     1.008  QM
    5  H         1.817246       0.015656      -0.015464       1     1.008  QM


 UNRELAXED SCF-ENERGY CALCULATED IN 47 CYCLES
 
 UNRELAXED TOTAL SADDLE ENERGY = -94.428409098510
 
 INTERPOLATION DISTANCE: 1.9783959983


 RELAXED PRODUCT COORDINATES OF SADDLE STEP 29 IN ANGSTROM

  NO.  ATOM        X              Y              Z        Z-ATOM   MASS   TYPE

    1  C        -0.612697      -0.129088      -0.028807       6    12.011  QM
    2  N         0.382432       0.480572       0.097814       7    14.007  QM
    3  H        -1.250964      -0.980856      -0.178021       1     1.008  QM
    4  H         1.784861      -0.796534      -0.136539       1     1.008  QM
    5  H         1.800494       0.002485      -0.017661       1     1.008  QM


 NUMBER OF CONSTRAINED OPTIMIZATION CYCLES: 9
 
 RELAXED PRODUCT ENERGY = -94.428769565611
 
 ANGLE BETWEEN SUCCESSIVE SADDLE GRADIENTS: -0.991
 
 
 ERROR REACTANT - PRODUCT 0.002298212149
 
 
 DESADDLE_1 0.007430777406
 
 RMSQ FORCE :   0.0212369  MAXIMUM :   0.0003000  CONVERGED :NO 
 MAX FORCE  :   0.0443420  MAXIMUM :   0.0004500  CONVERGED :NO 


 UNRELAXED COORDINATES OF SADDLE STEP 30 IN ANGSTROM

  NO.  ATOM        X              Y              Z        Z-ATOM   MASS   TYPE

    1  C        -0.755400       0.095162       0.010334       6    12.011  QM
    2  N         0.535311       0.059711       0.019516       7    14.007  QM
    3  H        -1.228883      -0.911565      -0.147323       1     1.008  QM
    4  H         1.294876      -0.834592      -0.125875       1     1.008  QM
    5  H         1.429960       0.545160       0.069773       1     1.008  QM


 UNRELAXED SCF-ENERGY CALCULATED IN 41 CYCLES
 
 UNRELAXED TOTAL SADDLE ENERGY = -94.411316600772
 
 INTERPOLATION DISTANCE: 1.7817262151


 RELAXED REACTANT COORDINATES OF SADDLE STEP 30 IN ANGSTROM

  NO.  ATOM        X              Y              Z        Z-ATOM   MASS   TYPE

    1  C        -0.776046       0.102916       0.011820       6    12.011  QM
    2  N         0.547244       0.051663       0.019060       7    14.007  QM
    3  H        -1.222622      -0.923813      -0.151247       1     1.008  QM
    4  H         1.296927      -0.816916      -0.122168       1     1.008  QM
    5  H         1.448433       0.542968       0.066558       1     1.008  QM


 NUMBER OF CONSTRAINED OPTIMIZATION CYCLES: 9
 
 RELAXED REACTANT ENERGY = -94.412530763878
 
 ANGLE BETWEEN SUCCESSIVE SADDLE GRADIENTS: -0.988
 
 
 ERROR REACTANT - PRODUCT 0.005132565257
 
 
 DESADDLE_1 0.021371366990
 
 RMSQ FORCE :   0.0335916  MAXIMUM :   0.0003000  CONVERGED :NO 
 MAX FORCE  :   0.0724997  MAXIMUM :   0.0004500  CONVERGED :NO 


 UNRELAXED COORDINATES OF SADDLE STEP 31 IN ANGSTROM

  NO.  ATOM        X              Y              Z        Z-ATOM   MASS   TYPE

    1  C        -0.629032      -0.105888      -0.024744       6    12.011  QM
    2  N         0.398913       0.437681       0.089939       7    14.007  QM
    3  H        -1.248130      -0.975152      -0.175344       1     1.008  QM
    4  H         1.736068      -0.798572      -0.135102       1     1.008  QM
    5  H         1.765287       0.056533      -0.009239       1     1.008  QM


 UNRELAXED SCF-ENERGY CALCULATED IN 30 CYCLES
 
 UNRELAXED TOTAL SADDLE ENERGY = -94.413249407691
 
 INTERPOLATION DISTANCE: 1.5989499351


 RELAXED PRODUCT COORDINATES OF SADDLE STEP 31 IN ANGSTROM

  NO.  ATOM        X              Y              Z        Z-ATOM   MASS   TYPE

    1  C        -0.632662      -0.104902      -0.024298       6    12.011  QM
    2  N         0.405182       0.442379       0.090771       7    14.007  QM
    3  H        -1.231094      -0.986215      -0.178259       1     1.008  QM
    4  H         1.727094      -0.790929      -0.133489       1     1.008  QM
    5  H         1.746388       0.039039      -0.012578       1     1.008  QM


 NUMBER OF CONSTRAINED OPTIMIZATION CYCLES: 10
 
 RELAXED PRODUCT ENERGY = -94.413881763592
 
 ANGLE BETWEEN SUCCESSIVE SADDLE GRADIENTS: -0.994
 
 
 ERROR REACTANT - PRODUCT 0.016238801733
 
 
 DESADDLE_1 0.014887802020
 
 RMSQ FORCE :   0.0253239  MAXIMUM :   0.0003000  CONVERGED :NO 
 MAX FORCE  :   0.0548850  MAXIMUM :   0.0004500  CONVERGED :NO 


 UNRELAXED COORDINATES OF SADDLE STEP 32 IN ANGSTROM

  NO.  ATOM        X              Y              Z        Z-ATOM   MASS   TYPE

    1  C        -0.647000      -0.084121      -0.020686       6    12.011  QM
    2  N         0.419388       0.403307       0.083600       7    14.007  QM
    3  H        -1.230247      -0.979974      -0.175558       1     1.008  QM
    4  H         1.684077      -0.793528      -0.132357       1     1.008  QM
    5  H         1.716592       0.089432      -0.004665       1     1.008  QM


 UNRELAXED SCF-ENERGY CALCULATED IN 36 CYCLES
 
 UNRELAXED TOTAL SADDLE ENERGY = -94.398090979031
 
 INTERPOLATION DISTANCE: 1.4361592195


 RELAXED PRODUCT COORDINATES OF SADDLE STEP 32 IN ANGSTROM

  NO.  ATOM        X              Y              Z        Z-ATOM   MASS   TYPE

    1  C        -0.646558      -0.085770      -0.020667       6    12.011  QM
    2  N         0.424074       0.411149       0.084638       7    14.007  QM
    3  H        -1.218541      -0.987043      -0.177320       1     1.008  QM
    4  H         1.679750      -0.798347      -0.133951       1     1.008  QM
    5  H         1.690217       0.077778      -0.005243       1     1.008  QM


 NUMBER OF CONSTRAINED OPTIMIZATION CYCLES: 13
 
 RELAXED PRODUCT ENERGY = -94.398447286660
 
 ANGLE BETWEEN SUCCESSIVE SADDLE GRADIENTS: -0.994
 
 
 ERROR REACTANT - PRODUCT 0.001350999714
 
 
 DESADDLE_1 0.015434476931
 
 RMSQ FORCE :   0.0277377  MAXIMUM :   0.0003000  CONVERGED :NO 
 MAX FORCE  :   0.0616867  MAXIMUM :   0.0004500  CONVERGED :NO 


 UNRELAXED COORDINATES OF SADDLE STEP 33 IN ANGSTROM

  NO.  ATOM        X              Y              Z        Z-ATOM   MASS   TYPE

    1  C        -0.763097       0.084047       0.008572       6    12.011  QM
    2  N         0.534927       0.087611       0.025618       7    14.007  QM
    3  H        -1.222214      -0.930136      -0.153854       1     1.008  QM
    4  H         1.335209      -0.815059      -0.123346       1     1.008  QM
    5  H         1.472611       0.496449       0.059378       1     1.008  QM


 UNRELAXED SCF-ENERGY CALCULATED IN 50 CYCLES
 
 UNRELAXED TOTAL SADDLE ENERGY = -94.394049492188
 
 INTERPOLATION DISTANCE: 1.2935147775


 RELAXED REACTANT COORDINATES OF SADDLE STEP 33 IN ANGSTROM

  NO.  ATOM        X              Y              Z        Z-ATOM   MASS   TYPE

    1  C        -0.774438       0.091039       0.009807       6    12.011  QM
    2  N         0.539415       0.085545       0.025316       7    14.007  QM
    3  H        -1.206506      -0.939464      -0.155865       1     1.008  QM
    4  H         1.341243      -0.819353      -0.123525       1     1.008  QM
    5  H         1.473288       0.493634       0.058433       1     1.008  QM


 NUMBER OF CONSTRAINED OPTIMIZATION CYCLES: 7
 
 RELAXED REACTANT ENERGY = -94.394469790359
 
 ANGLE BETWEEN SUCCESSIVE SADDLE GRADIENTS: -0.993
 
 
 ERROR REACTANT - PRODUCT 0.014083477218
 
 
 DESADDLE_1 0.018060973520
 
 RMSQ FORCE :   0.0352463  MAXIMUM :   0.0003000  CONVERGED :NO 
 MAX FORCE  :   0.0791923  MAXIMUM :   0.0004500  CONVERGED :NO 


 UNRELAXED COORDINATES OF SADDLE STEP 34 IN ANGSTROM

  NO.  ATOM        X              Y              Z        Z-ATOM   MASS   TYPE

    1  C        -0.659346      -0.068089      -0.017619       6    12.011  QM
    2  N         0.435608       0.378589       0.078706       7    14.007  QM
    3  H        -1.217338      -0.982285      -0.175175       1     1.008  QM
    4  H         1.645899      -0.800448      -0.132909       1     1.008  QM
    5  H         1.668524       0.119364       0.001124       1     1.008  QM


 UNRELAXED SCF-ENERGY CALCULATED IN 32 CYCLES
 
 UNRELAXED TOTAL SADDLE ENERGY = -94.385154064640
 
 INTERPOLATION DISTANCE: 1.1594225384


 RELAXED PRODUCT COORDINATES OF SADDLE STEP 34 IN ANGSTROM

  NO.  ATOM        X              Y              Z        Z-ATOM   MASS   TYPE

    1  C        -0.662153      -0.065954      -0.016698       6    12.011  QM
    2  N         0.438568       0.384156       0.079202       7    14.007  QM
    3  H        -1.199263      -0.991090      -0.177676       1     1.008  QM
    4  H         1.647855      -0.813542      -0.135236       1     1.008  QM
    5  H         1.647146       0.113140       0.000923       1     1.008  QM


 NUMBER OF CONSTRAINED OPTIMIZATION CYCLES: 10
 
 RELAXED PRODUCT ENERGY = -94.385449689795
 
 ANGLE BETWEEN SUCCESSIVE SADDLE GRADIENTS: -0.995
 
 
 ERROR REACTANT - PRODUCT 0.003977496302
 
 
 DESADDLE_1 0.012997596866
 
 RMSQ FORCE :   0.0275641  MAXIMUM :   0.0003000  CONVERGED :NO 
 MAX FORCE  :   0.0632857  MAXIMUM :   0.0004500  CONVERGED :NO 


 UNRELAXED COORDINATES OF SADDLE STEP 35 IN ANGSTROM

  NO.  ATOM        X              Y              Z        Z-ATOM   MASS   TYPE

    1  C        -0.763210       0.075340       0.007156       6    12.011  QM
    2  N         0.529330       0.115406       0.030704       7    14.007  QM
    3  H        -1.205782      -0.944626      -0.158046       1     1.008  QM
    4  H         1.371904      -0.818771      -0.124696       1     1.008  QM
    5  H         1.490673       0.455584       0.052682       1     1.008  QM


 UNRELAXED SCF-ENERGY CALCULATED IN 52 CYCLES
 
 UNRELAXED TOTAL SADDLE ENERGY = -94.379677871836
 
 INTERPOLATION DISTANCE: 1.0445370515


 RELAXED REACTANT COORDINATES OF SADDLE STEP 35 IN ANGSTROM

  NO.  ATOM        X              Y              Z        Z-ATOM   MASS   TYPE

    1  C        -0.769396       0.080284       0.008244       6    12.011  QM
    2  N         0.529631       0.116282       0.030383       7    14.007  QM
    3  H        -1.193188      -0.949549      -0.159187       1     1.008  QM
    4  H         1.384570      -0.838105      -0.127083       1     1.008  QM
    5  H         1.485644       0.459506       0.053651       1     1.008  QM


 NUMBER OF CONSTRAINED OPTIMIZATION CYCLES: 8
 
 RELAXED REACTANT ENERGY = -94.380083076313
 
 ANGLE BETWEEN SUCCESSIVE SADDLE GRADIENTS: -0.994
 
 
 ERROR REACTANT - PRODUCT 0.009020100564
 
 
 DESADDLE_1 0.014386714046
 
 RMSQ FORCE :   0.0323743  MAXIMUM :   0.0003000  CONVERGED :NO 
 MAX FORCE  :   0.0739860  MAXIMUM :   0.0004500  CONVERGED :NO 


 UNRELAXED COORDINATES OF SADDLE STEP 36 IN ANGSTROM

  NO.  ATOM        X              Y              Z        Z-ATOM   MASS   TYPE

    1  C        -0.672877      -0.051330      -0.014204       6    12.011  QM
    2  N         0.447674       0.357369       0.074320       7    14.007  QM
    3  H        -1.198655      -0.986936      -0.175827       1     1.008  QM
    4  H         1.621527      -0.815998      -0.134421       1     1.008  QM
    5  H         1.630996       0.147776       0.006196       1     1.008  QM


 UNRELAXED SCF-ENERGY CALCULATED IN 33 CYCLES
 
 UNRELAXED TOTAL SADDLE ENERGY = -94.375097437928
 
 INTERPOLATION DISTANCE: 0.9362908915


 RELAXED PRODUCT COORDINATES OF SADDLE STEP 36 IN ANGSTROM

  NO.  ATOM        X              Y              Z        Z-ATOM   MASS   TYPE

    1  C        -0.674756      -0.049669      -0.013272       6    12.011  QM
    2  N         0.448969       0.362809       0.074601       7    14.007  QM
    3  H        -1.186447      -0.993049      -0.177828       1     1.008  QM
    4  H         1.630000      -0.836840      -0.138009       1     1.008  QM
    5  H         1.611974       0.148717       0.007522       1     1.008  QM


 NUMBER OF CONSTRAINED OPTIMIZATION CYCLES: 10
 
 RELAXED PRODUCT ENERGY = -94.375447762359
 
 ANGLE BETWEEN SUCCESSIVE SADDLE GRADIENTS: -0.994
 
 
 ERROR REACTANT - PRODUCT 0.005366613482
 
 
 DESADDLE_1 0.010001927436
 
 RMSQ FORCE :   0.0253459  MAXIMUM :   0.0003000  CONVERGED :NO 
 MAX FORCE  :   0.0595045  MAXIMUM :   0.0004500  CONVERGED :NO 


 UNRELAXED COORDINATES OF SADDLE STEP 37 IN ANGSTROM

  NO.  ATOM        X              Y              Z        Z-ATOM   MASS   TYPE

    1  C        -0.759932       0.067289       0.006092       6    12.011  QM
    2  N         0.521565       0.140935       0.034805       7    14.007  QM
    3  H        -1.192513      -0.953899      -0.161051       1     1.008  QM
    4  H         1.409113      -0.837978      -0.128175       1     1.008  QM
    5  H         1.498277       0.428427       0.049038       1     1.008  QM


 UNRELAXED SCF-ENERGY CALCULATED IN 51 CYCLES
 
 UNRELAXED TOTAL SADDLE ENERGY = -94.369491514278
 
 INTERPOLATION DISTANCE: 0.8434191324


 RELAXED REACTANT COORDINATES OF SADDLE STEP 37 IN ANGSTROM

  NO.  ATOM        X              Y              Z        Z-ATOM   MASS   TYPE

    1  C        -0.762469       0.071358       0.007131       6    12.011  QM
    2  N         0.518650       0.142178       0.034052       7    14.007  QM
    3  H        -1.185403      -0.954098      -0.161014       1     1.008  QM
    4  H         1.432516      -0.866346      -0.132076       1     1.008  QM
    5  H         1.487386       0.438314       0.052121       1     1.008  QM


 NUMBER OF CONSTRAINED OPTIMIZATION CYCLES: 11
 
 RELAXED REACTANT ENERGY = -94.370013993557
 
 ANGLE BETWEEN SUCCESSIVE SADDLE GRADIENTS: -0.992
 
 
 ERROR REACTANT - PRODUCT 0.004635313954
 
 
 DESADDLE_1 0.010069082755
 
 RMSQ FORCE :   0.0268947  MAXIMUM :   0.0003000  CONVERGED :NO 
 MAX FORCE  :   0.0623011  MAXIMUM :   0.0004500  CONVERGED :NO 


 UNRELAXED COORDINATES OF SADDLE STEP 38 IN ANGSTROM

  NO.  ATOM        X              Y              Z        Z-ATOM   MASS   TYPE

    1  C        -0.683528      -0.037566      -0.011232       6    12.011  QM
    2  N         0.455937       0.340746       0.070546       7    14.007  QM
    3  H        -1.186342      -0.989153      -0.176147       1     1.008  QM
    4  H         1.610251      -0.839791      -0.137416       1     1.008  QM
    5  H         1.599515       0.177677       0.011982       1     1.008  QM


 UNRELAXED SCF-ENERGY CALCULATED IN 36 CYCLES
 
 UNRELAXED TOTAL SADDLE ENERGY = -94.367934567535
 
 INTERPOLATION DISTANCE: 0.7563135801


 RELAXED PRODUCT COORDINATES OF SADDLE STEP 38 IN ANGSTROM

  NO.  ATOM        X              Y              Z        Z-ATOM   MASS   TYPE

    1  C        -0.685436      -0.035847      -0.010289       6    12.011  QM
    2  N         0.455585       0.344910       0.070410       7    14.007  QM
    3  H        -1.179190      -0.991743      -0.177261       1     1.008  QM
    4  H         1.627166      -0.865151      -0.141870       1     1.008  QM
    5  H         1.583349       0.184172       0.014802       1     1.008  QM


 NUMBER OF CONSTRAINED OPTIMIZATION CYCLES: 7
 
 RELAXED PRODUCT ENERGY = -94.368381379368
 
 ANGLE BETWEEN SUCCESSIVE SADDLE GRADIENTS: -0.991
 
 
 ERROR REACTANT - PRODUCT 0.005433768802
 
 
 DESADDLE_1 0.007066382991
 
 RMSQ FORCE :   0.0219601  MAXIMUM :   0.0003000  CONVERGED :NO 
 MAX FORCE  :   0.0523935  MAXIMUM :   0.0004500  CONVERGED :NO 


 UNRELAXED COORDINATES OF SADDLE STEP 39 IN ANGSTROM

  NO.  ATOM        X              Y              Z        Z-ATOM   MASS   TYPE

    1  C        -0.754765       0.060637       0.005389       6    12.011  QM
    2  N         0.512344       0.162451       0.037688       7    14.007  QM
    3  H        -1.184782      -0.957862      -0.162638       1     1.008  QM
    4  H         1.451981      -0.866226      -0.133055       1     1.008  QM
    5  H         1.496982       0.412900       0.048389       1     1.008  QM


 UNRELAXED SCF-ENERGY CALCULATED IN 48 CYCLES
 
 UNRELAXED TOTAL SADDLE ENERGY = -94.363048897784
 
 INTERPOLATION DISTANCE: 0.6812070656


 RELAXED REACTANT COORDINATES OF SADDLE STEP 39 IN ANGSTROM

  NO.  ATOM        X              Y              Z        Z-ATOM   MASS   TYPE

    1  C        -0.756166       0.063525       0.006301       6    12.011  QM
    2  N         0.508854       0.164056       0.036785       7    14.007  QM
    3  H        -1.182084      -0.956565      -0.162212       1     1.008  QM
    4  H         1.476840      -0.894703      -0.137160       1     1.008  QM
    5  H         1.487270       0.424129       0.052285       1     1.008  QM


 NUMBER OF CONSTRAINED OPTIMIZATION CYCLES: 9
 
 RELAXED REACTANT ENERGY = -94.363551522335
 
 ANGLE BETWEEN SUCCESSIVE SADDLE GRADIENTS: -0.989
 
 
 ERROR REACTANT - PRODUCT 0.001632614189
 
 
 DESADDLE_1 0.006462471223
 
 RMSQ FORCE :   0.0211883  MAXIMUM :   0.0003000  CONVERGED :NO 
 MAX FORCE  :   0.0497667  MAXIMUM :   0.0004500  CONVERGED :NO 


 UNRELAXED COORDINATES OF SADDLE STEP 40 IN ANGSTROM

  NO.  ATOM        X              Y              Z        Z-ATOM   MASS   TYPE

    1  C        -0.692509      -0.025910      -0.008630       6    12.011  QM
    2  N         0.460912       0.326825       0.067047       7    14.007  QM
    3  H        -1.179480      -0.988225      -0.175756       1     1.008  QM
    4  H         1.612134      -0.868106      -0.141399       1     1.008  QM
    5  H         1.573741       0.208168       0.018550       1     1.008  QM


 UNRELAXED SCF-ENERGY CALCULATED IN 42 CYCLES
 
 UNRELAXED TOTAL SADDLE ENERGY = -94.363198180557
 
 INTERPOLATION DISTANCE: 0.6112146300


 RELAXED PRODUCT COORDINATES OF SADDLE STEP 40 IN ANGSTROM

  NO.  ATOM        X              Y              Z        Z-ATOM   MASS   TYPE

    1  C        -0.694484      -0.024534      -0.007802       6    12.011  QM
    2  N         0.459784       0.329778       0.066608       7    14.007  QM
    3  H        -1.177357      -0.988829      -0.176226       1     1.008  QM
    4  H         1.631483      -0.891874      -0.145696       1     1.008  QM
    5  H         1.563292       0.216779       0.022096       1     1.008  QM


 NUMBER OF CONSTRAINED OPTIMIZATION CYCLES: 8
 
 RELAXED PRODUCT ENERGY = -94.363585599246
 
 ANGLE BETWEEN SUCCESSIVE SADDLE GRADIENTS: -0.990
 
 
 ERROR REACTANT - PRODUCT 0.004829857033
 
 
 DESADDLE_1 0.004795780122
 
 RMSQ FORCE :   0.0184607  MAXIMUM :   0.0003000  CONVERGED :NO 
 MAX FORCE  :   0.0442700  MAXIMUM :   0.0004500  CONVERGED :NO 


 UNRELAXED COORDINATES OF SADDLE STEP 41 IN ANGSTROM

  NO.  ATOM        X              Y              Z        Z-ATOM   MASS   TYPE

    1  C        -0.700652      -0.015728      -0.006392       6    12.011  QM
    2  N         0.464691       0.313206       0.063626       7    14.007  QM
    3  H        -1.177829      -0.985603      -0.174824       1     1.008  QM
    4  H         1.616018      -0.892156      -0.144843       1     1.008  QM
    5  H         1.555689       0.237514       0.025115       1     1.008  QM


 UNRELAXED SCF-ENERGY CALCULATED IN 40 CYCLES
 
 UNRELAXED TOTAL SADDLE ENERGY = -94.359680530371
 
 INTERPOLATION DISTANCE: 0.5495580096


 RELAXED PRODUCT COORDINATES OF SADDLE STEP 41 IN ANGSTROM

  NO.  ATOM        X              Y              Z        Z-ATOM   MASS   TYPE

    1  C        -0.701077      -0.016127      -0.006199       6    12.011  QM
    2  N         0.464671       0.315507       0.063642       7    14.007  QM
    3  H        -1.177739      -0.986514      -0.175193       1     1.008  QM
    4  H         1.620136      -0.902745      -0.146675       1     1.008  QM
    5  H         1.553021       0.241815       0.026588       1     1.008  QM


 NUMBER OF CONSTRAINED OPTIMIZATION CYCLES: 5
 
 RELAXED PRODUCT ENERGY = -94.359733578314
 
 ANGLE BETWEEN SUCCESSIVE SADDLE GRADIENTS: -0.981
 
 
 ERROR REACTANT - PRODUCT 0.000034076911
 
 
 DESADDLE_1 0.003852020932
 
 RMSQ FORCE :   0.0155228  MAXIMUM :   0.0003000  CONVERGED :NO 
 MAX FORCE  :   0.0377446  MAXIMUM :   0.0004500  CONVERGED :NO 


 UNRELAXED COORDINATES OF SADDLE STEP 42 IN ANGSTROM

  NO.  ATOM        X              Y              Z        Z-ATOM   MASS   TYPE

    1  C        -0.750657       0.055560       0.005051       6    12.011  QM
    2  N         0.504436       0.179201       0.039471       7    14.007  QM
    3  H        -1.181649      -0.959560      -0.163510       1     1.008  QM
    4  H         1.491169      -0.895507      -0.138111       1     1.008  QM
    5  H         1.493845       0.405898       0.049715       1     1.008  QM


 UNRELAXED SCF-ENERGY CALCULATED IN 48 CYCLES
 
 UNRELAXED TOTAL SADDLE ENERGY = -94.359595550135
 
 INTERPOLATION DISTANCE: 0.4952029139


 RELAXED REACTANT COORDINATES OF SADDLE STEP 42 IN ANGSTROM

  NO.  ATOM        X              Y              Z        Z-ATOM   MASS   TYPE

    1  C        -0.751414       0.057803       0.005952       6    12.011  QM
    2  N         0.500702       0.180469       0.038171       7    14.007  QM
    3  H        -1.182574      -0.956956      -0.162645       1     1.008  QM
    4  H         1.517509      -0.923353      -0.142301       1     1.008  QM
    5  H         1.484965       0.418673       0.054775       1     1.008  QM


 NUMBER OF CONSTRAINED OPTIMIZATION CYCLES: 8
 
 RELAXED REACTANT ENERGY = -94.360091621078
 
 ANGLE BETWEEN SUCCESSIVE SADDLE GRADIENTS: -0.981
 
 
 ERROR REACTANT - PRODUCT 0.003817944021
 
 
 DESADDLE_1 0.003459901257
 
 RMSQ FORCE :   0.0166541  MAXIMUM :   0.0003000  CONVERGED :NO 
 MAX FORCE  :   0.0401991  MAXIMUM :   0.0004500  CONVERGED :NO 


 UNRELAXED COORDINATES OF SADDLE STEP 43 IN ANGSTROM

  NO.  ATOM        X              Y              Z        Z-ATOM   MASS   TYPE

    1  C        -0.746380       0.050410       0.004737       6    12.011  QM
    2  N         0.497099       0.193972       0.040718       7    14.007  QM
    3  H        -1.182091      -0.959912      -0.163900       1     1.008  QM
    4  H         1.527771      -0.921292      -0.142739       1     1.008  QM
    5  H         1.491771       0.400987       0.051957       1     1.008  QM


 UNRELAXED SCF-ENERGY CALCULATED IN 49 CYCLES
 
 UNRELAXED TOTAL SADDLE ENERGY = -94.357285292208
 
 INTERPOLATION DISTANCE: 0.4453141822


 RELAXED REACTANT COORDINATES OF SADDLE STEP 43 IN ANGSTROM

  NO.  ATOM        X              Y              Z        Z-ATOM   MASS   TYPE

    1  C        -0.747069       0.050602       0.004952       6    12.011  QM
    2  N         0.496552       0.195145       0.040543       7    14.007  QM
    3  H        -1.182731      -0.960236      -0.163992       1     1.008  QM
    4  H         1.533333      -0.928495      -0.143793       1     1.008  QM
    5  H         1.491267       0.403477       0.053010       1     1.008  QM


 NUMBER OF CONSTRAINED OPTIMIZATION CYCLES: 6
 
 RELAXED REACTANT ENERGY = -94.357318474588
 
 ANGLE BETWEEN SUCCESSIVE SADDLE GRADIENTS: -0.974
 
 
 ERROR REACTANT - PRODUCT 0.000358042764
 
 
 DESADDLE_1 0.002773146490
 
 RMSQ FORCE :   0.0132552  MAXIMUM :   0.0003000  CONVERGED :NO 
 MAX FORCE  :   0.0315057  MAXIMUM :   0.0004500  CONVERGED :NO 


 UNRELAXED COORDINATES OF SADDLE STEP 44 IN ANGSTROM

  NO.  ATOM        X              Y              Z        Z-ATOM   MASS   TYPE

    1  C        -0.705676      -0.009454      -0.005084       6    12.011  QM
    2  N         0.467859       0.303471       0.061332       7    14.007  QM
    3  H        -1.178238      -0.983886      -0.174072       1     1.008  QM
    4  H         1.611456      -0.905320      -0.146387       1     1.008  QM
    5  H         1.546845       0.257982       0.029230       1     1.008  QM


 UNRELAXED SCF-ENERGY CALCULATED IN 40 CYCLES
 
 UNRELAXED TOTAL SADDLE ENERGY = -94.357410789283
 
 INTERPOLATION DISTANCE: 0.4000912172


 RELAXED PRODUCT COORDINATES OF SADDLE STEP 44 IN ANGSTROM

  NO.  ATOM        X              Y              Z        Z-ATOM   MASS   TYPE

    1  C        -0.707613      -0.007745      -0.004167       6    12.011  QM
    2  N         0.465632       0.304531       0.060241       7    14.007  QM
    3  H        -1.180135      -0.981947      -0.173754       1     1.008  QM
    4  H         1.635516      -0.926818      -0.150455       1     1.008  QM
    5  H         1.539673       0.267692       0.033879       1     1.008  QM


 NUMBER OF CONSTRAINED OPTIMIZATION CYCLES: 8
 
 RELAXED PRODUCT ENERGY = -94.357790483226
 
 ANGLE BETWEEN SUCCESSIVE SADDLE GRADIENTS: -0.981
 
 
 ERROR REACTANT - PRODUCT 0.002415103726
 
 
 DESADDLE_1 0.001943095088
 
 RMSQ FORCE :   0.0125707  MAXIMUM :   0.0003000  CONVERGED :NO 
 MAX FORCE  :   0.0303858  MAXIMUM :   0.0004500  CONVERGED :NO 


 UNRELAXED COORDINATES OF SADDLE STEP 45 IN ANGSTROM

  NO.  ATOM        X              Y              Z        Z-ATOM   MASS   TYPE

    1  C        -0.711559      -0.001910      -0.003255       6    12.011  QM
    2  N         0.468724       0.293592       0.058272       7    14.007  QM
    3  H        -1.180394      -0.979776      -0.172778       1     1.008  QM
    4  H         1.625298      -0.926986      -0.149789       1     1.008  QM
    5  H         1.534832       0.281271       0.035792       1     1.008  QM


 UNRELAXED SCF-ENERGY CALCULATED IN 34 CYCLES
 
 UNRELAXED TOTAL SADDLE ENERGY = -94.356071109351
 
 INTERPOLATION DISTANCE: 0.3598937364


 RELAXED PRODUCT COORDINATES OF SADDLE STEP 45 IN ANGSTROM

  NO.  ATOM        X              Y              Z        Z-ATOM   MASS   TYPE

    1  C        -0.711954      -0.002063      -0.003142       6    12.011  QM
    2  N         0.468643       0.294464       0.058169       7    14.007  QM
    3  H        -1.181017      -0.979946      -0.172851       1     1.008  QM
    4  H         1.628155      -0.932182      -0.150714       1     1.008  QM
    5  H         1.534264       0.283917       0.036783       1     1.008  QM


 NUMBER OF CONSTRAINED OPTIMIZATION CYCLES: 4
 
 RELAXED PRODUCT ENERGY = -94.356087666001
 
 ANGLE BETWEEN SUCCESSIVE SADDLE GRADIENTS: -0.973
 
 
 ERROR REACTANT - PRODUCT 0.000472008638
 
 
 DESADDLE_1 0.001702817225
 
 RMSQ FORCE :   0.0103768  MAXIMUM :   0.0003000  CONVERGED :NO 
 MAX FORCE  :   0.0252362  MAXIMUM :   0.0004500  CONVERGED :NO 


 UNRELAXED COORDINATES OF SADDLE STEP 46 IN ANGSTROM

  NO.  ATOM        X              Y              Z        Z-ATOM   MASS   TYPE

    1  C        -0.743558       0.045336       0.004143       6    12.011  QM
    2  N         0.493761       0.205077       0.042306       7    14.007  QM
    3  H        -1.182560      -0.962207      -0.164877       1     1.008  QM
    4  H         1.542816      -0.928864      -0.144485       1     1.008  QM
    5  H         1.495567       0.391521       0.051387       1     1.008  QM


 UNRELAXED SCF-ENERGY CALCULATED IN 45 CYCLES
 
 UNRELAXED TOTAL SADDLE ENERGY = -94.355720939885
 
 INTERPOLATION DISTANCE: 0.3241703113


 RELAXED REACTANT COORDINATES OF SADDLE STEP 46 IN ANGSTROM

  NO.  ATOM        X              Y              Z        Z-ATOM   MASS   TYPE

    1  C        -0.744491       0.047087       0.004932       6    12.011  QM
    2  N         0.490928       0.204912       0.040739       7    14.007  QM
    3  H        -1.186811      -0.958541      -0.163661       1     1.008  QM
    4  H         1.567415      -0.948050      -0.147654       1     1.008  QM
    5  H         1.489002       0.401611       0.056458       1     1.008  QM


 NUMBER OF CONSTRAINED OPTIMIZATION CYCLES: 9
 
 RELAXED REACTANT ENERGY = -94.356034369983
 
 ANGLE BETWEEN SUCCESSIVE SADDLE GRADIENTS: -0.974
 
 
 ERROR REACTANT - PRODUCT 0.001230808587
 
 
 DESADDLE_1 0.001284104605
 
 RMSQ FORCE :   0.0103758  MAXIMUM :   0.0003000  CONVERGED :NO 
 MAX FORCE  :   0.0252637  MAXIMUM :   0.0004500  CONVERGED :NO 


 UNRELAXED COORDINATES OF SADDLE STEP 47 IN ANGSTROM

  NO.  ATOM        X              Y              Z        Z-ATOM   MASS   TYPE

    1  C        -0.715207       0.002852      -0.002334       6    12.011  QM
    2  N         0.470871       0.285509       0.056426       7    14.007  QM
    3  H        -1.181597      -0.977806      -0.171932       1     1.008  QM
    4  H         1.622081      -0.933769      -0.150408       1     1.008  QM
    5  H         1.529738       0.295686       0.038751       1     1.008  QM


 UNRELAXED SCF-ENERGY CALCULATED IN 38 CYCLES
 
 UNRELAXED TOTAL SADDLE ENERGY = -94.354976526566
 
 INTERPOLATION DISTANCE: 0.2913351032


 RELAXED PRODUCT COORDINATES OF SADDLE STEP 47 IN ANGSTROM

  NO.  ATOM        X              Y              Z        Z-ATOM   MASS   TYPE

    1  C        -0.716804       0.004402      -0.001614       6    12.011  QM
    2  N         0.469207       0.284410       0.054957       7    14.007  QM
    3  H        -1.187213      -0.974246      -0.170873       1     1.008  QM
    4  H         1.644332      -0.946798      -0.153209       1     1.008  QM
    5  H         1.524817       0.303901       0.043485       1     1.008  QM


 NUMBER OF CONSTRAINED OPTIMIZATION CYCLES: 7
 
 RELAXED PRODUCT ENERGY = -94.355174784544
 
 ANGLE BETWEEN SUCCESSIVE SADDLE GRADIENTS: -0.979
 
 
 ERROR REACTANT - PRODUCT 0.000053296018
 
 
 DESADDLE_1 0.000912881456
 
 RMSQ FORCE :   0.0081778  MAXIMUM :   0.0003000  CONVERGED :NO 
 MAX FORCE  :   0.0198205  MAXIMUM :   0.0004500  CONVERGED :NO 


 UNRELAXED COORDINATES OF SADDLE STEP 48 IN ANGSTROM

  NO.  ATOM        X              Y              Z        Z-ATOM   MASS   TYPE

    1  C        -0.741722       0.042818       0.004277       6    12.011  QM
    2  N         0.488756       0.212862       0.042161       7    14.007  QM
    3  H        -1.186851      -0.960112      -0.164383       1     1.008  QM
    4  H         1.575107      -0.947924      -0.148210       1     1.008  QM
    5  H         1.492584       0.391840       0.055160       1     1.008  QM


 UNRELAXED SCF-ENERGY CALCULATED IN 45 CYCLES
 
 UNRELAXED TOTAL SADDLE ENERGY = -94.355020842273
 
 INTERPOLATION DISTANCE: 0.2623313155


 RELAXED REACTANT COORDINATES OF SADDLE STEP 48 IN ANGSTROM

  NO.  ATOM        X              Y              Z        Z-ATOM   MASS   TYPE

    1  C        -0.742537       0.044129       0.004867       6    12.011  QM
    2  N         0.486908       0.211624       0.040591       7    14.007  QM
    3  H        -1.193603      -0.956214      -0.162995       1     1.008  QM
    4  H         1.596164      -0.959352      -0.150328       1     1.008  QM
    5  H         1.487984       0.399460       0.059706       1     1.008  QM


 NUMBER OF CONSTRAINED OPTIMIZATION CYCLES: 7
 
 RELAXED REACTANT ENERGY = -94.355187647782
 
 ANGLE BETWEEN SUCCESSIVE SADDLE GRADIENTS: -0.981
 
 
 ERROR REACTANT - PRODUCT 0.000859585439
 
 
 DESADDLE_1 0.000846722201
 
 RMSQ FORCE :   0.0082505  MAXIMUM :   0.0003000  CONVERGED :NO 
 MAX FORCE  :   0.0202512  MAXIMUM :   0.0004500  CONVERGED :NO 


 UNRELAXED COORDINATES OF SADDLE STEP 49 IN ANGSTROM

  NO.  ATOM        X              Y              Z        Z-ATOM   MASS   TYPE

    1  C        -0.739964       0.040157       0.004219       6    12.011  QM
    2  N         0.485138       0.218902       0.042028       7    14.007  QM
    3  H        -1.192964      -0.958017      -0.163783       1     1.008  QM
    4  H         1.600981      -0.958097      -0.150616       1     1.008  QM
    5  H         1.491667       0.389904       0.058084       1     1.008  QM


 UNRELAXED SCF-ENERGY CALCULATED IN 36 CYCLES
 
 UNRELAXED TOTAL SADDLE ENERGY = -94.354456614763
 
 INTERPOLATION DISTANCE: 0.2360308473


 RELAXED REACTANT COORDINATES OF SADDLE STEP 49 IN ANGSTROM

  NO.  ATOM        X              Y              Z        Z-ATOM   MASS   TYPE

    1  C        -0.740438       0.040221       0.004294       6    12.011  QM
    2  N         0.485098       0.219133       0.041913       7    14.007  QM
    3  H        -1.193830      -0.958232      -0.163797       1     1.008  QM
    4  H         1.603010      -0.959855      -0.150904       1     1.008  QM
    5  H         1.492290       0.390798       0.058556       1     1.008  QM


 NUMBER OF CONSTRAINED OPTIMIZATION CYCLES: 4
 
 RELAXED REACTANT ENERGY = -94.354459638686
 
 ANGLE BETWEEN SUCCESSIVE SADDLE GRADIENTS: -0.976
 
 
 ERROR REACTANT - PRODUCT 0.000012863238
 
 
 DESADDLE_1 0.000728009096
 
 RMSQ FORCE :   0.0065586  MAXIMUM :   0.0003000  CONVERGED :NO 
 MAX FORCE  :   0.0158901  MAXIMUM :   0.0004500  CONVERGED :NO 


 UNRELAXED COORDINATES OF SADDLE STEP 50 IN ANGSTROM

  NO.  ATOM        X              Y              Z        Z-ATOM   MASS   TYPE

    1  C        -0.719167       0.007983      -0.001023       6    12.011  QM
    2  N         0.470796       0.277882       0.053652       7    14.007  QM
    3  H        -1.187875      -0.972644      -0.170165       1     1.008  QM
    4  H         1.640200      -0.948103      -0.152978       1     1.008  QM
    5  H         1.521564       0.312591       0.044992       1     1.008  QM


 UNRELAXED SCF-ENERGY CALCULATED IN 44 CYCLES
 
 UNRELAXED TOTAL SADDLE ENERGY = -94.354532009083
 
 INTERPOLATION DISTANCE: 0.2122517233


 RELAXED PRODUCT COORDINATES OF SADDLE STEP 50 IN ANGSTROM

  NO.  ATOM        X              Y              Z        Z-ATOM   MASS   TYPE

    1  C        -0.720017       0.008608      -0.000566       6    12.011  QM
    2  N         0.469572       0.277108       0.052447       7    14.007  QM
    3  H        -1.194704      -0.969258      -0.169129       1     1.008  QM
    4  H         1.657527      -0.956889      -0.154995       1     1.008  QM
    5  H         1.518561       0.318721       0.048885       1     1.008  QM


 NUMBER OF CONSTRAINED OPTIMIZATION CYCLES: 7
 
 RELAXED PRODUCT ENERGY = -94.354650388600
 
 ANGLE BETWEEN SUCCESSIVE SADDLE GRADIENTS: -0.978
 
 
 ERROR REACTANT - PRODUCT 0.000715145859
 
 
 DESADDLE_1 0.000524395944
 
 RMSQ FORCE :   0.0066380  MAXIMUM :   0.0003000  CONVERGED :NO 
 MAX FORCE  :   0.0159102  MAXIMUM :   0.0004500  CONVERGED :NO 


 UNRELAXED COORDINATES OF SADDLE STEP 51 IN ANGSTROM

  NO.  ATOM        X              Y              Z        Z-ATOM   MASS   TYPE

    1  C        -0.722059       0.011769      -0.000080       6    12.011  QM
    2  N         0.471125       0.271310       0.051394       7    14.007  QM
    3  H        -1.194617      -0.968156      -0.168596       1     1.008  QM
    4  H         1.652075      -0.957185      -0.154586       1     1.008  QM
    5  H         1.515934       0.325929       0.049852       1     1.008  QM


 UNRELAXED SCF-ENERGY CALCULATED IN 40 CYCLES
 
 UNRELAXED TOTAL SADDLE ENERGY = -94.354172203237
 
 INTERPOLATION DISTANCE: 0.1910026756


 RELAXED PRODUCT COORDINATES OF SADDLE STEP 51 IN ANGSTROM

  NO.  ATOM        X              Y              Z        Z-ATOM   MASS   TYPE

    1  C        -0.722355       0.011722      -0.000067       6    12.011  QM
    2  N         0.471255       0.271425       0.051366       7    14.007  QM
    3  H        -1.194874      -0.968218      -0.168601       1     1.008  QM
    4  H         1.652568      -0.957845      -0.154709       1     1.008  QM
    5  H         1.516237       0.326385       0.050040       1     1.008  QM


 NUMBER OF CONSTRAINED OPTIMIZATION CYCLES: 2
 
 RELAXED PRODUCT ENERGY = -94.354173133219
 
 ANGLE BETWEEN SUCCESSIVE SADDLE GRADIENTS: -0.970
 
 
 ERROR REACTANT - PRODUCT 0.000190749914
 
 
 DESADDLE_1 0.000477255381
 
 RMSQ FORCE :   0.0054294  MAXIMUM :   0.0003000  CONVERGED :NO 
 MAX FORCE  :   0.0129649  MAXIMUM :   0.0004500  CONVERGED :NO 


 UNRELAXED COORDINATES OF SADDLE STEP 52 IN ANGSTROM

  NO.  ATOM        X              Y              Z        Z-ATOM   MASS   TYPE

    1  C        -0.738630       0.037371       0.003858       6    12.011  QM
    2  N         0.483713       0.224362       0.042858       7    14.007  QM
    3  H        -1.193935      -0.959231      -0.164277       1     1.008  QM
    4  H         1.607966      -0.959654      -0.151284       1     1.008  QM
    5  H         1.494685       0.384357       0.057705       1     1.008  QM


 UNRELAXED SCF-ENERGY CALCULATED IN 35 CYCLES
 
 UNRELAXED TOTAL SADDLE ENERGY = -94.354043536292
 
 INTERPOLATION DISTANCE: 0.1719772962


 RELAXED REACTANT COORDINATES OF SADDLE STEP 52 IN ANGSTROM

  NO.  ATOM        X              Y              Z        Z-ATOM   MASS   TYPE

    1  C        -0.739022       0.037870       0.004211       6    12.011  QM
    2  N         0.482597       0.223721       0.041784       7    14.007  QM
    3  H        -1.199437      -0.956266      -0.163266       1     1.008  QM
    4  H         1.621917      -0.966891      -0.152726       1     1.008  QM
    5  H         1.491747       0.389297       0.060919       1     1.008  QM


 NUMBER OF CONSTRAINED OPTIMIZATION CYCLES: 5
 
 RELAXED REACTANT ENERGY = -94.354125550696
 
 ANGLE BETWEEN SUCCESSIVE SADDLE GRADIENTS: -0.973
 
 
 ERROR REACTANT - PRODUCT 0.000286505467
 
 
 DESADDLE_1 0.000334087989
 
 RMSQ FORCE :   0.0052305  MAXIMUM :   0.0003000  CONVERGED :NO 
 MAX FORCE  :   0.0129846  MAXIMUM :   0.0004500  CONVERGED :NO 


 UNRELAXED COORDINATES OF SADDLE STEP 53 IN ANGSTROM

  NO.  ATOM        X              Y              Z        Z-ATOM   MASS   TYPE

    1  C        -0.724022       0.014337       0.000361       6    12.011  QM
    2  N         0.472389       0.266654       0.050408       7    14.007  QM
    3  H        -1.195330      -0.967022      -0.168068       1     1.008  QM
    4  H         1.649503      -0.958749      -0.154511       1     1.008  QM
    5  H         1.513788       0.332677       0.051128       1     1.008  QM


 UNRELAXED SCF-ENERGY CALCULATED IN 40 CYCLES
 
 UNRELAXED TOTAL SADDLE ENERGY = -94.353865584936
 
 INTERPOLATION DISTANCE: 0.1546687343


 RELAXED PRODUCT COORDINATES OF SADDLE STEP 53 IN ANGSTROM

  NO.  ATOM        X              Y              Z        Z-ATOM   MASS   TYPE

    1  C        -0.724472       0.014688       0.000671       6    12.011  QM
    2  N         0.471556       0.266191       0.049553       7    14.007  QM
    3  H        -1.200026      -0.964689      -0.167331       1     1.008  QM
    4  H         1.660992      -0.964604      -0.155843       1     1.008  QM
    5  H         1.511653       0.336710       0.053840       1     1.008  QM


 NUMBER OF CONSTRAINED OPTIMIZATION CYCLES: 5
 
 RELAXED PRODUCT ENERGY = -94.353923373248
 
 ANGLE BETWEEN SUCCESSIVE SADDLE GRADIENTS: -0.977
 
 
 ERROR REACTANT - PRODUCT 0.000047582523
 
 
 DESADDLE_1 0.000249759971
 
 RMSQ FORCE :   0.0043257  MAXIMUM :   0.0003000  CONVERGED :NO 
 MAX FORCE  :   0.0100826  MAXIMUM :   0.0004500  CONVERGED :NO 


 UNRELAXED COORDINATES OF SADDLE STEP 54 IN ANGSTROM

  NO.  ATOM        X              Y              Z        Z-ATOM   MASS   TYPE

    1  C        -0.737567       0.035552       0.003857       6    12.011  QM
    2  N         0.481493       0.227968       0.042561       7    14.007  QM
    3  H        -1.199496      -0.957108      -0.163672       1     1.008  QM
    4  H         1.625824      -0.966662      -0.153038       1     1.008  QM
    5  H         1.493738       0.384038       0.060211       1     1.008  QM


 UNRELAXED SCF-ENERGY CALCULATED IN 48 CYCLES
 
 UNRELAXED TOTAL SADDLE ENERGY = -94.353855787440
 
 INTERPOLATION DISTANCE: 0.1392353306


 RELAXED REACTANT COORDINATES OF SADDLE STEP 54 IN ANGSTROM

  NO.  ATOM        X              Y              Z        Z-ATOM   MASS   TYPE

    1  C        -0.737924       0.036006       0.004115       6    12.011  QM
    2  N         0.480783       0.227030       0.041672       7    14.007  QM
    3  H        -1.204316      -0.954691      -0.162816       1     1.008  QM
    4  H         1.636398      -0.970495      -0.153920       1     1.008  QM
    5  H         1.491862       0.387381       0.062658       1     1.008  QM


 NUMBER OF CONSTRAINED OPTIMIZATION CYCLES: 5
 
 RELAXED REACTANT ENERGY = -94.353898617022
 
 ANGLE BETWEEN SUCCESSIVE SADDLE GRADIENTS: -0.979
 
 
 ERROR REACTANT - PRODUCT 0.000202177449
 
 
 DESADDLE_1 0.000226933674
 
 RMSQ FORCE :   0.0042099  MAXIMUM :   0.0003000  CONVERGED :NO 
 MAX FORCE  :   0.0105292  MAXIMUM :   0.0004500  CONVERGED :NO 


 UNRELAXED COORDINATES OF SADDLE STEP 55 IN ANGSTROM

  NO.  ATOM        X              Y              Z        Z-ATOM   MASS   TYPE

    1  C        -0.725817       0.016820       0.001015       6    12.011  QM
    2  N         0.472478       0.262275       0.048765       7    14.007  QM
    3  H        -1.200455      -0.963689      -0.166880       1     1.008  QM
    4  H         1.658533      -0.965193      -0.155651       1     1.008  QM
    5  H         1.509674       0.341777       0.054722       1     1.008  QM


 UNRELAXED SCF-ENERGY CALCULATED IN 39 CYCLES
 
 UNRELAXED TOTAL SADDLE ENERGY = -94.353724274394
 
 INTERPOLATION DISTANCE: 0.1252494811


 RELAXED PRODUCT COORDINATES OF SADDLE STEP 55 IN ANGSTROM

  NO.  ATOM        X              Y              Z        Z-ATOM   MASS   TYPE

    1  C        -0.726284       0.017365       0.001280       6    12.011  QM
    2  N         0.471862       0.260834       0.047795       7    14.007  QM
    3  H        -1.206036      -0.960936      -0.165931       1     1.008  QM
    4  H         1.669631      -0.968005      -0.156539       1     1.008  QM
    5  H         1.508065       0.345326       0.057363       1     1.008  QM


 NUMBER OF CONSTRAINED OPTIMIZATION CYCLES: 4
 
 RELAXED PRODUCT ENERGY = -94.353757498428
 
 ANGLE BETWEEN SUCCESSIVE SADDLE GRADIENTS: -0.977
 
 
 ERROR REACTANT - PRODUCT 0.000024756226
 
 
 DESADDLE_1 0.000165874820
 
 RMSQ FORCE :   0.0034181  MAXIMUM :   0.0003000  CONVERGED :NO 
 MAX FORCE  :   0.0080696  MAXIMUM :   0.0004500  CONVERGED :NO 


 UNRELAXED COORDINATES OF SADDLE STEP 56 IN ANGSTROM

  NO.  ATOM        X              Y              Z        Z-ATOM   MASS   TYPE

    1  C        -0.736760       0.034142       0.003832       6    12.011  QM
    2  N         0.479891       0.230411       0.042285       7    14.007  QM
    3  H        -1.204488      -0.955316      -0.163127       1     1.008  QM
    4  H         1.639721      -0.970246      -0.154182       1     1.008  QM
    5  H         1.493482       0.383176       0.062128       1     1.008  QM


 UNRELAXED SCF-ENERGY CALCULATED IN 44 CYCLES
 
 UNRELAXED TOTAL SADDLE ENERGY = -94.353724076497
 
 INTERPOLATION DISTANCE: 0.1127546726


 RELAXED REACTANT COORDINATES OF SADDLE STEP 56 IN ANGSTROM

  NO.  ATOM        X              Y              Z        Z-ATOM   MASS   TYPE

    1  C        -0.737165       0.034576       0.004039       6    12.011  QM
    2  N         0.479453       0.229021       0.041369       7    14.007  QM
    3  H        -1.209912      -0.952618      -0.162155       1     1.008  QM
    4  H         1.649817      -0.972311      -0.154835       1     1.008  QM
    5  H         1.491839       0.386228       0.064510       1     1.008  QM


 NUMBER OF CONSTRAINED OPTIMIZATION CYCLES: 4
 
 RELAXED REACTANT ENERGY = -94.353759139818
 
 ANGLE BETWEEN SUCCESSIVE SADDLE GRADIENTS: -0.977
 
 
 ERROR REACTANT - PRODUCT 0.000141118594
 
 
 DESADDLE_1 0.000139477204
 
 RMSQ FORCE :   0.0034257  MAXIMUM :   0.0003000  CONVERGED :NO 
 MAX FORCE  :   0.0085989  MAXIMUM :   0.0004500  CONVERGED :NO 


 UNRELAXED COORDINATES OF SADDLE STEP 57 IN ANGSTROM

  NO.  ATOM        X              Y              Z        Z-ATOM   MASS   TYPE

    1  C        -0.736077       0.032855       0.003763       6    12.011  QM
    2  N         0.478694       0.232202       0.042012       7    14.007  QM
    3  H        -1.209524      -0.953450      -0.162532       1     1.008  QM
    4  H         1.651798      -0.971880      -0.155005       1     1.008  QM
    5  H         1.493461       0.382138       0.063795       1     1.008  QM


 UNRELAXED SCF-ENERGY CALCULATED IN 44 CYCLES
 
 UNRELAXED TOTAL SADDLE ENERGY = -94.353629600113
 
 INTERPOLATION DISTANCE: 0.1014727639


 RELAXED REACTANT COORDINATES OF SADDLE STEP 57 IN ANGSTROM

  NO.  ATOM        X              Y              Z        Z-ATOM   MASS   TYPE

    1  C        -0.736072       0.032849       0.003763       6    12.011  QM
    2  N         0.478689       0.232193       0.042004       7    14.007  QM
    3  H        -1.209602      -0.953410      -0.162520       1     1.008  QM
    4  H         1.651891      -0.971880      -0.155008       1     1.008  QM
    5  H         1.493447       0.382154       0.063815       1     1.008  QM


 NUMBER OF CONSTRAINED OPTIMIZATION CYCLES: 1
 
 RELAXED REACTANT ENERGY = -94.353629659927
 
 ANGLE BETWEEN SUCCESSIVE SADDLE GRADIENTS: -0.973
 
 
 ERROR REACTANT - PRODUCT 0.000001641390
 
 
 DESADDLE_1 0.000129479891
 
 RMSQ FORCE :   0.0027341  MAXIMUM :   0.0003000  CONVERGED :NO 
 MAX FORCE  :   0.0068439  MAXIMUM :   0.0004500  CONVERGED :NO 


 UNRELAXED COORDINATES OF SADDLE STEP 58 IN ANGSTROM

  NO.  ATOM        X              Y              Z        Z-ATOM   MASS   TYPE

    1  C        -0.727263       0.018913       0.001528       6    12.011  QM
    2  N         0.472545       0.257970       0.047216       7    14.007  QM
    3  H        -1.206392      -0.960183      -0.165590       1     1.008  QM
    4  H         1.667857      -0.968392      -0.156386       1     1.008  QM
    5  H         1.506603       0.349008       0.058008       1     1.008  QM


 UNRELAXED SCF-ENERGY CALCULATED IN 41 CYCLES
 
 UNRELAXED TOTAL SADDLE ENERGY = -94.353641178523
 
 INTERPOLATION DISTANCE: 0.0912964958


 RELAXED PRODUCT COORDINATES OF SADDLE STEP 58 IN ANGSTROM

  NO.  ATOM        X              Y              Z        Z-ATOM   MASS   TYPE

    1  C        -0.727501       0.019033       0.001613       6    12.011  QM
    2  N         0.472380       0.257185       0.046723       7    14.007  QM
    3  H        -1.209848      -0.958482      -0.165008       1     1.008  QM
    4  H         1.673523      -0.969009      -0.156729       1     1.008  QM
    5  H         1.505826       0.350437       0.059314       1     1.008  QM


 NUMBER OF CONSTRAINED OPTIMIZATION CYCLES: 3
 
 RELAXED PRODUCT ENERGY = -94.353658969418
 
 ANGLE BETWEEN SUCCESSIVE SADDLE GRADIENTS: -0.975
 
 
 ERROR REACTANT - PRODUCT 0.000127838501
 
 
 DESADDLE_1 0.000098529011
 
 RMSQ FORCE :   0.0028234  MAXIMUM :   0.0003000  CONVERGED :NO 
 MAX FORCE  :   0.0065987  MAXIMUM :   0.0004500  CONVERGED :NO 

 
 *** QUADRATIC TS REGION REACHED ***
 
 
 *** SADDLE INTERPOLATION CONVERGED ***
                                                                                

 SADDLE INTERPOLATION             STEP TIME:   705.327  TOTAL TIME:     708.296
 
 TIMING STATISTICS (SECONDS)
 

 TIMER ENTRY                    NUMBER OF CALLS   CUMUL. CPU TIME   CONTRIBUT.

 INITIALIZATION                              1             0.034         0.0 %
 INPUT                                       1             0.059         0.0 %
 DIAGONALIZATION                         26828             5.814         0.8 %
 SYMMETRY ANALYSIS                         663             0.030         0.0 %
 START GUESS                                60           109.453        15.5 %
 MATRIX MULTIPLICATION                   78231             0.847         0.1 %
 CORE INTEGRALS                            662            24.682         3.5 %
 ORTHOGONALIZATION MATRIX                  662             0.579         0.1 %
 MPI AUXILIARY FUNCTION FIT              44348            66.220         9.3 %
                         ON NODE             1            65.587
                         ON NODE             2            65.664
                         ON NODE             3            65.263
                         ON NODE             4            68.282
                         ON NODE             5            64.342
                         ON NODE             6            64.809
                         ON NODE             7            64.934
                         ON NODE             8            66.748
                         ON NODE             9            64.281
                         ON NODE            10            64.634
                         ON NODE            11            65.692
                         ON NODE            12            87.345
                         ON NODE            13            78.346
                         ON NODE            14            79.273
                         ON NODE            15            78.697
                         ON NODE            16            74.302
                         ON NODE            17            74.286
                         ON NODE            18            74.351
                         ON NODE            19            76.124
                         ON NODE            20            74.525
                         ON NODE            21            75.813
                         ON NODE            22            76.130
                         ON NODE            23            78.467
                         ON NODE            24            73.666
                         ON NODE            25            78.207
                         ON NODE            26            78.210
                         ON NODE            27            78.166
                         ON NODE            28            78.040
                         ON NODE            29            78.199
                         ON NODE            30            78.225
                         ON NODE            31            78.066
                         ON NODE            32            78.077
                         ON NODE            33            78.130
                         ON NODE            34            78.139
                         ON NODE            35            78.256
                         ON NODE            36            78.119
                         ON NODE            37            77.990
                         ON NODE            38            77.972
                         ON NODE            39            77.922
                         ON NODE            40            77.671
                         ON NODE            41            77.723
                         ON NODE            42            77.782
                         ON NODE            43            77.895
                         ON NODE            44            77.843
                         ON NODE            45            77.949
                         ON NODE            46            77.737
                         ON NODE            47            77.898
           AVERAGE PER PROCESSOR                          74.625
 MPI DIAGONALIZATION                       662            11.079         1.6 %
                         ON NODE             1            11.085
                         ON NODE             2            11.080
                         ON NODE             3            11.085
                         ON NODE             4            11.080
                         ON NODE             5            11.095
                         ON NODE             6            11.090
                         ON NODE             7            11.083
                         ON NODE             8            11.080
                         ON NODE             9            11.079
                         ON NODE            10            11.087
                         ON NODE            11            11.082
                         ON NODE            12            10.999
                         ON NODE            13            11.093
                         ON NODE            14            11.022
                         ON NODE            15            11.078
                         ON NODE            16            11.088
                         ON NODE            17            11.075
                         ON NODE            18            11.073
                         ON NODE            19            11.074
                         ON NODE            20            11.052
                         ON NODE            21            11.088
                         ON NODE            22            11.094
                         ON NODE            23            11.074
                         ON NODE            24            10.888
                         ON NODE            25            11.071
                         ON NODE            26            11.079
                         ON NODE            27            11.063
                         ON NODE            28            11.072
                         ON NODE            29            11.077
                         ON NODE            30            11.068
                         ON NODE            31            11.074
                         ON NODE            32            10.949
                         ON NODE            33            11.080
                         ON NODE            34            11.068
                         ON NODE            35            11.056
                         ON NODE            36            11.052
                         ON NODE            37            11.070
                         ON NODE            38            11.074
                         ON NODE            39            11.088
                         ON NODE            40            11.069
                         ON NODE            41            11.064
                         ON NODE            42            11.064
                         ON NODE            43            11.077
                         ON NODE            44            11.072
                         ON NODE            45            11.095
                         ON NODE            46            11.068
                         ON NODE            47            11.083
           AVERAGE PER PROCESSOR                          11.068
 MPI CORE HAMILTONIAN                      662             1.070         0.2 %
                         ON NODE             1             0.982
                         ON NODE             2             0.932
                         ON NODE             3             0.924
                         ON NODE             4             0.727
                         ON NODE             5             0.896
                         ON NODE             6             0.868
                         ON NODE             7             0.928
                         ON NODE             8             0.915
                         ON NODE             9             0.926
                         ON NODE            10             0.900
                         ON NODE            11             0.957
                         ON NODE            12             0.907
                         ON NODE            13             0.926
                         ON NODE            14             0.920
                         ON NODE            15             0.927
                         ON NODE            16             0.918
                         ON NODE            17             0.915
                         ON NODE            18             0.924
                         ON NODE            19             0.907
                         ON NODE            20             0.927
                         ON NODE            21             0.905
                         ON NODE            22             0.932
                         ON NODE            23             0.945
                         ON NODE            24             0.881
                         ON NODE            25             0.938
                         ON NODE            26             0.947
                         ON NODE            27             0.939
                         ON NODE            28             0.934
                         ON NODE            29             0.922
                         ON NODE            30             0.945
                         ON NODE            31             0.927
                         ON NODE            32             0.913
                         ON NODE            33             0.932
                         ON NODE            34             0.912
                         ON NODE            35             0.939
                         ON NODE            36             0.922
                         ON NODE            37             0.941
                         ON NODE            38             0.950
                         ON NODE            39             0.923
                         ON NODE            40             0.915
                         ON NODE            41             0.932
                         ON NODE            42             0.958
                         ON NODE            43             0.912
                         ON NODE            44             0.958
                         ON NODE            45             0.920
                         ON NODE            46             0.942
                         ON NODE            47             0.933
           AVERAGE PER PROCESSOR                           0.925
 SCF ITERATION                             662           499.504        70.5 %
 NULLSPACE                                  60             0.032         0.0 %
 MPI NEAR J CALCULATION                  21843            22.003         3.1 %
                         ON NODE             1            20.935
                         ON NODE             2            20.912
                         ON NODE             3            20.949
                         ON NODE             4            11.664
                         ON NODE             5            20.975
                         ON NODE             6            20.952
                         ON NODE             7            20.922
                         ON NODE             8            20.560
                         ON NODE             9            20.922
                         ON NODE            10            20.966
                         ON NODE            11            20.921
                         ON NODE            12            25.899
                         ON NODE            13            20.979
                         ON NODE            14            22.538
                         ON NODE            15            24.238
                         ON NODE            16            20.958
                         ON NODE            17            20.950
                         ON NODE            18            20.901
                         ON NODE            19            21.405
                         ON NODE            20            20.927
                         ON NODE            21            22.390
                         ON NODE            22            23.138
                         ON NODE            23            26.006
                         ON NODE            24            24.795
                         ON NODE            25            20.914
                         ON NODE            26            21.005
                         ON NODE            27            20.902
                         ON NODE            28            20.988
                         ON NODE            29            20.878
                         ON NODE            30            20.983
                         ON NODE            31            21.163
                         ON NODE            32            21.000
                         ON NODE            33            20.975
                         ON NODE            34            20.976
                         ON NODE            35            21.007
                         ON NODE            36            21.409
                         ON NODE            37            21.059
                         ON NODE            38            21.276
                         ON NODE            39            21.338
                         ON NODE            40            20.923
                         ON NODE            41            20.983
                         ON NODE            42            20.982
                         ON NODE            43            20.921
                         ON NODE            44            20.942
                         ON NODE            45            20.933
                         ON NODE            46            21.020
                         ON NODE            47            21.231
           AVERAGE PER PROCESSOR                          21.283
 MPI FAR J CALCULATION                   21843            23.334         3.3 %
                         ON NODE             1            23.347
                         ON NODE             2            23.441
                         ON NODE             3            23.358
                         ON NODE             4            32.363
                         ON NODE             5            23.448
                         ON NODE             6            23.432
                         ON NODE             7            23.443
                         ON NODE             8            23.781
                         ON NODE             9            23.432
                         ON NODE            10            23.399
                         ON NODE            11            23.455
                         ON NODE            12            21.190
                         ON NODE            13            23.089
                         ON NODE            14            21.394
                         ON NODE            15            22.569
                         ON NODE            16            23.320
                         ON NODE            17            21.419
                         ON NODE            18            22.998
                         ON NODE            19            18.985
                         ON NODE            20            22.448
                         ON NODE            21            22.897
                         ON NODE            22            22.794
                         ON NODE            23            21.432
                         ON NODE            24            19.557
                         ON NODE            25            23.316
                         ON NODE            26            23.212
                         ON NODE            27            23.437
                         ON NODE            28            23.430
                         ON NODE            29            23.530
                         ON NODE            30            23.326
                         ON NODE            31            23.400
                         ON NODE            32            23.377
                         ON NODE            33            23.274
                         ON NODE            34            23.341
                         ON NODE            35            23.263
                         ON NODE            36            23.374
                         ON NODE            37            23.362
                         ON NODE            38            23.346
                         ON NODE            39            23.785
                         ON NODE            40            23.766
                         ON NODE            41            23.751
                         ON NODE            42            23.810
                         ON NODE            43            23.813
                         ON NODE            44            23.826
                         ON NODE            45            23.641
                         ON NODE            46            23.715
                         ON NODE            47            23.767
           AVERAGE PER PROCESSOR                          23.233
 GRID INITIALIZATION                        60             0.245         0.0 %
 FIXED GRID GENERATION                      60             0.004         0.0 %
 MPI XC POTENTIAL                        21843           181.290        25.6 %
                         ON NODE             1           181.258
                         ON NODE             2           181.291
                         ON NODE             3           176.635
                         ON NODE             4           182.747
                         ON NODE             5           182.512
                         ON NODE             6           178.201
                         ON NODE             7           180.761
                         ON NODE             8           183.255
                         ON NODE             9           181.961
                         ON NODE            10           182.696
                         ON NODE            11           177.267
                         ON NODE            12           168.845
                         ON NODE            13           171.621
                         ON NODE            14           171.937
                         ON NODE            15           171.532
                         ON NODE            16           174.225
                         ON NODE            17           174.227
                         ON NODE            18           176.718
                         ON NODE            19           173.551
                         ON NODE            20           174.156
                         ON NODE            21           173.648
                         ON NODE            22           173.535
                         ON NODE            23           172.338
                         ON NODE            24           179.687
                         ON NODE            25           171.604
                         ON NODE            26           180.327
                         ON NODE            27           172.956
                         ON NODE            28           171.850
                         ON NODE            29           173.977
                         ON NODE            30           172.193
                         ON NODE            31           172.065
                         ON NODE            32           171.692
                         ON NODE            33           180.482
                         ON NODE            34           177.826
                         ON NODE            35           171.178
                         ON NODE            36           171.211
                         ON NODE            37           171.094
                         ON NODE            38           171.111
                         ON NODE            39           170.912
                         ON NODE            40           171.648
                         ON NODE            41           171.157
                         ON NODE            42           171.215
                         ON NODE            43           171.172
                         ON NODE            44           171.271
                         ON NODE            45           170.993
                         ON NODE            46           171.164
                         ON NODE            47           170.977
           AVERAGE PER PROCESSOR                         174.916
 MPI NEAR ERI CALCULATION                21843            28.337         4.0 %
                         ON NODE             1            18.183
                         ON NODE             2            18.191
                         ON NODE             3            18.214
                         ON NODE             4             9.586
                         ON NODE             5            18.170
                         ON NODE             6            18.215
                         ON NODE             7            18.264
                         ON NODE             8            17.873
                         ON NODE             9            17.874
                         ON NODE            10            18.266
                         ON NODE            11            18.160
                         ON NODE            12            18.234
                         ON NODE            13            18.152
                         ON NODE            14            18.247
                         ON NODE            15            18.288
                         ON NODE            16            18.281
                         ON NODE            17            18.271
                         ON NODE            18            18.214
                         ON NODE            19            18.270
                         ON NODE            20            18.268
                         ON NODE            21            18.179
                         ON NODE            22            18.269
                         ON NODE            23            18.236
                         ON NODE            24            18.177
                         ON NODE            25            18.139
                         ON NODE            26            18.224
                         ON NODE            27            18.148
                         ON NODE            28            18.231
                         ON NODE            29            18.110
                         ON NODE            30            18.210
                         ON NODE            31            18.207
                         ON NODE            32            18.270
                         ON NODE            33            18.232
                         ON NODE            34            18.281
                         ON NODE            35            18.256
                         ON NODE            36            18.285
                         ON NODE            37            18.173
                         ON NODE            38            18.316
                         ON NODE            39            18.128
                         ON NODE            40            18.158
                         ON NODE            41            18.203
                         ON NODE            42            18.277
                         ON NODE            43            18.231
                         ON NODE            44            18.260
                         ON NODE            45            18.209
                         ON NODE            46            18.261
                         ON NODE            47            18.180
           AVERAGE PER PROCESSOR                          18.238
 MPI FAR ERI CALCULATION                 21843            13.853         2.0 %
                         ON NODE             1            14.114
                         ON NODE             2            14.083
                         ON NODE             3            14.039
                         ON NODE             4            22.426
                         ON NODE             5            14.127
                         ON NODE             6            14.113
                         ON NODE             7            14.058
                         ON NODE             8            14.442
                         ON NODE             9            14.486
                         ON NODE            10            13.971
                         ON NODE            11            14.051
                         ON NODE            12            14.146
                         ON NODE            13            14.268
                         ON NODE            14            14.017
                         ON NODE            15            14.282
                         ON NODE            16            14.245
                         ON NODE            17            14.232
                         ON NODE            18            14.262
                         ON NODE            19            14.108
                         ON NODE            20            14.170
                         ON NODE            21            14.142
                         ON NODE            22            14.217
                         ON NODE            23            14.246
                         ON NODE            24            14.195
                         ON NODE            25            14.100
                         ON NODE            26            13.954
                         ON NODE            27            14.141
                         ON NODE            28            14.097
                         ON NODE            29            14.200
                         ON NODE            30            14.111
                         ON NODE            31            14.102
                         ON NODE            32            14.082
                         ON NODE            33            14.042
                         ON NODE            34            14.098
                         ON NODE            35            14.099
                         ON NODE            36            13.990
                         ON NODE            37             9.257
                         ON NODE            38            13.906
                         ON NODE            39            14.483
                         ON NODE            40            14.383
                         ON NODE            41            14.485
                         ON NODE            42            14.464
                         ON NODE            43            14.362
                         ON NODE            44            14.411
                         ON NODE            45            14.309
                         ON NODE            46            10.431
                         ON NODE            47            14.032
           AVERAGE PER PROCESSOR                          14.163
 SADDLE INTERPOLATION                        1           705.327        99.6 %
 GEOMETRY ALIGNMENT                          1             0.004         0.0 %
 ENERGY GRADIENTS                          655            17.336         2.4 %
 MPI XC ENERGY GRADIENTS                   655             8.066         1.1 %
                         ON NODE             1             7.835
                         ON NODE             2             7.766
                         ON NODE             3             7.760
                         ON NODE             4             7.901
                         ON NODE             5             7.842
                         ON NODE             6             7.808
                         ON NODE             7             7.801
                         ON NODE             8             7.787
                         ON NODE             9             7.773
                         ON NODE            10             7.802
                         ON NODE            11             7.799
                         ON NODE            12             7.764
                         ON NODE            13             7.776
                         ON NODE            14             7.786
                         ON NODE            15             7.780
                         ON NODE            16             7.765
                         ON NODE            17             7.783
                         ON NODE            18             7.812
                         ON NODE            19             7.779
                         ON NODE            20             7.783
                         ON NODE            21             7.792
                         ON NODE            22             7.792
                         ON NODE            23             7.798
                         ON NODE            24             7.864
                         ON NODE            25             7.778
                         ON NODE            26             7.905
                         ON NODE            27             7.817
                         ON NODE            28             7.813
                         ON NODE            29             7.811
                         ON NODE            30             7.784
                         ON NODE            31             7.798
                         ON NODE            32             7.814
                         ON NODE            33             7.983
                         ON NODE            34             7.816
                         ON NODE            35             7.778
                         ON NODE            36             7.788
                         ON NODE            37             7.767
                         ON NODE            38             7.785
                         ON NODE            39             7.773
                         ON NODE            40             7.792
                         ON NODE            41             7.790
                         ON NODE            42             7.779
                         ON NODE            43             7.786
                         ON NODE            44             7.779
                         ON NODE            45             7.787
                         ON NODE            46             7.774
                         ON NODE            47             7.782
           AVERAGE PER PROCESSOR                           7.806
 MPI NEAR ERI GRADIENTS                    655             1.477         0.2 %
                         ON NODE             1             1.252
                         ON NODE             2             1.255
                         ON NODE             3             1.261
                         ON NODE             4             1.018
                         ON NODE             5             1.241
                         ON NODE             6             1.247
                         ON NODE             7             1.255
                         ON NODE             8             1.228
                         ON NODE             9             1.240
                         ON NODE            10             1.252
                         ON NODE            11             1.252
                         ON NODE            12             1.286
                         ON NODE            13             1.235
                         ON NODE            14             1.247
                         ON NODE            15             1.262
                         ON NODE            16             1.252
                         ON NODE            17             1.247
                         ON NODE            18             1.253
                         ON NODE            19             1.266
                         ON NODE            20             1.235
                         ON NODE            21             1.270
                         ON NODE            22             1.267
                         ON NODE            23             1.249
                         ON NODE            24             1.289
                         ON NODE            25             1.259
                         ON NODE            26             1.255
                         ON NODE            27             1.271
                         ON NODE            28             1.254
                         ON NODE            29             1.293
                         ON NODE            30             1.308
                         ON NODE            31             1.298
                         ON NODE            32             1.256
                         ON NODE            33             1.288
                         ON NODE            34             1.311
                         ON NODE            35             1.297
                         ON NODE            36             1.306
                         ON NODE            37             1.276
                         ON NODE            38             1.276
                         ON NODE            39             1.271
                         ON NODE            40             1.248
                         ON NODE            41             1.260
                         ON NODE            42             1.270
                         ON NODE            43             1.272
                         ON NODE            44             1.274
                         ON NODE            45             1.275
                         ON NODE            46             1.274
                         ON NODE            47             1.280
           AVERAGE PER PROCESSOR                           1.265
 MPI FAR ERI GRADIENTS                     655             0.400         0.1 %
                         ON NODE             1             0.617
                         ON NODE             2             0.606
                         ON NODE             3             0.608
                         ON NODE             4             0.855
                         ON NODE             5             0.618
                         ON NODE             6             0.626
                         ON NODE             7             0.626
                         ON NODE             8             0.628
                         ON NODE             9             0.639
                         ON NODE            10             0.617
                         ON NODE            11             0.619
                         ON NODE            12             0.612
                         ON NODE            13             0.629
                         ON NODE            14             0.601
                         ON NODE            15             0.626
                         ON NODE            16             0.617
                         ON NODE            17             0.623
                         ON NODE            18             0.624
                         ON NODE            19             0.624
                         ON NODE            20             0.636
                         ON NODE            21             0.616
                         ON NODE            22             0.624
                         ON NODE            23             0.618
                         ON NODE            24             0.479
                         ON NODE            25             0.617
                         ON NODE            26             0.612
                         ON NODE            27             0.620
                         ON NODE            28             0.623
                         ON NODE            29             0.635
                         ON NODE            30             0.627
                         ON NODE            31             0.632
                         ON NODE            32             0.637
                         ON NODE            33             0.605
                         ON NODE            34             0.603
                         ON NODE            35             0.621
                         ON NODE            36             0.621
                         ON NODE            37             0.633
                         ON NODE            38             0.624
                         ON NODE            39             0.640
                         ON NODE            40             0.640
                         ON NODE            41             0.628
                         ON NODE            42             0.628
                         ON NODE            43             0.640
                         ON NODE            44             0.635
                         ON NODE            45             0.637
                         ON NODE            46             0.635
                         ON NODE            47             0.638
           AVERAGE PER PROCESSOR                           0.621
 MPI CORE HAMILTONIAN GRADIENTS            655             1.122         0.2 %
                         ON NODE             1             1.262
                         ON NODE             2             1.268
                         ON NODE             3             1.271
                         ON NODE             4             0.979
                         ON NODE             5             1.264
                         ON NODE             6             1.267
                         ON NODE             7             1.272
                         ON NODE             8             1.263
                         ON NODE             9             1.260
                         ON NODE            10             1.263
                         ON NODE            11             1.260
                         ON NODE            12             1.262
                         ON NODE            13             1.274
                         ON NODE            14             1.274
                         ON NODE            15             1.252
                         ON NODE            16             1.253
                         ON NODE            17             1.251
                         ON NODE            18             1.249
                         ON NODE            19             1.260
                         ON NODE            20             1.264
                         ON NODE            21             1.256
                         ON NODE            22             1.263
                         ON NODE            23             1.257
                         ON NODE            24             1.386
                         ON NODE            25             1.254
                         ON NODE            26             1.261
                         ON NODE            27             1.256
                         ON NODE            28             1.256
                         ON NODE            29             1.254
                         ON NODE            30             1.245
                         ON NODE            31             1.251
                         ON NODE            32             1.249
                         ON NODE            33             1.276
                         ON NODE            34             1.272
                         ON NODE            35             1.256
                         ON NODE            36             1.275
                         ON NODE            37             1.251
                         ON NODE            38             1.270
                         ON NODE            39             1.246
                         ON NODE            40             1.238
                         ON NODE            41             1.246
                         ON NODE            42             1.250
                         ON NODE            43             1.249
                         ON NODE            44             1.237
                         ON NODE            45             1.237
                         ON NODE            46             1.240
                         ON NODE            47             1.235
           AVERAGE PER PROCESSOR                           1.251

 FINAL TIMING           DATE: SAT FEB 15 11:25:45 2025  TOTAL TIME:     708.299
