# Supplementary material for: Constrained Structure Minimizations on Hyperspheres for Minimum Energy Path Following
Source: J Chem Inf Model. 2025 Apr 1;65(7):3488–501. doi: 10.1021/acs.jcim.4c02351 (PMC12004539; doi:10.1021/acs.jcim.4c02351)
Supplement: Supplementary file 1 — ci4c02351_si_001.zip [file ci4c02351_si_001.zip › data_availability/rxn2/outputs/SADDLE/10/rxn2-sad.out]

 Executing /home/jasa/demon/6.2.4/object.mpi/deMon.6.2.4.mpi.

node15
node15
node15
node15
node15
node15
node15
node15
node15
node15
node15
node15
node15
node15
node15
node15
node15
node15
node15
node15
node15
node15
node15
node15
node16
node16
node16
node16
node16
node16
node16
node16
node16
node16
node16
node16
node16
node16
node16
node16
node16
node16
node16
node16
node16
node16
node16
node16
(node15:0,1,2,3,4,5,6,7,8,9,10,11,12,13,14,15,16,17,18,19,20,21,22,23)
(node16:24,25,26,27,28,29,30,31,32,33,34,35,36,37,38,39,40,41,42,43,44,45,46,47)

real	9m8.948s
user	183m6.086s
sys	35m52.992s
12M	.
 ******************************************************************************
 ******************************************************************************
 ***                                                                        ***
 ***                              PROGRAM deMon2k                           ***
 ***                                                                        ***
 ***                        (VERSION 6.2.4, Sep. 2023)                      ***
 ***                                                                        ***
 ***     COPYRIGHT (C) BY THE INTERNATIONAL DEMON DEVELOPERS COMMUNITY      ***
 ***                                                                        ***
 ***  AUTHORS: A.M. Koster, G. Geudtner, A. Alvarez-Ibarra, M.C. Amirani,   ***
 ***           P. Calaminici, A.A.M. Carranza, M.E. Casida, J. Carmona-     ***
 ***           Espindola, J. Cuny, F.A. Delesma, R. Delgado-Venegas, V.D.   ***
 ***           Dominguez, R. Flores-Moreno, G.U. Gamboa, A. Goursot, T.     ***
 ***           Heine, K. Hermann, A. Ipatov, F. Janetzko, A. de la Lande,   ***
 ***           F. Louisnard, J. Martin del Campo, N. Pedroza Montero, L.G.  ***
 ***           M. Pettersson, D. Mejia-Rodriguez, J. Reveles, J. Vasquez-   ***
 ***           Perez, A. Vela, B. Zuniga-Gutierrez and D.R. Salahub         ***
 ***                                                                        ***
 ******************************************************************************
 ******************************************************************************
                                                                                

 FIRST TIMING           DATE: SAT FEB 15 12:31:33 2025  TOTAL TIME:       0.190
                                                                                

 INITIALIZATION                   STEP TIME:     0.034  TOTAL TIME:       0.226

 ******************************************************************************

 RXN2 SADDLE

 ******************************************************************************

 
 *** MOLECULAR SIMULATION DATA ***
 
 MOLECULAR CHARGE: 0
 NUMBER OF ATOMS: 5
 MOLECULAR SIMULATION TYPE: QM ONLY
 
 *** MOLECULAR QM DATA ***
 
 MULTIPLICITY: 1
 NUMBER OF QM ATOMS: 5
 NUMBER OF ELECTRONS: 16
 
 *** SCF OPTIONS ***
 
 SCF THEORY: RESTRICTED KOHN-SHAM (RKS)
 DIAGONALIZER: RS
 START GUESS: HUECKEL DENSITY
 SCF TOLERANCE: 0.100E-06
 POTENTIAL DENSITY: FITTED DENSITY
 NUMBER OF SCF ITERATIONS: 1000
 DIIS ACCELERATION: ON
 XC-POTENTIAL: PBE96 - PBE
 GRID TECHNIQUE: FIXED
 GRID PRUNING: ON
 GRID METHOD: DIRECT
 GRID TYPE: (99,590)p
 ATOMIC WEIGHT FUNCTION: BECKE SCREENED
 RADIAL QUADRATURE TYPE: EULER-MACLAURIN
 SCF METHODE: DIRECT & DOUBLE ASYMPTOTIC EXPANSION
 FREEZE AUXILIARY FUNCTIONS: OFF
 ANALYTICAL FIT SOLVER: DIAGONAL SVD
 SVD THRESHOLD: 0.100E-05
 SCF SCREENING: 0.625E-11
 SYMMETRY USE: NONE
 ROTATION OF THE ANGULAR GRIDS: OFF
 SCF PRINTING UNTIL CYCLE 0
 SPHERICAL ORBITALS WILL BE USED
 
 *** SADDLE INTERPOLATION OPTIONS ***
 
 SADDLE TOLERANCE: 0.100
 NUMBER OF INTERPOLATION STEPS: 500
 INTERPOLATION DISTANCE REDUCTION [%]: 10.00
 REACTANT-PRODUCT ALIGNMENT ENABLED
 
 *** ACTIVATED INTERFACE PORTS ***
 
 FILE deMon.mol WILL BE WRITTEN
 
 
 *** GEOMETRY ***


 INPUT ORIENTATION IN ANGSTROM

  NO.  ATOM        X            Y            Z      Z-ATOM   MASS   TYPE OPTXYZ

    1  N        -0.566312    -0.015883     0.000000     7    14.007  QM       
    2  C         0.753777     0.102582     0.000000     6    12.011  QM       
    3  H        -1.142128     0.833962     0.000000     1     1.008  QM       
    4  H        -1.125103    -0.888519     0.000000     1     1.008  QM       
    5  H         1.154638    -0.947134     0.000000     1     1.008  QM       


 
 
 *** ERI STATISTIC ***
 
 Est. Integrated ERIs: 273672
 Est. Asymptotic ERIS: 0
                                                                                

 INPUT                            STEP TIME:     0.059  TOTAL TIME:       0.286
 
 *** THE INPUT ORIENTATION IS USED ***
 
 POINT GROUP: Cs
 
 GROUP ORDER: 2


 STANDARD ORIENTATION IN ANGSTROM

  NO.  ATOM        X              Y              Z        Z-ATOM   MASS   TYPE

    1  N        -0.566312      -0.015883       0.000000       7    14.007  QM
    2  C         0.753777       0.102582       0.000000       6    12.011  QM
    3  H        -1.142128       0.833962       0.000000       1     1.008  QM
    4  H        -1.125103      -0.888519       0.000000       1     1.008  QM
    5  H         1.154638      -0.947134       0.000000       1     1.008  QM
                                                                                

 SYMMETRY ANALYSIS                STEP TIME:     0.000  TOTAL TIME:       0.289
 
 NUMBER OF TB ORBITALS: 13
                                                                                

 START GUESS                      STEP TIME:     1.831  TOTAL TIME:       2.123
 
 
 GENERAL BASIS SET: (DZVP-GGA)
 
 NUMBER OF SHELLS: 21
 NUMBER OF ORBITALS: 45
 NUMBER OF PRIMITIVE GAUSSIAN EXPONENTS: 48
 
 
 GENERAL AUXIS SET: (GEN-A2*)
 
 NUMBER OF AUXILIARY FUNCTION SETS: 26
 NUMBER OF AUXILIARY FUNCTION SHELLS: 62
 NUMBER OF AUXILIARY FUNCTION: 252
 
 
 
 *** WARNING IN INVCDERI ***
 
 *** 4 COULOMB EIGENVALUES ARE QUENCHED ***
                                                                                

 MPI AUXILIARY FUNCTION FIT       STEP TIME:     0.040  TOTAL TIME:       2.168  
                                                                                

 CORE INTEGRALS                   STEP TIME:     0.045  TOTAL TIME:       2.170
                                                                                

 NULLSPACE                        STEP TIME:     0.002  TOTAL TIME:       2.177
                                                                                

 FIXED GRID GENERATION            STEP TIME:     0.000  TOTAL TIME:       2.194

 CYCLE:    1    EUPPER =     -113.608312165318    CDMIX =        0.300000000000
 CYCLE:    1    ELOWER =     -187.053424613877    SHIFT =        0.000000000000
 CYCLE:    1    EXC    =      -12.831655244812    ERCDC =       10.308482176898
 CYCLE:    1    ETOTAL =     -126.439967410129    ERROR =       73.445112448559

 CYCLE:    2    EUPPER =     -111.716228099718    CDMIX =        0.300000000000
 CYCLE:    2    ELOWER =     -113.851508825778    SHIFT =        0.000000000000
 CYCLE:    2    EXC    =      -13.095650702560    ERCDC =        1.518717614075
 CYCLE:    2    ETOTAL =     -124.811878802278    ERROR =        2.135280726059

 CYCLE:    3    EUPPER =     -113.429563344617    CDMIX =        0.300000000000
 CYCLE:    3    ELOWER =     -113.518931694919    SHIFT =        0.000000000000
 CYCLE:    3    EXC    =      -13.196101750817    ERCDC =        0.278698046691
 CYCLE:    3    ETOTAL =     -126.625665095434    ERROR =        0.089368350303

 CYCLE:    4    EUPPER =     -113.555039637008    CDMIX =        0.300000000000
 CYCLE:    4    ELOWER =     -113.574592004761    SHIFT =        0.000000000000
 CYCLE:    4    EXC    =      -13.240192741024    ERCDC =        0.101404694677
 CYCLE:    4    ETOTAL =     -126.795232378032    ERROR =        0.019552367753

 CYCLE:    5    EUPPER =     -113.593418785416    CDMIX =        0.300000000000
 CYCLE:    5    ELOWER =     -113.600018583485    SHIFT =        0.000000000000
 CYCLE:    5    EXC    =      -13.261479882775    ERCDC =        0.057959256078
 CYCLE:    5    ETOTAL =     -126.854898668191    ERROR =        0.006599798069

 CYCLE:    6    EUPPER =     -113.605595593312    CDMIX =        0.300000000000
 CYCLE:    6    ELOWER =     -113.608233391241    SHIFT =        0.000000000000
 CYCLE:    6    EXC    =      -13.273294524118    ERCDC =        0.034902473294
 CYCLE:    6    ETOTAL =     -126.878890117430    ERROR =        0.002637797929

 CYCLE:    7    EUPPER =     -113.610189234483    CDMIX =        0.300000000000
 CYCLE:    7    ELOWER =     -113.611296072584    SHIFT =        0.000000000000
 CYCLE:    7    EXC    =      -13.290627490692    EDIIS =        0.021908549795
 CYCLE:    7    ETOTAL =     -126.900816725175    ERROR =        0.001106838101

 CYCLE:    8    EUPPER =     -113.610858290899    CDMIX =        0.300000000000
 CYCLE:    8    ELOWER =     -113.610901006592    SHIFT =        0.000000000000
 CYCLE:    8    EXC    =      -13.293459663653    EDIIS =        0.006025709846
 CYCLE:    8    ETOTAL =     -126.904317954552    ERROR =        0.000042715693

 CYCLE:    9    EUPPER =     -113.615352217257    CDMIX =        0.300000000000
 CYCLE:    9    ELOWER =     -113.615353967644    SHIFT =        0.000000000000
 CYCLE:    9    EXC    =      -13.293050333994    EDIIS =        0.001103278924
 CYCLE:    9    ETOTAL =     -126.908402551251    ERROR =        0.000001750388

 CYCLE:   10    EUPPER =     -113.614696415132    CDMIX =        0.300000000000
 CYCLE:   10    ELOWER =     -113.614696443808    SHIFT =        0.000000000000
 CYCLE:   10    EXC    =      -13.293058436713    EDIIS =        0.000150531453
 CYCLE:   10    ETOTAL =     -126.907754851844    ERROR =        0.000000028677

 CYCLE:   11    EUPPER =     -113.614701718022    CDMIX =        0.300000000000
 CYCLE:   11    ELOWER =     -113.614701723491    SHIFT =        0.000000000000
 CYCLE:   11    EXC    =      -13.293052259421    EDIIS =        0.000073425206
 CYCLE:   11    ETOTAL =     -126.907753977444    ERROR =        0.000000005469

 CYCLE:   12    EUPPER =     -113.614671639256    CDMIX =        0.300000000000
 CYCLE:   12    ELOWER =     -113.614671642170    SHIFT =        0.000000000000
 CYCLE:   12    EXC    =      -13.293056910318    EDIIS =        0.000055919209
 CYCLE:   12    ETOTAL =     -126.907728549574    ERROR =        0.000000002915

 CYCLE:   13    EUPPER =     -113.614686680982    CDMIX =        0.300000000000
 CYCLE:   13    ELOWER =     -113.614686681018    SHIFT =        0.000000000000
 CYCLE:   13    EXC    =      -13.293057238398    EDIIS =        0.000006839629
 CYCLE:   13    ETOTAL =     -126.907743919380    ERROR =        0.000000000036

 CYCLE:   14    EUPPER =     -113.614687855757    CDMIX =        0.300000000000
 CYCLE:   14    ELOWER =     -113.614687855768    SHIFT =        0.000000000000
 CYCLE:   14    EXC    =      -13.293055815209    EDIIS =        0.000002905540
 CYCLE:   14    ETOTAL =     -126.907743670966    ERROR =        0.000000000011

 CYCLE:   15    EUPPER =     -113.614685874954    CDMIX =        0.300000000000
 CYCLE:   15    ELOWER =     -113.614685874959    SHIFT =        0.000000000000
 CYCLE:   15    EXC    =      -13.293056650485    EDIIS =        0.000002508496
 CYCLE:   15    ETOTAL =     -126.907742525439    ERROR =        0.000000000005

 CYCLE:   16    EUPPER =     -113.614686826896    CDMIX =        0.300000000000
 CYCLE:   16    ELOWER =     -113.614686826896    SHIFT =        0.000000000000
 CYCLE:   16    EXC    =      -13.293056639216    EDIIS =        0.000001022102
 CYCLE:   16    ETOTAL =     -126.907743466112    ERROR =        0.000000000001
 
 DIIS FAILED
 

 CYCLE:   17    EUPPER =     -113.614686928348    CDMIX =        0.300000000000
 CYCLE:   17    ELOWER =     -113.614686928348    SHIFT =        0.000000000000
 CYCLE:   17    EXC    =      -13.293056555830    ERCDC =        0.000001287198
 CYCLE:   17    ETOTAL =     -126.907743484178    ERROR =        0.000000000000
 
 DIIS FAILED
 

 CYCLE:   18    EUPPER =     -113.614686792508    CDMIX =        0.300000000000
 CYCLE:   18    ELOWER =     -113.614686792508    SHIFT =        0.000000000000
 CYCLE:   18    EXC    =      -13.293056538212    ERCDC =        0.000000907484
 CYCLE:   18    ETOTAL =     -126.907743330720    ERROR =        0.000000000000
 
 DIIS FAILED
 

 CYCLE:   19    EUPPER =     -113.614686761439    CDMIX =        0.300000000000
 CYCLE:   19    ELOWER =     -113.614686761439    SHIFT =        0.000000000000
 CYCLE:   19    EXC    =      -13.293056535200    ERCDC =        0.000000636021
 CYCLE:   19    ETOTAL =     -126.907743296639    ERROR =       -0.000000000000
 
 DIIS FAILED
 

 CYCLE:   20    EUPPER =     -113.614686754042    CDMIX =        0.200000000000
 CYCLE:   20    ELOWER =     -113.614686754042    SHIFT =        0.000000000000
 CYCLE:   20    EXC    =      -13.293056535311    ERCDC =        0.000000444027
 CYCLE:   20    ETOTAL =     -126.907743289352    ERROR =        0.000000000000
 
 DIIS FAILED
 

 CYCLE:   21    EUPPER =     -113.614686752640    CDMIX =        0.133333333333
 CYCLE:   21    ELOWER =     -113.614686752640    SHIFT =        0.000000000000
 CYCLE:   21    EXC    =      -13.293056535643    ERCDC =        0.000000309977
 CYCLE:   21    ETOTAL =     -126.907743288283    ERROR =        0.000000000000
 
 DIIS FAILED
 

 CYCLE:   22    EUPPER =     -113.614686752582    CDMIX =        0.100000000000
 CYCLE:   22    ELOWER =     -113.614686752582    SHIFT =        0.000000000000
 CYCLE:   22    EXC    =      -13.293056535827    ERCDC =        0.000000247683
 CYCLE:   22    ETOTAL =     -126.907743288409    ERROR =        0.000000000000
 
 DIIS FAILED
 

 CYCLE:   23    EUPPER =     -113.614686752602    CDMIX =        0.100000000000
 CYCLE:   23    ELOWER =     -113.614686752602    SHIFT =        0.000000000000
 CYCLE:   23    EXC    =      -13.293056535946    ERCDC =        0.000000214532
 CYCLE:   23    ETOTAL =     -126.907743288548    ERROR =        0.000000000000
 
 DIIS FAILED
 

 CYCLE:   24    EUPPER =     -113.614686752626    CDMIX =        0.100000000000
 CYCLE:   24    ELOWER =     -113.614686752626    SHIFT =        0.000000000000
 CYCLE:   24    EXC    =      -13.293056536049    ERCDC =        0.000000193002
 CYCLE:   24    ETOTAL =     -126.907743288676    ERROR =        0.000000000000
 
 DIIS FAILED
 

 CYCLE:   25    EUPPER =     -113.614686752655    CDMIX =        0.100000000000
 CYCLE:   25    ELOWER =     -113.614686752655    SHIFT =        0.000000000000
 CYCLE:   25    EXC    =      -13.293056536140    ERCDC =        0.000000173640
 CYCLE:   25    ETOTAL =     -126.907743288795    ERROR =        0.000000000000
 
 DIIS FAILED
 

 CYCLE:   26    EUPPER =     -113.614686752687    CDMIX =        0.100000000000
 CYCLE:   26    ELOWER =     -113.614686752687    SHIFT =        0.000000000000
 CYCLE:   26    EXC    =      -13.293056536218    ERCDC =        0.000000156225
 CYCLE:   26    ETOTAL =     -126.907743288906    ERROR =       -0.000000000000
 
 DIIS FAILED
 

 CYCLE:   27    EUPPER =     -113.614686752726    CDMIX =        0.100000000000
 CYCLE:   27    ELOWER =     -113.614686752726    SHIFT =        0.000000000000
 CYCLE:   27    EXC    =      -13.293056536285    ERCDC =        0.000000140564
 CYCLE:   27    ETOTAL =     -126.907743289011    ERROR =        0.000000000000
 
 DIIS FAILED
 

 CYCLE:   28    EUPPER =     -113.614686752766    CDMIX =        0.100000000000
 CYCLE:   28    ELOWER =     -113.614686752766    SHIFT =        0.000000000000
 CYCLE:   28    EXC    =      -13.293056536341    ERCDC =        0.000000126474
 CYCLE:   28    ETOTAL =     -126.907743289107    ERROR =       -0.000000000000

 CYCLE:   29    EUPPER =     -113.614686752803    CDMIX =        0.100000000000
 CYCLE:   29    ELOWER =     -113.614686752803    SHIFT =        0.000000000000
 CYCLE:   29    EXC    =      -13.293056536388    ERCDC =        0.000000113797
 CYCLE:   29    ETOTAL =     -126.907743289191    ERROR =       -0.000000000000

 CYCLE:   30    EUPPER =     -113.614686752836    CDMIX =        0.100000000000
 CYCLE:   30    ELOWER =     -113.614686752836    SHIFT =        0.000000000000
 CYCLE:   30    EXC    =      -13.293056536427    ERCDC =        0.000000102395
 CYCLE:   30    ETOTAL =     -126.907743289262    ERROR =        0.000000000000

 CYCLE:   31    EUPPER =     -113.614686752864    CDMIX =        0.100000000000
 CYCLE:   31    ELOWER =     -113.614686752864    SHIFT =        0.000000000000
 CYCLE:   31    EXC    =      -13.293056536459    ERCDC =        0.000000092138
 CYCLE:   31    ETOTAL =     -126.907743289323    ERROR =        0.000000000000

 CYCLE:   32    EUPPER =     -113.614686752888    CDMIX =        0.100000000000
 CYCLE:   32    ELOWER =     -113.614686752888    SHIFT =        0.000000000000
 CYCLE:   32    EXC    =      -13.293056536723    ERCDC =        0.000000082910
 CYCLE:   32    ETOTAL =     -126.907743289611    ERROR =        0.000000000000
 
 *** SCF CONVERGED ***
 

 ELECTRONIC CORE ENERGY      =       -190.944426307
 ELECTRONIC COULOMB ENERGY   =         77.329739554
 ELECTRONIC HARTREE ENERGY   =       -113.614686753

 EXCHANGE ENERGY             =        -12.787494897
 CORRELATION ENERGY          =         -0.505561640
 EXCHANGE-CORRELATION ENERGY =        -13.293056537

 ELECTRONIC SCF ENERGY       =       -126.907743290
 NUCLEAR-REPULSION ENERGY    =         32.449327406
 TOTAL SCF ENERGY            =        -94.458415884
                                                                                

 SCF ITERATION                    STEP TIME:     0.736  TOTAL TIME:       3.002
 
 
 
 *********************************************
 *** TRANSITION STATE SADDLE INTERPOLATION ***
 *********************************************


 UNRELAXED COORDINATES OF SADDLE STEP 0 IN ANGSTROM

  NO.  ATOM        X              Y              Z        Z-ATOM   MASS   TYPE

    1  C        -0.826419       0.013059      -0.000027       6    12.011  QM
    2  N         0.346919      -0.020684       0.000030       7    14.007  QM
    3  H        -1.908611       0.044055       0.000123       1     1.008  QM
    4  H         3.091125       0.033125      -0.000912       1     1.008  QM
    5  H         3.844486       0.054627       0.000688       1     1.008  QM


 UNRELAXED SCF-ENERGY CALCULATED IN 32 CYCLES
 
 UNRELAXED TOTAL SADDLE ENERGY = -94.478772121864
 


 ALIGNED COORDINATES OF REFERENCE STRUCTURE IN ANGSTROM

  NO.  ATOM        X              Y              Z        Z-ATOM   MASS   TYPE

    1  C        -0.826419       0.013059      -0.000027       6    12.011  QM
    2  N         0.346919      -0.020684       0.000030       7    14.007  QM
    3  H        -1.908611       0.044055       0.000123       1     1.008  QM
    4  H         3.091125       0.033125      -0.000912       1     1.008  QM
    5  H         3.844486       0.054627       0.000688       1     1.008  QM


 ALIGNED COORDINATES OF REACTANT IN ANGSTROM

  NO.  ATOM        X              Y              Z        Z-ATOM   MASS   TYPE

    1  C        -0.744819       0.153319       0.021000       6    12.011  QM
    2  N         0.563836      -0.054783      -0.007009       7    14.007  QM
    3  H        -1.217698      -0.855315      -0.126091       1     1.008  QM
    4  H         1.060597      -0.954860      -0.136740       1     1.008  QM
    5  H         1.197350       0.744451       0.109976       1     1.008  QM

 SIMILARITY INDEX: 0.633
 


 UNRELAXED COORDINATES OF SADDLE STEP 1 IN ANGSTROM

  NO.  ATOM        X              Y              Z        Z-ATOM   MASS   TYPE

    1  C        -0.818259       0.027085       0.002076       6    12.011  QM
    2  N         0.368611      -0.024094      -0.000674       7    14.007  QM
    3  H        -1.839520      -0.045882      -0.012498       1     1.008  QM
    4  H         2.888072      -0.065673      -0.014495       1     1.008  QM
    5  H         3.579772       0.123610       0.011617       1     1.008  QM


 UNRELAXED SCF-ENERGY CALCULATED IN 32 CYCLES
 
 UNRELAXED TOTAL SADDLE ENERGY = -94.474031150277
 
 INTERPOLATION DISTANCE: 6.2812257361


 RELAXED PRODUCT COORDINATES OF SADDLE STEP 1 IN ANGSTROM

  NO.  ATOM        X              Y              Z        Z-ATOM   MASS   TYPE

    1  C        -0.796080      -0.006129      -0.004349       6    12.011  QM
    2  N         0.376912       0.004093       0.003091       7    14.007  QM
    3  H        -1.878090      -0.021907      -0.003386       1     1.008  QM
    4  H         2.825435      -0.021604      -0.012118       1     1.008  QM
    5  H         3.573471       0.065146       0.008273       1     1.008  QM


 NUMBER OF CONSTRAINED OPTIMIZATION CYCLES: 20
 
 RELAXED PRODUCT ENERGY = -94.478410328427
 
 ANGLE BETWEEN SUCCESSIVE SADDLE GRADIENTS: 0.345
 
 
 ERROR REACTANT - PRODUCT 0.020356237911
 
 
 DESADDLE_1 0.000361793437
 
 RMSQ FORCE :   0.0004515  MAXIMUM :   0.0003000  CONVERGED :NO 
 MAX FORCE  :   0.0011212  MAXIMUM :   0.0004500  CONVERGED :NO 


 UNRELAXED COORDINATES OF SADDLE STEP 2 IN ANGSTROM

  NO.  ATOM        X              Y              Z        Z-ATOM   MASS   TYPE

    1  C        -0.790954       0.009816      -0.001814       6    12.011  QM
    2  N         0.395605      -0.001795       0.002081       7    14.007  QM
    3  H        -1.812051      -0.105248      -0.015657       1     1.008  QM
    4  H         2.648951      -0.114930      -0.024580       1     1.008  QM
    5  H         3.335859       0.133076       0.018443       1     1.008  QM


 UNRELAXED SCF-ENERGY CALCULATED IN 31 CYCLES
 
 UNRELAXED TOTAL SADDLE ENERGY = -94.473404654898
 
 INTERPOLATION DISTANCE: 5.6521002440


 RELAXED PRODUCT COORDINATES OF SADDLE STEP 2 IN ANGSTROM

  NO.  ATOM        X              Y              Z        Z-ATOM   MASS   TYPE

    1  C        -0.774015      -0.019384      -0.003451       6    12.011  QM
    2  N         0.397287       0.025734       0.004232       7    14.007  QM
    3  H        -1.852292      -0.082323      -0.015549       1     1.008  QM
    4  H         2.626556      -0.130737      -0.027288       1     1.008  QM
    5  H         3.333752       0.124136       0.018676       1     1.008  QM


 NUMBER OF CONSTRAINED OPTIMIZATION CYCLES: 11
 
 RELAXED PRODUCT ENERGY = -94.476644731754
 
 ANGLE BETWEEN SUCCESSIVE SADDLE GRADIENTS: 0.577
 
 
 ERROR REACTANT - PRODUCT 0.019994444474
 
 
 DESADDLE_1 0.001765596673
 
 RMSQ FORCE :   0.0013855  MAXIMUM :   0.0003000  CONVERGED :NO 
 MAX FORCE  :   0.0031006  MAXIMUM :   0.0004500  CONVERGED :NO 


 UNRELAXED COORDINATES OF SADDLE STEP 3 IN ANGSTROM

  NO.  ATOM        X              Y              Z        Z-ATOM   MASS   TYPE

    1  C        -0.771095      -0.002114      -0.001006       6    12.011  QM
    2  N         0.413941       0.017682       0.003108       7    14.007  QM
    3  H        -1.788833      -0.159623      -0.026603       1     1.008  QM
    4  H         2.469960      -0.213149      -0.038234       1     1.008  QM
    5  H         3.120111       0.186167       0.027806       1     1.008  QM


 UNRELAXED SCF-ENERGY CALCULATED IN 33 CYCLES
 
 UNRELAXED TOTAL SADDLE ENERGY = -94.469916315548
 
 INTERPOLATION DISTANCE: 5.0862946588


 RELAXED PRODUCT COORDINATES OF SADDLE STEP 3 IN ANGSTROM

  NO.  ATOM        X              Y              Z        Z-ATOM   MASS   TYPE

    1  C        -0.523930      -0.187435      -0.033620       6    12.011  QM
    2  N         0.051868       0.819877       0.145953       7    14.007  QM
    3  H        -1.041787      -1.123413      -0.199594       1     1.008  QM
    4  H         2.811691      -1.049934      -0.190937       1     1.008  QM
    5  H         2.527846      -0.363941      -0.066414       1     1.008  QM


 NUMBER OF CONSTRAINED OPTIMIZATION CYCLES: 45
 
 RELAXED PRODUCT ENERGY = -94.477721066399
 
 ANGLE BETWEEN SUCCESSIVE SADDLE GRADIENTS: 0.009
 
 
 ERROR REACTANT - PRODUCT 0.018228847801
 
 
 DESADDLE_1 -0.001076334645
 
 RMSQ FORCE :   0.0003768  MAXIMUM :   0.0003000  CONVERGED :NO 
 MAX FORCE  :   0.0010889  MAXIMUM :   0.0004500  CONVERGED :NO 

 
 *** RELAXING OF REACTANT STRUCTURE ***


 UNRELAXED COORDINATES OF SADDLE STEP 4 IN ANGSTROM

  NO.  ATOM        X              Y              Z        Z-ATOM   MASS   TYPE

    1  C        -0.744819       0.153319       0.021000       6    12.011  QM
    2  N         0.563836      -0.054783      -0.007009       7    14.007  QM
    3  H        -1.217698      -0.855315      -0.126091       1     1.008  QM
    4  H         1.060597      -0.954860      -0.136740       1     1.008  QM
    5  H         1.197350       0.744451       0.109976       1     1.008  QM


 UNRELAXED SCF-ENERGY CALCULATED IN 29 CYCLES
 
 UNRELAXED TOTAL SADDLE ENERGY = -94.458416594243
 


 RELAXED REACTANT COORDINATES OF SADDLE STEP 4 IN ANGSTROM

  NO.  ATOM        X              Y              Z        Z-ATOM   MASS   TYPE

    1  C        -0.744819       0.153319       0.021000       6    12.011  QM
    2  N         0.563836      -0.054783      -0.007009       7    14.007  QM
    3  H        -1.217698      -0.855315      -0.126091       1     1.008  QM
    4  H         1.060597      -0.954860      -0.136740       1     1.008  QM
    5  H         1.197350       0.744451       0.109976       1     1.008  QM


 NUMBER OF CONSTRAINED OPTIMIZATION CYCLES: -1
 
 RELAXED REACTANT ENERGY = -94.458416594243
 
 ANGLE BETWEEN SUCCESSIVE SADDLE GRADIENTS: 0.009
 
 
 ERROR REACTANT - PRODUCT 0.019305182445
 
 
 DESADDLE_1 0.019304472156
 
 RMSQ FORCE :   0.0003768  MAXIMUM :   0.0003000  CONVERGED :NO 
 MAX FORCE  :   0.0010889  MAXIMUM :   0.0004500  CONVERGED :NO 


 UNRELAXED COORDINATES OF SADDLE STEP 5 IN ANGSTROM

  NO.  ATOM        X              Y              Z        Z-ATOM   MASS   TYPE

    1  C        -0.546019      -0.153360      -0.028158       6    12.011  QM
    2  N         0.103065       0.732411       0.130657       7    14.007  QM
    3  H        -1.059378      -1.096603      -0.192244       1     1.008  QM
    4  H         2.636582      -1.040426      -0.185517       1     1.008  QM
    5  H         2.394796      -0.253101      -0.048775       1     1.008  QM


 UNRELAXED SCF-ENERGY CALCULATED IN 33 CYCLES
 
 UNRELAXED TOTAL SADDLE ENERGY = -94.462653713376
 
 INTERPOLATION DISTANCE: 4.4959683809


 RELAXED PRODUCT COORDINATES OF SADDLE STEP 5 IN ANGSTROM

  NO.  ATOM        X              Y              Z        Z-ATOM   MASS   TYPE

    1  C        -0.531728      -0.194752      -0.034647       6    12.011  QM
    2  N         0.115194       0.769415       0.136904       7    14.007  QM
    3  H        -1.106474      -1.097636      -0.194119       1     1.008  QM
    4  H         2.600545      -0.999332      -0.177942       1     1.008  QM
    5  H         2.383385      -0.288219      -0.055363       1     1.008  QM


 NUMBER OF CONSTRAINED OPTIMIZATION CYCLES: 11
 
 RELAXED PRODUCT ENERGY = -94.476684364952
 
 ANGLE BETWEEN SUCCESSIVE SADDLE GRADIENTS: 0.362
 
 
 ERROR REACTANT - PRODUCT 0.019304472156
 
 
 DESADDLE_1 0.001036701447
 
 RMSQ FORCE :   0.0009663  MAXIMUM :   0.0003000  CONVERGED :NO 
 MAX FORCE  :   0.0020517  MAXIMUM :   0.0004500  CONVERGED :NO 


 UNRELAXED COORDINATES OF SADDLE STEP 6 IN ANGSTROM

  NO.  ATOM        X              Y              Z        Z-ATOM   MASS   TYPE

    1  C        -0.553037      -0.159945      -0.029083       6    12.011  QM
    2  N         0.160058       0.686995       0.122513       7    14.007  QM
    3  H        -1.117596      -1.073404      -0.187316       1     1.008  QM
    4  H         2.446550      -0.994885      -0.173822       1     1.008  QM
    5  H         2.264781      -0.184952      -0.038829       1     1.008  QM


 UNRELAXED SCF-ENERGY CALCULATED IN 33 CYCLES
 
 UNRELAXED TOTAL SADDLE ENERGY = -94.462637834459
 
 INTERPOLATION DISTANCE: 4.0346326866


 RELAXED PRODUCT COORDINATES OF SADDLE STEP 6 IN ANGSTROM

  NO.  ATOM        X              Y              Z        Z-ATOM   MASS   TYPE

    1  C        -0.565045      -0.193720      -0.032841       6    12.011  QM
    2  N         0.201076       0.681415       0.121460       7    14.007  QM
    3  H        -1.241108      -1.024192      -0.184511       1     1.008  QM
    4  H         2.470642      -0.903266      -0.151688       1     1.008  QM
    5  H         2.252746      -0.188391      -0.046869       1     1.008  QM


 NUMBER OF CONSTRAINED OPTIMIZATION CYCLES: 22
 
 RELAXED PRODUCT ENERGY = -94.474565237995
 
 ANGLE BETWEEN SUCCESSIVE SADDLE GRADIENTS: 0.345
 
 
 ERROR REACTANT - PRODUCT 0.018267770709
 
 
 DESADDLE_1 0.002119126957
 
 RMSQ FORCE :   0.0021137  MAXIMUM :   0.0003000  CONVERGED :NO 
 MAX FORCE  :   0.0040286  MAXIMUM :   0.0004500  CONVERGED :NO 


 UNRELAXED COORDINATES OF SADDLE STEP 7 IN ANGSTROM

  NO.  ATOM        X              Y              Z        Z-ATOM   MASS   TYPE

    1  C        -0.583022      -0.159016      -0.027457       6    12.011  QM
    2  N         0.237352       0.607795       0.108613       7    14.007  QM
    3  H        -1.238767      -1.007304      -0.178669       1     1.008  QM
    4  H         2.329637      -0.908426      -0.150193       1     1.008  QM
    5  H         2.147207      -0.095107      -0.031184       1     1.008  QM


 UNRELAXED SCF-ENERGY CALCULATED IN 34 CYCLES
 
 UNRELAXED TOTAL SADDLE ENERGY = -94.462181872438
 
 INTERPOLATION DISTANCE: 3.6265035605


 RELAXED PRODUCT COORDINATES OF SADDLE STEP 7 IN ANGSTROM

  NO.  ATOM        X              Y              Z        Z-ATOM   MASS   TYPE

    1  C        -0.561483      -0.194918      -0.034543       6    12.011  QM
    2  N         0.238131       0.649231       0.115610       7    14.007  QM
    3  H        -1.248744      -1.016204      -0.177437       1     1.008  QM
    4  H         2.241637      -0.883959      -0.151127       1     1.008  QM
    5  H         2.167926      -0.141205      -0.033104       1     1.008  QM


 NUMBER OF CONSTRAINED OPTIMIZATION CYCLES: 18
 
 RELAXED PRODUCT ENERGY = -94.470441065405
 
 ANGLE BETWEEN SUCCESSIVE SADDLE GRADIENTS: 0.289
 
 
 ERROR REACTANT - PRODUCT 0.016148643752
 
 
 DESADDLE_1 0.004124172590
 
 RMSQ FORCE :   0.0040425  MAXIMUM :   0.0003000  CONVERGED :NO 
 MAX FORCE  :   0.0074093  MAXIMUM :   0.0004500  CONVERGED :NO 

 
 *** RELAXING OF REACTANT STRUCTURE ***


 UNRELAXED COORDINATES OF SADDLE STEP 8 IN ANGSTROM

  NO.  ATOM        X              Y              Z        Z-ATOM   MASS   TYPE

    1  C        -0.744819       0.153319       0.021000       6    12.011  QM
    2  N         0.563836      -0.054783      -0.007009       7    14.007  QM
    3  H        -1.217698      -0.855315      -0.126091       1     1.008  QM
    4  H         1.060597      -0.954860      -0.136740       1     1.008  QM
    5  H         1.197350       0.744451       0.109976       1     1.008  QM


 UNRELAXED SCF-ENERGY CALCULATED IN 29 CYCLES
 
 UNRELAXED TOTAL SADDLE ENERGY = -94.458416594243
 


 RELAXED REACTANT COORDINATES OF SADDLE STEP 8 IN ANGSTROM

  NO.  ATOM        X              Y              Z        Z-ATOM   MASS   TYPE

    1  C        -0.744819       0.153319       0.021000       6    12.011  QM
    2  N         0.563836      -0.054783      -0.007009       7    14.007  QM
    3  H        -1.217698      -0.855315      -0.126091       1     1.008  QM
    4  H         1.060597      -0.954860      -0.136740       1     1.008  QM
    5  H         1.197350       0.744451       0.109976       1     1.008  QM


 NUMBER OF CONSTRAINED OPTIMIZATION CYCLES: -1
 
 RELAXED REACTANT ENERGY = -94.458416594243
 
 ANGLE BETWEEN SUCCESSIVE SADDLE GRADIENTS: 0.289
 
 
 ERROR REACTANT - PRODUCT 0.012024471162
 
 
 DESADDLE_1 0.012024471162
 
 RMSQ FORCE :   0.0040425  MAXIMUM :   0.0003000  CONVERGED :NO 
 MAX FORCE  :   0.0074093  MAXIMUM :   0.0004500  CONVERGED :NO 


 UNRELAXED COORDINATES OF SADDLE STEP 9 IN ANGSTROM

  NO.  ATOM        X              Y              Z        Z-ATOM   MASS   TYPE

    1  C        -0.579817      -0.160094      -0.028988       6    12.011  QM
    2  N         0.270702       0.578829       0.103348       7    14.007  QM
    3  H        -1.245639      -1.000116      -0.172303       1     1.008  QM
    4  H         2.123533      -0.891049      -0.149689       1     1.008  QM
    5  H         2.070868      -0.052639      -0.018796       1     1.008  QM


 UNRELAXED SCF-ENERGY CALCULATED IN 31 CYCLES
 
 UNRELAXED TOTAL SADDLE ENERGY = -94.455842466477
 
 INTERPOLATION DISTANCE: 3.2567547068


 RELAXED PRODUCT COORDINATES OF SADDLE STEP 9 IN ANGSTROM

  NO.  ATOM        X              Y              Z        Z-ATOM   MASS   TYPE

    1  C        -0.560478      -0.189380      -0.033770       6    12.011  QM
    2  N         0.277187       0.616844       0.110190       7    14.007  QM
    3  H        -1.243247      -1.012171      -0.175725       1     1.008  QM
    4  H         2.065625      -0.861982      -0.144039       1     1.008  QM
    5  H         2.035450      -0.110268      -0.030023       1     1.008  QM


 NUMBER OF CONSTRAINED OPTIMIZATION CYCLES: 17
 
 RELAXED PRODUCT ENERGY = -94.463446654750
 
 ANGLE BETWEEN SUCCESSIVE SADDLE GRADIENTS: 0.127
 
 
 ERROR REACTANT - PRODUCT 0.012024471162
 
 
 DESADDLE_1 0.006994410654
 
 RMSQ FORCE :   0.0073207  MAXIMUM :   0.0003000  CONVERGED :NO 
 MAX FORCE  :   0.0132761  MAXIMUM :   0.0004500  CONVERGED :NO 


 UNRELAXED COORDINATES OF SADDLE STEP 10 IN ANGSTROM

  NO.  ATOM        X              Y              Z        Z-ATOM   MASS   TYPE

    1  C        -0.578912      -0.155110      -0.028293       6    12.011  QM
    2  N         0.305852       0.549681       0.098470       7    14.007  QM
    3  H        -1.240692      -0.996485      -0.170762       1     1.008  QM
    4  H         1.965122      -0.871270      -0.143310       1     1.008  QM
    5  H         1.951640      -0.024796      -0.016023       1     1.008  QM


 UNRELAXED SCF-ENERGY CALCULATED IN 33 CYCLES
 
 UNRELAXED TOTAL SADDLE ENERGY = -94.446364105559
 
 INTERPOLATION DISTANCE: 2.9186786140


 RELAXED PRODUCT COORDINATES OF SADDLE STEP 10 IN ANGSTROM

  NO.  ATOM        X              Y              Z        Z-ATOM   MASS   TYPE

    1  C        -0.570284      -0.175102      -0.032099       6    12.011  QM
    2  N         0.317927       0.574474       0.102906       7    14.007  QM
    3  H        -1.236907      -1.005961      -0.171817       1     1.008  QM
    4  H         1.923854      -0.837764      -0.139048       1     1.008  QM
    5  H         1.914326      -0.072237      -0.022629       1     1.008  QM


 NUMBER OF CONSTRAINED OPTIMIZATION CYCLES: 14
 
 RELAXED PRODUCT ENERGY = -94.452464630679
 
 ANGLE BETWEEN SUCCESSIVE SADDLE GRADIENTS: 0.093
 
 
 ERROR REACTANT - PRODUCT 0.005030060507
 
 
 DESADDLE_1 0.010982024071
 
 RMSQ FORCE :   0.0123520  MAXIMUM :   0.0003000  CONVERGED :NO 
 MAX FORCE  :   0.0237352  MAXIMUM :   0.0004500  CONVERGED :NO 


 UNRELAXED COORDINATES OF SADDLE STEP 11 IN ANGSTROM

  NO.  ATOM        X              Y              Z        Z-ATOM   MASS   TYPE

    1  C        -0.727365       0.120477       0.015690       6    12.011  QM
    2  N         0.539245       0.008143       0.003983       7    14.007  QM
    3  H        -1.219619      -0.870380      -0.130664       1     1.008  QM
    4  H         1.146923      -0.943150      -0.136971       1     1.008  QM
    5  H         1.269048       0.662782       0.096715       1     1.008  QM


 UNRELAXED SCF-ENERGY CALCULATED IN 50 CYCLES
 
 UNRELAXED TOTAL SADDLE ENERGY = -94.443892954415
 
 INTERPOLATION DISTANCE: 2.6183788440


 RELAXED REACTANT COORDINATES OF SADDLE STEP 11 IN ANGSTROM

  NO.  ATOM        X              Y              Z        Z-ATOM   MASS   TYPE

    1  C        -0.760670       0.136867       0.017998       6    12.011  QM
    2  N         0.556229      -0.021594       0.000628       7    14.007  QM
    3  H        -1.218202      -0.883959      -0.133639       1     1.008  QM
    4  H         1.161886      -0.885477      -0.128800       1     1.008  QM
    5  H         1.304325       0.672964       0.096059       1     1.008  QM


 NUMBER OF CONSTRAINED OPTIMIZATION CYCLES: 6
 
 RELAXED REACTANT ENERGY = -94.451261585971
 
 ANGLE BETWEEN SUCCESSIVE SADDLE GRADIENTS: -0.979
 
 
 ERROR REACTANT - PRODUCT 0.005951963563
 
 
 DESADDLE_1 0.007155008272
 
 RMSQ FORCE :   0.0141860  MAXIMUM :   0.0003000  CONVERGED :NO 
 MAX FORCE  :   0.0283220  MAXIMUM :   0.0004500  CONVERGED :NO 


 UNRELAXED COORDINATES OF SADDLE STEP 12 IN ANGSTROM

  NO.  ATOM        X              Y              Z        Z-ATOM   MASS   TYPE

    1  C        -0.589322      -0.143905      -0.027089       6    12.011  QM
    2  N         0.341757       0.514867       0.092678       7    14.007  QM
    3  H        -1.235036      -0.993761      -0.167999       1     1.008  QM
    4  H         1.847657      -0.842535      -0.138023       1     1.008  QM
    5  H         1.853325       0.002283      -0.010760       1     1.008  QM


 UNRELAXED SCF-ENERGY CALCULATED IN 37 CYCLES
 
 UNRELAXED TOTAL SADDLE ENERGY = -94.435333174824
 
 INTERPOLATION DISTANCE: 2.3583767549


 RELAXED PRODUCT COORDINATES OF SADDLE STEP 12 IN ANGSTROM

  NO.  ATOM        X              Y              Z        Z-ATOM   MASS   TYPE

    1  C        -0.594353      -0.152226      -0.028819       6    12.011  QM
    2  N         0.357517       0.519833       0.093758       7    14.007  QM
    3  H        -1.242094      -0.997544      -0.168358       1     1.008  QM
    4  H         1.831126      -0.804544      -0.131927       1     1.008  QM
    5  H         1.835533      -0.021713      -0.014551       1     1.008  QM


 NUMBER OF CONSTRAINED OPTIMIZATION CYCLES: 8
 
 RELAXED PRODUCT ENERGY = -94.438658628706
 
 ANGLE BETWEEN SUCCESSIVE SADDLE GRADIENTS: -0.989
 
 
 ERROR REACTANT - PRODUCT 0.001203044708
 
 
 DESADDLE_1 0.013806001973
 
 RMSQ FORCE :   0.0177090  MAXIMUM :   0.0003000  CONVERGED :NO 
 MAX FORCE  :   0.0355615  MAXIMUM :   0.0004500  CONVERGED :NO 


 UNRELAXED COORDINATES OF SADDLE STEP 13 IN ANGSTROM

  NO.  ATOM        X              Y              Z        Z-ATOM   MASS   TYPE

    1  C        -0.744038       0.107957       0.013317       6    12.011  QM
    2  N         0.536358       0.032549       0.009941       7    14.007  QM
    3  H        -1.220591      -0.895318      -0.137111       1     1.008  QM
    4  H         1.228810      -0.877384      -0.129113       1     1.008  QM
    5  H         1.357445       0.603497       0.084998       1     1.008  QM


 UNRELAXED SCF-ENERGY CALCULATED IN 49 CYCLES
 
 UNRELAXED TOTAL SADDLE ENERGY = -94.430998690658
 
 INTERPOLATION DISTANCE: 2.1212885316


 RELAXED REACTANT COORDINATES OF SADDLE STEP 13 IN ANGSTROM

  NO.  ATOM        X              Y              Z        Z-ATOM   MASS   TYPE

    1  C        -0.771276       0.119550       0.014978       6    12.011  QM
    2  N         0.551675       0.013988       0.007956       7    14.007  QM
    3  H        -1.220204      -0.908276      -0.139952       1     1.008  QM
    4  H         1.237151      -0.838044      -0.123128       1     1.008  QM
    5  H         1.385642       0.606287       0.083522       1     1.008  QM


 NUMBER OF CONSTRAINED OPTIMIZATION CYCLES: 5
 
 RELAXED REACTANT ENERGY = -94.434402221298
 
 ANGLE BETWEEN SUCCESSIVE SADDLE GRADIENTS: -0.984
 
 
 ERROR REACTANT - PRODUCT 0.012602957265
 
 
 DESADDLE_1 0.016859364672
 
 RMSQ FORCE :   0.0258320  MAXIMUM :   0.0003000  CONVERGED :NO 
 MAX FORCE  :   0.0543160  MAXIMUM :   0.0004500  CONVERGED :NO 


 UNRELAXED COORDINATES OF SADDLE STEP 14 IN ANGSTROM

  NO.  ATOM        X              Y              Z        Z-ATOM   MASS   TYPE

    1  C        -0.612046      -0.125049      -0.024439       6    12.011  QM
    2  N         0.376933       0.469249       0.085178       7    14.007  QM
    3  H        -1.239905      -0.988617      -0.165518       1     1.008  QM
    4  H         1.771729      -0.807894      -0.131047       1     1.008  QM
    5  H         1.790544       0.041087      -0.004744       1     1.008  QM


 UNRELAXED SCF-ENERGY CALCULATED IN 38 CYCLES
 
 UNRELAXED TOTAL SADDLE ENERGY = -94.421945781810
 
 INTERPOLATION DISTANCE: 1.9063855755


 RELAXED PRODUCT COORDINATES OF SADDLE STEP 14 IN ANGSTROM

  NO.  ATOM        X              Y              Z        Z-ATOM   MASS   TYPE

    1  C        -0.616815      -0.127463      -0.024944       6    12.011  QM
    2  N         0.387036       0.472898       0.085927       7    14.007  QM
    3  H        -1.233747      -0.995467      -0.166782       1     1.008  QM
    4  H         1.761539      -0.787621      -0.127679       1     1.008  QM
    5  H         1.773375       0.022395      -0.007897       1     1.008  QM


 NUMBER OF CONSTRAINED OPTIMIZATION CYCLES: 9
 
 RELAXED PRODUCT ENERGY = -94.423271766549
 
 ANGLE BETWEEN SUCCESSIVE SADDLE GRADIENTS: -0.992
 
 
 ERROR REACTANT - PRODUCT 0.004256407408
 
 
 DESADDLE_1 0.015386862157
 
 RMSQ FORCE :   0.0228487  MAXIMUM :   0.0003000  CONVERGED :NO 
 MAX FORCE  :   0.0482020  MAXIMUM :   0.0004500  CONVERGED :NO 


 UNRELAXED COORDINATES OF SADDLE STEP 15 IN ANGSTROM

  NO.  ATOM        X              Y              Z        Z-ATOM   MASS   TYPE

    1  C        -0.755829       0.094849       0.010986       6    12.011  QM
    2  N         0.535211       0.059879       0.015753       7    14.007  QM
    3  H        -1.221559      -0.916996      -0.142635       1     1.008  QM
    4  H         1.289590      -0.833001      -0.123584       1     1.008  QM
    5  H         1.424415       0.547898       0.074380       1     1.008  QM


 UNRELAXED SCF-ENERGY CALCULATED IN 41 CYCLES
 
 UNRELAXED TOTAL SADDLE ENERGY = -94.412663993232
 
 INTERPOLATION DISTANCE: 1.7165995063


 RELAXED REACTANT COORDINATES OF SADDLE STEP 15 IN ANGSTROM

  NO.  ATOM        X              Y              Z        Z-ATOM   MASS   TYPE

    1  C        -0.776594       0.102648       0.012317       6    12.011  QM
    2  N         0.546804       0.051599       0.015168       7    14.007  QM
    3  H        -1.214323      -0.929181      -0.145903       1     1.008  QM
    4  H         1.291221      -0.814783      -0.120232       1     1.008  QM
    5  H         1.444010       0.545808       0.071881       1     1.008  QM


 NUMBER OF CONSTRAINED OPTIMIZATION CYCLES: 9
 
 RELAXED REACTANT ENERGY = -94.413920163942
 
 ANGLE BETWEEN SUCCESSIVE SADDLE GRADIENTS: -0.990
 
 
 ERROR REACTANT - PRODUCT 0.011130454749
 
 
 DESADDLE_1 0.020482057357
 
 RMSQ FORCE :   0.0332905  MAXIMUM :   0.0003000  CONVERGED :NO 
 MAX FORCE  :   0.0722387  MAXIMUM :   0.0004500  CONVERGED :NO 


 UNRELAXED COORDINATES OF SADDLE STEP 16 IN ANGSTROM

  NO.  ATOM        X              Y              Z        Z-ATOM   MASS   TYPE

    1  C        -0.632793      -0.104452      -0.021218       6    12.011  QM
    2  N         0.403013       0.430768       0.078851       7    14.007  QM
    3  H        -1.231805      -0.988839      -0.164694       1     1.008  QM
    4  H         1.714507      -0.790337      -0.126935       1     1.008  QM
    5  H         1.740438       0.074737       0.000081       1     1.008  QM


 UNRELAXED SCF-ENERGY CALCULATED IN 27 CYCLES
 
 UNRELAXED TOTAL SADDLE ENERGY = -94.407466226940
 
 INTERPOLATION DISTANCE: 1.5401254816


 RELAXED PRODUCT COORDINATES OF SADDLE STEP 16 IN ANGSTROM

  NO.  ATOM        X              Y              Z        Z-ATOM   MASS   TYPE

    1  C        -0.637219      -0.103197      -0.020726       6    12.011  QM
    2  N         0.409169       0.435008       0.079488       7    14.007  QM
    3  H        -1.215322      -0.999115      -0.167208       1     1.008  QM
    4  H         1.708014      -0.785499      -0.125798       1     1.008  QM
    5  H         1.722779       0.060036      -0.002612       1     1.008  QM


 NUMBER OF CONSTRAINED OPTIMIZATION CYCLES: 9
 
 RELAXED PRODUCT ENERGY = -94.407974657305
 
 ANGLE BETWEEN SUCCESSIVE SADDLE GRADIENTS: -0.994
 
 
 ERROR REACTANT - PRODUCT 0.009351602607
 
 
 DESADDLE_1 0.015297109244
 
 RMSQ FORCE :   0.0264512  MAXIMUM :   0.0003000  CONVERGED :NO 
 MAX FORCE  :   0.0577841  MAXIMUM :   0.0004500  CONVERGED :NO 


 UNRELAXED COORDINATES OF SADDLE STEP 17 IN ANGSTROM

  NO.  ATOM        X              Y              Z        Z-ATOM   MASS   TYPE

    1  C        -0.762656       0.082064       0.009013       6    12.011  QM
    2  N         0.533041       0.089940       0.021600       7    14.007  QM
    3  H        -1.214423      -0.936174      -0.148034       1     1.008  QM
    4  H         1.332900      -0.811855      -0.120788       1     1.008  QM
    5  H         1.471887       0.497231       0.064432       1     1.008  QM


 UNRELAXED SCF-ENERGY CALCULATED IN 50 CYCLES
 
 UNRELAXED TOTAL SADDLE ENERGY = -94.394002420114
 
 INTERPOLATION DISTANCE: 1.3875669266


 RELAXED REACTANT COORDINATES OF SADDLE STEP 17 IN ANGSTROM

  NO.  ATOM        X              Y              Z        Z-ATOM   MASS   TYPE

    1  C        -0.775827       0.088643       0.010171       6    12.011  QM
    2  N         0.539216       0.087070       0.021182       7    14.007  QM
    3  H        -1.203679      -0.945064      -0.149988       1     1.008  QM
    4  H         1.341016      -0.813979      -0.120564       1     1.008  QM
    5  H         1.475473       0.496233       0.063722       1     1.008  QM


 NUMBER OF CONSTRAINED OPTIMIZATION CYCLES: 6
 
 RELAXED REACTANT ENERGY = -94.394475756908
 
 ANGLE BETWEEN SUCCESSIVE SADDLE GRADIENTS: -0.992
 
 
 ERROR REACTANT - PRODUCT 0.005945506637
 
 
 DESADDLE_1 0.019444407034
 
 RMSQ FORCE :   0.0353651  MAXIMUM :   0.0003000  CONVERGED :NO 
 MAX FORCE  :   0.0781446  MAXIMUM :   0.0004500  CONVERGED :NO 


 UNRELAXED COORDINATES OF SADDLE STEP 18 IN ANGSTROM

  NO.  ATOM        X              Y              Z        Z-ATOM   MASS   TYPE

    1  C        -0.651080      -0.084013      -0.017637       6    12.011  QM
    2  N         0.422174       0.400214       0.073657       7    14.007  QM
    3  H        -1.214158      -0.993710      -0.165486       1     1.008  QM
    4  H         1.671314      -0.788347      -0.125275       1     1.008  QM
    5  H         1.698048       0.103656       0.004021       1     1.008  QM


 UNRELAXED SCF-ENERGY CALCULATED IN 26 CYCLES
 
 UNRELAXED TOTAL SADDLE ENERGY = -94.393970209708
 
 INTERPOLATION DISTANCE: 1.2437071775


 RELAXED PRODUCT COORDINATES OF SADDLE STEP 18 IN ANGSTROM

  NO.  ATOM        X              Y              Z        Z-ATOM   MASS   TYPE

    1  C        -0.653530      -0.082710      -0.017120       6    12.011  QM
    2  N         0.426082       0.404988       0.074187       7    14.007  QM
    3  H        -1.200291      -1.001474      -0.167327       1     1.008  QM
    4  H         1.672631      -0.794721      -0.126409       1     1.008  QM
    5  H         1.676753       0.095502       0.003236       1     1.008  QM


 NUMBER OF CONSTRAINED OPTIMIZATION CYCLES: 10
 
 RELAXED PRODUCT ENERGY = -94.394233578895
 
 ANGLE BETWEEN SUCCESSIVE SADDLE GRADIENTS: -0.995
 
 
 ERROR REACTANT - PRODUCT 0.013498900397
 
 
 DESADDLE_1 0.013741078410
 
 RMSQ FORCE :   0.0278759  MAXIMUM :   0.0003000  CONVERGED :NO 
 MAX FORCE  :   0.0625944  MAXIMUM :   0.0004500  CONVERGED :NO 


 UNRELAXED COORDINATES OF SADDLE STEP 19 IN ANGSTROM

  NO.  ATOM        X              Y              Z        Z-ATOM   MASS   TYPE

    1  C        -0.763597       0.071507       0.007442       6    12.011  QM
    2  N         0.527903       0.118862       0.026482       7    14.007  QM
    3  H        -1.203340      -0.950705      -0.151722       1     1.008  QM
    4  H         1.374178      -0.812053      -0.121148       1     1.008  QM
    5  H         1.495601       0.456159       0.057674       1     1.008  QM


 UNRELAXED SCF-ENERGY CALCULATED IN 52 CYCLES
 
 UNRELAXED TOTAL SADDLE ENERGY = -94.378524436627
 
 INTERPOLATION DISTANCE: 1.1205133539


 RELAXED REACTANT COORDINATES OF SADDLE STEP 19 IN ANGSTROM

  NO.  ATOM        X              Y              Z        Z-ATOM   MASS   TYPE

    1  C        -0.770163       0.076386       0.008355       6    12.011  QM
    2  N         0.528960       0.119108       0.026239       7    14.007  QM
    3  H        -1.194763      -0.954293      -0.152471       1     1.008  QM
    4  H         1.391738      -0.831068      -0.123616       1     1.008  QM
    5  H         1.488193       0.461003       0.058645       1     1.008  QM


 NUMBER OF CONSTRAINED OPTIMIZATION CYCLES: 10
 
 RELAXED REACTANT ENERGY = -94.378941252937
 
 ANGLE BETWEEN SUCCESSIVE SADDLE GRADIENTS: -0.994
 
 
 ERROR REACTANT - PRODUCT 0.000242178012
 
 
 DESADDLE_1 0.015534503971
 
 RMSQ FORCE :   0.0322330  MAXIMUM :   0.0003000  CONVERGED :NO 
 MAX FORCE  :   0.0719481  MAXIMUM :   0.0004500  CONVERGED :NO 


 UNRELAXED COORDINATES OF SADDLE STEP 20 IN ANGSTROM

  NO.  ATOM        X              Y              Z        Z-ATOM   MASS   TYPE

    1  C        -0.665193      -0.066801      -0.014572       6    12.011  QM
    2  N         0.436369       0.376400       0.069392       7    14.007  QM
    3  H        -1.199738      -0.996756      -0.165841       1     1.008  QM
    4  H         1.644542      -0.798355      -0.126130       1     1.008  QM
    5  H         1.657897       0.132052       0.008777       1     1.008  QM


 UNRELAXED SCF-ENERGY CALCULATED IN 33 CYCLES
 
 UNRELAXED TOTAL SADDLE ENERGY = -94.382731984094
 
 INTERPOLATION DISTANCE: 1.0040987838


 RELAXED PRODUCT COORDINATES OF SADDLE STEP 20 IN ANGSTROM

  NO.  ATOM        X              Y              Z        Z-ATOM   MASS   TYPE

    1  C        -0.666789      -0.065397      -0.013949       6    12.011  QM
    2  N         0.438371       0.381628       0.069847       7    14.007  QM
    3  H        -1.188075      -1.002210      -0.167336       1     1.008  QM
    4  H         1.654213      -0.815635      -0.129007       1     1.008  QM
    5  H         1.634611       0.130453       0.009301       1     1.008  QM


 NUMBER OF CONSTRAINED OPTIMIZATION CYCLES: 8
 
 RELAXED PRODUCT ENERGY = -94.383060106604
 
 ANGLE BETWEEN SUCCESSIVE SADDLE GRADIENTS: -0.995
 
 
 ERROR REACTANT - PRODUCT 0.015292325958
 
 
 DESADDLE_1 0.011173472292
 
 RMSQ FORCE :   0.0269417  MAXIMUM :   0.0003000  CONVERGED :NO 
 MAX FORCE  :   0.0618276  MAXIMUM :   0.0004500  CONVERGED :NO 


 UNRELAXED COORDINATES OF SADDLE STEP 21 IN ANGSTROM

  NO.  ATOM        X              Y              Z        Z-ATOM   MASS   TYPE

    1  C        -0.677126      -0.051219      -0.011718       6    12.011  QM
    2  N         0.447429       0.355376       0.065486       7    14.007  QM
    3  H        -1.188744      -0.997418      -0.165850       1     1.008  QM
    4  H         1.627965      -0.817179      -0.128468       1     1.008  QM
    5  H         1.619969       0.163508       0.014235       1     1.008  QM


 UNRELAXED SCF-ENERGY CALCULATED IN 38 CYCLES
 
 UNRELAXED TOTAL SADDLE ENERGY = -94.373287425076
 
 INTERPOLATION DISTANCE: 0.9017328895


 RELAXED PRODUCT COORDINATES OF SADDLE STEP 21 IN ANGSTROM

  NO.  ATOM        X              Y              Z        Z-ATOM   MASS   TYPE

    1  C        -0.677114      -0.052074      -0.011566       6    12.011  QM
    2  N         0.448835       0.360542       0.066009       7    14.007  QM
    3  H        -1.183820      -1.000419      -0.166736       1     1.008  QM
    4  H         1.630786      -0.831684      -0.130899       1     1.008  QM
    5  H         1.606944       0.164709       0.015077       1     1.008  QM


 NUMBER OF CONSTRAINED OPTIMIZATION CYCLES: 8
 
 RELAXED PRODUCT ENERGY = -94.373447424730
 
 ANGLE BETWEEN SUCCESSIVE SADDLE GRADIENTS: -0.991
 
 
 ERROR REACTANT - PRODUCT 0.004118853667
 
 
 DESADDLE_1 0.009612681874
 
 RMSQ FORCE :   0.0248385  MAXIMUM :   0.0003000  CONVERGED :NO 
 MAX FORCE  :   0.0585648  MAXIMUM :   0.0004500  CONVERGED :NO 


 UNRELAXED COORDINATES OF SADDLE STEP 22 IN ANGSTROM

  NO.  ATOM        X              Y              Z        Z-ATOM   MASS   TYPE

    1  C        -0.760859       0.063540       0.006363       6    12.011  QM
    2  N         0.520947       0.143251       0.030216       7    14.007  QM
    3  H        -1.193669      -0.958906      -0.153898       1     1.008  QM
    4  H         1.415642      -0.831130      -0.124344       1     1.008  QM
    5  H         1.500068       0.431374       0.054289       1     1.008  QM


 UNRELAXED SCF-ENERGY CALCULATED IN 51 CYCLES
 
 UNRELAXED TOTAL SADDLE ENERGY = -94.368798089024
 
 INTERPOLATION DISTANCE: 0.8127536952


 RELAXED REACTANT COORDINATES OF SADDLE STEP 22 IN ANGSTROM

  NO.  ATOM        X              Y              Z        Z-ATOM   MASS   TYPE

    1  C        -0.762555       0.067868       0.007331       6    12.011  QM
    2  N         0.517424       0.145484       0.029871       7    14.007  QM
    3  H        -1.183980      -0.959837      -0.154035       1     1.008  QM
    4  H         1.438745      -0.863338      -0.128859       1     1.008  QM
    5  H         1.486265       0.441249       0.056883       1     1.008  QM


 NUMBER OF CONSTRAINED OPTIMIZATION CYCLES: 11
 
 RELAXED REACTANT ENERGY = -94.369483190521
 
 ANGLE BETWEEN SUCCESSIVE SADDLE GRADIENTS: -0.990
 
 
 ERROR REACTANT - PRODUCT 0.005493828208
 
 
 DESADDLE_1 0.009458062416
 
 RMSQ FORCE :   0.0265378  MAXIMUM :   0.0003000  CONVERGED :NO 
 MAX FORCE  :   0.0613570  MAXIMUM :   0.0004500  CONVERGED :NO 


 UNRELAXED COORDINATES OF SADDLE STEP 23 IN ANGSTROM

  NO.  ATOM        X              Y              Z        Z-ATOM   MASS   TYPE

    1  C        -0.685658      -0.040080      -0.009677       6    12.011  QM
    2  N         0.455693       0.339036       0.062396       7    14.007  QM
    3  H        -1.183836      -0.996361      -0.165466       1     1.008  QM
    4  H         1.611582      -0.834850      -0.130695       1     1.008  QM
    5  H         1.594876       0.192363       0.019257       1     1.008  QM


 UNRELAXED SCF-ENERGY CALCULATED IN 39 CYCLES
 
 UNRELAXED TOTAL SADDLE ENERGY = -94.366371480862
 
 INTERPOLATION DISTANCE: 0.7285360242


 RELAXED PRODUCT COORDINATES OF SADDLE STEP 23 IN ANGSTROM

  NO.  ATOM        X              Y              Z        Z-ATOM   MASS   TYPE

    1  C        -0.687410      -0.038409      -0.008981       6    12.011  QM
    2  N         0.455134       0.343777       0.062612       7    14.007  QM
    3  H        -1.176138      -0.999460      -0.166415       1     1.008  QM
    4  H         1.628210      -0.862216      -0.135157       1     1.008  QM
    5  H         1.578679       0.199387       0.021462       1     1.008  QM


 NUMBER OF CONSTRAINED OPTIMIZATION CYCLES: 8
 
 RELAXED PRODUCT ENERGY = -94.366868718641
 
 ANGLE BETWEEN SUCCESSIVE SADDLE GRADIENTS: -0.990
 
 
 ERROR REACTANT - PRODUCT 0.003964234209
 
 
 DESADDLE_1 0.006578706089
 
 RMSQ FORCE :   0.0211995  MAXIMUM :   0.0003000  CONVERGED :NO 
 MAX FORCE  :   0.0505064  MAXIMUM :   0.0004500  CONVERGED :NO 


 UNRELAXED COORDINATES OF SADDLE STEP 24 IN ANGSTROM

  NO.  ATOM        X              Y              Z        Z-ATOM   MASS   TYPE

    1  C        -0.755041       0.057240       0.005700       6    12.011  QM
    2  N         0.511195       0.165313       0.033145       7    14.007  QM
    3  H        -1.183196      -0.963800      -0.155273       1     1.008  QM
    4  H         1.457691      -0.863225      -0.129488       1     1.008  QM
    5  H         1.495506       0.417063       0.053341       1     1.008  QM


 UNRELAXED SCF-ENERGY CALCULATED IN 48 CYCLES
 
 UNRELAXED TOTAL SADDLE ENERGY = -94.362840258633
 
 INTERPOLATION DISTANCE: 0.6561781605


 RELAXED REACTANT COORDINATES OF SADDLE STEP 24 IN ANGSTROM

  NO.  ATOM        X              Y              Z        Z-ATOM   MASS   TYPE

    1  C        -0.756415       0.060295       0.006469       6    12.011  QM
    2  N         0.507445       0.166679       0.032561       7    14.007  QM
    3  H        -1.180557      -0.961992      -0.154811       1     1.008  QM
    4  H         1.484292      -0.892590      -0.133730       1     1.008  QM
    5  H         1.484988       0.428983       0.056644       1     1.008  QM


 NUMBER OF CONSTRAINED OPTIMIZATION CYCLES: 10
 
 RELAXED REACTANT ENERGY = -94.363368455541
 
 ANGLE BETWEEN SUCCESSIVE SADDLE GRADIENTS: -0.988
 
 
 ERROR REACTANT - PRODUCT 0.002614471880
 
 
 DESADDLE_1 0.006114734980
 
 RMSQ FORCE :   0.0208829  MAXIMUM :   0.0003000  CONVERGED :NO 
 MAX FORCE  :   0.0491231  MAXIMUM :   0.0004500  CONVERGED :NO 


 UNRELAXED COORDINATES OF SADDLE STEP 25 IN ANGSTROM

  NO.  ATOM        X              Y              Z        Z-ATOM   MASS   TYPE

    1  C        -0.694310      -0.028539      -0.007436       6    12.011  QM
    2  N         0.460365       0.326067       0.059607       7    14.007  QM
    3  H        -1.176580      -0.995713      -0.165255       1     1.008  QM
    4  H         1.613818      -0.865253      -0.135014       1     1.008  QM
    5  H         1.569310       0.222347       0.024981       1     1.008  QM


 UNRELAXED SCF-ENERGY CALCULATED IN 42 CYCLES
 
 UNRELAXED TOTAL SADDLE ENERGY = -94.362059745086
 
 INTERPOLATION DISTANCE: 0.5886833416


 RELAXED PRODUCT COORDINATES OF SADDLE STEP 25 IN ANGSTROM

  NO.  ATOM        X              Y              Z        Z-ATOM   MASS   TYPE

    1  C        -0.696584      -0.026596      -0.006724       6    12.011  QM
    2  N         0.458940       0.328248       0.059288       7    14.007  QM
    3  H        -1.174023      -0.995757      -0.165459       1     1.008  QM
    4  H         1.635375      -0.889078      -0.139037       1     1.008  QM
    5  H         1.558360       0.231377       0.027938       1     1.008  QM


 NUMBER OF CONSTRAINED OPTIMIZATION CYCLES: 7
 
 RELAXED PRODUCT ENERGY = -94.362472438651
 
 ANGLE BETWEEN SUCCESSIVE SADDLE GRADIENTS: -0.988
 
 
 ERROR REACTANT - PRODUCT 0.003500263099
 
 
 DESADDLE_1 0.004396279990
 
 RMSQ FORCE :   0.0176367  MAXIMUM :   0.0003000  CONVERGED :NO 
 MAX FORCE  :   0.0424544  MAXIMUM :   0.0004500  CONVERGED :NO 


 UNRELAXED COORDINATES OF SADDLE STEP 26 IN ANGSTROM

  NO.  ATOM        X              Y              Z        Z-ATOM   MASS   TYPE

    1  C        -0.750432       0.051606       0.005150       6    12.011  QM
    2  N         0.502594       0.182836       0.035234       7    14.007  QM
    3  H        -1.179903      -0.965369      -0.155876       1     1.008  QM
    4  H         1.499400      -0.892239      -0.134260       1     1.008  QM
    5  H         1.492325       0.409222       0.053774       1     1.008  QM


 UNRELAXED SCF-ENERGY CALCULATED IN 46 CYCLES
 
 UNRELAXED TOTAL SADDLE ENERGY = -94.359185486617
 
 INTERPOLATION DISTANCE: 0.5302931475


 RELAXED REACTANT COORDINATES OF SADDLE STEP 26 IN ANGSTROM

  NO.  ATOM        X              Y              Z        Z-ATOM   MASS   TYPE

    1  C        -0.751634       0.053863       0.005809       6    12.011  QM
    2  N         0.499324       0.183568       0.034471       7    14.007  QM
    3  H        -1.181084      -0.962911      -0.155222       1     1.008  QM
    4  H         1.524586      -0.916159      -0.137811       1     1.008  QM
    5  H         1.484660       0.420164       0.057240       1     1.008  QM


 NUMBER OF CONSTRAINED OPTIMIZATION CYCLES: 9
 
 RELAXED REACTANT ENERGY = -94.359566854377
 
 ANGLE BETWEEN SUCCESSIVE SADDLE GRADIENTS: -0.987
 
 
 ERROR REACTANT - PRODUCT 0.000896016890
 
 
 DESADDLE_1 0.003801601165
 
 RMSQ FORCE :   0.0161782  MAXIMUM :   0.0003000  CONVERGED :NO 
 MAX FORCE  :   0.0383751  MAXIMUM :   0.0004500  CONVERGED :NO 


 UNRELAXED COORDINATES OF SADDLE STEP 27 IN ANGSTROM

  NO.  ATOM        X              Y              Z        Z-ATOM   MASS   TYPE

    1  C        -0.702089      -0.018550      -0.005471       6    12.011  QM
    2  N         0.462978       0.313780       0.056806       7    14.007  QM
    3  H        -1.174729      -0.992472      -0.164436       1     1.008  QM
    4  H         1.624296      -0.891786      -0.138914       1     1.008  QM
    5  H         1.550990       0.250256       0.030869       1     1.008  QM


 UNRELAXED SCF-ENERGY CALCULATED IN 40 CYCLES
 
 UNRELAXED TOTAL SADDLE ENERGY = -94.359262764424
 
 INTERPOLATION DISTANCE: 0.4760874054


 RELAXED PRODUCT COORDINATES OF SADDLE STEP 27 IN ANGSTROM

  NO.  ATOM        X              Y              Z        Z-ATOM   MASS   TYPE

    1  C        -0.703744      -0.017529      -0.004963       6    12.011  QM
    2  N         0.461447       0.315356       0.056390       7    14.007  QM
    3  H        -1.176770      -0.991213      -0.164276       1     1.008  QM
    4  H         1.644357      -0.911387      -0.142307       1     1.008  QM
    5  H         1.544388       0.259199       0.033901       1     1.008  QM


 NUMBER OF CONSTRAINED OPTIMIZATION CYCLES: 8
 
 RELAXED PRODUCT ENERGY = -94.359553040487
 
 ANGLE BETWEEN SUCCESSIVE SADDLE GRADIENTS: -0.988
 
 
 ERROR REACTANT - PRODUCT 0.002905584275
 
 
 DESADDLE_1 0.002919398165
 
 RMSQ FORCE :   0.0145188  MAXIMUM :   0.0003000  CONVERGED :NO 
 MAX FORCE  :   0.0349327  MAXIMUM :   0.0004500  CONVERGED :NO 


 UNRELAXED COORDINATES OF SADDLE STEP 28 IN ANGSTROM

  NO.  ATOM        X              Y              Z        Z-ATOM   MASS   TYPE

    1  C        -0.746845       0.046724       0.004732       6    12.011  QM
    2  N         0.495536       0.196747       0.036663       7    14.007  QM
    3  H        -1.180653      -0.965742      -0.156128       1     1.008  QM
    4  H         1.536563      -0.915682      -0.138260       1     1.008  QM
    5  H         1.490633       0.404068       0.054906       1     1.008  QM


 UNRELAXED SCF-ENERGY CALCULATED IN 50 CYCLES
 
 UNRELAXED TOTAL SADDLE ENERGY = -94.356965161260
 
 INTERPOLATION DISTANCE: 0.4288527044


 RELAXED REACTANT COORDINATES OF SADDLE STEP 28 IN ANGSTROM

  NO.  ATOM        X              Y              Z        Z-ATOM   MASS   TYPE

    1  C        -0.747785       0.048131       0.005238       6    12.011  QM
    2  N         0.493000       0.197103       0.035862       7    14.007  QM
    3  H        -1.184667      -0.962810      -0.155356       1     1.008  QM
    4  H         1.558900      -0.934076      -0.141086       1     1.008  QM
    5  H         1.485006       0.413348       0.058198       1     1.008  QM


 NUMBER OF CONSTRAINED OPTIMIZATION CYCLES: 9
 
 RELAXED REACTANT ENERGY = -94.357213762353
 
 ANGLE BETWEEN SUCCESSIVE SADDLE GRADIENTS: -0.987
 
 
 ERROR REACTANT - PRODUCT 0.000013813890
 
 
 DESADDLE_1 0.002353092023
 
 RMSQ FORCE :   0.0124613  MAXIMUM :   0.0003000  CONVERGED :NO 
 MAX FORCE  :   0.0298261  MAXIMUM :   0.0004500  CONVERGED :NO 


 UNRELAXED COORDINATES OF SADDLE STEP 29 IN ANGSTROM

  NO.  ATOM        X              Y              Z        Z-ATOM   MASS   TYPE

    1  C        -0.708148      -0.010963      -0.003943       6    12.011  QM
    2  N         0.464603       0.303531       0.054337       7    14.007  QM
    3  H        -1.177560      -0.988373      -0.163384       1     1.008  QM
    4  H         1.635812      -0.913656      -0.142185       1     1.008  QM
    5  H         1.538450       0.274614       0.036331       1     1.008  QM


 UNRELAXED SCF-ENERGY CALCULATED IN 37 CYCLES
 
 UNRELAXED TOTAL SADDLE ENERGY = -94.357424212222
 
 INTERPOLATION DISTANCE: 0.3852284650


 RELAXED PRODUCT COORDINATES OF SADDLE STEP 29 IN ANGSTROM

  NO.  ATOM        X              Y              Z        Z-ATOM   MASS   TYPE

    1  C        -0.709536      -0.010066      -0.003512       6    12.011  QM
    2  N         0.463217       0.303631       0.053667       7    14.007  QM
    3  H        -1.182260      -0.985797      -0.162838       1     1.008  QM
    4  H         1.655030      -0.927321      -0.144705       1     1.008  QM
    5  H         1.533890       0.282234       0.039314       1     1.008  QM


 NUMBER OF CONSTRAINED OPTIMIZATION CYCLES: 7
 
 RELAXED PRODUCT ENERGY = -94.357618421413
 
 ANGLE BETWEEN SUCCESSIVE SADDLE GRADIENTS: -0.988
 
 
 ERROR REACTANT - PRODUCT 0.002339278133
 
 
 DESADDLE_1 0.001934619073
 
 RMSQ FORCE :   0.0119678  MAXIMUM :   0.0003000  CONVERGED :NO 
 MAX FORCE  :   0.0288770  MAXIMUM :   0.0004500  CONVERGED :NO 


 UNRELAXED COORDINATES OF SADDLE STEP 30 IN ANGSTROM

  NO.  ATOM        X              Y              Z        Z-ATOM   MASS   TYPE

    1  C        -0.713361      -0.004247      -0.002637       6    12.011  QM
    2  N         0.466196       0.292978       0.051886       7    14.007  QM
    3  H        -1.182500      -0.983498      -0.162089       1     1.008  QM
    4  H         1.645417      -0.927996      -0.144343       1     1.008  QM
    5  H         1.529002       0.295346       0.041202       1     1.008  QM


 UNRELAXED SCF-ENERGY CALCULATED IN 39 CYCLES
 
 UNRELAXED TOTAL SADDLE ENERGY = -94.356036289863
 
 INTERPOLATION DISTANCE: 0.3466177143


 RELAXED PRODUCT COORDINATES OF SADDLE STEP 30 IN ANGSTROM

  NO.  ATOM        X              Y              Z        Z-ATOM   MASS   TYPE

    1  C        -0.713751      -0.004449      -0.002599       6    12.011  QM
    2  N         0.466217       0.293808       0.051901       7    14.007  QM
    3  H        -1.183058      -0.983866      -0.162182       1     1.008  QM
    4  H         1.647296      -0.931928      -0.144988       1     1.008  QM
    5  H         1.528950       0.297250       0.041754       1     1.008  QM


 NUMBER OF CONSTRAINED OPTIMIZATION CYCLES: 4
 
 RELAXED PRODUCT ENERGY = -94.356048219680
 
 ANGLE BETWEEN SUCCESSIVE SADDLE GRADIENTS: -0.983
 
 
 ERROR REACTANT - PRODUCT 0.000404659060
 
 
 DESADDLE_1 0.001570201733
 
 RMSQ FORCE :   0.0098900  MAXIMUM :   0.0003000  CONVERGED :NO 
 MAX FORCE  :   0.0240434  MAXIMUM :   0.0004500  CONVERGED :NO 


 UNRELAXED COORDINATES OF SADDLE STEP 31 IN ANGSTROM

  NO.  ATOM        X              Y              Z        Z-ATOM   MASS   TYPE

    1  C        -0.744381       0.042873       0.004455       6    12.011  QM
    2  N         0.490322       0.206773       0.037466       7    14.007  QM
    3  H        -1.184506      -0.964915      -0.156038       1     1.008  QM
    4  H         1.567739      -0.933861      -0.141476       1     1.008  QM
    5  H         1.489401       0.401738       0.056554       1     1.008  QM


 UNRELAXED SCF-ENERGY CALCULATED IN 49 CYCLES
 
 UNRELAXED TOTAL SADDLE ENERGY = -94.355752108133
 
 INTERPOLATION DISTANCE: 0.3122412183


 RELAXED REACTANT COORDINATES OF SADDLE STEP 31 IN ANGSTROM

  NO.  ATOM        X              Y              Z        Z-ATOM   MASS   TYPE

    1  C        -0.744848       0.043757       0.004864       6    12.011  QM
    2  N         0.488281       0.206893       0.036654       7    14.007  QM
    3  H        -1.189576      -0.961925      -0.155237       1     1.008  QM
    4  H         1.586738      -0.948249      -0.143766       1     1.008  QM
    5  H         1.484692       0.409636       0.059655       1     1.008  QM


 NUMBER OF CONSTRAINED OPTIMIZATION CYCLES: 6
 
 RELAXED REACTANT ENERGY = -94.355923035620
 
 ANGLE BETWEEN SUCCESSIVE SADDLE GRADIENTS: -0.983
 
 
 ERROR REACTANT - PRODUCT 0.001165542673
 
 
 DESADDLE_1 0.001290726734
 
 RMSQ FORCE :   0.0098410  MAXIMUM :   0.0003000  CONVERGED :NO 
 MAX FORCE  :   0.0239845  MAXIMUM :   0.0004500  CONVERGED :NO 


 UNRELAXED COORDINATES OF SADDLE STEP 32 IN ANGSTROM

  NO.  ATOM        X              Y              Z        Z-ATOM   MASS   TYPE

    1  C        -0.716861       0.000371      -0.001853       6    12.011  QM
    2  N         0.468423       0.285117       0.050376       7    14.007  QM
    3  H        -1.183710      -0.981672      -0.161487       1     1.008  QM
    4  H         1.641240      -0.933560      -0.144866       1     1.008  QM
    5  H         1.524525       0.308488       0.043544       1     1.008  QM


 UNRELAXED SCF-ENERGY CALCULATED IN 34 CYCLES
 
 UNRELAXED TOTAL SADDLE ENERGY = -94.355015076576
 
 INTERPOLATION DISTANCE: 0.2806314232


 RELAXED PRODUCT COORDINATES OF SADDLE STEP 32 IN ANGSTROM

  NO.  ATOM        X              Y              Z        Z-ATOM   MASS   TYPE

    1  C        -0.717927       0.001155      -0.001463       6    12.011  QM
    2  N         0.467140       0.284777       0.049619       7    14.007  QM
    3  H        -1.188868      -0.978894      -0.160829       1     1.008  QM
    4  H         1.658495      -0.944571      -0.146936       1     1.008  QM
    5  H         1.520891       0.315285       0.046431       1     1.008  QM


 NUMBER OF CONSTRAINED OPTIMIZATION CYCLES: 7
 
 RELAXED PRODUCT ENERGY = -94.355144087103
 
 ANGLE BETWEEN SUCCESSIVE SADDLE GRADIENTS: -0.985
 
 
 ERROR REACTANT - PRODUCT 0.000125184060
 
 
 DESADDLE_1 0.000904132577
 
 RMSQ FORCE :   0.0078669  MAXIMUM :   0.0003000  CONVERGED :NO 
 MAX FORCE  :   0.0189218  MAXIMUM :   0.0004500  CONVERGED :NO 


 UNRELAXED COORDINATES OF SADDLE STEP 33 IN ANGSTROM

  NO.  ATOM        X              Y              Z        Z-ATOM   MASS   TYPE

    1  C        -0.742156       0.039497       0.004232       6    12.011  QM
    2  N         0.486167       0.214682       0.037951       7    14.007  QM
    3  H        -1.189505      -0.963622      -0.155796       1     1.008  QM
    4  H         1.593914      -0.947881      -0.144083       1     1.008  QM
    5  H         1.488312       0.400201       0.058332       1     1.008  QM


 UNRELAXED SCF-ENERGY CALCULATED IN 42 CYCLES
 
 UNRELAXED TOTAL SADDLE ENERGY = -94.354989154837
 
 INTERPOLATION DISTANCE: 0.2527187552


 RELAXED REACTANT COORDINATES OF SADDLE STEP 33 IN ANGSTROM

  NO.  ATOM        X              Y              Z        Z-ATOM   MASS   TYPE

    1  C        -0.742802       0.040384       0.004585       6    12.011  QM
    2  N         0.484827       0.213993       0.037116       7    14.007  QM
    3  H        -1.195021      -0.960881      -0.155007       1     1.008  QM
    4  H         1.610112      -0.957198      -0.145658       1     1.008  QM
    5  H         1.484854       0.406281       0.061014       1     1.008  QM


 NUMBER OF CONSTRAINED OPTIMIZATION CYCLES: 4
 
 RELAXED REACTANT ENERGY = -94.355090492429
 
 ANGLE BETWEEN SUCCESSIVE SADDLE GRADIENTS: -0.987
 
 
 ERROR REACTANT - PRODUCT 0.000778948517
 
 
 DESADDLE_1 0.000832543191
 
 RMSQ FORCE :   0.0078548  MAXIMUM :   0.0003000  CONVERGED :NO 
 MAX FORCE  :   0.0194104  MAXIMUM :   0.0004500  CONVERGED :NO 


 UNRELAXED COORDINATES OF SADDLE STEP 34 IN ANGSTROM

  NO.  ATOM        X              Y              Z        Z-ATOM   MASS   TYPE

    1  C        -0.720415       0.005078      -0.000859       6    12.011  QM
    2  N         0.468909       0.277698       0.048369       7    14.007  QM
    3  H        -1.189484      -0.977093      -0.160247       1     1.008  QM
    4  H         1.653657      -0.945833      -0.146808       1     1.008  QM
    5  H         1.517287       0.324384       0.047890       1     1.008  QM


 UNRELAXED SCF-ENERGY CALCULATED IN 42 CYCLES
 
 UNRELAXED TOTAL SADDLE ENERGY = -94.354478395804
 
 INTERPOLATION DISTANCE: 0.2272132227


 RELAXED PRODUCT COORDINATES OF SADDLE STEP 34 IN ANGSTROM

  NO.  ATOM        X              Y              Z        Z-ATOM   MASS   TYPE

    1  C        -0.721089       0.005541      -0.000588       6    12.011  QM
    2  N         0.467952       0.277376       0.047763       7    14.007  QM
    3  H        -1.194254      -0.974915      -0.159701       1     1.008  QM
    4  H         1.666544      -0.953429      -0.148265       1     1.008  QM
    5  H         1.515066       0.329403       0.050123       1     1.008  QM


 NUMBER OF CONSTRAINED OPTIMIZATION CYCLES: 4
 
 RELAXED PRODUCT ENERGY = -94.354547627791
 
 ANGLE BETWEEN SUCCESSIVE SADDLE GRADIENTS: -0.987
 
 
 ERROR REACTANT - PRODUCT 0.000053594674
 
 
 DESADDLE_1 0.000596459312
 
 RMSQ FORCE :   0.0062667  MAXIMUM :   0.0003000  CONVERGED :NO 
 MAX FORCE  :   0.0149255  MAXIMUM :   0.0004500  CONVERGED :NO 


 UNRELAXED COORDINATES OF SADDLE STEP 35 IN ANGSTROM

  NO.  ATOM        X              Y              Z        Z-ATOM   MASS   TYPE

    1  C        -0.740631       0.036900       0.004068       6    12.011  QM
    2  N         0.483140       0.220332       0.038180       7    14.007  QM
    3  H        -1.194944      -0.962284      -0.155477       1     1.008  QM
    4  H         1.615756      -0.956821      -0.145919       1     1.008  QM
    5  H         1.487875       0.398593       0.059925       1     1.008  QM


 UNRELAXED SCF-ENERGY CALCULATED IN 45 CYCLES
 
 UNRELAXED TOTAL SADDLE ENERGY = -94.354486370233
 
 INTERPOLATION DISTANCE: 0.2046022802


 RELAXED REACTANT COORDINATES OF SADDLE STEP 35 IN ANGSTROM

  NO.  ATOM        X              Y              Z        Z-ATOM   MASS   TYPE

    1  C        -0.741176       0.037396       0.004282       6    12.011  QM
    2  N         0.482391       0.219599       0.037565       7    14.007  QM
    3  H        -1.199438      -0.960138      -0.154862       1     1.008  QM
    4  H         1.626662      -0.961972      -0.146847       1     1.008  QM
    5  H         1.486137       0.402619       0.061792       1     1.008  QM


 NUMBER OF CONSTRAINED OPTIMIZATION CYCLES: 5
 
 RELAXED REACTANT ENERGY = -94.354538609167
 
 ANGLE BETWEEN SUCCESSIVE SADDLE GRADIENTS: -0.988
 
 
 ERROR REACTANT - PRODUCT 0.000542864638
 
 
 DESADDLE_1 0.000551883262
 
 RMSQ FORCE :   0.0063429  MAXIMUM :   0.0003000  CONVERGED :NO 
 MAX FORCE  :   0.0157309  MAXIMUM :   0.0004500  CONVERGED :NO 


 UNRELAXED COORDINATES OF SADDLE STEP 36 IN ANGSTROM

  NO.  ATOM        X              Y              Z        Z-ATOM   MASS   TYPE

    1  C        -0.723098       0.008727      -0.000101       6    12.011  QM
    2  N         0.469396       0.271598       0.046744       7    14.007  QM
    3  H        -1.194773      -0.973437      -0.159217       1     1.008  QM
    4  H         1.662555      -0.954283      -0.148123       1     1.008  QM
    5  H         1.512173       0.336724       0.051290       1     1.008  QM


 UNRELAXED SCF-ENERGY CALCULATED IN 40 CYCLES
 
 UNRELAXED TOTAL SADDLE ENERGY = -94.354116956443
 
 INTERPOLATION DISTANCE: 0.1840039326


 RELAXED PRODUCT COORDINATES OF SADDLE STEP 36 IN ANGSTROM

  NO.  ATOM        X              Y              Z        Z-ATOM   MASS   TYPE

    1  C        -0.723791       0.009043       0.000053       6    12.011  QM
    2  N         0.469047       0.270893       0.046271       7    14.007  QM
    3  H        -1.198523      -0.971652      -0.158740       1     1.008  QM
    4  H         1.670910      -0.957429      -0.148814       1     1.008  QM
    5  H         1.511261       0.339621       0.052734       1     1.008  QM


 NUMBER OF CONSTRAINED OPTIMIZATION CYCLES: 3
 
 RELAXED PRODUCT ENERGY = -94.354150174736
 
 ANGLE BETWEEN SUCCESSIVE SADDLE GRADIENTS: -0.980
 
 
 ERROR REACTANT - PRODUCT 0.000009018624
 
 
 DESADDLE_1 0.000397453054
 
 RMSQ FORCE :   0.0050208  MAXIMUM :   0.0003000  CONVERGED :NO 
 MAX FORCE  :   0.0118429  MAXIMUM :   0.0004500  CONVERGED :NO 


 UNRELAXED COORDINATES OF SADDLE STEP 37 IN ANGSTROM

  NO.  ATOM        X              Y              Z        Z-ATOM   MASS   TYPE

    1  C        -0.739437       0.034561       0.003859       6    12.011  QM
    2  N         0.481056       0.224728       0.038435       7    14.007  QM
    3  H        -1.199347      -0.961289      -0.155250       1     1.008  QM
    4  H         1.631087      -0.961518      -0.147043       1     1.008  QM
    5  H         1.488650       0.396319       0.060886       1     1.008  QM


 UNRELAXED SCF-ENERGY CALCULATED IN 48 CYCLES
 
 UNRELAXED TOTAL SADDLE ENERGY = -94.354143221870
 
 INTERPOLATION DISTANCE: 0.1656871622


 RELAXED REACTANT COORDINATES OF SADDLE STEP 37 IN ANGSTROM

  NO.  ATOM        X              Y              Z        Z-ATOM   MASS   TYPE

    1  C        -0.739959       0.034906       0.004011       6    12.011  QM
    2  N         0.480572       0.223928       0.037907       7    14.007  QM
    3  H        -1.203379      -0.959297      -0.154682       1     1.008  QM
    4  H         1.639827      -0.964558      -0.147650       1     1.008  QM
    5  H         1.487547       0.399161       0.062366       1     1.008  QM


 NUMBER OF CONSTRAINED OPTIMIZATION CYCLES: 4
 
 RELAXED REACTANT ENERGY = -94.354169614836
 
 ANGLE BETWEEN SUCCESSIVE SADDLE GRADIENTS: -0.980
 
 
 ERROR REACTANT - PRODUCT 0.000388434431
 
 
 DESADDLE_1 0.000368994330
 
 RMSQ FORCE :   0.0051359  MAXIMUM :   0.0003000  CONVERGED :NO 
 MAX FORCE  :   0.0127511  MAXIMUM :   0.0004500  CONVERGED :NO 


 UNRELAXED COORDINATES OF SADDLE STEP 38 IN ANGSTROM

  NO.  ATOM        X              Y              Z        Z-ATOM   MASS   TYPE

    1  C        -0.738342       0.032319       0.003615       6    12.011  QM
    2  N         0.479420       0.228624       0.038744       7    14.007  QM
    3  H        -1.202894      -0.960532      -0.155088       1     1.008  QM
    4  H         1.642935      -0.963845      -0.147766       1     1.008  QM
    5  H         1.489918       0.393207       0.061403       1     1.008  QM


 UNRELAXED SCF-ENERGY CALCULATED IN 44 CYCLES
 
 UNRELAXED TOTAL SADDLE ENERGY = -94.353882848703
 
 INTERPOLATION DISTANCE: 0.1491085490


 RELAXED REACTANT COORDINATES OF SADDLE STEP 38 IN ANGSTROM

  NO.  ATOM        X              Y              Z        Z-ATOM   MASS   TYPE

    1  C        -0.738348       0.032313       0.003616       6    12.011  QM
    2  N         0.479426       0.228626       0.038736       7    14.007  QM
    3  H        -1.202983      -0.960489      -0.155077       1     1.008  QM
    4  H         1.643090      -0.963900      -0.147777       1     1.008  QM
    5  H         1.489850       0.393233       0.061427       1     1.008  QM


 NUMBER OF CONSTRAINED OPTIMIZATION CYCLES: 1
 
 RELAXED REACTANT ENERGY = -94.353882989556
 
 ANGLE BETWEEN SUCCESSIVE SADDLE GRADIENTS: -0.979
 
 
 ERROR REACTANT - PRODUCT 0.000019440100
 
 
 DESADDLE_1 0.000286625280
 
 RMSQ FORCE :   0.0041018  MAXIMUM :   0.0003000  CONVERGED :NO 
 MAX FORCE  :   0.0101440  MAXIMUM :   0.0004500  CONVERGED :NO 


 UNRELAXED COORDINATES OF SADDLE STEP 39 IN ANGSTROM

  NO.  ATOM        X              Y              Z        Z-ATOM   MASS   TYPE

    1  C        -0.725247       0.011370       0.000409       6    12.011  QM
    2  N         0.470085       0.266667       0.045518       7    14.007  QM
    3  H        -1.198969      -0.970536      -0.158373       1     1.008  QM
    4  H         1.668128      -0.958076      -0.148711       1     1.008  QM
    5  H         1.509120       0.344982       0.053603       1     1.008  QM


 UNRELAXED SCF-ENERGY CALCULATED IN 40 CYCLES
 
 UNRELAXED TOTAL SADDLE ENERGY = -94.353896978104
 
 INTERPOLATION DISTANCE: 0.1341271124


 RELAXED PRODUCT COORDINATES OF SADDLE STEP 39 IN ANGSTROM

  NO.  ATOM        X              Y              Z        Z-ATOM   MASS   TYPE

    1  C        -0.725485       0.011655       0.000544       6    12.011  QM
    2  N         0.469627       0.265757       0.045018       7    14.007  QM
    3  H        -1.203139      -0.968469      -0.157820       1     1.008  QM
    4  H         1.676196      -0.960258      -0.149260       1     1.008  QM
    5  H         1.507751       0.347506       0.054997       1     1.008  QM


 NUMBER OF CONSTRAINED OPTIMIZATION CYCLES: 4
 
 RELAXED PRODUCT ENERGY = -94.353922666758
 
 ANGLE BETWEEN SUCCESSIVE SADDLE GRADIENTS: -0.983
 
 
 ERROR REACTANT - PRODUCT 0.000267185180
 
 
 DESADDLE_1 0.000227507978
 
 RMSQ FORCE :   0.0041117  MAXIMUM :   0.0003000  CONVERGED :NO 
 MAX FORCE  :   0.0097420  MAXIMUM :   0.0004500  CONVERGED :NO 


 UNRELAXED COORDINATES OF SADDLE STEP 40 IN ANGSTROM

  NO.  ATOM        X              Y              Z        Z-ATOM   MASS   TYPE

    1  C        -0.726771       0.013721       0.000852       6    12.011  QM
    2  N         0.470607       0.262044       0.044390       7    14.007  QM
    3  H        -1.203124      -0.967671      -0.157546       1     1.008  QM
    4  H         1.672885      -0.960622      -0.149112       1     1.008  QM
    5  H         1.505961       0.352079       0.055640       1     1.008  QM


 UNRELAXED SCF-ENERGY CALCULATED IN 41 CYCLES
 
 UNRELAXED TOTAL SADDLE ENERGY = -94.353735430390
 
 INTERPOLATION DISTANCE: 0.1207194379


 RELAXED PRODUCT COORDINATES OF SADDLE STEP 40 IN ANGSTROM

  NO.  ATOM        X              Y              Z        Z-ATOM   MASS   TYPE

    1  C        -0.726873       0.013701       0.000850       6    12.011  QM
    2  N         0.470684       0.262043       0.044383       7    14.007  QM
    3  H        -1.203226      -0.967623      -0.157533       1     1.008  QM
    4  H         1.673045      -0.960665      -0.149124       1     1.008  QM
    5  H         1.505969       0.352145       0.055672       1     1.008  QM


 NUMBER OF CONSTRAINED OPTIMIZATION CYCLES: 1
 
 RELAXED PRODUCT ENERGY = -94.353735586789
 
 ANGLE BETWEEN SUCCESSIVE SADDLE GRADIENTS: -0.978
 
 
 ERROR REACTANT - PRODUCT 0.000039677202
 
 
 DESADDLE_1 0.000187079970
 
 RMSQ FORCE :   0.0033364  MAXIMUM :   0.0003000  CONVERGED :NO 
 MAX FORCE  :   0.0078306  MAXIMUM :   0.0004500  CONVERGED :NO 


 UNRELAXED COORDINATES OF SADDLE STEP 41 IN ANGSTROM

  NO.  ATOM        X              Y              Z        Z-ATOM   MASS   TYPE

    1  C        -0.737200       0.030452       0.003340       6    12.011  QM
    2  N         0.478552       0.231967       0.039301       7    14.007  QM
    3  H        -1.203007      -0.961202      -0.155323       1     1.008  QM
    4  H         1.646085      -0.963576      -0.147912       1     1.008  QM
    5  H         1.491462       0.389124       0.060852       1     1.008  QM


 UNRELAXED SCF-ENERGY CALCULATED IN 44 CYCLES
 
 UNRELAXED TOTAL SADDLE ENERGY = -94.353716556888
 
 INTERPOLATION DISTANCE: 0.1086826948


 RELAXED REACTANT COORDINATES OF SADDLE STEP 41 IN ANGSTROM

  NO.  ATOM        X              Y              Z        Z-ATOM   MASS   TYPE

    1  C        -0.737440       0.030696       0.003471       6    12.011  QM
    2  N         0.478066       0.231197       0.038794       7    14.007  QM
    3  H        -1.207213      -0.959179      -0.154753       1     1.008  QM
    4  H         1.654266      -0.966056      -0.148451       1     1.008  QM
    5  H         1.490129       0.391609       0.062259       1     1.008  QM


 NUMBER OF CONSTRAINED OPTIMIZATION CYCLES: 4
 
 RELAXED REACTANT ENERGY = -94.353737282152
 
 ANGLE BETWEEN SUCCESSIVE SADDLE GRADIENTS: -0.978
 
 
 ERROR REACTANT - PRODUCT 0.000147402768
 
 
 DESADDLE_1 0.000145707404
 
 RMSQ FORCE :   0.0033059  MAXIMUM :   0.0003000  CONVERGED :NO 
 MAX FORCE  :   0.0082425  MAXIMUM :   0.0004500  CONVERGED :NO 


 UNRELAXED COORDINATES OF SADDLE STEP 42 IN ANGSTROM

  NO.  ATOM        X              Y              Z        Z-ATOM   MASS   TYPE

    1  C        -0.736383       0.028997       0.003209       6    12.011  QM
    2  N         0.477327       0.234281       0.039353       7    14.007  QM
    3  H        -1.206814      -0.960023      -0.155031       1     1.008  QM
    4  H         1.656144      -0.965517      -0.148518       1     1.008  QM
    5  H         1.491713       0.387663       0.061601       1     1.008  QM


 UNRELAXED SCF-ENERGY CALCULATED IN 44 CYCLES
 
 UNRELAXED TOTAL SADDLE ENERGY = -94.353616116199
 
 INTERPOLATION DISTANCE: 0.0978094744


 RELAXED REACTANT COORDINATES OF SADDLE STEP 42 IN ANGSTROM

  NO.  ATOM        X              Y              Z        Z-ATOM   MASS   TYPE

    1  C        -0.736399       0.028995       0.003209       6    12.011  QM
    2  N         0.477334       0.234269       0.039348       7    14.007  QM
    3  H        -1.206861      -0.959993      -0.155023       1     1.008  QM
    4  H         1.656217      -0.965506      -0.148518       1     1.008  QM
    5  H         1.491716       0.387672       0.061611       1     1.008  QM


 NUMBER OF CONSTRAINED OPTIMIZATION CYCLES: 1
 
 RELAXED REACTANT ENERGY = -94.353616146689
 
 ANGLE BETWEEN SUCCESSIVE SADDLE GRADIENTS: -0.973
 
 
 ERROR REACTANT - PRODUCT 0.000001695363
 
 
 DESADDLE_1 0.000121135463
 
 RMSQ FORCE :   0.0026375  MAXIMUM :   0.0003000  CONVERGED :NO 
 MAX FORCE  :   0.0065624  MAXIMUM :   0.0004500  CONVERGED :NO 

 
 *** QUADRATIC TS REGION REACHED ***
 
 
 *** SADDLE INTERPOLATION CONVERGED ***
                                                                                

 SADDLE INTERPOLATION             STEP TIME:   543.812  TOTAL TIME:     546.815
 
 TIMING STATISTICS (SECONDS)
 

 TIMER ENTRY                    NUMBER OF CALLS   CUMUL. CPU TIME   CONTRIBUT.

 INITIALIZATION                              1             0.034         0.0 %
 INPUT                                       1             0.059         0.0 %
 DIAGONALIZATION                         20690             4.444         0.8 %
 SYMMETRY ANALYSIS                         503             0.016         0.0 %
 START GUESS                                44            81.069        14.8 %
 MATRIX MULTIPLICATION                   60268             0.697         0.1 %
 CORE INTEGRALS                            502            18.744         3.4 %
 ORTHOGONALIZATION MATRIX                  502             0.408         0.1 %
 MPI AUXILIARY FUNCTION FIT              34434            53.079         9.7 %
                         ON NODE             1            51.322
                         ON NODE             2            51.308
                         ON NODE             3            50.376
                         ON NODE             4            52.740
                         ON NODE             5            50.329
                         ON NODE             6            50.731
                         ON NODE             7            51.165
                         ON NODE             8            52.223
                         ON NODE             9            50.424
                         ON NODE            10            50.744
                         ON NODE            11            51.448
                         ON NODE            12            67.012
                         ON NODE            13            60.812
                         ON NODE            14            60.686
                         ON NODE            15            60.672
                         ON NODE            16            57.750
                         ON NODE            17            57.695
                         ON NODE            18            57.612
                         ON NODE            19            58.362
                         ON NODE            20            57.810
                         ON NODE            21            58.522
                         ON NODE            22            58.849
                         ON NODE            23            60.333
                         ON NODE            24            57.508
                         ON NODE            25            62.238
                         ON NODE            26            61.125
                         ON NODE            27            60.820
                         ON NODE            28            60.864
                         ON NODE            29            60.796
                         ON NODE            30            60.802
                         ON NODE            31            62.762
                         ON NODE            32            61.494
                         ON NODE            33            61.408
                         ON NODE            34            61.095
                         ON NODE            35            61.367
                         ON NODE            36            60.866
                         ON NODE            37            60.836
                         ON NODE            38            60.743
                         ON NODE            39            60.670
                         ON NODE            40            60.477
                         ON NODE            41            60.535
                         ON NODE            42            60.707
                         ON NODE            43            60.771
                         ON NODE            44            60.657
                         ON NODE            45            60.789
                         ON NODE            46            60.725
                         ON NODE            47            60.708
           AVERAGE PER PROCESSOR                          58.183
 MPI DIAGONALIZATION                       502             8.411         1.5 %
                         ON NODE             1             8.416
                         ON NODE             2             8.430
                         ON NODE             3             8.425
                         ON NODE             4             8.424
                         ON NODE             5             8.409
                         ON NODE             6             8.440
                         ON NODE             7             8.428
                         ON NODE             8             8.425
                         ON NODE             9             8.435
                         ON NODE            10             8.417
                         ON NODE            11             8.441
                         ON NODE            12             8.406
                         ON NODE            13             8.421
                         ON NODE            14             8.420
                         ON NODE            15             8.422
                         ON NODE            16             8.421
                         ON NODE            17             8.420
                         ON NODE            18             8.421
                         ON NODE            19             8.423
                         ON NODE            20             8.421
                         ON NODE            21             8.443
                         ON NODE            22             8.425
                         ON NODE            23             8.414
                         ON NODE            24             8.366
                         ON NODE            25             8.402
                         ON NODE            26             8.428
                         ON NODE            27             8.432
                         ON NODE            28             8.418
                         ON NODE            29             8.405
                         ON NODE            30             8.416
                         ON NODE            31             8.420
                         ON NODE            32             8.257
                         ON NODE            33             8.405
                         ON NODE            34             8.425
                         ON NODE            35             8.421
                         ON NODE            36             8.422
                         ON NODE            37             8.417
                         ON NODE            38             8.433
                         ON NODE            39             8.422
                         ON NODE            40             8.409
                         ON NODE            41             8.405
                         ON NODE            42             8.420
                         ON NODE            43             8.412
                         ON NODE            44             8.427
                         ON NODE            45             8.421
                         ON NODE            46             8.412
                         ON NODE            47             8.425
           AVERAGE PER PROCESSOR                           8.416
 MPI CORE HAMILTONIAN                      502             0.819         0.1 %
                         ON NODE             1             0.729
                         ON NODE             2             0.712
                         ON NODE             3             0.706
                         ON NODE             4             0.557
                         ON NODE             5             0.700
                         ON NODE             6             0.671
                         ON NODE             7             0.684
                         ON NODE             8             0.708
                         ON NODE             9             0.709
                         ON NODE            10             0.693
                         ON NODE            11             0.706
                         ON NODE            12             0.673
                         ON NODE            13             0.700
                         ON NODE            14             0.706
                         ON NODE            15             0.695
                         ON NODE            16             0.696
                         ON NODE            17             0.685
                         ON NODE            18             0.692
                         ON NODE            19             0.718
                         ON NODE            20             0.679
                         ON NODE            21             0.681
                         ON NODE            22             0.685
                         ON NODE            23             0.711
                         ON NODE            24             0.684
                         ON NODE            25             0.717
                         ON NODE            26             0.703
                         ON NODE            27             0.715
                         ON NODE            28             0.734
                         ON NODE            29             0.722
                         ON NODE            30             0.701
                         ON NODE            31             0.714
                         ON NODE            32             0.696
                         ON NODE            33             0.727
                         ON NODE            34             0.721
                         ON NODE            35             0.711
                         ON NODE            36             0.704
                         ON NODE            37             0.707
                         ON NODE            38             0.706
                         ON NODE            39             0.709
                         ON NODE            40             0.730
                         ON NODE            41             0.703
                         ON NODE            42             0.709
                         ON NODE            43             0.720
                         ON NODE            44             0.702
                         ON NODE            45             0.689
                         ON NODE            46             0.729
                         ON NODE            47             0.695
           AVERAGE PER PROCESSOR                           0.703
 SCF ITERATION                             502           389.763        71.3 %
 NULLSPACE                                  44             0.031         0.0 %
 MPI NEAR J CALCULATION                  16966            24.284         4.4 %
                         ON NODE             1            16.330
                         ON NODE             2            16.342
                         ON NODE             3            16.361
                         ON NODE             4             8.927
                         ON NODE             5            16.380
                         ON NODE             6            16.328
                         ON NODE             7            16.314
                         ON NODE             8            16.358
                         ON NODE             9            16.341
                         ON NODE            10            16.340
                         ON NODE            11            16.311
                         ON NODE            12            16.362
                         ON NODE            13            16.260
                         ON NODE            14            16.368
                         ON NODE            15            16.351
                         ON NODE            16            16.340
                         ON NODE            17            16.361
                         ON NODE            18            16.352
                         ON NODE            19            16.346
                         ON NODE            20            16.330
                         ON NODE            21            16.336
                         ON NODE            22            16.320
                         ON NODE            23            16.394
                         ON NODE            24            17.084
                         ON NODE            25            16.347
                         ON NODE            26            16.405
                         ON NODE            27            16.398
                         ON NODE            28            16.386
                         ON NODE            29            16.334
                         ON NODE            30            16.424
                         ON NODE            31            16.498
                         ON NODE            32            16.486
                         ON NODE            33            16.413
                         ON NODE            34            16.433
                         ON NODE            35            16.394
                         ON NODE            36            17.453
                         ON NODE            37            16.539
                         ON NODE            38            17.019
                         ON NODE            39            17.015
                         ON NODE            40            16.442
                         ON NODE            41            16.401
                         ON NODE            42            16.376
                         ON NODE            43            16.365
                         ON NODE            44            16.386
                         ON NODE            45            16.346
                         ON NODE            46            16.610
                         ON NODE            47            17.022
           AVERAGE PER PROCESSOR                          16.465
 MPI FAR J CALCULATION                   16966            14.921         2.7 %
                         ON NODE             1            18.225
                         ON NODE             2            18.241
                         ON NODE             3            18.234
                         ON NODE             4            25.380
                         ON NODE             5            18.274
                         ON NODE             6            18.281
                         ON NODE             7            18.306
                         ON NODE             8            18.241
                         ON NODE             9            18.295
                         ON NODE            10            18.265
                         ON NODE            11            18.323
                         ON NODE            12            18.229
                         ON NODE            13            18.358
                         ON NODE            14            18.251
                         ON NODE            15            18.433
                         ON NODE            16            18.515
                         ON NODE            17            18.490
                         ON NODE            18            18.407
                         ON NODE            19            18.403
                         ON NODE            20            18.449
                         ON NODE            21            18.368
                         ON NODE            22            18.530
                         ON NODE            23            18.436
                         ON NODE            24            15.738
                         ON NODE            25            15.539
                         ON NODE            26            17.567
                         ON NODE            27            18.239
                         ON NODE            28            17.953
                         ON NODE            29            18.221
                         ON NODE            30            18.076
                         ON NODE            31            14.366
                         ON NODE            32            16.678
                         ON NODE            33            17.188
                         ON NODE            34            17.934
                         ON NODE            35            16.827
                         ON NODE            36            17.811
                         ON NODE            37            18.031
                         ON NODE            38            18.171
                         ON NODE            39            18.378
                         ON NODE            40            18.298
                         ON NODE            41            18.430
                         ON NODE            42            18.236
                         ON NODE            43            18.311
                         ON NODE            44            18.338
                         ON NODE            45            18.269
                         ON NODE            46            18.363
                         ON NODE            47            18.348
           AVERAGE PER PROCESSOR                          18.066
 GRID INITIALIZATION                        44             0.183         0.0 %
 FIXED GRID GENERATION                      44             0.003         0.0 %
 MPI XC POTENTIAL                        16966           141.215        25.8 %
                         ON NODE             1           141.139
                         ON NODE             2           140.343
                         ON NODE             3           141.157
                         ON NODE             4           135.478
                         ON NODE             5           138.890
                         ON NODE             6           139.715
                         ON NODE             7           141.172
                         ON NODE             8           142.485
                         ON NODE             9           141.988
                         ON NODE            10           142.120
                         ON NODE            11           140.830
                         ON NODE            12           127.381
                         ON NODE            13           133.287
                         ON NODE            14           133.367
                         ON NODE            15           133.222
                         ON NODE            16           135.622
                         ON NODE            17           135.395
                         ON NODE            18           135.677
                         ON NODE            19           135.072
                         ON NODE            20           135.431
                         ON NODE            21           135.203
                         ON NODE            22           135.566
                         ON NODE            23           133.664
                         ON NODE            24           133.382
                         ON NODE            25           133.665
                         ON NODE            26           133.711
                         ON NODE            27           133.583
                         ON NODE            28           133.796
                         ON NODE            29           133.629
                         ON NODE            30           133.608
                         ON NODE            31           133.534
                         ON NODE            32           133.746
                         ON NODE            33           133.572
                         ON NODE            34           133.570
                         ON NODE            35           133.567
                         ON NODE            36           133.723
                         ON NODE            37           133.500
                         ON NODE            38           133.559
                         ON NODE            39           133.454
                         ON NODE            40           133.912
                         ON NODE            41           133.659
                         ON NODE            42           133.618
                         ON NODE            43           133.495
                         ON NODE            44           133.711
                         ON NODE            45           133.550
                         ON NODE            46           133.576
                         ON NODE            47           133.498
           AVERAGE PER PROCESSOR                         135.459
 MPI NEAR ERI CALCULATION                16966            21.792         4.0 %
                         ON NODE             1            14.024
                         ON NODE             2            14.011
                         ON NODE             3            14.052
                         ON NODE             4             7.045
                         ON NODE             5            14.122
                         ON NODE             6            14.025
                         ON NODE             7            14.092
                         ON NODE             8            14.045
                         ON NODE             9            13.828
                         ON NODE            10            14.138
                         ON NODE            11            14.094
                         ON NODE            12            14.130
                         ON NODE            13            14.077
                         ON NODE            14            14.088
                         ON NODE            15            14.159
                         ON NODE            16            14.084
                         ON NODE            17            14.123
                         ON NODE            18            14.129
                         ON NODE            19            14.158
                         ON NODE            20            14.086
                         ON NODE            21            14.114
                         ON NODE            22            14.172
                         ON NODE            23            14.115
                         ON NODE            24            14.084
                         ON NODE            25            14.002
                         ON NODE            26            14.120
                         ON NODE            27            14.098
                         ON NODE            28            14.101
                         ON NODE            29            13.926
                         ON NODE            30            14.127
                         ON NODE            31            14.151
                         ON NODE            32            14.163
                         ON NODE            33            14.069
                         ON NODE            34            14.102
                         ON NODE            35            14.077
                         ON NODE            36            14.088
                         ON NODE            37            14.080
                         ON NODE            38            14.111
                         ON NODE            39            14.109
                         ON NODE            40            14.105
                         ON NODE            41            14.057
                         ON NODE            42            14.084
                         ON NODE            43            14.133
                         ON NODE            44            14.148
                         ON NODE            45            14.137
                         ON NODE            46            14.152
                         ON NODE            47            14.061
           AVERAGE PER PROCESSOR                          14.104
 MPI FAR ERI CALCULATION                 16966            10.481         1.9 %
                         ON NODE             1            10.809
                         ON NODE             2            10.708
                         ON NODE             3            10.740
                         ON NODE             4            17.459
                         ON NODE             5            10.773
                         ON NODE             6            10.819
                         ON NODE             7            10.792
                         ON NODE             8            10.740
                         ON NODE             9            10.983
                         ON NODE            10            10.730
                         ON NODE            11            10.761
                         ON NODE            12            10.675
                         ON NODE            13            10.761
                         ON NODE            14            10.777
                         ON NODE            15            10.862
                         ON NODE            16            10.901
                         ON NODE            17            10.910
                         ON NODE            18            10.975
                         ON NODE            19            10.889
                         ON NODE            20            10.860
                         ON NODE            21            10.875
                         ON NODE            22            10.888
                         ON NODE            23            10.881
                         ON NODE            24            10.868
                         ON NODE            25            10.637
                         ON NODE            26            10.586
                         ON NODE            27            10.597
                         ON NODE            28            10.639
                         ON NODE            29            10.898
                         ON NODE            30            10.692
                         ON NODE            31            10.718
                         ON NODE            32            10.766
                         ON NODE            33            10.682
                         ON NODE            34            10.676
                         ON NODE            35            10.741
                         ON NODE            36            10.676
                         ON NODE            37            10.652
                         ON NODE            38            10.637
                         ON NODE            39            10.880
                         ON NODE            40            10.803
                         ON NODE            41            10.903
                         ON NODE            42            10.823
                         ON NODE            43            10.786
                         ON NODE            44            10.781
                         ON NODE            45            10.899
                         ON NODE            46             5.703
                         ON NODE            47            10.869
           AVERAGE PER PROCESSOR                          10.812
 SADDLE INTERPOLATION                        1           543.812        99.5 %
 GEOMETRY ALIGNMENT                          1             0.004         0.0 %
 ENERGY GRADIENTS                          498            12.909         2.4 %
 MPI XC ENERGY GRADIENTS                   498             5.817         1.1 %
                         ON NODE             1             5.624
                         ON NODE             2             5.551
                         ON NODE             3             5.566
                         ON NODE             4             5.580
                         ON NODE             5             5.601
                         ON NODE             6             5.593
                         ON NODE             7             5.589
                         ON NODE             8             5.664
                         ON NODE             9             5.609
                         ON NODE            10             5.650
                         ON NODE            11             5.619
                         ON NODE            12             5.575
                         ON NODE            13             5.611
                         ON NODE            14             5.584
                         ON NODE            15             5.572
                         ON NODE            16             5.609
                         ON NODE            17             5.597
                         ON NODE            18             5.601
                         ON NODE            19             5.600
                         ON NODE            20             5.597
                         ON NODE            21             5.566
                         ON NODE            22             5.604
                         ON NODE            23             5.596
                         ON NODE            24             5.600
                         ON NODE            25             5.599
                         ON NODE            26             5.595
                         ON NODE            27             5.588
                         ON NODE            28             5.623
                         ON NODE            29             5.602
                         ON NODE            30             5.599
                         ON NODE            31             5.594
                         ON NODE            32             5.606
                         ON NODE            33             5.585
                         ON NODE            34             5.580
                         ON NODE            35             5.584
                         ON NODE            36             5.598
                         ON NODE            37             5.586
                         ON NODE            38             5.595
                         ON NODE            39             5.596
                         ON NODE            40             5.607
                         ON NODE            41             5.585
                         ON NODE            42             5.598
                         ON NODE            43             5.606
                         ON NODE            44             5.607
                         ON NODE            45             5.578
                         ON NODE            46             5.601
                         ON NODE            47             5.599
           AVERAGE PER PROCESSOR                           5.602
 MPI NEAR ERI GRADIENTS                    498             1.031         0.2 %
                         ON NODE             1             0.939
                         ON NODE             2             0.954
                         ON NODE             3             0.944
                         ON NODE             4             0.756
                         ON NODE             5             0.955
                         ON NODE             6             0.949
                         ON NODE             7             0.942
                         ON NODE             8             0.959
                         ON NODE             9             0.944
                         ON NODE            10             0.956
                         ON NODE            11             0.940
                         ON NODE            12             0.974
                         ON NODE            13             0.938
                         ON NODE            14             0.945
                         ON NODE            15             0.967
                         ON NODE            16             0.936
                         ON NODE            17             0.954
                         ON NODE            18             0.961
                         ON NODE            19             0.949
                         ON NODE            20             0.954
                         ON NODE            21             0.936
                         ON NODE            22             0.949
                         ON NODE            23             0.948
                         ON NODE            24             0.982
                         ON NODE            25             0.952
                         ON NODE            26             0.937
                         ON NODE            27             0.968
                         ON NODE            28             0.947
                         ON NODE            29             0.975
                         ON NODE            30             0.990
                         ON NODE            31             0.994
                         ON NODE            32             0.952
                         ON NODE            33             0.966
                         ON NODE            34             0.980
                         ON NODE            35             0.983
                         ON NODE            36             0.994
                         ON NODE            37             0.968
                         ON NODE            38             0.961
                         ON NODE            39             0.967
                         ON NODE            40             0.949
                         ON NODE            41             0.958
                         ON NODE            42             0.957
                         ON NODE            43             0.962
                         ON NODE            44             0.961
                         ON NODE            45             0.959
                         ON NODE            46             0.963
                         ON NODE            47             0.968
           AVERAGE PER PROCESSOR                           0.956
 MPI FAR ERI GRADIENTS                     498             0.447         0.1 %
                         ON NODE             1             0.475
                         ON NODE             2             0.320
                         ON NODE             3             0.443
                         ON NODE             4             0.665
                         ON NODE             5             0.466
                         ON NODE             6             0.462
                         ON NODE             7             0.476
                         ON NODE             8             0.469
                         ON NODE             9             0.474
                         ON NODE            10             0.480
                         ON NODE            11             0.445
                         ON NODE            12             0.469
                         ON NODE            13             0.485
                         ON NODE            14             0.482
                         ON NODE            15             0.484
                         ON NODE            16             0.478
                         ON NODE            17             0.478
                         ON NODE            18             0.474
                         ON NODE            19             0.485
                         ON NODE            20             0.479
                         ON NODE            21             0.480
                         ON NODE            22             0.475
                         ON NODE            23             0.478
                         ON NODE            24             0.444
                         ON NODE            25             0.475
                         ON NODE            26             0.477
                         ON NODE            27             0.475
                         ON NODE            28             0.478
                         ON NODE            29             0.485
                         ON NODE            30             0.478
                         ON NODE            31             0.475
                         ON NODE            32             0.477
                         ON NODE            33             0.481
                         ON NODE            34             0.476
                         ON NODE            35             0.474
                         ON NODE            36             0.470
                         ON NODE            37             0.471
                         ON NODE            38             0.476
                         ON NODE            39             0.481
                         ON NODE            40             0.485
                         ON NODE            41             0.480
                         ON NODE            42             0.473
                         ON NODE            43             0.489
                         ON NODE            44             0.473
                         ON NODE            45             0.485
                         ON NODE            46             0.476
                         ON NODE            47             0.480
           AVERAGE PER PROCESSOR                           0.475
 MPI CORE HAMILTONIAN GRADIENTS            498             0.840         0.2 %
                         ON NODE             1             0.949
                         ON NODE             2             1.111
                         ON NODE             3             0.988
                         ON NODE             4             0.739
                         ON NODE             5             0.962
                         ON NODE             6             0.965
                         ON NODE             7             0.958
                         ON NODE             8             0.958
                         ON NODE             9             0.970
                         ON NODE            10             0.969
                         ON NODE            11             0.982
                         ON NODE            12             0.957
                         ON NODE            13             0.964
                         ON NODE            14             0.952
                         ON NODE            15             0.950
                         ON NODE            16             0.955
                         ON NODE            17             0.948
                         ON NODE            18             0.961
                         ON NODE            19             0.945
                         ON NODE            20             0.956
                         ON NODE            21             0.951
                         ON NODE            22             0.955
                         ON NODE            23             0.948
                         ON NODE            24             0.982
                         ON NODE            25             0.958
                         ON NODE            26             0.960
                         ON NODE            27             0.956
                         ON NODE            28             0.964
                         ON NODE            29             0.960
                         ON NODE            30             0.954
                         ON NODE            31             0.950
                         ON NODE            32             0.964
                         ON NODE            33             0.956
                         ON NODE            34             0.959
                         ON NODE            35             0.954
                         ON NODE            36             0.961
                         ON NODE            37             0.955
                         ON NODE            38             0.956
                         ON NODE            39             0.961
                         ON NODE            40             0.944
                         ON NODE            41             0.946
                         ON NODE            42             0.950
                         ON NODE            43             0.962
                         ON NODE            44             0.952
                         ON NODE            45             0.935
                         ON NODE            46             0.946
                         ON NODE            47             0.959
           AVERAGE PER PROCESSOR                           0.954

 FINAL TIMING           DATE: SAT FEB 15 12:40:41 2025  TOTAL TIME:     546.818
