# Supplementary material for: Constrained Structure Minimizations on Hyperspheres for Minimum Energy Path Following
Source: J Chem Inf Model. 2025 Apr 1;65(7):3488–501. doi: 10.1021/acs.jcim.4c02351 (PMC12004539; doi:10.1021/acs.jcim.4c02351)
Supplement: Supplementary file 1 — ci4c02351_si_001.zip [file ci4c02351_si_001.zip › data_availability/rxn2/outputs/SADDLE/10/rxn2-sad.mol]

    5
 TRAJECTORY GEOMETRY     -94.458416
  N     -0.566312   -0.015883    0.000000
  C      0.753777    0.102582    0.000000
  H     -1.142128    0.833962    0.000000
  H     -1.125103   -0.888519    0.000000
  H      1.154638   -0.947134    0.000000
    5
 TRAJECTORY GEOMETRY     -94.478410
  C     -0.796080   -0.006129   -0.004349
  N      0.376912    0.004093    0.003091
  H     -1.878090   -0.021907   -0.003386
  H      2.825435   -0.021604   -0.012118
  H      3.573471    0.065146    0.008273
    5
 TRAJECTORY GEOMETRY     -94.476645
  C     -0.774015   -0.019384   -0.003451
  N      0.397287    0.025734    0.004232
  H     -1.852292   -0.082323   -0.015549
  H      2.626556   -0.130737   -0.027288
  H      3.333752    0.124136    0.018676
    5
 TRAJECTORY GEOMETRY     -94.477721
  C     -0.523930   -0.187435   -0.033620
  N      0.051868    0.819877    0.145953
  H     -1.041787   -1.123413   -0.199594
  H      2.811691   -1.049934   -0.190937
  H      2.527846   -0.363941   -0.066414
    5
 TRAJECTORY GEOMETRY     -94.458417
  C     -0.744819    0.153319    0.021000
  N      0.563836   -0.054783   -0.007009
  H     -1.217698   -0.855315   -0.126091
  H      1.060597   -0.954860   -0.136740
  H      1.197350    0.744451    0.109976
    5
 TRAJECTORY GEOMETRY     -94.476684
  C     -0.531728   -0.194752   -0.034647
  N      0.115194    0.769415    0.136904
  H     -1.106474   -1.097636   -0.194119
  H      2.600545   -0.999332   -0.177942
  H      2.383385   -0.288219   -0.055363
    5
 TRAJECTORY GEOMETRY     -94.474565
  C     -0.565045   -0.193720   -0.032841
  N      0.201076    0.681415    0.121460
  H     -1.241108   -1.024192   -0.184511
  H      2.470642   -0.903266   -0.151688
  H      2.252746   -0.188391   -0.046869
    5
 TRAJECTORY GEOMETRY     -94.470441
  C     -0.561483   -0.194918   -0.034543
  N      0.238131    0.649231    0.115610
  H     -1.248744   -1.016204   -0.177437
  H      2.241637   -0.883959   -0.151127
  H      2.167926   -0.141205   -0.033104
    5
 TRAJECTORY GEOMETRY     -94.458417
  C     -0.744819    0.153319    0.021000
  N      0.563836   -0.054783   -0.007009
  H     -1.217698   -0.855315   -0.126091
  H      1.060597   -0.954860   -0.136740
  H      1.197350    0.744451    0.109976
    5
 TRAJECTORY GEOMETRY     -94.463447
  C     -0.560478   -0.189380   -0.033770
  N      0.277187    0.616844    0.110190
  H     -1.243247   -1.012171   -0.175725
  H      2.065625   -0.861982   -0.144039
  H      2.035450   -0.110268   -0.030023
    5
 TRAJECTORY GEOMETRY     -94.452465
  C     -0.570284   -0.175102   -0.032099
  N      0.317927    0.574474    0.102906
  H     -1.236907   -1.005961   -0.171817
  H      1.923854   -0.837764   -0.139048
  H      1.914326   -0.072237   -0.022629
    5
 TRAJECTORY GEOMETRY     -94.451262
  C     -0.760670    0.136867    0.017998
  N      0.556229   -0.021594    0.000628
  H     -1.218202   -0.883959   -0.133639
  H      1.161886   -0.885477   -0.128800
  H      1.304325    0.672964    0.096059
    5
 TRAJECTORY GEOMETRY     -94.438659
  C     -0.594353   -0.152226   -0.028819
  N      0.357517    0.519833    0.093758
  H     -1.242094   -0.997544   -0.168358
  H      1.831126   -0.804544   -0.131927
  H      1.835533   -0.021713   -0.014551
    5
 TRAJECTORY GEOMETRY     -94.434402
  C     -0.771276    0.119550    0.014978
  N      0.551675    0.013988    0.007956
  H     -1.220204   -0.908276   -0.139952
  H      1.237151   -0.838044   -0.123128
  H      1.385642    0.606287    0.083522
    5
 TRAJECTORY GEOMETRY     -94.423272
  C     -0.616815   -0.127463   -0.024944
  N      0.387036    0.472898    0.085927
  H     -1.233747   -0.995467   -0.166782
  H      1.761539   -0.787621   -0.127679
  H      1.773375    0.022395   -0.007897
    5
 TRAJECTORY GEOMETRY     -94.413920
  C     -0.776594    0.102648    0.012317
  N      0.546804    0.051599    0.015168
  H     -1.214323   -0.929181   -0.145903
  H      1.291221   -0.814783   -0.120232
  H      1.444010    0.545808    0.071881
    5
 TRAJECTORY GEOMETRY     -94.407975
  C     -0.637219   -0.103197   -0.020726
  N      0.409169    0.435008    0.079488
  H     -1.215322   -0.999115   -0.167208
  H      1.708014   -0.785499   -0.125798
  H      1.722779    0.060036   -0.002612
    5
 TRAJECTORY GEOMETRY     -94.394476
  C     -0.775827    0.088643    0.010171
  N      0.539216    0.087070    0.021182
  H     -1.203679   -0.945064   -0.149988
  H      1.341016   -0.813979   -0.120564
  H      1.475473    0.496233    0.063722
    5
 TRAJECTORY GEOMETRY     -94.394234
  C     -0.653530   -0.082710   -0.017120
  N      0.426082    0.404988    0.074187
  H     -1.200291   -1.001474   -0.167327
  H      1.672631   -0.794721   -0.126409
  H      1.676753    0.095502    0.003236
    5
 TRAJECTORY GEOMETRY     -94.378941
  C     -0.770163    0.076386    0.008355
  N      0.528960    0.119108    0.026239
  H     -1.194763   -0.954293   -0.152471
  H      1.391738   -0.831068   -0.123616
  H      1.488193    0.461003    0.058645
    5
 TRAJECTORY GEOMETRY     -94.383060
  C     -0.666789   -0.065397   -0.013949
  N      0.438371    0.381628    0.069847
  H     -1.188075   -1.002210   -0.167336
  H      1.654213   -0.815635   -0.129007
  H      1.634611    0.130453    0.009301
    5
 TRAJECTORY GEOMETRY     -94.373447
  C     -0.677114   -0.052074   -0.011566
  N      0.448835    0.360542    0.066009
  H     -1.183820   -1.000419   -0.166736
  H      1.630786   -0.831684   -0.130899
  H      1.606944    0.164709    0.015077
    5
 TRAJECTORY GEOMETRY     -94.369483
  C     -0.762555    0.067868    0.007331
  N      0.517424    0.145484    0.029871
  H     -1.183980   -0.959837   -0.154035
  H      1.438745   -0.863338   -0.128859
  H      1.486265    0.441249    0.056883
    5
 TRAJECTORY GEOMETRY     -94.366869
  C     -0.687410   -0.038409   -0.008981
  N      0.455134    0.343777    0.062612
  H     -1.176138   -0.999460   -0.166415
  H      1.628210   -0.862216   -0.135157
  H      1.578679    0.199387    0.021462
    5
 TRAJECTORY GEOMETRY     -94.363368
  C     -0.756415    0.060295    0.006469
  N      0.507445    0.166679    0.032561
  H     -1.180557   -0.961992   -0.154811
  H      1.484292   -0.892590   -0.133730
  H      1.484988    0.428983    0.056644
    5
 TRAJECTORY GEOMETRY     -94.362472
  C     -0.696584   -0.026596   -0.006724
  N      0.458940    0.328248    0.059288
  H     -1.174023   -0.995757   -0.165459
  H      1.635375   -0.889078   -0.139037
  H      1.558360    0.231377    0.027938
    5
 TRAJECTORY GEOMETRY     -94.359567
  C     -0.751634    0.053863    0.005809
  N      0.499324    0.183568    0.034471
  H     -1.181084   -0.962911   -0.155222
  H      1.524586   -0.916159   -0.137811
  H      1.484660    0.420164    0.057240
    5
 TRAJECTORY GEOMETRY     -94.359553
  C     -0.703744   -0.017529   -0.004963
  N      0.461447    0.315356    0.056390
  H     -1.176770   -0.991213   -0.164276
  H      1.644357   -0.911387   -0.142307
  H      1.544388    0.259199    0.033901
    5
 TRAJECTORY GEOMETRY     -94.357214
  C     -0.747785    0.048131    0.005238
  N      0.493000    0.197103    0.035862
  H     -1.184667   -0.962810   -0.155356
  H      1.558900   -0.934076   -0.141086
  H      1.485006    0.413348    0.058198
    5
 TRAJECTORY GEOMETRY     -94.357618
  C     -0.709536   -0.010066   -0.003512
  N      0.463217    0.303631    0.053667
  H     -1.182260   -0.985797   -0.162838
  H      1.655030   -0.927321   -0.144705
  H      1.533890    0.282234    0.039314
    5
 TRAJECTORY GEOMETRY     -94.356048
  C     -0.713751   -0.004449   -0.002599
  N      0.466217    0.293808    0.051901
  H     -1.183058   -0.983866   -0.162182
  H      1.647296   -0.931928   -0.144988
  H      1.528950    0.297250    0.041754
    5
 TRAJECTORY GEOMETRY     -94.355923
  C     -0.744848    0.043757    0.004864
  N      0.488281    0.206893    0.036654
  H     -1.189576   -0.961925   -0.155237
  H      1.586738   -0.948249   -0.143766
  H      1.484692    0.409636    0.059655
    5
 TRAJECTORY GEOMETRY     -94.355144
  C     -0.717927    0.001155   -0.001463
  N      0.467140    0.284777    0.049619
  H     -1.188868   -0.978894   -0.160829
  H      1.658495   -0.944571   -0.146936
  H      1.520891    0.315285    0.046431
    5
 TRAJECTORY GEOMETRY     -94.355090
  C     -0.742802    0.040384    0.004585
  N      0.484827    0.213993    0.037116
  H     -1.195021   -0.960881   -0.155007
  H      1.610112   -0.957198   -0.145658
  H      1.484854    0.406281    0.061014
    5
 TRAJECTORY GEOMETRY     -94.354548
  C     -0.721089    0.005541   -0.000588
  N      0.467952    0.277376    0.047763
  H     -1.194254   -0.974915   -0.159701
  H      1.666544   -0.953429   -0.148265
  H      1.515066    0.329403    0.050123
    5
 TRAJECTORY GEOMETRY     -94.354539
  C     -0.741176    0.037396    0.004282
  N      0.482391    0.219599    0.037565
  H     -1.199438   -0.960138   -0.154862
  H      1.626662   -0.961972   -0.146847
  H      1.486137    0.402619    0.061792
    5
 TRAJECTORY GEOMETRY     -94.354150
  C     -0.723791    0.009043    0.000053
  N      0.469047    0.270893    0.046271
  H     -1.198523   -0.971652   -0.158740
  H      1.670910   -0.957429   -0.148814
  H      1.511261    0.339621    0.052734
    5
 TRAJECTORY GEOMETRY     -94.354170
  C     -0.739959    0.034906    0.004011
  N      0.480572    0.223928    0.037907
  H     -1.203379   -0.959297   -0.154682
  H      1.639827   -0.964558   -0.147650
  H      1.487547    0.399161    0.062366
    5
 TRAJECTORY GEOMETRY     -94.353883
  C     -0.738348    0.032313    0.003616
  N      0.479426    0.228626    0.038736
  H     -1.202983   -0.960489   -0.155077
  H      1.643090   -0.963900   -0.147777
  H      1.489850    0.393233    0.061427
    5
 TRAJECTORY GEOMETRY     -94.353923
  C     -0.725485    0.011655    0.000544
  N      0.469627    0.265757    0.045018
  H     -1.203139   -0.968469   -0.157820
  H      1.676196   -0.960258   -0.149260
  H      1.507751    0.347506    0.054997
    5
 TRAJECTORY GEOMETRY     -94.353736
  C     -0.726873    0.013701    0.000850
  N      0.470684    0.262043    0.044383
  H     -1.203226   -0.967623   -0.157533
  H      1.673045   -0.960665   -0.149124
  H      1.505969    0.352145    0.055672
    5
 TRAJECTORY GEOMETRY     -94.353737
  C     -0.737440    0.030696    0.003471
  N      0.478066    0.231197    0.038794
  H     -1.207213   -0.959179   -0.154753
  H      1.654266   -0.966056   -0.148451
  H      1.490129    0.391609    0.062259
    5
 TRAJECTORY GEOMETRY     -94.353616
  C     -0.736399    0.028995    0.003209
  N      0.477334    0.234269    0.039348
  H     -1.206861   -0.959993   -0.155023
  H      1.656217   -0.965506   -0.148518
  H      1.491716    0.387672    0.061611
