# Supplementary material for: Constrained Structure Minimizations on Hyperspheres for Minimum Energy Path Following
Source: J Chem Inf Model. 2025 Apr 1;65(7):3488–501. doi: 10.1021/acs.jcim.4c02351 (PMC12004539; doi:10.1021/acs.jcim.4c02351)
Supplement: Supplementary file 1 — ci4c02351_si_001.zip [file ci4c02351_si_001.zip › data_availability/rxn2/outputs/SADDLE/10/rxn2-sad.new]

TITLE RXN2 SADDLE
BASIS (DZVP-GGA)
AUXIS (GEN-A2*)
SCFTYPE MAX=1000 TOL=1.0E-7 CDF=1.0E-7
VXCTYPE PBE
CHARGE 0
GRID FIXED FINE
MATINV ANALYTIC DIA
OPTIMIZE TS
UPDATE POWELL
HESSIAN NUMERIC
#
# Transition state start structure                                              
#
GEOMETRY CARTESIAN ANGSTROM       
C    -0.736399    0.028995    0.003209    6  12.011000
N     0.477334    0.234269    0.039348    7  14.006740
H    -1.206861   -0.959993   -0.155023    1   1.007940
H     1.656217   -0.965506   -0.148518    1   1.007940
H     1.491716    0.387672    0.061611    1   1.007940
