# Supplementary material for: Constrained Structure Minimizations on Hyperspheres for Minimum Energy Path Following
Source: J Chem Inf Model. 2025 Apr 1;65(7):3488–501. doi: 10.1021/acs.jcim.4c02351 (PMC12004539; doi:10.1021/acs.jcim.4c02351)
Supplement: Supplementary file 1 — ci4c02351_si_001.zip [file ci4c02351_si_001.zip › data_availability/rxn3/inputs/rxn3-irc.inp]

TITLE IRC REVERSE EXTEND RXN4
#
IRC REVERSE EXTEND MAX=500 STEP=0.1 TOL=1.0E-5 TOL2=1.0E-5
HESSIAN RESTART
VXCTYPE PBE
BASIS (DZVP-GGA)
AUXIS (GEN-A2*)
MATINV ANALYTIC
SCFTYPE MAX=1000 TOL=1.0E-09 CDF=1.0E-06
GRID FIXED FINE
#
GEOMETRY CARTESIAN ANGSTROM
C        -0.551134       0.111549       0.000013
N         0.689802       0.004042      -0.000002
H        -1.385449       0.842053      -0.000080
H        -0.259138      -1.076101      -0.000058
H        -1.373661      -1.151385       0.000011
