# Supplementary material for: Constrained Structure Minimizations on Hyperspheres for Minimum Energy Path Following
Source: J Chem Inf Model. 2025 Apr 1;65(7):3488–501. doi: 10.1021/acs.jcim.4c02351 (PMC12004539; doi:10.1021/acs.jcim.4c02351)
Supplement: Supplementary file 1 — ci4c02351_si_001.zip [file ci4c02351_si_001.zip › data_availability/rxn3/inputs/rxn3-sad.inp]

TITLE RXN3 SADDLE 5 PORCENTAGE
#
SADDLE MAX=500 INT=5.0 
BASIS (DZVP-GGA)
AUXIS (GEN-A2*)
SCFTYPE MAX=1000 CDF=1.0E-7
VXCTYPE PBE
CHARGE 0
GRID FIXED FINE
MATINV ANALYTIC DIA
#
REACTANT CARTESIAN ANGSTROMS
C        -0.637153      -0.018780      -0.000000 
N         0.644521       0.082075      -0.000000 
H        -1.233398       0.910627      -0.000000 
H         1.079351      -0.858580       0.000000 
H        -1.209919      -0.968808      -0.000000 
#
PRODUCT CARTESIAN ANGSTROMS
C        -0.286814      -0.001324      -0.007991
N         0.887588       0.000946       0.005896
H        -1.370732      -0.003228      -0.020777
H        -3.770918       0.379797       0.016539
H        -3.774852      -0.373938       0.017522
