# Supplementary material for: Constrained Structure Minimizations on Hyperspheres for Minimum Energy Path Following
Source: J Chem Inf Model. 2025 Apr 1;65(7):3488–501. doi: 10.1021/acs.jcim.4c02351 (PMC12004539; doi:10.1021/acs.jcim.4c02351)
Supplement: Supplementary file 1 — ci4c02351_si_001.zip [file ci4c02351_si_001.zip › data_availability/rxn3/outputs/SADDLE/10/rxn3-sad.out]

 Executing /home/jasa/demon/6.2.4/object.mpi/deMon.6.2.4.mpi.

node07
node07
node07
node07
node07
node07
node07
node07
node07
node07
node07
node07
node07
node07
node07
node07
node07
node07
node07
node07
node07
node07
node07
node07
(node07:0,1,2,3,4,5,6,7,8,9,10,11,12,13,14,15,16,17,18,19,20,21,22,23)

real	4m55.747s
user	89m37.332s
sys	28m29.343s
14M	.
 ******************************************************************************
 ******************************************************************************
 ***                                                                        ***
 ***                              PROGRAM deMon2k                           ***
 ***                                                                        ***
 ***                        (VERSION 6.2.4, Sep. 2023)                      ***
 ***                                                                        ***
 ***     COPYRIGHT (C) BY THE INTERNATIONAL DEMON DEVELOPERS COMMUNITY      ***
 ***                                                                        ***
 ***  AUTHORS: A.M. Koster, G. Geudtner, A. Alvarez-Ibarra, M.C. Amirani,   ***
 ***           P. Calaminici, A.A.M. Carranza, M.E. Casida, J. Carmona-     ***
 ***           Espindola, J. Cuny, F.A. Delesma, R. Delgado-Venegas, V.D.   ***
 ***           Dominguez, R. Flores-Moreno, G.U. Gamboa, A. Goursot, T.     ***
 ***           Heine, K. Hermann, A. Ipatov, F. Janetzko, A. de la Lande,   ***
 ***           F. Louisnard, J. Martin del Campo, N. Pedroza Montero, L.G.  ***
 ***           M. Pettersson, D. Mejia-Rodriguez, J. Reveles, J. Vasquez-   ***
 ***           Perez, A. Vela, B. Zuniga-Gutierrez and D.R. Salahub         ***
 ***                                                                        ***
 ******************************************************************************
 ******************************************************************************
                                                                                

 FIRST TIMING           DATE: FRI NOV 15 08:54:32 2024  TOTAL TIME:       0.073
                                                                                

 INITIALIZATION                   STEP TIME:     0.034  TOTAL TIME:       0.108

 ******************************************************************************

 H2CO -> H2+CO

 ******************************************************************************

 
 *** MOLECULAR SIMULATION DATA ***
 
 MOLECULAR CHARGE: 0
 NUMBER OF ATOMS: 5
 MOLECULAR SIMULATION TYPE: QM ONLY
 
 *** MOLECULAR QM DATA ***
 
 MULTIPLICITY: 1
 NUMBER OF QM ATOMS: 5
 NUMBER OF ELECTRONS: 16
 
 *** SCF OPTIONS ***
 
 SCF THEORY: RESTRICTED KOHN-SHAM (RKS)
 DIAGONALIZER: RS
 START GUESS: HUECKEL DENSITY
 SCF TOLERANCE: 0.100E-04
 POTENTIAL DENSITY: FITTED DENSITY
 NUMBER OF SCF ITERATIONS: 1000
 DIIS ACCELERATION: ON
 XC-POTENTIAL: PBE96 - PBE
 GRID TECHNIQUE: FIXED
 GRID PRUNING: ON
 GRID METHOD: DIRECT
 GRID TYPE: (99,590)p
 ATOMIC WEIGHT FUNCTION: BECKE SCREENED
 RADIAL QUADRATURE TYPE: EULER-MACLAURIN
 SCF METHODE: DIRECT & DOUBLE ASYMPTOTIC EXPANSION
 FREEZE AUXILIARY FUNCTIONS: OFF
 ANALYTICAL FIT SOLVER: DIAGONAL SVD
 SVD THRESHOLD: 0.100E-05
 SCF SCREENING: 0.625E-11
 SYMMETRY USE: NONE
 ROTATION OF THE ANGULAR GRIDS: OFF
 SCF PRINTING UNTIL CYCLE 0
 SPHERICAL ORBITALS WILL BE USED
 
 *** SADDLE INTERPOLATION OPTIONS ***
 
 SADDLE TOLERANCE: 0.100
 NUMBER OF INTERPOLATION STEPS: 500
 INTERPOLATION DISTANCE REDUCTION [%]: 10.00
 REACTANT-PRODUCT ALIGNMENT ENABLED
 
 *** PRINT OPTIONS ***
 
 PRINT OPTIMIZATION INFORMATION
 PRINT SADDLE DEBUG OUTPUT
 
 *** OUTPUT OPTIONS ***
 
 SADDLE OPTIMIZATIONS NOT REMOVED
 
 *** ACTIVATED INTERFACE PORTS ***
 
 FILE deMon.mol WILL BE WRITTEN
 
 
 *** GEOMETRY ***


 INPUT ORIENTATION IN ANGSTROM

  NO.  ATOM        X            Y            Z      Z-ATOM   MASS   TYPE OPTXYZ

    1  C        -0.286932     0.001894    -0.008721     6    12.011  QM       
    2  N         0.887453    -0.001377     0.006432     7    14.007  QM       
    3  H        -1.370832     0.005145    -0.022619     1     1.008  QM       
    4  H        -3.768720    -0.381144     0.017791     1     1.008  QM       
    5  H        -3.773652     0.372562     0.019372     1     1.008  QM       


 
 
 *** ERI STATISTIC ***
 
 Est. Integrated ERIs: 259560
 Est. Asymptotic ERIS: 0
                                                                                

 INPUT                            STEP TIME:     0.050  TOTAL TIME:       0.158
 
 *** THE INPUT ORIENTATION IS USED ***
 
 POINT GROUP: C1
 
 GROUP ORDER: 1


 STANDARD ORIENTATION IN ANGSTROM

  NO.  ATOM        X              Y              Z        Z-ATOM   MASS   TYPE

    1  C        -0.286932       0.001894      -0.008721       6    12.011  QM
    2  N         0.887453      -0.001377       0.006432       7    14.007  QM
    3  H        -1.370832       0.005145      -0.022619       1     1.008  QM
    4  H        -3.768720      -0.381144       0.017791       1     1.008  QM
    5  H        -3.773652       0.372562       0.019371       1     1.008  QM
                                                                                

 SYMMETRY ANALYSIS                STEP TIME:     0.001  TOTAL TIME:       0.162
 
 NUMBER OF TB ORBITALS: 13
                                                                                

 START GUESS                      STEP TIME:     1.589  TOTAL TIME:       1.752
 
 
 GENERAL BASIS SET: (DZVP-GGA)
 
 NUMBER OF SHELLS: 21
 NUMBER OF ORBITALS: 45
 NUMBER OF PRIMITIVE GAUSSIAN EXPONENTS: 48
 
 
 GENERAL AUXIS SET: (GEN-A2*)
 
 NUMBER OF AUXILIARY FUNCTION SETS: 26
 NUMBER OF AUXILIARY FUNCTION SHELLS: 62
 NUMBER OF AUXILIARY FUNCTION: 252
 
 
 
 *** WARNING IN INVCDERI ***
 
 *** 3 COULOMB EIGENVALUES ARE QUENCHED ***
                                                                                

 MPI AUXILIARY FUNCTION FIT       STEP TIME:     0.025  TOTAL TIME:       1.780  
                                                                                

 CORE INTEGRALS                   STEP TIME:     0.029  TOTAL TIME:       1.782
                                                                                

 NULLSPACE                        STEP TIME:     0.002  TOTAL TIME:       1.789
                                                                                

 FIXED GRID GENERATION            STEP TIME:     0.000  TOTAL TIME:       1.808

 CYCLE:    1    EUPPER =     -109.373040626714    CDMIX =        0.300000000000
 CYCLE:    1    ELOWER =     -178.842822419623    SHIFT =        0.000000000000
 CYCLE:    1    EXC    =      -12.761359129646    ERCDC =        9.910617241222
 CYCLE:    1    ETOTAL =     -122.134399756359    ERROR =       69.469781792910

 CYCLE:    2    EUPPER =     -108.708365841297    CDMIX =        0.300000000000
 CYCLE:    2    ELOWER =     -109.378218166695    SHIFT =        0.000000000000
 CYCLE:    2    EXC    =      -12.954792401153    ERCDC =        0.872359337851
 CYCLE:    2    ETOTAL =     -121.663158242449    ERROR =        0.669852325398

 CYCLE:    3    EUPPER =     -109.009881138449    CDMIX =        0.300000000000
 CYCLE:    3    ELOWER =     -109.164224692252    SHIFT =        0.000000000000
 CYCLE:    3    EXC    =      -13.091123015124    ERCDC =        0.401858569404
 CYCLE:    3    ETOTAL =     -122.101004153573    ERROR =        0.154343553802

 CYCLE:    4    EUPPER =     -109.219166213132    CDMIX =        0.300000000000
 CYCLE:    4    ELOWER =     -109.254876239789    SHIFT =        0.000000000000
 CYCLE:    4    EXC    =      -13.144199249043    ERCDC =        0.169333496224
 CYCLE:    4    ETOTAL =     -122.363365462175    ERROR =        0.035710026658

 CYCLE:    5    EUPPER =     -109.245144547210    CDMIX =        0.300000000000
 CYCLE:    5    ELOWER =     -109.255384182241    SHIFT =        0.000000000000
 CYCLE:    5    EXC    =      -13.177633101111    ERCDC =        0.074337492689
 CYCLE:    5    ETOTAL =     -122.422777648320    ERROR =        0.010239635032

 CYCLE:    6    EUPPER =     -109.279271593464    CDMIX =        0.300000000000
 CYCLE:    6    ELOWER =     -109.282382303748    SHIFT =        0.000000000000
 CYCLE:    6    EXC    =      -13.191892762106    ERCDC =        0.045586333283
 CYCLE:    6    ETOTAL =     -122.471164355570    ERROR =        0.003110710284

 CYCLE:    7    EUPPER =     -109.283858766452    CDMIX =        0.300000000000
 CYCLE:    7    ELOWER =     -109.284984070955    SHIFT =        0.000000000000
 CYCLE:    7    EXC    =      -13.200776056230    ERCDC =        0.020881468738
 CYCLE:    7    ETOTAL =     -122.484634822682    ERROR =        0.001125304503

 CYCLE:    8    EUPPER =     -109.290487114538    CDMIX =        0.300000000000
 CYCLE:    8    ELOWER =     -109.290897103056    SHIFT =        0.000000000000
 CYCLE:    8    EXC    =      -13.210828865074    EDIIS =        0.014134652157
 CYCLE:    8    ETOTAL =     -122.501315979612    ERROR =        0.000409988518

 CYCLE:    9    EUPPER =     -109.286107636744    CDMIX =        0.200000000000
 CYCLE:    9    ELOWER =     -109.287231348336    SHIFT =        0.000000000000
 CYCLE:    9    EXC    =      -13.210613720756    EDIIS =        0.036388758447
 CYCLE:    9    ETOTAL =     -122.496721357500    ERROR =        0.001123711591

 CYCLE:   10    EUPPER =     -109.293950688884    CDMIX =        0.200000000000
 CYCLE:   10    ELOWER =     -109.293958993829    SHIFT =        0.000000000000
 CYCLE:   10    EXC    =      -13.211461122821    EDIIS =        0.003454801609
 CYCLE:   10    ETOTAL =     -122.505411811705    ERROR =        0.000008304945

 CYCLE:   11    EUPPER =     -109.294625999199    CDMIX =        0.200000000000
 CYCLE:   11    ELOWER =     -109.294626157618    SHIFT =        0.000000000000
 CYCLE:   11    EXC    =      -13.211400466691    EDIIS =        0.000441668941
 CYCLE:   11    ETOTAL =     -122.506026465890    ERROR =        0.000000158419

 CYCLE:   12    EUPPER =     -109.294467118067    CDMIX =        0.100000000000
 CYCLE:   12    ELOWER =     -109.294467120938    SHIFT =        0.000000000000
 CYCLE:   12    EXC    =      -13.211413567326    ERCDC =        0.000054012459
 CYCLE:   12    ETOTAL =     -122.505880685393    ERROR =        0.000000002871
 
 *** SCF CONVERGED ***
 

 ELECTRONIC CORE ENERGY      =       -182.185208354
 ELECTRONIC COULOMB ENERGY   =         72.890741235
 ELECTRONIC HARTREE ENERGY   =       -109.294467118

 EXCHANGE ENERGY             =        -12.727040783
 CORRELATION ENERGY          =         -0.484372784
 EXCHANGE-CORRELATION ENERGY =        -13.211413567

 ELECTRONIC SCF ENERGY       =       -122.505880685
 NUCLEAR-REPULSION ENERGY    =         28.027293548
 TOTAL SCF ENERGY            =        -94.478587137
                                                                                

 SCF ITERATION                    STEP TIME:     0.419  TOTAL TIME:       2.247
 
 
 
 *********************************************
 *** TRANSITION STATE SADDLE INTERPOLATION ***
 *********************************************


 UNRELAXED COORDINATES OF SADDLE STEP 0 IN ANGSTROM

  NO.  ATOM        X              Y              Z        Z-ATOM   MASS   TYPE

    1  C         0.000000       0.000000       0.000000       6    12.011  QM
    2  N         0.000000       0.000000       1.285639       7    14.007  QM
    3  H         0.973314       0.000000      -0.521492       1     1.008  QM
    4  H        -0.971864       0.000000       1.645349       1     1.008  QM
    5  H        -0.902172       0.000000      -0.645522       1     1.008  QM


 UNRELAXED SCF-ENERGY CALCULATED IN 12 CYCLES
 
 UNRELAXED TOTAL SADDLE ENERGY = -94.515195491923
 


 ALIGNED COORDINATES OF REFERENCE STRUCTURE IN ANGSTROM

  NO.  ATOM        X              Y              Z        Z-ATOM   MASS   TYPE

    1  C        -0.637155      -0.018780       0.000000       6    12.011  QM
    2  N         0.644522       0.082075       0.000000       7    14.007  QM
    3  H        -1.233394       0.910625       0.000000       1     1.008  QM
    4  H         1.079363      -0.858576       0.000000       1     1.008  QM
    5  H        -1.209915      -0.968811       0.000000       1     1.008  QM


 ALIGNED COORDINATES OF REACTANT IN ANGSTROM

  NO.  ATOM        X              Y              Z        Z-ATOM   MASS   TYPE

    1  C        -0.246010      -0.147602      -0.010125       6    12.011  QM
    2  N         0.755860       0.464898       0.012697       7    14.007  QM
    3  H        -1.170793      -0.712740      -0.031042       1     1.008  QM
    4  H        -3.006630      -2.301354      -0.113064       1     1.008  QM
    5  H        -3.394762      -1.687430       0.088308       1     1.008  QM

 SIMILARITY INDEX: 0.492
 


 UNRELAXED COORDINATES OF SADDLE STEP 1 IN ANGSTROM

  NO.  ATOM        X              Y              Z        Z-ATOM   MASS   TYPE

    1  C        -0.598041      -0.031662      -0.001012       6    12.011  QM
    2  N         0.655656       0.120357       0.001270       7    14.007  QM
    3  H        -1.227134       0.748289      -0.003104       1     1.008  QM
    4  H         0.670764      -1.002853      -0.011306       1     1.008  QM
    5  H        -1.428400      -1.040673       0.008831       1     1.008  QM


 UNRELAXED SCF-ENERGY CALCULATED IN 12 CYCLES
 
 UNRELAXED TOTAL SADDLE ENERGY = -94.459618756682
 
 
 
 
 ***************************************
 *** MOLECULAR GEOMETRY OPTIMIZATION ***
 ***************************************
 
 INTERPOLATION DISTANCE: 8.5898103442
 
 *** ACTIVE DEGREES OF FREEDOM: 9 ***
 
 *** ENTERING OPTIMIZATION CYCLE: 1 ***
 

 PROJECTED CARTESIAN GRADIENTS IN A.U.

  NO.  ATOM        X             Y             Z

    1  C        0.050532      0.024384     -0.000757
    2  N       -0.028180      0.026140      0.000610
    3  H        0.049558     -0.085186      0.000340
    4  H       -0.057574     -0.054930     -0.001425
    5  H       -0.061372     -0.041503      0.001425


 ACTIVE CARTESIAN GRADIENTS

              1          2          3          4          5          6
           0.066026   0.040055  -0.001494   0.032484   0.115417   0.001406

              7          8          9
           0.069485  -0.031385   0.002533


 FULL LOCAL GRADIENT

              1          2          3          4          5          6
          -0.127428  -0.056179  -0.000498   0.037099  -0.056534   0.002189

              7          8          9
          -0.022895   0.014908  -0.038029


 TANGENTIAL LOCAL GRADIENTS IN A.U.

              1          2          3          4          5          6
          -0.056179  -0.000498   0.037099  -0.056534   0.002189  -0.022895

              7          8
           0.014908  -0.038029
 
 RMSQ FORCE :   0.0352248  MAXIMUM :   0.0003000  CONVERGED : NO
 MAX FORCE  :   0.0565340  MAXIMUM :   0.0004500  CONVERGED : NO
 RMSQ FORCE6:   4.9647752  MAXIMUM6:   0.0003000  CONVERGED : NO
 MAX FORCE6 :   4.9434660  MAXIMUM6:   0.0004500  CONVERGED : NO
 


 HESSIAN EIGENVALUES


                1           2           3           4           5           6
             1.00000     1.00000     1.00000     1.00000     1.00000     1.00000
 


                7           8
             1.00000     1.00000
 


 LAMBDA FOR LMQA STEP: 0.00

  |TANGENTIAL STEP| =   0.099631  |PARALLEL STEP| =   0.000578


 STEP IN NORMAL COORDINATES

              1          2          3          4          5          6
          -0.034772  -0.048682   0.000275   0.048385  -0.042547   0.002231

              7          8          9
          -0.024114   0.015993  -0.036796

 DISPLACEMENT STEP IN ANGSTROM

  NO.  ATOM        X             Y             Z

    1  C       -0.014083     -0.015268      0.000068
    2  N        0.022997      0.002249      0.000240
    3  H       -0.025180      0.021556     -0.000731
    4  H       -0.019768      0.012692     -0.000660
    5  H        0.007831      0.010073      0.000262


 ACTIVE CARTESIAN DISPLACEMENT STEP

              1          2          3          4          5          6
          -0.034772  -0.048682   0.000275   0.048385  -0.042547   0.002231

              7          8          9
          -0.024114   0.015993  -0.036796
 
 PREDICTED ENERGY CHANGE: -0.004889347
 
 INTERPOLATION DISTANCE: 8.5898103442
 
 *** SCFTOL TIGHTEN TO 0.500E-05 ***
 
 *** CDFTOL TIGHTEN TO 0.100E-03 ***


 COORDINATES OF OPTIMIZATION STEP 1 IN ANGSTROM

  NO.  ATOM        X              Y              Z        Z-ATOM   MASS   TYPE

    1  C        -0.612124      -0.046930      -0.000944       6    12.011  QM
    2  N         0.678653       0.122606       0.001510       7    14.007  QM
    3  H        -1.252314       0.769845      -0.003835       1     1.008  QM
    4  H         0.650996      -0.990161      -0.011966       1     1.008  QM
    5  H        -1.420569      -1.030600       0.009093       1     1.008  QM


 
 NEW SCF-ENERGY CALCULATED IN 10 CYCLES
 

 TOTAL ENERGY    =        -94.466028982

 ENERGY CHANGE =         -0.006410225
 ENERGY RATIO  =          1.311059606
 TRUST RADIUS  =          0.200000000
 
 BFGS DELTA*GAMMA: 0.668E-02
 
 BFGS DELTA*DE2*DELTA: 0.993E-02
 
 *** ENTERING OPTIMIZATION CYCLE: 2 ***
 

 PROJECTED CARTESIAN GRADIENTS IN A.U.

  NO.  ATOM        X             Y             Z

    1  C        0.015990      0.001455     -0.000796
    2  N        0.013624      0.032598      0.000670
    3  H        0.026520     -0.050515      0.000279
    4  H       -0.067365     -0.044778     -0.001417
    5  H       -0.065143     -0.031246      0.001386


 ACTIVE CARTESIAN GRADIENTS

              1          2          3          4          5          6
           0.020904   0.001679  -0.001526   0.063667   0.094670   0.001481

              7          8          9
           0.053741  -0.013337  -0.001738


 FULL LOCAL GRADIENT

              1          2          3          4          5          6
          -0.120653  -0.006674   0.000783  -0.005648  -0.029153   0.002070

              7          8          9
          -0.008066  -0.002453  -0.031140


 TANGENTIAL LOCAL GRADIENTS IN A.U.

              1          2          3          4          5          6
          -0.006674   0.000783  -0.005648  -0.029153   0.002070  -0.008066

              7          8
          -0.002453  -0.031140

 COSANG =         0.711975095
 
 RMSQ FORCE :   0.0157005  MAXIMUM :   0.0003000  CONVERGED : NO
 MAX FORCE  :   0.0311401  MAXIMUM :   0.0004500  CONVERGED : NO
 RMSQ FORCE6:   4.4581016  MAXIMUM6:   0.0003000  CONVERGED : NO
 MAX FORCE6 :   4.4442979  MAXIMUM6:   0.0004500  CONVERGED : NO
 RMSQ DR    :   0.0332108  MAXIMUM :   0.0012000  CONVERGED : NO
 MAX DR     :   0.0486818  MAXIMUM :   0.0018000  CONVERGED : NO
 


 HESSIAN EIGENVALUES


                1           2           3           4           5           6
             0.51420     1.00000     1.00000     1.00000     1.00000     1.00000
 


                7           8
             1.00000     1.30810
 


 LAMBDA FOR LMQA STEP: 0.00

  |TANGENTIAL STEP| =   0.082576  |PARALLEL STEP| =   0.000397


 STEP IN NORMAL COORDINATES

              1          2          3          4          5          6
           0.005435  -0.023854   0.000629   0.028857  -0.046650   0.003340

              7          8          9
          -0.020848   0.001554  -0.052563

 DISPLACEMENT STEP IN ANGSTROM

  NO.  ATOM        X             Y             Z

    1  C        0.002200     -0.007195      0.000179
    2  N        0.005476     -0.003157      0.000296
    3  H       -0.023856      0.011615     -0.001087
    4  H       -0.021795      0.014485     -0.001013
    5  H        0.017644      0.010504      0.000378


 ACTIVE CARTESIAN DISPLACEMENT STEP

              1          2          3          4          5          6
           0.005435  -0.023854   0.000629   0.028857  -0.046650   0.003340

              7          8          9
          -0.020848   0.001554  -0.052563
 
 PREDICTED ENERGY CHANGE: -0.001752921
 
 INTERPOLATION DISTANCE: 8.5898103442
 
 *** SCFTOL TIGHTEN TO 0.100E-06 ***
 
 *** CDFTOL TIGHTEN TO 0.750E-04 ***


 COORDINATES OF OPTIMIZATION STEP 2 IN ANGSTROM

  NO.  ATOM        X              Y              Z        Z-ATOM   MASS   TYPE

    1  C        -0.609923      -0.054124      -0.000766       6    12.011  QM
    2  N         0.684129       0.119449       0.001807       7    14.007  QM
    3  H        -1.276169       0.781460      -0.004922       1     1.008  QM
    4  H         0.629202      -0.975676      -0.012979       1     1.008  QM
    5  H        -1.402925      -1.020096       0.009471       1     1.008  QM


 
 NEW SCF-ENERGY CALCULATED IN 10 CYCLES
 

 TOTAL ENERGY    =        -94.468401606

 ENERGY CHANGE =         -0.002372624
 ENERGY RATIO  =          1.353525959
 TRUST RADIUS  =          0.200000000
 
 BFGS DELTA*GAMMA: 0.232E-02
 
 BFGS DELTA*DE2*DELTA: 0.360E-02
 
 *** ENTERING OPTIMIZATION CYCLE: 3 ***
 

 PROJECTED CARTESIAN GRADIENTS IN A.U.

  NO.  ATOM        X             Y             Z

    1  C        0.022389     -0.011638     -0.000766
    2  N        0.014253      0.032087      0.000680
    3  H        0.010274     -0.026278      0.000171
    4  H       -0.074914     -0.031527     -0.001418
    5  H       -0.065780     -0.021635      0.001355


 ACTIVE CARTESIAN GRADIENTS

              1          2          3          4          5          6
           0.029274  -0.021534  -0.001477   0.072811   0.073446   0.001568

              7          8          9
           0.044709  -0.002864  -0.006588


 FULL LOCAL GRADIENT

              1          2          3          4          5          6
          -0.114620   0.014167   0.000211   0.003445  -0.003380   0.001826

              7          8          9
          -0.000693  -0.012021  -0.023698


 TANGENTIAL LOCAL GRADIENTS IN A.U.

              1          2          3          4          5          6
           0.014167   0.000211   0.003445  -0.003380   0.001826  -0.000693

              7          8
          -0.012021  -0.023698

 COSANG =         0.561108811
 
 RMSQ FORCE :   0.0108047  MAXIMUM :   0.0003000  CONVERGED : NO
 MAX FORCE  :   0.0236975  MAXIMUM :   0.0004500  CONVERGED : NO
 RMSQ FORCE6:   3.8646301  MAXIMUM6:   0.0003000  CONVERGED : NO
 MAX FORCE6 :   3.8546567  MAXIMUM6:   0.0004500  CONVERGED : NO
 RMSQ DR    :   0.0275258  MAXIMUM :   0.0012000  CONVERGED : NO
 MAX DR     :   0.0525634  MAXIMUM :   0.0018000  CONVERGED : NO
 


 HESSIAN EIGENVALUES


                1           2           3           4           5           6
             0.25897     0.99983     1.00000     1.00000     1.00000     1.00000
 


                7           8
             1.19381     1.40205
 


 LAMBDA FOR LMQA STEP: 0.00

  |TANGENTIAL STEP| =   0.081388  |PARALLEL STEP| =   0.000386


 STEP IN NORMAL COORDINATES

              1          2          3          4          5          6
          -0.004294   0.004047   0.000896   0.019397  -0.038429   0.004380

              7          8          9
          -0.018231  -0.013508  -0.064818

 DISPLACEMENT STEP IN ANGSTROM

  NO.  ATOM        X             Y             Z

    1  C       -0.001738      0.001174      0.000251
    2  N        0.005334     -0.005760      0.000377
    3  H       -0.019913     -0.001740     -0.001371
    4  H       -0.021284      0.010761     -0.001363
    5  H        0.027310      0.008399      0.000464


 ACTIVE CARTESIAN DISPLACEMENT STEP

              1          2          3          4          5          6
          -0.004294   0.004047   0.000896   0.019397  -0.038429   0.004380

              7          8          9
          -0.018231  -0.013508  -0.064818
 
 PREDICTED ENERGY CHANGE: -0.000961868
 
 INTERPOLATION DISTANCE: 8.5898103442


 COORDINATES OF OPTIMIZATION STEP 3 IN ANGSTROM

  NO.  ATOM        X              Y              Z        Z-ATOM   MASS   TYPE

    1  C        -0.611661      -0.052951      -0.000515       6    12.011  QM
    2  N         0.689463       0.113689       0.002183       7    14.007  QM
    3  H        -1.296082       0.779720      -0.006293       1     1.008  QM
    4  H         0.607918      -0.964915      -0.014342       1     1.008  QM
    5  H        -1.375615      -1.011697       0.009935       1     1.008  QM


 
 NEW SCF-ENERGY CALCULATED IN 10 CYCLES
 

 TOTAL ENERGY    =        -94.469876108

 ENERGY CHANGE =         -0.001474503
 ENERGY RATIO  =          1.532957822
 TRUST RADIUS  =          0.200000000
 
 BFGS DELTA*GAMMA: 0.991E-03
 
 BFGS DELTA*DE2*DELTA: 0.201E-02
 
 *** ENTERING OPTIMIZATION CYCLE: 4 ***
 

 PROJECTED CARTESIAN GRADIENTS IN A.U.

  NO.  ATOM        X             Y             Z

    1  C        0.017186     -0.015108     -0.000750
    2  N        0.020279      0.029366      0.000704
    3  H        0.004171     -0.020957      0.000059
    4  H       -0.077924     -0.019549     -0.001426
    5  H       -0.061171     -0.016813      0.001331


 ACTIVE CARTESIAN GRADIENTS

              1          2          3          4          5          6
           0.022468  -0.027302  -0.001440   0.076910   0.058803   0.001671

              7          8          9
           0.044283  -0.002771  -0.011864


 FULL LOCAL GRADIENT

              1          2          3          4          5          6
          -0.108648   0.021317   0.000364  -0.003142   0.009407   0.001403

              7          8          9
          -0.003227  -0.010921  -0.015768


 TANGENTIAL LOCAL GRADIENTS IN A.U.

              1          2          3          4          5          6
           0.021317   0.000364  -0.003142   0.009407   0.001403  -0.003227

              7          8
          -0.010921  -0.015768

 COSANG =         0.823934198
 
 RMSQ FORCE :   0.0108004  MAXIMUM :   0.0003000  CONVERGED : NO
 MAX FORCE  :   0.0213172  MAXIMUM :   0.0004500  CONVERGED : NO
 RMSQ FORCE6:   3.1554666  MAXIMUM6:   0.0003000  CONVERGED : NO
 MAX FORCE6 :   3.1488381  MAXIMUM6:   0.0004500  CONVERGED : NO
 RMSQ DR    :   0.0271295  MAXIMUM :   0.0012000  CONVERGED : NO
 MAX DR     :   0.0648184  MAXIMUM :   0.0018000  CONVERGED : NO
 


 HESSIAN EIGENVALUES


                1           2           3           4           5           6
             0.12837     0.99873     0.99999     1.00000     1.00000     1.03891
 


                7           8
             1.17967     1.35283
 


 LAMBDA FOR LMQA STEP: 0.00

  |TANGENTIAL STEP| =   0.114894  |PARALLEL STEP| =   0.000768


 STEP IN NORMAL COORDINATES

              1          2          3          4          5          6
           0.002214   0.027844   0.001551   0.012730  -0.037568   0.006979

              7          8          9
          -0.031130  -0.025620  -0.095765

 DISPLACEMENT STEP IN ANGSTROM

  NO.  ATOM        X             Y             Z

    1  C        0.000896      0.008473      0.000436
    2  N        0.001014     -0.009024      0.000573
    3  H       -0.024310     -0.010299     -0.002092
    4  H       -0.027095      0.005214     -0.002221
    5  H        0.044533      0.009475      0.000671


 ACTIVE CARTESIAN DISPLACEMENT STEP

              1          2          3          4          5          6
           0.002214   0.027844   0.001551   0.012730  -0.037568   0.006979

              7          8          9
          -0.031130  -0.025620  -0.095765
 
 PREDICTED ENERGY CHANGE: -0.001009671
 
 INTERPOLATION DISTANCE: 8.5898103442


 COORDINATES OF OPTIMIZATION STEP 4 IN ANGSTROM

  NO.  ATOM        X              Y              Z        Z-ATOM   MASS   TYPE

    1  C        -0.610765      -0.044477      -0.000079       6    12.011  QM
    2  N         0.690477       0.104665       0.002756       7    14.007  QM
    3  H        -1.320393       0.769421      -0.008385       1     1.008  QM
    4  H         0.580823      -0.959702      -0.016563       1     1.008  QM
    5  H        -1.331081      -1.002222       0.010606       1     1.008  QM


 
 NEW SCF-ENERGY CALCULATED IN 9 CYCLES
 

 TOTAL ENERGY    =        -94.471342754

 ENERGY CHANGE =         -0.001466646
 ENERGY RATIO  =          1.452597460
 TRUST RADIUS  =          0.200000000
 
 BFGS DELTA*GAMMA: 0.128E-02
 
 BFGS DELTA*DE2*DELTA: 0.219E-02
 
 *** ENTERING OPTIMIZATION CYCLE: 5 ***
 

 PROJECTED CARTESIAN GRADIENTS IN A.U.

  NO.  ATOM        X             Y             Z

    1  C        0.017363     -0.014198     -0.000713
    2  N        0.019115      0.024898      0.000742
    3  H        0.000631     -0.022142     -0.000095
    4  H       -0.079513     -0.009454     -0.001501
    5  H       -0.052312     -0.012207      0.001292


 ACTIVE CARTESIAN GRADIENTS

              1          2          3          4          5          6
           0.022690  -0.025611  -0.001371   0.074696   0.046142   0.001889

              7          8          9
           0.044529  -0.006833  -0.019156


 FULL LOCAL GRADIENT

              1          2          3          4          5          6
          -0.102333   0.019267   0.000275  -0.002366   0.018038   0.000793

              7          8          9
          -0.006915  -0.005412  -0.005414


 TANGENTIAL LOCAL GRADIENTS IN A.U.

              1          2          3          4          5          6
           0.019267   0.000275  -0.002366   0.018038   0.000793  -0.006915

              7          8
          -0.005412  -0.005414

 COSANG =         0.869734087
 
 RMSQ FORCE :   0.0100581  MAXIMUM :   0.0003000  CONVERGED : NO
 MAX FORCE  :   0.0192674  MAXIMUM :   0.0004500  CONVERGED : NO
 RMSQ FORCE6:   2.2315997  MAXIMUM6:   0.0003000  CONVERGED : NO
 MAX FORCE6 :   2.2275211  MAXIMUM6:   0.0004500  CONVERGED : NO
 RMSQ DR    :   0.0382988  MAXIMUM :   0.0012000  CONVERGED : NO
 MAX DR     :   0.0957655  MAXIMUM :   0.0018000  CONVERGED : NO
 


 HESSIAN EIGENVALUES


                1           2           3           4           5           6
             0.09123     0.97731     1.00000     1.00000     1.00003     1.03342
 


                7           8
             1.10269     1.21523
 


 LAMBDA FOR LMQA STEP: 0.00

  |TANGENTIAL STEP| =   0.085260  |PARALLEL STEP| =   0.000423


 STEP IN NORMAL COORDINATES

              1          2          3          4          5          6
           0.002770   0.037241   0.001388  -0.002680  -0.007359   0.005581

              7          8          9
          -0.028857  -0.020616  -0.067252

 DISPLACEMENT STEP IN ANGSTROM

  NO.  ATOM        X             Y             Z

    1  C        0.001122      0.011289      0.000390
    2  N       -0.002823     -0.006032      0.000432
    3  H       -0.013258     -0.012450     -0.001575
    4  H       -0.015111     -0.007612     -0.001833
    5  H        0.035020      0.003576      0.000452


 ACTIVE CARTESIAN DISPLACEMENT STEP

              1          2          3          4          5          6
           0.002770   0.037241   0.001388  -0.002680  -0.007359   0.005581

              7          8          9
          -0.028857  -0.020616  -0.067252
 
 PREDICTED ENERGY CHANGE: -0.000615985
 
 INTERPOLATION DISTANCE: 8.5898103442


 COORDINATES OF OPTIMIZATION STEP 5 IN ANGSTROM

  NO.  ATOM        X              Y              Z        Z-ATOM   MASS   TYPE

    1  C        -0.609643      -0.033188       0.000311       6    12.011  QM
    2  N         0.687654       0.098633       0.003188       7    14.007  QM
    3  H        -1.333651       0.756971      -0.009960       1     1.008  QM
    4  H         0.565712      -0.967313      -0.018396       1     1.008  QM
    5  H        -1.296062      -0.998646       0.011057       1     1.008  QM


 
 NEW SCF-ENERGY CALCULATED IN 9 CYCLES
 

 TOTAL ENERGY    =        -94.472222509

 ENERGY CHANGE =         -0.000879755
 ENERGY RATIO  =          1.428208695
 TRUST RADIUS  =          0.200000000
 
 BFGS DELTA*GAMMA: 0.801E-03
 
 BFGS DELTA*DE2*DELTA: 0.132E-02
 
 *** ENTERING OPTIMIZATION CYCLE: 6 ***
 

 PROJECTED CARTESIAN GRADIENTS IN A.U.

  NO.  ATOM        X             Y             Z

    1  C        0.018667     -0.009025     -0.000692
    2  N        0.014985      0.022816      0.000803
    3  H        0.002903     -0.029932     -0.000158
    4  H       -0.078523     -0.011986     -0.001711
    5  H       -0.044681     -0.011980      0.001264


 ACTIVE CARTESIAN GRADIENTS

              1          2          3          4          5          6
           0.024385  -0.016410  -0.001333   0.068641   0.047856   0.002183

              7          8          9
           0.044036  -0.012343  -0.023890


 FULL LOCAL GRADIENT

              1          2          3          4          5          6
          -0.101098   0.009468   0.000240  -0.000538   0.012968   0.000337

              7          8          9
          -0.007394   0.000704   0.000578


 TANGENTIAL LOCAL GRADIENTS IN A.U.

              1          2          3          4          5          6
           0.009468   0.000240  -0.000538   0.012968   0.000337  -0.007394

              7          8
           0.000704   0.000578

 COSANG =         0.917065798
 
 RMSQ FORCE :   0.0062627  MAXIMUM :   0.0003000  CONVERGED : NO
 MAX FORCE  :   0.0129678  MAXIMUM :   0.0004500  CONVERGED : NO
 RMSQ FORCE6:   0.0140250  MAXIMUM6:   0.0003000  CONVERGED : NO
 MAX FORCE6 :   0.0221484  MAXIMUM6:   0.0004500  CONVERGED : NO
 RMSQ DR    :   0.0284205  MAXIMUM :   0.0012000  CONVERGED : NO
 MAX DR     :   0.0672521  MAXIMUM :   0.0018000  CONVERGED : NO
 


 HESSIAN EIGENVALUES


                1           2           3           4           5           6
             0.08926     0.61556     0.99998     1.00000     1.00004     1.00497
 


                7           8
             1.10210     1.21727
 


 LAMBDA FOR LMQA STEP: 0.00

  |TANGENTIAL STEP| =   0.039282  |PARALLEL STEP| =   0.000090


 STEP IN NORMAL COORDINATES

              1          2          3          4          5          6
           0.001448   0.023960   0.000829  -0.009072   0.013900   0.002259

              7          8          9
          -0.017128  -0.005626  -0.018989

 DISPLACEMENT STEP IN ANGSTROM

  NO.  ATOM        X             Y             Z

    1  C        0.000586      0.007244      0.000233
    2  N       -0.003306     -0.001258      0.000151
    3  H       -0.001755     -0.006134     -0.000632
    4  H       -0.001002     -0.012233     -0.000832
    5  H        0.013055     -0.001953      0.000098


 ACTIVE CARTESIAN DISPLACEMENT STEP

              1          2          3          4          5          6
           0.001448   0.023960   0.000829  -0.009072   0.013900   0.002259

              7          8          9
          -0.017128  -0.005626  -0.018989
 
 PREDICTED ENERGY CHANGE: -0.000266565
 
 INTERPOLATION DISTANCE: 8.5898103442


 COORDINATES OF OPTIMIZATION STEP 6 IN ANGSTROM

  NO.  ATOM        X              Y              Z        Z-ATOM   MASS   TYPE

    1  C        -0.609057      -0.025943       0.000544       6    12.011  QM
    2  N         0.684349       0.097376       0.003339       7    14.007  QM
    3  H        -1.335406       0.750837      -0.010592       1     1.008  QM
    4  H         0.564710      -0.979546      -0.019228       1     1.008  QM
    5  H        -1.283007      -1.000598       0.011155       1     1.008  QM


 
 NEW SCF-ENERGY CALCULATED IN 9 CYCLES
 

 TOTAL ENERGY    =        -94.472543697

 ENERGY CHANGE =         -0.000321187
 ENERGY RATIO  =          1.204913522
 TRUST RADIUS  =          0.200000000
 
 BFGS DELTA*GAMMA: 0.443E-03
 
 BFGS DELTA*DE2*DELTA: 0.552E-03
 
 *** ENTERING OPTIMIZATION CYCLE: 7 ***
 

 PROJECTED CARTESIAN GRADIENTS IN A.U.

  NO.  ATOM        X             Y             Z

    1  C        0.020147     -0.004018     -0.000685
    2  N        0.011334      0.023220      0.000856
    3  H        0.006724     -0.036829     -0.000144
    4  H       -0.076685     -0.020856     -0.001935
    5  H       -0.041835     -0.015000      0.001253


 ACTIVE CARTESIAN GRADIENTS

              1          2          3          4          5          6
           0.026315  -0.007540  -0.001320   0.064057   0.057145   0.002394

              7          8          9
           0.042722  -0.015168  -0.024648


 FULL LOCAL GRADIENT

              1          2          3          4          5          6
          -0.103650   0.000111   0.000237   0.000784   0.002878   0.000182

              7          8          9
          -0.004901   0.003331   0.000987


 TANGENTIAL LOCAL GRADIENTS IN A.U.

              1          2          3          4          5          6
           0.000111   0.000237   0.000784   0.002878   0.000182  -0.004901

              7          8
           0.003331   0.000987

 COSANG =         0.649248322
 
 RMSQ FORCE :   0.0023741  MAXIMUM :   0.0003000  CONVERGED : NO
 MAX FORCE  :   0.0049011  MAXIMUM :   0.0004500  CONVERGED : NO
 RMSQ FORCE6:   0.0088750  MAXIMUM6:   0.0003000  CONVERGED : NO
 MAX FORCE6 :   0.0177918  MAXIMUM6:   0.0004500  CONVERGED : NO
 RMSQ DR    :   0.0130941  MAXIMUM :   0.0012000  CONVERGED : NO
 MAX DR     :   0.0239603  MAXIMUM :   0.0018000  CONVERGED : NO
 


 HESSIAN EIGENVALUES


                1           2           3           4           5           6
             0.09307     0.46299     0.99995     1.00000     1.00009     1.00301
 


                7           8
             1.12037     1.22409
 


 LAMBDA FOR LMQA STEP: 0.00

  |TANGENTIAL STEP| =   0.011202  |PARALLEL STEP| =   0.000007


 STEP IN NORMAL COORDINATES

              1          2          3          4          5          6
          -0.000406   0.002238   0.000322  -0.002049   0.007920   0.000149

              7          8          9
          -0.004799   0.003830   0.003946

 DISPLACEMENT STEP IN ANGSTROM

  NO.  ATOM        X             Y             Z

    1  C       -0.000165      0.000673      0.000090
    2  N       -0.000402      0.000865     -0.000009
    3  H        0.000651      0.001128     -0.000109
    4  H        0.002201     -0.004798     -0.000115
    5  H       -0.000785     -0.001880     -0.000052


 ACTIVE CARTESIAN DISPLACEMENT STEP

              1          2          3          4          5          6
          -0.000406   0.002238   0.000322  -0.002049   0.007920   0.000149

              7          8          9
          -0.004799   0.003830   0.003946
 
 PREDICTED ENERGY CHANGE: -0.000032946
 
 INTERPOLATION DISTANCE: 8.5898103442
 
 *** SCFTOL TIGHTEN TO 0.250E-07 ***
 
 *** CDFTOL TIGHTEN TO 0.100E-04 ***


 COORDINATES OF OPTIMIZATION STEP 7 IN ANGSTROM

  NO.  ATOM        X              Y              Z        Z-ATOM   MASS   TYPE

    1  C        -0.609222      -0.025270       0.000634       6    12.011  QM
    2  N         0.683946       0.098241       0.003330       7    14.007  QM
    3  H        -1.334755       0.751966      -0.010701       1     1.008  QM
    4  H         0.566911      -0.984345      -0.019342       1     1.008  QM
    5  H        -1.283791      -1.002478       0.011103       1     1.008  QM


 
 NEW SCF-ENERGY CALCULATED IN 10 CYCLES
 

 TOTAL ENERGY    =        -94.472588155

 ENERGY CHANGE =         -0.000044459
 ENERGY RATIO  =          1.349434664
 TRUST RADIUS  =          0.200000000
 
 BFGS DELTA*GAMMA: 0.441E-04
 
 BFGS DELTA*DE2*DELTA: 0.674E-04
 
 *** ENTERING OPTIMIZATION CYCLE: 8 ***
 

 PROJECTED CARTESIAN GRADIENTS IN A.U.

  NO.  ATOM        X             Y             Z

    1  C        0.020224     -0.003510     -0.000671
    2  N        0.011181      0.024153      0.000869
    3  H        0.007038     -0.036989     -0.000159
    4  H       -0.076293     -0.024758     -0.002002
    5  H       -0.042239     -0.016176      0.001238


 ACTIVE CARTESIAN GRADIENTS

              1          2          3          4          5          6
           0.026416  -0.006643  -0.001291   0.064002   0.060916   0.002444

              7          8          9
           0.041049  -0.014538  -0.024097


 FULL LOCAL GRADIENT

              1          2          3          4          5          6
          -0.104980  -0.000805   0.000210   0.000667  -0.000120   0.000201

              7          8          9
          -0.002364   0.002471   0.000060


 TANGENTIAL LOCAL GRADIENTS IN A.U.

              1          2          3          4          5          6
          -0.000805   0.000210   0.000667  -0.000120   0.000201  -0.002364

              7          8
           0.002471   0.000060

 COSANG =         0.831670932
 
 RMSQ FORCE :   0.0012694  MAXIMUM :   0.0003000  CONVERGED : NO
 MAX FORCE  :   0.0024712  MAXIMUM :   0.0004500  CONVERGED : NO
 RMSQ FORCE6:   0.0075519  MAXIMUM6:   0.0003000  CONVERGED : NO
 MAX FORCE6 :   0.0155173  MAXIMUM6:   0.0004500  CONVERGED : NO
 RMSQ DR    :   0.0037341  MAXIMUM :   0.0012000  CONVERGED : NO
 MAX DR     :   0.0079199  MAXIMUM :   0.0018000  CONVERGED : NO
 


 HESSIAN EIGENVALUES


                1           2           3           4           5           6
             0.09333     0.36750     0.91816     1.00000     1.00003     1.00235
 


                7           8
             1.01849     1.20759
 


 LAMBDA FOR LMQA STEP: 0.00

  |TANGENTIAL STEP| =   0.006668  |PARALLEL STEP| =   0.000003


 STEP IN NORMAL COORDINATES

              1          2          3          4          5          6
          -0.000471   0.000285   0.000404   0.000752   0.003072   0.000417

              7          8          9
          -0.004184   0.004003   0.000535

 DISPLACEMENT STEP IN ANGSTROM

  NO.  ATOM        X             Y             Z

    1  C       -0.000191      0.000083      0.000113
    2  N        0.000296      0.000476      0.000009
    3  H       -0.000904      0.001748     -0.000224
    4  H        0.000435     -0.002487     -0.000182
    5  H        0.000026     -0.001322     -0.000017


 ACTIVE CARTESIAN DISPLACEMENT STEP

              1          2          3          4          5          6
          -0.000471   0.000285   0.000404   0.000752   0.003072   0.000417

              7          8          9
          -0.004184   0.004003   0.000535
 
 PREDICTED ENERGY CHANGE: -0.000010561
 
 INTERPOLATION DISTANCE: 8.5898103442


 COORDINATES OF OPTIMIZATION STEP 8 IN ANGSTROM

  NO.  ATOM        X              Y              Z        Z-ATOM   MASS   TYPE

    1  C        -0.609413      -0.025187       0.000747       6    12.011  QM
    2  N         0.684242       0.098716       0.003339       7    14.007  QM
    3  H        -1.335658       0.753713      -0.010926       1     1.008  QM
    4  H         0.567346      -0.986832      -0.019524       1     1.008  QM
    5  H        -1.283766      -1.003800       0.011086       1     1.008  QM


 
 NEW SCF-ENERGY CALCULATED IN 12 CYCLES
 

 TOTAL ENERGY    =        -94.472601427

 ENERGY CHANGE =         -0.000013272
 ENERGY RATIO  =          1.256759113
 TRUST RADIUS  =          0.200000000
 
 BFGS DELTA*GAMMA: 0.161E-04
 
 BFGS DELTA*DE2*DELTA: 0.217E-04
 
 *** ENTERING OPTIMIZATION CYCLE: 9 ***
 

 PROJECTED CARTESIAN GRADIENTS IN A.U.

  NO.  ATOM        X             Y             Z

    1  C        0.020090     -0.003893     -0.000649
    2  N        0.011604      0.024791      0.000876
    3  H        0.006292     -0.035740     -0.000198
    4  H       -0.076350     -0.026658     -0.002043
    5  H       -0.042550     -0.016580      0.001215


 ACTIVE CARTESIAN GRADIENTS

              1          2          3          4          5          6
           0.026240  -0.007312  -0.001247   0.064676   0.062306   0.002483

              7          8          9
           0.039368  -0.013423  -0.023923


 FULL LOCAL GRADIENT

              1          2          3          4          5          6
          -0.105426  -0.000116   0.000161   0.000410  -0.000779   0.000197

              7          8          9
          -0.000220   0.001239  -0.000232


 TANGENTIAL LOCAL GRADIENTS IN A.U.

              1          2          3          4          5          6
          -0.000116   0.000161   0.000410  -0.000779   0.000197  -0.000220

              7          8
           0.001239  -0.000232

 COSANG =         0.724007578
 
 RMSQ FORCE :   0.0005579  MAXIMUM :   0.0003000  CONVERGED : NO
 MAX FORCE  :   0.0012389  MAXIMUM :   0.0004500  CONVERGED : NO
 RMSQ FORCE6:   0.0068046  MAXIMUM6:   0.0003000  CONVERGED : NO
 MAX FORCE6 :   0.0132715  MAXIMUM6:   0.0004500  CONVERGED : NO
 RMSQ DR    :   0.0022225  MAXIMUM :   0.0012000  CONVERGED : NO
 MAX DR     :   0.0041836  MAXIMUM :   0.0018000  CONVERGED : NO
 


 HESSIAN EIGENVALUES


                1           2           3           4           5           6
             0.09301     0.33916     0.70791     1.00000     1.00004     1.00207
 


                7           8
             1.06996     1.20653
 


 LAMBDA FOR LMQA STEP: 0.00

  |TANGENTIAL STEP| =   0.003416  |PARALLEL STEP| =   0.000001


 STEP IN NORMAL COORDINATES

              1          2          3          4          5          6
          -0.000215   0.000501   0.000316   0.001238  -0.000361   0.000457

              7          8          9
          -0.001648   0.002017  -0.001617

 DISPLACEMENT STEP IN ANGSTROM

  NO.  ATOM        X             Y             Z

    1  C       -0.000087      0.000150      0.000088
    2  N        0.000313     -0.000068      0.000018
    3  H       -0.001020      0.000790     -0.000217
    4  H       -0.000532     -0.000336     -0.000172
    5  H        0.000685     -0.000721      0.000016


 ACTIVE CARTESIAN DISPLACEMENT STEP

              1          2          3          4          5          6
          -0.000215   0.000501   0.000316   0.001238  -0.000361   0.000457

              7          8          9
          -0.001648   0.002017  -0.001617
 
 PREDICTED ENERGY CHANGE: -0.000002114
 
 INTERPOLATION DISTANCE: 8.5898103442


 COORDINATES OF OPTIMIZATION STEP 9 IN ANGSTROM

  NO.  ATOM        X              Y              Z        Z-ATOM   MASS   TYPE

    1  C        -0.609500      -0.025036       0.000835       6    12.011  QM
    2  N         0.684556       0.098649       0.003358       7    14.007  QM
    3  H        -1.336678       0.754504      -0.011142       1     1.008  QM
    4  H         0.566814      -0.987168      -0.019696       1     1.008  QM
    5  H        -1.283081      -1.004521       0.011102       1     1.008  QM


 
 NEW SCF-ENERGY CALCULATED IN 9 CYCLES
 

 TOTAL ENERGY    =        -94.472604339

 ENERGY CHANGE =         -0.000002912
 ENERGY RATIO  =          1.377811493
 TRUST RADIUS  =          0.200000000
 
 BFGS DELTA*GAMMA: 0.277E-05
 
 BFGS DELTA*DE2*DELTA: 0.437E-05
 
 *** ENTERING OPTIMIZATION CYCLE: 10 ***
 

 PROJECTED CARTESIAN GRADIENTS IN A.U.

  NO.  ATOM        X             Y             Z

    1  C        0.019965     -0.004112     -0.000635
    2  N        0.011907      0.024880      0.000879
    3  H        0.005716     -0.034995     -0.000228
    4  H       -0.076456     -0.026818     -0.002058
    5  H       -0.042566     -0.016740      0.001200


 ACTIVE CARTESIAN GRADIENTS

              1          2          3          4          5          6
           0.026077  -0.007689  -0.001218   0.065121   0.062178   0.002502

              7          8          9
           0.038791  -0.012789  -0.023988


 FULL LOCAL GRADIENT

              1          2          3          4          5          6
          -0.105340   0.000286   0.000130   0.000178  -0.000415   0.000179

              7          8          9
           0.000413   0.000588  -0.000124


 TANGENTIAL LOCAL GRADIENTS IN A.U.

              1          2          3          4          5          6
           0.000286   0.000130   0.000178  -0.000415   0.000179   0.000413

              7          8
           0.000588  -0.000124

 COSANG =         0.738883724
 
 RMSQ FORCE :   0.0003292  MAXIMUM :   0.0003000  CONVERGED : NO
 MAX FORCE  :   0.0005882  MAXIMUM :   0.0004500  CONVERGED : NO
 RMSQ FORCE6:   0.0051957  MAXIMUM6:   0.0003000  CONVERGED : NO
 MAX FORCE6 :   0.0102444  MAXIMUM6:   0.0004500  CONVERGED : NO
 RMSQ DR    :   0.0011387  MAXIMUM :   0.0012000  CONVERGED :YES
 MAX DR     :   0.0020173  MAXIMUM :   0.0018000  CONVERGED : NO
 


 HESSIAN EIGENVALUES


                1           2           3           4           5           6
             0.08645     0.30840     0.49578     1.00001     1.00003     1.00292
 


                7           8
             1.13706     1.21711
 


 LAMBDA FOR LMQA STEP: 0.00

  |TANGENTIAL STEP| =   0.002418  |PARALLEL STEP| =   0.000000


 STEP IN NORMAL COORDINATES

              1          2          3          4          5          6
          -0.000093   0.000655   0.000306   0.000880  -0.000836   0.000444

              7          8          9
          -0.000238   0.001494  -0.001165

 DISPLACEMENT STEP IN ANGSTROM

  NO.  ATOM        X             Y             Z

    1  C       -0.000038      0.000197      0.000085
    2  N        0.000193     -0.000176      0.000017
    3  H       -0.000583      0.000406     -0.000213
    4  H       -0.000445      0.000265     -0.000169
    5  H        0.000439     -0.000694      0.000024


 ACTIVE CARTESIAN DISPLACEMENT STEP

              1          2          3          4          5          6
          -0.000093   0.000655   0.000306   0.000880  -0.000836   0.000444

              7          8          9
          -0.000238   0.001494  -0.001165
 
 PREDICTED ENERGY CHANGE: -0.000000852
 
 INTERPOLATION DISTANCE: 8.5898103442
 
 *** SCFTOL TIGHTEN TO 0.500E-08 ***
 
 *** CDFTOL TIGHTEN TO 0.750E-05 ***


 COORDINATES OF OPTIMIZATION STEP 10 IN ANGSTROM

  NO.  ATOM        X              Y              Z        Z-ATOM   MASS   TYPE

    1  C        -0.609537      -0.024839       0.000920       6    12.011  QM
    2  N         0.684748       0.098473       0.003375       7    14.007  QM
    3  H        -1.337261       0.754909      -0.011356       1     1.008  QM
    4  H         0.566369      -0.986903      -0.019866       1     1.008  QM
    5  H        -1.282642      -1.005215       0.011126       1     1.008  QM


 
 NEW SCF-ENERGY CALCULATED IN 9 CYCLES
 

 TOTAL ENERGY    =        -94.472605492

 ENERGY CHANGE =         -0.000001153
 ENERGY RATIO  =          1.352723770
 TRUST RADIUS  =          0.200000000
 
 BFGS DELTA*GAMMA: 0.119E-05
 
 BFGS DELTA*DE2*DELTA: 0.178E-05
 
 *** ENTERING OPTIMIZATION CYCLE: 11 ***
 

 PROJECTED CARTESIAN GRADIENTS IN A.U.

  NO.  ATOM        X             Y             Z

    1  C        0.019913     -0.004114     -0.000623
    2  N        0.012046      0.024789      0.000880
    3  H        0.005394     -0.034668     -0.000253
    4  H       -0.076482     -0.026550     -0.002067
    5  H       -0.042559     -0.016989      0.001189


 ACTIVE CARTESIAN GRADIENTS

              1          2          3          4          5          6
           0.026010  -0.007687  -0.001193   0.065366   0.061805   0.002513

              7          8          9
           0.038728  -0.012369  -0.024011


 FULL LOCAL GRADIENT

              1          2          3          4          5          6
          -0.105190   0.000295   0.000104   0.000016   0.000012   0.000160

              7          8          9
           0.000439   0.000167  -0.000050


 TANGENTIAL LOCAL GRADIENTS IN A.U.

              1          2          3          4          5          6
           0.000295   0.000104   0.000016   0.000012   0.000160   0.000439

              7          8
           0.000167  -0.000050

 COSANG =         0.748052856
 
 *** CONVERGED BY GRADIENT AND DISPLACEMENT CRITERIA ***
 *** AFTER 10 OPTIMIZATION CYCLES ***
 
 
 RMSQ FORCE :   0.0002083  MAXIMUM :   0.0003000  CONVERGED :YES
 MAX FORCE  :   0.0004389  MAXIMUM :   0.0004500  CONVERGED :YES
 RMSQ FORCE6:   0.0029193  MAXIMUM6:   0.0003000  CONVERGED : NO
 MAX FORCE6 :   0.0060279  MAXIMUM6:   0.0004500  CONVERGED : NO
 RMSQ DR    :   0.0008061  MAXIMUM :   0.0012000  CONVERGED :YES
 MAX DR     :   0.0014944  MAXIMUM :   0.0018000  CONVERGED :YES
 
 
 *** THE GEOMETRY IS OPTIMIZED ***
 
 
 INTERPOLATION DISTANCE: 8.5898103442


 RELAXED PRODUCT COORDINATES OF SADDLE STEP 1 IN ANGSTROM

  NO.  ATOM        X              Y              Z        Z-ATOM   MASS   TYPE

    1  C        -0.609537      -0.024839       0.000920       6    12.011  QM
    2  N         0.684748       0.098473       0.003375       7    14.007  QM
    3  H        -1.337261       0.754909      -0.011356       1     1.008  QM
    4  H         0.566369      -0.986903      -0.019866       1     1.008  QM
    5  H        -1.282642      -1.005215       0.011126       1     1.008  QM


 NUMBER OF CONSTRAINED OPTIMIZATION CYCLES: 10
 
 RELAXED PRODUCT ENERGY = -94.472605492054
 
 ANGLE BETWEEN SUCCESSIVE SADDLE GRADIENTS: 68.582
 
 RMSQ FORCE :   0.0311153  MAXIMUM :   0.0003000  CONVERGED :NO 
 MAX FORCE  :   0.0638718  MAXIMUM :   0.0004500  CONVERGED :NO 


 UNRELAXED COORDINATES OF SADDLE STEP 2 IN ANGSTROM

  NO.  ATOM        X              Y              Z        Z-ATOM   MASS   TYPE

    1  C        -0.282363      -0.135326      -0.009020       6    12.011  QM
    2  N         0.748749       0.428255       0.011765       7    14.007  QM
    3  H        -1.187440      -0.565975      -0.029073       1     1.008  QM
    4  H        -2.649330      -2.169909      -0.103744       1     1.008  QM
    5  H        -3.183550      -1.619209       0.080590       1     1.008  QM


 UNRELAXED SCF-ENERGY CALCULATED IN 12 CYCLES
 
 UNRELAXED TOTAL SADDLE ENERGY = -94.472016019353
 
 
 
 
 ***************************************
 *** MOLECULAR GEOMETRY OPTIMIZATION ***
 ***************************************
 
 INTERPOLATION DISTANCE: 7.7871744016
 
 *** ACTIVE DEGREES OF FREEDOM: 9 ***
 
 *** ENTERING OPTIMIZATION CYCLE: 1 ***
 

 PROJECTED CARTESIAN GRADIENTS IN A.U.

  NO.  ATOM        X             Y             Z

    1  C       -0.050570     -0.027545     -0.001008
    2  N        0.024297      0.013604      0.000518
    3  H        0.071947      0.036610      0.001432
    4  H        0.020839     -0.011096     -0.005015
    5  H       -0.008792      0.018858      0.005132


 ACTIVE CARTESIAN GRADIENTS

              1          2          3          4          5          6
          -0.066390  -0.035330  -0.001191  -0.039360   0.004053  -0.001811

              7          8          9
           0.058310   0.009367   0.030643


 FULL LOCAL GRADIENT

              1          2          3          4          5          6
          -0.022575  -0.027806  -0.003012   0.051604   0.041220  -0.000749

              7          8          9
           0.070581   0.013350   0.028962


 TANGENTIAL LOCAL GRADIENTS IN A.U.

              1          2          3          4          5          6
          -0.027806  -0.003012   0.051604   0.041220  -0.000749   0.070581

              7          8
           0.013350   0.028962
 
 RMSQ FORCE :   0.0373221  MAXIMUM :   0.0003000  CONVERGED : NO
 MAX FORCE  :   0.0705806  MAXIMUM :   0.0004500  CONVERGED : NO
 RMSQ FORCE6:   4.9626779  MAXIMUM6:   0.0003000  CONVERGED : NO
 MAX FORCE6 :   4.9294194  MAXIMUM6:   0.0004500  CONVERGED : NO
 


 HESSIAN EIGENVALUES


                1           2           3           4           5           6
             1.00000     1.00000     1.00000     1.00000     1.00000     1.00000
 


                7           8
             1.00000     1.00000
 


 LAMBDA FOR LMQA STEP: 0.00

  |TANGENTIAL STEP| =   0.105563  |PARALLEL STEP| =   0.000716


 STEP IN NORMAL COORDINATES

              1          2          3          4          5          6
           0.060555   0.034684   0.001344   0.023660  -0.017309   0.001313

              7          8          9
          -0.066287  -0.013672  -0.028816

 DISPLACEMENT STEP IN ANGSTROM

  NO.  ATOM        X             Y             Z

    1  C        0.024408      0.014268      0.000575
    2  N       -0.014157     -0.009559     -0.000353
    3  H       -0.038996     -0.015446     -0.000679
    4  H       -0.002173      0.009651      0.002870
    5  H        0.009685     -0.007827     -0.002859


 ACTIVE CARTESIAN DISPLACEMENT STEP

              1          2          3          4          5          6
           0.060555   0.034684   0.001344   0.023660  -0.017309   0.001313

              7          8          9
          -0.066287  -0.013672  -0.028816
 
 PREDICTED ENERGY CHANGE: -0.005555337
 
 INTERPOLATION DISTANCE: 7.7871744016
 
 *** SCFTOL TIGHTEN TO 0.500E-05 ***
 
 *** CDFTOL TIGHTEN TO 0.100E-03 ***


 COORDINATES OF OPTIMIZATION STEP 1 IN ANGSTROM

  NO.  ATOM        X              Y              Z        Z-ATOM   MASS   TYPE

    1  C        -0.257955      -0.121058      -0.008445       6    12.011  QM
    2  N         0.734592       0.418696       0.011412       7    14.007  QM
    3  H        -1.226436      -0.581421      -0.029752       1     1.008  QM
    4  H        -2.651503      -2.160258      -0.100874       1     1.008  QM
    5  H        -3.173865      -1.627036       0.077731       1     1.008  QM


 
 NEW SCF-ENERGY CALCULATED IN 9 CYCLES
 

 TOTAL ENERGY    =        -94.473334144

 ENERGY CHANGE =         -0.001318125
 ENERGY RATIO  =          0.237271756
 TRUST RADIUS  =          0.100000000
 
 BFGS DELTA*GAMMA: 0.195E-01
 
 BFGS DELTA*DE2*DELTA: 0.111E-01
 
 *** ENTERING OPTIMIZATION CYCLE: 2 ***
 

 PROJECTED CARTESIAN GRADIENTS IN A.U.

  NO.  ATOM        X             Y             Z

    1  C        0.099592      0.051163      0.002118
    2  N       -0.095089     -0.049997     -0.001960
    3  H        0.007058      0.005781      0.000025
    4  H        0.008136     -0.004172     -0.002196
    5  H       -0.004514      0.008151      0.002165


 ACTIVE CARTESIAN GRADIENTS

              1          2          3          4          5          6
           0.130633   0.065695   0.002506  -0.051828  -0.009102  -0.000288

              7          8          9
           0.005225   0.000837   0.012859


 FULL LOCAL GRADIENT

              1          2          3          4          5          6
          -0.003570   0.049028   0.005890  -0.147084  -0.007812  -0.000176

              7          8          9
           0.006545   0.001323   0.012608


 TANGENTIAL LOCAL GRADIENTS IN A.U.

              1          2          3          4          5          6
           0.049028   0.005890  -0.147084  -0.007812  -0.000176   0.006545

              7          8
           0.001323   0.012608

 COSANG =        -0.513006068
 
 RMSQ FORCE :   0.0551550  MAXIMUM :   0.0003000  CONVERGED : NO
 MAX FORCE  :   0.1470837  MAXIMUM :   0.0004500  CONVERGED : NO
 RMSQ FORCE6:   4.4228110  MAXIMUM6:   0.0003000  CONVERGED : NO
 MAX FORCE6 :   4.3407152  MAXIMUM6:   0.0004500  CONVERGED : NO
 RMSQ DR    :   0.0351884  MAXIMUM :   0.0012000  CONVERGED : NO
 MAX DR     :   0.0662870  MAXIMUM :   0.0018000  CONVERGED : NO
 


 HESSIAN EIGENVALUES


                1           2           3           4           5           6
             0.56308     1.00000     1.00000     1.00000     1.00000     1.00000
 


                7           8
             1.00000     3.10887
 


 LAMBDA FOR LMQA STEP: 0.00

  |TANGENTIAL STEP| =   0.038550  |PARALLEL STEP| =   0.000095


 STEP IN NORMAL COORDINATES

              1          2          3          4          5          6
          -0.021677  -0.009630  -0.000350   0.020136  -0.002773   0.000397

              7          8          9
          -0.019237  -0.004076  -0.011109

 DISPLACEMENT STEP IN ANGSTROM

  NO.  ATOM        X             Y             Z

    1  C       -0.008745     -0.003988     -0.000166
    2  N        0.010558      0.004906      0.000199
    3  H       -0.011330     -0.004712     -0.000179
    4  H       -0.001326      0.003356      0.001095
    5  H        0.003486     -0.003166     -0.001083


 ACTIVE CARTESIAN DISPLACEMENT STEP

              1          2          3          4          5          6
          -0.021677  -0.009630  -0.000350   0.020136  -0.002773   0.000397

              7          8          9
          -0.019237  -0.004076  -0.011109
 
 PREDICTED ENERGY CHANGE: -0.003547363
 
 INTERPOLATION DISTANCE: 7.7871744016


 COORDINATES OF OPTIMIZATION STEP 2 IN ANGSTROM

  NO.  ATOM        X              Y              Z        Z-ATOM   MASS   TYPE

    1  C        -0.266700      -0.125046      -0.008611       6    12.011  QM
    2  N         0.745150       0.423602       0.011611       7    14.007  QM
    3  H        -1.237765      -0.586133      -0.029932       1     1.008  QM
    4  H        -2.652829      -2.156901      -0.099779       1     1.008  QM
    5  H        -3.170378      -1.630202       0.076648       1     1.008  QM


 
 NEW SCF-ENERGY CALCULATED IN 9 CYCLES
 

 TOTAL ENERGY    =        -94.476822136

 ENERGY CHANGE =         -0.003487992
 ENERGY RATIO  =          0.983263393
 TRUST RADIUS  =          0.100000000
 
 BFGS DELTA*GAMMA: 0.243E-02
 
 BFGS DELTA*DE2*DELTA: 0.237E-02
 
 *** ENTERING OPTIMIZATION CYCLE: 3 ***
 

 PROJECTED CARTESIAN GRADIENTS IN A.U.

  NO.  ATOM        X             Y             Z

    1  C        0.047410      0.022838      0.001072
    2  N       -0.045984     -0.023296     -0.000979
    3  H        0.005206      0.004733     -0.000011
    4  H        0.004018     -0.000846     -0.000967
    5  H       -0.001465      0.004118      0.000928


 ACTIVE CARTESIAN GRADIENTS

              1          2          3          4          5          6
           0.062204   0.029214   0.001252  -0.026852  -0.004967  -0.000130

              7          8          9
           0.004048   0.000618   0.005389


 FULL LOCAL GRADIENT

              1          2          3          4          5          6
          -0.003270   0.021518   0.002885  -0.070499  -0.002684  -0.000022

              7          8          9
           0.005378   0.001156   0.005134


 TANGENTIAL LOCAL GRADIENTS IN A.U.

              1          2          3          4          5          6
           0.021518   0.002885  -0.070499  -0.002684  -0.000022   0.005378

              7          8
           0.001156   0.005134

 COSANG =         0.999022444
 
 RMSQ FORCE :   0.0262327  MAXIMUM :   0.0003000  CONVERGED : NO
 MAX FORCE  :   0.0704989  MAXIMUM :   0.0004500  CONVERGED : NO
 RMSQ FORCE6:   3.8526885  MAXIMUM6:   0.0003000  CONVERGED : NO
 MAX FORCE6 :   3.8185288  MAXIMUM6:   0.0004500  CONVERGED : NO
 RMSQ DR    :   0.0128501  MAXIMUM :   0.0012000  CONVERGED : NO
 MAX DR     :   0.0216769  MAXIMUM :   0.0018000  CONVERGED : NO
 


 HESSIAN EIGENVALUES


                1           2           3           4           5           6
             0.54291     1.00000     1.00000     1.00000     1.00000     1.00000
 


                7           8
             1.00022     3.31463
 


 LAMBDA FOR LMQA STEP: 0.00

  |TANGENTIAL STEP| =   0.040966  |PARALLEL STEP| =   0.000108


 STEP IN NORMAL COORDINATES

              1          2          3          4          5          6
          -0.021276  -0.005187  -0.000437   0.022510  -0.003242   0.000336

              7          8          9
          -0.023705  -0.005105  -0.009653

 DISPLACEMENT STEP IN ANGSTROM

  NO.  ATOM        X             Y             Z

    1  C       -0.008581     -0.002228     -0.000218
    2  N        0.010799      0.003935      0.000231
    3  H       -0.013643     -0.006419     -0.000156
    4  H       -0.000436      0.002672      0.001063
    5  H        0.003445     -0.003230     -0.001017


 ACTIVE CARTESIAN DISPLACEMENT STEP

              1          2          3          4          5          6
          -0.021276  -0.005187  -0.000437   0.022510  -0.003242   0.000336

              7          8          9
          -0.023705  -0.005105  -0.009653
 
 PREDICTED ENERGY CHANGE: -0.001107465
 
 INTERPOLATION DISTANCE: 7.7871744016


 COORDINATES OF OPTIMIZATION STEP 3 IN ANGSTROM

  NO.  ATOM        X              Y              Z        Z-ATOM   MASS   TYPE

    1  C        -0.275281      -0.127273      -0.008830       6    12.011  QM
    2  N         0.755949       0.427537       0.011842       7    14.007  QM
    3  H        -1.251409      -0.592552      -0.030087       1     1.008  QM
    4  H        -2.653265      -2.154229      -0.098715       1     1.008  QM
    5  H        -3.166934      -1.633432       0.075631       1     1.008  QM


 
 NEW SCF-ENERGY CALCULATED IN 9 CYCLES
 

 TOTAL ENERGY    =        -94.478047053

 ENERGY CHANGE =         -0.001224917
 ENERGY RATIO  =          1.106054170
 TRUST RADIUS  =          0.100000000
 
 BFGS DELTA*GAMMA: 0.194E-02
 
 BFGS DELTA*DE2*DELTA: 0.222E-02
 
 *** ENTERING OPTIMIZATION CYCLE: 4 ***
 

 PROJECTED CARTESIAN GRADIENTS IN A.U.

  NO.  ATOM        X             Y             Z

    1  C        0.006107      0.000615      0.000241
    2  N       -0.006209     -0.001835     -0.000185
    3  H        0.000789      0.002326     -0.000097
    4  H        0.000093      0.002076      0.000157
    5  H        0.001181      0.000316     -0.000203


 ACTIVE CARTESIAN GRADIENTS

              1          2          3          4          5          6
           0.008014   0.000651   0.000264  -0.004598  -0.001784   0.000071

              7          8          9
           0.000679   0.000022  -0.001446


 FULL LOCAL GRADIENT

              1          2          3          4          5          6
          -0.001753  -0.000308   0.000469  -0.009127  -0.000487   0.000124

              7          8          9
           0.001404   0.000372  -0.001601


 TANGENTIAL LOCAL GRADIENTS IN A.U.

              1          2          3          4          5          6
          -0.000308   0.000469  -0.009127  -0.000487   0.000124   0.001404

              7          8
           0.000372  -0.001601

 COSANG =         0.915602382
 
 RMSQ FORCE :   0.0033266  MAXIMUM :   0.0003000  CONVERGED : NO
 MAX FORCE  :   0.0091266  MAXIMUM :   0.0004500  CONVERGED : NO
 RMSQ FORCE6:   3.1603119  MAXIMUM6:   0.0003000  CONVERGED : NO
 MAX FORCE6 :   3.1573473  MAXIMUM6:   0.0004500  CONVERGED : NO
 RMSQ DR    :   0.0136554  MAXIMUM :   0.0012000  CONVERGED : NO
 MAX DR     :   0.0237047  MAXIMUM :   0.0018000  CONVERGED : NO
 


 HESSIAN EIGENVALUES


                1           2           3           4           5           6
             0.51712     0.98585     1.00000     1.00000     1.00000     1.00000
 


                7           8
             1.00002     3.09169
 


 LAMBDA FOR LMQA STEP: 0.00

  |TANGENTIAL STEP| =   0.007759  |PARALLEL STEP| =   0.000004


 STEP IN NORMAL COORDINATES

              1          2          3          4          5          6
          -0.004481   0.002255  -0.000191   0.003931   0.000029  -0.000083

              7          8          9
          -0.004177  -0.000964   0.001074

 DISPLACEMENT STEP IN ANGSTROM

  NO.  ATOM        X             Y             Z

    1  C       -0.001807      0.000855     -0.000100
    2  N        0.002041     -0.000082      0.000072
    3  H       -0.002141     -0.001737      0.000039
    4  H        0.000748     -0.000675      0.000009
    5  H        0.000023     -0.000236      0.000028


 ACTIVE CARTESIAN DISPLACEMENT STEP

              1          2          3          4          5          6
          -0.004481   0.002255  -0.000191   0.003931   0.000029  -0.000083

              7          8          9
          -0.004177  -0.000964   0.001074
 
 PREDICTED ENERGY CHANGE: -0.000028519
 
 INTERPOLATION DISTANCE: 7.7871744016
 
 *** SCFTOL TIGHTEN TO 0.750E-07 ***
 
 *** CDFTOL TIGHTEN TO 0.500E-04 ***


 COORDINATES OF OPTIMIZATION STEP 4 IN ANGSTROM

  NO.  ATOM        X              Y              Z        Z-ATOM   MASS   TYPE

    1  C        -0.277088      -0.126418      -0.008930       6    12.011  QM
    2  N         0.757990       0.427455       0.011914       7    14.007  QM
    3  H        -1.253549      -0.594289      -0.030048       1     1.008  QM
    4  H        -2.652518      -2.154904      -0.098707       1     1.008  QM
    5  H        -3.166911      -1.633668       0.075659       1     1.008  QM


 
 NEW SCF-ENERGY CALCULATED IN 8 CYCLES
 

 TOTAL ENERGY    =        -94.478083314

 ENERGY CHANGE =         -0.000036261
 ENERGY RATIO  =          1.271466674
 TRUST RADIUS  =          0.100000000
 
 BFGS DELTA*GAMMA: 0.416E-04
 
 BFGS DELTA*DE2*DELTA: 0.571E-04
 
 *** ENTERING OPTIMIZATION CYCLE: 5 ***
 

 PROJECTED CARTESIAN GRADIENTS IN A.U.

  NO.  ATOM        X             Y             Z

    1  C        0.000569     -0.002172      0.000120
    2  N       -0.000781      0.000971     -0.000071
    3  H       -0.000135      0.001707     -0.000111
    4  H        0.000373      0.001597      0.000039
    5  H        0.000712      0.000576     -0.000078


 ACTIVE CARTESIAN GRADIENTS

              1          2          3          4          5          6
           0.000746  -0.002919   0.000122  -0.001336  -0.001309   0.000102

              7          8          9
          -0.000094  -0.000137  -0.000683


 FULL LOCAL GRADIENT

              1          2          3          4          5          6
          -0.001551  -0.002987   0.000132  -0.000827  -0.000349   0.000142

              7          8          9
           0.000475   0.000160  -0.000817


 TANGENTIAL LOCAL GRADIENTS IN A.U.

              1          2          3          4          5          6
          -0.002987   0.000132  -0.000827  -0.000349   0.000142   0.000475

              7          8
           0.000160  -0.000817

 COSANG =         0.349590551
 
 RMSQ FORCE :   0.0011558  MAXIMUM :   0.0003000  CONVERGED : NO
 MAX FORCE  :   0.0029875  MAXIMUM :   0.0004500  CONVERGED : NO
 RMSQ FORCE6:   2.2357684  MAXIMUM6:   0.0003000  CONVERGED : NO
 MAX FORCE6 :   2.2360708  MAXIMUM6:   0.0004500  CONVERGED : NO
 RMSQ DR    :   0.0025862  MAXIMUM :   0.0012000  CONVERGED : NO
 MAX DR     :   0.0044815  MAXIMUM :   0.0018000  CONVERGED : NO
 


 HESSIAN EIGENVALUES


                1           2           3           4           5           6
             0.40720     0.73187     1.00000     1.00000     1.00000     1.00000
 


                7           8
             1.03105     3.73932
 


 LAMBDA FOR LMQA STEP: 0.00

  |TANGENTIAL STEP| =   0.006057  |PARALLEL STEP| =   0.000002


 STEP IN NORMAL COORDINATES

              1          2          3          4          5          6
          -0.003073   0.004288  -0.000205   0.001733   0.000531  -0.000199

              7          8          9
          -0.001977  -0.000519   0.001147

 DISPLACEMENT STEP IN ANGSTROM

  NO.  ATOM        X             Y             Z

    1  C       -0.001239      0.001672     -0.000111
    2  N        0.001150     -0.000839      0.000066
    3  H       -0.000726     -0.001389      0.000092
    4  H        0.000696     -0.000911      0.000017
    5  H        0.000020     -0.000342      0.000028


 ACTIVE CARTESIAN DISPLACEMENT STEP

              1          2          3          4          5          6
          -0.003073   0.004288  -0.000205   0.001733   0.000531  -0.000199

              7          8          9
          -0.001977  -0.000519   0.001147
 
 PREDICTED ENERGY CHANGE: -0.000009193
 
 INTERPOLATION DISTANCE: 7.7871744016
 
 *** SCFTOL TIGHTEN TO 0.250E-07 ***
 
 *** CDFTOL TIGHTEN TO 0.100E-04 ***


 COORDINATES OF OPTIMIZATION STEP 5 IN ANGSTROM

  NO.  ATOM        X              Y              Z        Z-ATOM   MASS   TYPE

    1  C        -0.278328      -0.124746      -0.009040       6    12.011  QM
    2  N         0.759140       0.426615       0.011980       7    14.007  QM
    3  H        -1.254275      -0.595678      -0.029956       1     1.008  QM
    4  H        -2.651822      -2.155815      -0.098690       1     1.008  QM
    5  H        -3.166891      -1.634011       0.075687       1     1.008  QM


 
 NEW SCF-ENERGY CALCULATED IN 9 CYCLES
 

 TOTAL ENERGY    =        -94.478098075

 ENERGY CHANGE =         -0.000014761
 ENERGY RATIO  =          1.605745670
 TRUST RADIUS  =          0.100000000
 
 BFGS DELTA*GAMMA: 0.733E-05
 
 BFGS DELTA*DE2*DELTA: 0.184E-04
 
 *** ENTERING OPTIMIZATION CYCLE: 6 ***
 

 PROJECTED CARTESIAN GRADIENTS IN A.U.

  NO.  ATOM        X             Y             Z

    1  C       -0.001019     -0.002751      0.000075
    2  N        0.000839      0.001679     -0.000031
    3  H       -0.000641      0.001236     -0.000115
    4  H        0.000746      0.001117     -0.000085
    5  H        0.000284      0.000884      0.000055


 ACTIVE CARTESIAN GRADIENTS

              1          2          3          4          5          6
          -0.001337  -0.003649   0.000070  -0.000192  -0.001089   0.000113

              7          8          9
          -0.000580  -0.000259   0.000132


 FULL LOCAL GRADIENT

              1          2          3          4          5          6
          -0.001445  -0.003457   0.000024   0.001598  -0.000370   0.000143

              7          8          9
          -0.000113   0.000003   0.000010


 TANGENTIAL LOCAL GRADIENTS IN A.U.

              1          2          3          4          5          6
          -0.003457   0.000024   0.001598  -0.000370   0.000143  -0.000113

              7          8
           0.000003   0.000010

 COSANG =         0.726444750
 
 RMSQ FORCE :   0.0013545  MAXIMUM :   0.0003000  CONVERGED : NO
 MAX FORCE  :   0.0034573  MAXIMUM :   0.0004500  CONVERGED : NO
 RMSQ FORCE6:   0.0310194  MAXIMUM6:   0.0003000  CONVERGED : NO
 MAX FORCE6 :   0.0770208  MAXIMUM6:   0.0004500  CONVERGED : NO
 RMSQ DR    :   0.0020190  MAXIMUM :   0.0012000  CONVERGED : NO
 MAX DR     :   0.0042879  MAXIMUM :   0.0018000  CONVERGED : NO
 


 HESSIAN EIGENVALUES


                1           2           3           4           5           6
             0.15080     0.60972     1.00000     1.00000     1.00000     1.00005
 


                7           8
             1.12918     4.41196
 


 LAMBDA FOR LMQA STEP: 0.00

  |TANGENTIAL STEP| =   0.014896  |PARALLEL STEP| =   0.000014


 STEP IN NORMAL COORDINATES

              1          2          3          4          5          6
          -0.006868   0.012450  -0.000520   0.002282   0.001689  -0.000626

              7          8          9
          -0.002706  -0.000791   0.001750

 DISPLACEMENT STEP IN ANGSTROM

  NO.  ATOM        X             Y             Z

    1  C       -0.002770      0.004871     -0.000289
    2  N        0.002196     -0.002757      0.000160
    3  H       -0.000414     -0.003035      0.000288
    4  H        0.001410     -0.002221      0.000157
    5  H        0.000378     -0.001282     -0.000042


 ACTIVE CARTESIAN DISPLACEMENT STEP

              1          2          3          4          5          6
          -0.006868   0.012450  -0.000520   0.002282   0.001689  -0.000626

              7          8          9
          -0.002706  -0.000791   0.001750
 
 PREDICTED ENERGY CHANGE: -0.000018304
 
 INTERPOLATION DISTANCE: 7.7871744016


 COORDINATES OF OPTIMIZATION STEP 6 IN ANGSTROM

  NO.  ATOM        X              Y              Z        Z-ATOM   MASS   TYPE

    1  C        -0.281097      -0.119875      -0.009330       6    12.011  QM
    2  N         0.761337       0.423858       0.012140       7    14.007  QM
    3  H        -1.254688      -0.598713      -0.029668       1     1.008  QM
    4  H        -2.650411      -2.158036      -0.098533       1     1.008  QM
    5  H        -3.166513      -1.635293       0.075645       1     1.008  QM


 
 NEW SCF-ENERGY CALCULATED IN 9 CYCLES
 

 TOTAL ENERGY    =        -94.478124005

 ENERGY CHANGE =         -0.000025929
 ENERGY RATIO  =          1.416623493
 TRUST RADIUS  =          0.100000000
 
 BFGS DELTA*GAMMA: 0.215E-04
 
 BFGS DELTA*DE2*DELTA: 0.366E-04
 
 *** ENTERING OPTIMIZATION CYCLE: 7 ***
 

 PROJECTED CARTESIAN GRADIENTS IN A.U.

  NO.  ATOM        X             Y             Z

    1  C       -0.002444     -0.002735      0.000008
    2  N        0.002341      0.002022      0.000022
    3  H       -0.001328      0.000293     -0.000109
    4  H        0.001362      0.000330     -0.000258
    5  H       -0.000323      0.001280      0.000255


 ACTIVE CARTESIAN GRADIENTS

              1          2          3          4          5          6
          -0.003206  -0.003591  -0.000006   0.001039  -0.000691   0.000115

              7          8          9
          -0.001366  -0.000505   0.001364


 FULL LOCAL GRADIENT

              1          2          3          4          5          6
          -0.001255  -0.003146  -0.000101   0.003777  -0.000367   0.000131

              7          8          9
          -0.001070  -0.000301   0.001262


 TANGENTIAL LOCAL GRADIENTS IN A.U.

              1          2          3          4          5          6
          -0.003146  -0.000101   0.003777  -0.000367   0.000131  -0.001070

              7          8
          -0.000301   0.001262

 COSANG =         0.861409891
 
 RMSQ FORCE :   0.0018423  MAXIMUM :   0.0003000  CONVERGED : NO
 MAX FORCE  :   0.0037765  MAXIMUM :   0.0004500  CONVERGED : NO
 RMSQ FORCE6:   0.0262300  MAXIMUM6:   0.0003000  CONVERGED : NO
 MAX FORCE6 :   0.0707364  MAXIMUM6:   0.0004500  CONVERGED : NO
 RMSQ DR    :   0.0049654  MAXIMUM :   0.0012000  CONVERGED : NO
 MAX DR     :   0.0124496  MAXIMUM :   0.0018000  CONVERGED : NO
 


 HESSIAN EIGENVALUES


                1           2           3           4           5           6
             0.08621     0.59544     1.00000     1.00000     1.00000     1.00050
 


                7           8
             1.20273     4.35727
 


 LAMBDA FOR LMQA STEP: 0.00

  |TANGENTIAL STEP| =   0.015407  |PARALLEL STEP| =   0.000015


 STEP IN NORMAL COORDINATES

              1          2          3          4          5          6
          -0.006412   0.013829  -0.000501   0.000443   0.001886  -0.000766

              7          8          9
          -0.000437  -0.000188   0.000466

 DISPLACEMENT STEP IN ANGSTROM

  NO.  ATOM        X             Y             Z

    1  C       -0.002587      0.005420     -0.000298
    2  N        0.001673     -0.003304      0.000153
    3  H        0.000926     -0.002491      0.000349
    4  H        0.001022     -0.002143      0.000286
    5  H        0.000746     -0.001757     -0.000177


 ACTIVE CARTESIAN DISPLACEMENT STEP

              1          2          3          4          5          6
          -0.006412   0.013829  -0.000501   0.000443   0.001886  -0.000766

              7          8          9
          -0.000437  -0.000188   0.000466
 
 PREDICTED ENERGY CHANGE: -0.000014342
 
 INTERPOLATION DISTANCE: 7.7871744016


 COORDINATES OF OPTIMIZATION STEP 7 IN ANGSTROM

  NO.  ATOM        X              Y              Z        Z-ATOM   MASS   TYPE

    1  C        -0.283684      -0.114455      -0.009628       6    12.011  QM
    2  N         0.763009       0.420554       0.012293       7    14.007  QM
    3  H        -1.253763      -0.601204      -0.029319       1     1.008  QM
    4  H        -2.649389      -2.160180      -0.098247       1     1.008  QM
    5  H        -3.165767      -1.637050       0.075469       1     1.008  QM


 
 NEW SCF-ENERGY CALCULATED IN 9 CYCLES
 

 TOTAL ENERGY    =        -94.478144435

 ENERGY CHANGE =         -0.000020431
 ENERGY RATIO  =          1.424519029
 TRUST RADIUS  =          0.100000000
 
 BFGS DELTA*GAMMA: 0.166E-04
 
 BFGS DELTA*DE2*DELTA: 0.287E-04
 
 *** ENTERING OPTIMIZATION CYCLE: 8 ***
 

 PROJECTED CARTESIAN GRADIENTS IN A.U.

  NO.  ATOM        X             Y             Z

    1  C       -0.002202     -0.001770     -0.000029
    2  N        0.002073      0.001392      0.000042
    3  H       -0.001319     -0.000353     -0.000085
    4  H        0.001611      0.000014     -0.000279
    5  H       -0.000418      0.001257      0.000309


 ACTIVE CARTESIAN GRADIENTS

              1          2          3          4          5          6
          -0.002888  -0.002309  -0.000044   0.000940  -0.000369   0.000093

              7          8          9
          -0.001620  -0.000670   0.001685


 FULL LOCAL GRADIENT

              1          2          3          4          5          6
          -0.001161  -0.001893  -0.000128   0.003303  -0.000157   0.000102

              7          8          9
          -0.001394  -0.000492   0.001593


 TANGENTIAL LOCAL GRADIENTS IN A.U.

              1          2          3          4          5          6
          -0.001893  -0.000128   0.003303  -0.000157   0.000102  -0.001394

              7          8
          -0.000492   0.001593

 COSANG =         0.969025208
 
 RMSQ FORCE :   0.0015519  MAXIMUM :   0.0003000  CONVERGED : NO
 MAX FORCE  :   0.0033032  MAXIMUM :   0.0004500  CONVERGED : NO
 RMSQ FORCE6:   0.0110686  MAXIMUM6:   0.0003000  CONVERGED : NO
 MAX FORCE6 :   0.0301646  MAXIMUM6:   0.0004500  CONVERGED : NO
 RMSQ DR    :   0.0051358  MAXIMUM :   0.0012000  CONVERGED : NO
 MAX DR     :   0.0138290  MAXIMUM :   0.0018000  CONVERGED : NO
 


 HESSIAN EIGENVALUES


                1           2           3           4           5           6
             0.06822     0.56069     1.00000     1.00000     1.00000     1.00406
 


                7           8
             1.09452     3.69332
 


 LAMBDA FOR LMQA STEP: 0.00

  |TANGENTIAL STEP| =   0.011933  |PARALLEL STEP| =   0.000009


 STEP IN NORMAL COORDINATES

              1          2          3          4          5          6
          -0.004227   0.010775  -0.000314  -0.001202   0.001230  -0.000687

              7          8          9
           0.001907   0.000609  -0.000936

 DISPLACEMENT STEP IN ANGSTROM

  NO.  ATOM        X             Y             Z

    1  C       -0.001706      0.004229     -0.000209
    2  N        0.000775     -0.002769      0.000095
    3  H        0.001820     -0.001072      0.000309
    4  H        0.000302     -0.001480      0.000329
    5  H        0.000878     -0.001724     -0.000272


 ACTIVE CARTESIAN DISPLACEMENT STEP

              1          2          3          4          5          6
          -0.004227   0.010775  -0.000314  -0.001202   0.001230  -0.000687

              7          8          9
           0.001907   0.000609  -0.000936
 
 PREDICTED ENERGY CHANGE: -0.000009685
 
 INTERPOLATION DISTANCE: 7.7871744016


 COORDINATES OF OPTIMIZATION STEP 8 IN ANGSTROM

  NO.  ATOM        X              Y              Z        Z-ATOM   MASS   TYPE

    1  C        -0.285390      -0.110226      -0.009837       6    12.011  QM
    2  N         0.763784       0.417785       0.012388       7    14.007  QM
    3  H        -1.251942      -0.602276      -0.029010       1     1.008  QM
    4  H        -2.649088      -2.161660      -0.097918       1     1.008  QM
    5  H        -3.164889      -1.638774       0.075197       1     1.008  QM


 
 NEW SCF-ENERGY CALCULATED IN 9 CYCLES
 

 TOTAL ENERGY    =        -94.478156817

 ENERGY CHANGE =         -0.000012382
 ENERGY RATIO  =          1.278424656
 TRUST RADIUS  =          0.100000000
 
 BFGS DELTA*GAMMA: 0.139E-04
 
 BFGS DELTA*DE2*DELTA: 0.194E-04
 
 *** ENTERING OPTIMIZATION CYCLE: 9 ***
 

 PROJECTED CARTESIAN GRADIENTS IN A.U.

  NO.  ATOM        X             Y             Z

    1  C       -0.000879     -0.000478     -0.000034
    2  N        0.000590      0.000276      0.000031
    3  H       -0.000600     -0.000472     -0.000052
    4  H        0.001421      0.000257     -0.000149
    5  H        0.000014      0.000836      0.000203


 ACTIVE CARTESIAN GRADIENTS

              1          2          3          4          5          6
          -0.001153  -0.000617  -0.000044  -0.000239  -0.000194   0.000054

              7          8          9
          -0.001237  -0.000693   0.001021


 FULL LOCAL GRADIENT

              1          2          3          4          5          6
          -0.001199  -0.000446  -0.000077   0.001069   0.000245   0.000069

              7          8          9
          -0.000955  -0.000498   0.000923


 TANGENTIAL LOCAL GRADIENTS IN A.U.

              1          2          3          4          5          6
          -0.000446  -0.000077   0.001069   0.000245   0.000069  -0.000955

              7          8
          -0.000498   0.000923

 COSANG =         0.911026763
 
 RMSQ FORCE :   0.0006542  MAXIMUM :   0.0003000  CONVERGED : NO
 MAX FORCE  :   0.0010687  MAXIMUM :   0.0004500  CONVERGED : NO
 RMSQ FORCE6:   0.0014214  MAXIMUM6:   0.0003000  CONVERGED : NO
 MAX FORCE6 :   0.0041627  MAXIMUM6:   0.0004500  CONVERGED : NO
 RMSQ DR    :   0.0039777  MAXIMUM :   0.0012000  CONVERGED : NO
 MAX DR     :   0.0107754  MAXIMUM :   0.0018000  CONVERGED : NO
 


 HESSIAN EIGENVALUES


                1           2           3           4           5           6
             0.07087     0.49186     0.88169     1.00000     1.00000     1.00001
 


                7           8
             1.02707     3.52320
 


 LAMBDA FOR LMQA STEP: 0.00

  |TANGENTIAL STEP| =   0.003554  |PARALLEL STEP| =   0.000001


 STEP IN NORMAL COORDINATES

              1          2          3          4          5          6
          -0.000645   0.002464  -0.000011  -0.000926  -0.000239  -0.000250

              7          8          9
           0.001863   0.000825  -0.001009

 DISPLACEMENT STEP IN ANGSTROM

  NO.  ATOM        X             Y             Z

    1  C       -0.000260      0.000969     -0.000026
    2  N       -0.000045     -0.000747      0.000001
    3  H        0.000947      0.000459      0.000107
    4  H       -0.000266     -0.000341      0.000149
    5  H        0.000386     -0.000681     -0.000170


 ACTIVE CARTESIAN DISPLACEMENT STEP

              1          2          3          4          5          6
          -0.000645   0.002464  -0.000011  -0.000926  -0.000239  -0.000250

              7          8          9
           0.001863   0.000825  -0.001009
 
 PREDICTED ENERGY CHANGE: -0.000002213
 
 INTERPOLATION DISTANCE: 7.7871744016


 COORDINATES OF OPTIMIZATION STEP 9 IN ANGSTROM

  NO.  ATOM        X              Y              Z        Z-ATOM   MASS   TYPE

    1  C        -0.285650      -0.109257      -0.009863       6    12.011  QM
    2  N         0.763739       0.417038       0.012389       7    14.007  QM
    3  H        -1.250996      -0.601816      -0.028903       1     1.008  QM
    4  H        -2.649354      -2.162001      -0.097769       1     1.008  QM
    5  H        -3.164503      -1.639455       0.075027       1     1.008  QM


 
 NEW SCF-ENERGY CALCULATED IN 9 CYCLES
 

 TOTAL ENERGY    =        -94.478159545

 ENERGY CHANGE =         -0.000002728
 ENERGY RATIO  =          1.232649036
 TRUST RADIUS  =          0.100000000
 
 BFGS DELTA*GAMMA: 0.337E-05
 
 BFGS DELTA*DE2*DELTA: 0.443E-05
 
 *** ENTERING OPTIMIZATION CYCLE: 10 ***
 

 PROJECTED CARTESIAN GRADIENTS IN A.U.

  NO.  ATOM        X             Y             Z

    1  C       -0.000132      0.000015     -0.000024
    2  N       -0.000302     -0.000244      0.000016
    3  H        0.000019     -0.000248     -0.000036
    4  H        0.001140      0.000614     -0.000028
    5  H        0.000423      0.000493      0.000088


 ACTIVE CARTESIAN GRADIENTS

              1          2          3          4          5          6
          -0.000174   0.000023  -0.000032  -0.001088  -0.000186   0.000033

              7          8          9
          -0.000774  -0.000629   0.000306


 FULL LOCAL GRADIENT

              1          2          3          4          5          6
          -0.001284   0.000048  -0.000036  -0.000219   0.000515   0.000056

              7          8          9
          -0.000406  -0.000405   0.000198


 TANGENTIAL LOCAL GRADIENTS IN A.U.

              1          2          3          4          5          6
           0.000048  -0.000036  -0.000219   0.000515   0.000056  -0.000406

              7          8
          -0.000405   0.000198

 COSANG =         0.423136322
 
 RMSQ FORCE :   0.0002934  MAXIMUM :   0.0003000  CONVERGED :YES
 MAX FORCE  :   0.0005150  MAXIMUM :   0.0004500  CONVERGED : NO
 RMSQ FORCE6:   0.0010938  MAXIMUM6:   0.0003000  CONVERGED : NO
 MAX FORCE6 :   0.0025880  MAXIMUM6:   0.0004500  CONVERGED : NO
 RMSQ DR    :   0.0011848  MAXIMUM :   0.0012000  CONVERGED :YES
 MAX DR     :   0.0024640  MAXIMUM :   0.0018000  CONVERGED : NO
 


 HESSIAN EIGENVALUES


                1           2           3           4           5           6
             0.07336     0.38395     0.70369     1.00000     1.00000     1.00000
 


                7           8
             1.13725     3.75740
 


 LAMBDA FOR LMQA STEP: 0.00

  |TANGENTIAL STEP| =   0.001521  |PARALLEL STEP| =   0.000000


 STEP IN NORMAL COORDINATES

              1          2          3          4          5          6
           0.000031   0.000236   0.000062  -0.000072  -0.000783  -0.000117

              7          8          9
           0.000951   0.000708  -0.000461

 DISPLACEMENT STEP IN ANGSTROM

  NO.  ATOM        X             Y             Z

    1  C        0.000012      0.000093      0.000021
    2  N       -0.000029     -0.000130     -0.000020
    3  H        0.000166      0.000629      0.000045
    4  H       -0.000227     -0.000185      0.000059
    5  H        0.000126     -0.000283     -0.000100


 ACTIVE CARTESIAN DISPLACEMENT STEP

              1          2          3          4          5          6
           0.000031   0.000236   0.000062  -0.000072  -0.000783  -0.000117

              7          8          9
           0.000951   0.000708  -0.000461
 
 PREDICTED ENERGY CHANGE: -0.000000552
 
 INTERPOLATION DISTANCE: 7.7871744016
 
 *** SCFTOL TIGHTEN TO 0.500E-08 ***
 
 *** CDFTOL TIGHTEN TO 0.750E-05 ***


 COORDINATES OF OPTIMIZATION STEP 10 IN ANGSTROM

  NO.  ATOM        X              Y              Z        Z-ATOM   MASS   TYPE

    1  C        -0.285638      -0.109163      -0.009842       6    12.011  QM
    2  N         0.763710       0.416909       0.012368       7    14.007  QM
    3  H        -1.250830      -0.601187      -0.028858       1     1.008  QM
    4  H        -2.649581      -2.162186      -0.097709       1     1.008  QM
    5  H        -3.164377      -1.639737       0.074927       1     1.008  QM


 
 NEW SCF-ENERGY CALCULATED IN 9 CYCLES
 

 TOTAL ENERGY    =        -94.478160433

 ENERGY CHANGE =         -0.000000887
 ENERGY RATIO  =          1.607354750
 TRUST RADIUS  =          0.100000000
 
 BFGS DELTA*GAMMA: 0.428E-06
 
 BFGS DELTA*DE2*DELTA: 0.110E-05
 
 *** ENTERING OPTIMIZATION CYCLE: 11 ***
 

 PROJECTED CARTESIAN GRADIENTS IN A.U.

  NO.  ATOM        X             Y             Z

    1  C       -0.000022      0.000059     -0.000021
    2  N       -0.000484     -0.000331      0.000012
    3  H        0.000277     -0.000105     -0.000031
    4  H        0.000998      0.000787      0.000024
    5  H        0.000603      0.000349      0.000035


 ACTIVE CARTESIAN GRADIENTS

              1          2          3          4          5          6
          -0.000028   0.000080  -0.000028  -0.001354  -0.000194   0.000027

              7          8          9
          -0.000559  -0.000587  -0.000022


 FULL LOCAL GRADIENT

              1          2          3          4          5          6
          -0.001327   0.000083  -0.000029  -0.000454   0.000630   0.000053

              7          8          9
          -0.000150  -0.000350  -0.000135


 TANGENTIAL LOCAL GRADIENTS IN A.U.

              1          2          3          4          5          6
           0.000083  -0.000029  -0.000454   0.000630   0.000053  -0.000150

              7          8
          -0.000350  -0.000135

 COSANG =         0.831469893
 
 RMSQ FORCE :   0.0003117  MAXIMUM :   0.0003000  CONVERGED : NO
 MAX FORCE  :   0.0006302  MAXIMUM :   0.0004500  CONVERGED : NO
 RMSQ FORCE6:   0.0010086  MAXIMUM6:   0.0003000  CONVERGED : NO
 MAX FORCE6 :   0.0022469  MAXIMUM6:   0.0004500  CONVERGED : NO
 RMSQ DR    :   0.0005069  MAXIMUM :   0.0012000  CONVERGED :YES
 MAX DR     :   0.0009513  MAXIMUM :   0.0018000  CONVERGED :YES
 


 HESSIAN EIGENVALUES


                1           2           3           4           5           6
             0.07151     0.14143     0.60480     1.00000     1.00000     1.00000
 


                7           8
             1.42459     3.77106
 


 LAMBDA FOR LMQA STEP: 0.00

  |TANGENTIAL STEP| =   0.004260  |PARALLEL STEP| =   0.000001


 STEP IN NORMAL COORDINATES

              1          2          3          4          5          6
          -0.000079   0.000742   0.000208   0.000624  -0.002754  -0.000361

              7          8          9
           0.002090   0.002119  -0.000768

 DISPLACEMENT STEP IN ANGSTROM

  NO.  ATOM        X             Y             Z

    1  C       -0.000032      0.000293      0.000069
    2  N        0.000127     -0.000339     -0.000064
    3  H       -0.000088      0.001798      0.000136
    4  H       -0.000508     -0.000790      0.000136
    5  H        0.000233     -0.000754     -0.000271


 ACTIVE CARTESIAN DISPLACEMENT STEP

              1          2          3          4          5          6
          -0.000079   0.000742   0.000208   0.000624  -0.002754  -0.000361

              7          8          9
           0.002090   0.002119  -0.000768
 
 PREDICTED ENERGY CHANGE: -0.000001329
 
 INTERPOLATION DISTANCE: 7.7871744016


 COORDINATES OF OPTIMIZATION STEP 11 IN ANGSTROM

  NO.  ATOM        X              Y              Z        Z-ATOM   MASS   TYPE

    1  C        -0.285670      -0.108871      -0.009773       6    12.011  QM
    2  N         0.763837       0.416569       0.012304       7    14.007  QM
    3  H        -1.250918      -0.599389      -0.028722       1     1.008  QM
    4  H        -2.650089      -2.162976      -0.097574       1     1.008  QM
    5  H        -3.164143      -1.640492       0.074657       1     1.008  QM


 
 NEW SCF-ENERGY CALCULATED IN 9 CYCLES
 

 TOTAL ENERGY    =        -94.478162538

 ENERGY CHANGE =         -0.000002105
 ENERGY RATIO  =          1.583841565
 TRUST RADIUS  =          0.100000000
 
 BFGS DELTA*GAMMA: 0.111E-05
 
 BFGS DELTA*DE2*DELTA: 0.266E-05
 
 *** ENTERING OPTIMIZATION CYCLE: 12 ***
 

 PROJECTED CARTESIAN GRADIENTS IN A.U.

  NO.  ATOM        X             Y             Z

    1  C       -0.000010      0.000027     -0.000018
    2  N       -0.000622     -0.000381      0.000008
    3  H        0.000702      0.000145     -0.000023
    4  H        0.000754      0.001075      0.000111
    5  H        0.000900      0.000110     -0.000054


 ACTIVE CARTESIAN GRADIENTS

              1          2          3          4          5          6
          -0.000014   0.000036  -0.000026  -0.001715  -0.000202   0.000016

              7          8          9
          -0.000198  -0.000510  -0.000570


 FULL LOCAL GRADIENT

              1          2          3          4          5          6
          -0.001398   0.000037  -0.000026  -0.000587   0.000829   0.000049

              7          8          9
           0.000281  -0.000249  -0.000691


 TANGENTIAL LOCAL GRADIENTS IN A.U.

              1          2          3          4          5          6
           0.000037  -0.000026  -0.000587   0.000829   0.000049   0.000281

              7          8
          -0.000249  -0.000691

 COSANG =         0.823275690
 
 RMSQ FORCE :   0.0004548  MAXIMUM :   0.0003000  CONVERGED : NO
 MAX FORCE  :   0.0008292  MAXIMUM :   0.0004500  CONVERGED : NO
 RMSQ FORCE6:   0.0008019  MAXIMUM6:   0.0003000  CONVERGED : NO
 MAX FORCE6 :   0.0017322  MAXIMUM6:   0.0004500  CONVERGED : NO
 RMSQ DR    :   0.0014202  MAXIMUM :   0.0012000  CONVERGED : NO
 MAX DR     :   0.0027542  MAXIMUM :   0.0018000  CONVERGED : NO
 


 HESSIAN EIGENVALUES


                1           2           3           4           5           6
             0.04125     0.08288     0.59793     1.00000     1.00000     1.00001
 


                7           8
             1.80531     3.70424
 


 LAMBDA FOR LMQA STEP: 0.00

  |TANGENTIAL STEP| =   0.010790  |PARALLEL STEP| =   0.000007


 STEP IN NORMAL COORDINATES

              1          2          3          4          5          6
          -0.000608   0.002672   0.000525   0.002568  -0.007319  -0.000965

              7          8          9
           0.004289   0.005294  -0.001054

 DISPLACEMENT STEP IN ANGSTROM

  NO.  ATOM        X             Y             Z

    1  C       -0.000245      0.001052      0.000166
    2  N        0.000616     -0.000983     -0.000158
    3  H       -0.000894      0.004278      0.000362
    4  H       -0.000980     -0.002400      0.000296
    5  H        0.000425     -0.001845     -0.000645


 ACTIVE CARTESIAN DISPLACEMENT STEP

              1          2          3          4          5          6
          -0.000608   0.002672   0.000525   0.002568  -0.007319  -0.000965

              7          8          9
           0.004289   0.005294  -0.001054
 
 PREDICTED ENERGY CHANGE: -0.000002895
 
 INTERPOLATION DISTANCE: 7.7871744016


 COORDINATES OF OPTIMIZATION STEP 12 IN ANGSTROM

  NO.  ATOM        X              Y              Z        Z-ATOM   MASS   TYPE

    1  C        -0.285915      -0.107819      -0.009606       6    12.011  QM
    2  N         0.764453       0.415586       0.012147       7    14.007  QM
    3  H        -1.251812      -0.595111      -0.028360       1     1.008  QM
    4  H        -2.651069      -2.165376      -0.097278       1     1.008  QM
    5  H        -3.163719      -1.642336       0.074012       1     1.008  QM


 
 NEW SCF-ENERGY CALCULATED IN 9 CYCLES
 

 TOTAL ENERGY    =        -94.478167244

 ENERGY CHANGE =         -0.000004706
 ENERGY RATIO  =          1.625295965
 TRUST RADIUS  =          0.100000000
 
 BFGS DELTA*GAMMA: 0.218E-05
 
 BFGS DELTA*DE2*DELTA: 0.581E-05
 
 *** ENTERING OPTIMIZATION CYCLE: 13 ***
 

 PROJECTED CARTESIAN GRADIENTS IN A.U.

  NO.  ATOM        X             Y             Z

    1  C       -0.000106     -0.000080     -0.000016
    2  N       -0.000709     -0.000394      0.000004
    3  H        0.001292      0.000499     -0.000013
    4  H        0.000408      0.001465      0.000229
    5  H        0.001310     -0.000218     -0.000176


 ACTIVE CARTESIAN GRADIENTS

              1          2          3          4          5          6
          -0.000140  -0.000105  -0.000024  -0.002162  -0.000204   0.000003

              7          8          9
           0.000308  -0.000390  -0.001327


 FULL LOCAL GRADIENT

              1          2          3          4          5          6
          -0.001489  -0.000084  -0.000028  -0.000605   0.001115   0.000044

              7          8          9
           0.000884  -0.000096  -0.001459


 TANGENTIAL LOCAL GRADIENTS IN A.U.

              1          2          3          4          5          6
          -0.000084  -0.000028  -0.000605   0.001115   0.000044   0.000884

              7          8
          -0.000096  -0.001459

 COSANG =         0.934066209
 
 RMSQ FORCE :   0.0007531  MAXIMUM :   0.0003000  CONVERGED : NO
 MAX FORCE  :   0.0014589  MAXIMUM :   0.0004500  CONVERGED : NO
 RMSQ FORCE6:   0.0004781  MAXIMUM6:   0.0003000  CONVERGED : NO
 MAX FORCE6 :   0.0010515  MAXIMUM6:   0.0004500  CONVERGED : NO
 RMSQ DR    :   0.0035966  MAXIMUM :   0.0012000  CONVERGED : NO
 MAX DR     :   0.0073194  MAXIMUM :   0.0018000  CONVERGED : NO
 


 HESSIAN EIGENVALUES


                1           2           3           4           5           6
             0.01386     0.08169     0.59569     1.00000     1.00000     1.00002
 


                7           8
             2.07144     3.67586
 


 LAMBDA FOR LMQA STEP: 0.00

  |TANGENTIAL STEP| =   0.030392  |PARALLEL STEP| =   0.000059


 STEP IN NORMAL COORDINATES

              1          2          3          4          5          6
          -0.002299   0.008837   0.001456   0.008457  -0.020827  -0.002786

              7          8          9
           0.010502   0.014568  -0.001608

 DISPLACEMENT STEP IN ANGSTROM

  NO.  ATOM        X             Y             Z

    1  C       -0.000928      0.003477      0.000446
    2  N        0.002117     -0.002993     -0.000430
    3  H       -0.003424      0.011464      0.001037
    4  H       -0.002227     -0.007259      0.000758
    5  H        0.000961     -0.005049     -0.001733


 ACTIVE CARTESIAN DISPLACEMENT STEP

              1          2          3          4          5          6
          -0.002299   0.008837   0.001456   0.008457  -0.020827  -0.002786

              7          8          9
           0.010502   0.014568  -0.001608
 
 PREDICTED ENERGY CHANGE: -0.000007463
 
 INTERPOLATION DISTANCE: 7.7871744016


 COORDINATES OF OPTIMIZATION STEP 13 IN ANGSTROM

  NO.  ATOM        X              Y              Z        Z-ATOM   MASS   TYPE

    1  C        -0.286843      -0.104341      -0.009160       6    12.011  QM
    2  N         0.766571       0.412593       0.011717       7    14.007  QM
    3  H        -1.255236      -0.583648      -0.027323       1     1.008  QM
    4  H        -2.653296      -2.172635      -0.096520       1     1.008  QM
    5  H        -3.162758      -1.647385       0.072279       1     1.008  QM


 
 NEW SCF-ENERGY CALCULATED IN 9 CYCLES
 

 TOTAL ENERGY    =        -94.478179305

 ENERGY CHANGE =         -0.000012061
 ENERGY RATIO  =          1.616233379
 TRUST RADIUS  =          0.100000000
 
 BFGS DELTA*GAMMA: 0.577E-05
 
 BFGS DELTA*DE2*DELTA: 0.151E-04
 
 *** ENTERING OPTIMIZATION CYCLE: 14 ***
 

 PROJECTED CARTESIAN GRADIENTS IN A.U.

  NO.  ATOM        X             Y             Z

    1  C       -0.000401     -0.000322     -0.000016
    2  N       -0.000699     -0.000336      0.000001
    3  H        0.002197      0.001041      0.000004
    4  H       -0.000143      0.002042      0.000404
    5  H        0.001936     -0.000720     -0.000359


 ACTIVE CARTESIAN GRADIENTS

              1          2          3          4          5          6
          -0.000526  -0.000421  -0.000024  -0.002766  -0.000176  -0.000014

              7          8          9
           0.001089  -0.000173  -0.002484


 FULL LOCAL GRADIENT

              1          2          3          4          5          6
          -0.001602  -0.000337  -0.000039  -0.000409   0.001568   0.000038

              7          8          9
           0.001808   0.000167  -0.002630


 TANGENTIAL LOCAL GRADIENTS IN A.U.

              1          2          3          4          5          6
          -0.000337  -0.000039  -0.000409   0.001568   0.000038   0.001808

              7          8
           0.000167  -0.002630

 COSANG =         0.971047994
 
 RMSQ FORCE :   0.0012726  MAXIMUM :   0.0003000  CONVERGED : NO
 MAX FORCE  :   0.0026301  MAXIMUM :   0.0004500  CONVERGED : NO
 RMSQ FORCE6:   0.0008004  MAXIMUM6:   0.0003000  CONVERGED : NO
 MAX FORCE6 :   0.0017621  MAXIMUM6:   0.0004500  CONVERGED : NO
 RMSQ DR    :   0.0101306  MAXIMUM :   0.0012000  CONVERGED : NO
 MAX DR     :   0.0208275  MAXIMUM :   0.0018000  CONVERGED : NO
 


 HESSIAN EIGENVALUES


                1           2           3           4           5           6
             0.00495     0.08247     0.59404     1.00000     1.00000     1.00008
 


                7           8
             2.18292     3.72622
 


 LAMBDA FOR LMQA STEP: 0.00

  |TANGENTIAL STEP| =   0.076630  |PARALLEL STEP| =   0.000377


 STEP IN NORMAL COORDINATES

              1          2          3          4          5          6
          -0.006639   0.024143   0.003639   0.022504  -0.052776  -0.007236

              7          8          9
           0.024265   0.035990  -0.001970

 DISPLACEMENT STEP IN ANGSTROM

  NO.  ATOM        X             Y             Z

    1  C       -0.002681      0.009499      0.001092
    2  N        0.005781     -0.007933     -0.001063
    3  H       -0.009893      0.028051      0.002634
    4  H       -0.004598     -0.018845      0.001802
    5  H        0.002195     -0.012422     -0.004242


 ACTIVE CARTESIAN DISPLACEMENT STEP

              1          2          3          4          5          6
          -0.006639   0.024143   0.003639   0.022504  -0.052776  -0.007236

              7          8          9
           0.024265   0.035990  -0.001970
 
 PREDICTED ENERGY CHANGE: -0.000016889
 
 INTERPOLATION DISTANCE: 7.7871744016


 COORDINATES OF OPTIMIZATION STEP 14 IN ANGSTROM

  NO.  ATOM        X              Y              Z        Z-ATOM   MASS   TYPE

    1  C        -0.289524      -0.094842      -0.008069       6    12.011  QM
    2  N         0.772352       0.404660       0.010654       7    14.007  QM
    3  H        -1.265129      -0.555597      -0.024689       1     1.008  QM
    4  H        -2.657894      -2.191480      -0.094718       1     1.008  QM
    5  H        -3.160563      -1.659808       0.068037       1     1.008  QM


 
 NEW SCF-ENERGY CALCULATED IN 9 CYCLES
 

 TOTAL ENERGY    =        -94.478207248

 ENERGY CHANGE =         -0.000027942
 ENERGY RATIO  =          1.654450515
 TRUST RADIUS  =          0.100000000
 
 BFGS DELTA*GAMMA: 0.125E-04
 
 BFGS DELTA*DE2*DELTA: 0.353E-04
 
 *** ENTERING OPTIMIZATION CYCLE: 15 ***
 

 PROJECTED CARTESIAN GRADIENTS IN A.U.

  NO.  ATOM        X             Y             Z

    1  C       -0.001164     -0.000796     -0.000018
    2  N       -0.000296     -0.000076      0.000003
    3  H        0.003292      0.001682      0.000022
    4  H       -0.000850      0.002679      0.000593
    5  H        0.002677     -0.001328     -0.000563


 ACTIVE CARTESIAN GRADIENTS

              1          2          3          4          5          6
          -0.001524  -0.001040  -0.000024  -0.003283  -0.000046  -0.000026

              7          8          9
           0.002032   0.000170  -0.003860


 FULL LOCAL GRADIENT

              1          2          3          4          5          6
          -0.001667  -0.000779  -0.000063   0.000441   0.002175   0.000037

              7          8          9
           0.002913   0.000561  -0.004017


 TANGENTIAL LOCAL GRADIENTS IN A.U.

              1          2          3          4          5          6
          -0.000779  -0.000063   0.000441   0.002175   0.000037   0.002913

              7          8
           0.000561  -0.004017

 COSANG =         0.977413504
 
 RMSQ FORCE :   0.0019516  MAXIMUM :   0.0003000  CONVERGED : NO
 MAX FORCE  :   0.0040166  MAXIMUM :   0.0004500  CONVERGED : NO
 RMSQ FORCE6:   0.0013839  MAXIMUM6:   0.0003000  CONVERGED : NO
 MAX FORCE6 :   0.0029104  MAXIMUM6:   0.0004500  CONVERGED : NO
 RMSQ DR    :   0.0255435  MAXIMUM :   0.0012000  CONVERGED : NO
 MAX DR     :   0.0527757  MAXIMUM :   0.0018000  CONVERGED : NO
 


 HESSIAN EIGENVALUES


                1           2           3           4           5           6
             0.00194     0.08294     0.59134     1.00000     1.00000     1.00024
 


                7           8
             2.05368     3.87224
 


 NEWTON STEP 0.174 EXCEEDED TRUST RADIUS 0.100
 LAMBDA ITERATION CONVERGED IN 5 CYCLES
 LAMBDA FOR LMQA STEP: 0.142E-02

  |TANGENTIAL STEP| =   0.100000  |PARALLEL STEP| =   0.000642


 STEP IN NORMAL COORDINATES

              1          2          3          4          5          6
          -0.009087   0.032461   0.004780   0.029905  -0.069580  -0.009928

              7          8          9
           0.029722   0.046083  -0.000002

 DISPLACEMENT STEP IN ANGSTROM

  NO.  ATOM        X             Y             Z

    1  C       -0.003672      0.012774      0.001417
    2  N        0.007769     -0.010644     -0.001384
    3  H       -0.014467      0.036064      0.003441
    4  H       -0.004566     -0.024861      0.002218
    5  H        0.002746     -0.015620     -0.005390


 ACTIVE CARTESIAN DISPLACEMENT STEP

              1          2          3          4          5          6
          -0.009087   0.032461   0.004780   0.029905  -0.069580  -0.009928

              7          8          9
           0.029722   0.046083  -0.000002
 
 PREDICTED ENERGY CHANGE: -0.000029343
 
 INTERPOLATION DISTANCE: 7.7871744016


 COORDINATES OF OPTIMIZATION STEP 15 IN ANGSTROM

  NO.  ATOM        X              Y              Z        Z-ATOM   MASS   TYPE

    1  C        -0.293196      -0.082068      -0.006652       6    12.011  QM
    2  N         0.780121       0.394016       0.009270       7    14.007  QM
    3  H        -1.279596      -0.519533      -0.021248       1     1.008  QM
    4  H        -2.662460      -2.216341      -0.092500       1     1.008  QM
    5  H        -3.157817      -1.675428       0.062647       1     1.008  QM


 
 NEW SCF-ENERGY CALCULATED IN 12 CYCLES
 

 TOTAL ENERGY    =        -94.478248709

 ENERGY CHANGE =         -0.000041461
 ENERGY RATIO  =          1.412969831
 TRUST RADIUS  =          0.200000000
 
 BFGS DELTA*GAMMA: 0.107E-04
 
 BFGS DELTA*DE2*DELTA: 0.343E-04
 
 *** ENTERING OPTIMIZATION CYCLE: 16 ***
 

 PROJECTED CARTESIAN GRADIENTS IN A.U.

  NO.  ATOM        X             Y             Z

    1  C       -0.002332     -0.001404     -0.000021
    2  N        0.000866      0.000509      0.000012
    3  H        0.003164      0.001712      0.000015
    4  H       -0.000961      0.002503      0.000543
    5  H        0.002616     -0.001264     -0.000531


 ACTIVE CARTESIAN GRADIENTS

              1          2          3          4          5          6
          -0.003051  -0.001837  -0.000021  -0.002591   0.000079  -0.000009

              7          8          9
           0.001988   0.000385  -0.003750


 FULL LOCAL GRADIENT

              1          2          3          4          5          6
          -0.001521  -0.001259  -0.000092   0.002245   0.002195   0.000048

              7          8          9
           0.002839   0.000762  -0.003894


 TANGENTIAL LOCAL GRADIENTS IN A.U.

              1          2          3          4          5          6
          -0.001259  -0.000092   0.002245   0.002195   0.000048   0.002839

              7          8
           0.000762  -0.003894

 COSANG =         0.948547802
 
 RMSQ FORCE :   0.0020992  MAXIMUM :   0.0003000  CONVERGED : NO
 MAX FORCE  :   0.0038938  MAXIMUM :   0.0004500  CONVERGED : NO
 RMSQ FORCE6:   0.0012974  MAXIMUM6:   0.0003000  CONVERGED : NO
 MAX FORCE6 :   0.0023488  MAXIMUM6:   0.0004500  CONVERGED : NO
 RMSQ DR    :   0.0333340  MAXIMUM :   0.0012000  CONVERGED : NO
 MAX DR     :   0.0695800  MAXIMUM :   0.0018000  CONVERGED : NO
 


 HESSIAN EIGENVALUES


                1           2           3           4           5           6
             0.00118     0.08381     0.58244     1.00000     1.00001     1.00108
 


                7           8
             1.35066     4.07361
 


 NEWTON STEP 0.304 EXCEEDED TRUST RADIUS 0.200
 LAMBDA ITERATION CONVERGED IN 6 CYCLES
 LAMBDA FOR LMQA STEP: 0.615E-03

  |TANGENTIAL STEP| =   0.200000  |PARALLEL STEP| =   0.002569


 STEP IN NORMAL COORDINATES

              1          2          3          4          5          6
          -0.019084   0.067368   0.009498   0.057215  -0.140545  -0.020979

              7          8          9
           0.057978   0.090395   0.003822

 DISPLACEMENT STEP IN ANGSTROM

  NO.  ATOM        X             Y             Z

    1  C       -0.007718      0.026515      0.002801
    2  N        0.015292     -0.022406     -0.002764
    3  H       -0.030481      0.071729      0.006935
    4  H       -0.005942     -0.049482      0.004301
    5  H        0.006058     -0.030254     -0.010603


 ACTIVE CARTESIAN DISPLACEMENT STEP

              1          2          3          4          5          6
          -0.019084   0.067368   0.009498   0.057215  -0.140545  -0.020979

              7          8          9
           0.057978   0.090395   0.003822
 
 PREDICTED ENERGY CHANGE: -0.000048713
 
 INTERPOLATION DISTANCE: 7.7871744016


 COORDINATES OF OPTIMIZATION STEP 16 IN ANGSTROM

  NO.  ATOM        X              Y              Z        Z-ATOM   MASS   TYPE

    1  C        -0.300913      -0.055553      -0.003851       6    12.011  QM
    2  N         0.795413       0.371610       0.006507       7    14.007  QM
    3  H        -1.310077      -0.447804      -0.014312       1     1.008  QM
    4  H        -2.668401      -2.265823      -0.088199       1     1.008  QM
    5  H        -3.151759      -1.705682       0.052044       1     1.008  QM


 
 NEW SCF-ENERGY CALCULATED IN 10 CYCLES
 

 TOTAL ENERGY    =        -94.478294694

 ENERGY CHANGE =         -0.000045985
 ENERGY RATIO  =          0.943985159
 TRUST RADIUS  =          0.300000000
 
 BFGS DELTA*GAMMA: 0.104E-03
 
 BFGS DELTA*DE2*DELTA: 0.809E-04
 
 *** ENTERING OPTIMIZATION CYCLE: 17 ***
 

 PROJECTED CARTESIAN GRADIENTS IN A.U.

  NO.  ATOM        X             Y             Z

    1  C       -0.005445     -0.002602     -0.000020
    2  N        0.004666      0.002021      0.000030
    3  H        0.000401      0.000668     -0.000030
    4  H        0.000057      0.000478      0.000063
    5  H        0.000946      0.000305     -0.000077


 ACTIVE CARTESIAN GRADIENTS

              1          2          3          4          5          6
          -0.007118  -0.003419  -0.000004   0.001140  -0.000063   0.000040

              7          8          9
          -0.000020   0.000450  -0.000513


 FULL LOCAL GRADIENT

              1          2          3          4          5          6
          -0.001031  -0.001812  -0.000130   0.007618   0.000831   0.000063

              7          8          9
           0.000432   0.000688  -0.000603


 TANGENTIAL LOCAL GRADIENTS IN A.U.

              1          2          3          4          5          6
          -0.001812  -0.000130   0.007618   0.000831   0.000063   0.000432

              7          8
           0.000688  -0.000603

 COSANG =         0.537097973
 
 RMSQ FORCE :   0.0028074  MAXIMUM :   0.0003000  CONVERGED : NO
 MAX FORCE  :   0.0076180  MAXIMUM :   0.0004500  CONVERGED : NO
 RMSQ FORCE6:   0.0016337  MAXIMUM6:   0.0003000  CONVERGED : NO
 MAX FORCE6 :   0.0052104  MAXIMUM6:   0.0004500  CONVERGED : NO
 RMSQ DR    :   0.0666722  MAXIMUM :   0.0012000  CONVERGED : NO
 MAX DR     :   0.1405448  MAXIMUM :   0.0018000  CONVERGED : NO
 


 HESSIAN EIGENVALUES


                1           2           3           4           5           6
             0.00307     0.08481     0.59896     0.99854     1.00003     1.00018
 


                7           8
             1.35217     4.19983
 


 LAMBDA FOR LMQA STEP: 0.00

  |TANGENTIAL STEP| =   0.018052  |PARALLEL STEP| =   0.000021


 STEP IN NORMAL COORDINATES

              1          2          3          4          5          6
           0.003426  -0.005233  -0.000905  -0.005171   0.012478   0.001939

              7          8          9
          -0.005223  -0.008499   0.000487

 DISPLACEMENT STEP IN ANGSTROM

  NO.  ATOM        X             Y             Z

    1  C        0.001387     -0.002052     -0.000272
    2  N       -0.001927      0.001789      0.000256
    3  H        0.002834     -0.006488     -0.000590
    4  H        0.000643      0.004135     -0.000453
    5  H       -0.001079      0.002768      0.001028


 ACTIVE CARTESIAN DISPLACEMENT STEP

              1          2          3          4          5          6
           0.003426  -0.005233  -0.000905  -0.005171   0.012478   0.001939

              7          8          9
          -0.005223  -0.008499   0.000487
 
 PREDICTED ENERGY CHANGE: -0.000008533
 
 INTERPOLATION DISTANCE: 7.7871744016


 COORDINATES OF OPTIMIZATION STEP 17 IN ANGSTROM

  NO.  ATOM        X              Y              Z        Z-ATOM   MASS   TYPE

    1  C        -0.299527      -0.057605      -0.004123       6    12.011  QM
    2  N         0.793486       0.373399       0.006762       7    14.007  QM
    3  H        -1.307244      -0.454292      -0.014902       1     1.008  QM
    4  H        -2.667759      -2.261689      -0.088652       1     1.008  QM
    5  H        -3.152838      -1.702914       0.053072       1     1.008  QM


 
 NEW SCF-ENERGY CALCULATED IN 9 CYCLES
 

 TOTAL ENERGY    =        -94.478305502

 ENERGY CHANGE =         -0.000010809
 ENERGY RATIO  =          1.266658204
 TRUST RADIUS  =          0.300000000
 
 BFGS DELTA*GAMMA: 0.125E-04
 
 BFGS DELTA*DE2*DELTA: 0.170E-04
 
 *** ENTERING OPTIMIZATION CYCLE: 18 ***
 

 PROJECTED CARTESIAN GRADIENTS IN A.U.

  NO.  ATOM        X             Y             Z

    1  C       -0.001718     -0.001138      0.000010
    2  N        0.001255      0.000685      0.000001
    3  H        0.000208      0.000573     -0.000027
    4  H        0.000252      0.000318      0.000016
    5  H        0.000793      0.000486     -0.000027


 ACTIVE CARTESIAN GRADIENTS

              1          2          3          4          5          6
          -0.002245  -0.001503   0.000024  -0.000277  -0.000308   0.000038

              7          8          9
          -0.000196   0.000391  -0.000164


 FULL LOCAL GRADIENT

              1          2          3          4          5          6
          -0.000959  -0.000994  -0.000019   0.002271   0.000396   0.000057

              7          8          9
           0.000197   0.000606  -0.000247


 TANGENTIAL LOCAL GRADIENTS IN A.U.

              1          2          3          4          5          6
          -0.000994  -0.000019   0.002271   0.000396   0.000057   0.000197

              7          8
           0.000606  -0.000247

 COSANG =         0.972100170
 
 RMSQ FORCE :   0.0009201  MAXIMUM :   0.0003000  CONVERGED : NO
 MAX FORCE  :   0.0022711  MAXIMUM :   0.0004500  CONVERGED : NO
 RMSQ FORCE6:   0.0011107  MAXIMUM6:   0.0003000  CONVERGED : NO
 MAX FORCE6 :   0.0026480  MAXIMUM6:   0.0004500  CONVERGED : NO
 RMSQ DR    :   0.0060174  MAXIMUM :   0.0012000  CONVERGED : NO
 MAX DR     :   0.0124778  MAXIMUM :   0.0018000  CONVERGED : NO
 


 HESSIAN EIGENVALUES


                1           2           3           4           5           6
             0.00327     0.08533     0.60297     0.94157     1.00011     1.00023
 


                7           8
             1.29686     2.98023
 


 LAMBDA FOR LMQA STEP: 0.00

  |TANGENTIAL STEP| =   0.014089  |PARALLEL STEP| =   0.000013


 STEP IN NORMAL COORDINATES

              1          2          3          4          5          6
          -0.002606   0.010275   0.000243   0.002539  -0.006885  -0.001653

              7          8          9
           0.003608   0.003974   0.000826

 DISPLACEMENT STEP IN ANGSTROM

  NO.  ATOM        X             Y             Z

    1  C       -0.001055      0.004046      0.000052
    2  N        0.001041     -0.002926     -0.000116
    3  H       -0.001089      0.002859      0.000595
    4  H        0.000509     -0.003411      0.000260
    5  H        0.000339     -0.002506     -0.000602


 ACTIVE CARTESIAN DISPLACEMENT STEP

              1          2          3          4          5          6
          -0.002606   0.010275   0.000243   0.002539  -0.006885  -0.001653

              7          8          9
           0.003608   0.003974   0.000826
 
 PREDICTED ENERGY CHANGE: -0.000003753
 
 INTERPOLATION DISTANCE: 7.7871744016


 COORDINATES OF OPTIMIZATION STEP 18 IN ANGSTROM

  NO.  ATOM        X              Y              Z        Z-ATOM   MASS   TYPE

    1  C        -0.300581      -0.053559      -0.004071       6    12.011  QM
    2  N         0.794527       0.370473       0.006646       7    14.007  QM
    3  H        -1.308333      -0.451432      -0.014307       1     1.008  QM
    4  H        -2.667250      -2.265100      -0.088392       1     1.008  QM
    5  H        -3.152499      -1.705421       0.052470       1     1.008  QM


 
 NEW SCF-ENERGY CALCULATED IN 9 CYCLES
 

 TOTAL ENERGY    =        -94.478310355

 ENERGY CHANGE =         -0.000004853
 ENERGY RATIO  =          1.293227782
 TRUST RADIUS  =          0.300000000
 
 BFGS DELTA*GAMMA: 0.534E-05
 
 BFGS DELTA*DE2*DELTA: 0.755E-05
 
 *** ENTERING OPTIMIZATION CYCLE: 19 ***
 

 PROJECTED CARTESIAN GRADIENTS IN A.U.

  NO.  ATOM        X             Y             Z

    1  C       -0.000348     -0.000261      0.000010
    2  N        0.000043      0.000014     -0.000004
    3  H       -0.000045      0.000212     -0.000015
    4  H        0.000537     -0.000073     -0.000061
    5  H        0.000547      0.000709      0.000055


 ACTIVE CARTESIAN GRADIENTS

              1          2          3          4          5          6
          -0.000455  -0.000346   0.000018  -0.000632  -0.000302   0.000030

              7          8          9
          -0.000502   0.000308   0.000421


 FULL LOCAL GRADIENT

              1          2          3          4          5          6
          -0.000876  -0.000239   0.000010   0.000275   0.000202   0.000044

              7          8          9
          -0.000187   0.000494   0.000349


 TANGENTIAL LOCAL GRADIENTS IN A.U.

              1          2          3          4          5          6
          -0.000239   0.000010   0.000275   0.000202   0.000044  -0.000187

              7          8
           0.000494   0.000349

 COSANG =         0.567492500
 
 RMSQ FORCE :   0.0002682  MAXIMUM :   0.0003000  CONVERGED :YES
 MAX FORCE  :   0.0004936  MAXIMUM :   0.0004500  CONVERGED : NO
 RMSQ FORCE6:   0.0016774  MAXIMUM6:   0.0003000  CONVERGED : NO
 MAX FORCE6 :   0.0040610  MAXIMUM6:   0.0004500  CONVERGED : NO
 RMSQ DR    :   0.0046963  MAXIMUM :   0.0012000  CONVERGED : NO
 MAX DR     :   0.0102747  MAXIMUM :   0.0018000  CONVERGED : NO
 


 HESSIAN EIGENVALUES


                1           2           3           4           5           6
             0.00298     0.06842     0.60900     0.84613     1.00011     1.00024
 


                7           8
             1.40494     3.03736
 


 LAMBDA FOR LMQA STEP: 0.00

  |TANGENTIAL STEP| =   0.014958  |PARALLEL STEP| =   0.000014


 STEP IN NORMAL COORDINATES

              1          2          3          4          5          6
          -0.002252   0.008031   0.000501   0.003594  -0.009469  -0.001792

              7          8          9
           0.004522   0.005262   0.000073

 DISPLACEMENT STEP IN ANGSTROM

  NO.  ATOM        X             Y             Z

    1  C       -0.000912      0.003162      0.000139
    2  N        0.001195     -0.002448     -0.000173
    3  H       -0.001855      0.004459      0.000592
    4  H        0.000107     -0.003450      0.000362
    5  H        0.000441     -0.002798     -0.000786


 ACTIVE CARTESIAN DISPLACEMENT STEP

              1          2          3          4          5          6
          -0.002252   0.008031   0.000501   0.003594  -0.009469  -0.001792

              7          8          9
           0.004522   0.005262   0.000073
 
 PREDICTED ENERGY CHANGE: -0.000000903
 
 INTERPOLATION DISTANCE: 7.7871744016
 
 *** SCFTOL TIGHTEN TO 0.100E-08 ***
 
 *** CDFTOL TIGHTEN TO 0.500E-05 ***


 COORDINATES OF OPTIMIZATION STEP 19 IN ANGSTROM

  NO.  ATOM        X              Y              Z        Z-ATOM   MASS   TYPE

    1  C        -0.301493      -0.050398      -0.003933       6    12.011  QM
    2  N         0.795722       0.368025       0.006473       7    14.007  QM
    3  H        -1.310188      -0.446974      -0.013715       1     1.008  QM
    4  H        -2.667143      -2.268550      -0.088030       1     1.008  QM
    5  H        -3.152057      -1.708219       0.051684       1     1.008  QM


 
 NEW SCF-ENERGY CALCULATED IN 9 CYCLES
 

 TOTAL ENERGY    =        -94.478311591

 ENERGY CHANGE =         -0.000001236
 ENERGY RATIO  =          1.367567015
 TRUST RADIUS  =          0.300000000
 
 BFGS DELTA*GAMMA: 0.119E-05
 
 BFGS DELTA*DE2*DELTA: 0.185E-05
 
 *** ENTERING OPTIMIZATION CYCLE: 20 ***
 

 PROJECTED CARTESIAN GRADIENTS IN A.U.

  NO.  ATOM        X             Y             Z

    1  C       -0.000089      0.000014      0.000007
    2  N       -0.000127     -0.000150     -0.000002
    3  H       -0.000295     -0.000016     -0.000010
    4  H        0.000551     -0.000160     -0.000068
    5  H        0.000525      0.000686      0.000063


 ACTIVE CARTESIAN GRADIENTS

              1          2          3          4          5          6
          -0.000117   0.000019   0.000012  -0.000521  -0.000296   0.000028

              7          8          9
          -0.000741   0.000265   0.000473


 FULL LOCAL GRADIENT

              1          2          3          4          5          6
          -0.000789   0.000045   0.000010  -0.000073   0.000064   0.000038

              7          8          9
          -0.000481   0.000430   0.000408


 TANGENTIAL LOCAL GRADIENTS IN A.U.

              1          2          3          4          5          6
           0.000045   0.000010  -0.000073   0.000064   0.000038  -0.000481

              7          8
           0.000430   0.000408

 COSANG =         0.731804436
 
 RMSQ FORCE :   0.0002729  MAXIMUM :   0.0003000  CONVERGED :YES
 MAX FORCE  :   0.0004807  MAXIMUM :   0.0004500  CONVERGED : NO
 RMSQ FORCE6:   0.0016122  MAXIMUM6:   0.0003000  CONVERGED : NO
 MAX FORCE6 :   0.0039572  MAXIMUM6:   0.0004500  CONVERGED : NO
 RMSQ DR    :   0.0049860  MAXIMUM :   0.0012000  CONVERGED : NO
 MAX DR     :   0.0094690  MAXIMUM :   0.0018000  CONVERGED : NO
 


 HESSIAN EIGENVALUES


                1           2           3           4           5           6
             0.00237     0.06851     0.59560     0.70070     1.00007     1.00016
 


                7           8
             1.40658     3.14606
 


 LAMBDA FOR LMQA STEP: 0.00

  |TANGENTIAL STEP| =   0.012152  |PARALLEL STEP| =   0.000009


 STEP IN NORMAL COORDINATES

              1          2          3          4          5          6
          -0.001522   0.005680   0.000443   0.002944  -0.008188  -0.001478

              7          8          9
           0.004341   0.004014  -0.000174

 DISPLACEMENT STEP IN ANGSTROM

  NO.  ATOM        X             Y             Z

    1  C       -0.000616      0.002236      0.000126
    2  N        0.000903     -0.001810     -0.000150
    3  H       -0.001478      0.004037      0.000468
    4  H        0.000077     -0.002577      0.000321
    5  H        0.000164     -0.002432     -0.000665


 ACTIVE CARTESIAN DISPLACEMENT STEP

              1          2          3          4          5          6
          -0.001522   0.005680   0.000443   0.002944  -0.008188  -0.001478

              7          8          9
           0.004341   0.004014  -0.000174
 
 PREDICTED ENERGY CHANGE: -0.000000541
 
 INTERPOLATION DISTANCE: 7.7871744016


 COORDINATES OF OPTIMIZATION STEP 20 IN ANGSTROM

  NO.  ATOM        X              Y              Z        Z-ATOM   MASS   TYPE

    1  C        -0.302110      -0.048162      -0.003806       6    12.011  QM
    2  N         0.796625       0.366215       0.006323       7    14.007  QM
    3  H        -1.311667      -0.442937      -0.013248       1     1.008  QM
    4  H        -2.667066      -2.271128      -0.087709       1     1.008  QM
    5  H        -3.151893      -1.710650       0.051018       1     1.008  QM


 
 NEW SCF-ENERGY CALCULATED IN 9 CYCLES
 

 TOTAL ENERGY    =        -94.478312522

 ENERGY CHANGE =         -0.000000932
 ENERGY RATIO  =          1.721650569
 TRUST RADIUS  =          0.300000000
 
 BFGS DELTA*GAMMA: 0.338E-06
 
 BFGS DELTA*DE2*DELTA: 0.111E-05
 
 *** ENTERING OPTIMIZATION CYCLE: 21 ***
 

 PROJECTED CARTESIAN GRADIENTS IN A.U.

  NO.  ATOM        X             Y             Z

    1  C       -0.000005      0.000131      0.000004
    2  N       -0.000180     -0.000217     -0.000001
    3  H       -0.000384     -0.000112     -0.000006
    4  H        0.000488     -0.000126     -0.000051
    5  H        0.000583      0.000597      0.000047


 ACTIVE CARTESIAN GRADIENTS

              1          2          3          4          5          6
          -0.000006   0.000175   0.000008  -0.000474  -0.000286   0.000025

              7          8          9
          -0.000830   0.000252   0.000350


 FULL LOCAL GRADIENT

              1          2          3          4          5          6
          -0.000738   0.000172   0.000009  -0.000191   0.000019   0.000034

              7          8          9
          -0.000592   0.000409   0.000289


 TANGENTIAL LOCAL GRADIENTS IN A.U.

              1          2          3          4          5          6
           0.000172   0.000009  -0.000191   0.000019   0.000034  -0.000592

              7          8
           0.000409   0.000289

 COSANG =         0.954597071
 
 RMSQ FORCE :   0.0002890  MAXIMUM :   0.0003000  CONVERGED :YES
 MAX FORCE  :   0.0005918  MAXIMUM :   0.0004500  CONVERGED : NO
 RMSQ FORCE6:   0.0014155  MAXIMUM6:   0.0003000  CONVERGED : NO
 MAX FORCE6 :   0.0035528  MAXIMUM6:   0.0004500  CONVERGED : NO
 RMSQ DR    :   0.0040505  MAXIMUM :   0.0012000  CONVERGED : NO
 MAX DR     :   0.0081882  MAXIMUM :   0.0018000  CONVERGED : NO
 


 HESSIAN EIGENVALUES


                1           2           3           4           5           6
             0.00131     0.07633     0.33415     0.70901     0.99985     1.00034
 


                7           8
             1.24417     3.18880
 


 LAMBDA FOR LMQA STEP: 0.00

  |TANGENTIAL STEP| =   0.039318  |PARALLEL STEP| =   0.000099


 STEP IN NORMAL COORDINATES

              1          2          3          4          5          6
          -0.004104   0.016266   0.001521   0.009495  -0.027502  -0.004787

              7          8          9
           0.015276   0.012614  -0.000489

 DISPLACEMENT STEP IN ANGSTROM

  NO.  ATOM        X             Y             Z

    1  C       -0.001662      0.006405      0.000442
    2  N        0.002717     -0.005403     -0.000505
    3  H       -0.004775      0.013949      0.001471
    4  H        0.000315     -0.008003      0.001047
    5  H        0.000069     -0.007914     -0.002160


 ACTIVE CARTESIAN DISPLACEMENT STEP

              1          2          3          4          5          6
          -0.004104   0.016266   0.001521   0.009495  -0.027502  -0.004787

              7          8          9
           0.015276   0.012614  -0.000489
 
 PREDICTED ENERGY CHANGE: -0.000001719
 
 INTERPOLATION DISTANCE: 7.7871744016


 COORDINATES OF OPTIMIZATION STEP 21 IN ANGSTROM

  NO.  ATOM        X              Y              Z        Z-ATOM   MASS   TYPE

    1  C        -0.303772      -0.041757      -0.003365       6    12.011  QM
    2  N         0.799342       0.360812       0.005818       7    14.007  QM
    3  H        -1.316442      -0.428988      -0.011777       1     1.008  QM
    4  H        -2.666751      -2.279130      -0.086661       1     1.008  QM
    5  H        -3.151824      -1.718565       0.048858       1     1.008  QM


 
 NEW SCF-ENERGY CALCULATED IN 9 CYCLES
 

 TOTAL ENERGY    =        -94.478315172

 ENERGY CHANGE =         -0.000002650
 ENERGY RATIO  =          1.541180154
 TRUST RADIUS  =          0.300000000
 
 BFGS DELTA*GAMMA: 0.198E-05
 
 BFGS DELTA*DE2*DELTA: 0.366E-05
 
 *** ENTERING OPTIMIZATION CYCLE: 22 ***
 

 PROJECTED CARTESIAN GRADIENTS IN A.U.

  NO.  ATOM        X             Y             Z

    1  C        0.000092      0.000317     -0.000001
    2  N       -0.000234     -0.000322      0.000001
    3  H       -0.000501     -0.000251      0.000004
    4  H        0.000312     -0.000017     -0.000008
    5  H        0.000743      0.000375      0.000004


 ACTIVE CARTESIAN GRADIENTS

              1          2          3          4          5          6
           0.000120   0.000424  -0.000001  -0.000392  -0.000267  -0.000944

              7          8          9
           0.000251  -0.000001   0.000011


 FULL LOCAL GRADIENT

              1          2          3          4          5          6
          -0.000288   0.000385   0.000003  -0.000335  -0.000047  -0.000937

              7          8          9
           0.000381   0.000061  -0.000013


 TANGENTIAL LOCAL GRADIENTS IN A.U.

              1          2          3          4          5          6
           0.000385   0.000003  -0.000335  -0.000047  -0.000937   0.000381

              7          8
           0.000061  -0.000013

 COSANG =        -0.115579202
 
 RMSQ FORCE :   0.0004015  MAXIMUM :   0.0003000  CONVERGED : NO
 MAX FORCE  :   0.0009370  MAXIMUM :   0.0004500  CONVERGED : NO
 RMSQ FORCE6:   0.0011049  MAXIMUM6:   0.0003000  CONVERGED : NO
 MAX FORCE6 :   0.0030640  MAXIMUM6:   0.0004500  CONVERGED : NO
 RMSQ DR    :   0.0131059  MAXIMUM :   0.0012000  CONVERGED : NO
 MAX DR     :   0.0275019  MAXIMUM :   0.0018000  CONVERGED : NO
 


 HESSIAN EIGENVALUES


                1           2           3           4           5           6
             0.00134     0.10533     0.27147     0.61020     0.97456     1.00060
 


                7           8
             1.26347     3.19795
 


 LAMBDA FOR LMQA STEP: 0.00

  |TANGENTIAL STEP| =   0.040217  |PARALLEL STEP| =   0.000104


 STEP IN NORMAL COORDINATES

              1          2          3          4          5          6
          -0.002195   0.012860   0.001738   0.010932  -0.027502   0.018193

              7          8          9
           0.014491   0.005200  -0.000551

 DISPLACEMENT STEP IN ANGSTROM

  NO.  ATOM        X             Y             Z

    1  C       -0.000889      0.005067      0.000519
    2  N        0.002502     -0.004405     -0.000545
    3  H       -0.004587      0.015329      0.001416
    4  H       -0.001068     -0.008518      0.001047
    5  H       -0.000603     -0.007880     -0.002223


 ACTIVE CARTESIAN DISPLACEMENT STEP

              1          2          3          4          5          6
          -0.002195   0.012860   0.001738   0.010932  -0.027502   0.018193

              7          8          9
           0.014491   0.005200  -0.000551
 
 PREDICTED ENERGY CHANGE: -0.000002674
 
 INTERPOLATION DISTANCE: 7.7871744016


 COORDINATES OF OPTIMIZATION STEP 22 IN ANGSTROM

  NO.  ATOM        X              Y              Z        Z-ATOM   MASS   TYPE

    1  C        -0.304661      -0.036690      -0.002846       6    12.011  QM
    2  N         0.801844       0.356407       0.005273       7    14.007  QM
    3  H        -1.321029      -0.413659      -0.010360       1     1.008  QM
    4  H        -2.667819      -2.287648      -0.085614       1     1.008  QM
    5  H        -3.152427      -1.726445       0.046635       1     1.008  QM


 
 NEW SCF-ENERGY CALCULATED IN 9 CYCLES
 

 TOTAL ENERGY    =        -94.478319767

 ENERGY CHANGE =         -0.000004596
 ENERGY RATIO  =          1.718477932
 TRUST RADIUS  =          0.300000000
 
 BFGS DELTA*GAMMA: 0.150E-05
 
 BFGS DELTA*DE2*DELTA: 0.524E-05
 
 *** ENTERING OPTIMIZATION CYCLE: 23 ***
 

 PROJECTED CARTESIAN GRADIENTS IN A.U.

  NO.  ATOM        X             Y             Z

    1  C        0.000107      0.000240      0.000000
    2  N       -0.000252     -0.000281     -0.000000
    3  H       -0.000436     -0.000146      0.000006
    4  H        0.000096      0.000168      0.000038
    5  H        0.000912      0.000195     -0.000045


 ACTIVE CARTESIAN GRADIENTS

              1          2          3          4          5          6
           0.000140   0.000321   0.000001  -0.000424  -0.000286  -0.000845

              7          8          9
           0.000316   0.000002  -0.000368


 FULL LOCAL GRADIENT

              1          2          3          4          5          6
          -0.000265   0.000278   0.000004  -0.000342  -0.000047  -0.000837

              7          8          9
           0.000456   0.000066  -0.000391


 TANGENTIAL LOCAL GRADIENTS IN A.U.

              1          2          3          4          5          6
           0.000278   0.000004  -0.000342  -0.000047  -0.000837   0.000456

              7          8
           0.000066  -0.000391

 COSANG =         0.933403635
 
 RMSQ FORCE :   0.0003973  MAXIMUM :   0.0003000  CONVERGED : NO
 MAX FORCE  :   0.0008371  MAXIMUM :   0.0004500  CONVERGED : NO
 RMSQ FORCE6:   0.0002519  MAXIMUM6:   0.0003000  CONVERGED :YES
 MAX FORCE6 :   0.0006887  MAXIMUM6:   0.0004500  CONVERGED : NO
 RMSQ DR    :   0.0134057  MAXIMUM :   0.0012000  CONVERGED : NO
 MAX DR     :   0.0275023  MAXIMUM :   0.0018000  CONVERGED : NO
 


 HESSIAN EIGENVALUES


                1           2           3           4           5           6
             0.00070     0.10598     0.13762     0.57702     0.98608     1.00112
 


                7           8
             1.34015     3.14198
 


 LAMBDA FOR LMQA STEP: 0.00

  |TANGENTIAL STEP| =   0.107155  |PARALLEL STEP| =   0.000737


 STEP IN NORMAL COORDINATES

              1          2          3          4          5          6
          -0.006135   0.035651   0.004430   0.028242  -0.072083   0.051929

              7          8          9
           0.035686   0.013782  -0.000862

 DISPLACEMENT STEP IN ANGSTROM

  NO.  ATOM        X             Y             Z

    1  C       -0.002485      0.014046      0.001329
    2  N        0.006555     -0.012118     -0.001422
    3  H       -0.010832      0.040761      0.003749
    4  H       -0.002063     -0.022225      0.002757
    5  H       -0.002960     -0.021850     -0.005793


 ACTIVE CARTESIAN DISPLACEMENT STEP

              1          2          3          4          5          6
          -0.006135   0.035651   0.004430   0.028242  -0.072083   0.051929

              7          8          9
           0.035686   0.013782  -0.000862
 
 PREDICTED ENERGY CHANGE: -0.000006347
 
 INTERPOLATION DISTANCE: 7.7871744016


 COORDINATES OF OPTIMIZATION STEP 23 IN ANGSTROM

  NO.  ATOM        X              Y              Z        Z-ATOM   MASS   TYPE

    1  C        -0.307146      -0.022644      -0.001517       6    12.011  QM
    2  N         0.808399       0.344289       0.003851       7    14.007  QM
    3  H        -1.331861      -0.372897      -0.006611       1     1.008  QM
    4  H        -2.669882      -2.309873      -0.082858       1     1.008  QM
    5  H        -3.155387      -1.748295       0.040843       1     1.008  QM


 
 NEW SCF-ENERGY CALCULATED IN 12 CYCLES
 

 TOTAL ENERGY    =        -94.478327639

 ENERGY CHANGE =         -0.000007872
 ENERGY RATIO  =          1.240148377
 TRUST RADIUS  =          0.300000000
 
 BFGS DELTA*GAMMA: 0.963E-05
 
 BFGS DELTA*DE2*DELTA: 0.134E-04
 
 *** ENTERING OPTIMIZATION CYCLE: 24 ***
 

 PROJECTED CARTESIAN GRADIENTS IN A.U.

  NO.  ATOM        X             Y             Z

    1  C       -0.000496     -0.000070     -0.000002
    2  N        0.000119     -0.000099      0.000001
    3  H        0.000289      0.000236      0.000014
    4  H       -0.000205      0.000430      0.000099
    5  H        0.001184     -0.000055     -0.000109


 ACTIVE CARTESIAN GRADIENTS

              1          2          3          4          5          6
          -0.000648  -0.000091  -0.000002  -0.000700  -0.000130  -0.000228

              7          8          9
           0.000495   0.000009  -0.000914


 FULL LOCAL GRADIENT

              1          2          3          4          5          6
          -0.000474   0.000078  -0.000010   0.000377   0.000386  -0.000207

              7          8          9
           0.000753   0.000129  -0.000957


 TANGENTIAL LOCAL GRADIENTS IN A.U.

              1          2          3          4          5          6
           0.000078  -0.000010   0.000377   0.000386  -0.000207   0.000753

              7          8
           0.000129  -0.000957

 COSANG =         0.507903862
 
 *** CONVERGED BY RMSQ FORCE AND MAX FORCE DESVIATION ***
 *** AFTER 23 OPTIMIZATION CYCLES ***
 
 
 RMSQ FORCE :   0.0004798  MAXIMUM :   0.0003000  CONVERGED : NO
 MAX FORCE  :   0.0009573  MAXIMUM :   0.0004500  CONVERGED : NO
 RMSQ FORCE6:   0.0001655  MAXIMUM6:   0.0003000  CONVERGED :YES
 MAX FORCE6 :   0.0003437  MAXIMUM6:   0.0004500  CONVERGED :YES
 RMSQ DR    :   0.0357191  MAXIMUM :   0.0012000  CONVERGED : NO
 MAX DR     :   0.0720832  MAXIMUM :   0.0018000  CONVERGED : NO
 
 
 *** THE GEOMETRY IS OPTIMIZED ***
 
 
 INTERPOLATION DISTANCE: 7.7871744016


 RELAXED REACTANT COORDINATES OF SADDLE STEP 2 IN ANGSTROM

  NO.  ATOM        X              Y              Z        Z-ATOM   MASS   TYPE

    1  C        -0.307146      -0.022644      -0.001517       6    12.011  QM
    2  N         0.808399       0.344289       0.003851       7    14.007  QM
    3  H        -1.331861      -0.372897      -0.006611       1     1.008  QM
    4  H        -2.669882      -2.309873      -0.082858       1     1.008  QM
    5  H        -3.155387      -1.748295       0.040843       1     1.008  QM


 NUMBER OF CONSTRAINED OPTIMIZATION CYCLES: 23
 
 RELAXED REACTANT ENERGY = -94.478327638949
 
 ANGLE BETWEEN SUCCESSIVE SADDLE GRADIENTS: 101.974
 
 RMSQ FORCE :   0.0003952  MAXIMUM :   0.0003000  CONVERGED :NO 
 MAX FORCE  :   0.0010832  MAXIMUM :   0.0004500  CONVERGED :NO 


 UNRELAXED COORDINATES OF SADDLE STEP 3 IN ANGSTROM

  NO.  ATOM        X              Y              Z        Z-ATOM   MASS   TYPE

    1  C        -0.337385      -0.022864      -0.001273       6    12.011  QM
    2  N         0.796034       0.319708       0.003803       7    14.007  QM
    3  H        -1.332401      -0.260117      -0.007086       1     1.008  QM
    4  H        -2.346257      -2.177576      -0.076558       1     1.008  QM
    5  H        -2.968113      -1.673987       0.037871       1     1.008  QM


 UNRELAXED SCF-ENERGY CALCULATED IN 12 CYCLES
 
 UNRELAXED TOTAL SADDLE ENERGY = -94.472543876239
 
 
 
 
 ***************************************
 *** MOLECULAR GEOMETRY OPTIMIZATION ***
 ***************************************
 
 INTERPOLATION DISTANCE: 6.9882944059
 
 *** ACTIVE DEGREES OF FREEDOM: 9 ***
 
 *** ENTERING OPTIMIZATION CYCLE: 1 ***
 

 PROJECTED CARTESIAN GRADIENTS IN A.U.

  NO.  ATOM        X             Y             Z

    1  C       -0.058393     -0.018999     -0.000253
    2  N        0.037178      0.011570      0.000150
    3  H        0.053797      0.015705      0.000267
    4  H        0.028638     -0.016669     -0.004462
    5  H       -0.019453      0.023422      0.004508


 ACTIVE CARTESIAN GRADIENTS

              1          2          3          4          5          6
          -0.076266  -0.025343  -0.000251  -0.022349   0.020034   0.033255

              7          8          9
           0.005226   0.000135   0.044719


 FULL LOCAL GRADIENT

              1          2          3          4          5          6
          -0.019193  -0.006303  -0.003583   0.068256   0.045126   0.038481

              7          8          9
           0.008098  -0.000192   0.042781


 TANGENTIAL LOCAL GRADIENTS IN A.U.

              1          2          3          4          5          6
          -0.006303  -0.003583   0.068256   0.045126   0.038481   0.008098

              7          8
          -0.000192   0.042781
 
 RMSQ FORCE :   0.0355746  MAXIMUM :   0.0003000  CONVERGED : NO
 MAX FORCE  :   0.0682561  MAXIMUM :   0.0004500  CONVERGED : NO
 RMSQ FORCE6:   4.9644254  MAXIMUM6:   0.0003000  CONVERGED : NO
 MAX FORCE6 :   4.9317439  MAXIMUM6:   0.0004500  CONVERGED : NO
 


 HESSIAN EIGENVALUES


                1           2           3           4           5           6
             1.00000     1.00000     1.00000     1.00000     1.00000     1.00000
 


                7           8
             1.00000     1.00000
 


 LAMBDA FOR LMQA STEP: 0.00

  |TANGENTIAL STEP| =   0.100620  |PARALLEL STEP| =   0.000724


 STEP IN NORMAL COORDINATES

              1          2          3          4          5          6
           0.071579   0.024185   0.000452   0.008456  -0.031675  -0.038225

              7          8          9
          -0.009042   0.000324  -0.042407

 DISPLACEMENT STEP IN ANGSTROM

  NO.  ATOM        X             Y             Z

    1  C        0.029001      0.009592      0.000191
    2  N       -0.020949     -0.008087     -0.000156
    3  H       -0.028855     -0.005352     -0.000102
    4  H       -0.007611      0.012488      0.002465
    5  H        0.014446     -0.010101     -0.002440


 ACTIVE CARTESIAN DISPLACEMENT STEP

              1          2          3          4          5          6
           0.071579   0.024185   0.000452   0.008456  -0.031675  -0.038225

              7          8          9
          -0.009042   0.000324  -0.042407
 
 PREDICTED ENERGY CHANGE: -0.005048056
 
 INTERPOLATION DISTANCE: 6.9882944059
 
 *** SCFTOL TIGHTEN TO 0.500E-05 ***
 
 *** CDFTOL TIGHTEN TO 0.100E-03 ***


 COORDINATES OF OPTIMIZATION STEP 1 IN ANGSTROM

  NO.  ATOM        X              Y              Z        Z-ATOM   MASS   TYPE

    1  C        -0.308384      -0.013272      -0.001082       6    12.011  QM
    2  N         0.775085       0.311621       0.003647       7    14.007  QM
    3  H        -1.361256      -0.265469      -0.007188       1     1.008  QM
    4  H        -2.353868      -2.165088      -0.074093       1     1.008  QM
    5  H        -2.953667      -1.684088       0.035431       1     1.008  QM


 
 NEW SCF-ENERGY CALCULATED IN 9 CYCLES
 

 TOTAL ENERGY    =        -94.472674147

 ENERGY CHANGE =         -0.000130271
 ENERGY RATIO  =          0.025806220
 TRUST RADIUS  =          0.100000000
 
 BFGS DELTA*GAMMA: 0.204E-01
 
 BFGS DELTA*DE2*DELTA: 0.101E-01
 
 *** ENTERING OPTIMIZATION CYCLE: 2 ***
 

 PROJECTED CARTESIAN GRADIENTS IN A.U.

  NO.  ATOM        X             Y             Z

    1  C        0.110358      0.029092      0.000525
    2  N       -0.102793     -0.028872     -0.000469
    3  H       -0.001080      0.002544     -0.000075
    4  H        0.012854     -0.007215     -0.002084
    5  H       -0.009541      0.011873      0.002095


 ACTIVE CARTESIAN GRADIENTS

              1          2          3          4          5          6
           0.144122   0.038784   0.000600  -0.046044  -0.007185  -0.001569

              7          8          9
           0.000631   0.000000   0.021007


 FULL LOCAL GRADIENT

              1          2          3          4          5          6
          -0.001394   0.002538   0.006505  -0.155853  -0.010300  -0.001900

              7          8          9
           0.000412   0.000028   0.020994


 TANGENTIAL LOCAL GRADIENTS IN A.U.

              1          2          3          4          5          6
           0.002538   0.006505  -0.155853  -0.010300  -0.001900   0.000412

              7          8
           0.000028   0.020994

 COSANG =        -0.649708870
 
 RMSQ FORCE :   0.0557780  MAXIMUM :   0.0003000  CONVERGED : NO
 MAX FORCE  :   0.1558528  MAXIMUM :   0.0004500  CONVERGED : NO
 RMSQ FORCE6:   4.4222558  MAXIMUM6:   0.0003000  CONVERGED : NO
 MAX FORCE6 :   4.3329140  MAXIMUM6:   0.0004500  CONVERGED : NO
 RMSQ DR    :   0.0335410  MAXIMUM :   0.0012000  CONVERGED : NO
 MAX DR     :   0.0715795  MAXIMUM :   0.0018000  CONVERGED : NO
 


 HESSIAN EIGENVALUES


                1           2           3           4           5           6
             0.65567     1.00000     1.00000     1.00000     1.00000     1.00000
 


                7           8
             1.00000     3.06522
 


 LAMBDA FOR LMQA STEP: 0.00

  |TANGENTIAL STEP| =   0.030824  |PARALLEL STEP| =   0.000068


 STEP IN NORMAL COORDINATES

              1          2          3          4          5          6
          -0.023299  -0.005381  -0.000062   0.012559  -0.004159  -0.006403

              7          8          9
          -0.001866   0.000072  -0.012603

 DISPLACEMENT STEP IN ANGSTROM

  NO.  ATOM        X             Y             Z

    1  C       -0.009441     -0.002140     -0.000033
    2  N        0.009781      0.002316      0.000032
    3  H       -0.004943     -0.001209     -0.000008
    4  H       -0.002833      0.003234      0.000709
    5  H        0.003904     -0.003272     -0.000705


 ACTIVE CARTESIAN DISPLACEMENT STEP

              1          2          3          4          5          6
          -0.023299  -0.005381  -0.000062   0.012559  -0.004159  -0.006403

              7          8          9
          -0.001866   0.000072  -0.012603
 
 PREDICTED ENERGY CHANGE: -0.003277807
 
 INTERPOLATION DISTANCE: 6.9882944059


 COORDINATES OF OPTIMIZATION STEP 2 IN ANGSTROM

  NO.  ATOM        X              Y              Z        Z-ATOM   MASS   TYPE

    1  C        -0.317825      -0.015412      -0.001115       6    12.011  QM
    2  N         0.784866       0.313937       0.003679       7    14.007  QM
    3  H        -1.366199      -0.266678      -0.007197       1     1.008  QM
    4  H        -2.356701      -2.161853      -0.073384       1     1.008  QM
    5  H        -2.949763      -1.687360       0.034726       1     1.008  QM


 
 NEW SCF-ENERGY CALCULATED IN 9 CYCLES
 

 TOTAL ENERGY    =        -94.475946925

 ENERGY CHANGE =         -0.003272778
 ENERGY RATIO  =          0.998465833
 TRUST RADIUS  =          0.100000000
 
 BFGS DELTA*GAMMA: 0.216E-02
 
 BFGS DELTA*DE2*DELTA: 0.219E-02
 
 *** ENTERING OPTIMIZATION CYCLE: 3 ***
 

 PROJECTED CARTESIAN GRADIENTS IN A.U.

  NO.  ATOM        X             Y             Z

    1  C        0.053896      0.012452      0.000274
    2  N       -0.051436     -0.013574     -0.000243
    3  H        0.002574      0.003227     -0.000052
    4  H        0.008404     -0.003835     -0.001287
    5  H       -0.005284      0.008222      0.001297


 ACTIVE CARTESIAN GRADIENTS

              1          2          3          4          5          6
           0.070387   0.016566   0.000332  -0.026102  -0.003156   0.000902

              7          8          9
           0.000925  -0.000006   0.013013


 FULL LOCAL GRADIENT

              1          2          3          4          5          6
          -0.003278  -0.001083   0.003234  -0.076801  -0.002298   0.001419

              7          8          9
           0.001270  -0.000045   0.012705


 TANGENTIAL LOCAL GRADIENTS IN A.U.

              1          2          3          4          5          6
          -0.001083   0.003234  -0.076801  -0.002298   0.001419   0.001270

              7          8
          -0.000045   0.012705

 COSANG =         0.997908089
 
 RMSQ FORCE :   0.0275690  MAXIMUM :   0.0003000  CONVERGED : NO
 MAX FORCE  :   0.0768013  MAXIMUM :   0.0004500  CONVERGED : NO
 RMSQ FORCE6:   3.8516508  MAXIMUM6:   0.0003000  CONVERGED : NO
 MAX FORCE6 :   3.8136591  MAXIMUM6:   0.0004500  CONVERGED : NO
 RMSQ DR    :   0.0102748  MAXIMUM :   0.0012000  CONVERGED : NO
 MAX DR     :   0.0232987  MAXIMUM :   0.0018000  CONVERGED : NO
 


 HESSIAN EIGENVALUES


                1           2           3           4           5           6
             0.61270     0.99963     1.00000     1.00000     1.00000     1.00000
 


                7           8
             1.00000     3.23624
 


 LAMBDA FOR LMQA STEP: 0.00

  |TANGENTIAL STEP| =   0.039928  |PARALLEL STEP| =   0.000114


 STEP IN NORMAL COORDINATES

              1          2          3          4          5          6
          -0.023780  -0.000394  -0.000083   0.018038  -0.009407  -0.013108

              7          8          9
          -0.004585   0.000218  -0.020539

 DISPLACEMENT STEP IN ANGSTROM

  NO.  ATOM        X             Y             Z

    1  C       -0.009636     -0.000187     -0.000035
    2  N        0.010880      0.001181      0.000026
    3  H       -0.010007     -0.002963      0.000010
    4  H       -0.003844      0.005261      0.001191
    5  H        0.006556     -0.006052     -0.001178


 ACTIVE CARTESIAN DISPLACEMENT STEP

              1          2          3          4          5          6
          -0.023780  -0.000394  -0.000083   0.018038  -0.009407  -0.013108

              7          8          9
          -0.004585   0.000218  -0.020539
 
 PREDICTED ENERGY CHANGE: -0.001202167
 
 INTERPOLATION DISTANCE: 6.9882944059


 COORDINATES OF OPTIMIZATION STEP 3 IN ANGSTROM

  NO.  ATOM        X              Y              Z        Z-ATOM   MASS   TYPE

    1  C        -0.327460      -0.015599      -0.001150       6    12.011  QM
    2  N         0.795746       0.315117       0.003705       7    14.007  QM
    3  H        -1.376206      -0.269640      -0.007187       1     1.008  QM
    4  H        -2.360545      -2.156593      -0.072193       1     1.008  QM
    5  H        -2.943207      -1.693412       0.033548       1     1.008  QM


 
 NEW SCF-ENERGY CALCULATED IN 9 CYCLES
 

 TOTAL ENERGY    =        -94.477264495

 ENERGY CHANGE =         -0.001317570
 ENERGY RATIO  =          1.095995727
 TRUST RADIUS  =          0.100000000
 
 BFGS DELTA*GAMMA: 0.214E-02
 
 BFGS DELTA*DE2*DELTA: 0.241E-02
 
 *** ENTERING OPTIMIZATION CYCLE: 4 ***
 

 PROJECTED CARTESIAN GRADIENTS IN A.U.

  NO.  ATOM        X             Y             Z

    1  C        0.005742     -0.001585      0.000062
    2  N       -0.006497     -0.000279     -0.000045
    3  H        0.001949      0.002685     -0.000052
    4  H        0.000358      0.002073      0.000118
    5  H        0.002093      0.001753     -0.000111


 ACTIVE CARTESIAN GRADIENTS

              1          2          3          4          5          6
           0.007499  -0.002172   0.000106  -0.006038  -0.001006   0.000612

              7          8          9
           0.000806  -0.000023  -0.001113


 FULL LOCAL GRADIENT

              1          2          3          4          5          6
          -0.002727  -0.003955   0.000381  -0.008341   0.001334   0.001426

              7          8          9
           0.001383  -0.000090  -0.001471


 TANGENTIAL LOCAL GRADIENTS IN A.U.

              1          2          3          4          5          6
          -0.003955   0.000381  -0.008341   0.001334   0.001426   0.001383

              7          8
          -0.000090  -0.001471

 COSANG =         0.834161929
 
 RMSQ FORCE :   0.0034143  MAXIMUM :   0.0003000  CONVERGED : NO
 MAX FORCE  :   0.0083410  MAXIMUM :   0.0004500  CONVERGED : NO
 RMSQ FORCE6:   3.1602562  MAXIMUM6:   0.0003000  CONVERGED : NO
 MAX FORCE6 :   3.1579536  MAXIMUM6:   0.0004500  CONVERGED : NO
 RMSQ DR    :   0.0133094  MAXIMUM :   0.0012000  CONVERGED : NO
 MAX DR     :   0.0237799  MAXIMUM :   0.0018000  CONVERGED : NO
 


 HESSIAN EIGENVALUES


                1           2           3           4           5           6
             0.58719     0.98470     1.00000     1.00000     1.00000     1.00000
 


                7           8
             1.00131     3.04353
 


 LAMBDA FOR LMQA STEP: 0.00

  |TANGENTIAL STEP| =   0.008338  |PARALLEL STEP| =   0.000005


 STEP IN NORMAL COORDINATES

              1          2          3          4          5          6
          -0.004199   0.004098  -0.000066   0.004313  -0.002013  -0.002943

              7          8          9
          -0.001908   0.000115   0.000369

 DISPLACEMENT STEP IN ANGSTROM

  NO.  ATOM        X             Y             Z

    1  C       -0.001701      0.001597     -0.000017
    2  N        0.002031     -0.000749      0.000006
    3  H       -0.002359     -0.001397      0.000033
    4  H        0.000805     -0.000292      0.000022
    5  H       -0.000146     -0.001032     -0.000016


 ACTIVE CARTESIAN DISPLACEMENT STEP

              1          2          3          4          5          6
          -0.004199   0.004098  -0.000066   0.004313  -0.002013  -0.002943

              7          8          9
          -0.001908   0.000115   0.000369
 
 PREDICTED ENERGY CHANGE: -0.000034073
 
 INTERPOLATION DISTANCE: 6.9882944059
 
 *** SCFTOL TIGHTEN TO 0.750E-07 ***
 
 *** CDFTOL TIGHTEN TO 0.500E-04 ***


 COORDINATES OF OPTIMIZATION STEP 4 IN ANGSTROM

  NO.  ATOM        X              Y              Z        Z-ATOM   MASS   TYPE

    1  C        -0.329161      -0.014002      -0.001168       6    12.011  QM
    2  N         0.797777       0.314369       0.003711       7    14.007  QM
    3  H        -1.378565      -0.271037      -0.007154       1     1.008  QM
    4  H        -2.359740      -2.156885      -0.072171       1     1.008  QM
    5  H        -2.943353      -1.694444       0.033532       1     1.008  QM


 
 NEW SCF-ENERGY CALCULATED IN 8 CYCLES
 

 TOTAL ENERGY    =        -94.477312294

 ENERGY CHANGE =         -0.000047798
 ENERGY RATIO  =          1.402798843
 TRUST RADIUS  =          0.100000000
 
 BFGS DELTA*GAMMA: 0.407E-04
 
 BFGS DELTA*DE2*DELTA: 0.682E-04
 
 *** ENTERING OPTIMIZATION CYCLE: 5 ***
 

 PROJECTED CARTESIAN GRADIENTS IN A.U.

  NO.  ATOM        X             Y             Z

    1  C       -0.000259     -0.003133      0.000034
    2  N       -0.000632      0.001336     -0.000019
    3  H        0.000967      0.002236     -0.000055
    4  H        0.000422      0.001857      0.000091
    5  H        0.001863      0.001743     -0.000086


 ACTIVE CARTESIAN GRADIENTS

              1          2          3          4          5          6
          -0.000339  -0.004240   0.000077  -0.002801  -0.001015  -0.000047

              7          8          9
           0.000667  -0.000027  -0.000857


 FULL LOCAL GRADIENT

              1          2          3          4          5          6
          -0.002675  -0.004021   0.000020   0.000385   0.001098   0.000715

              7          8          9
           0.001225  -0.000092  -0.001206


 TANGENTIAL LOCAL GRADIENTS IN A.U.

              1          2          3          4          5          6
          -0.004021   0.000020   0.000385   0.001098   0.000715   0.001225

              7          8
          -0.000092  -0.001206

 COSANG =         0.421713167
 
 RMSQ FORCE :   0.0016201  MAXIMUM :   0.0003000  CONVERGED : NO
 MAX FORCE  :   0.0040211  MAXIMUM :   0.0004500  CONVERGED : NO
 RMSQ FORCE6:   2.2355565  MAXIMUM6:   0.0003000  CONVERGED : NO
 MAX FORCE6 :   2.2357236  MAXIMUM6:   0.0004500  CONVERGED : NO
 RMSQ DR    :   0.0027794  MAXIMUM :   0.0012000  CONVERGED : NO
 MAX DR     :   0.0043127  MAXIMUM :   0.0018000  CONVERGED : NO
 


 HESSIAN EIGENVALUES


                1           2           3           4           5           6
             0.35592     0.71014     1.00000     1.00000     1.00000     1.00000
 


                7           8
             1.03187     4.03506
 


 LAMBDA FOR LMQA STEP: 0.00

  |TANGENTIAL STEP| =   0.010971  |PARALLEL STEP| =   0.000009


 STEP IN NORMAL COORDINATES

              1          2          3          4          5          6
          -0.003668   0.008281  -0.000116   0.004105  -0.002019  -0.002639

              7          8          9
          -0.002903   0.000202   0.001400

 DISPLACEMENT STEP IN ANGSTROM

  NO.  ATOM        X             Y             Z

    1  C       -0.001486      0.003233     -0.000027
    2  N        0.001714     -0.001813      0.000004
    3  H       -0.002228     -0.001986      0.000068
    4  H        0.001513     -0.000759     -0.000007
    5  H       -0.000544     -0.001657      0.000017


 ACTIVE CARTESIAN DISPLACEMENT STEP

              1          2          3          4          5          6
          -0.003668   0.008281  -0.000116   0.004105  -0.002019  -0.002639

              7          8          9
          -0.002903   0.000202   0.001400
 
 PREDICTED ENERGY CHANGE: -0.000023160
 
 INTERPOLATION DISTANCE: 6.9882944059
 
 *** SCFTOL TIGHTEN TO 0.250E-07 ***
 
 *** CDFTOL TIGHTEN TO 0.100E-04 ***


 COORDINATES OF OPTIMIZATION STEP 5 IN ANGSTROM

  NO.  ATOM        X              Y              Z        Z-ATOM   MASS   TYPE

    1  C        -0.330648      -0.010770      -0.001195       6    12.011  QM
    2  N         0.799491       0.312556       0.003715       7    14.007  QM
    3  H        -1.380793      -0.273024      -0.007086       1     1.008  QM
    4  H        -2.358227      -2.157644      -0.072178       1     1.008  QM
    5  H        -2.943897      -1.696101       0.033549       1     1.008  QM


 
 NEW SCF-ENERGY CALCULATED IN 9 CYCLES
 

 TOTAL ENERGY    =        -94.477347053

 ENERGY CHANGE =         -0.000034760
 ENERGY RATIO  =          1.500818494
 TRUST RADIUS  =          0.100000000
 
 BFGS DELTA*GAMMA: 0.233E-04
 
 BFGS DELTA*DE2*DELTA: 0.464E-04
 
 *** ENTERING OPTIMIZATION CYCLE: 6 ***
 

 PROJECTED CARTESIAN GRADIENTS IN A.U.

  NO.  ATOM        X             Y             Z

    1  C       -0.003014     -0.003546      0.000020
    2  N        0.002343      0.001991     -0.000004
    3  H       -0.000453      0.001531     -0.000058
    4  H        0.000899      0.001286     -0.000009
    5  H        0.001227      0.002001      0.000013


 ACTIVE CARTESIAN GRADIENTS

              1          2          3          4          5          6
          -0.003937  -0.004789   0.000059  -0.000513  -0.001270  -0.001055

              7          8          9
           0.000439  -0.000031   0.000131


 FULL LOCAL GRADIENT

              1          2          3          4          5          6
          -0.002518  -0.003629  -0.000146   0.004574   0.000306  -0.000412

              7          8          9
           0.000936  -0.000089  -0.000189


 TANGENTIAL LOCAL GRADIENTS IN A.U.

              1          2          3          4          5          6
          -0.003629  -0.000146   0.004574   0.000306  -0.000412   0.000936

              7          8
          -0.000089  -0.000189

 COSANG =         0.652940860
 
 RMSQ FORCE :   0.0021006  MAXIMUM :   0.0003000  CONVERGED : NO
 MAX FORCE  :   0.0045740  MAXIMUM :   0.0004500  CONVERGED : NO
 RMSQ FORCE6:   0.0305037  MAXIMUM6:   0.0003000  CONVERGED : NO
 MAX FORCE6 :   0.0802147  MAXIMUM6:   0.0004500  CONVERGED : NO
 RMSQ DR    :   0.0036570  MAXIMUM :   0.0012000  CONVERGED : NO
 MAX DR     :   0.0082811  MAXIMUM :   0.0018000  CONVERGED : NO
 


 HESSIAN EIGENVALUES


                1           2           3           4           5           6
             0.15142     0.66659     1.00000     1.00000     1.00000     1.00006
 


                7           8
             1.13394     4.61348
 


 LAMBDA FOR LMQA STEP: 0.00

  |TANGENTIAL STEP| =   0.017810  |PARALLEL STEP| =   0.000023


 STEP IN NORMAL COORDINATES

              1          2          3          4          5          6
          -0.004639   0.015582  -0.000215   0.004232  -0.002216  -0.001960

              7          8          9
          -0.004834   0.000382   0.001629

 DISPLACEMENT STEP IN ANGSTROM

  NO.  ATOM        X             Y             Z

    1  C       -0.001880      0.006086     -0.000049
    2  N        0.001839     -0.003630      0.000004
    3  H       -0.002003     -0.002991      0.000137
    4  H        0.002425     -0.001204      0.000035
    5  H       -0.000789     -0.003282     -0.000017


 ACTIVE CARTESIAN DISPLACEMENT STEP

              1          2          3          4          5          6
          -0.004639   0.015582  -0.000215   0.004232  -0.002216  -0.001960

              7          8          9
          -0.004834   0.000382   0.001629
 
 PREDICTED ENERGY CHANGE: -0.000027768
 
 INTERPOLATION DISTANCE: 6.9882944059


 COORDINATES OF OPTIMIZATION STEP 6 IN ANGSTROM

  NO.  ATOM        X              Y              Z        Z-ATOM   MASS   TYPE

    1  C        -0.332528      -0.004684      -0.001244       6    12.011  QM
    2  N         0.801331       0.308926       0.003719       7    14.007  QM
    3  H        -1.382796      -0.276014      -0.006949       1     1.008  QM
    4  H        -2.355802      -2.158848      -0.072144       1     1.008  QM
    5  H        -2.944686      -1.699383       0.033532       1     1.008  QM


 
 NEW SCF-ENERGY CALCULATED IN 9 CYCLES
 

 TOTAL ENERGY    =        -94.477387549

 ENERGY CHANGE =         -0.000040496
 ENERGY RATIO  =          1.458398711
 TRUST RADIUS  =          0.100000000
 
 BFGS DELTA*GAMMA: 0.303E-04
 
 BFGS DELTA*DE2*DELTA: 0.556E-04
 
 *** ENTERING OPTIMIZATION CYCLE: 7 ***
 

 PROJECTED CARTESIAN GRADIENTS IN A.U.

  NO.  ATOM        X             Y             Z

    1  C       -0.004115     -0.003095      0.000011
    2  N        0.003820      0.001982      0.000004
    3  H       -0.002068      0.000497     -0.000058
    4  H        0.001504      0.000579     -0.000124
    5  H        0.000528      0.002217      0.000128


 ACTIVE CARTESIAN GRADIENTS

              1          2          3          4          5          6
          -0.005374  -0.004182   0.000044   0.001275  -0.001564  -0.002307

              7          8          9
           0.000099  -0.000034   0.001269


 FULL LOCAL GRADIENT

              1          2          3          4          5          6
          -0.002243  -0.002617  -0.000215   0.006352  -0.000708  -0.001831

              7          8          9
           0.000507  -0.000082   0.000993


 TANGENTIAL LOCAL GRADIENTS IN A.U.

              1          2          3          4          5          6
          -0.002617  -0.000215   0.006352  -0.000708  -0.001831   0.000507

              7          8
          -0.000082   0.000993

 COSANG =         0.916937525
 
 RMSQ FORCE :   0.0025581  MAXIMUM :   0.0003000  CONVERGED : NO
 MAX FORCE  :   0.0063522  MAXIMUM :   0.0004500  CONVERGED : NO
 RMSQ FORCE6:   0.0263049  MAXIMUM6:   0.0003000  CONVERGED : NO
 MAX FORCE6 :   0.0739271  MAXIMUM6:   0.0004500  CONVERGED : NO
 RMSQ DR    :   0.0059367  MAXIMUM :   0.0012000  CONVERGED : NO
 MAX DR     :   0.0155822  MAXIMUM :   0.0018000  CONVERGED : NO
 


 HESSIAN EIGENVALUES


                1           2           3           4           5           6
             0.08452     0.65148     1.00000     1.00000     1.00000     1.00072
 


                7           8
             1.22852     4.25170
 


 LAMBDA FOR LMQA STEP: 0.00

  |TANGENTIAL STEP| =   0.021636  |PARALLEL STEP| =   0.000033


 STEP IN NORMAL COORDINATES

              1          2          3          4          5          6
          -0.004626   0.020127  -0.000281   0.002240  -0.001426   0.000830

              7          8          9
          -0.005722   0.000520   0.000884

 DISPLACEMENT STEP IN ANGSTROM

  NO.  ATOM        X             Y             Z

    1  C       -0.001875      0.007861     -0.000064
    2  N        0.001317     -0.004889      0.000001
    3  H       -0.000348     -0.003007      0.000192
    4  H        0.002698     -0.001283      0.000114
    5  H       -0.000790     -0.004621     -0.000090


 ACTIVE CARTESIAN DISPLACEMENT STEP

              1          2          3          4          5          6
          -0.004626   0.020127  -0.000281   0.002240  -0.001426   0.000830

              7          8          9
          -0.005722   0.000520   0.000884
 
 PREDICTED ENERGY CHANGE: -0.000027773
 
 INTERPOLATION DISTANCE: 6.9882944059


 COORDINATES OF OPTIMIZATION STEP 7 IN ANGSTROM

  NO.  ATOM        X              Y              Z        Z-ATOM   MASS   TYPE

    1  C        -0.334402       0.003177      -0.001308       6    12.011  QM
    2  N         0.802648       0.304037       0.003720       7    14.007  QM
    3  H        -1.383144      -0.279021      -0.006757       1     1.008  QM
    4  H        -2.353103      -2.160132      -0.072030       1     1.008  QM
    5  H        -2.945476      -1.704004       0.033442       1     1.008  QM


 
 NEW SCF-ENERGY CALCULATED IN 9 CYCLES
 

 TOTAL ENERGY    =        -94.477427739

 ENERGY CHANGE =         -0.000040190
 ENERGY RATIO  =          1.447094492
 TRUST RADIUS  =          0.100000000
 
 BFGS DELTA*GAMMA: 0.311E-04
 
 BFGS DELTA*DE2*DELTA: 0.557E-04
 
 *** ENTERING OPTIMIZATION CYCLE: 8 ***
 

 PROJECTED CARTESIAN GRADIENTS IN A.U.

  NO.  ATOM        X             Y             Z

    1  C       -0.003169     -0.001825      0.000008
    2  N        0.003119      0.001212      0.000004
    3  H       -0.002812     -0.000487     -0.000049
    4  H        0.001921      0.000098     -0.000186
    5  H        0.000206      0.002170      0.000191


 ACTIVE CARTESIAN GRADIENTS

              1          2          3          4          5          6
          -0.004139  -0.002471   0.000032   0.001544  -0.001558  -0.003102

              7          8          9
          -0.000229  -0.000033   0.001874


 FULL LOCAL GRADIENT

              1          2          3          4          5          6
          -0.001980  -0.001237  -0.000160   0.004905  -0.001187  -0.002757

              7          8          9
           0.000105  -0.000073   0.001637


 TANGENTIAL LOCAL GRADIENTS IN A.U.

              1          2          3          4          5          6
          -0.001237  -0.000160   0.004905  -0.001187  -0.002757   0.000105

              7          8
          -0.000073   0.001637

 COSANG =         0.950293386
 
 RMSQ FORCE :   0.0021599  MAXIMUM :   0.0003000  CONVERGED : NO
 MAX FORCE  :   0.0049054  MAXIMUM :   0.0004500  CONVERGED : NO
 RMSQ FORCE6:   0.0113811  MAXIMUM6:   0.0003000  CONVERGED : NO
 MAX FORCE6 :   0.0321988  MAXIMUM6:   0.0004500  CONVERGED : NO
 RMSQ DR    :   0.0072120  MAXIMUM :   0.0012000  CONVERGED : NO
 MAX DR     :   0.0201274  MAXIMUM :   0.0018000  CONVERGED : NO
 


 HESSIAN EIGENVALUES


                1           2           3           4           5           6
             0.06309     0.62581     1.00000     1.00000     1.00000     1.00490
 


                7           8
             1.11055     3.65163
 


 LAMBDA FOR LMQA STEP: 0.00

  |TANGENTIAL STEP| =   0.019613  |PARALLEL STEP| =   0.000028


 STEP IN NORMAL COORDINATES

              1          2          3          4          5          6
          -0.003375   0.018147  -0.000263  -0.000781  -0.000249   0.004481

              7          8          9
          -0.004758   0.000527  -0.000474

 DISPLACEMENT STEP IN ANGSTROM

  NO.  ATOM        X             Y             Z

    1  C       -0.001368      0.007088     -0.000059
    2  N        0.000389     -0.004597     -0.000003
    3  H        0.001825     -0.001668      0.000195
    4  H        0.002030     -0.000880      0.000186
    5  H       -0.000585     -0.004782     -0.000164


 ACTIVE CARTESIAN DISPLACEMENT STEP

              1          2          3          4          5          6
          -0.003375   0.018147  -0.000263  -0.000781  -0.000249   0.004481

              7          8          9
          -0.004758   0.000527  -0.000474
 
 PREDICTED ENERGY CHANGE: -0.000022683
 
 INTERPOLATION DISTANCE: 6.9882944059


 COORDINATES OF OPTIMIZATION STEP 8 IN ANGSTROM

  NO.  ATOM        X              Y              Z        Z-ATOM   MASS   TYPE

    1  C        -0.335770       0.010265      -0.001367       6    12.011  QM
    2  N         0.803037       0.299440       0.003717       7    14.007  QM
    3  H        -1.381319      -0.280689      -0.006561       1     1.008  QM
    4  H        -2.351073      -2.161011      -0.071845       1     1.008  QM
    5  H        -2.946061      -1.708787       0.033278       1     1.008  QM


 
 NEW SCF-ENERGY CALCULATED IN 9 CYCLES
 

 TOTAL ENERGY    =        -94.477458857

 ENERGY CHANGE =         -0.000031118
 ENERGY RATIO  =          1.371876276
 TRUST RADIUS  =          0.100000000
 
 BFGS DELTA*GAMMA: 0.285E-04
 
 BFGS DELTA*DE2*DELTA: 0.455E-04
 
 *** ENTERING OPTIMIZATION CYCLE: 9 ***
 

 PROJECTED CARTESIAN GRADIENTS IN A.U.

  NO.  ATOM        X             Y             Z

    1  C       -0.001105     -0.000409      0.000010
    2  N        0.000918      0.000120     -0.000003
    3  H       -0.002028     -0.000958     -0.000033
    4  H        0.001904      0.000111     -0.000153
    5  H        0.000513      0.001810      0.000160


 ACTIVE CARTESIAN GRADIENTS

              1          2          3          4          5          6
          -0.001442  -0.000556   0.000024   0.000126  -0.001083  -0.002905

              7          8          9
          -0.000391  -0.000027   0.001526


 FULL LOCAL GRADIENT

              1          2          3          4          5          6
          -0.001880  -0.000121  -0.000039   0.001496  -0.000619  -0.002575

              7          8          9
          -0.000072  -0.000066   0.001299


 TANGENTIAL LOCAL GRADIENTS IN A.U.

              1          2          3          4          5          6
          -0.000121  -0.000039   0.001496  -0.000619  -0.002575  -0.000072

              7          8
          -0.000066   0.001299

 COSANG =         0.862704373
 
 RMSQ FORCE :   0.0011706  MAXIMUM :   0.0003000  CONVERGED : NO
 MAX FORCE  :   0.0025746  MAXIMUM :   0.0004500  CONVERGED : NO
 RMSQ FORCE6:   0.0013420  MAXIMUM6:   0.0003000  CONVERGED : NO
 MAX FORCE6 :   0.0034364  MAXIMUM6:   0.0004500  CONVERGED : NO
 RMSQ DR    :   0.0065377  MAXIMUM :   0.0012000  CONVERGED : NO
 MAX DR     :   0.0181474  MAXIMUM :   0.0018000  CONVERGED : NO
 


 HESSIAN EIGENVALUES


                1           2           3           4           5           6
             0.05986     0.54298     0.83119     1.00000     1.00000     1.00000
 


                7           8
             1.02526     3.64415
 


 LAMBDA FOR LMQA STEP: 0.00

  |TANGENTIAL STEP| =   0.010225  |PARALLEL STEP| =   0.000007


 STEP IN NORMAL COORDINATES

              1          2          3          4          5          6
          -0.001199   0.008040  -0.000125  -0.001982   0.000036   0.005403

              7          8          9
          -0.001938   0.000320  -0.001212

 DISPLACEMENT STEP IN ANGSTROM

  NO.  ATOM        X             Y             Z

    1  C       -0.000486      0.003140     -0.000028
    2  N       -0.000243     -0.002183     -0.000006
    3  H        0.002280      0.000373      0.000110
    4  H        0.000638     -0.000177      0.000163
    5  H       -0.000336     -0.002899     -0.000152


 ACTIVE CARTESIAN DISPLACEMENT STEP

              1          2          3          4          5          6
          -0.001199   0.008040  -0.000125  -0.001982   0.000036   0.005403

              7          8          9
          -0.001938   0.000320  -0.001212
 
 PREDICTED ENERGY CHANGE: -0.000009905
 
 INTERPOLATION DISTANCE: 6.9882944059


 COORDINATES OF OPTIMIZATION STEP 9 IN ANGSTROM

  NO.  ATOM        X              Y              Z        Z-ATOM   MASS   TYPE

    1  C        -0.336256       0.013405      -0.001395       6    12.011  QM
    2  N         0.802794       0.297257       0.003711       7    14.007  QM
    3  H        -1.379039      -0.280316      -0.006451       1     1.008  QM
    4  H        -2.350435      -2.161189      -0.071682       1     1.008  QM
    5  H        -2.946397      -1.711685       0.033126       1     1.008  QM


 
 NEW SCF-ENERGY CALCULATED IN 9 CYCLES
 

 TOTAL ENERGY    =        -94.477471424

 ENERGY CHANGE =         -0.000012567
 ENERGY RATIO  =          1.268782561
 TRUST RADIUS  =          0.100000000
 
 BFGS DELTA*GAMMA: 0.143E-04
 
 BFGS DELTA*DE2*DELTA: 0.198E-04
 
 *** ENTERING OPTIMIZATION CYCLE: 10 ***
 

 PROJECTED CARTESIAN GRADIENTS IN A.U.

  NO.  ATOM        X             Y             Z

    1  C        0.000180      0.000262      0.000012
    2  N       -0.000756     -0.000529     -0.000009
    3  H       -0.000500     -0.000805     -0.000020
    4  H        0.001575      0.000467     -0.000068
    5  H        0.001121      0.001403      0.000078


 ACTIVE CARTESIAN GRADIENTS

              1          2          3          4          5          6
           0.000235   0.000356   0.000022  -0.001604  -0.000480  -0.002059

              7          8          9
          -0.000346  -0.000021   0.000663


 FULL LOCAL GRADIENT

              1          2          3          4          5          6
          -0.001973   0.000273   0.000035  -0.000838   0.000480  -0.001646

              7          8          9
           0.000012  -0.000064   0.000416


 TANGENTIAL LOCAL GRADIENTS IN A.U.

              1          2          3          4          5          6
           0.000273   0.000035  -0.000838   0.000480  -0.001646   0.000012

              7          8
          -0.000064   0.000416

 COSANG =         0.489007353
 
 RMSQ FORCE :   0.0006978  MAXIMUM :   0.0003000  CONVERGED : NO
 MAX FORCE  :   0.0016459  MAXIMUM :   0.0004500  CONVERGED : NO
 RMSQ FORCE6:   0.0013146  MAXIMUM6:   0.0003000  CONVERGED : NO
 MAX FORCE6 :   0.0030936  MAXIMUM6:   0.0004500  CONVERGED : NO
 RMSQ DR    :   0.0034083  MAXIMUM :   0.0012000  CONVERGED : NO
 MAX DR     :   0.0080405  MAXIMUM :   0.0018000  CONVERGED : NO
 


 HESSIAN EIGENVALUES


                1           2           3           4           5           6
             0.05980     0.39837     0.71189     1.00000     1.00000     1.00001
 


                7           8
             1.11253     3.85892
 


 LAMBDA FOR LMQA STEP: 0.00

  |TANGENTIAL STEP| =   0.004327  |PARALLEL STEP| =   0.000001


 STEP IN NORMAL COORDINATES

              1          2          3          4          5          6
          -0.000286   0.001759  -0.000033  -0.000653  -0.000838   0.003681

              7          8          9
          -0.000523   0.000174  -0.000754

 DISPLACEMENT STEP IN ANGSTROM

  NO.  ATOM        X             Y             Z

    1  C       -0.000116      0.000687     -0.000008
    2  N       -0.000089     -0.000565     -0.000006
    3  H        0.001011      0.001090      0.000046
    4  H        0.000089      0.000076      0.000099
    5  H       -0.000368     -0.001432     -0.000095


 ACTIVE CARTESIAN DISPLACEMENT STEP

              1          2          3          4          5          6
          -0.000286   0.001759  -0.000033  -0.000653  -0.000838   0.003681

              7          8          9
          -0.000523   0.000174  -0.000754
 
 PREDICTED ENERGY CHANGE: -0.000002945
 
 INTERPOLATION DISTANCE: 6.9882944059


 COORDINATES OF OPTIMIZATION STEP 10 IN ANGSTROM

  NO.  ATOM        X              Y              Z        Z-ATOM   MASS   TYPE

    1  C        -0.336371       0.014093      -0.001403       6    12.011  QM
    2  N         0.802705       0.296692       0.003704       7    14.007  QM
    3  H        -1.378028      -0.279226      -0.006405       1     1.008  QM
    4  H        -2.350346      -2.161113      -0.071583       1     1.008  QM
    5  H        -2.946765      -1.713117       0.033031       1     1.008  QM


 
 NEW SCF-ENERGY CALCULATED IN 9 CYCLES
 

 TOTAL ENERGY    =        -94.477475909

 ENERGY CHANGE =         -0.000004486
 ENERGY RATIO  =          1.523177604
 TRUST RADIUS  =          0.100000000
 
 BFGS DELTA*GAMMA: 0.278E-05
 
 BFGS DELTA*DE2*DELTA: 0.590E-05
 
 *** ENTERING OPTIMIZATION CYCLE: 11 ***
 

 PROJECTED CARTESIAN GRADIENTS IN A.U.

  NO.  ATOM        X             Y             Z

    1  C        0.000209      0.000312      0.000011
    2  N       -0.001062     -0.000647     -0.000010
    3  H        0.000419     -0.000581     -0.000013
    4  H        0.001339      0.000719     -0.000015
    5  H        0.001479      0.001195      0.000026


 ACTIVE CARTESIAN GRADIENTS

              1          2          3          4          5          6
           0.000273   0.000424   0.000019  -0.002355  -0.000141  -0.001489

              7          8          9
          -0.000277  -0.000018   0.000126


 FULL LOCAL GRADIENT

              1          2          3          4          5          6
          -0.002074   0.000326   0.000035  -0.001140   0.001169  -0.001008

              7          8          9
           0.000115  -0.000065  -0.000138


 TANGENTIAL LOCAL GRADIENTS IN A.U.

              1          2          3          4          5          6
           0.000326   0.000035  -0.001140   0.001169  -0.001008   0.000115

              7          8
          -0.000065  -0.000138

 COSANG =         0.832556695
 
 RMSQ FORCE :   0.0006915  MAXIMUM :   0.0003000  CONVERGED : NO
 MAX FORCE  :   0.0011694  MAXIMUM :   0.0004500  CONVERGED : NO
 RMSQ FORCE6:   0.0012534  MAXIMUM6:   0.0003000  CONVERGED : NO
 MAX FORCE6 :   0.0033049  MAXIMUM6:   0.0004500  CONVERGED : NO
 RMSQ DR    :   0.0014425  MAXIMUM :   0.0012000  CONVERGED : NO
 MAX DR     :   0.0036807  MAXIMUM :   0.0018000  CONVERGED : NO
 


 HESSIAN EIGENVALUES


                1           2           3           4           5           6
             0.05500     0.19081     0.65656     1.00000     1.00000     1.00001
 


                7           8
             1.35200     3.69037
 


 LAMBDA FOR LMQA STEP: 0.00

  |TANGENTIAL STEP| =   0.007805  |PARALLEL STEP| =   0.000004


 STEP IN NORMAL COORDINATES

              1          2          3          4          5          6
          -0.000368   0.001979  -0.000039   0.000280  -0.003135   0.006708

              7          8          9
          -0.000986   0.000357  -0.000925

 DISPLACEMENT STEP IN ANGSTROM

  NO.  ATOM        X             Y             Z

    1  C       -0.000149      0.000773     -0.000009
    2  N        0.000115     -0.000710     -0.000015
    3  H        0.000888      0.002549      0.000080
    4  H        0.000263      0.000140      0.000177
    5  H       -0.001065     -0.002711     -0.000170


 ACTIVE CARTESIAN DISPLACEMENT STEP

              1          2          3          4          5          6
          -0.000368   0.001979  -0.000039   0.000280  -0.003135   0.006708

              7          8          9
          -0.000986   0.000357  -0.000925
 
 PREDICTED ENERGY CHANGE: -0.000004654
 
 INTERPOLATION DISTANCE: 6.9882944059


 COORDINATES OF OPTIMIZATION STEP 11 IN ANGSTROM

  NO.  ATOM        X              Y              Z        Z-ATOM   MASS   TYPE

    1  C        -0.336520       0.014865      -0.001412       6    12.011  QM
    2  N         0.802820       0.295983       0.003690       7    14.007  QM
    3  H        -1.377140      -0.276677      -0.006325       1     1.008  QM
    4  H        -2.350083      -2.160973      -0.071406       1     1.008  QM
    5  H        -2.947830      -1.715828       0.032861       1     1.008  QM


 
 NEW SCF-ENERGY CALCULATED IN 9 CYCLES
 

 TOTAL ENERGY    =        -94.477483338

 ENERGY CHANGE =         -0.000007428
 ENERGY RATIO  =          1.596152506
 TRUST RADIUS  =          0.100000000
 
 BFGS DELTA*GAMMA: 0.378E-05
 
 BFGS DELTA*DE2*DELTA: 0.933E-05
 
 *** ENTERING OPTIMIZATION CYCLE: 12 ***
 

 PROJECTED CARTESIAN GRADIENTS IN A.U.

  NO.  ATOM        X             Y             Z

    1  C       -0.000333      0.000173      0.000007
    2  N       -0.000896     -0.000623     -0.000008
    3  H        0.001552     -0.000261     -0.000006
    4  H        0.001036      0.001035      0.000049
    5  H        0.001902      0.000949     -0.000037


 ACTIVE CARTESIAN GRADIENTS

              1          2          3          4          5          6
          -0.000435   0.000234   0.000013  -0.003044   0.000282  -0.000757

              7          8          9
          -0.000180  -0.000015  -0.000531


 FULL LOCAL GRADIENT

              1          2          3          4          5          6
          -0.002219   0.000351  -0.000001  -0.000677   0.002049  -0.000186

              7          8          9
           0.000256  -0.000067  -0.000819


 TANGENTIAL LOCAL GRADIENTS IN A.U.

              1          2          3          4          5          6
           0.000351  -0.000001  -0.000677   0.002049  -0.000186   0.000256

              7          8
          -0.000067  -0.000819

 COSANG =         0.784225794
 
 RMSQ FORCE :   0.0008331  MAXIMUM :   0.0003000  CONVERGED : NO
 MAX FORCE  :   0.0020486  MAXIMUM :   0.0004500  CONVERGED : NO
 RMSQ FORCE6:   0.0009887  MAXIMUM6:   0.0003000  CONVERGED : NO
 MAX FORCE6 :   0.0023620  MAXIMUM6:   0.0004500  CONVERGED : NO
 RMSQ DR    :   0.0026016  MAXIMUM :   0.0012000  CONVERGED : NO
 MAX DR     :   0.0067084  MAXIMUM :   0.0018000  CONVERGED : NO
 


 HESSIAN EIGENVALUES


                1           2           3           4           5           6
             0.03600     0.10157     0.64562     1.00000     1.00000     1.00001
 


                7           8
             1.57749     3.74185
 


 LAMBDA FOR LMQA STEP: 0.00

  |TANGENTIAL STEP| =   0.019850  |PARALLEL STEP| =   0.000028


 STEP IN NORMAL COORDINATES

              1          2          3          4          5          6
          -0.000605   0.004767  -0.000078   0.002882  -0.009936   0.015900

              7          8          9
          -0.002917   0.000961  -0.001289

 DISPLACEMENT STEP IN ANGSTROM

  NO.  ATOM        X             Y             Z

    1  C       -0.000245      0.001862     -0.000018
    2  N        0.000626     -0.001685     -0.000041
    3  H        0.000645      0.006582      0.000199
    4  H        0.001058      0.000208      0.000420
    5  H       -0.003192     -0.006936     -0.000404


 ACTIVE CARTESIAN DISPLACEMENT STEP

              1          2          3          4          5          6
          -0.000605   0.004767  -0.000078   0.002882  -0.009936   0.015900

              7          8          9
          -0.002917   0.000961  -0.001289
 
 PREDICTED ENERGY CHANGE: -0.000010487
 
 INTERPOLATION DISTANCE: 6.9882944059


 COORDINATES OF OPTIMIZATION STEP 12 IN ANGSTROM

  NO.  ATOM        X              Y              Z        Z-ATOM   MASS   TYPE

    1  C        -0.336765       0.016727      -0.001430       6    12.011  QM
    2  N         0.803446       0.294298       0.003648       7    14.007  QM
    3  H        -1.376495      -0.270095      -0.006126       1     1.008  QM
    4  H        -2.349024      -2.160765      -0.070986       1     1.008  QM
    5  H        -2.951021      -1.722765       0.032457       1     1.008  QM


 
 NEW SCF-ENERGY CALCULATED IN 9 CYCLES
 

 TOTAL ENERGY    =        -94.477500322

 ENERGY CHANGE =         -0.000016984
 ENERGY RATIO  =          1.619615529
 TRUST RADIUS  =          0.100000000
 
 BFGS DELTA*GAMMA: 0.806E-05
 
 BFGS DELTA*DE2*DELTA: 0.211E-04
 
 *** ENTERING OPTIMIZATION CYCLE: 13 ***
 

 PROJECTED CARTESIAN GRADIENTS IN A.U.

  NO.  ATOM        X             Y             Z

    1  C       -0.001443     -0.000133     -0.000003
    2  N       -0.000344     -0.000493     -0.000003
    3  H        0.003195      0.000217      0.000007
    4  H        0.000611      0.001461      0.000134
    5  H        0.002457      0.000619     -0.000119


 ACTIVE CARTESIAN GRADIENTS

              1          2          3          4          5          6
          -0.001884  -0.000186  -0.000001  -0.003892   0.000909   0.000326

              7          8          9
          -0.000048  -0.000010  -0.001417


 FULL LOCAL GRADIENT

              1          2          3          4          5          6
          -0.002428   0.000378  -0.000078   0.000465   0.003334   0.001032

              7          8          9
           0.000453  -0.000070  -0.001739


 TANGENTIAL LOCAL GRADIENTS IN A.U.

              1          2          3          4          5          6
           0.000378  -0.000078   0.000465   0.003334   0.001032   0.000453

              7          8
          -0.000070  -0.001739

 COSANG =         0.854825219
 
 RMSQ FORCE :   0.0014046  MAXIMUM :   0.0003000  CONVERGED : NO
 MAX FORCE  :   0.0033344  MAXIMUM :   0.0004500  CONVERGED : NO
 RMSQ FORCE6:   0.0006261  MAXIMUM6:   0.0003000  CONVERGED : NO
 MAX FORCE6 :   0.0015644  MAXIMUM6:   0.0004500  CONVERGED : NO
 RMSQ DR    :   0.0066168  MAXIMUM :   0.0012000  CONVERGED : NO
 MAX DR     :   0.0159001  MAXIMUM :   0.0018000  CONVERGED : NO
 


 HESSIAN EIGENVALUES


                1           2           3           4           5           6
             0.01452     0.08495     0.64382     1.00000     1.00000     1.00001
 


                7           8
             1.62584     4.13132
 


 LAMBDA FOR LMQA STEP: 0.00

  |TANGENTIAL STEP| =   0.053883  |PARALLEL STEP| =   0.000208


 STEP IN NORMAL COORDINATES

              1          2          3          4          5          6
          -0.001095   0.013279  -0.000180   0.010577  -0.029439   0.040758

              7          8          9
          -0.008703   0.002705  -0.001732

 DISPLACEMENT STEP IN ANGSTROM

  NO.  ATOM        X             Y             Z

    1  C       -0.000444      0.005186     -0.000039
    2  N        0.002067     -0.004594     -0.000119
    3  H       -0.000604      0.017598      0.000532
    4  H        0.003553      0.000383      0.001095
    5  H       -0.009124     -0.018759     -0.001050


 ACTIVE CARTESIAN DISPLACEMENT STEP

              1          2          3          4          5          6
          -0.001095   0.013279  -0.000180   0.010577  -0.029439   0.040758

              7          8          9
          -0.008703   0.002705  -0.001732
 
 PREDICTED ENERGY CHANGE: -0.000025870
 
 INTERPOLATION DISTANCE: 6.9882944059


 COORDINATES OF OPTIMIZATION STEP 13 IN ANGSTROM

  NO.  ATOM        X              Y              Z        Z-ATOM   MASS   TYPE

    1  C        -0.337209       0.021913      -0.001468       6    12.011  QM
    2  N         0.805513       0.289704       0.003529       7    14.007  QM
    3  H        -1.377099      -0.252497      -0.005594       1     1.008  QM
    4  H        -2.345472      -2.160383      -0.069891       1     1.008  QM
    5  H        -2.960146      -1.741523       0.031407       1     1.008  QM


 
 NEW SCF-ENERGY CALCULATED IN 11 CYCLES
 

 TOTAL ENERGY    =        -94.477543149

 ENERGY CHANGE =         -0.000042827
 ENERGY RATIO  =          1.655458040
 TRUST RADIUS  =          0.100000000
 
 BFGS DELTA*GAMMA: 0.182E-04
 
 BFGS DELTA*DE2*DELTA: 0.527E-04
 
 *** ENTERING OPTIMIZATION CYCLE: 14 ***
 

 PROJECTED CARTESIAN GRADIENTS IN A.U.

  NO.  ATOM        X             Y             Z

    1  C       -0.003351     -0.000651     -0.000023
    2  N        0.000740     -0.000226      0.000008
    3  H        0.005635      0.000906      0.000030
    4  H        0.000150      0.001899      0.000217
    5  H        0.003024      0.000285     -0.000196


 ACTIVE CARTESIAN GRADIENTS

              1          2          3          4          5          6
          -0.004376  -0.000899  -0.000031  -0.004992   0.001891   0.001955

              7          8          9
           0.000113  -0.000006  -0.002340


 FULL LOCAL GRADIENT

              1          2          3          4          5          6
          -0.002736   0.000464  -0.000215   0.002541   0.005249   0.002860

              7          8          9
           0.000693  -0.000074  -0.002710


 TANGENTIAL LOCAL GRADIENTS IN A.U.

              1          2          3          4          5          6
           0.000464  -0.000215   0.002541   0.005249   0.002860   0.000693

              7          8
          -0.000074  -0.002710

 COSANG =         0.953433366
 
 RMSQ FORCE :   0.0025069  MAXIMUM :   0.0003000  CONVERGED : NO
 MAX FORCE  :   0.0052486  MAXIMUM :   0.0004500  CONVERGED : NO
 RMSQ FORCE6:   0.0015730  MAXIMUM6:   0.0003000  CONVERGED : NO
 MAX FORCE6 :   0.0031835  MAXIMUM6:   0.0004500  CONVERGED : NO
 RMSQ DR    :   0.0179612  MAXIMUM :   0.0012000  CONVERGED : NO
 MAX DR     :   0.0407584  MAXIMUM :   0.0018000  CONVERGED : NO
 


 HESSIAN EIGENVALUES


                1           2           3           4           5           6
             0.00485     0.08131     0.65624     1.00000     1.00000     1.00001
 


                7           8
             1.56309     4.57965
 


 NEWTON STEP 0.157 EXCEEDED TRUST RADIUS 0.100
 LAMBDA ITERATION CONVERGED IN 5 CYCLES
 LAMBDA FOR LMQA STEP: 0.279E-02

  |TANGENTIAL STEP| =   0.100000  |PARALLEL STEP| =   0.000716


 STEP IN NORMAL COORDINATES

              1          2          3          4          5          6
          -0.000927   0.023127  -0.000238   0.022396  -0.058080   0.072634

              7          8          9
          -0.016900   0.005311  -0.000570

 DISPLACEMENT STEP IN ANGSTROM

  NO.  ATOM        X             Y             Z

    1  C       -0.000376      0.009030     -0.000046
    2  N        0.004091     -0.008194     -0.000235
    3  H       -0.004248      0.032817      0.000955
    4  H        0.007302      0.001018      0.002027
    5  H       -0.017007     -0.034459     -0.001945


 ACTIVE CARTESIAN DISPLACEMENT STEP

              1          2          3          4          5          6
          -0.000927   0.023127  -0.000238   0.022396  -0.058080   0.072634

              7          8          9
          -0.016900   0.005311  -0.000570
 
 PREDICTED ENERGY CHANGE: -0.000061407
 
 INTERPOLATION DISTANCE: 6.9882944059


 COORDINATES OF OPTIMIZATION STEP 14 IN ANGSTROM

  NO.  ATOM        X              Y              Z        Z-ATOM   MASS   TYPE

    1  C        -0.337584       0.030942      -0.001514       6    12.011  QM
    2  N         0.809604       0.281510       0.003294       7    14.007  QM
    3  H        -1.381347      -0.219679      -0.004639       1     1.008  QM
    4  H        -2.338170      -2.159365      -0.067864       1     1.008  QM
    5  H        -2.977153      -1.775982       0.029462       1     1.008  QM


 
 NEW SCF-ENERGY CALCULATED IN 9 CYCLES
 

 TOTAL ENERGY    =        -94.477632374

 ENERGY CHANGE =         -0.000089224
 ENERGY RATIO  =          1.453004725
 TRUST RADIUS  =          0.200000000
 
 BFGS DELTA*GAMMA: 0.166E-04
 
 BFGS DELTA*DE2*DELTA: 0.711E-04
 
 *** ENTERING OPTIMIZATION CYCLE: 15 ***
 

 PROJECTED CARTESIAN GRADIENTS IN A.U.

  NO.  ATOM        X             Y             Z

    1  C       -0.005705     -0.001351     -0.000052
    2  N        0.002520      0.000276      0.000026
    3  H        0.007297      0.001412      0.000058
    4  H        0.000537      0.001641      0.000133
    5  H        0.002467      0.000581     -0.000106


 ACTIVE CARTESIAN GRADIENTS

              1          2          3          4          5          6
          -0.007452  -0.001874  -0.000077  -0.005196   0.002660   0.003145

              7          8          9
           0.000166  -0.000003  -0.001564


 FULL LOCAL GRADIENT

              1          2          3          4          5          6
          -0.003038   0.000562  -0.000395   0.005512   0.006580   0.004199

              7          8          9
           0.000778  -0.000073  -0.001967


 TANGENTIAL LOCAL GRADIENTS IN A.U.

              1          2          3          4          5          6
           0.000562  -0.000395   0.005512   0.006580   0.004199   0.000778

              7          8
          -0.000073  -0.001967

 COSANG =         0.959833986
 
 RMSQ FORCE :   0.0034688  MAXIMUM :   0.0003000  CONVERGED : NO
 MAX FORCE  :   0.0065797  MAXIMUM :   0.0004500  CONVERGED : NO
 RMSQ FORCE6:   0.0023462  MAXIMUM6:   0.0003000  CONVERGED : NO
 MAX FORCE6 :   0.0041580  MAXIMUM6:   0.0004500  CONVERGED : NO
 RMSQ DR    :   0.0333342  MAXIMUM :   0.0012000  CONVERGED : NO
 MAX DR     :   0.0726343  MAXIMUM :   0.0018000  CONVERGED : NO
 


 HESSIAN EIGENVALUES


                1           2           3           4           5           6
             0.00133     0.07866     0.73172     1.00000     1.00001     1.00062
 


                7           8
             1.26589     4.92435
 


 NEWTON STEP 0.652 EXCEEDED TRUST RADIUS 0.200
 LAMBDA ITERATION CONVERGED IN 5 CYCLES
 LAMBDA FOR LMQA STEP: 0.301E-02

  |TANGENTIAL STEP| =   0.200000  |PARALLEL STEP| =   0.002863


 STEP IN NORMAL COORDINATES

              1          2          3          4          5          6
          -0.000339   0.042965  -0.000253   0.045622  -0.121621   0.141175

              7          8          9
          -0.034763   0.011612   0.003906

 DISPLACEMENT STEP IN ANGSTROM

  NO.  ATOM        X             Y             Z

    1  C       -0.000137      0.016771     -0.000034
    2  N        0.007992     -0.016080     -0.000510
    3  H       -0.012829      0.066487      0.001842
    4  H        0.015781      0.003908      0.004224
    5  H       -0.032268     -0.068345     -0.004050


 ACTIVE CARTESIAN DISPLACEMENT STEP

              1          2          3          4          5          6
          -0.000339   0.042965  -0.000253   0.045622  -0.121621   0.141175

              7          8          9
          -0.034763   0.011612   0.003906
 
 PREDICTED ENERGY CHANGE: -0.000153712
 
 INTERPOLATION DISTANCE: 6.9882944059


 COORDINATES OF OPTIMIZATION STEP 15 IN ANGSTROM

  NO.  ATOM        X              Y              Z        Z-ATOM   MASS   TYPE

    1  C        -0.337722       0.047713      -0.001548       6    12.011  QM
    2  N         0.817596       0.265430       0.002784       7    14.007  QM
    3  H        -1.394176      -0.153192      -0.002797       1     1.008  QM
    4  H        -2.322390      -2.155457      -0.063640       1     1.008  QM
    5  H        -3.009421      -1.844327       0.025412       1     1.008  QM


 
 NEW SCF-ENERGY CALCULATED IN 10 CYCLES
 

 TOTAL ENERGY    =        -94.477780604

 ENERGY CHANGE =         -0.000148231
 ENERGY RATIO  =          0.964338897
 TRUST RADIUS  =          0.300000000
 
 BFGS DELTA*GAMMA: 0.170E-03
 
 BFGS DELTA*DE2*DELTA: 0.105E-03
 
 *** ENTERING OPTIMIZATION CYCLE: 16 ***
 

 PROJECTED CARTESIAN GRADIENTS IN A.U.

  NO.  ATOM        X             Y             Z

    1  C       -0.007393     -0.002133     -0.000091
    2  N        0.004742      0.001058      0.000051
    3  H        0.005736      0.001331      0.000094
    4  H        0.004889     -0.000556     -0.000505
    5  H       -0.002781      0.002645      0.000536


 ACTIVE CARTESIAN GRADIENTS

              1          2          3          4          5          6
          -0.009659  -0.002982  -0.000148  -0.002916   0.002151   0.002567

              7          8          9
          -0.000046   0.000000   0.005920


 FULL LOCAL GRADIENT

              1          2          3          4          5          6
          -0.003473   0.000440  -0.000564   0.008562   0.005291   0.003521

              7          8          9
           0.000451  -0.000054   0.005525


 TANGENTIAL LOCAL GRADIENTS IN A.U.

              1          2          3          4          5          6
           0.000440  -0.000564   0.008562   0.005291   0.003521   0.000451

              7          8
          -0.000054   0.005525

 COSANG =         0.734427205
 
 RMSQ FORCE :   0.0042563  MAXIMUM :   0.0003000  CONVERGED : NO
 MAX FORCE  :   0.0085616  MAXIMUM :   0.0004500  CONVERGED : NO
 RMSQ FORCE6:   0.0026922  MAXIMUM6:   0.0003000  CONVERGED : NO
 MAX FORCE6 :   0.0052781  MAXIMUM6:   0.0004500  CONVERGED : NO
 RMSQ DR    :   0.0666735  MAXIMUM :   0.0012000  CONVERGED : NO
 MAX DR     :   0.1411752  MAXIMUM :   0.0018000  CONVERGED : NO
 


 HESSIAN EIGENVALUES


                1           2           3           4           5           6
             0.00369     0.07559     0.69291     0.99977     1.00003     1.00021
 


                7           8
             1.43071     4.45428
 


 LAMBDA FOR LMQA STEP: 0.00

  |TANGENTIAL STEP| =   0.091385  |PARALLEL STEP| =   0.000598


 STEP IN NORMAL COORDINATES

              1          2          3          4          5          6
           0.002347   0.014800   0.000155   0.022462  -0.060357   0.060933

              7          8          9
          -0.015153   0.006086  -0.000249

 DISPLACEMENT STEP IN ANGSTROM

  NO.  ATOM        X             Y             Z

    1  C        0.000950      0.005767      0.000055
    2  N        0.003348     -0.006517     -0.000273
    3  H       -0.010032      0.031387      0.000745
    4  H        0.005407      0.004332      0.002349
    5  H       -0.011137     -0.031333     -0.002267


 ACTIVE CARTESIAN DISPLACEMENT STEP

              1          2          3          4          5          6
           0.002347   0.014800   0.000155   0.022462  -0.060357   0.060933

              7          8          9
          -0.015153   0.006086  -0.000249
 
 PREDICTED ENERGY CHANGE: -0.000052825
 
 INTERPOLATION DISTANCE: 6.9882944059


 COORDINATES OF OPTIMIZATION STEP 16 IN ANGSTROM

  NO.  ATOM        X              Y              Z        Z-ATOM   MASS   TYPE

    1  C        -0.336771       0.053480      -0.001493       6    12.011  QM
    2  N         0.820944       0.258913       0.002511       7    14.007  QM
    3  H        -1.404208      -0.121805      -0.002052       1     1.008  QM
    4  H        -2.316982      -2.151125      -0.061291       1     1.008  QM
    5  H        -3.020558      -1.875661       0.023145       1     1.008  QM


 
 NEW SCF-ENERGY CALCULATED IN 11 CYCLES
 

 TOTAL ENERGY    =        -94.477843281

 ENERGY CHANGE =         -0.000062677
 ENERGY RATIO  =          1.186487655
 TRUST RADIUS  =          0.300000000
 
 BFGS DELTA*GAMMA: 0.912E-04
 
 BFGS DELTA*DE2*DELTA: 0.107E-03
 
 *** ENTERING OPTIMIZATION CYCLE: 17 ***
 

 PROJECTED CARTESIAN GRADIENTS IN A.U.

  NO.  ATOM        X             Y             Z

    1  C       -0.004120     -0.002100     -0.000095
    2  N        0.003341      0.001222      0.000052
    3  H        0.000636      0.000772      0.000104
    4  H        0.005018     -0.000584     -0.000542
    5  H       -0.003884      0.002506      0.000571


 ACTIVE CARTESIAN GRADIENTS

              1          2          3          4          5          6
          -0.005384  -0.002905  -0.000165   0.000052  -0.000281   0.000019

              7          8          9
          -0.000298   0.000001   0.006704


 FULL LOCAL GRADIENT

              1          2          3          4          5          6
          -0.002527  -0.000879  -0.000413   0.005722   0.000887   0.000539

              7          8          9
          -0.000001  -0.000031   0.006436


 TANGENTIAL LOCAL GRADIENTS IN A.U.

              1          2          3          4          5          6
          -0.000879  -0.000413   0.005722   0.000887   0.000539  -0.000001

              7          8
          -0.000031   0.006436

 COSANG =         0.865860922
 
 RMSQ FORCE :   0.0030860  MAXIMUM :   0.0003000  CONVERGED : NO
 MAX FORCE  :   0.0064360  MAXIMUM :   0.0004500  CONVERGED : NO
 RMSQ FORCE6:   0.0013967  MAXIMUM6:   0.0003000  CONVERGED : NO
 MAX FORCE6 :   0.0026389  MAXIMUM6:   0.0004500  CONVERGED : NO
 RMSQ DR    :   0.0304624  MAXIMUM :   0.0012000  CONVERGED : NO
 MAX DR     :   0.0609335  MAXIMUM :   0.0018000  CONVERGED : NO
 


 HESSIAN EIGENVALUES


                1           2           3           4           5           6
             0.00607     0.09061     0.41657     0.99511     1.00000     1.00005
 


                7           8
             1.42826     3.86013
 


 LAMBDA FOR LMQA STEP: 0.00

  |TANGENTIAL STEP| =   0.014850  |PARALLEL STEP| =   0.000016


 STEP IN NORMAL COORDINATES

              1          2          3          4          5          6
          -0.000149   0.007939   0.000155   0.001072  -0.000530  -0.007093

              7          8          9
          -0.002088  -0.000021  -0.010067

 DISPLACEMENT STEP IN ANGSTROM

  NO.  ATOM        X             Y             Z

    1  C       -0.000060      0.003099      0.000049
    2  N        0.000049     -0.001911     -0.000027
    3  H       -0.002311     -0.003462     -0.000069
    4  H       -0.002366      0.001178      0.000432
    5  H        0.004704     -0.001292     -0.000431


 ACTIVE CARTESIAN DISPLACEMENT STEP

              1          2          3          4          5          6
          -0.000149   0.007939   0.000155   0.001072  -0.000530  -0.007093

              7          8          9
          -0.002088  -0.000021  -0.010067
 
 PREDICTED ENERGY CHANGE: -0.000044553
 
 INTERPOLATION DISTANCE: 6.9882944059


 COORDINATES OF OPTIMIZATION STEP 17 IN ANGSTROM

  NO.  ATOM        X              Y              Z        Z-ATOM   MASS   TYPE

    1  C        -0.336832       0.056579      -0.001444       6    12.011  QM
    2  N         0.820992       0.257003       0.002484       7    14.007  QM
    3  H        -1.406519      -0.125268      -0.002121       1     1.008  QM
    4  H        -2.319349      -2.149947      -0.060859       1     1.008  QM
    5  H        -3.015853      -1.876952       0.022714       1     1.008  QM


 
 NEW SCF-ENERGY CALCULATED IN 9 CYCLES
 

 TOTAL ENERGY    =        -94.477885348

 ENERGY CHANGE =         -0.000042067
 ENERGY RATIO  =          0.944199497
 TRUST RADIUS  =          0.300000000
 
 BFGS DELTA*GAMMA: 0.946E-04
 
 BFGS DELTA*DE2*DELTA: 0.891E-04
 
 *** ENTERING OPTIMIZATION CYCLE: 18 ***
 

 PROJECTED CARTESIAN GRADIENTS IN A.U.

  NO.  ATOM        X             Y             Z

    1  C       -0.000705     -0.001086     -0.000080
    2  N        0.000904      0.000590      0.000041
    3  H       -0.001883     -0.000018      0.000095
    4  H        0.000304      0.001066      0.000013
    5  H        0.000643      0.000503      0.000015


 ACTIVE CARTESIAN GRADIENTS

              1          2          3          4          5          6
          -0.000922  -0.001483  -0.000150   0.000756  -0.001385  -0.001519

              7          8          9
          -0.000547  -0.000002  -0.000366


 FULL LOCAL GRADIENT

              1          2          3          4          5          6
          -0.001032  -0.001070  -0.000206   0.001545  -0.001283  -0.001277

              7          8          9
          -0.000361  -0.000022  -0.000502


 TANGENTIAL LOCAL GRADIENTS IN A.U.

              1          2          3          4          5          6
          -0.001070  -0.000206   0.001545  -0.001283  -0.001277  -0.000361

              7          8
          -0.000022  -0.000502

 COSANG =         0.204742290
 
 RMSQ FORCE :   0.0009511  MAXIMUM :   0.0003000  CONVERGED : NO
 MAX FORCE  :   0.0015448  MAXIMUM :   0.0004500  CONVERGED : NO
 RMSQ FORCE6:   0.0022112  MAXIMUM6:   0.0003000  CONVERGED : NO
 MAX FORCE6 :   0.0048048  MAXIMUM6:   0.0004500  CONVERGED : NO
 RMSQ DR    :   0.0049501  MAXIMUM :   0.0012000  CONVERGED : NO
 MAX DR     :   0.0100672  MAXIMUM :   0.0018000  CONVERGED : NO
 


 HESSIAN EIGENVALUES


                1           2           3           4           5           6
             0.00614     0.07465     0.61516     0.98570     0.99998     1.00044
 


                7           8
             1.26411     3.77575
 


 LAMBDA FOR LMQA STEP: 0.00

  |TANGENTIAL STEP| =   0.063928  |PARALLEL STEP| =   0.000292


 STEP IN NORMAL COORDINATES

              1          2          3          4          5          6
          -0.004222   0.031326  -0.000035   0.010085  -0.033870   0.040299

              7          8          9
          -0.013733   0.004488   0.002488

 DISPLACEMENT STEP IN ANGSTROM

  NO.  ATOM        X             Y             Z

    1  C       -0.001709      0.012244      0.000016
    2  N        0.002495     -0.009667     -0.000184
    3  H       -0.003071      0.015879      0.000570
    4  H        0.005888      0.001343      0.001597
    5  H       -0.006218     -0.023451     -0.001534


 ACTIVE CARTESIAN DISPLACEMENT STEP

              1          2          3          4          5          6
          -0.004222   0.031326  -0.000035   0.010085  -0.033870   0.040299

              7          8          9
          -0.013733   0.004488   0.002488
 
 PREDICTED ENERGY CHANGE: -0.000020150
 
 INTERPOLATION DISTANCE: 6.9882944059


 COORDINATES OF OPTIMIZATION STEP 18 IN ANGSTROM

  NO.  ATOM        X              Y              Z        Z-ATOM   MASS   TYPE

    1  C        -0.338541       0.068823      -0.001428       6    12.011  QM
    2  N         0.823488       0.247335       0.002300       7    14.007  QM
    3  H        -1.409590      -0.109388      -0.001551       1     1.008  QM
    4  H        -2.313460      -2.148604      -0.059262       1     1.008  QM
    5  H        -3.022071      -1.900403       0.021179       1     1.008  QM


 
 NEW SCF-ENERGY CALCULATED IN 10 CYCLES
 

 TOTAL ENERGY    =        -94.477913145

 ENERGY CHANGE =         -0.000027796
 ENERGY RATIO  =          1.379489782
 TRUST RADIUS  =          0.300000000
 
 BFGS DELTA*GAMMA: 0.319E-04
 
 BFGS DELTA*DE2*DELTA: 0.450E-04
 
 *** ENTERING OPTIMIZATION CYCLE: 19 ***
 

 PROJECTED CARTESIAN GRADIENTS IN A.U.

  NO.  ATOM        X             Y             Z

    1  C       -0.001930     -0.000527     -0.000091
    2  N        0.002159      0.000363      0.000048
    3  H       -0.002326     -0.000651      0.000111
    4  H        0.001810      0.000377     -0.000158
    5  H       -0.000868      0.000738      0.000185


 ACTIVE CARTESIAN GRADIENTS

              1          2          3          4          5          6
          -0.002524  -0.000749  -0.000175   0.001664  -0.001350  -0.001922

              7          8          9
          -0.000790   0.000003   0.001887


 FULL LOCAL GRADIENT

              1          2          3          4          5          6
          -0.001123   0.000220  -0.000282   0.003017  -0.001512  -0.001775

              7          8          9
          -0.000646  -0.000013   0.001758


 TANGENTIAL LOCAL GRADIENTS IN A.U.

              1          2          3          4          5          6
           0.000220  -0.000282   0.003017  -0.001512  -0.001775  -0.000646

              7          8
          -0.000013   0.001758

 COSANG =         0.701158690
 
 RMSQ FORCE :   0.0015071  MAXIMUM :   0.0003000  CONVERGED : NO
 MAX FORCE  :   0.0030170  MAXIMUM :   0.0004500  CONVERGED : NO
 RMSQ FORCE6:   0.0017440  MAXIMUM6:   0.0003000  CONVERGED : NO
 MAX FORCE6 :   0.0035291  MAXIMUM6:   0.0004500  CONVERGED : NO
 RMSQ DR    :   0.0213097  MAXIMUM :   0.0012000  CONVERGED : NO
 MAX DR     :   0.0402990  MAXIMUM :   0.0018000  CONVERGED : NO
 


 HESSIAN EIGENVALUES


                1           2           3           4           5           6
             0.00440     0.07904     0.54885     0.98277     0.99992     1.00006
 


                7           8
             1.43253     3.78817
 


 LAMBDA FOR LMQA STEP: 0.00

  |TANGENTIAL STEP| =   0.046904  |PARALLEL STEP| =   0.000157


 STEP IN NORMAL COORDINATES

              1          2          3          4          5          6
          -0.000950   0.019391   0.000262   0.005079  -0.025244   0.032823

              7          8          9
          -0.008329   0.003425   0.001211

 DISPLACEMENT STEP IN ANGSTROM

  NO.  ATOM        X             Y             Z

    1  C       -0.000384      0.007570      0.000087
    2  N        0.000795     -0.006440     -0.000175
    3  H       -0.001146      0.013708      0.000321
    4  H        0.003599      0.001276      0.001268
    5  H       -0.004091     -0.017108     -0.001236


 ACTIVE CARTESIAN DISPLACEMENT STEP

              1          2          3          4          5          6
          -0.000950   0.019391   0.000262   0.005079  -0.025244   0.032823

              7          8          9
          -0.008329   0.003425   0.001211
 
 PREDICTED ENERGY CHANGE: -0.000011643
 
 INTERPOLATION DISTANCE: 6.9882944059


 COORDINATES OF OPTIMIZATION STEP 19 IN ANGSTROM

  NO.  ATOM        X              Y              Z        Z-ATOM   MASS   TYPE

    1  C        -0.338926       0.076393      -0.001342       6    12.011  QM
    2  N         0.824283       0.240895       0.002125       7    14.007  QM
    3  H        -1.410736      -0.095680      -0.001230       1     1.008  QM
    4  H        -2.309862      -2.147328      -0.057994       1     1.008  QM
    5  H        -3.026162      -1.917511       0.019943       1     1.008  QM


 
 NEW SCF-ENERGY CALCULATED IN 9 CYCLES
 

 TOTAL ENERGY    =        -94.477930855

 ENERGY CHANGE =         -0.000017710
 ENERGY RATIO  =          1.521115783
 TRUST RADIUS  =          0.300000000
 
 BFGS DELTA*GAMMA: 0.126E-04
 
 BFGS DELTA*DE2*DELTA: 0.244E-04
 
 *** ENTERING OPTIMIZATION CYCLE: 20 ***
 

 PROJECTED CARTESIAN GRADIENTS IN A.U.

  NO.  ATOM        X             Y             Z

    1  C        0.000018      0.000098     -0.000084
    2  N        0.000277     -0.000119      0.000041
    3  H       -0.002096     -0.000840      0.000111
    4  H        0.002599      0.000124     -0.000233
    5  H       -0.001599      0.000819      0.000259


 ACTIVE CARTESIAN GRADIENTS

              1          2          3          4          5          6
           0.000024   0.000134  -0.000169   0.000788  -0.001215  -0.001856

              7          8          9
          -0.000878   0.000004   0.002997


 FULL LOCAL GRADIENT

              1          2          3          4          5          6
          -0.001142   0.000115  -0.000166   0.000186  -0.001437  -0.001749

              7          8          9
          -0.000757  -0.000009   0.002874


 TANGENTIAL LOCAL GRADIENTS IN A.U.

              1          2          3          4          5          6
           0.000115  -0.000166   0.000186  -0.001437  -0.001749  -0.000757

              7          8
          -0.000009   0.002874

 COSANG =         0.717106844
 
 RMSQ FORCE :   0.0013245  MAXIMUM :   0.0003000  CONVERGED : NO
 MAX FORCE  :   0.0028743  MAXIMUM :   0.0004500  CONVERGED : NO
 RMSQ FORCE6:   0.0018149  MAXIMUM6:   0.0003000  CONVERGED : NO
 MAX FORCE6 :   0.0034799  MAXIMUM6:   0.0004500  CONVERGED : NO
 RMSQ DR    :   0.0156347  MAXIMUM :   0.0012000  CONVERGED : NO
 MAX DR     :   0.0328231  MAXIMUM :   0.0018000  CONVERGED : NO
 


 HESSIAN EIGENVALUES


                1           2           3           4           5           6
             0.00357     0.08155     0.45637     0.89163     0.99998     1.00098
 


                7           8
             1.07156     4.31534
 


 LAMBDA FOR LMQA STEP: 0.00

  |TANGENTIAL STEP| =   0.049571  |PARALLEL STEP| =   0.000176


 STEP IN NORMAL COORDINATES

              1          2          3          4          5          6
          -0.000605   0.018550   0.000620   0.003591  -0.026713   0.036330

              7          8          9
          -0.007192   0.003676  -0.000952

 DISPLACEMENT STEP IN ANGSTROM

  NO.  ATOM        X             Y             Z

    1  C       -0.000245      0.007240      0.000181
    2  N        0.000415     -0.006501     -0.000229
    3  H       -0.000399      0.015695      0.000214
    4  H        0.002759      0.001520      0.001473
    5  H       -0.003061     -0.017973     -0.001455


 ACTIVE CARTESIAN DISPLACEMENT STEP

              1          2          3          4          5          6
          -0.000605   0.018550   0.000620   0.003591  -0.026713   0.036330

              7          8          9
          -0.007192   0.003676  -0.000952
 
 PREDICTED ENERGY CHANGE: -0.000012921
 
 INTERPOLATION DISTANCE: 6.9882944059


 COORDINATES OF OPTIMIZATION STEP 20 IN ANGSTROM

  NO.  ATOM        X              Y              Z        Z-ATOM   MASS   TYPE

    1  C        -0.339171       0.083633      -0.001161       6    12.011  QM
    2  N         0.824698       0.234394       0.001895       7    14.007  QM
    3  H        -1.411134      -0.079986      -0.001016       1     1.008  QM
    4  H        -2.307103      -2.145808      -0.056521       1     1.008  QM
    5  H        -3.029223      -1.935484       0.018488       1     1.008  QM


 
 NEW SCF-ENERGY CALCULATED IN 10 CYCLES
 

 TOTAL ENERGY    =        -94.477950449

 ENERGY CHANGE =         -0.000019594
 ENERGY RATIO  =          1.516475744
 TRUST RADIUS  =          0.300000000
 
 BFGS DELTA*GAMMA: 0.135E-04
 
 BFGS DELTA*DE2*DELTA: 0.268E-04
 
 *** ENTERING OPTIMIZATION CYCLE: 21 ***
 

 PROJECTED CARTESIAN GRADIENTS IN A.U.

  NO.  ATOM        X             Y             Z

    1  C        0.002237      0.000602     -0.000067
    2  N       -0.002056     -0.000568      0.000029
    3  H       -0.001179     -0.000834      0.000096
    4  H        0.002409      0.000250     -0.000194
    5  H       -0.001288      0.000621      0.000219


 ACTIVE CARTESIAN GRADIENTS

              1          2          3          4          5          6
           0.002927   0.000867  -0.000143  -0.000733  -0.000784  -0.001400

              7          8          9
          -0.000899   0.000003   0.002599


 FULL LOCAL GRADIENT

              1          2          3          4          5          6
          -0.001081  -0.000319  -0.000021  -0.003110  -0.000826  -0.001273

              7          8          9
          -0.000781  -0.000010   0.002481


 TANGENTIAL LOCAL GRADIENTS IN A.U.

              1          2          3          4          5          6
          -0.000319  -0.000021  -0.003110  -0.000826  -0.001273  -0.000781

              7          8
          -0.000010   0.002481

 COSANG =         0.647108231
 
 RMSQ FORCE :   0.0015348  MAXIMUM :   0.0003000  CONVERGED : NO
 MAX FORCE  :   0.0031102  MAXIMUM :   0.0004500  CONVERGED : NO
 RMSQ FORCE6:   0.0014282  MAXIMUM6:   0.0003000  CONVERGED : NO
 MAX FORCE6 :   0.0029426  MAXIMUM6:   0.0004500  CONVERGED : NO
 RMSQ DR    :   0.0165238  MAXIMUM :   0.0012000  CONVERGED : NO
 MAX DR     :   0.0363296  MAXIMUM :   0.0018000  CONVERGED : NO
 


 HESSIAN EIGENVALUES


                1           2           3           4           5           6
             0.00218     0.08598     0.41295     0.72117     0.99999     1.00099
 


                7           8
             1.07401     4.86290
 


 LAMBDA FOR LMQA STEP: 0.00

  |TANGENTIAL STEP| =   0.084580  |PARALLEL STEP| =   0.000512


 STEP IN NORMAL COORDINATES

              1          2          3          4          5          6
          -0.001610   0.026300   0.001104   0.008378  -0.048822   0.061884

              7          8          9
          -0.011545   0.006465  -0.000280

 DISPLACEMENT STEP IN ANGSTROM

  NO.  ATOM        X             Y             Z

    1  C       -0.000651      0.010269      0.000316
    2  N        0.001486     -0.009879     -0.000395
    3  H       -0.002601      0.028419      0.000350
    4  H        0.004655      0.003127      0.002531
    5  H       -0.005346     -0.030169     -0.002500


 ACTIVE CARTESIAN DISPLACEMENT STEP

              1          2          3          4          5          6
          -0.001610   0.026300   0.001104   0.008378  -0.048822   0.061884

              7          8          9
          -0.011545   0.006465  -0.000280
 
 PREDICTED ENERGY CHANGE: -0.000012605
 
 INTERPOLATION DISTANCE: 6.9882944059


 COORDINATES OF OPTIMIZATION STEP 21 IN ANGSTROM

  NO.  ATOM        X              Y              Z        Z-ATOM   MASS   TYPE

    1  C        -0.339822       0.093902      -0.000844       6    12.011  QM
    2  N         0.826184       0.224515       0.001500       7    14.007  QM
    3  H        -1.413735      -0.051567      -0.000666       1     1.008  QM
    4  H        -2.302448      -2.142681      -0.053990       1     1.008  QM
    5  H        -3.034570      -1.965654       0.015988       1     1.008  QM


 
 NEW SCF-ENERGY CALCULATED IN 9 CYCLES
 

 TOTAL ENERGY    =        -94.477971647

 ENERGY CHANGE =         -0.000021198
 ENERGY RATIO  =          1.681626099
 TRUST RADIUS  =          0.300000000
 
 BFGS DELTA*GAMMA: 0.118E-04
 
 BFGS DELTA*DE2*DELTA: 0.286E-04
 
 *** ENTERING OPTIMIZATION CYCLE: 22 ***
 

 PROJECTED CARTESIAN GRADIENTS IN A.U.

  NO.  ATOM        X             Y             Z

    1  C        0.002445      0.000644     -0.000050
    2  N       -0.002374     -0.000603      0.000022
    3  H       -0.000669     -0.000780      0.000069
    4  H        0.002810      0.000240     -0.000215
    5  H       -0.001733      0.000563      0.000238


 ACTIVE CARTESIAN GRADIENTS

              1          2          3          4          5          6
           0.003201   0.000935  -0.000110  -0.001124  -0.000521  -0.001068

              7          8          9
          -0.000915  -0.000001   0.003192


 FULL LOCAL GRADIENT

              1          2          3          4          5          6
          -0.001135  -0.000407   0.000020  -0.003497  -0.000455  -0.000929

              7          8          9
          -0.000802  -0.000013   0.003072


 TANGENTIAL LOCAL GRADIENTS IN A.U.

              1          2          3          4          5          6
          -0.000407   0.000020  -0.003497  -0.000455  -0.000929  -0.000802

              7          8
          -0.000013   0.003072

 COSANG =         0.988077985
 
 RMSQ FORCE :   0.0017155  MAXIMUM :   0.0003000  CONVERGED : NO
 MAX FORCE  :   0.0034968  MAXIMUM :   0.0004500  CONVERGED : NO
 RMSQ FORCE6:   0.0007337  MAXIMUM6:   0.0003000  CONVERGED : NO
 MAX FORCE6 :   0.0016258  MAXIMUM6:   0.0004500  CONVERGED : NO
 RMSQ DR    :   0.0281939  MAXIMUM :   0.0012000  CONVERGED : NO
 MAX DR     :   0.0618838  MAXIMUM :   0.0018000  CONVERGED : NO
 


 HESSIAN EIGENVALUES


                1           2           3           4           5           6
             0.00153     0.08263     0.31146     0.69967     1.00000     1.00202
 


                7           8
             1.07309     4.32434
 


 LAMBDA FOR LMQA STEP: 0.00

  |TANGENTIAL STEP| =   0.127494  |PARALLEL STEP| =   0.001163


 STEP IN NORMAL COORDINATES

              1          2          3          4          5          6
          -0.002622   0.035867   0.002337   0.009236  -0.074528   0.094866

              7          8          9
          -0.014253   0.010083  -0.003661

 DISPLACEMENT STEP IN ANGSTROM

  NO.  ATOM        X             Y             Z

    1  C       -0.001060      0.014009      0.000652
    2  N        0.001732     -0.014427     -0.000684
    3  H       -0.003297      0.044984      0.000275
    4  H        0.005251      0.005143      0.004081
    5  H       -0.004749     -0.044705     -0.004058


 ACTIVE CARTESIAN DISPLACEMENT STEP

              1          2          3          4          5          6
          -0.002622   0.035867   0.002337   0.009236  -0.074528   0.094866

              7          8          9
          -0.014253   0.010083  -0.003661
 
 PREDICTED ENERGY CHANGE: -0.000022534
 
 INTERPOLATION DISTANCE: 6.9882944059


 COORDINATES OF OPTIMIZATION STEP 22 IN ANGSTROM

  NO.  ATOM        X              Y              Z        Z-ATOM   MASS   TYPE

    1  C        -0.340882       0.107911      -0.000192       6    12.011  QM
    2  N         0.827916       0.210089       0.000816       7    14.007  QM
    3  H        -1.417032      -0.006582      -0.000391       1     1.008  QM
    4  H        -2.297197      -2.137538      -0.049909       1     1.008  QM
    5  H        -3.039319      -2.010359       0.011931       1     1.008  QM


 
 NEW SCF-ENERGY CALCULATED IN 11 CYCLES
 

 TOTAL ENERGY    =        -94.478004298

 ENERGY CHANGE =         -0.000032651
 ENERGY RATIO  =          1.448949490
 TRUST RADIUS  =          0.300000000
 
 BFGS DELTA*GAMMA: 0.242E-04
 
 BFGS DELTA*DE2*DELTA: 0.482E-04
 
 *** ENTERING OPTIMIZATION CYCLE: 23 ***
 

 PROJECTED CARTESIAN GRADIENTS IN A.U.

  NO.  ATOM        X             Y             Z

    1  C        0.001918      0.000433     -0.000011
    2  N       -0.002181     -0.000480      0.000005
    3  H        0.000487     -0.000526      0.000000
    4  H        0.002181      0.000542     -0.000129
    5  H       -0.001156      0.000277      0.000150


 ACTIVE CARTESIAN GRADIENTS

              1          2          3          4          5          6
           0.002512   0.000644  -0.000026  -0.001721   0.000058  -0.000348

              7          8          9
          -0.000870  -0.000009   0.002303


 FULL LOCAL GRADIENT

              1          2          3          4          5          6
          -0.001116  -0.000451   0.000070  -0.002982   0.000471  -0.000124

              7          8          9
          -0.000741  -0.000022   0.002177


 TANGENTIAL LOCAL GRADIENTS IN A.U.

              1          2          3          4          5          6
          -0.000451   0.000070  -0.002982   0.000471  -0.000124  -0.000741

              7          8
          -0.000022   0.002177

 COSANG =         0.958951984
 
 RMSQ FORCE :   0.0013521  MAXIMUM :   0.0003000  CONVERGED : NO
 MAX FORCE  :   0.0029816  MAXIMUM :   0.0004500  CONVERGED : NO
 RMSQ FORCE6:   0.0002650  MAXIMUM6:   0.0003000  CONVERGED :YES
 MAX FORCE6 :   0.0006869  MAXIMUM6:   0.0004500  CONVERGED : NO
 RMSQ DR    :   0.0424999  MAXIMUM :   0.0012000  CONVERGED : NO
 MAX DR     :   0.0948656  MAXIMUM :   0.0018000  CONVERGED : NO
 


 HESSIAN EIGENVALUES


                1           2           3           4           5           6
             0.00122     0.07781     0.28749     0.63843     1.00003     1.00122
 


                7           8
             1.09126     3.96528
 


 LAMBDA FOR LMQA STEP: 0.00

  |TANGENTIAL STEP| =   0.100773  |PARALLEL STEP| =   0.000727


 STEP IN NORMAL COORDINATES

              1          2          3          4          5          6
          -0.002233   0.024849   0.002048   0.006820  -0.060874   0.074881

              7          8          9
          -0.009729   0.008416  -0.002056

 DISPLACEMENT STEP IN ANGSTROM

  NO.  ATOM        X             Y             Z

    1  C       -0.000902      0.009709      0.000570
    2  N        0.001426     -0.010853     -0.000570
    3  H       -0.003743      0.036939      0.000142
    4  H        0.003607      0.004500      0.003341
    5  H       -0.002066     -0.034498     -0.003326


 ACTIVE CARTESIAN DISPLACEMENT STEP

              1          2          3          4          5          6
          -0.002233   0.024849   0.002048   0.006820  -0.060874   0.074881

              7          8          9
          -0.009729   0.008416  -0.002056
 
 PREDICTED ENERGY CHANGE: -0.000013056
 
 INTERPOLATION DISTANCE: 6.9882944059


 COORDINATES OF OPTIMIZATION STEP 23 IN ANGSTROM

  NO.  ATOM        X              Y              Z        Z-ATOM   MASS   TYPE

    1  C        -0.341784       0.117620       0.000378       6    12.011  QM
    2  N         0.829342       0.199236       0.000246       7    14.007  QM
    3  H        -1.420776       0.030356      -0.000249       1     1.008  QM
    4  H        -2.293591      -2.133038      -0.046568       1     1.008  QM
    5  H        -3.041384      -2.044857       0.008605       1     1.008  QM


 
 NEW SCF-ENERGY CALCULATED IN 11 CYCLES
 

 TOTAL ENERGY    =        -94.478024308

 ENERGY CHANGE =         -0.000020010
 ENERGY RATIO  =          1.532658356
 TRUST RADIUS  =          0.300000000
 
 BFGS DELTA*GAMMA: 0.137E-04
 
 BFGS DELTA*DE2*DELTA: 0.286E-04
 
 *** ENTERING OPTIMIZATION CYCLE: 24 ***
 

 PROJECTED CARTESIAN GRADIENTS IN A.U.

  NO.  ATOM        X             Y             Z

    1  C        0.000412      0.000005      0.000023
    2  N       -0.000654     -0.000145     -0.000010
    3  H        0.000235     -0.000330     -0.000063
    4  H        0.001759      0.000699     -0.000084
    5  H       -0.000978      0.000156      0.000103


 ACTIVE CARTESIAN GRADIENTS

              1          2          3          4          5          6
           0.000540   0.000019   0.000049  -0.000869  -0.000095  -0.000292

              7          8          9
          -0.000827  -0.000014   0.001881


 FULL LOCAL GRADIENT

              1          2          3          4          5          6
          -0.001027  -0.000212   0.000067  -0.000758   0.000274  -0.000066

              7          8          9
          -0.000705  -0.000025   0.001764


 TANGENTIAL LOCAL GRADIENTS IN A.U.

              1          2          3          4          5          6
          -0.000212   0.000067  -0.000758   0.000274  -0.000066  -0.000705

              7          8
          -0.000025   0.001764

 COSANG =         0.863874940
 
 RMSQ FORCE :   0.0007341  MAXIMUM :   0.0003000  CONVERGED : NO
 MAX FORCE  :   0.0017639  MAXIMUM :   0.0004500  CONVERGED : NO
 RMSQ FORCE6:   0.0007658  MAXIMUM6:   0.0003000  CONVERGED : NO
 MAX FORCE6 :   0.0013491  MAXIMUM6:   0.0004500  CONVERGED : NO
 RMSQ DR    :   0.0335919  MAXIMUM :   0.0012000  CONVERGED : NO
 MAX DR     :   0.0748812  MAXIMUM :   0.0018000  CONVERGED : NO
 


 HESSIAN EIGENVALUES


                1           2           3           4           5           6
             0.00110     0.06919     0.22641     0.57215     0.99878     1.00010
 


                7           8
             1.08050     3.95045
 


 LAMBDA FOR LMQA STEP: 0.00

  |TANGENTIAL STEP| =   0.090131  |PARALLEL STEP| =   0.000581


 STEP IN NORMAL COORDINATES

              1          2          3          4          5          6
          -0.001963   0.019840   0.002294   0.002553  -0.054196   0.068186

              7          8          9
          -0.005526   0.007792  -0.006083

 DISPLACEMENT STEP IN ANGSTROM

  NO.  ATOM        X             Y             Z

    1  C       -0.000792      0.007754      0.000631
    2  N        0.000619     -0.009476     -0.000572
    3  H       -0.002320      0.034538     -0.000039
    4  H        0.001291      0.003792      0.003200
    5  H        0.001457     -0.029771     -0.003206


 ACTIVE CARTESIAN DISPLACEMENT STEP

              1          2          3          4          5          6
          -0.001963   0.019840   0.002294   0.002553  -0.054196   0.068186

              7          8          9
          -0.005526   0.007792  -0.006083
 
 PREDICTED ENERGY CHANGE: -0.000012534
 
 INTERPOLATION DISTANCE: 6.9882944059


 COORDINATES OF OPTIMIZATION STEP 24 IN ANGSTROM

  NO.  ATOM        X              Y              Z        Z-ATOM   MASS   TYPE

    1  C        -0.342577       0.125374       0.001009       6    12.011  QM
    2  N         0.829961       0.189760      -0.000327       7    14.007  QM
    3  H        -1.423096       0.064894      -0.000288       1     1.008  QM
    4  H        -2.292300      -2.129247      -0.043368       1     1.008  QM
    5  H        -3.039927      -2.074629       0.005399       1     1.008  QM


 
 NEW SCF-ENERGY CALCULATED IN 10 CYCLES
 

 TOTAL ENERGY    =        -94.478033241

 ENERGY CHANGE =         -0.000008932
 ENERGY RATIO  =          0.712668989
 TRUST RADIUS  =          0.300000000
 
 BFGS DELTA*GAMMA: 0.274E-04
 
 BFGS DELTA*DE2*DELTA: 0.240E-04
 
 *** ENTERING OPTIMIZATION CYCLE: 25 ***
 

 PROJECTED CARTESIAN GRADIENTS IN A.U.

  NO.  ATOM        X             Y             Z

    1  C       -0.000140     -0.000361      0.000068
    2  N       -0.000162      0.000086     -0.000030
    3  H        0.000457     -0.000019     -0.000140
    4  H       -0.000856      0.000990      0.000100
    5  H        0.001488     -0.000046     -0.000081


 ACTIVE CARTESIAN GRADIENTS

              1          2          3          4          5          6
          -0.000184  -0.000495   0.000143  -0.000775  -0.000054   0.000002

              7          8          9
          -0.000730  -0.000020  -0.001711


 FULL LOCAL GRADIENT

              1          2          3          4          5          6
          -0.000587  -0.000366   0.000129   0.000103   0.000415   0.000270

              7          8          9
          -0.000603  -0.000030  -0.001802


 TANGENTIAL LOCAL GRADIENTS IN A.U.

              1          2          3          4          5          6
          -0.000366   0.000129   0.000103   0.000415   0.000270  -0.000603

              7          8
          -0.000030  -0.001802

 COSANG =        -0.636369711
 
 RMSQ FORCE :   0.0007088  MAXIMUM :   0.0003000  CONVERGED : NO
 MAX FORCE  :   0.0018022  MAXIMUM :   0.0004500  CONVERGED : NO
 RMSQ FORCE6:   0.0007056  MAXIMUM6:   0.0003000  CONVERGED : NO
 MAX FORCE6 :   0.0011937  MAXIMUM6:   0.0004500  CONVERGED : NO
 RMSQ DR    :   0.0300444  MAXIMUM :   0.0012000  CONVERGED : NO
 MAX DR     :   0.0681857  MAXIMUM :   0.0018000  CONVERGED : NO
 


 HESSIAN EIGENVALUES


                1           2           3           4           5           6
             0.00067     0.08060     0.40505     0.69075     0.99622     1.00085
 


                7           8
             1.11218     3.94247
 


 LAMBDA FOR LMQA STEP: 0.00

  |TANGENTIAL STEP| =   0.125165  |PARALLEL STEP| =   0.001121


 STEP IN NORMAL COORDINATES

              1          2          3          4          5          6
          -0.004295   0.035516   0.002292   0.004572  -0.074727   0.092040

              7          8          9
          -0.012399   0.011194   0.005207

 DISPLACEMENT STEP IN ANGSTROM

  NO.  ATOM        X             Y             Z

    1  C       -0.001733      0.013890      0.000677
    2  N        0.001365     -0.015110     -0.000704
    3  H       -0.004451      0.045034      0.000283
    4  H        0.006660      0.005759      0.004143
    5  H       -0.001314     -0.042414     -0.004137


 ACTIVE CARTESIAN DISPLACEMENT STEP

              1          2          3          4          5          6
          -0.004295   0.035516   0.002292   0.004572  -0.074727   0.092040

              7          8          9
          -0.012399   0.011194   0.005207
 
 PREDICTED ENERGY CHANGE: -0.000005479
 
 INTERPOLATION DISTANCE: 6.9882944059


 COORDINATES OF OPTIMIZATION STEP 25 IN ANGSTROM

  NO.  ATOM        X              Y              Z        Z-ATOM   MASS   TYPE

    1  C        -0.344310       0.139264       0.001686       6    12.011  QM
    2  N         0.831326       0.174650      -0.001031       7    14.007  QM
    3  H        -1.427547       0.109928      -0.000004       1     1.008  QM
    4  H        -2.285640      -2.123488      -0.039225       1     1.008  QM
    5  H        -3.041242      -2.117042       0.001262       1     1.008  QM


 
 NEW SCF-ENERGY CALCULATED IN 10 CYCLES
 

 TOTAL ENERGY    =        -94.478022720

 ENERGY CHANGE =          0.000010521
 ENERGY RATIO  =         -1.920274311
 TRUST RADIUS  =          0.240000000
 
 BFGS DELTA*GAMMA: 0.680E-04
 
 BFGS DELTA*DE2*DELTA: 0.208E-04
 
 *** ENTERING OPTIMIZATION CYCLE: 26 ***
 

 PROJECTED CARTESIAN GRADIENTS IN A.U.

  NO.  ATOM        X             Y             Z

    1  C       -0.003822     -0.000615      0.000117
    2  N        0.003631      0.000335     -0.000056
    3  H       -0.000642      0.000022     -0.000210
    4  H        0.002682      0.000865     -0.000107
    5  H       -0.002384     -0.000015      0.000124


 ACTIVE CARTESIAN GRADIENTS

              1          2          3          4          5          6
          -0.005018  -0.000983   0.000234   0.001528  -0.000635  -0.000330

              7          8          9
          -0.000735  -0.000020   0.003580


 FULL LOCAL GRADIENT

              1          2          3          4          5          6
          -0.001179   0.001383   0.000069   0.005154  -0.000420  -0.000112

              7          8          9
          -0.000625  -0.000028   0.003457


 TANGENTIAL LOCAL GRADIENTS IN A.U.

              1          2          3          4          5          6
           0.001383   0.000069   0.005154  -0.000420  -0.000112  -0.000625

              7          8
          -0.000028   0.003457

 COSANG =        -0.469356361
 
 RMSQ FORCE :   0.0022643  MAXIMUM :   0.0003000  CONVERGED : NO
 MAX FORCE  :   0.0051541  MAXIMUM :   0.0004500  CONVERGED : NO
 RMSQ FORCE6:   0.0011337  MAXIMUM6:   0.0003000  CONVERGED : NO
 MAX FORCE6 :   0.0026220  MAXIMUM6:   0.0004500  CONVERGED : NO
 RMSQ DR    :   0.0417235  MAXIMUM :   0.0012000  CONVERGED : NO
 MAX DR     :   0.0920396  MAXIMUM :   0.0018000  CONVERGED : NO
 


 HESSIAN EIGENVALUES


                1           2           3           4           5           6
             0.00192     0.08126     0.51901     0.75575     0.98929     1.00054
 


                7           8
             1.13912     4.34483
 


 LAMBDA FOR LMQA STEP: 0.00

  |TANGENTIAL STEP| =   0.104200  |PARALLEL STEP| =   0.000777


 STEP IN NORMAL COORDINATES

              1          2          3          4          5          6
           0.003663  -0.028335  -0.002142  -0.003418   0.061707  -0.077375

              7          8          9
           0.009609  -0.009527  -0.006923

 DISPLACEMENT STEP IN ANGSTROM

  NO.  ATOM        X             Y             Z

    1  C        0.001476     -0.011085     -0.000629
    2  N       -0.001127      0.012364      0.000617
    3  H        0.003799     -0.037816     -0.000116
    4  H       -0.005300     -0.005175     -0.003496
    5  H        0.000607      0.035164      0.003484


 ACTIVE CARTESIAN DISPLACEMENT STEP

              1          2          3          4          5          6
           0.003663  -0.028335  -0.002142  -0.003418   0.061707  -0.077375

              7          8          9
           0.009609  -0.009527  -0.006923
 
 PREDICTED ENERGY CHANGE: -0.000020977
 
 INTERPOLATION DISTANCE: 6.9882944059


 COORDINATES OF OPTIMIZATION STEP 26 IN ANGSTROM

  NO.  ATOM        X              Y              Z        Z-ATOM   MASS   TYPE

    1  C        -0.342834       0.128179       0.001057       6    12.011  QM
    2  N         0.830199       0.187015      -0.000414       7    14.007  QM
    3  H        -1.423748       0.072112      -0.000121       1     1.008  QM
    4  H        -2.290939      -2.128663      -0.042721       1     1.008  QM
    5  H        -3.040635      -2.081878       0.004745       1     1.008  QM


 
 NEW SCF-ENERGY CALCULATED IN 10 CYCLES
 

 TOTAL ENERGY    =        -94.478037396

 ENERGY CHANGE =         -0.000014676
 ENERGY RATIO  =          0.699630069
 TRUST RADIUS  =          0.240000000
 
 BFGS DELTA*GAMMA: 0.465E-04
 
 BFGS DELTA*DE2*DELTA: 0.412E-04
 
 *** ENTERING OPTIMIZATION CYCLE: 27 ***
 

 PROJECTED CARTESIAN GRADIENTS IN A.U.

  NO.  ATOM        X             Y             Z

    1  C       -0.000613     -0.000369      0.000068
    2  N        0.000318      0.000110     -0.000030
    3  H        0.000340     -0.000052     -0.000139
    4  H        0.000105      0.000909      0.000035
    5  H        0.000485      0.000009     -0.000017


 ACTIVE CARTESIAN GRADIENTS

              1          2          3          4          5          6
          -0.000804  -0.000523   0.000143  -0.000490  -0.000094  -0.000049

              7          8          9
          -0.000745  -0.000019  -0.000310


 FULL LOCAL GRADIENT

              1          2          3          4          5          6
          -0.000749  -0.000119   0.000109   0.000735   0.000339   0.000209

              7          8          9
          -0.000622  -0.000028  -0.000410


 TANGENTIAL LOCAL GRADIENTS IN A.U.

              1          2          3          4          5          6
          -0.000119   0.000109   0.000735   0.000339   0.000209  -0.000622

              7          8
          -0.000028  -0.000410

 COSANG =         0.336377903
 
 RMSQ FORCE :   0.0004002  MAXIMUM :   0.0003000  CONVERGED : NO
 MAX FORCE  :   0.0007353  MAXIMUM :   0.0004500  CONVERGED : NO
 RMSQ FORCE6:   0.0011241  MAXIMUM6:   0.0003000  CONVERGED : NO
 MAX FORCE6 :   0.0026227  MAXIMUM6:   0.0004500  CONVERGED : NO
 RMSQ DR    :   0.0347342  MAXIMUM :   0.0012000  CONVERGED : NO
 MAX DR     :   0.0773746  MAXIMUM :   0.0018000  CONVERGED : NO
 


 HESSIAN EIGENVALUES


                1           2           3           4           5           6
             0.00205     0.08167     0.50764     0.75522     0.98929     1.00060
 


                7           8
             1.19270     4.17202
 


 LAMBDA FOR LMQA STEP: 0.00

  |TANGENTIAL STEP| =   0.020577  |PARALLEL STEP| =   0.000030


 STEP IN NORMAL COORDINATES

              1          2          3          4          5          6
          -0.000635   0.006584   0.000291   0.000335  -0.012047   0.015125

              7          8          9
          -0.001379   0.001881   0.000308

 DISPLACEMENT STEP IN ANGSTROM

  NO.  ATOM        X             Y             Z

    1  C       -0.000256      0.002573      0.000091
    2  N        0.000099     -0.002684     -0.000108
    3  H       -0.000551      0.007396      0.000098
    4  H        0.000927      0.000610      0.000696
    5  H        0.000139     -0.006884     -0.000703


 ACTIVE CARTESIAN DISPLACEMENT STEP

              1          2          3          4          5          6
          -0.000635   0.006584   0.000291   0.000335  -0.012047   0.015125

              7          8          9
          -0.001379   0.001881   0.000308
 
 PREDICTED ENERGY CHANGE: -0.000000880
 
 INTERPOLATION DISTANCE: 6.9882944059
 
 *** SCFTOL TIGHTEN TO 0.500E-08 ***
 
 *** CDFTOL TIGHTEN TO 0.750E-05 ***


 COORDINATES OF OPTIMIZATION STEP 27 IN ANGSTROM

  NO.  ATOM        X              Y              Z        Z-ATOM   MASS   TYPE

    1  C        -0.343090       0.130752       0.001148       6    12.011  QM
    2  N         0.830298       0.184331      -0.000522       7    14.007  QM
    3  H        -1.424299       0.079508      -0.000022       1     1.008  QM
    4  H        -2.290013      -2.128053      -0.042026       1     1.008  QM
    5  H        -3.040495      -2.088762       0.004043       1     1.008  QM


 
 NEW SCF-ENERGY CALCULATED IN 9 CYCLES
 

 TOTAL ENERGY    =        -94.478038988

 ENERGY CHANGE =         -0.000001592
 ENERGY RATIO  =          1.808455744
 TRUST RADIUS  =          0.240000000
 
 BFGS DELTA*GAMMA: 0.462E-06
 
 BFGS DELTA*DE2*DELTA: 0.179E-05
 
 *** ENTERING OPTIMIZATION CYCLE: 28 ***
 

 PROJECTED CARTESIAN GRADIENTS IN A.U.

  NO.  ATOM        X             Y             Z

    1  C       -0.000910     -0.000357      0.000073
    2  N        0.000610      0.000110     -0.000033
    3  H        0.000295     -0.000064     -0.000146
    4  H        0.000278      0.000885      0.000024
    5  H        0.000293     -0.000000     -0.000006


 ACTIVE CARTESIAN GRADIENTS

              1          2          3          4          5          6
          -0.001194  -0.000518   0.000152  -0.000334  -0.000111  -0.000059

              7          8          9
          -0.000749  -0.000018  -0.000044


 FULL LOCAL GRADIENT

              1          2          3          4          5          6
          -0.000773   0.000060   0.000107   0.001116   0.000308   0.000196

              7          8          9
          -0.000627  -0.000028  -0.000146


 TANGENTIAL LOCAL GRADIENTS IN A.U.

              1          2          3          4          5          6
           0.000060   0.000107   0.001116   0.000308   0.000196  -0.000627

              7          8
          -0.000028  -0.000146

 COSANG =         0.933436460
 
 RMSQ FORCE :   0.0004755  MAXIMUM :   0.0003000  CONVERGED : NO
 MAX FORCE  :   0.0011156  MAXIMUM :   0.0004500  CONVERGED : NO
 RMSQ FORCE6:   0.0009050  MAXIMUM6:   0.0003000  CONVERGED : NO
 MAX FORCE6 :   0.0020410  MAXIMUM6:   0.0004500  CONVERGED : NO
 RMSQ DR    :   0.0068589  MAXIMUM :   0.0012000  CONVERGED : NO
 MAX DR     :   0.0151251  MAXIMUM :   0.0018000  CONVERGED : NO
 


 HESSIAN EIGENVALUES


                1           2           3           4           5           6
             0.00078     0.07843     0.51769     0.71928     0.79349     1.00053
 


                7           8
             1.04980     4.36469
 


 LAMBDA FOR LMQA STEP: 0.00

  |TANGENTIAL STEP| =   0.076955  |PARALLEL STEP| =   0.000424


 STEP IN NORMAL COORDINATES

              1          2          3          4          5          6
          -0.001857   0.023883   0.000900   0.000375  -0.045446   0.056703

              7          8          9
          -0.003856   0.007115   0.001200

 DISPLACEMENT STEP IN ANGSTROM

  NO.  ATOM        X             Y             Z

    1  C       -0.000749      0.009329      0.000290
    2  N        0.000049     -0.009964     -0.000386
    3  H       -0.001996      0.028227      0.000469
    4  H        0.003525      0.001997      0.002608
    5  H        0.000873     -0.025285     -0.002641


 ACTIVE CARTESIAN DISPLACEMENT STEP

              1          2          3          4          5          6
          -0.001857   0.023883   0.000900   0.000375  -0.045446   0.056703

              7          8          9
          -0.003856   0.007115   0.001200
 
 PREDICTED ENERGY CHANGE: -0.000002744
 
 INTERPOLATION DISTANCE: 6.9882944059


 COORDINATES OF OPTIMIZATION STEP 28 IN ANGSTROM

  NO.  ATOM        X              Y              Z        Z-ATOM   MASS   TYPE

    1  C        -0.343838       0.140082       0.001438       6    12.011  QM
    2  N         0.830347       0.174366      -0.000908       7    14.007  QM
    3  H        -1.426295       0.107735       0.000447       1     1.008  QM
    4  H        -2.286488      -2.126056      -0.039418       1     1.008  QM
    5  H        -3.039622      -2.114048       0.001401       1     1.008  QM


 
 NEW SCF-ENERGY CALCULATED IN 10 CYCLES
 

 TOTAL ENERGY    =        -94.478042686

 ENERGY CHANGE =         -0.000003698
 ENERGY RATIO  =          1.347407586
 TRUST RADIUS  =          0.240000000
 
 BFGS DELTA*GAMMA: 0.596E-05
 
 BFGS DELTA*DE2*DELTA: 0.607E-05
 
 *** ENTERING OPTIMIZATION CYCLE: 29 ***
 

 PROJECTED CARTESIAN GRADIENTS IN A.U.

  NO.  ATOM        X             Y             Z

    1  C       -0.000936     -0.000360      0.000084
    2  N        0.000775      0.000132     -0.000038
    3  H       -0.000108     -0.000066     -0.000163
    4  H        0.001169      0.000847     -0.000027
    5  H       -0.000721     -0.000028      0.000043


 ACTIVE CARTESIAN GRADIENTS

              1          2          3          4          5          6
          -0.001229  -0.000525   0.000174   0.000041  -0.000325  -0.000181

              7          8          9
          -0.000751  -0.000016   0.001327


 FULL LOCAL GRADIENT

              1          2          3          4          5          6
          -0.000836   0.000086   0.000129   0.001274  -0.000057   0.000024

              7          8          9
          -0.000649  -0.000023   0.001229


 TANGENTIAL LOCAL GRADIENTS IN A.U.

              1          2          3          4          5          6
           0.000086   0.000129   0.001274  -0.000057   0.000024  -0.000649

              7          8
          -0.000023   0.001229

 COSANG =         0.650542978
 
 RMSQ FORCE :   0.0006693  MAXIMUM :   0.0003000  CONVERGED : NO
 MAX FORCE  :   0.0012737  MAXIMUM :   0.0004500  CONVERGED : NO
 RMSQ FORCE6:   0.0007294  MAXIMUM6:   0.0003000  CONVERGED : NO
 MAX FORCE6 :   0.0017828  MAXIMUM6:   0.0004500  CONVERGED : NO
 RMSQ DR    :   0.0256521  MAXIMUM :   0.0012000  CONVERGED : NO
 MAX DR     :   0.0567026  MAXIMUM :   0.0018000  CONVERGED : NO
 


 HESSIAN EIGENVALUES


                1           2           3           4           5           6
             0.00073     0.07595     0.49754     0.66347     0.93866     1.00109
 


                7           8
             1.17581     4.25293
 


 LAMBDA FOR LMQA STEP: 0.00

  |TANGENTIAL STEP| =   0.015839  |PARALLEL STEP| =   0.000018


 STEP IN NORMAL COORDINATES

              1          2          3          4          5          6
          -0.000843   0.007656  -0.000094  -0.000852  -0.008497   0.010772

              7          8          9
           0.000248   0.001515  -0.000492

 DISPLACEMENT STEP IN ANGSTROM

  NO.  ATOM        X             Y             Z

    1  C       -0.000340      0.002994     -0.000004
    2  N       -0.000101     -0.002749     -0.000054
    3  H       -0.000069      0.005207      0.000240
    4  H        0.000691     -0.000357      0.000537
    5  H        0.000928     -0.004936     -0.000562


 ACTIVE CARTESIAN DISPLACEMENT STEP

              1          2          3          4          5          6
          -0.000843   0.007656  -0.000094  -0.000852  -0.008497   0.010772

              7          8          9
           0.000248   0.001515  -0.000492
 
 PREDICTED ENERGY CHANGE: -0.000001544
 
 INTERPOLATION DISTANCE: 6.9882944059


 COORDINATES OF OPTIMIZATION STEP 29 IN ANGSTROM

  NO.  ATOM        X              Y              Z        Z-ATOM   MASS   TYPE

    1  C        -0.344178       0.143075       0.001434       6    12.011  QM
    2  N         0.830246       0.171617      -0.000962       7    14.007  QM
    3  H        -1.426364       0.112942       0.000687       1     1.008  QM
    4  H        -2.285797      -2.126413      -0.038880       1     1.008  QM
    5  H        -3.038694      -2.118983       0.000840       1     1.008  QM


 
 NEW SCF-ENERGY CALCULATED IN 9 CYCLES
 

 TOTAL ENERGY    =        -94.478045315

 ENERGY CHANGE =         -0.000002629
 ENERGY RATIO  =          1.702620245
 TRUST RADIUS  =          0.240000000
 
 BFGS DELTA*GAMMA: 0.105E-05
 
 BFGS DELTA*DE2*DELTA: 0.310E-05
 
 *** ENTERING OPTIMIZATION CYCLE: 30 ***
 

 PROJECTED CARTESIAN GRADIENTS IN A.U.

  NO.  ATOM        X             Y             Z

    1  C       -0.001198     -0.000222      0.000080
    2  N        0.000931      0.000045     -0.000037
    3  H        0.000165     -0.000158     -0.000153
    4  H        0.000957      0.000826     -0.000013
    5  H       -0.000455     -0.000070      0.000029


 ACTIVE CARTESIAN GRADIENTS

              1          2          3          4          5          6
          -0.001574  -0.000349   0.000163  -0.000071  -0.000131  -0.000111

              7          8          9
          -0.000777  -0.000013   0.000993


 FULL LOCAL GRADIENT

              1          2          3          4          5          6
          -0.000820   0.000405   0.000110   0.001448   0.000203   0.000111

              7          8          9
          -0.000671  -0.000020   0.000894


 TANGENTIAL LOCAL GRADIENTS IN A.U.

              1          2          3          4          5          6
           0.000405   0.000110   0.001448   0.000203   0.000111  -0.000671

              7          8
          -0.000020   0.000894

 COSANG =         0.955166111
 
 RMSQ FORCE :   0.0006687  MAXIMUM :   0.0003000  CONVERGED : NO
 MAX FORCE  :   0.0014485  MAXIMUM :   0.0004500  CONVERGED : NO
 RMSQ FORCE6:   0.0007289  MAXIMUM6:   0.0003000  CONVERGED : NO
 MAX FORCE6 :   0.0017033  MAXIMUM6:   0.0004500  CONVERGED : NO
 RMSQ DR    :   0.0052797  MAXIMUM :   0.0012000  CONVERGED : NO
 MAX DR     :   0.0107717  MAXIMUM :   0.0018000  CONVERGED : NO
 


 HESSIAN EIGENVALUES


                1           2           3           4           5           6
             0.00061     0.08562     0.23532     0.62739     0.90961     1.00057
 


                7           8
             1.12952     3.77133
 


 LAMBDA FOR LMQA STEP: 0.00

  |TANGENTIAL STEP| =   0.059305  |PARALLEL STEP| =   0.000252


 STEP IN NORMAL COORDINATES

              1          2          3          4          5          6
          -0.001546   0.023422  -0.000518  -0.003036  -0.034099   0.041795

              7          8          9
           0.003332   0.005746  -0.001743

 DISPLACEMENT STEP IN ANGSTROM

  NO.  ATOM        X             Y             Z

    1  C       -0.000623      0.009147     -0.000072
    2  N       -0.000723     -0.009157     -0.000177
    3  H       -0.000886      0.021742      0.000996
    4  H        0.002401     -0.001446      0.002024
    5  H        0.003329     -0.017734     -0.002112


 ACTIVE CARTESIAN DISPLACEMENT STEP

              1          2          3          4          5          6
          -0.001546   0.023422  -0.000518  -0.003036  -0.034099   0.041795

              7          8          9
           0.003332   0.005746  -0.001743
 
 PREDICTED ENERGY CHANGE: -0.000004992
 
 INTERPOLATION DISTANCE: 6.9882944059


 COORDINATES OF OPTIMIZATION STEP 30 IN ANGSTROM

  NO.  ATOM        X              Y              Z        Z-ATOM   MASS   TYPE

    1  C        -0.344801       0.152222       0.001362       6    12.011  QM
    2  N         0.829523       0.162460      -0.001139       7    14.007  QM
    3  H        -1.427250       0.134683       0.001683       1     1.008  QM
    4  H        -2.283395      -2.127858      -0.036856       1     1.008  QM
    5  H        -3.035365      -2.136717      -0.001272       1     1.008  QM


 
 NEW SCF-ENERGY CALCULATED IN 9 CYCLES
 

 TOTAL ENERGY    =        -94.478052899

 ENERGY CHANGE =         -0.000007584
 ENERGY RATIO  =          1.519192478
 TRUST RADIUS  =          0.240000000
 
 BFGS DELTA*GAMMA: 0.494E-05
 
 BFGS DELTA*DE2*DELTA: 0.103E-04
 
 *** ENTERING OPTIMIZATION CYCLE: 31 ***
 

 PROJECTED CARTESIAN GRADIENTS IN A.U.

  NO.  ATOM        X             Y             Z

    1  C       -0.000294      0.000009      0.000054
    2  N        0.000083     -0.000095     -0.000024
    3  H        0.000184     -0.000302     -0.000107
    4  H        0.000207      0.000767      0.000021
    5  H        0.000314     -0.000142     -0.000009


 ACTIVE CARTESIAN GRADIENTS

              1          2          3          4          5          6
          -0.000387  -0.000001   0.000110  -0.000387  -0.000066  -0.000154

              7          8          9
          -0.000806  -0.000006  -0.000069


 FULL LOCAL GRADIENT

              1          2          3          4          5          6
          -0.000583   0.000179   0.000098   0.000194   0.000196   0.000025

              7          8          9
          -0.000717  -0.000011  -0.000146


 TANGENTIAL LOCAL GRADIENTS IN A.U.

              1          2          3          4          5          6
           0.000179   0.000098   0.000194   0.000196   0.000025  -0.000717

              7          8
          -0.000011  -0.000146

 COSANG =         0.495039447
 
 RMSQ FORCE :   0.0002860  MAXIMUM :   0.0003000  CONVERGED :YES
 MAX FORCE  :   0.0007174  MAXIMUM :   0.0004500  CONVERGED : NO
 RMSQ FORCE6:   0.0009226  MAXIMUM6:   0.0003000  CONVERGED : NO
 MAX FORCE6 :   0.0020341  MAXIMUM6:   0.0004500  CONVERGED : NO
 RMSQ DR    :   0.0197686  MAXIMUM :   0.0012000  CONVERGED : NO
 MAX DR     :   0.0417950  MAXIMUM :   0.0018000  CONVERGED : NO
 


 HESSIAN EIGENVALUES


                1           2           3           4           5           6
             0.00037     0.08955     0.16917     0.62878     0.93948     1.00073
 


                7           8
             1.21122     3.93498
 


 LAMBDA FOR LMQA STEP: 0.00

  |TANGENTIAL STEP| =   0.136041  |PARALLEL STEP| =   0.001324


 STEP IN NORMAL COORDINATES

              1          2          3          4          5          6
          -0.004013   0.047782  -0.000201  -0.006684  -0.079902   0.097936

              7          8          9
           0.003983   0.013138   0.000805

 DISPLACEMENT STEP IN ANGSTROM

  NO.  ATOM        X             Y             Z

    1  C       -0.001616      0.018672      0.000070
    2  N       -0.001296     -0.019747     -0.000506
    3  H       -0.002513      0.051021      0.001795
    4  H        0.006746     -0.000652      0.004644
    5  H        0.006175     -0.041214     -0.004794


 ACTIVE CARTESIAN DISPLACEMENT STEP

              1          2          3          4          5          6
          -0.004013   0.047782  -0.000201  -0.006684  -0.079902   0.097936

              7          8          9
           0.003983   0.013138   0.000805
 
 PREDICTED ENERGY CHANGE: -0.000003839
 
 INTERPOLATION DISTANCE: 6.9882944059


 COORDINATES OF OPTIMIZATION STEP 31 IN ANGSTROM

  NO.  ATOM        X              Y              Z        Z-ATOM   MASS   TYPE

    1  C        -0.346417       0.170895       0.001432       6    12.011  QM
    2  N         0.828227       0.142713      -0.001645       7    14.007  QM
    3  H        -1.429763       0.185704       0.003478       1     1.008  QM
    4  H        -2.276649      -2.128510      -0.032212       1     1.008  QM
    5  H        -3.029191      -2.177931      -0.006066       1     1.008  QM


 
 NEW SCF-ENERGY CALCULATED IN 13 CYCLES
 

 TOTAL ENERGY    =        -94.478056242

 ENERGY CHANGE =         -0.000003343
 ENERGY RATIO  =          0.870710137
 TRUST RADIUS  =          0.240000000
 
 BFGS DELTA*GAMMA: 0.170E-04
 
 BFGS DELTA*DE2*DELTA: 0.105E-04
 
 *** ENTERING OPTIMIZATION CYCLE: 32 ***
 

 PROJECTED CARTESIAN GRADIENTS IN A.U.

  NO.  ATOM        X             Y             Z

    1  C       -0.001190      0.000222      0.000026
    2  N        0.001130     -0.000201     -0.000013
    3  H       -0.000486     -0.000425     -0.000047
    4  H        0.001309      0.000745     -0.000025
    5  H       -0.000927     -0.000335      0.000034


 ACTIVE CARTESIAN GRADIENTS

              1          2          3          4          5          6
          -0.001567   0.000244   0.000046   0.000524  -0.000397  -0.000405

              7          8          9
          -0.000824   0.000006   0.001628


 FULL LOCAL GRADIENT

              1          2          3          4          5          6
          -0.000638   0.000975   0.000004   0.001356  -0.000372  -0.000314

              7          8          9
          -0.000763   0.000002   0.001559


 TANGENTIAL LOCAL GRADIENTS IN A.U.

              1          2          3          4          5          6
           0.000975   0.000004   0.001356  -0.000372  -0.000314  -0.000763

              7          8
           0.000002   0.001559

 COSANG =         0.340420068
 
 RMSQ FORCE :   0.0008688  MAXIMUM :   0.0003000  CONVERGED : NO
 MAX FORCE  :   0.0015588  MAXIMUM :   0.0004500  CONVERGED : NO
 RMSQ FORCE6:   0.0003984  MAXIMUM6:   0.0003000  CONVERGED : NO
 MAX FORCE6 :   0.0005789  MAXIMUM6:   0.0004500  CONVERGED : NO
 RMSQ DR    :   0.0453492  MAXIMUM :   0.0012000  CONVERGED : NO
 MAX DR     :   0.0979359  MAXIMUM :   0.0018000  CONVERGED : NO
 


 HESSIAN EIGENVALUES


                1           2           3           4           5           6
             0.00056     0.08870     0.18272     0.63110     0.95785     1.00088
 


                7           8
             1.30490     4.05815
 


 LAMBDA FOR LMQA STEP: 0.00

  |TANGENTIAL STEP| =   0.018086  |PARALLEL STEP| =   0.000023


 STEP IN NORMAL COORDINATES

              1          2          3          4          5          6
           0.000577   0.004959  -0.001412  -0.003752  -0.008763   0.010586

              7          8          9
           0.009188   0.001549  -0.003226

 DISPLACEMENT STEP IN ANGSTROM

  NO.  ATOM        X             Y             Z

    1  C        0.000232      0.001924     -0.000346
    2  N       -0.001071     -0.002327      0.000098
    3  H        0.000474      0.007542      0.000895
    4  H        0.000217     -0.003545      0.000476
    5  H        0.002499     -0.001964     -0.000540


 ACTIVE CARTESIAN DISPLACEMENT STEP

              1          2          3          4          5          6
           0.000577   0.004959  -0.001412  -0.003752  -0.008763   0.010586

              7          8          9
           0.009188   0.001549  -0.003226
 
 PREDICTED ENERGY CHANGE: -0.000007682
 
 INTERPOLATION DISTANCE: 6.9882944059


 COORDINATES OF OPTIMIZATION STEP 32 IN ANGSTROM

  NO.  ATOM        X              Y              Z        Z-ATOM   MASS   TYPE

    1  C        -0.346185       0.172819       0.001086       6    12.011  QM
    2  N         0.827156       0.140386      -0.001548       7    14.007  QM
    3  H        -1.429289       0.193247       0.004373       1     1.008  QM
    4  H        -2.276431      -2.132055      -0.031736       1     1.008  QM
    5  H        -3.026691      -2.179895      -0.006606       1     1.008  QM


 
 NEW SCF-ENERGY CALCULATED IN 9 CYCLES
 

 TOTAL ENERGY    =        -94.478064540

 ENERGY CHANGE =         -0.000008298
 ENERGY RATIO  =          1.080261650
 TRUST RADIUS  =          0.240000000
 
 BFGS DELTA*GAMMA: 0.140E-04
 
 BFGS DELTA*DE2*DELTA: 0.153E-04
 
 *** ENTERING OPTIMIZATION CYCLE: 33 ***
 

 PROJECTED CARTESIAN GRADIENTS IN A.U.

  NO.  ATOM        X             Y             Z

    1  C        0.001518      0.000098     -0.000023
    2  N       -0.001412     -0.000111      0.000011
    3  H       -0.000376     -0.000363      0.000027
    4  H       -0.000311      0.000635      0.000026
    5  H        0.000713     -0.000196     -0.000017


 ACTIVE CARTESIAN GRADIENTS

              1          2          3          4          5          6
           0.001999   0.000208  -0.000044  -0.000529  -0.000348  -0.000344

              7          8          9
          -0.000781   0.000012  -0.000686


 FULL LOCAL GRADIENT

              1          2          3          4          5          6
          -0.000225  -0.000794   0.000020  -0.001915  -0.000371  -0.000294

              7          8          9
          -0.000739   0.000010  -0.000721


 TANGENTIAL LOCAL GRADIENTS IN A.U.

              1          2          3          4          5          6
          -0.000794   0.000020  -0.001915  -0.000371  -0.000294  -0.000739

              7          8
           0.000010  -0.000721

 COSANG =        -0.637054105
 
 RMSQ FORCE :   0.0008359  MAXIMUM :   0.0003000  CONVERGED : NO
 MAX FORCE  :   0.0019153  MAXIMUM :   0.0004500  CONVERGED : NO
 RMSQ FORCE6:   0.0003128  MAXIMUM6:   0.0003000  CONVERGED : NO
 MAX FORCE6 :   0.0007525  MAXIMUM6:   0.0004500  CONVERGED : NO
 RMSQ DR    :   0.0060285  MAXIMUM :   0.0012000  CONVERGED : NO
 MAX DR     :   0.0105861  MAXIMUM :   0.0018000  CONVERGED : NO
 


 HESSIAN EIGENVALUES


                1           2           3           4           5           6
             0.00051     0.08530     0.15012     0.63769     0.95702     1.00087
 


                7           8
             1.34857     5.00729
 


 LAMBDA FOR LMQA STEP: 0.00

  |TANGENTIAL STEP| =   0.100922  |PARALLEL STEP| =   0.000729


 STEP IN NORMAL COORDINATES

              1          2          3          4          5          6
          -0.003030   0.034871  -0.001248  -0.009965  -0.058449   0.072148

              7          8          9
           0.011915   0.009809  -0.000207

 DISPLACEMENT STEP IN ANGSTROM

  NO.  ATOM        X             Y             Z

    1  C       -0.001217      0.013633     -0.000234
    2  N       -0.001937     -0.014970     -0.000253
    3  H       -0.000786      0.039658      0.001912
    4  H        0.005385     -0.003568      0.003388
    5  H        0.006824     -0.027344     -0.003546


 ACTIVE CARTESIAN DISPLACEMENT STEP

              1          2          3          4          5          6
          -0.003030   0.034871  -0.001248  -0.009965  -0.058449   0.072148

              7          8          9
           0.011915   0.009809  -0.000207
 
 PREDICTED ENERGY CHANGE: -0.000003271
 
 INTERPOLATION DISTANCE: 6.9882944059


 COORDINATES OF OPTIMIZATION STEP 33 IN ANGSTROM

  NO.  ATOM        X              Y              Z        Z-ATOM   MASS   TYPE

    1  C        -0.347402       0.186451       0.000851       6    12.011  QM
    2  N         0.825219       0.125415      -0.001801       7    14.007  QM
    3  H        -1.430075       0.232904       0.006285       1     1.008  QM
    4  H        -2.271046      -2.135623      -0.028348       1     1.008  QM
    5  H        -3.019867      -2.207238      -0.010153       1     1.008  QM


 
 NEW SCF-ENERGY CALCULATED IN 10 CYCLES
 

 TOTAL ENERGY    =        -94.478070839

 ENERGY CHANGE =         -0.000006299
 ENERGY RATIO  =          1.925645337
 TRUST RADIUS  =          0.240000000
 
 BFGS DELTA*GAMMA: 0.271E-05
 
 BFGS DELTA*DE2*DELTA: 0.751E-05
 
 *** ENTERING OPTIMIZATION CYCLE: 34 ***
 

 PROJECTED CARTESIAN GRADIENTS IN A.U.

  NO.  ATOM        X             Y             Z

    1  C        0.000974      0.000154     -0.000076
    2  N       -0.000809     -0.000132      0.000034
    3  H       -0.000664     -0.000369      0.000127
    4  H       -0.000186      0.000571      0.000010
    5  H        0.000503     -0.000245     -0.000004


 ACTIVE CARTESIAN GRADIENTS

              1          2          3          4          5          6
           0.001284   0.000262  -0.000157  -0.000065  -0.000502  -0.000412

              7          8          9
          -0.000751   0.000021  -0.000430


 FULL LOCAL GRADIENT

              1          2          3          4          5          6
          -0.000172  -0.000420  -0.000114  -0.001191  -0.000621  -0.000404

              7          8          9
          -0.000722   0.000020  -0.000456


 TANGENTIAL LOCAL GRADIENTS IN A.U.

              1          2          3          4          5          6
          -0.000420  -0.000114  -0.001191  -0.000621  -0.000404  -0.000722

              7          8
           0.000020  -0.000456

 COSANG =         0.952014765
 
 *** CONVERGED BY RMSQ FORCE AND MAX FORCE DESVIATION ***
 *** AFTER 33 OPTIMIZATION CYCLES ***
 
 
 RMSQ FORCE :   0.0006008  MAXIMUM :   0.0003000  CONVERGED : NO
 MAX FORCE  :   0.0011913  MAXIMUM :   0.0004500  CONVERGED : NO
 RMSQ FORCE6:   0.0002170  MAXIMUM6:   0.0003000  CONVERGED :YES
 MAX FORCE6 :   0.0004374  MAXIMUM6:   0.0004500  CONVERGED :YES
 RMSQ DR    :   0.0336417  MAXIMUM :   0.0012000  CONVERGED : NO
 MAX DR     :   0.0721480  MAXIMUM :   0.0018000  CONVERGED : NO
 
 
 *** THE GEOMETRY IS OPTIMIZED ***
 
 
 INTERPOLATION DISTANCE: 6.9882944059


 RELAXED REACTANT COORDINATES OF SADDLE STEP 3 IN ANGSTROM

  NO.  ATOM        X              Y              Z        Z-ATOM   MASS   TYPE

    1  C        -0.347402       0.186451       0.000851       6    12.011  QM
    2  N         0.825219       0.125415      -0.001801       7    14.007  QM
    3  H        -1.430075       0.232904       0.006285       1     1.008  QM
    4  H        -2.271046      -2.135623      -0.028348       1     1.008  QM
    5  H        -3.019867      -2.207238      -0.010153       1     1.008  QM


 NUMBER OF CONSTRAINED OPTIMIZATION CYCLES: 33
 
 RELAXED REACTANT ENERGY = -94.478070839360
 
 ANGLE BETWEEN SUCCESSIVE SADDLE GRADIENTS: 94.674
 
 RMSQ FORCE :   0.0004452  MAXIMUM :   0.0003000  CONVERGED :NO 
 MAX FORCE  :   0.0010767  MAXIMUM :   0.0004500  CONVERGED :NO 


 UNRELAXED COORDINATES OF SADDLE STEP 4 IN ANGSTROM

  NO.  ATOM        X              Y              Z        Z-ATOM   MASS   TYPE

    1  C        -0.373616       0.165322       0.000858       6    12.011  QM
    2  N         0.811172       0.122721      -0.001283       7    14.007  QM
    3  H        -1.420793       0.285105       0.004521       1     1.008  QM
    4  H        -1.987305      -2.020751      -0.027500       1     1.008  QM
    5  H        -2.846144      -2.087036      -0.008025       1     1.008  QM


 UNRELAXED SCF-ENERGY CALCULATED IN 12 CYCLES
 
 UNRELAXED TOTAL SADDLE ENERGY = -94.470506860249
 
 
 
 
 ***************************************
 *** MOLECULAR GEOMETRY OPTIMIZATION ***
 ***************************************
 
 INTERPOLATION DISTANCE: 6.2329935769
 
 *** ACTIVE DEGREES OF FREEDOM: 9 ***
 
 *** ENTERING OPTIMIZATION CYCLE: 1 ***
 

 PROJECTED CARTESIAN GRADIENTS IN A.U.

  NO.  ATOM        X             Y             Z

    1  C       -0.042110     -0.000901      0.000041
    2  N        0.031621     -0.000135     -0.000039
    3  H        0.024843     -0.000182     -0.000031
    4  H        0.054178      0.006250     -0.001179
    5  H       -0.051532     -0.002456      0.001214


 ACTIVE CARTESIAN GRADIENTS

              1          2          3          4          5          6
          -0.055475  -0.003597   0.000001  -0.004681   0.014952   0.008024

              7          8          9
          -0.001328   0.000001   0.075019


 FULL LOCAL GRADIENT

              1          2          3          4          5          6
          -0.021133   0.026009  -0.000978   0.044777   0.024008   0.010622

              7          8          9
          -0.000962  -0.000006   0.072186


 TANGENTIAL LOCAL GRADIENTS IN A.U.

              1          2          3          4          5          6
           0.026009  -0.000978   0.044777   0.024008   0.010622  -0.000962

              7          8
          -0.000006   0.072186
 
 RMSQ FORCE :   0.0327553  MAXIMUM :   0.0003000  CONVERGED : NO
 MAX FORCE  :   0.0721862  MAXIMUM :   0.0004500  CONVERGED : NO
 RMSQ FORCE6:   4.9672447  MAXIMUM6:   0.0003000  CONVERGED : NO
 MAX FORCE6 :   4.9278138  MAXIMUM6:   0.0004500  CONVERGED : NO
 


 HESSIAN EIGENVALUES


                1           2           3           4           5           6
             1.00000     1.00000     1.00000     1.00000     1.00000     1.00000
 


                7           8
             1.00000     1.00000
 


 LAMBDA FOR LMQA STEP: 0.00

  |TANGENTIAL STEP| =   0.092646  |PARALLEL STEP| =   0.000689


 STEP IN NORMAL COORDINATES

              1          2          3          4          5          6
           0.050815   0.000730   0.000108  -0.010854  -0.026107  -0.015587

              7          8          9
          -0.000115   0.000027  -0.070418

 DISPLACEMENT STEP IN ANGSTROM

  NO.  ATOM        X             Y             Z

    1  C        0.020412     -0.000553      0.000003
    2  N       -0.018353     -0.001733     -0.000011
    3  H       -0.013121      0.001951     -0.000012
    4  H       -0.020690      0.000692      0.000627
    5  H        0.031763      0.005725     -0.000587


 ACTIVE CARTESIAN DISPLACEMENT STEP

              1          2          3          4          5          6
           0.050815   0.000730   0.000108  -0.010854  -0.026107  -0.015587

              7          8          9
          -0.000115   0.000027  -0.070418
 
 PREDICTED ENERGY CHANGE: -0.004276863
 
 INTERPOLATION DISTANCE: 6.2329935769
 
 *** SCFTOL TIGHTEN TO 0.500E-05 ***
 
 *** CDFTOL TIGHTEN TO 0.100E-03 ***


 COORDINATES OF OPTIMIZATION STEP 1 IN ANGSTROM

  NO.  ATOM        X              Y              Z        Z-ATOM   MASS   TYPE

    1  C        -0.353204       0.164769       0.000861       6    12.011  QM
    2  N         0.792819       0.120988      -0.001294       7    14.007  QM
    3  H        -1.433914       0.287056       0.004509       1     1.008  QM
    4  H        -2.007995      -2.020059      -0.026873       1     1.008  QM
    5  H        -2.814381      -2.081311      -0.008612       1     1.008  QM


 
 NEW SCF-ENERGY CALCULATED IN 9 CYCLES
 

 TOTAL ENERGY    =        -94.473936993

 ENERGY CHANGE =         -0.003430132
 ENERGY RATIO  =          0.802020681
 TRUST RADIUS  =          0.200000000
 
 BFGS DELTA*GAMMA: 0.106E-01
 
 BFGS DELTA*DE2*DELTA: 0.858E-02
 
 *** ENTERING OPTIMIZATION CYCLE: 2 ***
 

 PROJECTED CARTESIAN GRADIENTS IN A.U.

  NO.  ATOM        X             Y             Z

    1  C        0.072097     -0.007107     -0.000199
    2  N       -0.065815      0.004774      0.000155
    3  H       -0.003795      0.003011      0.000069
    4  H        0.032082      0.004580     -0.000703
    5  H       -0.031822     -0.000852      0.000742


 ACTIVE CARTESIAN GRADIENTS

              1          2          3          4          5          6
           0.094998  -0.005815  -0.000170  -0.023696  -0.003638  -0.000578

              7          8          9
           0.000214   0.000007   0.045359


 FULL LOCAL GRADIENT

              1          2          3          4          5          6
          -0.008638  -0.053469   0.001350  -0.082086  -0.005578  -0.001171

              7          8          9
           0.000114   0.000009   0.044554


 TANGENTIAL LOCAL GRADIENTS IN A.U.

              1          2          3          4          5          6
          -0.053469   0.001350  -0.082086  -0.005578  -0.001171   0.000114

              7          8
           0.000009   0.044554

 COSANG =        -0.200071965
 
 RMSQ FORCE :   0.0381057  MAXIMUM :   0.0003000  CONVERGED : NO
 MAX FORCE  :   0.0820856  MAXIMUM :   0.0004500  CONVERGED : NO
 RMSQ FORCE6:   4.4380538  MAXIMUM6:   0.0003000  CONVERGED : NO
 MAX FORCE6 :   4.3987186  MAXIMUM6:   0.0004500  CONVERGED : NO
 RMSQ DR    :   0.0308829  MAXIMUM :   0.0012000  CONVERGED : NO
 MAX DR     :   0.0704181  MAXIMUM :   0.0018000  CONVERGED : NO
 


 HESSIAN EIGENVALUES


                1           2           3           4           5           6
             0.43036     1.00000     1.00000     1.00000     1.00000     1.00000
 


                7           8
             1.00000     2.85361
 


 LAMBDA FOR LMQA STEP: 0.00

  |TANGENTIAL STEP| =   0.105592  |PARALLEL STEP| =   0.000894


 STEP IN NORMAL COORDINATES

              1          2          3          4          5          6
          -0.035393   0.004159   0.000272   0.003895  -0.023849  -0.015569

              7          8          9
          -0.000744   0.000030  -0.095150

 DISPLACEMENT STEP IN ANGSTROM

  NO.  ATOM        X             Y             Z

    1  C       -0.014214      0.002173      0.000098
    2  N        0.011915     -0.004229     -0.000088
    3  H       -0.009565      0.001066     -0.000052
    4  H       -0.028331      0.000199      0.000839
    5  H        0.042546      0.007000     -0.000797


 ACTIVE CARTESIAN DISPLACEMENT STEP

              1          2          3          4          5          6
          -0.035393   0.004159   0.000272   0.003895  -0.023849  -0.015569

              7          8          9
          -0.000744   0.000030  -0.095150
 
 PREDICTED ENERGY CHANGE: -0.003842512
 
 INTERPOLATION DISTANCE: 6.2329935769


 COORDINATES OF OPTIMIZATION STEP 2 IN ANGSTROM

  NO.  ATOM        X              Y              Z        Z-ATOM   MASS   TYPE

    1  C        -0.367418       0.166943       0.000960       6    12.011  QM
    2  N         0.804734       0.116759      -0.001382       7    14.007  QM
    3  H        -1.443478       0.288122       0.004457       1     1.008  QM
    4  H        -2.036326      -2.019860      -0.026034       1     1.008  QM
    5  H        -2.771835      -2.074311      -0.009409       1     1.008  QM


 
 NEW SCF-ENERGY CALCULATED IN 10 CYCLES
 

 TOTAL ENERGY    =        -94.477307386

 ENERGY CHANGE =         -0.003370394
 ENERGY RATIO  =          0.877132867
 TRUST RADIUS  =          0.200000000
 
 BFGS DELTA*GAMMA: 0.898E-02
 
 BFGS DELTA*DE2*DELTA: 0.771E-02
 
 *** ENTERING OPTIMIZATION CYCLE: 3 ***
 

 PROJECTED CARTESIAN GRADIENTS IN A.U.

  NO.  ATOM        X             Y             Z

    1  C        0.003147     -0.003751     -0.000054
    2  N       -0.002924      0.002043      0.000030
    3  H       -0.000056      0.002147      0.000040
    4  H       -0.010614      0.001088      0.000261
    5  H        0.010707      0.002099     -0.000228


 ACTIVE CARTESIAN GRADIENTS

              1          2          3          4          5          6
           0.004147  -0.004963  -0.000062  -0.001787  -0.001127   0.000499

              7          8          9
          -0.000083   0.000011  -0.015092


 FULL LOCAL GRADIENT

              1          2          3          4          5          6
           0.002150  -0.006398  -0.000044  -0.001493  -0.000180   0.001088

              7          8          9
           0.000017   0.000009  -0.015011


 TANGENTIAL LOCAL GRADIENTS IN A.U.

              1          2          3          4          5          6
          -0.006398  -0.000044  -0.001493  -0.000180   0.001088   0.000017

              7          8
           0.000009  -0.015011

 COSANG =        -0.115499946
 
 RMSQ FORCE :   0.0058064  MAXIMUM :   0.0003000  CONVERGED : NO
 MAX FORCE  :   0.0150108  MAXIMUM :   0.0004500  CONVERGED : NO
 RMSQ FORCE6:   3.8685315  MAXIMUM6:   0.0003000  CONVERGED : NO
 MAX FORCE6 :   3.8615572  MAXIMUM6:   0.0004500  CONVERGED : NO
 RMSQ DR    :   0.0351987  MAXIMUM :   0.0012000  CONVERGED : NO
 MAX DR     :   0.0951505  MAXIMUM :   0.0018000  CONVERGED : NO
 


 HESSIAN EIGENVALUES


                1           2           3           4           5           6
             0.54760     0.99999     1.00000     1.00000     1.00000     1.00000
 


                7           8
             1.00572     2.58492
 


 LAMBDA FOR LMQA STEP: 0.00

  |TANGENTIAL STEP| =   0.026378  |PARALLEL STEP| =   0.000056


 STEP IN NORMAL COORDINATES

              1          2          3          4          5          6
          -0.001667   0.004065   0.000012   0.002977   0.005526   0.002405

              7          8          9
           0.000215  -0.000017   0.025125

 DISPLACEMENT STEP IN ANGSTROM

  NO.  ATOM        X             Y             Z

    1  C       -0.000669      0.001597      0.000012
    2  N        0.001028     -0.000265     -0.000002
    3  H        0.001543     -0.001335     -0.000010
    4  H        0.007841     -0.000898     -0.000230
    5  H       -0.010905     -0.002292      0.000204


 ACTIVE CARTESIAN DISPLACEMENT STEP

              1          2          3          4          5          6
          -0.001667   0.004065   0.000012   0.002977   0.005526   0.002405

              7          8          9
           0.000215  -0.000017   0.025125
 
 PREDICTED ENERGY CHANGE: -0.000208210
 
 INTERPOLATION DISTANCE: 6.2329935769
 
 *** SCFTOL TIGHTEN TO 0.100E-06 ***
 
 *** CDFTOL TIGHTEN TO 0.750E-04 ***


 COORDINATES OF OPTIMIZATION STEP 3 IN ANGSTROM

  NO.  ATOM        X              Y              Z        Z-ATOM   MASS   TYPE

    1  C        -0.368087       0.168540       0.000972       6    12.011  QM
    2  N         0.805762       0.116493      -0.001384       7    14.007  QM
    3  H        -1.441936       0.286787       0.004448       1     1.008  QM
    4  H        -2.028485      -2.020758      -0.026264       1     1.008  QM
    5  H        -2.782740      -2.076604      -0.009205       1     1.008  QM


 
 NEW SCF-ENERGY CALCULATED IN 9 CYCLES
 

 TOTAL ENERGY    =        -94.477471091

 ENERGY CHANGE =         -0.000163705
 ENERGY RATIO  =          0.786248762
 TRUST RADIUS  =          0.200000000
 
 BFGS DELTA*GAMMA: 0.494E-03
 
 BFGS DELTA*DE2*DELTA: 0.417E-03
 
 *** ENTERING OPTIMIZATION CYCLE: 4 ***
 

 PROJECTED CARTESIAN GRADIENTS IN A.U.

  NO.  ATOM        X             Y             Z

    1  C       -0.002611     -0.003222     -0.000040
    2  N        0.001811      0.001659      0.000019
    3  H        0.001938      0.001799      0.000032
    4  H        0.002684      0.002053     -0.000038
    5  H       -0.002360      0.001085      0.000070


 ACTIVE CARTESIAN GRADIENTS

              1          2          3          4          5          6
          -0.003442  -0.004566  -0.000052  -0.001257   0.000215   0.000997

              7          8          9
          -0.000241   0.000010   0.003608


 FULL LOCAL GRADIENT

              1          2          3          4          5          6
          -0.002651  -0.002084  -0.000156   0.004592   0.001828   0.001762

              7          8          9
          -0.000115   0.000008   0.003074


 TANGENTIAL LOCAL GRADIENTS IN A.U.

              1          2          3          4          5          6
          -0.002084  -0.000156   0.004592   0.001828   0.001762  -0.000115

              7          8
           0.000008   0.003074

 COSANG =        -0.360525238
 
 RMSQ FORCE :   0.0022739  MAXIMUM :   0.0003000  CONVERGED : NO
 MAX FORCE  :   0.0045923  MAXIMUM :   0.0004500  CONVERGED : NO
 RMSQ FORCE6:   3.1609099  MAXIMUM6:   0.0003000  CONVERGED : NO
 MAX FORCE6 :   3.1597114  MAXIMUM6:   0.0004500  CONVERGED : NO
 RMSQ DR    :   0.0087928  MAXIMUM :   0.0012000  CONVERGED : NO
 MAX DR     :   0.0251255  MAXIMUM :   0.0018000  CONVERGED : NO
 


 HESSIAN EIGENVALUES


                1           2           3           4           5           6
             0.66938     0.93128     1.00000     1.00000     1.00000     1.00000
 


                7           8
             1.02379     2.65014
 


 LAMBDA FOR LMQA STEP: 0.00

  |TANGENTIAL STEP| =   0.006144  |PARALLEL STEP| =   0.000003


 STEP IN NORMAL COORDINATES

              1          2          3          4          5          6
           0.000807   0.004061   0.000066  -0.000111  -0.001685  -0.001942

              7          8          9
           0.000060  -0.000006  -0.003738

 DISPLACEMENT STEP IN ANGSTROM

  NO.  ATOM        X             Y             Z

    1  C        0.000324      0.001554      0.000025
    2  N       -0.000389     -0.001104     -0.000015
    3  H       -0.001049     -0.000699     -0.000020
    4  H       -0.000691     -0.000571      0.000027
    5  H        0.002070      0.000021     -0.000036


 ACTIVE CARTESIAN DISPLACEMENT STEP

              1          2          3          4          5          6
           0.000807   0.004061   0.000066  -0.000111  -0.001685  -0.001942

              7          8          9
           0.000060  -0.000006  -0.003738
 
 PREDICTED ENERGY CHANGE: -0.000018492
 
 INTERPOLATION DISTANCE: 6.2329935769
 
 *** SCFTOL TIGHTEN TO 0.250E-07 ***
 
 *** CDFTOL TIGHTEN TO 0.100E-04 ***


 COORDINATES OF OPTIMIZATION STEP 4 IN ANGSTROM

  NO.  ATOM        X              Y              Z        Z-ATOM   MASS   TYPE

    1  C        -0.367763       0.170094       0.000997       6    12.011  QM
    2  N         0.805374       0.115389      -0.001399       7    14.007  QM
    3  H        -1.442985       0.286088       0.004427       1     1.008  QM
    4  H        -2.029176      -2.021329      -0.026237       1     1.008  QM
    5  H        -2.780670      -2.076582      -0.009241       1     1.008  QM


 
 NEW SCF-ENERGY CALCULATED IN 9 CYCLES
 

 TOTAL ENERGY    =        -94.477501443

 ENERGY CHANGE =         -0.000030352
 ENERGY RATIO  =          1.641316712
 TRUST RADIUS  =          0.200000000
 
 BFGS DELTA*GAMMA: 0.138E-04
 
 BFGS DELTA*DE2*DELTA: 0.370E-04
 
 *** ENTERING OPTIMIZATION CYCLE: 5 ***
 

 PROJECTED CARTESIAN GRADIENTS IN A.U.

  NO.  ATOM        X             Y             Z

    1  C       -0.000880     -0.003207     -0.000041
    2  N        0.000475      0.001678      0.000021
    3  H        0.001012      0.001756      0.000032
    4  H        0.000785      0.001879      0.000005
    5  H       -0.000529      0.001178      0.000027


 ACTIVE CARTESIAN GRADIENTS

              1          2          3          4          5          6
          -0.001161  -0.004446  -0.000052  -0.001159  -0.000344   0.000674

              7          8          9
          -0.000248   0.000011   0.000964


 FULL LOCAL GRADIENT

              1          2          3          4          5          6
          -0.001853  -0.003171  -0.000116   0.002741   0.000940   0.001345

              7          8          9
          -0.000135   0.000009   0.000545


 TANGENTIAL LOCAL GRADIENTS IN A.U.

              1          2          3          4          5          6
          -0.003171  -0.000116   0.002741   0.000940   0.001345  -0.000135

              7          8
           0.000009   0.000545

 COSANG =         0.856361902
 
 RMSQ FORCE :   0.0016044  MAXIMUM :   0.0003000  CONVERGED : NO
 MAX FORCE  :   0.0031714  MAXIMUM :   0.0004500  CONVERGED : NO
 RMSQ FORCE6:   2.2354543  MAXIMUM6:   0.0003000  CONVERGED : NO
 MAX FORCE6 :   2.2351478  MAXIMUM6:   0.0004500  CONVERGED : NO
 RMSQ DR    :   0.0020480  MAXIMUM :   0.0012000  CONVERGED : NO
 MAX DR     :   0.0040613  MAXIMUM :   0.0018000  CONVERGED : NO
 


 HESSIAN EIGENVALUES


                1           2           3           4           5           6
             0.22659     0.97549     0.99932     1.00000     1.00000     1.00000
 


                7           8
             1.01359     2.81186
 


 LAMBDA FOR LMQA STEP: 0.00

  |TANGENTIAL STEP| =   0.019386  |PARALLEL STEP| =   0.000030


 STEP IN NORMAL COORDINATES

              1          2          3          4          5          6
           0.001364   0.017180   0.000258   0.000061  -0.003659  -0.006097

              7          8          9
           0.000435  -0.000030  -0.005289

 DISPLACEMENT STEP IN ANGSTROM

  NO.  ATOM        X             Y             Z

    1  C        0.000548      0.006609      0.000101
    2  N       -0.000884     -0.004375     -0.000060
    3  H       -0.002805     -0.003150     -0.000082
    4  H        0.000189     -0.002595      0.000019
    5  H        0.004022     -0.000762     -0.000065


 ACTIVE CARTESIAN DISPLACEMENT STEP

              1          2          3          4          5          6
           0.001364   0.017180   0.000258   0.000061  -0.003659  -0.006097

              7          8          9
           0.000435  -0.000030  -0.005289
 
 PREDICTED ENERGY CHANGE: -0.000043038
 
 INTERPOLATION DISTANCE: 6.2329935769


 COORDINATES OF OPTIMIZATION STEP 5 IN ANGSTROM

  NO.  ATOM        X              Y              Z        Z-ATOM   MASS   TYPE

    1  C        -0.367216       0.176703       0.001098       6    12.011  QM
    2  N         0.804489       0.111015      -0.001459       7    14.007  QM
    3  H        -1.445790       0.282938       0.004346       1     1.008  QM
    4  H        -2.028987      -2.023924      -0.026218       1     1.008  QM
    5  H        -2.776648      -2.077344      -0.009306       1     1.008  QM


 
 NEW SCF-ENERGY CALCULATED IN 9 CYCLES
 

 TOTAL ENERGY    =        -94.477562001

 ENERGY CHANGE =         -0.000060557
 ENERGY RATIO  =          1.407080066
 TRUST RADIUS  =          0.200000000
 
 BFGS DELTA*GAMMA: 0.509E-04
 
 BFGS DELTA*DE2*DELTA: 0.861E-04
 
 *** ENTERING OPTIMIZATION CYCLE: 6 ***
 

 PROJECTED CARTESIAN GRADIENTS IN A.U.

  NO.  ATOM        X             Y             Z

    1  C        0.002382     -0.002681     -0.000038
    2  N       -0.002027      0.001434      0.000021
    3  H       -0.000938      0.001293      0.000026
    4  H       -0.001909      0.001493      0.000065
    5  H        0.002183      0.001124     -0.000037


 ACTIVE CARTESIAN GRADIENTS

              1          2          3          4          5          6
           0.003142  -0.003532  -0.000043  -0.000833  -0.001426  -0.000165

              7          8          9
          -0.000393   0.000011  -0.002869


 FULL LOCAL GRADIENT

              1          2          3          4          5          6
          -0.000520  -0.004664  -0.000028  -0.001011  -0.000897   0.000276

              7          8          9
          -0.000311   0.000009  -0.003077


 TANGENTIAL LOCAL GRADIENTS IN A.U.

              1          2          3          4          5          6
          -0.004664  -0.000028  -0.001011  -0.000897   0.000276  -0.000311

              7          8
           0.000009  -0.003077

 COSANG =         0.379141622
 
 RMSQ FORCE :   0.0020377  MAXIMUM :   0.0003000  CONVERGED : NO
 MAX FORCE  :   0.0046639  MAXIMUM :   0.0004500  CONVERGED : NO
 RMSQ FORCE6:   0.0212552  MAXIMUM6:   0.0003000  CONVERGED : NO
 MAX FORCE6 :   0.0461794  MAXIMUM6:   0.0004500  CONVERGED : NO
 RMSQ DR    :   0.0064620  MAXIMUM :   0.0012000  CONVERGED : NO
 MAX DR     :   0.0171801  MAXIMUM :   0.0018000  CONVERGED : NO
 


 HESSIAN EIGENVALUES


                1           2           3           4           5           6
             0.10331     0.99502     0.99972     1.00000     1.00000     1.00018
 


                7           8
             1.11231     3.24870
 


 LAMBDA FOR LMQA STEP: 0.00

  |TANGENTIAL STEP| =   0.024324  |PARALLEL STEP| =   0.000047


 STEP IN NORMAL COORDINATES

              1          2          3          4          5          6
           0.000107   0.023160   0.000337   0.000042  -0.002659  -0.006733

              7          8          9
           0.000988  -0.000047  -0.001330

 DISPLACEMENT STEP IN ANGSTROM

  NO.  ATOM        X             Y             Z

    1  C        0.000043      0.008939      0.000135
    2  N       -0.000650     -0.005751     -0.000078
    3  H       -0.002531     -0.004238     -0.000107
    4  H        0.001984     -0.003717     -0.000028
    5  H        0.002822     -0.001467     -0.000039


 ACTIVE CARTESIAN DISPLACEMENT STEP

              1          2          3          4          5          6
           0.000107   0.023160   0.000337   0.000042  -0.002659  -0.006733

              7          8          9
           0.000988  -0.000047  -0.001330
 
 PREDICTED ENERGY CHANGE: -0.000036546
 
 INTERPOLATION DISTANCE: 6.2329935769


 COORDINATES OF OPTIMIZATION STEP 6 IN ANGSTROM

  NO.  ATOM        X              Y              Z        Z-ATOM   MASS   TYPE

    1  C        -0.367173       0.185642       0.001233       6    12.011  QM
    2  N         0.803839       0.105264      -0.001537       7    14.007  QM
    3  H        -1.448321       0.278700       0.004238       1     1.008  QM
    4  H        -2.027002      -2.027641      -0.026246       1     1.008  QM
    5  H        -2.773826      -2.078811      -0.009345       1     1.008  QM


 
 NEW SCF-ENERGY CALCULATED IN 9 CYCLES
 

 TOTAL ENERGY    =        -94.477615472

 ENERGY CHANGE =         -0.000053471
 ENERGY RATIO  =          1.463123909
 TRUST RADIUS  =          0.200000000
 
 BFGS DELTA*GAMMA: 0.395E-04
 
 BFGS DELTA*DE2*DELTA: 0.733E-04
 
 *** ENTERING OPTIMIZATION CYCLE: 7 ***
 

 PROJECTED CARTESIAN GRADIENTS IN A.U.

  NO.  ATOM        X             Y             Z

    1  C        0.002534     -0.001679     -0.000024
    2  N       -0.001900      0.000872      0.000013
    3  H       -0.002104      0.000507      0.000012
    4  H       -0.002529      0.001200      0.000079
    5  H        0.002968      0.000837     -0.000057


 ACTIVE CARTESIAN GRADIENTS

              1          2          3          4          5          6
           0.003346  -0.002142  -0.000025   0.000001  -0.001929  -0.000886

              7          8          9
          -0.000666   0.000010  -0.003861


 FULL LOCAL GRADIENT

              1          2          3          4          5          6
           0.000016  -0.003617   0.000006  -0.001546  -0.001917  -0.000620

              7          8          9
          -0.000605   0.000009  -0.003968


 TANGENTIAL LOCAL GRADIENTS IN A.U.

              1          2          3          4          5          6
          -0.003617   0.000006  -0.001546  -0.001917  -0.000620  -0.000605

              7          8
           0.000009  -0.003968

 COSANG =         0.940963656
 
 RMSQ FORCE :   0.0021108  MAXIMUM :   0.0003000  CONVERGED : NO
 MAX FORCE  :   0.0039684  MAXIMUM :   0.0004500  CONVERGED : NO
 RMSQ FORCE6:   0.0161838  MAXIMUM6:   0.0003000  CONVERGED : NO
 MAX FORCE6 :   0.0352867  MAXIMUM6:   0.0004500  CONVERGED : NO
 RMSQ DR    :   0.0081080  MAXIMUM :   0.0012000  CONVERGED : NO
 MAX DR     :   0.0231599  MAXIMUM :   0.0018000  CONVERGED : NO
 


 HESSIAN EIGENVALUES


                1           2           3           4           5           6
             0.06404     0.98419     0.99998     1.00000     1.00000     1.01151
 


                7           8
             1.04292     3.00616
 


 LAMBDA FOR LMQA STEP: 0.00

  |TANGENTIAL STEP| =   0.025070  |PARALLEL STEP| =   0.000050


 STEP IN NORMAL COORDINATES

              1          2          3          4          5          6
          -0.000449   0.024216   0.000342  -0.000972  -0.000548  -0.005406

              7          8          9
           0.001849  -0.000058   0.002811

 DISPLACEMENT STEP IN ANGSTROM

  NO.  ATOM        X             Y             Z

    1  C       -0.000180      0.009357      0.000139
    2  N       -0.000708     -0.005905     -0.000080
    3  H       -0.001176     -0.004209     -0.000108
    4  H        0.003357     -0.004263     -0.000072
    5  H        0.001081     -0.001818     -0.000005


 ACTIVE CARTESIAN DISPLACEMENT STEP

              1          2          3          4          5          6
          -0.000449   0.024216   0.000342  -0.000972  -0.000548  -0.005406

              7          8          9
           0.001849  -0.000058   0.002811
 
 PREDICTED ENERGY CHANGE: -0.000029756
 
 INTERPOLATION DISTANCE: 6.2329935769


 COORDINATES OF OPTIMIZATION STEP 7 IN ANGSTROM

  NO.  ATOM        X              Y              Z        Z-ATOM   MASS   TYPE

    1  C        -0.367353       0.194999       0.001373       6    12.011  QM
    2  N         0.803131       0.099359      -0.001617       7    14.007  QM
    3  H        -1.449497       0.274491       0.004131       1     1.008  QM
    4  H        -2.023646      -2.031903      -0.026319       1     1.008  QM
    5  H        -2.772745      -2.080629      -0.009350       1     1.008  QM


 
 NEW SCF-ENERGY CALCULATED IN 9 CYCLES
 

 TOTAL ENERGY    =        -94.477652879

 ENERGY CHANGE =         -0.000037407
 ENERGY RATIO  =          1.257148251
 TRUST RADIUS  =          0.200000000
 
 BFGS DELTA*GAMMA: 0.451E-04
 
 BFGS DELTA*DE2*DELTA: 0.597E-04
 
 *** ENTERING OPTIMIZATION CYCLE: 8 ***
 

 PROJECTED CARTESIAN GRADIENTS IN A.U.

  NO.  ATOM        X             Y             Z

    1  C        0.001063     -0.000481     -0.000006
    2  N       -0.000615      0.000154      0.000002
    3  H       -0.002108     -0.000394     -0.000005
    4  H       -0.000946      0.001060      0.000045
    5  H        0.001678      0.000418     -0.000028


 ACTIVE CARTESIAN GRADIENTS

              1          2          3          4          5          6
           0.001405  -0.000589  -0.000003   0.000515  -0.001678  -0.001288

              7          8          9
          -0.000996   0.000009  -0.001823


 FULL LOCAL GRADIENT

              1          2          3          4          5          6
          -0.000333  -0.001269   0.000012  -0.000615  -0.001825  -0.001107

              7          8          9
          -0.000945   0.000008  -0.001956


 TANGENTIAL LOCAL GRADIENTS IN A.U.

              1          2          3          4          5          6
          -0.001269   0.000012  -0.000615  -0.001825  -0.001107  -0.000945

              7          8
           0.000008  -0.001956

 COSANG =         0.901216492
 
 RMSQ FORCE :   0.0011866  MAXIMUM :   0.0003000  CONVERGED : NO
 MAX FORCE  :   0.0019559  MAXIMUM :   0.0004500  CONVERGED : NO
 RMSQ FORCE6:   0.0022035  MAXIMUM6:   0.0003000  CONVERGED : NO
 MAX FORCE6 :   0.0061684  MAXIMUM6:   0.0004500  CONVERGED : NO
 RMSQ DR    :   0.0083568  MAXIMUM :   0.0012000  CONVERGED : NO
 MAX DR     :   0.0242159  MAXIMUM :   0.0018000  CONVERGED : NO
 


 HESSIAN EIGENVALUES


                1           2           3           4           5           6
             0.06352     0.80200     0.99998     1.00000     1.00000     1.00133
 


                7           8
             1.04141     2.83960
 


 LAMBDA FOR LMQA STEP: 0.00

  |TANGENTIAL STEP| =   0.007102  |PARALLEL STEP| =   0.000004


 STEP IN NORMAL COORDINATES

              1          2          3          4          5          6
          -0.000382   0.006091   0.000082  -0.001463   0.001437   0.000039

              7          8          9
           0.001578  -0.000024   0.002546

 DISPLACEMENT STEP IN ANGSTROM

  NO.  ATOM        X             Y             Z

    1  C       -0.000153      0.002359      0.000034
    2  N       -0.000342     -0.001445     -0.000019
    3  H        0.000937     -0.000654     -0.000022
    4  H        0.001419     -0.001547     -0.000041
    5  H       -0.000554     -0.000554      0.000015


 ACTIVE CARTESIAN DISPLACEMENT STEP

              1          2          3          4          5          6
          -0.000382   0.006091   0.000082  -0.001463   0.001437   0.000039

              7          8          9
           0.001578  -0.000024   0.002546
 
 PREDICTED ENERGY CHANGE: -0.000006774
 
 INTERPOLATION DISTANCE: 6.2329935769


 COORDINATES OF OPTIMIZATION STEP 8 IN ANGSTROM

  NO.  ATOM        X              Y              Z        Z-ATOM   MASS   TYPE

    1  C        -0.367506       0.197358       0.001407       6    12.011  QM
    2  N         0.802789       0.097914      -0.001636       7    14.007  QM
    3  H        -1.448560       0.273837       0.004109       1     1.008  QM
    4  H        -2.022226      -2.033450      -0.026360       1     1.008  QM
    5  H        -2.773299      -2.081183      -0.009335       1     1.008  QM


 
 NEW SCF-ENERGY CALCULATED IN 9 CYCLES
 

 TOTAL ENERGY    =        -94.477661939

 ENERGY CHANGE =         -0.000009060
 ENERGY RATIO  =          1.337466449
 TRUST RADIUS  =          0.200000000
 
 BFGS DELTA*GAMMA: 0.908E-05
 
 BFGS DELTA*DE2*DELTA: 0.136E-04
 
 *** ENTERING OPTIMIZATION CYCLE: 9 ***
 

 PROJECTED CARTESIAN GRADIENTS IN A.U.

  NO.  ATOM        X             Y             Z

    1  C        0.000079     -0.000144      0.000000
    2  N       -0.000022     -0.000066     -0.000001
    3  H       -0.001092     -0.000653     -0.000011
    4  H        0.000432      0.001107      0.000015
    5  H        0.000470      0.000290      0.000001


 ACTIVE CARTESIAN GRADIENTS

              1          2          3          4          5          6
           0.000105  -0.000193   0.000003   0.000079  -0.000966  -0.001080

              7          8          9
          -0.001101   0.000008   0.000010


 FULL LOCAL GRADIENT

              1          2          3          4          5          6
          -0.000877  -0.000218   0.000002   0.000047  -0.000842  -0.000845

              7          8          9
          -0.001042   0.000007  -0.000201


 TANGENTIAL LOCAL GRADIENTS IN A.U.

              1          2          3          4          5          6
          -0.000218   0.000002   0.000047  -0.000842  -0.000845  -0.001042

              7          8
           0.000007  -0.000201

 COSANG =         0.757621145
 
 RMSQ FORCE :   0.0005699  MAXIMUM :   0.0003000  CONVERGED : NO
 MAX FORCE  :   0.0010417  MAXIMUM :   0.0004500  CONVERGED : NO
 RMSQ FORCE6:   0.0013329  MAXIMUM6:   0.0003000  CONVERGED : NO
 MAX FORCE6 :   0.0028165  MAXIMUM6:   0.0004500  CONVERGED : NO
 RMSQ DR    :   0.0023673  MAXIMUM :   0.0012000  CONVERGED : NO
 MAX DR     :   0.0060912  MAXIMUM :   0.0018000  CONVERGED : NO
 


 HESSIAN EIGENVALUES


                1           2           3           4           5           6
             0.06597     0.47238     0.99995     1.00000     1.00000     1.01074
 


                7           8
             1.11422     2.87713
 


 LAMBDA FOR LMQA STEP: 0.00

  |TANGENTIAL STEP| =   0.003479  |PARALLEL STEP| =   0.000001


 STEP IN NORMAL COORDINATES

              1          2          3          4          5          6
          -0.000268   0.001485   0.000020  -0.001450   0.001175   0.001213

              7          8          9
           0.001914  -0.000016   0.001099

 DISPLACEMENT STEP IN ANGSTROM

  NO.  ATOM        X             Y             Z

    1  C       -0.000107      0.000579      0.000009
    2  N       -0.000251     -0.000369     -0.000005
    3  H        0.001113      0.000468      0.000002
    4  H        0.000537     -0.000984     -0.000023
    5  H       -0.000343     -0.000103      0.000009


 ACTIVE CARTESIAN DISPLACEMENT STEP

              1          2          3          4          5          6
          -0.000268   0.001485   0.000020  -0.001450   0.001175   0.001213

              7          8          9
           0.001914  -0.000016   0.001099
 
 PREDICTED ENERGY CHANGE: -0.000002485
 
 INTERPOLATION DISTANCE: 6.2329935769


 COORDINATES OF OPTIMIZATION STEP 9 IN ANGSTROM

  NO.  ATOM        X              Y              Z        Z-ATOM   MASS   TYPE

    1  C        -0.367613       0.197937       0.001416       6    12.011  QM
    2  N         0.802538       0.097545      -0.001640       7    14.007  QM
    3  H        -1.447447       0.274304       0.004112       1     1.008  QM
    4  H        -2.021689      -2.034434      -0.026383       1     1.008  QM
    5  H        -2.773641      -2.081286      -0.009326       1     1.008  QM


 
 NEW SCF-ENERGY CALCULATED IN 9 CYCLES
 

 TOTAL ENERGY    =        -94.477665406

 ENERGY CHANGE =         -0.000003467
 ENERGY RATIO  =          1.394962370
 TRUST RADIUS  =          0.200000000
 
 BFGS DELTA*GAMMA: 0.300E-05
 
 BFGS DELTA*DE2*DELTA: 0.497E-05
 
 *** ENTERING OPTIMIZATION CYCLE: 10 ***
 

 PROJECTED CARTESIAN GRADIENTS IN A.U.

  NO.  ATOM        X             Y             Z

    1  C       -0.000402     -0.000059      0.000002
    2  N        0.000134     -0.000130     -0.000002
    3  H       -0.000124     -0.000732     -0.000014
    4  H        0.001042      0.001146      0.000002
    5  H       -0.000028      0.000271      0.000014


 ACTIVE CARTESIAN GRADIENTS

              1          2          3          4          5          6
          -0.000532  -0.000107   0.000004  -0.000495  -0.000335  -0.000808

              7          8          9
          -0.001136   0.000007   0.000794


 FULL LOCAL GRADIENT

              1          2          3          4          5          6
          -0.001186   0.000208  -0.000005   0.000300   0.000074  -0.000507

              7          8          9
          -0.001067   0.000006   0.000531


 TANGENTIAL LOCAL GRADIENTS IN A.U.

              1          2          3          4          5          6
           0.000208  -0.000005   0.000300   0.000074  -0.000507  -0.001067

              7          8
           0.000006   0.000531

 COSANG =         0.616525607
 
 RMSQ FORCE :   0.0004765  MAXIMUM :   0.0003000  CONVERGED : NO
 MAX FORCE  :   0.0010674  MAXIMUM :   0.0004500  CONVERGED : NO
 RMSQ FORCE6:   0.0011741  MAXIMUM6:   0.0003000  CONVERGED : NO
 MAX FORCE6 :   0.0023051  MAXIMUM6:   0.0004500  CONVERGED : NO
 RMSQ DR    :   0.0011597  MAXIMUM :   0.0012000  CONVERGED :YES
 MAX DR     :   0.0019136  MAXIMUM :   0.0018000  CONVERGED : NO
 


 HESSIAN EIGENVALUES


                1           2           3           4           5           6
             0.06491     0.24547     0.99989     1.00000     1.00000     1.03242
 


                7           8
             1.22161     3.03242
 


 LAMBDA FOR LMQA STEP: 0.00

  |TANGENTIAL STEP| =   0.003854  |PARALLEL STEP| =   0.000001


 STEP IN NORMAL COORDINATES

              1          2          3          4          5          6
          -0.000211   0.001044   0.000018  -0.001463   0.000563   0.001537

              7          8          9
           0.002967  -0.000020   0.000301

 DISPLACEMENT STEP IN ANGSTROM

  NO.  ATOM        X             Y             Z

    1  C       -0.000084      0.000407      0.000007
    2  N       -0.000260     -0.000321     -0.000004
    3  H        0.000965      0.001045      0.000010
    4  H        0.000303     -0.001302     -0.000021
    5  H       -0.000006      0.000049      0.000003


 ACTIVE CARTESIAN DISPLACEMENT STEP

              1          2          3          4          5          6
          -0.000211   0.001044   0.000018  -0.001463   0.000563   0.001537

              7          8          9
           0.002967  -0.000020   0.000301
 
 PREDICTED ENERGY CHANGE: -0.000001918
 
 INTERPOLATION DISTANCE: 6.2329935769


 COORDINATES OF OPTIMIZATION STEP 10 IN ANGSTROM

  NO.  ATOM        X              Y              Z        Z-ATOM   MASS   TYPE

    1  C        -0.367697       0.198344       0.001423       6    12.011  QM
    2  N         0.802277       0.097224      -0.001645       7    14.007  QM
    3  H        -1.446482       0.275349       0.004122       1     1.008  QM
    4  H        -2.021386      -2.035737      -0.026404       1     1.008  QM
    5  H        -2.773647      -2.081237      -0.009323       1     1.008  QM


 
 NEW SCF-ENERGY CALCULATED IN 9 CYCLES
 

 TOTAL ENERGY    =        -94.477668466

 ENERGY CHANGE =         -0.000003060
 ENERGY RATIO  =          1.595287896
 TRUST RADIUS  =          0.200000000
 
 BFGS DELTA*GAMMA: 0.154E-05
 
 BFGS DELTA*DE2*DELTA: 0.384E-05
 
 *** ENTERING OPTIMIZATION CYCLE: 11 ***
 

 PROJECTED CARTESIAN GRADIENTS IN A.U.

  NO.  ATOM        X             Y             Z

    1  C       -0.000678     -0.000025      0.000003
    2  N        0.000153     -0.000157     -0.000003
    3  H        0.000674     -0.000771     -0.000016
    4  H        0.001235      0.001159     -0.000001
    5  H       -0.000136      0.000284      0.000017


 ACTIVE CARTESIAN GRADIENTS

              1          2          3          4          5          6
          -0.000897  -0.000080   0.000005  -0.001010   0.000181  -0.000572

              7          8          9
          -0.001151   0.000007   0.001005


 FULL LOCAL GRADIENT

              1          2          3          4          5          6
          -0.001339   0.000434  -0.000009   0.000393   0.000826  -0.000216

              7          8          9
          -0.001074   0.000005   0.000712


 TANGENTIAL LOCAL GRADIENTS IN A.U.

              1          2          3          4          5          6
           0.000434  -0.000009   0.000393   0.000826  -0.000216  -0.001074

              7          8
           0.000005   0.000712

 COSANG =         0.854217349
 
 RMSQ FORCE :   0.0005845  MAXIMUM :   0.0003000  CONVERGED : NO
 MAX FORCE  :   0.0010744  MAXIMUM :   0.0004500  CONVERGED : NO
 RMSQ FORCE6:   0.0009814  MAXIMUM6:   0.0003000  CONVERGED : NO
 MAX FORCE6 :   0.0020994  MAXIMUM6:   0.0004500  CONVERGED : NO
 RMSQ DR    :   0.0012845  MAXIMUM :   0.0012000  CONVERGED : NO
 MAX DR     :   0.0029675  MAXIMUM :   0.0018000  CONVERGED : NO
 


 HESSIAN EIGENVALUES


                1           2           3           4           5           6
             0.05443     0.10556     0.99947     1.00000     1.00000     1.01402
 


                7           8
             1.36398     3.07052
 


 LAMBDA FOR LMQA STEP: 0.00

  |TANGENTIAL STEP| =   0.009863  |PARALLEL STEP| =   0.000008


 STEP IN NORMAL COORDINATES

              1          2          3          4          5          6
          -0.000304   0.002828   0.000050  -0.002868  -0.000113   0.003462

              7          8          9
           0.008304  -0.000055  -0.000028

 DISPLACEMENT STEP IN ANGSTROM

  NO.  ATOM        X             Y             Z

    1  C       -0.000122      0.001098      0.000019
    2  N       -0.000566     -0.000926     -0.000013
    3  H        0.001531      0.003013      0.000031
    4  H        0.000604     -0.003583     -0.000049
    5  H        0.000396      0.000232      0.000001


 ACTIVE CARTESIAN DISPLACEMENT STEP

              1          2          3          4          5          6
          -0.000304   0.002828   0.000050  -0.002868  -0.000113   0.003462

              7          8          9
           0.008304  -0.000055  -0.000028
 
 PREDICTED ENERGY CHANGE: -0.000004317
 
 INTERPOLATION DISTANCE: 6.2329935769


 COORDINATES OF OPTIMIZATION STEP 11 IN ANGSTROM

  NO.  ATOM        X              Y              Z        Z-ATOM   MASS   TYPE

    1  C        -0.367819       0.199441       0.001442       6    12.011  QM
    2  N         0.801711       0.096298      -0.001658       7    14.007  QM
    3  H        -1.444951       0.278362       0.004153       1     1.008  QM
    4  H        -2.020782      -2.039320      -0.026453       1     1.008  QM
    5  H        -2.773252      -2.081005      -0.009323       1     1.008  QM


 
 NEW SCF-ENERGY CALCULATED IN 9 CYCLES
 

 TOTAL ENERGY    =        -94.477675227

 ENERGY CHANGE =         -0.000006761
 ENERGY RATIO  =          1.566269641
 TRUST RADIUS  =          0.200000000
 
 BFGS DELTA*GAMMA: 0.370E-05
 
 BFGS DELTA*DE2*DELTA: 0.865E-05
 
 *** ENTERING OPTIMIZATION CYCLE: 12 ***
 

 PROJECTED CARTESIAN GRADIENTS IN A.U.

  NO.  ATOM        X             Y             Z

    1  C       -0.000882      0.000006      0.000004
    2  N       -0.000017     -0.000180     -0.000003
    3  H        0.001886     -0.000825     -0.000019
    4  H        0.001285      0.001153     -0.000002
    5  H       -0.000062      0.000323      0.000017


 ACTIVE CARTESIAN GRADIENTS

              1          2          3          4          5          6
          -0.001167  -0.000051   0.000006  -0.001864   0.000968  -0.000213

              7          8          9
          -0.001162   0.000006   0.000983


 FULL LOCAL GRADIENT

              1          2          3          4          5          6
          -0.001478   0.000610  -0.000012   0.000293   0.001966   0.000223

              7          8          9
          -0.001073   0.000004   0.000655


 TANGENTIAL LOCAL GRADIENTS IN A.U.

              1          2          3          4          5          6
           0.000610  -0.000012   0.000293   0.001966   0.000223  -0.001073

              7          8
           0.000004   0.000655

 COSANG =         0.886444269
 
 RMSQ FORCE :   0.0008627  MAXIMUM :   0.0003000  CONVERGED : NO
 MAX FORCE  :   0.0019657  MAXIMUM :   0.0004500  CONVERGED : NO
 RMSQ FORCE6:   0.0006285  MAXIMUM6:   0.0003000  CONVERGED : NO
 MAX FORCE6 :   0.0011372  MAXIMUM6:   0.0004500  CONVERGED : NO
 RMSQ DR    :   0.0032875  MAXIMUM :   0.0012000  CONVERGED : NO
 MAX DR     :   0.0083038  MAXIMUM :   0.0018000  CONVERGED : NO
 


 HESSIAN EIGENVALUES


                1           2           3           4           5           6
             0.02700     0.08144     0.98011     1.00000     1.00000     1.00054
 


                7           8
             1.60742     3.01097
 


 LAMBDA FOR LMQA STEP: 0.00

  |TANGENTIAL STEP| =   0.022330  |PARALLEL STEP| =   0.000040


 STEP IN NORMAL COORDINATES

              1          2          3          4          5          6
          -0.000473   0.006770   0.000122  -0.004917  -0.002441   0.006944

              7          8          9
           0.019340  -0.000122  -0.000444

 DISPLACEMENT STEP IN ANGSTROM

  NO.  ATOM        X             Y             Z

    1  C       -0.000189      0.002623      0.000046
    2  N       -0.001038     -0.002255     -0.000032
    3  H        0.002001      0.007067      0.000074
    4  H        0.001340     -0.008309     -0.000109
    5  H        0.001182      0.000594     -0.000003


 ACTIVE CARTESIAN DISPLACEMENT STEP

              1          2          3          4          5          6
          -0.000473   0.006770   0.000122  -0.004917  -0.002441   0.006944

              7          8          9
           0.019340  -0.000122  -0.000444
 
 PREDICTED ENERGY CHANGE: -0.000008672
 
 INTERPOLATION DISTANCE: 6.2329935769


 COORDINATES OF OPTIMIZATION STEP 12 IN ANGSTROM

  NO.  ATOM        X              Y              Z        Z-ATOM   MASS   TYPE

    1  C        -0.368008       0.202064       0.001488       6    12.011  QM
    2  N         0.800673       0.094043      -0.001690       7    14.007  QM
    3  H        -1.442950       0.285429       0.004228       1     1.008  QM
    4  H        -2.019442      -2.047629      -0.026563       1     1.008  QM
    5  H        -2.772070      -2.080410      -0.009326       1     1.008  QM


 
 NEW SCF-ENERGY CALCULATED IN 9 CYCLES
 

 TOTAL ENERGY    =        -94.477689115

 ENERGY CHANGE =         -0.000013888
 ENERGY RATIO  =          1.601473339
 TRUST RADIUS  =          0.200000000
 
 BFGS DELTA*GAMMA: 0.678E-05
 
 BFGS DELTA*DE2*DELTA: 0.174E-04
 
 *** ENTERING OPTIMIZATION CYCLE: 13 ***
 

 PROJECTED CARTESIAN GRADIENTS IN A.U.

  NO.  ATOM        X             Y             Z

    1  C       -0.000957      0.000042      0.000006
    2  N       -0.000389     -0.000198     -0.000003
    3  H        0.003386     -0.000899     -0.000024
    4  H        0.001157      0.001106      0.000002
    5  H        0.000211      0.000384      0.000013


 ACTIVE CARTESIAN GRADIENTS

              1          2          3          4          5          6
          -0.001266  -0.000007   0.000009  -0.002974   0.001955   0.000223

              7          8          9
          -0.001156   0.000004   0.000690


 FULL LOCAL GRADIENT

              1          2          3          4          5          6
          -0.001569   0.000707  -0.000010  -0.000041   0.003375   0.000751

              7          8          9
          -0.001051   0.000002   0.000332


 TANGENTIAL LOCAL GRADIENTS IN A.U.

              1          2          3          4          5          6
           0.000707  -0.000010  -0.000041   0.003375   0.000751  -0.001051

              7          8
           0.000002   0.000332

 COSANG =         0.949577723
 
 RMSQ FORCE :   0.0013073  MAXIMUM :   0.0003000  CONVERGED : NO
 MAX FORCE  :   0.0033750  MAXIMUM :   0.0004500  CONVERGED : NO
 RMSQ FORCE6:   0.0006274  MAXIMUM6:   0.0003000  CONVERGED : NO
 MAX FORCE6 :   0.0020031  MAXIMUM6:   0.0004500  CONVERGED : NO
 RMSQ DR    :   0.0074435  MAXIMUM :   0.0012000  CONVERGED : NO
 MAX DR     :   0.0193397  MAXIMUM :   0.0018000  CONVERGED : NO
 


 HESSIAN EIGENVALUES


                1           2           3           4           5           6
             0.01062     0.07783     0.94951     1.00000     1.00000     1.00036
 


                7           8
             1.76543     2.93177
 


 LAMBDA FOR LMQA STEP: 0.00

  |TANGENTIAL STEP| =   0.055840  |PARALLEL STEP| =   0.000250


 STEP IN NORMAL COORDINATES

              1          2          3          4          5          6
          -0.001032   0.016870   0.000305  -0.009921  -0.009280   0.016117

              7          8          9
           0.048860  -0.000292  -0.000807

 DISPLACEMENT STEP IN ANGSTROM

  NO.  ATOM        X             Y             Z

    1  C       -0.000413      0.006533      0.000115
    2  N       -0.002156     -0.005733     -0.000083
    3  H        0.002868      0.018051      0.000194
    4  H        0.003480     -0.020838     -0.000273
    5  H        0.003113      0.001606     -0.000009


 ACTIVE CARTESIAN DISPLACEMENT STEP

              1          2          3          4          5          6
          -0.001032   0.016870   0.000305  -0.009921  -0.009280   0.016117

              7          8          9
           0.048860  -0.000292  -0.000807
 
 PREDICTED ENERGY CHANGE: -0.000020318
 
 INTERPOLATION DISTANCE: 6.2329935769


 COORDINATES OF OPTIMIZATION STEP 13 IN ANGSTROM

  NO.  ATOM        X              Y              Z        Z-ATOM   MASS   TYPE

    1  C        -0.368421       0.208597       0.001603       6    12.011  QM
    2  N         0.798517       0.088310      -0.001773       7    14.007  QM
    3  H        -1.440083       0.303481       0.004422       1     1.008  QM
    4  H        -2.015961      -2.068467      -0.026836       1     1.008  QM
    5  H        -2.768956      -2.078805      -0.009335       1     1.008  QM


 
 NEW SCF-ENERGY CALCULATED IN 11 CYCLES
 

 TOTAL ENERGY    =        -94.477721928

 ENERGY CHANGE =         -0.000032813
 ENERGY RATIO  =          1.614956450
 TRUST RADIUS  =          0.200000000
 
 BFGS DELTA*GAMMA: 0.152E-04
 
 BFGS DELTA*DE2*DELTA: 0.411E-04
 
 *** ENTERING OPTIMIZATION CYCLE: 14 ***
 

 PROJECTED CARTESIAN GRADIENTS IN A.U.

  NO.  ATOM        X             Y             Z

    1  C       -0.000910      0.000077      0.000008
    2  N       -0.000983     -0.000193     -0.000003
    3  H        0.005289     -0.001002     -0.000032
    4  H        0.001018      0.000989      0.000006
    5  H        0.000499      0.000467      0.000008


 ACTIVE CARTESIAN GRADIENTS

              1          2          3          4          5          6
          -0.001205   0.000043   0.000014  -0.004406   0.003243   0.000752

              7          8          9
          -0.001099   0.000001   0.000372


 FULL LOCAL GRADIENT

              1          2          3          4          5          6
          -0.001662   0.000721  -0.000003  -0.000626   0.005173   0.001386

              7          8          9
          -0.000969  -0.000001  -0.000018


 TANGENTIAL LOCAL GRADIENTS IN A.U.

              1          2          3          4          5          6
           0.000721  -0.000003  -0.000626   0.005173   0.001386  -0.000969

              7          8
          -0.000001  -0.000018

 COSANG =         0.981267446
 
 RMSQ FORCE :   0.0019536  MAXIMUM :   0.0003000  CONVERGED : NO
 MAX FORCE  :   0.0051730  MAXIMUM :   0.0004500  CONVERGED : NO
 RMSQ FORCE6:   0.0012311  MAXIMUM6:   0.0003000  CONVERGED : NO
 MAX FORCE6 :   0.0035844  MAXIMUM6:   0.0004500  CONVERGED : NO
 RMSQ DR    :   0.0186134  MAXIMUM :   0.0012000  CONVERGED : NO
 MAX DR     :   0.0488604  MAXIMUM :   0.0018000  CONVERGED : NO
 


 HESSIAN EIGENVALUES


                1           2           3           4           5           6
             0.00411     0.07683     0.93046     1.00000     1.00000     1.00062
 


                7           8
             1.76797     2.90203
 


 LAMBDA FOR LMQA STEP: 0.00

  |TANGENTIAL STEP| =   0.137646  |PARALLEL STEP| =   0.001520


 STEP IN NORMAL COORDINATES

              1          2          3          4          5          6
          -0.002797   0.040953   0.000744  -0.021904  -0.028013   0.037563

              7          8          9
           0.120778  -0.000649   0.000147

 DISPLACEMENT STEP IN ANGSTROM

  NO.  ATOM        X             Y             Z

    1  C       -0.001118      0.015868      0.000282
    2  N       -0.004693     -0.014303     -0.000208
    3  H        0.003986      0.045137      0.000492
    4  H        0.009110     -0.051008     -0.000668
    5  H        0.008255      0.004412     -0.000021


 ACTIVE CARTESIAN DISPLACEMENT STEP

              1          2          3          4          5          6
          -0.002797   0.040953   0.000744  -0.021904  -0.028013   0.037563

              7          8          9
           0.120778  -0.000649   0.000147
 
 PREDICTED ENERGY CHANGE: -0.000045205
 
 INTERPOLATION DISTANCE: 6.2329935769


 COORDINATES OF OPTIMIZATION STEP 14 IN ANGSTROM

  NO.  ATOM        X              Y              Z        Z-ATOM   MASS   TYPE

    1  C        -0.369538       0.224465       0.001884       6    12.011  QM
    2  N         0.793824       0.074007      -0.001981       7    14.007  QM
    3  H        -1.436097       0.348618       0.004914       1     1.008  QM
    4  H        -2.006851      -2.119476      -0.027504       1     1.008  QM
    5  H        -2.760702      -2.074392      -0.009355       1     1.008  QM


 
 NEW SCF-ENERGY CALCULATED IN 11 CYCLES
 

 TOTAL ENERGY    =        -94.477794206

 ENERGY CHANGE =         -0.000072278
 ENERGY RATIO  =          1.598898454
 TRUST RADIUS  =          0.200000000
 
 BFGS DELTA*GAMMA: 0.440E-04
 
 BFGS DELTA*DE2*DELTA: 0.968E-04
 
 *** ENTERING OPTIMIZATION CYCLE: 15 ***
 

 PROJECTED CARTESIAN GRADIENTS IN A.U.

  NO.  ATOM        X             Y             Z

    1  C       -0.001895      0.000236      0.000017
    2  N       -0.000547     -0.000255     -0.000007
    3  H        0.007036     -0.001151     -0.000045
    4  H        0.002401      0.000630     -0.000031
    5  H       -0.000855      0.000658      0.000042


 ACTIVE CARTESIAN GRADIENTS

              1          2          3          4          5          6
          -0.002515   0.000181   0.000027  -0.005292   0.004510   0.001147

              7          8          9
          -0.000930  -0.000005   0.002300


 FULL LOCAL GRADIENT

              1          2          3          4          5          6
          -0.002229   0.001623  -0.000006  -0.000063   0.006867   0.001870

              7          8          9
          -0.000756  -0.000008   0.001829


 TANGENTIAL LOCAL GRADIENTS IN A.U.

              1          2          3          4          5          6
           0.001623  -0.000006  -0.000063   0.006867   0.001870  -0.000756

              7          8
          -0.000008   0.001829

 COSANG =         0.957701242
 
 RMSQ FORCE :   0.0026740  MAXIMUM :   0.0003000  CONVERGED : NO
 MAX FORCE  :   0.0068667  MAXIMUM :   0.0004500  CONVERGED : NO
 RMSQ FORCE6:   0.0017241  MAXIMUM6:   0.0003000  CONVERGED : NO
 MAX FORCE6 :   0.0046101  MAXIMUM6:   0.0004500  CONVERGED : NO
 RMSQ DR    :   0.0458847  MAXIMUM :   0.0012000  CONVERGED : NO
 MAX DR     :   0.1207777  MAXIMUM :   0.0018000  CONVERGED : NO
 


 HESSIAN EIGENVALUES


                1           2           3           4           5           6
             0.00202     0.07640     0.99997     1.00000     1.00139     1.01942
 


                7           8
             1.52132     2.95079
 


 NEWTON STEP 0.223 EXCEEDED TRUST RADIUS 0.200
 LAMBDA ITERATION CONVERGED IN 7 CYCLES
 LAMBDA FOR LMQA STEP: 0.234E-03

  |TANGENTIAL STEP| =   0.200000  |PARALLEL STEP| =   0.003210


 STEP IN NORMAL COORDINATES

              1          2          3          4          5          6
          -0.004302   0.054084   0.001006  -0.031194  -0.047576   0.052600

              7          8          9
           0.176194  -0.000697   0.004184

 DISPLACEMENT STEP IN ANGSTROM

  NO.  ATOM        X             Y             Z

    1  C       -0.001715      0.020978      0.000382
    2  N       -0.006462     -0.020209     -0.000294
    3  H        0.002608      0.067751      0.000754
    4  H        0.012855     -0.072626     -0.000919
    5  H        0.014548      0.007794     -0.000057


 ACTIVE CARTESIAN DISPLACEMENT STEP

              1          2          3          4          5          6
          -0.004302   0.054084   0.001006  -0.031194  -0.047576   0.052600

              7          8          9
           0.176194  -0.000697   0.004184
 
 PREDICTED ENERGY CHANGE: -0.000061874
 
 INTERPOLATION DISTANCE: 6.2329935769


 COORDINATES OF OPTIMIZATION STEP 15 IN ANGSTROM

  NO.  ATOM        X              Y              Z        Z-ATOM   MASS   TYPE

    1  C        -0.371254       0.245443       0.002266       6    12.011  QM
    2  N         0.787362       0.053798      -0.002275       7    14.007  QM
    3  H        -1.433489       0.416369       0.005668       1     1.008  QM
    4  H        -1.993996      -2.192101      -0.028424       1     1.008  QM
    5  H        -2.746154      -2.066599      -0.009412       1     1.008  QM


 
 NEW SCF-ENERGY CALCULATED IN 10 CYCLES
 

 TOTAL ENERGY    =        -94.477847332

 ENERGY CHANGE =         -0.000053127
 ENERGY RATIO  =          0.858628556
 TRUST RADIUS  =          0.300000000
 
 BFGS DELTA*GAMMA: 0.179E-03
 
 BFGS DELTA*DE2*DELTA: 0.122E-03
 
 *** ENTERING OPTIMIZATION CYCLE: 16 ***
 

 PROJECTED CARTESIAN GRADIENTS IN A.U.

  NO.  ATOM        X             Y             Z

    1  C       -0.003755      0.000333      0.000029
    2  N        0.001760     -0.000371     -0.000016
    3  H        0.005312     -0.000835     -0.000049
    4  H        0.006826     -0.000623     -0.000154
    5  H       -0.005735      0.001693      0.000163


 ACTIVE CARTESIAN GRADIENTS

              1          2          3          4          5          6
          -0.004999   0.000147   0.000044  -0.003199   0.003402   0.000683

              7          8          9
          -0.000519  -0.000009   0.009033


 FULL LOCAL GRADIENT

              1          2          3          4          5          6
          -0.003551   0.003162  -0.000019   0.002460   0.005243   0.001306

              7          8          9
          -0.000328  -0.000012   0.008437


 TANGENTIAL LOCAL GRADIENTS IN A.U.

              1          2          3          4          5          6
           0.003162  -0.000019   0.002460   0.005243   0.001306  -0.000328

              7          8
          -0.000012   0.008437

 COSANG =         0.723855275
 
 RMSQ FORCE :   0.0038168  MAXIMUM :   0.0003000  CONVERGED : NO
 MAX FORCE  :   0.0084372  MAXIMUM :   0.0004500  CONVERGED : NO
 RMSQ FORCE6:   0.0024597  MAXIMUM6:   0.0003000  CONVERGED : NO
 MAX FORCE6 :   0.0051930  MAXIMUM6:   0.0004500  CONVERGED : NO
 RMSQ DR    :   0.0666753  MAXIMUM :   0.0012000  CONVERGED : NO
 MAX DR     :   0.1761941  MAXIMUM :   0.0018000  CONVERGED : NO
 


 HESSIAN EIGENVALUES


                1           2           3           4           5           6
             0.00363     0.07565     0.98444     1.00000     1.00002     1.00942
 


                7           8
             1.44842     3.00994
 


 LAMBDA FOR LMQA STEP: 0.00

  |TANGENTIAL STEP| =   0.026547  |PARALLEL STEP| =   0.000057


 STEP IN NORMAL COORDINATES

              1          2          3          4          5          6
           0.001031  -0.011849  -0.000204   0.006342   0.000458  -0.006566

              7          8          9
          -0.020252   0.000069  -0.008339

 DISPLACEMENT STEP IN ANGSTROM

  NO.  ATOM        X             Y             Z

    1  C        0.000410     -0.004601     -0.000081
    2  N        0.001285      0.003414      0.000050
    3  H       -0.002948     -0.006209     -0.000044
    4  H       -0.003907      0.009968      0.000182
    5  H        0.000652     -0.000603     -0.000047


 ACTIVE CARTESIAN DISPLACEMENT STEP

              1          2          3          4          5          6
           0.001031  -0.011849  -0.000204   0.006342   0.000458  -0.006566

              7          8          9
          -0.020252   0.000069  -0.008339
 
 PREDICTED ENERGY CHANGE: -0.000047623
 
 INTERPOLATION DISTANCE: 6.2329935769


 COORDINATES OF OPTIMIZATION STEP 16 IN ANGSTROM

  NO.  ATOM        X              Y              Z        Z-ATOM   MASS   TYPE

    1  C        -0.370844       0.240842       0.002186       6    12.011  QM
    2  N         0.788647       0.057212      -0.002225       7    14.007  QM
    3  H        -1.436437       0.410160       0.005624       1     1.008  QM
    4  H        -1.997903      -2.182133      -0.028242       1     1.008  QM
    5  H        -2.745502      -2.067202      -0.009459       1     1.008  QM


 
 NEW SCF-ENERGY CALCULATED IN 9 CYCLES
 

 TOTAL ENERGY    =        -94.477910061

 ENERGY CHANGE =         -0.000062729
 ENERGY RATIO  =          1.317210660
 TRUST RADIUS  =          0.300000000
 
 BFGS DELTA*GAMMA: 0.644E-04
 
 BFGS DELTA*DE2*DELTA: 0.946E-04
 
 *** ENTERING OPTIMIZATION CYCLE: 17 ***
 

 PROJECTED CARTESIAN GRADIENTS IN A.U.

  NO.  ATOM        X             Y             Z

    1  C       -0.000971     -0.000391      0.000014
    2  N       -0.000080      0.000145     -0.000006
    3  H        0.002852     -0.000313     -0.000037
    4  H        0.002740      0.000114     -0.000053
    5  H       -0.001940      0.001010      0.000063


 ACTIVE CARTESIAN GRADIENTS

              1          2          3          4          5          6
          -0.001292  -0.000614   0.000031  -0.002286   0.001703   0.000224

              7          8          9
          -0.000309  -0.000007   0.003368


 FULL LOCAL GRADIENT

              1          2          3          4          5          6
          -0.001894   0.000292   0.000008   0.000486   0.002867   0.000681

              7          8          9
          -0.000165  -0.000008   0.003007


 TANGENTIAL LOCAL GRADIENTS IN A.U.

              1          2          3          4          5          6
           0.000292   0.000008   0.000486   0.002867   0.000681  -0.000165

              7          8
          -0.000008   0.003007

 COSANG =         0.947045552
 
 RMSQ FORCE :   0.0015033  MAXIMUM :   0.0003000  CONVERGED : NO
 MAX FORCE  :   0.0030075  MAXIMUM :   0.0004500  CONVERGED : NO
 RMSQ FORCE6:   0.0012145  MAXIMUM6:   0.0003000  CONVERGED : NO
 MAX FORCE6 :   0.0031713  MAXIMUM6:   0.0004500  CONVERGED : NO
 RMSQ DR    :   0.0088490  MAXIMUM :   0.0012000  CONVERGED : NO
 MAX DR     :   0.0202522  MAXIMUM :   0.0018000  CONVERGED : NO
 


 HESSIAN EIGENVALUES


                1           2           3           4           5           6
             0.00431     0.08197     0.52290     1.00000     1.00001     1.00687
 


                7           8
             1.46007     2.96946
 


 LAMBDA FOR LMQA STEP: 0.00

  |TANGENTIAL STEP| =   0.076078  |PARALLEL STEP| =   0.000464


 STEP IN NORMAL COORDINATES

              1          2          3          4          5          6
          -0.001524   0.024140   0.000386  -0.010000  -0.024071   0.016164

              7          8          9
           0.065186  -0.000134  -0.003605

 DISPLACEMENT STEP IN ANGSTROM

  NO.  ATOM        X             Y             Z

    1  C       -0.000606      0.009358      0.000156
    2  N       -0.002201     -0.009034     -0.000125
    3  H       -0.002624      0.025122      0.000293
    4  H        0.002873     -0.026315     -0.000255
    5  H        0.010047      0.002563     -0.000110


 ACTIVE CARTESIAN DISPLACEMENT STEP

              1          2          3          4          5          6
          -0.001524   0.024140   0.000386  -0.010000  -0.024071   0.016164

              7          8          9
           0.065186  -0.000134  -0.003605
 
 PREDICTED ENERGY CHANGE: -0.000029858
 
 INTERPOLATION DISTANCE: 6.2329935769


 COORDINATES OF OPTIMIZATION STEP 17 IN ANGSTROM

  NO.  ATOM        X              Y              Z        Z-ATOM   MASS   TYPE

    1  C        -0.371450       0.250201       0.002342       6    12.011  QM
    2  N         0.786446       0.048178      -0.002350       7    14.007  QM
    3  H        -1.439061       0.435282       0.005917       1     1.008  QM
    4  H        -1.995030      -2.208448      -0.028497       1     1.008  QM
    5  H        -2.735455      -2.064638      -0.009569       1     1.008  QM


 
 NEW SCF-ENERGY CALCULATED IN 11 CYCLES
 

 TOTAL ENERGY    =        -94.477942427

 ENERGY CHANGE =         -0.000032365
 ENERGY RATIO  =          1.083984462
 TRUST RADIUS  =          0.300000000
 
 BFGS DELTA*GAMMA: 0.531E-04
 
 BFGS DELTA*DE2*DELTA: 0.596E-04
 
 *** ENTERING OPTIMIZATION CYCLE: 18 ***
 

 PROJECTED CARTESIAN GRADIENTS IN A.U.

  NO.  ATOM        X             Y             Z

    1  C       -0.001964     -0.000180      0.000022
    2  N        0.001924     -0.000111     -0.000014
    3  H       -0.000771      0.000160     -0.000030
    4  H        0.001112      0.000133     -0.000019
    5  H       -0.000735      0.000744      0.000027


 ACTIVE CARTESIAN GRADIENTS

              1          2          3          4          5          6
          -0.002617  -0.000412   0.000040   0.000843  -0.000804  -0.000578

              7          8          9
           0.000012  -0.000005   0.001364


 FULL LOCAL GRADIENT

              1          2          3          4          5          6
          -0.000959   0.001281   0.000003   0.002467  -0.000645  -0.000356

              7          8          9
           0.000104  -0.000006   0.001172


 TANGENTIAL LOCAL GRADIENTS IN A.U.

              1          2          3          4          5          6
           0.001281   0.000003   0.002467  -0.000645  -0.000356   0.000104

              7          8
          -0.000006   0.001172

 COSANG =         0.226154749
 
 RMSQ FORCE :   0.0010986  MAXIMUM :   0.0003000  CONVERGED : NO
 MAX FORCE  :   0.0024673  MAXIMUM :   0.0004500  CONVERGED : NO
 RMSQ FORCE6:   0.0014703  MAXIMUM6:   0.0003000  CONVERGED : NO
 MAX FORCE6 :   0.0035617  MAXIMUM6:   0.0004500  CONVERGED : NO
 RMSQ DR    :   0.0253599  MAXIMUM :   0.0012000  CONVERGED : NO
 MAX DR     :   0.0651861  MAXIMUM :   0.0018000  CONVERGED : NO
 


 HESSIAN EIGENVALUES


                1           2           3           4           5           6
             0.00374     0.07693     0.55456     1.00000     1.00003     1.01215
 


                7           8
             1.49264     3.02254
 


 LAMBDA FOR LMQA STEP: 0.00

  |TANGENTIAL STEP| =   0.022002  |PARALLEL STEP| =   0.000039


 STEP IN NORMAL COORDINATES

              1          2          3          4          5          6
           0.000386   0.009517   0.000109  -0.004351  -0.005649   0.004428

              7          8          9
           0.017968  -0.000025  -0.000262

 DISPLACEMENT STEP IN ANGSTROM

  NO.  ATOM        X             Y             Z

    1  C        0.000153      0.003666      0.000050
    2  N       -0.001265     -0.003158     -0.000039
    3  H       -0.000010      0.006395      0.000082
    4  H        0.001213     -0.007685     -0.000078
    5  H        0.002985      0.000407     -0.000032


 ACTIVE CARTESIAN DISPLACEMENT STEP

              1          2          3          4          5          6
           0.000386   0.009517   0.000109  -0.004351  -0.005649   0.004428

              7          8          9
           0.017968  -0.000025  -0.000262
 
 PREDICTED ENERGY CHANGE: -0.000003354
 
 INTERPOLATION DISTANCE: 6.2329935769


 COORDINATES OF OPTIMIZATION STEP 18 IN ANGSTROM

  NO.  ATOM        X              Y              Z        Z-ATOM   MASS   TYPE

    1  C        -0.371296       0.253867       0.002391       6    12.011  QM
    2  N         0.785181       0.045020      -0.002388       7    14.007  QM
    3  H        -1.439072       0.441677       0.005998       1     1.008  QM
    4  H        -1.993817      -2.216133      -0.028575       1     1.008  QM
    5  H        -2.732470      -2.064231      -0.009601       1     1.008  QM


 
 NEW SCF-ENERGY CALCULATED IN 9 CYCLES
 

 TOTAL ENERGY    =        -94.477947966

 ENERGY CHANGE =         -0.000005539
 ENERGY RATIO  =          1.651517387
 TRUST RADIUS  =          0.300000000
 
 BFGS DELTA*GAMMA: 0.234E-05
 
 BFGS DELTA*DE2*DELTA: 0.680E-05
 
 *** ENTERING OPTIMIZATION CYCLE: 19 ***
 

 PROJECTED CARTESIAN GRADIENTS IN A.U.

  NO.  ATOM        X             Y             Z

    1  C       -0.001152     -0.000157      0.000020
    2  N        0.001311     -0.000092     -0.000013
    3  H       -0.001280      0.000122     -0.000030
    4  H        0.001004      0.000080     -0.000018
    5  H       -0.000632      0.000685      0.000024


 ACTIVE CARTESIAN GRADIENTS

              1          2          3          4          5          6
          -0.001536  -0.000314   0.000040   0.000951  -0.001105  -0.000738

              7          8          9
           0.000029  -0.000005   0.001220


 FULL LOCAL GRADIENT

              1          2          3          4          5          6
          -0.000803   0.000701   0.000018   0.001653  -0.001131  -0.000578

              7          8          9
           0.000105  -0.000006   0.001060


 TANGENTIAL LOCAL GRADIENTS IN A.U.

              1          2          3          4          5          6
           0.000701   0.000018   0.001653  -0.001131  -0.000578   0.000105

              7          8
          -0.000006   0.001060

 COSANG =         0.943526989
 
 RMSQ FORCE :   0.0008641  MAXIMUM :   0.0003000  CONVERGED : NO
 MAX FORCE  :   0.0016528  MAXIMUM :   0.0004500  CONVERGED : NO
 RMSQ FORCE6:   0.0016520  MAXIMUM6:   0.0003000  CONVERGED : NO
 MAX FORCE6 :   0.0041977  MAXIMUM6:   0.0004500  CONVERGED : NO
 RMSQ DR    :   0.0073340  MAXIMUM :   0.0012000  CONVERGED : NO
 MAX DR     :   0.0179680  MAXIMUM :   0.0018000  CONVERGED : NO
 


 HESSIAN EIGENVALUES


                1           2           3           4           5           6
             0.00258     0.06171     0.57841     0.92039     1.00000     1.00011
 


                7           8
             1.16006     2.57599
 


 LAMBDA FOR LMQA STEP: 0.00

  |TANGENTIAL STEP| =   0.048267  |PARALLEL STEP| =   0.000187


 STEP IN NORMAL COORDINATES

              1          2          3          4          5          6
           0.000726   0.021057   0.000189  -0.011217  -0.011063   0.010505

              7          8          9
           0.039075  -0.000040  -0.000616

 DISPLACEMENT STEP IN ANGSTROM

  NO.  ATOM        X             Y             Z

    1  C        0.000288      0.008115      0.000097
    2  N       -0.003086     -0.006972     -0.000079
    3  H        0.001122      0.013967      0.000198
    4  H        0.002665     -0.016707     -0.000168
    5  H        0.006721      0.000715     -0.000073


 ACTIVE CARTESIAN DISPLACEMENT STEP

              1          2          3          4          5          6
           0.000726   0.021057   0.000189  -0.011217  -0.011063   0.010505

              7          8          9
           0.039075  -0.000040  -0.000616
 
 PREDICTED ENERGY CHANGE: -0.000006670
 
 INTERPOLATION DISTANCE: 6.2329935769


 COORDINATES OF OPTIMIZATION STEP 19 IN ANGSTROM

  NO.  ATOM        X              Y              Z        Z-ATOM   MASS   TYPE

    1  C        -0.371008       0.261982       0.002489       6    12.011  QM
    2  N         0.782095       0.038049      -0.002467       7    14.007  QM
    3  H        -1.437950       0.455644       0.006196       1     1.008  QM
    4  H        -1.991153      -2.232841      -0.028743       1     1.008  QM
    5  H        -2.725749      -2.063517      -0.009674       1     1.008  QM


 
 NEW SCF-ENERGY CALCULATED IN 9 CYCLES
 

 TOTAL ENERGY    =        -94.477957330

 ENERGY CHANGE =         -0.000009364
 ENERGY RATIO  =          1.403953805
 TRUST RADIUS  =          0.300000000
 
 BFGS DELTA*GAMMA: 0.841E-05
 
 BFGS DELTA*DE2*DELTA: 0.138E-04
 
 *** ENTERING OPTIMIZATION CYCLE: 20 ***
 

 PROJECTED CARTESIAN GRADIENTS IN A.U.

  NO.  ATOM        X             Y             Z

    1  C        0.000116     -0.000025      0.000018
    2  N        0.000170     -0.000098     -0.000010
    3  H       -0.001491     -0.000102     -0.000030
    4  H        0.000869     -0.000027     -0.000016
    5  H       -0.000414      0.000580      0.000020


 ACTIVE CARTESIAN GRADIENTS

              1          2          3          4          5          6
           0.000155  -0.000024   0.000038   0.000674  -0.001138  -0.000903

              7          8          9
          -0.000004  -0.000007   0.000981


 FULL LOCAL GRADIENT

              1          2          3          4          5          6
          -0.000609  -0.000116   0.000040   0.000149  -0.001317  -0.000815

              7          8          9
           0.000054  -0.000008   0.000862


 TANGENTIAL LOCAL GRADIENTS IN A.U.

              1          2          3          4          5          6
          -0.000116   0.000040   0.000149  -0.001317  -0.000815   0.000054

              7          8
          -0.000008   0.000862

 COSANG =         0.698917467
 
 RMSQ FORCE :   0.0006306  MAXIMUM :   0.0003000  CONVERGED : NO
 MAX FORCE  :   0.0013167  MAXIMUM :   0.0004500  CONVERGED : NO
 RMSQ FORCE6:   0.0017528  MAXIMUM6:   0.0003000  CONVERGED : NO
 MAX FORCE6 :   0.0041424  MAXIMUM6:   0.0004500  CONVERGED : NO
 RMSQ DR    :   0.0160892  MAXIMUM :   0.0012000  CONVERGED : NO
 MAX DR     :   0.0390750  MAXIMUM :   0.0018000  CONVERGED : NO
 


 HESSIAN EIGENVALUES


                1           2           3           4           5           6
             0.00186     0.07082     0.57424     0.68658     1.00000     1.00010
 


                7           8
             1.07967     2.81990
 


 LAMBDA FOR LMQA STEP: 0.00

  |TANGENTIAL STEP| =   0.042717  |PARALLEL STEP| =   0.000146


 STEP IN NORMAL COORDINATES

              1          2          3          4          5          6
           0.000082   0.014319   0.000085  -0.010621  -0.009394   0.011407

              7          8          9
           0.035896  -0.000009  -0.000066

 DISPLACEMENT STEP IN ANGSTROM

  NO.  ATOM        X             Y             Z

    1  C        0.000032      0.005530      0.000055
    2  N       -0.002583     -0.005187     -0.000053
    3  H        0.001836      0.013907      0.000214
    4  H        0.002024     -0.014594     -0.000147
    5  H        0.005656      0.000934     -0.000060


 ACTIVE CARTESIAN DISPLACEMENT STEP

              1          2          3          4          5          6
           0.000082   0.014319   0.000085  -0.010621  -0.009394   0.011407

              7          8          9
           0.035896  -0.000009  -0.000066
 
 PREDICTED ENERGY CHANGE: -0.000003575
 
 INTERPOLATION DISTANCE: 6.2329935769


 COORDINATES OF OPTIMIZATION STEP 20 IN ANGSTROM

  NO.  ATOM        X              Y              Z        Z-ATOM   MASS   TYPE

    1  C        -0.370976       0.267512       0.002544       6    12.011  QM
    2  N         0.779512       0.032862      -0.002520       7    14.007  QM
    3  H        -1.436113       0.469551       0.006410       1     1.008  QM
    4  H        -1.989129      -2.247435      -0.028890       1     1.008  QM
    5  H        -2.720093      -2.062583      -0.009734       1     1.008  QM


 
 NEW SCF-ENERGY CALCULATED IN 9 CYCLES
 

 TOTAL ENERGY    =        -94.477963085

 ENERGY CHANGE =         -0.000005755
 ENERGY RATIO  =          1.609719487
 TRUST RADIUS  =          0.300000000
 
 BFGS DELTA*GAMMA: 0.342E-05
 
 BFGS DELTA*DE2*DELTA: 0.751E-05
 
 *** ENTERING OPTIMIZATION CYCLE: 21 ***
 

 PROJECTED CARTESIAN GRADIENTS IN A.U.

  NO.  ATOM        X             Y             Z

    1  C        0.001082     -0.000137      0.000013
    2  N       -0.000782      0.000039     -0.000005
    3  H       -0.001311     -0.000166     -0.000027
    4  H        0.000955     -0.000116     -0.000019
    5  H       -0.000464      0.000609      0.000022


 ACTIVE CARTESIAN GRADIENTS

              1          2          3          4          5          6
           0.001446  -0.000090   0.000032   0.000217  -0.000959  -0.000887

              7          8          9
           0.000009  -0.000007   0.001099


 FULL LOCAL GRADIENT

              1          2          3          4          5          6
          -0.000596  -0.000981   0.000048  -0.000910  -0.001129  -0.000814

              7          8          9
           0.000063  -0.000008   0.000986


 TANGENTIAL LOCAL GRADIENTS IN A.U.

              1          2          3          4          5          6
          -0.000981   0.000048  -0.000910  -0.001129  -0.000814   0.000063

              7          8
          -0.000008   0.000986

 COSANG =         0.771018756
 
 RMSQ FORCE :   0.0007671  MAXIMUM :   0.0003000  CONVERGED : NO
 MAX FORCE  :   0.0011294  MAXIMUM :   0.0004500  CONVERGED : NO
 RMSQ FORCE6:   0.0014128  MAXIMUM6:   0.0003000  CONVERGED : NO
 MAX FORCE6 :   0.0034360  MAXIMUM6:   0.0004500  CONVERGED : NO
 RMSQ DR    :   0.0142389  MAXIMUM :   0.0012000  CONVERGED : NO
 MAX DR     :   0.0358957  MAXIMUM :   0.0018000  CONVERGED : NO
 


 HESSIAN EIGENVALUES


                1           2           3           4           5           6
             0.00129     0.07054     0.38679     0.61255     1.00000     1.00010
 


                7           8
             1.06566     3.22925
 


 LAMBDA FOR LMQA STEP: 0.00

  |TANGENTIAL STEP| =   0.059089  |PARALLEL STEP| =   0.000280


 STEP IN NORMAL COORDINATES

              1          2          3          4          5          6
          -0.000819   0.019573   0.000060  -0.015756  -0.012812   0.016395

              7          8          9
           0.049247   0.000020  -0.001138

 DISPLACEMENT STEP IN ANGSTROM

  NO.  ATOM        X             Y             Z

    1  C       -0.000324      0.007584      0.000062
    2  N       -0.003488     -0.007240     -0.000068
    3  H        0.003126      0.019434      0.000321
    4  H        0.002435     -0.019686     -0.000184
    5  H        0.008562      0.001062     -0.000099


 ACTIVE CARTESIAN DISPLACEMENT STEP

              1          2          3          4          5          6
          -0.000819   0.019573   0.000060  -0.015756  -0.012812   0.016395

              7          8          9
           0.049247   0.000020  -0.001138
 
 PREDICTED ENERGY CHANGE: -0.000004592
 
 INTERPOLATION DISTANCE: 6.2329935769


 COORDINATES OF OPTIMIZATION STEP 21 IN ANGSTROM

  NO.  ATOM        X              Y              Z        Z-ATOM   MASS   TYPE

    1  C        -0.371300       0.275096       0.002606       6    12.011  QM
    2  N         0.776024       0.025621      -0.002588       7    14.007  QM
    3  H        -1.432987       0.488985       0.006732       1     1.008  QM
    4  H        -1.986694      -2.267121      -0.029073       1     1.008  QM
    5  H        -2.711530      -2.061521      -0.009834       1     1.008  QM


 
 NEW SCF-ENERGY CALCULATED IN 9 CYCLES
 

 TOTAL ENERGY    =        -94.477969854

 ENERGY CHANGE =         -0.000006770
 ENERGY RATIO  =          1.474082075
 TRUST RADIUS  =          0.300000000
 
 BFGS DELTA*GAMMA: 0.563E-05
 
 BFGS DELTA*DE2*DELTA: 0.971E-05
 
 *** ENTERING OPTIMIZATION CYCLE: 22 ***
 

 PROJECTED CARTESIAN GRADIENTS IN A.U.

  NO.  ATOM        X             Y             Z

    1  C        0.000638      0.000040      0.000011
    2  N       -0.000624     -0.000061     -0.000005
    3  H       -0.000452     -0.000354     -0.000024
    4  H        0.000631     -0.000098     -0.000011
    5  H       -0.000055      0.000541      0.000013


 ACTIVE CARTESIAN GRADIENTS

              1          2          3          4          5          6
           0.000854   0.000113   0.000025  -0.000268  -0.000333  -0.000750

              7          8          9
          -0.000027  -0.000007   0.000590


 FULL LOCAL GRADIENT

              1          2          3          4          5          6
          -0.000560  -0.000456   0.000036  -0.000777  -0.000293  -0.000632

              7          8          9
           0.000044  -0.000008   0.000471


 TANGENTIAL LOCAL GRADIENTS IN A.U.

              1          2          3          4          5          6
          -0.000456   0.000036  -0.000777  -0.000293  -0.000632   0.000044

              7          8
          -0.000008   0.000471

 COSANG =         0.922401565
 
 RMSQ FORCE :   0.0004364  MAXIMUM :   0.0003000  CONVERGED : NO
 MAX FORCE  :   0.0007773  MAXIMUM :   0.0004500  CONVERGED : NO
 RMSQ FORCE6:   0.0006175  MAXIMUM6:   0.0003000  CONVERGED : NO
 MAX FORCE6 :   0.0013425  MAXIMUM6:   0.0004500  CONVERGED : NO
 RMSQ DR    :   0.0196964  MAXIMUM :   0.0012000  CONVERGED : NO
 MAX DR     :   0.0492470  MAXIMUM :   0.0018000  CONVERGED : NO
 


 HESSIAN EIGENVALUES


                1           2           3           4           5           6
             0.00086     0.08254     0.31746     0.61900     1.00000     1.00009
 


                7           8
             1.09423     2.98165
 


 LAMBDA FOR LMQA STEP: 0.00

  |TANGENTIAL STEP| =   0.061890  |PARALLEL STEP| =   0.000307


 STEP IN NORMAL COORDINATES

              1          2          3          4          5          6
          -0.001340   0.014311   0.000003  -0.015733  -0.014383   0.019014

              7          8          9
           0.052989   0.000055   0.000373

 DISPLACEMENT STEP IN ANGSTROM

  NO.  ATOM        X             Y             Z

    1  C       -0.000530      0.005566      0.000036
    2  N       -0.003183     -0.006182     -0.000055
    3  H        0.003135      0.022320      0.000365
    4  H        0.002314     -0.020211     -0.000193
    5  H        0.008248      0.001724     -0.000091


 ACTIVE CARTESIAN DISPLACEMENT STEP

              1          2          3          4          5          6
          -0.001340   0.014311   0.000003  -0.015733  -0.014383   0.019014

              7          8          9
           0.052989   0.000055   0.000373
 
 PREDICTED ENERGY CHANGE: -0.000002798
 
 INTERPOLATION DISTANCE: 6.2329935769
 
 *** SCFTOL TIGHTEN TO 0.100E-07 ***
 
 *** CDFTOL TIGHTEN TO 0.750E-05 ***


 COORDINATES OF OPTIMIZATION STEP 22 IN ANGSTROM

  NO.  ATOM        X              Y              Z        Z-ATOM   MASS   TYPE

    1  C        -0.371830       0.280662       0.002642       6    12.011  QM
    2  N         0.772840       0.019439      -0.002643       7    14.007  QM
    3  H        -1.429852       0.511305       0.007097       1     1.008  QM
    4  H        -1.984381      -2.287332      -0.029266       1     1.008  QM
    5  H        -2.703282      -2.059797      -0.009924       1     1.008  QM


 
 NEW SCF-ENERGY CALCULATED IN 9 CYCLES
 

 TOTAL ENERGY    =        -94.477973387

 ENERGY CHANGE =         -0.000003533
 ENERGY RATIO  =          1.262673624
 TRUST RADIUS  =          0.300000000
 
 BFGS DELTA*GAMMA: 0.570E-05
 
 BFGS DELTA*DE2*DELTA: 0.640E-05
 
 *** ENTERING OPTIMIZATION CYCLE: 23 ***
 

 PROJECTED CARTESIAN GRADIENTS IN A.U.

  NO.  ATOM        X             Y             Z

    1  C        0.000615     -0.000167      0.000004
    2  N       -0.000625      0.000068     -0.000001
    3  H       -0.000297     -0.000181     -0.000013
    4  H        0.000983     -0.000241     -0.000023
    5  H       -0.000476      0.000747      0.000026


 ACTIVE CARTESIAN GRADIENTS

              1          2          3          4          5          6
           0.000823  -0.000171   0.000013  -0.000353  -0.000264  -0.000630

              7          8          9
           0.000082  -0.000007   0.001195


 FULL LOCAL GRADIENT

              1          2          3          4          5          6
          -0.000724  -0.000660   0.000021  -0.000616  -0.000152  -0.000483

              7          8          9
           0.000162  -0.000008   0.001054


 TANGENTIAL LOCAL GRADIENTS IN A.U.

              1          2          3          4          5          6
          -0.000660   0.000021  -0.000616  -0.000152  -0.000483   0.000162

              7          8
          -0.000008   0.001054

 COSANG =         0.890928773
 
 RMSQ FORCE :   0.0005254  MAXIMUM :   0.0003000  CONVERGED : NO
 MAX FORCE  :   0.0010539  MAXIMUM :   0.0004500  CONVERGED : NO
 RMSQ FORCE6:   0.0003227  MAXIMUM6:   0.0003000  CONVERGED : NO
 MAX FORCE6 :   0.0007082  MAXIMUM6:   0.0004500  CONVERGED : NO
 RMSQ DR    :   0.0206303  MAXIMUM :   0.0012000  CONVERGED : NO
 MAX DR     :   0.0529888  MAXIMUM :   0.0018000  CONVERGED : NO
 


 HESSIAN EIGENVALUES


                1           2           3           4           5           6
             0.00104     0.07053     0.29884     0.65893     1.00000     1.00012
 


                7           8
             1.09044     2.80466
 


 LAMBDA FOR LMQA STEP: 0.00

  |TANGENTIAL STEP| =   0.014233  |PARALLEL STEP| =   0.000016


 STEP IN NORMAL COORDINATES

              1          2          3          4          5          6
          -0.000687   0.001308  -0.000131  -0.004928  -0.002961   0.006017

              7          8          9
           0.011128   0.000052  -0.002695

 DISPLACEMENT STEP IN ANGSTROM

  NO.  ATOM        X             Y             Z

    1  C       -0.000271      0.000524     -0.000030
    2  N       -0.000832     -0.001031      0.000005
    3  H        0.001618      0.005674      0.000139
    4  H       -0.000362     -0.003446     -0.000007
    5  H        0.002783     -0.000192     -0.000048


 ACTIVE CARTESIAN DISPLACEMENT STEP

              1          2          3          4          5          6
          -0.000687   0.001308  -0.000131  -0.004928  -0.002961   0.006017

              7          8          9
           0.011128   0.000052  -0.002695
 
 PREDICTED ENERGY CHANGE: -0.000002187
 
 INTERPOLATION DISTANCE: 6.2329935769


 COORDINATES OF OPTIMIZATION STEP 23 IN ANGSTROM

  NO.  ATOM        X              Y              Z        Z-ATOM   MASS   TYPE

    1  C        -0.372101       0.281187       0.002612       6    12.011  QM
    2  N         0.772008       0.018407      -0.002638       7    14.007  QM
    3  H        -1.428235       0.516979       0.007236       1     1.008  QM
    4  H        -1.984743      -2.290778      -0.029273       1     1.008  QM
    5  H        -2.700499      -2.059989      -0.009973       1     1.008  QM


 
 NEW SCF-ENERGY CALCULATED IN 9 CYCLES
 

 TOTAL ENERGY    =        -94.477974346

 ENERGY CHANGE =         -0.000000959
 ENERGY RATIO  =          0.438504697
 TRUST RADIUS  =          0.300000000
 
 BFGS DELTA*GAMMA: 0.684E-05
 
 BFGS DELTA*DE2*DELTA: 0.435E-05
 
 *** ENTERING OPTIMIZATION CYCLE: 24 ***
 

 PROJECTED CARTESIAN GRADIENTS IN A.U.

  NO.  ATOM        X             Y             Z

    1  C        0.000638     -0.000320     -0.000002
    2  N       -0.000811      0.000184      0.000002
    3  H        0.000308     -0.000171     -0.000007
    4  H       -0.000309      0.000200      0.000011
    5  H        0.000821      0.000389     -0.000007


 ACTIVE CARTESIAN GRADIENTS

              1          2          3          4          5          6
           0.000855  -0.000378   0.000003  -0.000804   0.000145  -0.000468

              7          8          9
           0.000083  -0.000007  -0.000720


 FULL LOCAL GRADIENT

              1          2          3          4          5          6
          -0.000359  -0.000839   0.000009  -0.000684   0.000441  -0.000270

              7          8          9
           0.000179  -0.000008  -0.000828


 TANGENTIAL LOCAL GRADIENTS IN A.U.

              1          2          3          4          5          6
          -0.000839   0.000009  -0.000684   0.000441  -0.000270   0.000179

              7          8
          -0.000008  -0.000828

 COSANG =         0.089303214
 
 RMSQ FORCE :   0.0005193  MAXIMUM :   0.0003000  CONVERGED : NO
 MAX FORCE  :   0.0008390  MAXIMUM :   0.0004500  CONVERGED : NO
 RMSQ FORCE6:   0.0001998  MAXIMUM6:   0.0003000  CONVERGED :YES
 MAX FORCE6 :   0.0004528  MAXIMUM6:   0.0004500  CONVERGED : NO
 RMSQ DR    :   0.0047442  MAXIMUM :   0.0012000  CONVERGED : NO
 MAX DR     :   0.0111284  MAXIMUM :   0.0018000  CONVERGED : NO
 


 HESSIAN EIGENVALUES


                1           2           3           4           5           6
             0.00096     0.08087     0.42208     0.67358     0.99986     1.00000
 


                7           8
             1.23169     2.59177
 


 LAMBDA FOR LMQA STEP: 0.00

  |TANGENTIAL STEP| =   0.014473  |PARALLEL STEP| =   0.000017


 STEP IN NORMAL COORDINATES

              1          2          3          4          5          6
          -0.000515   0.005335   0.000056  -0.003154  -0.003808   0.003650

              7          8          9
           0.011917   0.000017   0.000974

 DISPLACEMENT STEP IN ANGSTROM

  NO.  ATOM        X             Y             Z

    1  C       -0.000204      0.002076      0.000027
    2  N       -0.000622     -0.001946     -0.000023
    3  H        0.000240      0.004668      0.000063
    4  H        0.000935     -0.004889     -0.000050
    5  H        0.001846      0.000308     -0.000019


 ACTIVE CARTESIAN DISPLACEMENT STEP

              1          2          3          4          5          6
          -0.000515   0.005335   0.000056  -0.003154  -0.003808   0.003650

              7          8          9
           0.011917   0.000017   0.000974
 
 PREDICTED ENERGY CHANGE: -0.000000941
 
 INTERPOLATION DISTANCE: 6.2329935769


 COORDINATES OF OPTIMIZATION STEP 24 IN ANGSTROM

  NO.  ATOM        X              Y              Z        Z-ATOM   MASS   TYPE

    1  C        -0.372305       0.283262       0.002639       6    12.011  QM
    2  N         0.771386       0.016462      -0.002661       7    14.007  QM
    3  H        -1.427995       0.521647       0.007299       1     1.008  QM
    4  H        -1.983808      -2.295667      -0.029323       1     1.008  QM
    5  H        -2.698654      -2.059682      -0.009992       1     1.008  QM


 
 NEW SCF-ENERGY CALCULATED IN 10 CYCLES
 

 TOTAL ENERGY    =        -94.477975339

 ENERGY CHANGE =         -0.000000993
 ENERGY RATIO  =          1.055696306
 TRUST RADIUS  =          0.300000000
 
 BFGS DELTA*GAMMA: 0.192E-05
 
 BFGS DELTA*DE2*DELTA: 0.192E-05
 
 *** ENTERING OPTIMIZATION CYCLE: 25 ***
 

 PROJECTED CARTESIAN GRADIENTS IN A.U.

  NO.  ATOM        X             Y             Z

    1  C       -0.000368     -0.000044      0.000003
    2  N        0.000153     -0.000057     -0.000002
    3  H        0.000196     -0.000185     -0.000007
    4  H        0.000167      0.000022     -0.000002
    5  H        0.000335      0.000531      0.000006


 ACTIVE CARTESIAN GRADIENTS

              1          2          3          4          5          6
          -0.000493  -0.000096   0.000006  -0.000379   0.000039  -0.000504

              7          8          9
           0.000089  -0.000007   0.000000


 FULL LOCAL GRADIENT

              1          2          3          4          5          6
          -0.000537   0.000244  -0.000000   0.000263   0.000311  -0.000304

              7          8          9
           0.000189  -0.000008  -0.000130


 TANGENTIAL LOCAL GRADIENTS IN A.U.

              1          2          3          4          5          6
           0.000244  -0.000000   0.000263   0.000311  -0.000304   0.000189

              7          8
          -0.000008  -0.000130

 COSANG =        -0.026753970
 
 *** CONVERGED BY GRADIENT AND ENERGY CRITERIA ***
 *** AFTER 24 OPTIMIZATION CYCLES ***
 
 
 RMSQ FORCE :   0.0002153  MAXIMUM :   0.0003000  CONVERGED :YES
 MAX FORCE  :   0.0003114  MAXIMUM :   0.0004500  CONVERGED :YES
 RMSQ FORCE6:   0.0003780  MAXIMUM6:   0.0003000  CONVERGED : NO
 MAX FORCE6 :   0.0007385  MAXIMUM6:   0.0004500  CONVERGED : NO
 RMSQ DR    :   0.0048243  MAXIMUM :   0.0012000  CONVERGED : NO
 MAX DR     :   0.0119170  MAXIMUM :   0.0018000  CONVERGED : NO
 
 
 *** THE GEOMETRY IS OPTIMIZED ***
 
 
 INTERPOLATION DISTANCE: 6.2329935769


 RELAXED REACTANT COORDINATES OF SADDLE STEP 4 IN ANGSTROM

  NO.  ATOM        X              Y              Z        Z-ATOM   MASS   TYPE

    1  C        -0.372305       0.283262       0.002639       6    12.011  QM
    2  N         0.771386       0.016462      -0.002661       7    14.007  QM
    3  H        -1.427995       0.521647       0.007299       1     1.008  QM
    4  H        -1.983808      -2.295667      -0.029323       1     1.008  QM
    5  H        -2.698654      -2.059682      -0.009992       1     1.008  QM


 NUMBER OF CONSTRAINED OPTIMIZATION CYCLES: 24
 
 RELAXED REACTANT ENERGY = -94.477975339167
 
 ANGLE BETWEEN SUCCESSIVE SADDLE GRADIENTS: 89.549
 
 RMSQ FORCE :   0.0002231  MAXIMUM :   0.0003000  CONVERGED :NO 
 MAX FORCE  :   0.0005466  MAXIMUM :   0.0004500  CONVERGED :NO 

 
 *** RELAXING OF PRODUCT STRUCTURE ***


 UNRELAXED COORDINATES OF SADDLE STEP 5 IN ANGSTROM

  NO.  ATOM        X              Y              Z        Z-ATOM   MASS   TYPE

    1  C        -0.609537      -0.024839       0.000920       6    12.011  QM
    2  N         0.684748       0.098473       0.003375       7    14.007  QM
    3  H        -1.337261       0.754909      -0.011356       1     1.008  QM
    4  H         0.566369      -0.986903      -0.019866       1     1.008  QM
    5  H        -1.282642      -1.005215       0.011126       1     1.008  QM


 UNRELAXED SCF-ENERGY CALCULATED IN 12 CYCLES
 
 UNRELAXED TOTAL SADDLE ENERGY = -94.472605476466
 


 RELAXED PRODUCT COORDINATES OF SADDLE STEP 5 IN ANGSTROM

  NO.  ATOM        X              Y              Z        Z-ATOM   MASS   TYPE

    1  C        -0.609537      -0.024839       0.000920       6    12.011  QM
    2  N         0.684748       0.098473       0.003375       7    14.007  QM
    3  H        -1.337261       0.754909      -0.011356       1     1.008  QM
    4  H         0.566369      -0.986903      -0.019866       1     1.008  QM
    5  H        -1.282642      -1.005215       0.011126       1     1.008  QM


 NUMBER OF CONSTRAINED OPTIMIZATION CYCLES: -1
 
 RELAXED PRODUCT ENERGY = -94.472605476466
 
 ANGLE BETWEEN SUCCESSIVE SADDLE GRADIENTS: 89.549
 
 RMSQ FORCE :   0.0002231  MAXIMUM :   0.0003000  CONVERGED :NO 
 MAX FORCE  :   0.0005466  MAXIMUM :   0.0004500  CONVERGED :NO 


 UNRELAXED COORDINATES OF SADDLE STEP 6 IN ANGSTROM

  NO.  ATOM        X              Y              Z        Z-ATOM   MASS   TYPE

    1  C        -0.396028       0.252452       0.002467       6    12.011  QM
    2  N         0.762723       0.024663      -0.002057       7    14.007  QM
    3  H        -1.418921       0.544973       0.005433       1     1.008  QM
    4  H        -1.728790      -2.164791      -0.028377       1     1.008  QM
    5  H        -2.557053      -1.954235      -0.007880       1     1.008  QM


 UNRELAXED SCF-ENERGY CALCULATED IN 12 CYCLES
 
 UNRELAXED TOTAL SADDLE ENERGY = -94.471515136717
 
 
 
 
 ***************************************
 *** MOLECULAR GEOMETRY OPTIMIZATION ***
 ***************************************
 
 INTERPOLATION DISTANCE: 5.5603808414
 
 *** ACTIVE DEGREES OF FREEDOM: 9 ***
 
 *** ENTERING OPTIMIZATION CYCLE: 1 ***
 

 PROJECTED CARTESIAN GRADIENTS IN A.U.

  NO.  ATOM        X             Y             Z

    1  C       -0.025813      0.001883      0.000104
    2  N        0.019275     -0.002319     -0.000080
    3  H        0.015770     -0.001317     -0.000092
    4  H        0.049660     -0.011262     -0.001204
    5  H       -0.048178      0.014725      0.001233


 ACTIVE CARTESIAN GRADIENTS

              1          2          3          4          5          6
          -0.034480   0.000048   0.000112  -0.003715   0.009738   0.002408

              7          8          9
          -0.001246  -0.000024   0.071597


 FULL LOCAL GRADIENT

              1          2          3          4          5          6
          -0.019585   0.022447  -0.000290   0.023132   0.015513   0.003453

              7          8          9
          -0.000331  -0.000028   0.068962


 TANGENTIAL LOCAL GRADIENTS IN A.U.

              1          2          3          4          5          6
           0.022447  -0.000290   0.023132   0.015513   0.003453  -0.000331

              7          8
          -0.000028   0.068962
 
 RMSQ FORCE :   0.0274943  MAXIMUM :   0.0003000  CONVERGED : NO
 MAX FORCE  :   0.0689619  MAXIMUM :   0.0004500  CONVERGED : NO
 RMSQ FORCE6:   4.9725057  MAXIMUM6:   0.0003000  CONVERGED : NO
 MAX FORCE6 :   4.9310381  MAXIMUM6:   0.0004500  CONVERGED : NO
 


 HESSIAN EIGENVALUES


                1           2           3           4           5           6
             1.00000     1.00000     1.00000     1.00000     1.00000     1.00000
 


                7           8
             1.00000     1.00000
 


 LAMBDA FOR LMQA STEP: 0.00

  |TANGENTIAL STEP| =   0.077766  |PARALLEL STEP| =   0.000544


 STEP IN NORMAL COORDINATES

              1          2          3          4          5          6
           0.030557  -0.003403  -0.000033  -0.009830  -0.020858  -0.007499

              7          8          9
          -0.003765   0.000047  -0.067085

 DISPLACEMENT STEP IN ANGSTROM

  NO.  ATOM        X             Y             Z

    1  C        0.012105     -0.002167     -0.000039
    2  N       -0.011663     -0.000400      0.000016
    3  H       -0.008160      0.001815      0.000012
    4  H       -0.019156      0.010705      0.000649
    5  H        0.029006     -0.003547     -0.000588


 ACTIVE CARTESIAN DISPLACEMENT STEP

              1          2          3          4          5          6
           0.030557  -0.003403  -0.000033  -0.009830  -0.020858  -0.007499

              7          8          9
          -0.003765   0.000047  -0.067085
 
 PREDICTED ENERGY CHANGE: -0.003012941
 
 INTERPOLATION DISTANCE: 5.5603808414
 
 *** SCFTOL TIGHTEN TO 0.500E-05 ***
 
 *** CDFTOL TIGHTEN TO 0.100E-03 ***


 COORDINATES OF OPTIMIZATION STEP 1 IN ANGSTROM

  NO.  ATOM        X              Y              Z        Z-ATOM   MASS   TYPE

    1  C        -0.383923       0.250285       0.002428       6    12.011  QM
    2  N         0.751060       0.024263      -0.002041       7    14.007  QM
    3  H        -1.427081       0.546788       0.005445       1     1.008  QM
    4  H        -1.747946      -2.154086      -0.027728       1     1.008  QM
    5  H        -2.528047      -1.957782      -0.008468       1     1.008  QM


 
 NEW SCF-ENERGY CALCULATED IN 9 CYCLES
 

 TOTAL ENERGY    =        -94.475084806

 ENERGY CHANGE =         -0.003569669
 ENERGY RATIO  =          1.184779007
 TRUST RADIUS  =          0.200000000
 
 BFGS DELTA*GAMMA: 0.507E-02
 
 BFGS DELTA*DE2*DELTA: 0.605E-02
 
 *** ENTERING OPTIMIZATION CYCLE: 2 ***
 

 PROJECTED CARTESIAN GRADIENTS IN A.U.

  NO.  ATOM        X             Y             Z

    1  C        0.041365     -0.012750     -0.000157
    2  N       -0.038096      0.009912      0.000150
    3  H       -0.000911      0.003325     -0.000054
    4  H        0.029004     -0.005910     -0.000701
    5  H       -0.028872      0.009648      0.000736


 ACTIVE CARTESIAN GRADIENTS

              1          2          3          4          5          6
           0.055260  -0.013603  -0.000052  -0.014206  -0.000541   0.000063

              7          8          9
           0.001318  -0.000024   0.042384


 FULL LOCAL GRADIENT

              1          2          3          4          5          6
          -0.010686  -0.045735   0.000462  -0.036710   0.000176   0.000361

              7          8          9
           0.001546  -0.000025   0.041021


 TANGENTIAL LOCAL GRADIENTS IN A.U.

              1          2          3          4          5          6
          -0.045735   0.000462  -0.036710   0.000176   0.000361   0.001546

              7          8
          -0.000025   0.041021

 COSANG =         0.171801294
 
 RMSQ FORCE :   0.0253100  MAXIMUM :   0.0003000  CONVERGED : NO
 MAX FORCE  :   0.0457349  MAXIMUM :   0.0004500  CONVERGED : NO
 RMSQ FORCE6:   4.4494981  MAXIMUM6:   0.0003000  CONVERGED : NO
 MAX FORCE6 :   4.4312416  MAXIMUM6:   0.0004500  CONVERGED : NO
 RMSQ DR    :   0.0259225  MAXIMUM :   0.0012000  CONVERGED : NO
 MAX DR     :   0.0670847  MAXIMUM :   0.0018000  CONVERGED : NO
 


 HESSIAN EIGENVALUES


                1           2           3           4           5           6
             0.33772     1.00000     1.00000     1.00000     1.00000     1.00000
 


                7           8
             1.00000     2.47965
 


 LAMBDA FOR LMQA STEP: 0.00

  |TANGENTIAL STEP| =   0.134645  |PARALLEL STEP| =   0.001630


 STEP IN NORMAL COORDINATES

              1          2          3          4          5          6
          -0.033020   0.009665   0.000081  -0.004604  -0.032021  -0.012266

              7          8          9
          -0.009797   0.000103  -0.125121

 DISPLACEMENT STEP IN ANGSTROM

  NO.  ATOM        X             Y             Z

    1  C       -0.013080      0.004620      0.000066
    2  N        0.009295     -0.007903     -0.000095
    3  H       -0.008783      0.000844      0.000022
    4  H       -0.035252      0.019721      0.001205
    5  H        0.054537     -0.007053     -0.001099


 ACTIVE CARTESIAN DISPLACEMENT STEP

              1          2          3          4          5          6
          -0.033020   0.009665   0.000081  -0.004604  -0.032021  -0.012266

              7          8          9
          -0.009797   0.000103  -0.125121
 
 PREDICTED ENERGY CHANGE: -0.003586961
 
 INTERPOLATION DISTANCE: 5.5603808414
 
 *** SCFTOL TIGHTEN TO 0.100E-06 ***
 
 *** CDFTOL TIGHTEN TO 0.750E-04 ***


 COORDINATES OF OPTIMIZATION STEP 2 IN ANGSTROM

  NO.  ATOM        X              Y              Z        Z-ATOM   MASS   TYPE

    1  C        -0.397002       0.254905       0.002494       6    12.011  QM
    2  N         0.760355       0.016360      -0.002136       7    14.007  QM
    3  H        -1.435864       0.547631       0.005467       1     1.008  QM
    4  H        -1.783199      -2.134365      -0.026523       1     1.008  QM
    5  H        -2.473510      -1.964835      -0.009567       1     1.008  QM


 
 NEW SCF-ENERGY CALCULATED IN 10 CYCLES
 

 TOTAL ENERGY    =        -94.475926968

 ENERGY CHANGE =         -0.000842162
 ENERGY RATIO  =          0.234784360
 TRUST RADIUS  =          0.100000000
 
 BFGS DELTA*GAMMA: 0.137E-01
 
 BFGS DELTA*DE2*DELTA: 0.721E-02
 
 *** ENTERING OPTIMIZATION CYCLE: 3 ***
 

 PROJECTED CARTESIAN GRADIENTS IN A.U.

  NO.  ATOM        X             Y             Z

    1  C       -0.017957      0.000036      0.000080
    2  N        0.015752     -0.001353     -0.000065
    3  H        0.003087      0.001624     -0.000065
    4  H       -0.031545      0.008996      0.000791
    5  H        0.031725     -0.005702     -0.000760


 ACTIVE CARTESIAN GRADIENTS

              1          2          3          4          5          6
          -0.024012  -0.001784   0.000108   0.003128   0.000653   0.000447

              7          8          9
           0.000418  -0.000010  -0.045940


 FULL LOCAL GRADIENT

              1          2          3          4          5          6
           0.009584   0.014337  -0.000188   0.019183   0.002934   0.001178

              7          8          9
           0.001061  -0.000012  -0.044992


 TANGENTIAL LOCAL GRADIENTS IN A.U.

              1          2          3          4          5          6
           0.014337  -0.000188   0.019183   0.002934   0.001178   0.001061

              7          8
          -0.000012  -0.044992

 COSANG =        -0.875965515
 
 RMSQ FORCE :   0.0180589  MAXIMUM :   0.0003000  CONVERGED : NO
 MAX FORCE  :   0.0449922  MAXIMUM :   0.0004500  CONVERGED : NO
 RMSQ FORCE6:   3.8589987  MAXIMUM6:   0.0003000  CONVERGED : NO
 MAX FORCE6 :   3.8381476  MAXIMUM6:   0.0004500  CONVERGED : NO
 RMSQ DR    :   0.0448850  MAXIMUM :   0.0012000  CONVERGED : NO
 MAX DR     :   0.1251206  MAXIMUM :   0.0018000  CONVERGED : NO
 


 HESSIAN EIGENVALUES


                1           2           3           4           5           6
             0.62066     1.00000     1.00000     1.00000     1.00000     1.00000
 


                7           8
             1.01881     2.49210
 


 LAMBDA FOR LMQA STEP: 0.00

  |TANGENTIAL STEP| =   0.068477  |PARALLEL STEP| =   0.000422


 STEP IN NORMAL COORDINATES

              1          2          3          4          5          6
           0.010609   0.001132  -0.000083   0.005796   0.014772   0.005280

              7          8          9
           0.004169  -0.000038   0.065409

 DISPLACEMENT STEP IN ANGSTROM

  NO.  ATOM        X             Y             Z

    1  C        0.004198      0.000123     -0.000027
    2  N       -0.002205      0.002352      0.000037
    3  H        0.003099     -0.001440      0.000021
    4  H        0.018876     -0.010524     -0.000633
    5  H       -0.028248      0.002774      0.000567


 ACTIVE CARTESIAN DISPLACEMENT STEP

              1          2          3          4          5          6
           0.010609   0.001132  -0.000083   0.005796   0.014772   0.005280

              7          8          9
           0.004169  -0.000038   0.065409
 
 PREDICTED ENERGY CHANGE: -0.001612263
 
 INTERPOLATION DISTANCE: 5.5603808414


 COORDINATES OF OPTIMIZATION STEP 3 IN ANGSTROM

  NO.  ATOM        X              Y              Z        Z-ATOM   MASS   TYPE

    1  C        -0.392804       0.255028       0.002467       6    12.011  QM
    2  N         0.758150       0.018712      -0.002099       7    14.007  QM
    3  H        -1.432765       0.546191       0.005487       1     1.008  QM
    4  H        -1.764323      -2.144889      -0.027156       1     1.008  QM
    5  H        -2.501758      -1.962061      -0.009000       1     1.008  QM


 
 NEW SCF-ENERGY CALCULATED IN 10 CYCLES
 

 TOTAL ENERGY    =        -94.477262003

 ENERGY CHANGE =         -0.001335035
 ENERGY RATIO  =          0.828050610
 TRUST RADIUS  =          0.100000000
 
 BFGS DELTA*GAMMA: 0.362E-02
 
 BFGS DELTA*DE2*DELTA: 0.323E-02
 
 *** ENTERING OPTIMIZATION CYCLE: 4 ***
 

 PROJECTED CARTESIAN GRADIENTS IN A.U.

  NO.  ATOM        X             Y             Z

    1  C       -0.003400     -0.002995      0.000021
    2  N        0.002400      0.001394     -0.000011
    3  H        0.002512      0.001815     -0.000061
    4  H        0.004628      0.000102     -0.000097
    5  H       -0.004349      0.003224      0.000128


 ACTIVE CARTESIAN GRADIENTS

              1          2          3          4          5          6
          -0.004547  -0.004487   0.000066  -0.001444   0.000695   0.000362

              7          8          9
           0.000533  -0.000012   0.006694


 FULL LOCAL GRADIENT

              1          2          3          4          5          6
          -0.003668  -0.000454  -0.000032   0.005428   0.002751   0.001010

              7          8          9
           0.001100  -0.000015   0.005973


 TANGENTIAL LOCAL GRADIENTS IN A.U.

              1          2          3          4          5          6
          -0.000454  -0.000032   0.005428   0.002751   0.001010   0.001100

              7          8
          -0.000015   0.005973

 COSANG =        -0.362894644
 
 RMSQ FORCE :   0.0030648  MAXIMUM :   0.0003000  CONVERGED : NO
 MAX FORCE  :   0.0059729  MAXIMUM :   0.0004500  CONVERGED : NO
 RMSQ FORCE6:   3.1603809  MAXIMUM6:   0.0003000  CONVERGED : NO
 MAX FORCE6 :   3.1587239  MAXIMUM6:   0.0004500  CONVERGED : NO
 RMSQ DR    :   0.0228260  MAXIMUM :   0.0012000  CONVERGED : NO
 MAX DR     :   0.0654091  MAXIMUM :   0.0018000  CONVERGED : NO
 


 HESSIAN EIGENVALUES


                1           2           3           4           5           6
             0.73842     0.98322     1.00000     1.00000     1.00000     1.00000
 


                7           8
             1.00642     2.42868
 


 LAMBDA FOR LMQA STEP: 0.00

  |TANGENTIAL STEP| =   0.010104  |PARALLEL STEP| =   0.000009


 STEP IN NORMAL COORDINATES

              1          2          3          4          5          6
           0.001845   0.004336  -0.000048  -0.000664  -0.003364  -0.001507

              7          8          9
          -0.001638   0.000019  -0.007948

 DISPLACEMENT STEP IN ANGSTROM

  NO.  ATOM        X             Y             Z

    1  C        0.000730      0.001605     -0.000005
    2  N       -0.000843     -0.001298     -0.000003
    3  H       -0.001494     -0.000766      0.000027
    4  H       -0.001729      0.001144      0.000073
    5  H        0.003846     -0.001079     -0.000074


 ACTIVE CARTESIAN DISPLACEMENT STEP

              1          2          3          4          5          6
           0.001845   0.004336  -0.000048  -0.000664  -0.003364  -0.001507

              7          8          9
          -0.001638   0.000019  -0.007948
 
 PREDICTED ENERGY CHANGE: -0.000041923
 
 INTERPOLATION DISTANCE: 5.5603808414
 
 *** SCFTOL TIGHTEN TO 0.500E-07 ***
 
 *** CDFTOL TIGHTEN TO 0.250E-04 ***


 COORDINATES OF OPTIMIZATION STEP 4 IN ANGSTROM

  NO.  ATOM        X              Y              Z        Z-ATOM   MASS   TYPE

    1  C        -0.392074       0.256632       0.002463       6    12.011  QM
    2  N         0.757307       0.017414      -0.002101       7    14.007  QM
    3  H        -1.434259       0.545425       0.005514       1     1.008  QM
    4  H        -1.766052      -2.143745      -0.027083       1     1.008  QM
    5  H        -2.497913      -1.963140      -0.009074       1     1.008  QM


 
 NEW SCF-ENERGY CALCULATED IN 8 CYCLES
 

 TOTAL ENERGY    =        -94.477319587

 ENERGY CHANGE =         -0.000057584
 ENERGY RATIO  =          1.373573427
 TRUST RADIUS  =          0.100000000
 
 BFGS DELTA*GAMMA: 0.530E-04
 
 BFGS DELTA*DE2*DELTA: 0.838E-04
 
 *** ENTERING OPTIMIZATION CYCLE: 5 ***
 

 PROJECTED CARTESIAN GRADIENTS IN A.U.

  NO.  ATOM        X             Y             Z

    1  C       -0.000416     -0.003431      0.000010
    2  N       -0.000026      0.001798     -0.000002
    3  H        0.001273      0.001940     -0.000057
    4  H        0.000817      0.001000     -0.000004
    5  H       -0.000558      0.002202      0.000033


 ACTIVE CARTESIAN GRADIENTS

              1          2          3          4          5          6
          -0.000556  -0.004790   0.000057  -0.001552  -0.000089   0.000132

              7          8          9
           0.000621  -0.000012   0.001148


 FULL LOCAL GRADIENT

              1          2          3          4          5          6
          -0.002107  -0.003273   0.000003   0.002745   0.001574   0.000722

              7          8          9
           0.001138  -0.000014   0.000645


 TANGENTIAL LOCAL GRADIENTS IN A.U.

              1          2          3          4          5          6
          -0.003273   0.000003   0.002745   0.001574   0.000722   0.001138

              7          8
          -0.000014   0.000645

 COSANG =         0.639108371
 
 RMSQ FORCE :   0.0016940  MAXIMUM :   0.0003000  CONVERGED : NO
 MAX FORCE  :   0.0032733  MAXIMUM :   0.0004500  CONVERGED : NO
 RMSQ FORCE6:   2.2353772  MAXIMUM6:   0.0003000  CONVERGED : NO
 MAX FORCE6 :   2.2349561  MAXIMUM6:   0.0004500  CONVERGED : NO
 RMSQ DR    :   0.0033679  MAXIMUM :   0.0012000  CONVERGED : NO
 MAX DR     :   0.0079480  MAXIMUM :   0.0018000  CONVERGED : NO
 


 HESSIAN EIGENVALUES


                1           2           3           4           5           6
             0.38991     0.99079     1.00000     1.00000     1.00000     1.00004
 


                7           8
             1.10829     2.61946
 


 LAMBDA FOR LMQA STEP: 0.00

  |TANGENTIAL STEP| =   0.010816  |PARALLEL STEP| =   0.000011


 STEP IN NORMAL COORDINATES

              1          2          3          4          5          6
           0.001384   0.008653  -0.000097  -0.000080  -0.003265  -0.001701

              7          8          9
          -0.002473   0.000030  -0.004530

 DISPLACEMENT STEP IN ANGSTROM

  NO.  ATOM        X             Y             Z

    1  C        0.000548      0.003269     -0.000008
    2  N       -0.000693     -0.002269     -0.000004
    3  H       -0.001745     -0.001713      0.000052
    4  H       -0.000272      0.000474      0.000037
    5  H        0.002711     -0.001585     -0.000049


 ACTIVE CARTESIAN DISPLACEMENT STEP

              1          2          3          4          5          6
           0.001384   0.008653  -0.000097  -0.000080  -0.003265  -0.001701

              7          8          9
          -0.002473   0.000030  -0.004530
 
 PREDICTED ENERGY CHANGE: -0.000024377
 
 INTERPOLATION DISTANCE: 5.5603808414
 
 *** SCFTOL TIGHTEN TO 0.250E-07 ***
 
 *** CDFTOL TIGHTEN TO 0.100E-04 ***


 COORDINATES OF OPTIMIZATION STEP 5 IN ANGSTROM

  NO.  ATOM        X              Y              Z        Z-ATOM   MASS   TYPE

    1  C        -0.391527       0.259901       0.002455       6    12.011  QM
    2  N         0.756614       0.015144      -0.002105       7    14.007  QM
    3  H        -1.436004       0.543712       0.005566       1     1.008  QM
    4  H        -1.766324      -2.143270      -0.027045       1     1.008  QM
    5  H        -2.495202      -1.964725      -0.009124       1     1.008  QM


 
 NEW SCF-ENERGY CALCULATED IN 9 CYCLES
 

 TOTAL ENERGY    =        -94.477358155

 ENERGY CHANGE =         -0.000038568
 ENERGY RATIO  =          1.582157572
 TRUST RADIUS  =          0.100000000
 
 BFGS DELTA*GAMMA: 0.209E-04
 
 BFGS DELTA*DE2*DELTA: 0.488E-04
 
 *** ENTERING OPTIMIZATION CYCLE: 6 ***
 

 PROJECTED CARTESIAN GRADIENTS IN A.U.

  NO.  ATOM        X             Y             Z

    1  C        0.000252     -0.003248      0.000007
    2  N       -0.000436      0.001712     -0.000000
    3  H        0.000474      0.001805     -0.000051
    4  H       -0.001408      0.001475      0.000050
    5  H        0.001693      0.001550     -0.000022


 ACTIVE CARTESIAN GRADIENTS

              1          2          3          4          5          6
           0.000337  -0.004468   0.000051  -0.001186  -0.000572  -0.000111

              7          8          9
           0.000581  -0.000012  -0.002118


 FULL LOCAL GRADIENT

              1          2          3          4          5          6
          -0.001159  -0.003599   0.000010   0.002059   0.000793   0.000425

              7          8          9
           0.001059  -0.000013  -0.002485


 TANGENTIAL LOCAL GRADIENTS IN A.U.

              1          2          3          4          5          6
          -0.003599   0.000010   0.002059   0.000793   0.000425   0.001059

              7          8
          -0.000013  -0.002485

 COSANG =         0.771414586
 
 RMSQ FORCE :   0.0017785  MAXIMUM :   0.0003000  CONVERGED : NO
 MAX FORCE  :   0.0035995  MAXIMUM :   0.0004500  CONVERGED : NO
 RMSQ FORCE6:   0.0172148  MAXIMUM6:   0.0003000  CONVERGED : NO
 MAX FORCE6 :   0.0394125  MAXIMUM6:   0.0004500  CONVERGED : NO
 RMSQ DR    :   0.0036054  MAXIMUM :   0.0012000  CONVERGED : NO
 MAX DR     :   0.0086525  MAXIMUM :   0.0018000  CONVERGED : NO
 


 HESSIAN EIGENVALUES


                1           2           3           4           5           6
             0.13172     0.99773     1.00000     1.00000     1.00000     1.00173
 


                7           8
             1.36186     2.67504
 


 LAMBDA FOR LMQA STEP: 0.00

  |TANGENTIAL STEP| =   0.025261  |PARALLEL STEP| =   0.000057


 STEP IN NORMAL COORDINATES

              1          2          3          4          5          6
           0.003445   0.022896  -0.000260   0.000020  -0.006132  -0.003384

              7          8          9
          -0.006022   0.000078  -0.004082

 DISPLACEMENT STEP IN ANGSTROM

  NO.  ATOM        X             Y             Z

    1  C        0.001362      0.008655     -0.000021
    2  N       -0.001717     -0.005733     -0.000007
    3  H       -0.003612     -0.004634      0.000137
    4  H        0.001559      0.000011      0.000024
    5  H        0.003749     -0.003883     -0.000063


 ACTIVE CARTESIAN DISPLACEMENT STEP

              1          2          3          4          5          6
           0.003445   0.022896  -0.000260   0.000020  -0.006132  -0.003384

              7          8          9
          -0.006022   0.000078  -0.004082
 
 PREDICTED ENERGY CHANGE: -0.000046007
 
 INTERPOLATION DISTANCE: 5.5603808414


 COORDINATES OF OPTIMIZATION STEP 6 IN ANGSTROM

  NO.  ATOM        X              Y              Z        Z-ATOM   MASS   TYPE

    1  C        -0.390164       0.268556       0.002433       6    12.011  QM
    2  N         0.754897       0.009411      -0.002111       7    14.007  QM
    3  H        -1.439616       0.539079       0.005703       1     1.008  QM
    4  H        -1.764765      -2.143259      -0.027022       1     1.008  QM
    5  H        -2.491452      -1.968608      -0.009186       1     1.008  QM


 
 NEW SCF-ENERGY CALCULATED IN 9 CYCLES
 

 TOTAL ENERGY    =        -94.477423685

 ENERGY CHANGE =         -0.000065530
 ENERGY RATIO  =          1.424364385
 TRUST RADIUS  =          0.100000000
 
 BFGS DELTA*GAMMA: 0.531E-04
 
 BFGS DELTA*DE2*DELTA: 0.923E-04
 
 *** ENTERING OPTIMIZATION CYCLE: 7 ***
 

 PROJECTED CARTESIAN GRADIENTS IN A.U.

  NO.  ATOM        X             Y             Z

    1  C        0.000912     -0.002355      0.000005
    2  N       -0.000745      0.001197      0.000000
    3  H       -0.000885      0.001192     -0.000038
    4  H       -0.003344      0.001726      0.000096
    5  H        0.003857      0.000747     -0.000074


 ACTIVE CARTESIAN GRADIENTS

              1          2          3          4          5          6
           0.001223  -0.003161   0.000039  -0.000439  -0.001329  -0.000676

              7          8          9
           0.000351  -0.000011  -0.005115


 FULL LOCAL GRADIENT

              1          2          3          4          5          6
          -0.000131  -0.003179   0.000021   0.000934  -0.000556  -0.000261

              7          8          9
           0.000744  -0.000012  -0.005316


 TANGENTIAL LOCAL GRADIENTS IN A.U.

              1          2          3          4          5          6
          -0.003179   0.000021   0.000934  -0.000556  -0.000261   0.000744

              7          8
          -0.000012  -0.005316

 COSANG =         0.840998255
 
 RMSQ FORCE :   0.0022408  MAXIMUM :   0.0003000  CONVERGED : NO
 MAX FORCE  :   0.0053162  MAXIMUM :   0.0004500  CONVERGED : NO
 RMSQ FORCE6:   0.0125187  MAXIMUM6:   0.0003000  CONVERGED : NO
 MAX FORCE6 :   0.0253591  MAXIMUM6:   0.0004500  CONVERGED : NO
 RMSQ DR    :   0.0084204  MAXIMUM :   0.0012000  CONVERGED : NO
 MAX DR     :   0.0228955  MAXIMUM :   0.0018000  CONVERGED : NO
 


 HESSIAN EIGENVALUES


                1           2           3           4           5           6
             0.07473     0.99767     1.00000     1.00000     1.00001     1.00816
 


                7           8
             1.38141     2.65335
 


 LAMBDA FOR LMQA STEP: 0.00

  |TANGENTIAL STEP| =   0.026982  |PARALLEL STEP| =   0.000065


 STEP IN NORMAL COORDINATES

              1          2          3          4          5          6
           0.003610   0.025399  -0.000300  -0.000303  -0.004660  -0.002477

              7          8          9
          -0.006354   0.000089   0.001198

 DISPLACEMENT STEP IN ANGSTROM

  NO.  ATOM        X             Y             Z

    1  C        0.001425      0.009608     -0.000026
    2  N       -0.001902     -0.006168     -0.000004
    3  H       -0.002926     -0.005135      0.000155
    4  H        0.003415     -0.000830     -0.000027
    5  H        0.001681     -0.004210     -0.000022


 ACTIVE CARTESIAN DISPLACEMENT STEP

              1          2          3          4          5          6
           0.003610   0.025399  -0.000300  -0.000303  -0.004660  -0.002477

              7          8          9
          -0.006354   0.000089   0.001198
 
 PREDICTED ENERGY CHANGE: -0.000038021
 
 INTERPOLATION DISTANCE: 5.5603808414


 COORDINATES OF OPTIMIZATION STEP 7 IN ANGSTROM

  NO.  ATOM        X              Y              Z        Z-ATOM   MASS   TYPE

    1  C        -0.388739       0.278164       0.002407       6    12.011  QM
    2  N         0.752996       0.003243      -0.002116       7    14.007  QM
    3  H        -1.442542       0.533944       0.005858       1     1.008  QM
    4  H        -1.761350      -2.144090      -0.027049       1     1.008  QM
    5  H        -2.489772      -1.972817      -0.009209       1     1.008  QM


 
 NEW SCF-ENERGY CALCULATED IN 9 CYCLES
 

 TOTAL ENERGY    =        -94.477476081

 ENERGY CHANGE =         -0.000052395
 ENERGY RATIO  =          1.378080443
 TRUST RADIUS  =          0.100000000
 
 BFGS DELTA*GAMMA: 0.482E-04
 
 BFGS DELTA*DE2*DELTA: 0.764E-04
 
 *** ENTERING OPTIMIZATION CYCLE: 8 ***
 

 PROJECTED CARTESIAN GRADIENTS IN A.U.

  NO.  ATOM        X             Y             Z

    1  C        0.000640     -0.001094      0.000006
    2  N       -0.000378      0.000426     -0.000003
    3  H       -0.001646      0.000324     -0.000025
    4  H       -0.002560      0.001299      0.000075
    5  H        0.003405      0.000564     -0.000060


 ACTIVE CARTESIAN GRADIENTS

              1          2          3          4          5          6
           0.000860  -0.001443   0.000026   0.000166  -0.001652  -0.001212

              7          8          9
          -0.000009  -0.000010  -0.004226


 FULL LOCAL GRADIENT

              1          2          3          4          5          6
          -0.000121  -0.001647   0.000021   0.000368  -0.001341  -0.000912

              7          8          9
           0.000308  -0.000011  -0.004396


 TANGENTIAL LOCAL GRADIENTS IN A.U.

              1          2          3          4          5          6
          -0.001647   0.000021   0.000368  -0.001341  -0.000912   0.000308

              7          8
          -0.000011  -0.004396

 COSANG =         0.953762313
 
 RMSQ FORCE :   0.0017641  MAXIMUM :   0.0003000  CONVERGED : NO
 MAX FORCE  :   0.0043958  MAXIMUM :   0.0004500  CONVERGED : NO
 RMSQ FORCE6:   0.0073136  MAXIMUM6:   0.0003000  CONVERGED : NO
 MAX FORCE6 :   0.0181840  MAXIMUM6:   0.0004500  CONVERGED : NO
 RMSQ DR    :   0.0089939  MAXIMUM :   0.0012000  CONVERGED : NO
 MAX DR     :   0.0253994  MAXIMUM :   0.0018000  CONVERGED : NO
 


 HESSIAN EIGENVALUES


                1           2           3           4           5           6
             0.06448     0.97038     1.00000     1.00000     1.00001     1.00551
 


                7           8
             1.07405     2.56924
 


 LAMBDA FOR LMQA STEP: 0.00

  |TANGENTIAL STEP| =   0.015248  |PARALLEL STEP| =   0.000021


 STEP IN NORMAL COORDINATES

              1          2          3          4          5          6
           0.001942   0.014067  -0.000183  -0.001008  -0.000753   0.000136

              7          8          9
          -0.003283   0.000058   0.004292

 DISPLACEMENT STEP IN ANGSTROM

  NO.  ATOM        X             Y             Z

    1  C        0.000765      0.005323     -0.000018
    2  N       -0.001208     -0.003286      0.000001
    3  H       -0.000464     -0.002688      0.000093
    4  H        0.002991     -0.000954     -0.000047
    5  H       -0.000667     -0.002484      0.000015


 ACTIVE CARTESIAN DISPLACEMENT STEP

              1          2          3          4          5          6
           0.001942   0.014067  -0.000183  -0.001008  -0.000753   0.000136

              7          8          9
          -0.003283   0.000058   0.004292
 
 PREDICTED ENERGY CHANGE: -0.000017890
 
 INTERPOLATION DISTANCE: 5.5603808414


 COORDINATES OF OPTIMIZATION STEP 8 IN ANGSTROM

  NO.  ATOM        X              Y              Z        Z-ATOM   MASS   TYPE

    1  C        -0.387974       0.283487       0.002389       6    12.011  QM
    2  N         0.751788      -0.000043      -0.002115       7    14.007  QM
    3  H        -1.443006       0.531256       0.005951       1     1.008  QM
    4  H        -1.758358      -2.145043      -0.027096       1     1.008  QM
    5  H        -2.490439      -1.975302      -0.009194       1     1.008  QM


 
 NEW SCF-ENERGY CALCULATED IN 9 CYCLES
 

 TOTAL ENERGY    =        -94.477498415

 ENERGY CHANGE =         -0.000022335
 ENERGY RATIO  =          1.248462181
 TRUST RADIUS  =          0.100000000
 
 BFGS DELTA*GAMMA: 0.273E-04
 
 BFGS DELTA*DE2*DELTA: 0.359E-04
 
 *** ENTERING OPTIMIZATION CYCLE: 9 ***
 

 PROJECTED CARTESIAN GRADIENTS IN A.U.

  NO.  ATOM        X             Y             Z

    1  C        0.000093     -0.000302      0.000007
    2  N       -0.000043     -0.000054     -0.000005
    3  H       -0.001261     -0.000310     -0.000019
    4  H       -0.000275      0.000653      0.000020
    5  H        0.001372      0.000903     -0.000008


 ACTIVE CARTESIAN GRADIENTS

              1          2          3          4          5          6
           0.000126  -0.000408   0.000019   0.000031  -0.001259  -0.001391

              7          8          9
          -0.000299  -0.000010  -0.001095


 FULL LOCAL GRADIENT

              1          2          3          4          5          6
          -0.000858  -0.000385   0.000016   0.000181  -0.000983  -0.001133

              7          8          9
          -0.000006  -0.000011  -0.001351


 TANGENTIAL LOCAL GRADIENTS IN A.U.

              1          2          3          4          5          6
          -0.000385   0.000016   0.000181  -0.000983  -0.001133  -0.000006

              7          8
          -0.000011  -0.001351

 COSANG =         0.873256533
 
 RMSQ FORCE :   0.0007295  MAXIMUM :   0.0003000  CONVERGED : NO
 MAX FORCE  :   0.0013509  MAXIMUM :   0.0004500  CONVERGED : NO
 RMSQ FORCE6:   0.0014724  MAXIMUM6:   0.0003000  CONVERGED : NO
 MAX FORCE6 :   0.0033199  MAXIMUM6:   0.0004500  CONVERGED : NO
 RMSQ DR    :   0.0050825  MAXIMUM :   0.0012000  CONVERGED : NO
 MAX DR     :   0.0140670  MAXIMUM :   0.0018000  CONVERGED : NO
 


 HESSIAN EIGENVALUES


                1           2           3           4           5           6
             0.07029     0.66213     0.99997     1.00000     1.00000     1.00191
 


                7           8
             1.11190     2.55067
 


 LAMBDA FOR LMQA STEP: 0.00

  |TANGENTIAL STEP| =   0.003388  |PARALLEL STEP| =   0.000001


 STEP IN NORMAL COORDINATES

              1          2          3          4          5          6
           0.000132   0.001582  -0.000038  -0.001003   0.001004   0.001556

              7          8          9
          -0.000187   0.000020   0.002118

 DISPLACEMENT STEP IN ANGSTROM

  NO.  ATOM        X             Y             Z

    1  C        0.000052      0.000601     -0.000006
    2  N       -0.000293     -0.000324      0.000003
    3  H        0.000865      0.000025      0.000019
    4  H        0.000876     -0.000278     -0.000018
    5  H       -0.000829     -0.000615      0.000011


 ACTIVE CARTESIAN DISPLACEMENT STEP

              1          2          3          4          5          6
           0.000132   0.001582  -0.000038  -0.001003   0.001004   0.001556

              7          8          9
          -0.000187   0.000020   0.002118
 
 PREDICTED ENERGY CHANGE: -0.000003175
 
 INTERPOLATION DISTANCE: 5.5603808414


 COORDINATES OF OPTIMIZATION STEP 9 IN ANGSTROM

  NO.  ATOM        X              Y              Z        Z-ATOM   MASS   TYPE

    1  C        -0.387922       0.284089       0.002382       6    12.011  QM
    2  N         0.751495      -0.000367      -0.002112       7    14.007  QM
    3  H        -1.442141       0.531280       0.005970       1     1.008  QM
    4  H        -1.757482      -2.145321      -0.027114       1     1.008  QM
    5  H        -2.491268      -1.975916      -0.009183       1     1.008  QM


 
 NEW SCF-ENERGY CALCULATED IN 9 CYCLES
 

 TOTAL ENERGY    =        -94.477502506

 ENERGY CHANGE =         -0.000004090
 ENERGY RATIO  =          1.288178094
 TRUST RADIUS  =          0.100000000
 
 BFGS DELTA*GAMMA: 0.452E-05
 
 BFGS DELTA*DE2*DELTA: 0.635E-05
 
 *** ENTERING OPTIMIZATION CYCLE: 10 ***
 

 PROJECTED CARTESIAN GRADIENTS IN A.U.

  NO.  ATOM        X             Y             Z

    1  C       -0.000137     -0.000188      0.000007
    2  N       -0.000042     -0.000108     -0.000005
    3  H       -0.000550     -0.000500     -0.000019
    4  H        0.000814      0.000406     -0.000006
    5  H        0.000365      0.001145      0.000018


 ACTIVE CARTESIAN GRADIENTS

              1          2          3          4          5          6
          -0.000184  -0.000275   0.000017  -0.000426  -0.000735  -0.001310

              7          8          9
          -0.000403  -0.000011   0.000427


 FULL LOCAL GRADIENT

              1          2          3          4          5          6
          -0.001301  -0.000078   0.000012   0.000140  -0.000279  -0.001036

              7          8          9
          -0.000096  -0.000012   0.000107


 TANGENTIAL LOCAL GRADIENTS IN A.U.

              1          2          3          4          5          6
          -0.000078   0.000012   0.000140  -0.000279  -0.001036  -0.000096

              7          8
          -0.000012   0.000107

 COSANG =         0.602212427
 
 RMSQ FORCE :   0.0003870  MAXIMUM :   0.0003000  CONVERGED : NO
 MAX FORCE  :   0.0010363  MAXIMUM :   0.0004500  CONVERGED : NO
 RMSQ FORCE6:   0.0013487  MAXIMUM6:   0.0003000  CONVERGED : NO
 MAX FORCE6 :   0.0028732  MAXIMUM6:   0.0004500  CONVERGED : NO
 RMSQ DR    :   0.0011294  MAXIMUM :   0.0012000  CONVERGED :YES
 MAX DR     :   0.0021182  MAXIMUM :   0.0018000  CONVERGED : NO
 


 HESSIAN EIGENVALUES


                1           2           3           4           5           6
             0.07115     0.39476     0.99999     1.00000     1.00000     1.02570
 


                7           8
             1.27510     2.56472
 


 LAMBDA FOR LMQA STEP: 0.00

  |TANGENTIAL STEP| =   0.002209  |PARALLEL STEP| =   0.000000


 STEP IN NORMAL COORDINATES

              1          2          3          4          5          6
          -0.000098   0.000210  -0.000024  -0.000880   0.000439   0.001844

              7          8          9
           0.000155   0.000021   0.000659

 DISPLACEMENT STEP IN ANGSTROM

  NO.  ATOM        X             Y             Z

    1  C       -0.000039      0.000083     -0.000006
    2  N       -0.000157     -0.000072      0.000002
    3  H        0.000723      0.000525      0.000014
    4  H        0.000319      0.000023     -0.000002
    5  H       -0.000324     -0.000568     -0.000002


 ACTIVE CARTESIAN DISPLACEMENT STEP

              1          2          3          4          5          6
          -0.000098   0.000210  -0.000024  -0.000880   0.000439   0.001844

              7          8          9
           0.000155   0.000021   0.000659
 
 PREDICTED ENERGY CHANGE: -0.000001092
 
 INTERPOLATION DISTANCE: 5.5603808414


 COORDINATES OF OPTIMIZATION STEP 10 IN ANGSTROM

  NO.  ATOM        X              Y              Z        Z-ATOM   MASS   TYPE

    1  C        -0.387961       0.284172       0.002377       6    12.011  QM
    2  N         0.751339      -0.000439      -0.002110       7    14.007  QM
    3  H        -1.441418       0.531806       0.005985       1     1.008  QM
    4  H        -1.757164      -2.145298      -0.027115       1     1.008  QM
    5  H        -2.491592      -1.976484      -0.009184       1     1.008  QM


 
 NEW SCF-ENERGY CALCULATED IN 9 CYCLES
 

 TOTAL ENERGY    =        -94.477504227

 ENERGY CHANGE =         -0.000001721
 ENERGY RATIO  =          1.575879139
 TRUST RADIUS  =          0.100000000
 
 BFGS DELTA*GAMMA: 0.917E-06
 
 BFGS DELTA*DE2*DELTA: 0.219E-05
 
 *** ENTERING OPTIMIZATION CYCLE: 11 ***
 

 PROJECTED CARTESIAN GRADIENTS IN A.U.

  NO.  ATOM        X             Y             Z

    1  C       -0.000262     -0.000166      0.000007
    2  N       -0.000072     -0.000108     -0.000005
    3  H       -0.000047     -0.000590     -0.000020
    4  H        0.001158      0.000339     -0.000014
    5  H        0.000063      0.001230      0.000026


 ACTIVE CARTESIAN GRADIENTS

              1          2          3          4          5          6
          -0.000352  -0.000259   0.000016  -0.000759  -0.000373  -0.001232

              7          8          9
          -0.000457  -0.000011   0.000896


 FULL LOCAL GRADIENT

              1          2          3          4          5          6
          -0.001470   0.000047   0.000009   0.000120   0.000222  -0.000944

              7          8          9
          -0.000137  -0.000012   0.000548


 TANGENTIAL LOCAL GRADIENTS IN A.U.

              1          2          3          4          5          6
           0.000047   0.000009   0.000120   0.000222  -0.000944  -0.000137

              7          8
          -0.000012   0.000548

 COSANG =         0.809821556
 
 RMSQ FORCE :   0.0003995  MAXIMUM :   0.0003000  CONVERGED : NO
 MAX FORCE  :   0.0009439  MAXIMUM :   0.0004500  CONVERGED : NO
 RMSQ FORCE6:   0.0012053  MAXIMUM6:   0.0003000  CONVERGED : NO
 MAX FORCE6 :   0.0027661  MAXIMUM6:   0.0004500  CONVERGED : NO
 RMSQ DR    :   0.0007363  MAXIMUM :   0.0012000  CONVERGED :YES
 MAX DR     :   0.0018440  MAXIMUM :   0.0018000  CONVERGED : NO
 


 HESSIAN EIGENVALUES


                1           2           3           4           5           6
             0.07014     0.14349     0.99999     1.00000     1.00000     1.07935
 


                7           8
             1.39628     2.60822
 


 LAMBDA FOR LMQA STEP: 0.00

  |TANGENTIAL STEP| =   0.005369  |PARALLEL STEP| =   0.000003


 STEP IN NORMAL COORDINATES

              1          2          3          4          5          6
          -0.000146   0.001018  -0.000067  -0.001892  -0.000086   0.004874

              7          8          9
           0.000331   0.000063   0.000561

 DISPLACEMENT STEP IN ANGSTROM

  NO.  ATOM        X             Y             Z

    1  C       -0.000057      0.000394     -0.000015
    2  N       -0.000373     -0.000391      0.000004
    3  H        0.001301      0.001548      0.000043
    4  H        0.000592      0.000283      0.000008
    5  H       -0.000304     -0.001734     -0.000017


 ACTIVE CARTESIAN DISPLACEMENT STEP

              1          2          3          4          5          6
          -0.000146   0.001018  -0.000067  -0.001892  -0.000086   0.004874

              7          8          9
           0.000331   0.000063   0.000561
 
 PREDICTED ENERGY CHANGE: -0.000002198
 
 INTERPOLATION DISTANCE: 5.5603808414
 
 *** SCFTOL TIGHTEN TO 0.100E-07 ***
 
 *** CDFTOL TIGHTEN TO 0.750E-05 ***


 COORDINATES OF OPTIMIZATION STEP 11 IN ANGSTROM

  NO.  ATOM        X              Y              Z        Z-ATOM   MASS   TYPE
[truncated: 1,431,108 more chars]
