# Supplementary material for: Constrained Structure Minimizations on Hyperspheres for Minimum Energy Path Following
Source: J Chem Inf Model. 2025 Apr 1;65(7):3488–501. doi: 10.1021/acs.jcim.4c02351 (PMC12004539; doi:10.1021/acs.jcim.4c02351)
Supplement: Supplementary file 1 — ci4c02351_si_001.zip [file ci4c02351_si_001.zip › data_availability/rxn3/outputs/SADDLE/10/rxn3-sad.mol]

    5
 TRAJECTORY GEOMETRY     -94.478587
  C     -0.286932    0.001894   -0.008721
  N      0.887453   -0.001377    0.006432
  H     -1.370832    0.005145   -0.022619
  H     -3.768720   -0.381144    0.017791
  H     -3.773652    0.372562    0.019371
    5
 TRAJECTORY GEOMETRY     -94.472605
  C     -0.609537   -0.024839    0.000920
  N      0.684748    0.098473    0.003375
  H     -1.337261    0.754909   -0.011356
  H      0.566369   -0.986903   -0.019866
  H     -1.282642   -1.005215    0.011126
    5
 TRAJECTORY GEOMETRY     -94.478328
  C     -0.307146   -0.022644   -0.001517
  N      0.808399    0.344289    0.003851
  H     -1.331861   -0.372897   -0.006611
  H     -2.669882   -2.309873   -0.082858
  H     -3.155387   -1.748295    0.040843
    5
 TRAJECTORY GEOMETRY     -94.478071
  C     -0.347402    0.186451    0.000851
  N      0.825219    0.125415   -0.001801
  H     -1.430075    0.232904    0.006285
  H     -2.271046   -2.135623   -0.028348
  H     -3.019867   -2.207238   -0.010153
    5
 TRAJECTORY GEOMETRY     -94.477975
  C     -0.372305    0.283262    0.002639
  N      0.771386    0.016462   -0.002661
  H     -1.427995    0.521647    0.007299
  H     -1.983808   -2.295667   -0.029323
  H     -2.698654   -2.059682   -0.009992
    5
 TRAJECTORY GEOMETRY     -94.472605
  C     -0.609537   -0.024839    0.000920
  N      0.684748    0.098473    0.003375
  H     -1.337261    0.754909   -0.011356
  H      0.566369   -0.986903   -0.019866
  H     -1.282642   -1.005215    0.011126
    5
 TRAJECTORY GEOMETRY     -94.477863
  C     -0.381210    0.374159    0.003048
  N      0.692328   -0.102242   -0.003090
  H     -1.372943    0.808758    0.008391
  H     -1.697573   -2.063800   -0.023106
  H     -2.422983   -2.266071   -0.014265
    5
 TRAJECTORY GEOMETRY     -94.477205
  C     -0.396136    0.387088    0.001979
  N      0.659890   -0.126363   -0.002315
  H     -1.373443    0.852204    0.009659
  H     -1.466568   -2.062185   -0.022197
  H     -2.218690   -2.100367   -0.013075
    5
 TRAJECTORY GEOMETRY     -94.475716
  C     -0.410668    0.373586    0.002613
  N      0.650765   -0.128307   -0.002164
  H     -1.395101    0.823180    0.006470
  H     -1.295297   -1.947244   -0.021245
  H     -2.048004   -1.983497   -0.011284
    5
 TRAJECTORY GEOMETRY     -94.472605
  C     -0.609537   -0.024839    0.000920
  N      0.684748    0.098473    0.003375
  H     -1.337261    0.754909   -0.011356
  H      0.566369   -0.986903   -0.019866
  H     -1.282642   -1.005215    0.011126
    5
 TRAJECTORY GEOMETRY     -94.473099
  C     -0.424518    0.386602    0.002162
  N      0.616871   -0.154944   -0.001546
  H     -1.393011    0.869615    0.006115
  H     -1.102351   -1.895493   -0.022220
  H     -1.856374   -1.893277   -0.008621
    5
 TRAJECTORY GEOMETRY     -94.468694
  C     -0.437538    0.369956    0.002473
  N      0.612399   -0.153738   -0.001340
  H     -1.414374    0.835441    0.003744
  H     -0.964315   -1.790774   -0.020958
  H     -1.720180   -1.790227   -0.007490
    5
 TRAJECTORY GEOMETRY     -94.449821
  C     -0.618420    0.026452    0.000375
  N      0.677204    0.050340    0.000424
  H     -1.358818    0.843287   -0.003925
  H      0.396320   -1.055828   -0.007201
  H     -1.204379   -1.130862    0.002230
    5
 TRAJECTORY GEOMETRY     -94.463174
  C     -0.450399    0.382051    0.002525
  N      0.581812   -0.174582   -0.002119
  H     -1.407927    0.885276    0.005031
  H     -0.810261   -1.757380   -0.012196
  H     -1.567348   -1.739792   -0.013297
    5
 TRAJECTORY GEOMETRY     -94.455273
  C     -0.461743    0.364768    0.002503
  N      0.580999   -0.170872   -0.001832
  H     -1.422905    0.860810    0.003489
  H     -0.709122   -1.671818   -0.013384
  H     -1.471894   -1.667115   -0.010201
    5
 TRAJECTORY GEOMETRY     -94.444664
  C     -0.475583    0.345251    0.002482
  N      0.579050   -0.165215   -0.001549
  H     -1.429506    0.851791    0.002129
  H     -0.611288   -1.617615   -0.014573
  H     -1.382606   -1.586870   -0.007415
    5
 TRAJECTORY GEOMETRY     -94.449821
  C     -0.618420    0.026452    0.000375
  N      0.677204    0.050340    0.000424
  H     -1.358818    0.843287   -0.003925
  H      0.396320   -1.055828   -0.007201
  H     -1.204379   -1.130862    0.002230
    5
 TRAJECTORY GEOMETRY     -94.425060
  C     -0.614495    0.054497    0.000341
  N      0.675778    0.022025   -0.000135
  H     -1.382171    0.854961   -0.002145
  H      0.270990   -1.101251   -0.005585
  H     -1.176861   -1.159611   -0.000065
    5
 TRAJECTORY GEOMETRY     -94.432976
  C     -0.487310    0.322136    0.002376
  N      0.582681   -0.156923   -0.001670
  H     -1.434355    0.844754    0.001904
  H     -0.539682   -1.544984   -0.011694
  H     -1.320775   -1.539472   -0.008254
    5
 TRAJECTORY GEOMETRY     -94.419130
  C     -0.500048    0.293004    0.002224
  N      0.589183   -0.142718   -0.001556
  H     -1.432737    0.842313    0.001353
  H     -0.475179   -1.489657   -0.010984
  H     -1.275685   -1.487050   -0.007416
    5
 TRAJECTORY GEOMETRY     -94.404898
  C     -0.607456    0.067519    0.000389
  N      0.677481    0.006052   -0.000446
  H     -1.394636    0.851891   -0.001243
  H      0.170849   -1.119802   -0.004883
  H     -1.177234   -1.175324   -0.001481
    5
 TRAJECTORY GEOMETRY     -94.405875
  C     -0.509952    0.251581    0.001846
  N      0.607119   -0.119669   -0.001486
  H     -1.432996    0.825782    0.001387
  H     -0.445148   -1.417635   -0.009005
  H     -1.264032   -1.438734   -0.007662
    5
 TRAJECTORY GEOMETRY     -94.392393
  C     -0.519603    0.217830    0.001535
  N      0.618636   -0.100631   -0.001211
  H     -1.427294    0.823839    0.001002
  H     -0.404388   -1.365835   -0.009350
  H     -1.253427   -1.400988   -0.006230
    5
 TRAJECTORY GEOMETRY     -94.391305
  C     -0.598649    0.064769    0.000314
  N      0.682235    0.001448   -0.000500
  H     -1.397352    0.839057   -0.000781
  H      0.085790   -1.114794   -0.005001
  H     -1.197600   -1.178698   -0.001951
    5
 TRAJECTORY GEOMETRY     -94.382428
  C     -0.525488    0.167256    0.001078
  N      0.642772   -0.072713   -0.001093
  H     -1.423893    0.800110    0.001109
  H     -0.397663   -1.278357   -0.007717
  H     -1.279194   -1.360159   -0.006305
    5
 TRAJECTORY GEOMETRY     -94.382218
  C     -0.589230    0.058085    0.000188
  N      0.687954    0.000902   -0.000587
  H     -1.398337    0.820634   -0.000239
  H      0.017845   -1.099896   -0.004599
  H     -1.231123   -1.180728   -0.002615
    5
 TRAJECTORY GEOMETRY     -94.375641
  C     -0.530059    0.128781    0.000606
  N      0.660467   -0.051096   -0.000896
  H     -1.419835    0.781631    0.001278
  H     -0.382382   -1.217917   -0.007051
  H     -1.304965   -1.322289   -0.005813
    5
 TRAJECTORY GEOMETRY     -94.375954
  C     -0.581704    0.053181    0.000032
  N      0.691789    0.001075   -0.000580
  H     -1.399144    0.805098    0.000166
  H     -0.032716   -1.091446   -0.004588
  H     -1.259411   -1.182195   -0.002903
    5
 TRAJECTORY GEOMETRY     -94.370788
  C     -0.575942    0.056346    0.000023
  N      0.691444   -0.001918   -0.000593
  H     -1.401060    0.800480    0.000355
  H     -0.071510   -1.096705   -0.004768
  H     -1.272742   -1.194441   -0.003173
    5
 TRAJECTORY GEOMETRY     -94.371604
  C     -0.533220    0.105564    0.000286
  N      0.671410   -0.037442   -0.000774
  H     -1.416426    0.770086    0.001433
  H     -0.364659   -1.181933   -0.006571
  H     -1.324083   -1.297364   -0.005493
    5
 TRAJECTORY GEOMETRY     -94.368218
  C     -0.537102    0.095726    0.000185
  N      0.675319   -0.031477   -0.000727
  H     -1.414503    0.770888    0.001396
  H     -0.338207   -1.166905   -0.006346
  H     -1.324921   -1.283363   -0.005222
    5
 TRAJECTORY GEOMETRY     -94.368024
  C     -0.570851    0.052550   -0.000128
  N      0.693920   -0.000673   -0.000563
  H     -1.401313    0.788953    0.000669
  H     -0.103001   -1.093409   -0.004770
  H     -1.293639   -1.194046   -0.003329
    5
 TRAJECTORY GEOMETRY     -94.366080
  C     -0.539591    0.084616    0.000011
  N      0.680716   -0.024465   -0.000663
  H     -1.412991    0.765810    0.001482
  H     -0.318799   -1.150668   -0.006067
  H     -1.334117   -1.267643   -0.004998
    5
 TRAJECTORY GEOMETRY     -94.366069
  C     -0.566966    0.052390   -0.000212
  N      0.694768   -0.000894   -0.000551
  H     -1.402555    0.781534    0.000887
  H     -0.126193   -1.095212   -0.004789
  H     -1.306708   -1.196647   -0.003487
    5
 TRAJECTORY GEOMETRY     -94.364647
  C     -0.541750    0.078639   -0.000091
  N      0.683741   -0.020317   -0.000629
  H     -1.412377    0.763799    0.001525
  H     -0.300937   -1.142302   -0.005854
  H     -1.337586   -1.256946   -0.004846
    5
 TRAJECTORY GEOMETRY     -94.364744
  C     -0.564157    0.053399   -0.000239
  N      0.694656   -0.001977   -0.000551
  H     -1.404100    0.778630    0.001008
  H     -0.144436   -1.098110   -0.004841
  H     -1.313147   -1.200985   -0.003628
    5
 TRAJECTORY GEOMETRY     -94.363766
  C     -0.561816    0.055196   -0.000244
  N      0.694009   -0.003360   -0.000555
  H     -1.404893    0.776626    0.001088
  H     -0.160395   -1.101722   -0.004915
  H     -1.317320   -1.206039   -0.003754
    5
 TRAJECTORY GEOMETRY     -94.363792
  C     -0.543552    0.074714   -0.000145
  N      0.685613   -0.017640   -0.000612
  H     -1.411602    0.763934    0.001536
  H     -0.287610   -1.136681   -0.005707
  H     -1.338714   -1.250472   -0.004745
    5
 TRAJECTORY GEOMETRY     -94.363158
  C     -0.545265    0.071789   -0.000175
  N      0.686917   -0.015685   -0.000602
  H     -1.410956    0.764833    0.001518
  H     -0.275294   -1.132053   -0.005601
  H     -1.338265   -1.245397   -0.004650
    5
 TRAJECTORY GEOMETRY     -94.363195
  C     -0.559971    0.055838   -0.000264
  N      0.693808   -0.003960   -0.000554
  H     -1.405371    0.774707    0.001171
  H     -0.172222   -1.103711   -0.004944
  H     -1.321758   -1.209123   -0.003850
    5
 TRAJECTORY GEOMETRY     -94.362773
  C     -0.558393    0.056996   -0.000270
  N      0.693372   -0.004813   -0.000557
  H     -1.405855    0.773255    0.001229
  H     -0.182649   -1.106144   -0.004985
  H     -1.324677   -1.212370   -0.003936
    5
 TRAJECTORY GEOMETRY     -94.362786
  C     -0.546454    0.069539   -0.000213
  N      0.688052   -0.013981   -0.000592
  H     -1.410126    0.764552    0.001533
  H     -0.266225   -1.128726   -0.005497
  H     -1.339283   -1.241345   -0.004588
    5
 TRAJECTORY GEOMETRY     -94.362512
  C     -0.547502    0.068161   -0.000222
  N      0.688517   -0.013000   -0.000588
  H     -1.409754    0.765436    0.001507
  H     -0.257887   -1.126381   -0.005441
  H     -1.338001   -1.238363   -0.004524
    5
 TRAJECTORY GEOMETRY     -94.362526
  C     -0.557237    0.057774   -0.000278
  N      0.693095   -0.005379   -0.000558
  H     -1.406172    0.772083    0.001278
  H     -0.190237   -1.107875   -0.005008
  H     -1.327028   -1.214651   -0.004001
    5
 TRAJECTORY GEOMETRY     -94.362344
  C     -0.556249    0.058678   -0.000276
  N      0.692719   -0.006058   -0.000560
  H     -1.406530    0.771348    0.001307
  H     -0.197049   -1.109593   -0.005044
  H     -1.328430   -1.216931   -0.004056
    5
 TRAJECTORY GEOMETRY     -94.362350
  C     -0.548437    0.067069   -0.000231
  N      0.689098   -0.012214   -0.000584
  H     -1.409431    0.765946    0.001494
  H     -0.251867   -1.124561   -0.005395
  H     -1.337373   -1.236123   -0.004480
    5
 TRAJECTORY GEOMETRY     -94.362231
  C     -0.549140    0.066081   -0.000240
  N      0.689481   -0.011511   -0.000581
  H     -1.409149    0.766427    0.001481
  H     -0.246425   -1.122915   -0.005352
  H     -1.336780   -1.234108   -0.004440
    5
 TRAJECTORY GEOMETRY     -94.362237
  C     -0.555517    0.059273   -0.000276
  N      0.692477   -0.006512   -0.000562
  H     -1.406786    0.770773    0.001332
  H     -0.202032   -1.110778   -0.005067
  H     -1.329603   -1.218551   -0.004096
