# Supplementary material for: Constrained Structure Minimizations on Hyperspheres for Minimum Energy Path Following
Source: J Chem Inf Model. 2025 Apr 1;65(7):3488–501. doi: 10.1021/acs.jcim.4c02351 (PMC12004539; doi:10.1021/acs.jcim.4c02351)
Supplement: Supplementary file 1 — ci4c02351_si_001.zip [file ci4c02351_si_001.zip › data_availability/rxn3/outputs/SADDLE/5/rxn3-sad.mol]

    5
 TRAJECTORY GEOMETRY     -94.515195
  C     -0.637153   -0.018780    0.000000
  N      0.644521    0.082075    0.000000
  H     -1.233398    0.910627    0.000000
  H      1.079351   -0.858580    0.000000
  H     -1.209919   -0.968808    0.000000
    5
 TRAJECTORY GEOMETRY     -94.505133
  C     -0.541485   -0.303034   -0.074056
  N      0.612154    0.263320    0.064844
  H     -0.655889   -1.346424   -0.346736
  H      0.200531    1.196072    0.298470
  H     -1.562725    0.178671    0.062803
    5
 TRAJECTORY GEOMETRY     -94.474901
  C     -0.531220   -0.292963   -0.070696
  N      0.632810    0.269220    0.067786
  H     -0.737985   -1.304783   -0.341685
  H     -0.026655    1.111116    0.268438
  H     -1.615509    0.167120    0.065573
    5
 TRAJECTORY GEOMETRY     -94.478496
  C     -0.294110   -0.026171   -0.014256
  N      0.879011    0.021624    0.011164
  H     -1.377274   -0.068217   -0.036357
  H     -3.580150    0.413493    0.030833
  H     -3.664775   -0.335749    0.020469
    5
 TRAJECTORY GEOMETRY     -94.478191
  C     -0.299761   -0.054380   -0.021235
  N      0.869570    0.045124    0.016978
  H     -1.379194   -0.135950   -0.052236
  H     -3.403446    0.444955    0.045679
  H     -3.559568   -0.291406    0.023600
    5
 TRAJECTORY GEOMETRY     -94.478318
  C     -0.231084   -0.205886   -0.054058
  N      0.870318    0.188578    0.047100
  H     -1.249306   -0.561622   -0.146704
  H     -3.457472    0.642624    0.130234
  H     -3.661273   -0.076785    0.034232
    5
 TRAJECTORY GEOMETRY     -94.474901
  C     -0.531220   -0.292963   -0.070696
  N      0.632810    0.269220    0.067786
  H     -0.737985   -1.304783   -0.341685
  H     -0.026655    1.111116    0.268438
  H     -1.615509    0.167120    0.065573
    5
 TRAJECTORY GEOMETRY     -94.478108
  C     -0.222193   -0.253748   -0.067390
  N      0.837666    0.235665    0.059134
  H     -1.203564   -0.697079   -0.179441
  H     -3.122500    0.620571    0.138484
  H     -3.628795    0.067982    0.059426
    5
 TRAJECTORY GEOMETRY     -94.478079
  C     -0.134597   -0.439806   -0.111432
  N      0.668032    0.391799    0.095660
  H     -0.877838   -1.202450   -0.304820
  H     -3.061944    0.924723    0.242556
  H     -3.497890    0.328026    0.096338
    5
 TRAJECTORY GEOMETRY     -94.478021
  C     -0.142972   -0.442175   -0.112794
  N      0.656365    0.392457    0.096439
  H     -0.885758   -1.206524   -0.304817
  H     -2.914872    0.915748    0.239210
  H     -3.386786    0.345454    0.101227
    5
 TRAJECTORY GEOMETRY     -94.474901
  C     -0.531220   -0.292963   -0.070696
  N      0.632810    0.269220    0.067786
  H     -0.737985   -1.304783   -0.341685
  H     -0.026655    1.111116    0.268438
  H     -1.615509    0.167120    0.065573
    5
 TRAJECTORY GEOMETRY     -94.477892
  C     -0.150849   -0.444890   -0.113575
  N      0.644392    0.393293    0.096948
  H     -0.891639   -1.210924   -0.306071
  H     -2.775610    0.907450    0.236208
  H     -3.279379    0.363132    0.106042
    5
 TRAJECTORY GEOMETRY     -94.477898
  C     -0.125053   -0.489060   -0.125232
  N      0.570774    0.428241    0.106571
  H     -0.770370   -1.332046   -0.338086
  H     -2.559945    0.829148    0.214382
  H     -3.270416    0.583539    0.164027
    5
 TRAJECTORY GEOMETRY     -94.477642
  C     -0.133699   -0.490000   -0.125385
  N      0.561893    0.427434    0.106539
  H     -0.783062   -1.330394   -0.337958
  H     -2.449990    0.841621    0.217080
  H     -3.152242    0.574513    0.161631
    5
 TRAJECTORY GEOMETRY     -94.474901
  C     -0.531220   -0.292963   -0.070696
  N      0.632810    0.269220    0.067786
  H     -0.737985   -1.304783   -0.341685
  H     -0.026655    1.111116    0.268438
  H     -1.615509    0.167120    0.065573
    5
 TRAJECTORY GEOMETRY     -94.477333
  C     -0.121544   -0.521778   -0.134022
  N      0.505511    0.440403    0.110362
  H     -0.706435   -1.404926   -0.356308
  H     -2.357436    0.960274    0.247297
  H     -3.008337    0.590650    0.165122
    5
 TRAJECTORY GEOMETRY     -94.476787
  C     -0.131310   -0.520264   -0.133118
  N      0.500278    0.439309    0.110040
  H     -0.724105   -1.398839   -0.355814
  H     -2.251687    0.954116    0.245303
  H     -2.905578    0.588533    0.164506
    5
 TRAJECTORY GEOMETRY     -94.476022
  C     -0.140865   -0.518839   -0.132681
  N      0.494743    0.438147    0.109896
  H     -0.739477   -1.393496   -0.354718
  H     -2.150860    0.949161    0.243591
  H     -2.806672    0.586569    0.163966
    5
 TRAJECTORY GEOMETRY     -94.474901
  C     -0.531220   -0.292963   -0.070696
  N      0.632810    0.269220    0.067786
  H     -0.737985   -1.304783   -0.341685
  H     -0.026655    1.111116    0.268438
  H     -1.615509    0.167120    0.065573
    5
 TRAJECTORY GEOMETRY     -94.475040
  C     -0.137460   -0.535233   -0.137154
  N      0.456594    0.446007    0.112343
  H     -0.699779   -1.431508   -0.364560
  H     -2.029546    0.955235    0.244239
  H     -2.713027    0.644863    0.179304
    5
 TRAJECTORY GEOMETRY     -94.473677
  C     -0.147502   -0.532453   -0.136156
  N      0.454344    0.444226    0.111917
  H     -0.719271   -1.423094   -0.362986
  H     -1.942510    0.956463    0.244223
  H     -2.619526    0.631372    0.175720
    5
 TRAJECTORY GEOMETRY     -94.466488
  C     -0.523434   -0.330006   -0.080727
  N      0.605197    0.291193    0.070617
  H     -0.690391   -1.385964   -0.356330
  H     -0.124952    1.100575    0.279784
  H     -1.600839    0.305652    0.093107
    5
 TRAJECTORY GEOMETRY     -94.472152
  C     -0.145900   -0.546664   -0.139759
  N      0.425278    0.447082    0.112279
  H     -0.690247   -1.453409   -0.369911
  H     -1.859222    1.002444    0.260792
  H     -2.522529    0.653310    0.177017
    5
 TRAJECTORY GEOMETRY     -94.470181
  C     -0.154281   -0.544976   -0.139201
  N      0.421992    0.445726    0.111915
  H     -0.705170   -1.447902   -0.368641
  H     -1.780070    0.998672    0.259444
  H     -2.444416    0.650040    0.176383
    5
 TRAJECTORY GEOMETRY     -94.467768
  C     -0.162729   -0.543348   -0.138705
  N      0.418597    0.444289    0.111554
  H     -0.718123   -1.443403   -0.367553
  H     -1.704914    0.997512    0.258773
  H     -2.368691    0.645713    0.175465
    5
 TRAJECTORY GEOMETRY     -94.466488
  C     -0.523434   -0.330006   -0.080727
  N      0.605197    0.291193    0.070617
  H     -0.690391   -1.385964   -0.356330
  H     -0.124952    1.100575    0.279784
  H     -1.600839    0.305652    0.093107
    5
 TRAJECTORY GEOMETRY     -94.464868
  C     -0.169046   -0.546525   -0.139436
  N      0.407769    0.443336    0.111437
  H     -0.716153   -1.450599   -0.369714
  H     -1.635661    1.020511    0.263321
  H     -2.286443    0.643734    0.175906
    5
 TRAJECTORY GEOMETRY     -94.451462
  C     -0.512252   -0.343139   -0.084344
  N      0.597137    0.305585    0.073959
  H     -0.697732   -1.400643   -0.358779
  H     -0.214566    1.080979    0.277320
  H     -1.599173    0.332267    0.098172
    5
 TRAJECTORY GEOMETRY     -94.461620
  C     -0.177477   -0.543869   -0.138702
  N      0.406193    0.442007    0.110999
  H     -0.728377   -1.446093   -0.368359
  H     -1.569070    1.013875    0.262321
  H     -2.223434    0.641033    0.174535
    5
 TRAJECTORY GEOMETRY     -94.457816
  C     -0.186504   -0.541012   -0.137865
  N      0.404900    0.440270    0.110461
  H     -0.737994   -1.442506   -0.367388
  H     -1.506538    1.011373    0.262088
  H     -2.162086    0.635967    0.172804
    5
 TRAJECTORY GEOMETRY     -94.453412
  C     -0.195600   -0.539223   -0.137260
  N      0.402040    0.438071    0.109812
  H     -0.741579   -1.441687   -0.367257
  H     -1.447899    1.017765    0.263917
  H     -2.100714    0.630219    0.171065
    5
 TRAJECTORY GEOMETRY     -94.448341
  C     -0.206072   -0.534697   -0.136013
  N      0.402497    0.436111    0.109263
  H     -0.748594   -1.440281   -0.366906
  H     -1.389809    1.012451    0.262543
  H     -2.046702    0.625272    0.169730
    5
 TRAJECTORY GEOMETRY     -94.438763
  C     -0.501205   -0.354546   -0.087477
  N      0.589479    0.319670    0.077477
  H     -0.714869   -1.408365   -0.359979
  H     -0.285156    1.060614    0.273398
  H     -1.588146    0.347732    0.101091
    5
 TRAJECTORY GEOMETRY     -94.442988
  C     -0.216170   -0.529886   -0.134729
  N      0.404377    0.433910    0.108615
  H     -0.757059   -1.436884   -0.365869
  H     -1.340167    1.009471    0.262196
  H     -1.996271    0.615972    0.166938
    5
 TRAJECTORY GEOMETRY     -94.437016
  C     -0.227836   -0.523753   -0.133047
  N      0.407550    0.430811    0.107745
  H     -0.760415   -1.435087   -0.365443
  H     -1.291521    1.005506    0.261224
  H     -1.952551    0.608062    0.164834
    5
 TRAJECTORY GEOMETRY     -94.426792
  C     -0.492427   -0.361037   -0.089236
  N      0.585150    0.329054    0.079914
  H     -0.724168   -1.412017   -0.360706
  H     -0.342915    1.043830    0.269424
  H     -1.592795    0.356030    0.102859
    5
 TRAJECTORY GEOMETRY     -94.423793
  C     -0.255170   -0.504938   -0.128008
  N      0.422634    0.422597    0.105511
  H     -0.768448   -1.427387   -0.363612
  H     -1.208663    0.989459    0.256765
  H     -1.879921    0.581256    0.158240
    5
 TRAJECTORY GEOMETRY     -94.405398
  C     -0.478256   -0.367271   -0.090989
  N      0.580811    0.341413    0.083201
  H     -0.732752   -1.415121   -0.361389
  H     -0.438164    1.012904    0.261543
  H     -1.620099    0.366252    0.105358
    5
 TRAJECTORY GEOMETRY     -94.410714
  C     -0.286456   -0.476487   -0.120609
  N      0.449611    0.412718    0.102767
  H     -0.775957   -1.415023   -0.360217
  H     -1.142097    0.946293    0.246177
  H     -1.842983    0.549997    0.149994
    5
 TRAJECTORY GEOMETRY     -94.397057
  C     -0.312281   -0.455289   -0.115026
  N      0.467842    0.403070    0.100205
  H     -0.773500   -1.411056   -0.359345
  H     -1.080328    0.931653    0.241915
  H     -1.806320    0.522860    0.143547
    5
 TRAJECTORY GEOMETRY     -94.390963
  C     -0.471244   -0.361524   -0.089679
  N      0.582159    0.348331    0.085044
  H     -0.742844   -1.406865   -0.359032
  H     -0.512247    0.966314    0.249762
  H     -1.636888    0.359502    0.103494
    5
 TRAJECTORY GEOMETRY     -94.386474
  C     -0.343657   -0.418181   -0.105455
  N      0.502043    0.392449    0.097230
  H     -0.782496   -1.391355   -0.353960
  H     -1.028645    0.865078    0.225508
  H     -1.803636    0.480743    0.132533
    5
 TRAJECTORY GEOMETRY     -94.381173
  C     -0.465482   -0.351890   -0.087394
  N      0.586148    0.351879    0.085956
  H     -0.752193   -1.392804   -0.355051
  H     -0.565371    0.918258    0.237879
  H     -1.667277    0.347453    0.100192
    5
 TRAJECTORY GEOMETRY     -94.379027
  C     -0.369955   -0.385610   -0.097050
  N      0.531110    0.382519    0.094556
  H     -0.789671   -1.372538   -0.349034
  H     -0.985215    0.816850    0.212876
  H     -1.805175    0.434338    0.121118
    5
 TRAJECTORY GEOMETRY     -94.374720
  C     -0.461454   -0.342801   -0.085220
  N      0.590283    0.353484    0.086419
  H     -0.761395   -1.379073   -0.351298
  H     -0.607016    0.882136    0.228666
  H     -1.692814    0.332842    0.096487
    5
 TRAJECTORY GEOMETRY     -94.373773
  C     -0.387309   -0.365795   -0.091927
  N      0.549221    0.376238    0.092836
  H     -0.793447   -1.360730   -0.345903
  H     -0.946635    0.792322    0.206553
  H     -1.805230    0.401755    0.112978
    5
 TRAJECTORY GEOMETRY     -94.370318
  C     -0.457220   -0.337650   -0.084032
  N      0.592175    0.354726    0.086772
  H     -0.768538   -1.369835   -0.348712
  H     -0.639821    0.859059    0.222899
  H     -1.712653    0.324561    0.094308
    5
 TRAJECTORY GEOMETRY     -94.367372
  C     -0.453083   -0.334874   -0.083442
  N      0.592859    0.355685    0.087051
  H     -0.774187   -1.363625   -0.346923
  H     -0.666578    0.844550    0.219334
  H     -1.727953    0.319930    0.093049
    5
 TRAJECTORY GEOMETRY     -94.367511
  C     -0.406032   -0.347544   -0.087236
  N      0.567601    0.369284    0.090930
  H     -0.796202   -1.350753   -0.343151
  H     -0.889445    0.782343    0.203991
  H     -1.801455    0.364206    0.103610
    5
 TRAJECTORY GEOMETRY     -94.365560
  C     -0.411521   -0.344546   -0.086425
  N      0.571150    0.367680    0.090480
  H     -0.794496   -1.352507   -0.343623
  H     -0.866644    0.785715    0.204793
  H     -1.795234    0.358029    0.102122
    5
 TRAJECTORY GEOMETRY     -94.365629
  C     -0.450055   -0.332828   -0.083018
  N      0.593426    0.356263    0.087225
  H     -0.778509   -1.359151   -0.345610
  H     -0.685991    0.834728    0.216952
  H     -1.739296    0.316232    0.092038
    5
 TRAJECTORY GEOMETRY     -94.364322
  C     -0.446521   -0.333318   -0.083186
  N      0.591690    0.357363    0.087536
  H     -0.780278   -1.358948   -0.345518
  H     -0.703894    0.828778    0.215481
  H     -1.745612    0.319723    0.092867
    5
 TRAJECTORY GEOMETRY     -94.364426
  C     -0.416098   -0.340919   -0.085501
  N      0.575600    0.365925    0.089994
  H     -0.794615   -1.349796   -0.342855
  H     -0.849729    0.786563    0.205048
  H     -1.794583    0.348354    0.099697
    5
 TRAJECTORY GEOMETRY     -94.363569
  C     -0.419530   -0.339355   -0.085068
  N      0.577727    0.364916    0.089707
  H     -0.793280   -1.351065   -0.343201
  H     -0.835022    0.789819    0.205850
  H     -1.790299    0.344604    0.098789
    5
 TRAJECTORY GEOMETRY     -94.363567
  C     -0.444472   -0.332350   -0.082995
  N      0.591648    0.357727    0.087647
  H     -0.782172   -1.356739   -0.344866
  H     -0.716465    0.822833    0.214037
  H     -1.752833    0.318875    0.092606
    5
 TRAJECTORY GEOMETRY     -94.363060
  C     -0.442291   -0.332270   -0.083023
  N      0.591169    0.358119    0.087763
  H     -0.784043   -1.354815   -0.344298
  H     -0.726857    0.819338    0.213216
  H     -1.758276    0.318800    0.092540
    5
 TRAJECTORY GEOMETRY     -94.362687
  C     -0.440451   -0.332672   -0.083149
  N      0.590200    0.358692    0.087927
  H     -0.784828   -1.354509   -0.344202
  H     -0.736448    0.816367    0.212480
  H     -1.761409    0.320796    0.093018
    5
 TRAJECTORY GEOMETRY     -94.362691
  C     -0.424494   -0.336488   -0.084319
  N      0.581735    0.363150    0.089211
  H     -0.792203   -1.350053   -0.342898
  H     -0.813995    0.793651    0.206855
  H     -1.787228    0.336269    0.096714
    5
 TRAJECTORY GEOMETRY     -94.362450
  C     -0.426069   -0.335934   -0.084160
  N      0.582601    0.362629    0.089062
  H     -0.791501   -1.350494   -0.343024
  H     -0.806206    0.795806    0.207393
  H     -1.784789    0.334522    0.096291
