# Supplementary material for: Constrained Structure Minimizations on Hyperspheres for Minimum Energy Path Following
Source: J Chem Inf Model. 2025 Apr 1;65(7):3488–501. doi: 10.1021/acs.jcim.4c02351 (PMC12004539; doi:10.1021/acs.jcim.4c02351)
Supplement: Supplementary file 1 — ci4c02351_si_001.zip [file ci4c02351_si_001.zip › data_availability/rxn3/outputs/SADDLE/5/rxn3-sad.new]

TITLE RXN3 SADDLE 5 PORCENTAGE
BASIS (DZVP-GGA)
AUXIS (GEN-A2*)
SCFTYPE MAX=1000 CDF=1.0E-7
VXCTYPE PBE
CHARGE 0
GRID FIXED FINE
MATINV ANALYTIC DIA
OPTIMIZE TS
UPDATE POWELL
HESSIAN NUMERIC
#
# Transition state start structure                                              
#
GEOMETRY CARTESIAN ANGSTROM       
C    -0.437474   -0.332408   -0.083282    6  12.011000
N     0.590161    0.358326    0.088027    7  14.006740
H    -0.787320   -1.352249   -0.344177    1   1.007940
H    -0.750145    0.811538    0.211678    1   1.007940
H    -1.767560    0.323900    0.093898    1   1.007940
