# Supplementary material for: Constrained Structure Minimizations on Hyperspheres for Minimum Energy Path Following
Source: J Chem Inf Model. 2025 Apr 1;65(7):3488–501. doi: 10.1021/acs.jcim.4c02351 (PMC12004539; doi:10.1021/acs.jcim.4c02351)
Supplement: Supplementary file 1 — ci4c02351_si_001.zip [file ci4c02351_si_001.zip › data_availability/rxn3/outputs/SADDLE/5/rxn3-sad.out]

 Executing /home/jasa/demon/6.2.4/object.mpi/deMon.6.2.4.mpi.

node07
node07
node07
node07
node07
node07
node07
node07
node07
node07
node07
node07
node07
node07
node07
node07
node07
node07
node07
node07
node07
node07
node07
node07
(node07:0,1,2,3,4,5,6,7,8,9,10,11,12,13,14,15,16,17,18,19,20,21,22,23)

real	6m12.047s
user	110m54.409s
sys	37m35.555s
17M	.
 ******************************************************************************
 ******************************************************************************
 ***                                                                        ***
 ***                              PROGRAM deMon2k                           ***
 ***                                                                        ***
 ***                        (VERSION 6.2.4, Sep. 2023)                      ***
 ***                                                                        ***
 ***     COPYRIGHT (C) BY THE INTERNATIONAL DEMON DEVELOPERS COMMUNITY      ***
 ***                                                                        ***
 ***  AUTHORS: A.M. Koster, G. Geudtner, A. Alvarez-Ibarra, M.C. Amirani,   ***
 ***           P. Calaminici, A.A.M. Carranza, M.E. Casida, J. Carmona-     ***
 ***           Espindola, J. Cuny, F.A. Delesma, R. Delgado-Venegas, V.D.   ***
 ***           Dominguez, R. Flores-Moreno, G.U. Gamboa, A. Goursot, T.     ***
 ***           Heine, K. Hermann, A. Ipatov, F. Janetzko, A. de la Lande,   ***
 ***           F. Louisnard, J. Martin del Campo, N. Pedroza Montero, L.G.  ***
 ***           M. Pettersson, D. Mejia-Rodriguez, J. Reveles, J. Vasquez-   ***
 ***           Perez, A. Vela, B. Zuniga-Gutierrez and D.R. Salahub         ***
 ***                                                                        ***
 ******************************************************************************
 ******************************************************************************
                                                                                

 FIRST TIMING           DATE: FRI NOV 15 08:46:25 2024  TOTAL TIME:       0.079
                                                                                

 INITIALIZATION                   STEP TIME:     0.033  TOTAL TIME:       0.114

 ******************************************************************************

 H2CO -> H2+CO

 ******************************************************************************

 
 *** MOLECULAR SIMULATION DATA ***
 
 MOLECULAR CHARGE: 0
 NUMBER OF ATOMS: 5
 MOLECULAR SIMULATION TYPE: QM ONLY
 
 *** MOLECULAR QM DATA ***
 
 MULTIPLICITY: 1
 NUMBER OF QM ATOMS: 5
 NUMBER OF ELECTRONS: 16
 
 *** SCF OPTIONS ***
 
 SCF THEORY: RESTRICTED KOHN-SHAM (RKS)
 DIAGONALIZER: RS
 START GUESS: HUECKEL DENSITY
 SCF TOLERANCE: 0.100E-04
 POTENTIAL DENSITY: FITTED DENSITY
 NUMBER OF SCF ITERATIONS: 1000
 DIIS ACCELERATION: ON
 XC-POTENTIAL: PBE96 - PBE
 GRID TECHNIQUE: FIXED
 GRID PRUNING: ON
 GRID METHOD: DIRECT
 GRID TYPE: (99,590)p
 ATOMIC WEIGHT FUNCTION: BECKE SCREENED
 RADIAL QUADRATURE TYPE: EULER-MACLAURIN
 SCF METHODE: DIRECT & DOUBLE ASYMPTOTIC EXPANSION
 FREEZE AUXILIARY FUNCTIONS: OFF
 ANALYTICAL FIT SOLVER: DIAGONAL SVD
 SVD THRESHOLD: 0.100E-05
 SCF SCREENING: 0.625E-11
 SYMMETRY USE: NONE
 ROTATION OF THE ANGULAR GRIDS: OFF
 SCF PRINTING UNTIL CYCLE 0
 SPHERICAL ORBITALS WILL BE USED
 
 *** SADDLE INTERPOLATION OPTIONS ***
 
 SADDLE TOLERANCE: 0.100
 NUMBER OF INTERPOLATION STEPS: 500
 INTERPOLATION DISTANCE REDUCTION [%]: 5.00
 REACTANT-PRODUCT ALIGNMENT ENABLED
 
 *** PRINT OPTIONS ***
 
 PRINT OPTIMIZATION INFORMATION
 PRINT SADDLE DEBUG OUTPUT
 
 *** OUTPUT OPTIONS ***
 
 SADDLE OPTIMIZATIONS NOT REMOVED
 
 *** ACTIVATED INTERFACE PORTS ***
 
 FILE deMon.mol WILL BE WRITTEN
 
 
 *** GEOMETRY ***


 INPUT ORIENTATION IN ANGSTROM

  NO.  ATOM        X            Y            Z      Z-ATOM   MASS   TYPE OPTXYZ

    1  C        -0.286932     0.001894    -0.008721     6    12.011  QM       
    2  N         0.887453    -0.001377     0.006432     7    14.007  QM       
    3  H        -1.370832     0.005145    -0.022619     1     1.008  QM       
    4  H        -3.768720    -0.381144     0.017791     1     1.008  QM       
    5  H        -3.773652     0.372562     0.019372     1     1.008  QM       


 
 
 *** ERI STATISTIC ***
 
 Est. Integrated ERIs: 259560
 Est. Asymptotic ERIS: 0
                                                                                

 INPUT                            STEP TIME:     0.051  TOTAL TIME:       0.166
 
 *** THE INPUT ORIENTATION IS USED ***
 
 POINT GROUP: C1
 
 GROUP ORDER: 1


 STANDARD ORIENTATION IN ANGSTROM

  NO.  ATOM        X              Y              Z        Z-ATOM   MASS   TYPE

    1  C        -0.286932       0.001894      -0.008721       6    12.011  QM
    2  N         0.887453      -0.001377       0.006432       7    14.007  QM
    3  H        -1.370832       0.005145      -0.022619       1     1.008  QM
    4  H        -3.768720      -0.381144       0.017791       1     1.008  QM
    5  H        -3.773652       0.372562       0.019371       1     1.008  QM
                                                                                

 SYMMETRY ANALYSIS                STEP TIME:     0.000  TOTAL TIME:       0.170
 
 NUMBER OF TB ORBITALS: 13
                                                                                

 START GUESS                      STEP TIME:     1.583  TOTAL TIME:       1.753
 
 
 GENERAL BASIS SET: (DZVP-GGA)
 
 NUMBER OF SHELLS: 21
 NUMBER OF ORBITALS: 45
 NUMBER OF PRIMITIVE GAUSSIAN EXPONENTS: 48
 
 
 GENERAL AUXIS SET: (GEN-A2*)
 
 NUMBER OF AUXILIARY FUNCTION SETS: 26
 NUMBER OF AUXILIARY FUNCTION SHELLS: 62
 NUMBER OF AUXILIARY FUNCTION: 252
 
 
 
 *** WARNING IN INVCDERI ***
 
 *** 3 COULOMB EIGENVALUES ARE QUENCHED ***
                                                                                

 MPI AUXILIARY FUNCTION FIT       STEP TIME:     0.025  TOTAL TIME:       1.782  
                                                                                

 CORE INTEGRALS                   STEP TIME:     0.029  TOTAL TIME:       1.784
                                                                                

 NULLSPACE                        STEP TIME:     0.003  TOTAL TIME:       1.792
                                                                                

 FIXED GRID GENERATION            STEP TIME:     0.000  TOTAL TIME:       1.810

 CYCLE:    1    EUPPER =     -109.373040626714    CDMIX =        0.300000000000
 CYCLE:    1    ELOWER =     -178.842822419623    SHIFT =        0.000000000000
 CYCLE:    1    EXC    =      -12.761359129646    ERCDC =        9.910617241222
 CYCLE:    1    ETOTAL =     -122.134399756359    ERROR =       69.469781792910

 CYCLE:    2    EUPPER =     -108.708365841297    CDMIX =        0.300000000000
 CYCLE:    2    ELOWER =     -109.378218166695    SHIFT =        0.000000000000
 CYCLE:    2    EXC    =      -12.954792401153    ERCDC =        0.872359337851
 CYCLE:    2    ETOTAL =     -121.663158242449    ERROR =        0.669852325398

 CYCLE:    3    EUPPER =     -109.009881138450    CDMIX =        0.300000000000
 CYCLE:    3    ELOWER =     -109.164224692252    SHIFT =        0.000000000000
 CYCLE:    3    EXC    =      -13.091123015124    ERCDC =        0.401858569404
 CYCLE:    3    ETOTAL =     -122.101004153573    ERROR =        0.154343553802

 CYCLE:    4    EUPPER =     -109.219166213132    CDMIX =        0.300000000000
 CYCLE:    4    ELOWER =     -109.254876239789    SHIFT =        0.000000000000
 CYCLE:    4    EXC    =      -13.144199249043    ERCDC =        0.169333496224
 CYCLE:    4    ETOTAL =     -122.363365462175    ERROR =        0.035710026658

 CYCLE:    5    EUPPER =     -109.245144547210    CDMIX =        0.300000000000
 CYCLE:    5    ELOWER =     -109.255384182241    SHIFT =        0.000000000000
 CYCLE:    5    EXC    =      -13.177633101111    ERCDC =        0.074337492689
 CYCLE:    5    ETOTAL =     -122.422777648320    ERROR =        0.010239635032

 CYCLE:    6    EUPPER =     -109.279271593464    CDMIX =        0.300000000000
 CYCLE:    6    ELOWER =     -109.282382303748    SHIFT =        0.000000000000
 CYCLE:    6    EXC    =      -13.191892762106    ERCDC =        0.045586333283
 CYCLE:    6    ETOTAL =     -122.471164355570    ERROR =        0.003110710284

 CYCLE:    7    EUPPER =     -109.283858766452    CDMIX =        0.300000000000
 CYCLE:    7    ELOWER =     -109.284984070955    SHIFT =        0.000000000000
 CYCLE:    7    EXC    =      -13.200776056230    ERCDC =        0.020881468738
 CYCLE:    7    ETOTAL =     -122.484634822682    ERROR =        0.001125304504

 CYCLE:    8    EUPPER =     -109.290487114538    CDMIX =        0.300000000000
 CYCLE:    8    ELOWER =     -109.290897103056    SHIFT =        0.000000000000
 CYCLE:    8    EXC    =      -13.210828865074    EDIIS =        0.014134652157
 CYCLE:    8    ETOTAL =     -122.501315979612    ERROR =        0.000409988518

 CYCLE:    9    EUPPER =     -109.286107636744    CDMIX =        0.200000000000
 CYCLE:    9    ELOWER =     -109.287231348335    SHIFT =        0.000000000000
 CYCLE:    9    EXC    =      -13.210613720756    EDIIS =        0.036388758448
 CYCLE:    9    ETOTAL =     -122.496721357500    ERROR =        0.001123711591

 CYCLE:   10    EUPPER =     -109.293950688883    CDMIX =        0.200000000000
 CYCLE:   10    ELOWER =     -109.293958993828    SHIFT =        0.000000000000
 CYCLE:   10    EXC    =      -13.211461122821    EDIIS =        0.003454801609
 CYCLE:   10    ETOTAL =     -122.505411811705    ERROR =        0.000008304945

 CYCLE:   11    EUPPER =     -109.294625999199    CDMIX =        0.200000000000
 CYCLE:   11    ELOWER =     -109.294626157618    SHIFT =        0.000000000000
 CYCLE:   11    EXC    =      -13.211400466691    EDIIS =        0.000441668940
 CYCLE:   11    ETOTAL =     -122.506026465890    ERROR =        0.000000158419

 CYCLE:   12    EUPPER =     -109.294467118067    CDMIX =        0.100000000000
 CYCLE:   12    ELOWER =     -109.294467120938    SHIFT =        0.000000000000
 CYCLE:   12    EXC    =      -13.211413567326    ERCDC =        0.000054012460
 CYCLE:   12    ETOTAL =     -122.505880685393    ERROR =        0.000000002871
 
 *** SCF CONVERGED ***
 

 ELECTRONIC CORE ENERGY      =       -182.185208354
 ELECTRONIC COULOMB ENERGY   =         72.890741235
 ELECTRONIC HARTREE ENERGY   =       -109.294467118

 EXCHANGE ENERGY             =        -12.727040783
 CORRELATION ENERGY          =         -0.484372784
 EXCHANGE-CORRELATION ENERGY =        -13.211413567

 ELECTRONIC SCF ENERGY       =       -122.505880685
 NUCLEAR-REPULSION ENERGY    =         28.027293548
 TOTAL SCF ENERGY            =        -94.478587137
                                                                                

 SCF ITERATION                    STEP TIME:     0.418  TOTAL TIME:       2.249
 
 
 
 *********************************************
 *** TRANSITION STATE SADDLE INTERPOLATION ***
 *********************************************


 UNRELAXED COORDINATES OF SADDLE STEP 0 IN ANGSTROM

  NO.  ATOM        X              Y              Z        Z-ATOM   MASS   TYPE

    1  C         0.000000       0.000000       0.000000       6    12.011  QM
    2  N         0.000000       0.000000       1.285639       7    14.007  QM
    3  H         0.973314       0.000000      -0.521492       1     1.008  QM
    4  H        -0.971864       0.000000       1.645349       1     1.008  QM
    5  H        -0.902172       0.000000      -0.645522       1     1.008  QM


 UNRELAXED SCF-ENERGY CALCULATED IN 12 CYCLES
 
 UNRELAXED TOTAL SADDLE ENERGY = -94.515195491923
 


 ALIGNED COORDINATES OF REFERENCE STRUCTURE IN ANGSTROM

  NO.  ATOM        X              Y              Z        Z-ATOM   MASS   TYPE

    1  C        -0.637155      -0.018780       0.000000       6    12.011  QM
    2  N         0.644522       0.082075       0.000000       7    14.007  QM
    3  H        -1.233394       0.910625       0.000000       1     1.008  QM
    4  H         1.079363      -0.858576       0.000000       1     1.008  QM
    5  H        -1.209915      -0.968811       0.000000       1     1.008  QM


 ALIGNED COORDINATES OF REACTANT IN ANGSTROM

  NO.  ATOM        X              Y              Z        Z-ATOM   MASS   TYPE

    1  C        -0.246010      -0.147602      -0.010125       6    12.011  QM
    2  N         0.755860       0.464898       0.012697       7    14.007  QM
    3  H        -1.170793      -0.712740      -0.031042       1     1.008  QM
    4  H        -3.006630      -2.301354      -0.113064       1     1.008  QM
    5  H        -3.394762      -1.687430       0.088308       1     1.008  QM

 SIMILARITY INDEX: 0.492
 


 UNRELAXED COORDINATES OF SADDLE STEP 1 IN ANGSTROM

  NO.  ATOM        X              Y              Z        Z-ATOM   MASS   TYPE

    1  C        -0.617598      -0.025221      -0.000506       6    12.011  QM
    2  N         0.650089       0.101216       0.000635       7    14.007  QM
    3  H        -1.230264       0.829457      -0.001552       1     1.008  QM
    4  H         0.875064      -0.930715      -0.005653       1     1.008  QM
    5  H        -1.319157      -1.004742       0.004415       1     1.008  QM


 UNRELAXED SCF-ENERGY CALCULATED IN 12 CYCLES
 
 UNRELAXED TOTAL SADDLE ENERGY = -94.501125810885
 
 
 
 
 ***************************************
 *** MOLECULAR GEOMETRY OPTIMIZATION ***
 ***************************************
 
 INTERPOLATION DISTANCE: 9.0673716958
 
 *** ACTIVE DEGREES OF FREEDOM: 9 ***
 
 *** ENTERING OPTIMIZATION CYCLE: 1 ***
 

 PROJECTED CARTESIAN GRADIENTS IN A.U.

  NO.  ATOM        X             Y             Z

    1  C        0.033122      0.015253     -0.000340
    2  N       -0.017937      0.011438      0.000292
    3  H        0.018214     -0.041341      0.000022
    4  H       -0.028166     -0.021812     -0.000664
    5  H       -0.037518     -0.032137      0.000726


 ACTIVE CARTESIAN GRADIENTS

              1          2          3          4          5          6
           0.043268   0.025833  -0.000680   0.021915   0.053422   0.000742

              7          8          9
           0.039527  -0.007049   0.006860


 FULL LOCAL GRADIENT

              1          2          3          4          5          6
          -0.066008  -0.037003  -0.000636   0.023586  -0.020341   0.001117

              7          8          9
          -0.013350  -0.001797  -0.025580


 TANGENTIAL LOCAL GRADIENTS IN A.U.

              1          2          3          4          5          6
          -0.037003  -0.000636   0.023586  -0.020341   0.001117  -0.013350

              7          8
          -0.001797  -0.025580
 
 RMSQ FORCE :   0.0199271  MAXIMUM :   0.0003000  CONVERGED : NO
 MAX FORCE  :   0.0370030  MAXIMUM :   0.0004500  CONVERGED : NO
 RMSQ FORCE6:   4.9800729  MAXIMUM6:   0.0003000  CONVERGED : NO
 MAX FORCE6 :   4.9629970  MAXIMUM6:   0.0004500  CONVERGED : NO
 


 HESSIAN EIGENVALUES


                1           2           3           4           5           6
             1.00000     1.00000     1.00000     1.00000     1.00000     1.00000
 


                7           8
             1.00000     1.00000
 


 LAMBDA FOR LMQA STEP: 0.00

  |TANGENTIAL STEP| =   0.056362  |PARALLEL STEP| =   0.000175


 STEP IN NORMAL COORDINATES

              1          2          3          4          5          6
          -0.027185  -0.030569   0.000035   0.019889  -0.016494   0.001080

              7          8          9
          -0.014979  -0.000941  -0.024682

 DISPLACEMENT STEP IN ANGSTROM

  NO.  ATOM        X             Y             Z

    1  C       -0.011012     -0.009371      0.000005
    2  N        0.013766      0.002225      0.000138
    3  H       -0.009199      0.009717     -0.000283
    4  H       -0.011164      0.003335     -0.000381
    5  H        0.007062      0.011005      0.000135


 ACTIVE CARTESIAN DISPLACEMENT STEP

              1          2          3          4          5          6
          -0.027185  -0.030569   0.000035   0.019889  -0.016494   0.001080

              7          8          9
          -0.014979  -0.000941  -0.024682
 
 PREDICTED ENERGY CHANGE: -0.001576784
 
 INTERPOLATION DISTANCE: 9.0673716958
 
 *** SCFTOL TIGHTEN TO 0.100E-06 ***
 
 *** CDFTOL TIGHTEN TO 0.750E-04 ***


 COORDINATES OF OPTIMIZATION STEP 1 IN ANGSTROM

  NO.  ATOM        X              Y              Z        Z-ATOM   MASS   TYPE

    1  C        -0.628610      -0.034592      -0.000501       6    12.011  QM
    2  N         0.663855       0.103441       0.000773       7    14.007  QM
    3  H        -1.239463       0.839174      -0.001835       1     1.008  QM
    4  H         0.863900      -0.927380      -0.006034       1     1.008  QM
    5  H        -1.312095      -0.993737       0.004550       1     1.008  QM


 
 NEW SCF-ENERGY CALCULATED IN 9 CYCLES
 

 TOTAL ENERGY    =        -94.503063464

 ENERGY CHANGE =         -0.001937653
 ENERGY RATIO  =          1.228864278
 TRUST RADIUS  =          0.200000000
 
 BFGS DELTA*GAMMA: 0.243E-02
 
 BFGS DELTA*DE2*DELTA: 0.318E-02
 
 *** ENTERING OPTIMIZATION CYCLE: 2 ***
 

 PROJECTED CARTESIAN GRADIENTS IN A.U.

  NO.  ATOM        X             Y             Z

    1  C        0.002778      0.002452     -0.000350
    2  N        0.012648      0.015102      0.000319
    3  H        0.011997     -0.027554     -0.000006
    4  H       -0.033352     -0.015773     -0.000676
    5  H       -0.035382     -0.021436      0.000704


 ACTIVE CARTESIAN GRADIENTS

              1          2          3          4          5          6
           0.003630   0.004242  -0.000681   0.036743   0.043058   0.000790

              7          8          9
           0.033453  -0.004555   0.001561


 FULL LOCAL GRADIENT

              1          2          3          4          5          6
          -0.060460  -0.005057   0.000590  -0.011605  -0.011007   0.000901

              7          8          9
          -0.009634  -0.003376  -0.018342


 TANGENTIAL LOCAL GRADIENTS IN A.U.

              1          2          3          4          5          6
          -0.005057   0.000590  -0.011605  -0.011007   0.000901  -0.009634

              7          8
          -0.003376  -0.018342

 COSANG =         0.489422887
 
 RMSQ FORCE :   0.0095078  MAXIMUM :   0.0003000  CONVERGED : NO
 MAX FORCE  :   0.0183418  MAXIMUM :   0.0004500  CONVERGED : NO
 RMSQ FORCE6:   4.4636344  MAXIMUM6:   0.0003000  CONVERGED : NO
 MAX FORCE6 :   4.4557384  MAXIMUM6:   0.0004500  CONVERGED : NO
 RMSQ DR    :   0.0187876  MAXIMUM :   0.0012000  CONVERGED : NO
 MAX DR     :   0.0305690  MAXIMUM :   0.0018000  CONVERGED : NO
 


 HESSIAN EIGENVALUES


                1           2           3           4           5           6
             0.51877     1.00000     1.00000     1.00000     1.00000     1.00000
 


                7           8
             1.00000     1.47329
 


 LAMBDA FOR LMQA STEP: 0.00

  |TANGENTIAL STEP| =   0.045539  |PARALLEL STEP| =   0.000114


 STEP IN NORMAL COORDINATES

              1          2          3          4          5          6
           0.006521  -0.019946   0.000132   0.007782  -0.016807   0.001457

              7          8          9
          -0.018666  -0.003893  -0.030409

 DISPLACEMENT STEP IN ANGSTROM

  NO.  ATOM        X             Y             Z

    1  C        0.002641     -0.005874      0.000037
    2  N        0.000399     -0.000039      0.000163
    3  H       -0.010285      0.007463     -0.000393
    4  H       -0.011408      0.002010     -0.000517
    5  H        0.011090      0.010952      0.000175


 ACTIVE CARTESIAN DISPLACEMENT STEP

              1          2          3          4          5          6
           0.006521  -0.019946   0.000132   0.007782  -0.016807   0.001457

              7          8          9
          -0.018666  -0.003893  -0.030409
 
 PREDICTED ENERGY CHANGE: -0.000572619
 
 INTERPOLATION DISTANCE: 9.0673716958


 COORDINATES OF OPTIMIZATION STEP 2 IN ANGSTROM

  NO.  ATOM        X              Y              Z        Z-ATOM   MASS   TYPE

    1  C        -0.625969      -0.040467      -0.000464       6    12.011  QM
    2  N         0.664253       0.103401       0.000936       7    14.007  QM
    3  H        -1.249748       0.846636      -0.002228       1     1.008  QM
    4  H         0.852492      -0.925369      -0.006551       1     1.008  QM
    5  H        -1.301005      -0.982785       0.004725       1     1.008  QM


 
 NEW SCF-ENERGY CALCULATED IN 10 CYCLES
 

 TOTAL ENERGY    =        -94.503796690

 ENERGY CHANGE =         -0.000733225
 ENERGY RATIO  =          1.280476933
 TRUST RADIUS  =          0.200000000
 
 BFGS DELTA*GAMMA: 0.834E-03
 
 BFGS DELTA*DE2*DELTA: 0.116E-02
 
 *** ENTERING OPTIMIZATION CYCLE: 3 ***
 

 PROJECTED CARTESIAN GRADIENTS IN A.U.

  NO.  ATOM        X             Y             Z

    1  C        0.007870     -0.007071     -0.000339
    2  N        0.010564      0.016180      0.000335
    3  H        0.005297     -0.013218     -0.000048
    4  H       -0.038133     -0.011842     -0.000723
    5  H       -0.033711     -0.010844      0.000693


 ACTIVE CARTESIAN GRADIENTS

              1          2          3          4          5          6
           0.010285  -0.012938  -0.000662   0.038233   0.033500   0.000873

              7          8          9
           0.025822  -0.001639  -0.003139


 FULL LOCAL GRADIENT

              1          2          3          4          5          6
          -0.056952   0.009822   0.000150  -0.001996  -0.000006   0.000751

              7          8          9
          -0.003211  -0.005652  -0.012285


 TANGENTIAL LOCAL GRADIENTS IN A.U.

              1          2          3          4          5          6
           0.009822   0.000150  -0.001996  -0.000006   0.000751  -0.003211

              7          8
          -0.005652  -0.012285

 COSANG =         0.541255672
 
 RMSQ FORCE :   0.0060646  MAXIMUM :   0.0003000  CONVERGED : NO
 MAX FORCE  :   0.0122852  MAXIMUM :   0.0004500  CONVERGED : NO
 RMSQ FORCE6:   3.8682910  MAXIMUM6:   0.0003000  CONVERGED : NO
 MAX FORCE6 :   3.8634841  MAXIMUM6:   0.0004500  CONVERGED : NO
 RMSQ DR    :   0.0151796  MAXIMUM :   0.0012000  CONVERGED : NO
 MAX DR     :   0.0304087  MAXIMUM :   0.0018000  CONVERGED : NO
 


 HESSIAN EIGENVALUES


                1           2           3           4           5           6
             0.30745     0.99998     1.00000     1.00000     1.00000     1.00000
 


                7           8
             1.30732     1.36867
 


 LAMBDA FOR LMQA STEP: 0.00

  |TANGENTIAL STEP| =   0.035812  |PARALLEL STEP| =   0.000071


 STEP IN NORMAL COORDINATES

              1          2          3          4          5          6
           0.003148   0.001703   0.000191   0.002217  -0.009810   0.001572

              7          8          9
          -0.014368  -0.008639  -0.029749

 DISPLACEMENT STEP IN ANGSTROM

  NO.  ATOM        X             Y             Z

    1  C        0.001275      0.000542      0.000053
    2  N       -0.000546     -0.001856      0.000168
    3  H       -0.007631     -0.000854     -0.000436
    4  H       -0.008425     -0.000059     -0.000557
    5  H        0.013690      0.005963      0.000184


 ACTIVE CARTESIAN DISPLACEMENT STEP

              1          2          3          4          5          6
           0.003148   0.001703   0.000191   0.002217  -0.009810   0.001572

              7          8          9
          -0.014368  -0.008639  -0.029749
 
 PREDICTED ENERGY CHANGE: -0.000245904
 
 INTERPOLATION DISTANCE: 9.0673716958


 COORDINATES OF OPTIMIZATION STEP 3 IN ANGSTROM

  NO.  ATOM        X              Y              Z        Z-ATOM   MASS   TYPE

    1  C        -0.624695      -0.039925      -0.000411       6    12.011  QM
    2  N         0.663708       0.101545       0.001104       7    14.007  QM
    3  H        -1.257379       0.845782      -0.002664       1     1.008  QM
    4  H         0.844067      -0.925429      -0.007109       1     1.008  QM
    5  H        -1.287315      -0.976822       0.004909       1     1.008  QM


 
 NEW SCF-ENERGY CALCULATED IN 9 CYCLES
 

 TOTAL ENERGY    =        -94.504195866

 ENERGY CHANGE =         -0.000399176
 ENERGY RATIO  =          1.623297771
 TRUST RADIUS  =          0.200000000
 
 BFGS DELTA*GAMMA: 0.195E-03
 
 BFGS DELTA*DE2*DELTA: 0.500E-03
 
 *** ENTERING OPTIMIZATION CYCLE: 4 ***
 

 PROJECTED CARTESIAN GRADIENTS IN A.U.

  NO.  ATOM        X             Y             Z

    1  C        0.009658     -0.009312     -0.000331
    2  N        0.008948      0.015394      0.000352
    3  H        0.003366     -0.010514     -0.000090
    4  H       -0.039612     -0.008934     -0.000775
    5  H       -0.030448     -0.005793      0.000696


 ACTIVE CARTESIAN GRADIENTS

              1          2          3          4          5          6
           0.012621  -0.016999  -0.000647   0.036937   0.028424   0.000961

              7          8          9
           0.023553  -0.003251  -0.006525


 FULL LOCAL GRADIENT

              1          2          3          4          5          6
          -0.054397   0.013119   0.000006   0.001580   0.003990   0.000554

              7          8          9
          -0.002304  -0.003515  -0.007886


 TANGENTIAL LOCAL GRADIENTS IN A.U.

              1          2          3          4          5          6
           0.013119   0.000006   0.001580   0.003990   0.000554  -0.002304

              7          8
          -0.003515  -0.007886

 COSANG =         0.886719733
 
 RMSQ FORCE :   0.0058168  MAXIMUM :   0.0003000  CONVERGED : NO
 MAX FORCE  :   0.0131190  MAXIMUM :   0.0004500  CONVERGED : NO
 RMSQ FORCE6:   3.1586055  MAXIMUM6:   0.0003000  CONVERGED : NO
 MAX FORCE6 :   3.1539994  MAXIMUM6:   0.0004500  CONVERGED : NO
 RMSQ DR    :   0.0119375  MAXIMUM :   0.0012000  CONVERGED : NO
 MAX DR     :   0.0297490  MAXIMUM :   0.0018000  CONVERGED : NO
 


 HESSIAN EIGENVALUES


                1           2           3           4           5           6
             0.12931     0.99973     1.00000     1.00000     1.00000     1.00987
 


                7           8
             1.14086     1.43529
 


 LAMBDA FOR LMQA STEP: 0.00

  |TANGENTIAL STEP| =   0.077564  |PARALLEL STEP| =   0.000332


 STEP IN NORMAL COORDINATES

              1          2          3          4          5          6
           0.004452   0.022289   0.000514   0.001499  -0.012898   0.003570

              7          8          9
          -0.031109  -0.018097  -0.063425

 DISPLACEMENT STEP IN ANGSTROM

  NO.  ATOM        X             Y             Z

    1  C        0.001803      0.006684      0.000142
    2  N       -0.001826     -0.005119      0.000371
    3  H       -0.015573     -0.007076     -0.001006
    4  H       -0.015533     -0.004005     -0.001265
    5  H        0.031689      0.007091      0.000398


 ACTIVE CARTESIAN DISPLACEMENT STEP

              1          2          3          4          5          6
           0.004452   0.022289   0.000514   0.001499  -0.012898   0.003570

              7          8          9
          -0.031109  -0.018097  -0.063425
 
 PREDICTED ENERGY CHANGE: -0.000436760
 
 INTERPOLATION DISTANCE: 9.0673716958


 COORDINATES OF OPTIMIZATION STEP 4 IN ANGSTROM

  NO.  ATOM        X              Y              Z        Z-ATOM   MASS   TYPE

    1  C        -0.622892      -0.033242      -0.000269       6    12.011  QM
    2  N         0.661882       0.096426       0.001475       7    14.007  QM
    3  H        -1.272952       0.838706      -0.003671       1     1.008  QM
    4  H         0.828534      -0.929434      -0.008373       1     1.008  QM
    5  H        -1.255627      -0.969731       0.005306       1     1.008  QM


 
 NEW SCF-ENERGY CALCULATED IN 9 CYCLES
 

 TOTAL ENERGY    =        -94.504773225

 ENERGY CHANGE =         -0.000577359
 ENERGY RATIO  =          1.321912629
 TRUST RADIUS  =          0.200000000
 
 BFGS DELTA*GAMMA: 0.631E-03
 
 BFGS DELTA*DE2*DELTA: 0.908E-03
 
 *** ENTERING OPTIMIZATION CYCLE: 5 ***
 

 PROJECTED CARTESIAN GRADIENTS IN A.U.

  NO.  ATOM        X             Y             Z

    1  C        0.012111     -0.008882     -0.000311
    2  N        0.005068      0.012959      0.000389
    3  H        0.002100     -0.012076     -0.000183
    4  H       -0.039960     -0.005738     -0.000903
    5  H       -0.022839      0.000166      0.000711


 ACTIVE CARTESIAN GRADIENTS

              1          2          3          4          5          6
           0.015823  -0.016270  -0.000614   0.032143   0.022509   0.001169

              7          8          9
           0.021086  -0.008532  -0.012177


 FULL LOCAL GRADIENT

              1          2          3          4          5          6
          -0.049998   0.011387  -0.000148   0.006155   0.006479   0.000131

              7          8          9
          -0.002378   0.002676  -0.000485


 TANGENTIAL LOCAL GRADIENTS IN A.U.

              1          2          3          4          5          6
           0.011387  -0.000148   0.006155   0.006479   0.000131  -0.002378

              7          8
           0.002676  -0.000485

 COSANG =         0.753362823
 
 RMSQ FORCE :   0.0052750  MAXIMUM :   0.0003000  CONVERGED : NO
 MAX FORCE  :   0.0113870  MAXIMUM :   0.0004500  CONVERGED : NO
 RMSQ FORCE6:   2.2337194  MAXIMUM6:   0.0003000  CONVERGED : NO
 MAX FORCE6 :   2.2310073  MAXIMUM6:   0.0004500  CONVERGED : NO
 RMSQ DR    :   0.0258548  MAXIMUM :   0.0012000  CONVERGED : NO
 MAX DR     :   0.0634248  MAXIMUM :   0.0018000  CONVERGED : NO
 


 HESSIAN EIGENVALUES


                1           2           3           4           5           6
             0.09732     0.96265     1.00000     1.00000     1.00024     1.00090
 


                7           8
             1.07817     1.45771
 


 LAMBDA FOR LMQA STEP: 0.00

  |TANGENTIAL STEP| =   0.040757  |PARALLEL STEP| =   0.000092


 STEP IN NORMAL COORDINATES

              1          2          3          4          5          6
          -0.000395   0.022703   0.000364   0.000231   0.000051   0.001815

              7          8          9
          -0.016699  -0.004444  -0.029042

 DISPLACEMENT STEP IN ANGSTROM

  NO.  ATOM        X             Y             Z

    1  C       -0.000160      0.006748      0.000100
    2  N       -0.000626     -0.002942      0.000177
    3  H       -0.007723     -0.005289     -0.000537
    4  H       -0.005532     -0.005276     -0.000642
    5  H        0.016144     -0.001761      0.000172


 ACTIVE CARTESIAN DISPLACEMENT STEP

              1          2          3          4          5          6
          -0.000395   0.022703   0.000364   0.000231   0.000051   0.001815

              7          8          9
          -0.016699  -0.004444  -0.029042
 
 PREDICTED ENERGY CHANGE: -0.000160428
 
 INTERPOLATION DISTANCE: 9.0673716958


 COORDINATES OF OPTIMIZATION STEP 5 IN ANGSTROM

  NO.  ATOM        X              Y              Z        Z-ATOM   MASS   TYPE

    1  C        -0.623052      -0.026494      -0.000169       6    12.011  QM
    2  N         0.661256       0.093484       0.001652       7    14.007  QM
    3  H        -1.280676       0.833418      -0.004208       1     1.008  QM
    4  H         0.823001      -0.934709      -0.009015       1     1.008  QM
    5  H        -1.239483      -0.971491       0.005478       1     1.008  QM


 
 NEW SCF-ENERGY CALCULATED IN 9 CYCLES
 

 TOTAL ENERGY    =        -94.505003028

 ENERGY CHANGE =         -0.000229803
 ENERGY RATIO  =          1.432435869
 TRUST RADIUS  =          0.200000000
 
 BFGS DELTA*GAMMA: 0.192E-03
 
 BFGS DELTA*DE2*DELTA: 0.330E-03
 
 *** ENTERING OPTIMIZATION CYCLE: 6 ***
 

 PROJECTED CARTESIAN GRADIENTS IN A.U.

  NO.  ATOM        X             Y             Z

    1  C        0.011675     -0.005288     -0.000304
    2  N        0.003938      0.011661      0.000412
    3  H        0.002846     -0.016708     -0.000225
    4  H       -0.038290     -0.007086     -0.000988
    5  H       -0.019537     -0.001422      0.000727


 ACTIVE CARTESIAN GRADIENTS

              1          2          3          4          5          6
           0.015251  -0.009778  -0.000601   0.029646   0.023750   0.001282

              7          8          9
           0.020995  -0.010653  -0.013321


 FULL LOCAL GRADIENT

              1          2          3          4          5          6
          -0.049065   0.005128  -0.000073   0.004965   0.003498  -0.000041

              7          8          9
          -0.002860   0.004995   0.001102


 TANGENTIAL LOCAL GRADIENTS IN A.U.

              1          2          3          4          5          6
           0.005128  -0.000073   0.004965   0.003498  -0.000041  -0.002860

              7          8
           0.004995   0.001102

 COSANG =         0.890745547
 
 RMSQ FORCE :   0.0034916  MAXIMUM :   0.0003000  CONVERGED : NO
 MAX FORCE  :   0.0051279  MAXIMUM :   0.0004500  CONVERGED : NO
 RMSQ FORCE6:   0.0080191  MAXIMUM6:   0.0003000  CONVERGED : NO
 MAX FORCE6 :   0.0164006  MAXIMUM6:   0.0004500  CONVERGED : NO
 RMSQ DR    :   0.0135857  MAXIMUM :   0.0012000  CONVERGED : NO
 MAX DR     :   0.0290423  MAXIMUM :   0.0018000  CONVERGED : NO
 


 HESSIAN EIGENVALUES


                1           2           3           4           5           6
             0.08721     0.64145     0.99994     1.00000     1.00000     1.00104
 


                7           8
             1.11822     1.36174
 


 LAMBDA FOR LMQA STEP: 0.00

  |TANGENTIAL STEP| =   0.026760  |PARALLEL STEP| =   0.000039


 STEP IN NORMAL COORDINATES

              1          2          3          4          5          6
          -0.002435   0.018326   0.000343   0.001675   0.004300   0.000962

              7          8          9
          -0.011824   0.004424  -0.013878

 DISPLACEMENT STEP IN ANGSTROM

  NO.  ATOM        X             Y             Z

    1  C       -0.000987      0.005428      0.000094
    2  N        0.000464     -0.001582      0.000083
    3  H       -0.005209     -0.002064     -0.000336
    4  H       -0.001752     -0.005464     -0.000345
    5  H        0.008636     -0.005312      0.000048


 ACTIVE CARTESIAN DISPLACEMENT STEP

              1          2          3          4          5          6
          -0.002435   0.018326   0.000343   0.001675   0.004300   0.000962

              7          8          9
          -0.011824   0.004424  -0.013878
 
 PREDICTED ENERGY CHANGE: -0.000086019
 
 INTERPOLATION DISTANCE: 9.0673716958
 
 *** SCFTOL TIGHTEN TO 0.500E-07 ***
 
 *** CDFTOL TIGHTEN TO 0.250E-04 ***


 COORDINATES OF OPTIMIZATION STEP 6 IN ANGSTROM

  NO.  ATOM        X              Y              Z        Z-ATOM   MASS   TYPE

    1  C        -0.624038      -0.021066      -0.000075       6    12.011  QM
    2  N         0.661720       0.091902       0.001735       7    14.007  QM
    3  H        -1.285885       0.831354      -0.004543       1     1.008  QM
    4  H         0.821250      -0.940174      -0.009360       1     1.008  QM
    5  H        -1.230847      -0.976804       0.005527       1     1.008  QM


 
 NEW SCF-ENERGY CALCULATED IN 9 CYCLES
 

 TOTAL ENERGY    =        -94.505110666

 ENERGY CHANGE =         -0.000107638
 ENERGY RATIO  =          1.251335025
 TRUST RADIUS  =          0.200000000
 
 BFGS DELTA*GAMMA: 0.133E-03
 
 BFGS DELTA*DE2*DELTA: 0.176E-03
 
 *** ENTERING OPTIMIZATION CYCLE: 7 ***
 

 PROJECTED CARTESIAN GRADIENTS IN A.U.

  NO.  ATOM        X             Y             Z

    1  C        0.009818     -0.001816     -0.000299
    2  N        0.004737      0.011260      0.000428
    3  H        0.003333     -0.020095     -0.000249
    4  H       -0.036423     -0.010129     -0.001050
    5  H       -0.018460     -0.005483      0.000736


 ACTIVE CARTESIAN GRADIENTS

              1          2          3          4          5          6
           0.012824  -0.003481  -0.000589   0.029199   0.027172   0.001345

              7          8          9
           0.020750  -0.010157  -0.012749


 FULL LOCAL GRADIENT

              1          2          3          4          5          6
          -0.049385  -0.000337   0.000073   0.001305  -0.000401  -0.000089

              7          8          9
          -0.002298   0.004416   0.000507


 TANGENTIAL LOCAL GRADIENTS IN A.U.

              1          2          3          4          5          6
          -0.000337   0.000073   0.001305  -0.000401  -0.000089  -0.002298

              7          8
           0.004416   0.000507

 COSANG =         0.633674021
 
 RMSQ FORCE :   0.0018380  MAXIMUM :   0.0003000  CONVERGED : NO
 MAX FORCE  :   0.0044155  MAXIMUM :   0.0004500  CONVERGED : NO
 RMSQ FORCE6:   0.0046275  MAXIMUM6:   0.0003000  CONVERGED : NO
 MAX FORCE6 :   0.0087262  MAXIMUM6:   0.0004500  CONVERGED : NO
 RMSQ DR    :   0.0089199  MAXIMUM :   0.0012000  CONVERGED : NO
 MAX DR     :   0.0183256  MAXIMUM :   0.0018000  CONVERGED : NO
 


 HESSIAN EIGENVALUES


                1           2           3           4           5           6
             0.08554     0.46956     0.99981     1.00000     1.00000     1.00169
 


                7           8
             1.15749     1.38036
 


 LAMBDA FOR LMQA STEP: 0.00

  |TANGENTIAL STEP| =   0.009713  |PARALLEL STEP| =   0.000005


 STEP IN NORMAL COORDINATES

              1          2          3          4          5          6
          -0.001084   0.004428   0.000198   0.002255   0.002040   0.000137

              7          8          9
          -0.004534   0.006295  -0.002016

 DISPLACEMENT STEP IN ANGSTROM

  NO.  ATOM        X             Y             Z

    1  C       -0.000439      0.001309      0.000054
    2  N        0.000665     -0.000147      0.000001
    3  H       -0.002173      0.001442     -0.000103
    4  H       -0.000160     -0.002125     -0.000050
    5  H        0.001371     -0.003287     -0.000037


 ACTIVE CARTESIAN DISPLACEMENT STEP

              1          2          3          4          5          6
          -0.001084   0.004428   0.000198   0.002255   0.002040   0.000137

              7          8          9
          -0.004534   0.006295  -0.002016
 
 PREDICTED ENERGY CHANGE: -0.000020014
 
 INTERPOLATION DISTANCE: 9.0673716958
 
 *** SCFTOL TIGHTEN TO 0.250E-07 ***
 
 *** CDFTOL TIGHTEN TO 0.100E-04 ***


 COORDINATES OF OPTIMIZATION STEP 7 IN ANGSTROM

  NO.  ATOM        X              Y              Z        Z-ATOM   MASS   TYPE

    1  C        -0.624478      -0.019757      -0.000021       6    12.011  QM
    2  N         0.662385       0.091755       0.001736       7    14.007  QM
    3  H        -1.288058       0.832796      -0.004646       1     1.008  QM
    4  H         0.821090      -0.942299      -0.009410       1     1.008  QM
    5  H        -1.229476      -0.980091       0.005490       1     1.008  QM


 
 NEW SCF-ENERGY CALCULATED IN 11 CYCLES
 

 TOTAL ENERGY    =        -94.505139038

 ENERGY CHANGE =         -0.000028371
 ENERGY RATIO  =          1.417554451
 TRUST RADIUS  =          0.200000000
 
 BFGS DELTA*GAMMA: 0.239E-04
 
 BFGS DELTA*DE2*DELTA: 0.405E-04
 
 *** ENTERING OPTIMIZATION CYCLE: 8 ***
 

 PROJECTED CARTESIAN GRADIENTS IN A.U.

  NO.  ATOM        X             Y             Z

    1  C        0.009259     -0.001220     -0.000290
    2  N        0.005439      0.011497      0.000430
    3  H        0.002623     -0.019612     -0.000266
    4  H       -0.036029     -0.011635     -0.001064
    5  H       -0.018833     -0.007399      0.000728


 ACTIVE CARTESIAN GRADIENTS

              1          2          3          4          5          6
           0.012094  -0.002394  -0.000571   0.030061   0.028511   0.001356

              7          8          9
           0.019849  -0.008475  -0.012203


 FULL LOCAL GRADIENT

              1          2          3          4          5          6
          -0.049747  -0.001191   0.000093   0.000026  -0.001169  -0.000064

              7          8          9
          -0.000976   0.002623  -0.000138


 TANGENTIAL LOCAL GRADIENTS IN A.U.

              1          2          3          4          5          6
          -0.001191   0.000093   0.000026  -0.001169  -0.000064  -0.000976

              7          8
           0.002623  -0.000138

 COSANG =         0.864817399
 
 RMSQ FORCE :   0.0011539  MAXIMUM :   0.0003000  CONVERGED : NO
 MAX FORCE  :   0.0026235  MAXIMUM :   0.0004500  CONVERGED : NO
 RMSQ FORCE6:   0.0037087  MAXIMUM6:   0.0003000  CONVERGED : NO
 MAX FORCE6 :   0.0076130  MAXIMUM6:   0.0004500  CONVERGED : NO
 RMSQ DR    :   0.0032376  MAXIMUM :   0.0012000  CONVERGED : NO
 MAX DR     :   0.0062949  MAXIMUM :   0.0018000  CONVERGED : NO
 


 HESSIAN EIGENVALUES


                1           2           3           4           5           6
             0.08609     0.33019     0.93571     1.00000     1.00001     1.00042
 


                7           8
             1.02081     1.39262
 


 LAMBDA FOR LMQA STEP: 0.00

  |TANGENTIAL STEP| =   0.007296  |PARALLEL STEP| =   0.000003


 STEP IN NORMAL COORDINATES

              1          2          3          4          5          6
          -0.000507   0.000509   0.000191   0.002392   0.000459  -0.000033

              7          8          9
          -0.002585   0.006304  -0.000569

 DISPLACEMENT STEP IN ANGSTROM

  NO.  ATOM        X             Y             Z

    1  C       -0.000205      0.000149      0.000052
    2  N        0.000656      0.000096     -0.000018
    3  H       -0.001534      0.002349     -0.000064
    4  H       -0.000329     -0.000831      0.000015
    5  H        0.000125     -0.002389     -0.000063


 ACTIVE CARTESIAN DISPLACEMENT STEP

              1          2          3          4          5          6
          -0.000507   0.000509   0.000191   0.002392   0.000459  -0.000033

              7          8          9
          -0.002585   0.006304  -0.000569
 
 PREDICTED ENERGY CHANGE: -0.000010070
 
 INTERPOLATION DISTANCE: 9.0673716958


 COORDINATES OF OPTIMIZATION STEP 8 IN ANGSTROM

  NO.  ATOM        X              Y              Z        Z-ATOM   MASS   TYPE

    1  C        -0.624683      -0.019609       0.000031       6    12.011  QM
    2  N         0.663041       0.091852       0.001718       7    14.007  QM
    3  H        -1.289592       0.835145      -0.004710       1     1.008  QM
    4  H         0.820761      -0.943130      -0.009395       1     1.008  QM
    5  H        -1.229351      -0.982481       0.005427       1     1.008  QM


 
 NEW SCF-ENERGY CALCULATED IN 10 CYCLES
 

 TOTAL ENERGY    =        -94.505150998

 ENERGY CHANGE =         -0.000011961
 ENERGY RATIO  =          1.187792820
 TRUST RADIUS  =          0.200000000
 
 BFGS DELTA*GAMMA: 0.166E-04
 
 BFGS DELTA*DE2*DELTA: 0.204E-04
 
 *** ENTERING OPTIMIZATION CYCLE: 9 ***
 

 PROJECTED CARTESIAN GRADIENTS IN A.U.

  NO.  ATOM        X             Y             Z

    1  C        0.009091     -0.001553     -0.000277
    2  N        0.006057      0.011780      0.000426
    3  H        0.001545     -0.017938     -0.000284
    4  H       -0.036128     -0.012233     -0.001063
    5  H       -0.019376     -0.008380      0.000714


 ACTIVE CARTESIAN GRADIENTS

              1          2          3          4          5          6
           0.011873  -0.002981  -0.000545   0.031158   0.028713   0.001351

              7          8          9
           0.018837  -0.006614  -0.011886


 FULL LOCAL GRADIENT

              1          2          3          4          5          6
          -0.049853  -0.000567   0.000068  -0.000436  -0.000680  -0.000032

              7          8          9
           0.000326   0.000691  -0.000489


 TANGENTIAL LOCAL GRADIENTS IN A.U.

              1          2          3          4          5          6
          -0.000567   0.000068  -0.000436  -0.000680  -0.000032   0.000326

              7          8
           0.000691  -0.000489

 COSANG =         0.691087320
 
 RMSQ FORCE :   0.0004747  MAXIMUM :   0.0003000  CONVERGED : NO
 MAX FORCE  :   0.0006910  MAXIMUM :   0.0004500  CONVERGED : NO
 RMSQ FORCE6:   0.0035497  MAXIMUM6:   0.0003000  CONVERGED : NO
 MAX FORCE6 :   0.0078250  MAXIMUM6:   0.0004500  CONVERGED : NO
 RMSQ DR    :   0.0024321  MAXIMUM :   0.0012000  CONVERGED : NO
 MAX DR     :   0.0063044  MAXIMUM :   0.0018000  CONVERGED : NO
 


 HESSIAN EIGENVALUES


                1           2           3           4           5           6
             0.08571     0.31573     0.79197     1.00000     1.00000     1.00111
 


                7           8
             1.04426     1.37679
 


 LAMBDA FOR LMQA STEP: 0.00

  |TANGENTIAL STEP| =   0.002014  |PARALLEL STEP| =   0.000000


 STEP IN NORMAL COORDINATES

              1          2          3          4          5          6
           0.000141  -0.000644   0.000080   0.000485  -0.000647  -0.000039

              7          8          9
          -0.000054   0.001549  -0.000746

 DISPLACEMENT STEP IN ANGSTROM

  NO.  ATOM        X             Y             Z

    1  C        0.000057     -0.000191      0.000022
    2  N        0.000085     -0.000010     -0.000011
    3  H       -0.000240      0.000779     -0.000021
    4  H       -0.000421      0.000288      0.000019
    5  H        0.000149     -0.000372     -0.000032


 ACTIVE CARTESIAN DISPLACEMENT STEP

              1          2          3          4          5          6
           0.000141  -0.000644   0.000080   0.000485  -0.000647  -0.000039

              7          8          9
          -0.000054   0.001549  -0.000746
 
 PREDICTED ENERGY CHANGE: -0.000001183
 
 INTERPOLATION DISTANCE: 9.0673716958
 
 *** SCFTOL TIGHTEN TO 0.500E-08 ***
 
 *** CDFTOL TIGHTEN TO 0.750E-05 ***


 COORDINATES OF OPTIMIZATION STEP 9 IN ANGSTROM

  NO.  ATOM        X              Y              Z        Z-ATOM   MASS   TYPE

    1  C        -0.624626      -0.019799       0.000052       6    12.011  QM
    2  N         0.663125       0.091842       0.001707       7    14.007  QM
    3  H        -1.289832       0.835924      -0.004731       1     1.008  QM
    4  H         0.820340      -0.942842      -0.009376       1     1.008  QM
    5  H        -1.229202      -0.982853       0.005395       1     1.008  QM


 
 NEW SCF-ENERGY CALCULATED IN 9 CYCLES
 

 TOTAL ENERGY    =        -94.505152579

 ENERGY CHANGE =         -0.000001580
 ENERGY RATIO  =          1.336314762
 TRUST RADIUS  =          0.200000000
 
 BFGS DELTA*GAMMA: 0.159E-05
 
 BFGS DELTA*DE2*DELTA: 0.239E-05
 
 *** ENTERING OPTIMIZATION CYCLE: 10 ***
 

 PROJECTED CARTESIAN GRADIENTS IN A.U.

  NO.  ATOM        X             Y             Z

    1  C        0.009291     -0.001832     -0.000270
    2  N        0.006045      0.011762      0.000423
    3  H        0.001178     -0.017261     -0.000291
    4  H       -0.036333     -0.011906     -0.001057
    5  H       -0.019453     -0.008358      0.000705


 ACTIVE CARTESIAN GRADIENTS

              1          2          3          4          5          6
           0.012135  -0.003484  -0.000532   0.031419   0.028237   0.001345

              7          8          9
           0.018677  -0.006149  -0.011973


 FULL LOCAL GRADIENT

              1          2          3          4          5          6
          -0.049755  -0.000158   0.000040  -0.000168  -0.000060  -0.000026

              7          8          9
           0.000472   0.000229  -0.000370


 TANGENTIAL LOCAL GRADIENTS IN A.U.

              1          2          3          4          5          6
          -0.000158   0.000040  -0.000168  -0.000060  -0.000026   0.000472

              7          8
           0.000229  -0.000370

 COSANG =         0.759773790
 
 RMSQ FORCE :   0.0002425  MAXIMUM :   0.0003000  CONVERGED :YES
 MAX FORCE  :   0.0004717  MAXIMUM :   0.0004500  CONVERGED : NO
 RMSQ FORCE6:   0.0028041  MAXIMUM6:   0.0003000  CONVERGED : NO
 MAX FORCE6 :   0.0056755  MAXIMUM6:   0.0004500  CONVERGED : NO
 RMSQ DR    :   0.0006713  MAXIMUM :   0.0012000  CONVERGED :YES
 MAX DR     :   0.0015489  MAXIMUM :   0.0018000  CONVERGED :YES
 


 HESSIAN EIGENVALUES


                1           2           3           4           5           6
             0.08527     0.30401     0.51707     0.99976     1.00000     1.00043
 


                7           8
             1.09643     1.39743
 


 LAMBDA FOR LMQA STEP: 0.00

  |TANGENTIAL STEP| =   0.001381  |PARALLEL STEP| =   0.000000


 STEP IN NORMAL COORDINATES

              1          2          3          4          5          6
           0.000045  -0.000432   0.000073  -0.000113  -0.000471  -0.000053

              7          8          9
           0.000486   0.000766  -0.000808

 DISPLACEMENT STEP IN ANGSTROM

  NO.  ATOM        X             Y             Z

    1  C        0.000018     -0.000128      0.000020
    2  N       -0.000023     -0.000027     -0.000012
    3  H        0.000147      0.000381     -0.000013
    4  H       -0.000369      0.000344      0.000024
    5  H        0.000245     -0.000180     -0.000033


 ACTIVE CARTESIAN DISPLACEMENT STEP

              1          2          3          4          5          6
           0.000045  -0.000432   0.000073  -0.000113  -0.000471  -0.000053

              7          8          9
           0.000486   0.000766  -0.000808
 
 PREDICTED ENERGY CHANGE: -0.000000431
 
 INTERPOLATION DISTANCE: 9.0673716958
 
 *** SCFTOL TIGHTEN TO 0.100E-08 ***
 
 *** CDFTOL TIGHTEN TO 0.500E-05 ***


 COORDINATES OF OPTIMIZATION STEP 10 IN ANGSTROM

  NO.  ATOM        X              Y              Z        Z-ATOM   MASS   TYPE

    1  C        -0.624608      -0.019927       0.000073       6    12.011  QM
    2  N         0.663103       0.091814       0.001694       7    14.007  QM
    3  H        -1.289686       0.836305      -0.004744       1     1.008  QM
    4  H         0.819971      -0.942498      -0.009353       1     1.008  QM
    5  H        -1.228957      -0.983033       0.005361       1     1.008  QM


 
 NEW SCF-ENERGY CALCULATED IN 9 CYCLES
 

 TOTAL ENERGY    =        -94.505153182

 ENERGY CHANGE =         -0.000000603
 ENERGY RATIO  =          1.399584300
 TRUST RADIUS  =          0.200000000
 
 BFGS DELTA*GAMMA: 0.530E-06
 
 BFGS DELTA*DE2*DELTA: 0.872E-06
 
 *** ENTERING OPTIMIZATION CYCLE: 11 ***
 

 PROJECTED CARTESIAN GRADIENTS IN A.U.

  NO.  ATOM        X             Y             Z

    1  C        0.009373     -0.001958     -0.000265
    2  N        0.006022      0.011697      0.000419
    3  H        0.001082     -0.016988     -0.000297
    4  H       -0.036465     -0.011551     -0.001050
    5  H       -0.019422     -0.008307      0.000697


 ACTIVE CARTESIAN GRADIENTS

              1          2          3          4          5          6
           0.012243  -0.003711  -0.000521   0.031477   0.027855   0.001338

              7          8          9
           0.018750  -0.005984  -0.012085


 FULL LOCAL GRADIENT

              1          2          3          4          5          6
          -0.049654   0.000032   0.000021  -0.000033   0.000310  -0.000024

              7          8          9
           0.000340   0.000075  -0.000224


 TANGENTIAL LOCAL GRADIENTS IN A.U.

              1          2          3          4          5          6
           0.000032   0.000021  -0.000033   0.000310  -0.000024   0.000340

              7          8
           0.000075  -0.000224

 COSANG =         0.683230805
 
 *** CONVERGED BY GRADIENT AND DISPLACEMENT CRITERIA ***
 *** AFTER 10 OPTIMIZATION CYCLES ***
 
 
 RMSQ FORCE :   0.0001841  MAXIMUM :   0.0003000  CONVERGED :YES
 MAX FORCE  :   0.0003404  MAXIMUM :   0.0004500  CONVERGED :YES
 RMSQ FORCE6:   0.0017149  MAXIMUM6:   0.0003000  CONVERGED : NO
 MAX FORCE6 :   0.0029959  MAXIMUM6:   0.0004500  CONVERGED : NO
 RMSQ DR    :   0.0004603  MAXIMUM :   0.0012000  CONVERGED :YES
 MAX DR     :   0.0008075  MAXIMUM :   0.0018000  CONVERGED :YES
 
 
 *** THE GEOMETRY IS OPTIMIZED ***
 
 
 INTERPOLATION DISTANCE: 9.0673716958


 RELAXED PRODUCT COORDINATES OF SADDLE STEP 1 IN ANGSTROM

  NO.  ATOM        X              Y              Z        Z-ATOM   MASS   TYPE

    1  C        -0.624608      -0.019927       0.000073       6    12.011  QM
    2  N         0.663103       0.091814       0.001694       7    14.007  QM
    3  H        -1.289686       0.836305      -0.004744       1     1.008  QM
    4  H         0.819971      -0.942498      -0.009353       1     1.008  QM
    5  H        -1.228957      -0.983033       0.005361       1     1.008  QM


 NUMBER OF CONSTRAINED OPTIMIZATION CYCLES: 10
 
 RELAXED PRODUCT ENERGY = -94.505153181750
 
 ANGLE BETWEEN SUCCESSIVE SADDLE GRADIENTS: 68.805
 
 RMSQ FORCE :   0.0146790  MAXIMUM :   0.0003000  CONVERGED :NO 
 MAX FORCE  :   0.0303685  MAXIMUM :   0.0004500  CONVERGED :NO 


 UNRELAXED COORDINATES OF SADDLE STEP 2 IN ANGSTROM

  NO.  ATOM        X              Y              Z        Z-ATOM   MASS   TYPE

    1  C        -0.605678      -0.026311      -0.000437       6    12.011  QM
    2  N         0.667741       0.110468       0.002244       7    14.007  QM
    3  H        -1.283741       0.758853      -0.006059       1     1.008  QM
    4  H         0.628641      -1.010441      -0.014538       1     1.008  QM
    5  H        -1.337247      -1.018252       0.009508       1     1.008  QM


 UNRELAXED SCF-ENERGY CALCULATED IN 12 CYCLES
 
 UNRELAXED TOTAL SADDLE ENERGY = -94.471642535613
 
 
 
 
 ***************************************
 *** MOLECULAR GEOMETRY OPTIMIZATION ***
 ***************************************
 
 INTERPOLATION DISTANCE: 8.6224230602
 
 *** ACTIVE DEGREES OF FREEDOM: 9 ***
 
 *** ENTERING OPTIMIZATION CYCLE: 1 ***
 

 PROJECTED CARTESIAN GRADIENTS IN A.U.

  NO.  ATOM        X             Y             Z

    1  C        0.035555      0.008779     -0.000737
    2  N       -0.008292      0.028182      0.000757
    3  H        0.024678     -0.054769      0.000203
    4  H       -0.065479     -0.050704     -0.001839
    5  H       -0.051021     -0.029889      0.001358


 ACTIVE CARTESIAN GRADIENTS

              1          2          3          4          5          6
           0.046446   0.014182  -0.001451   0.048653   0.094867   0.001964

              7          8          9
           0.045112  -0.017397  -0.010253


 FULL LOCAL GRADIENT

              1          2          3          4          5          6
          -0.116843  -0.025445  -0.000134   0.020289  -0.033109   0.001397

              7          8          9
          -0.001177   0.002489  -0.018892


 TANGENTIAL LOCAL GRADIENTS IN A.U.

              1          2          3          4          5          6
          -0.025445  -0.000134   0.020289  -0.033109   0.001397  -0.001177

              7          8
           0.002489  -0.018892
 
 RMSQ FORCE :   0.0177545  MAXIMUM :   0.0003000  CONVERGED : NO
 MAX FORCE  :   0.0331087  MAXIMUM :   0.0004500  CONVERGED : NO
 RMSQ FORCE6:   4.9822455  MAXIMUM6:   0.0003000  CONVERGED : NO
 MAX FORCE6 :   4.9668913  MAXIMUM6:   0.0004500  CONVERGED : NO
 


 HESSIAN EIGENVALUES


                1           2           3           4           5           6
             1.00000     1.00000     1.00000     1.00000     1.00000     1.00000
 


                7           8
             1.00000     1.00000
 


 LAMBDA FOR LMQA STEP: 0.00

  |TANGENTIAL STEP| =   0.050217  |PARALLEL STEP| =   0.000146


 STEP IN NORMAL COORDINATES

              1          2          3          4          5          6
          -0.017855  -0.021640   0.000318   0.025026  -0.027451   0.001291

              7          8          9
          -0.002648   0.003036  -0.018355

 DISPLACEMENT STEP IN ANGSTROM

  NO.  ATOM        X             Y             Z

    1  C       -0.007233     -0.006708      0.000083
    2  N        0.011720     -0.000314      0.000114
    3  H       -0.011278      0.007432     -0.000520
    4  H       -0.010607      0.011859     -0.000343
    5  H        0.003163      0.005037      0.000151


 ACTIVE CARTESIAN DISPLACEMENT STEP

              1          2          3          4          5          6
          -0.017855  -0.021640   0.000318   0.025026  -0.027451   0.001291

              7          8          9
          -0.002648   0.003036  -0.018355
 
 PREDICTED ENERGY CHANGE: -0.001243795
 
 INTERPOLATION DISTANCE: 8.6224230602
 
 *** SCFTOL TIGHTEN TO 0.100E-06 ***
 
 *** CDFTOL TIGHTEN TO 0.750E-04 ***


 COORDINATES OF OPTIMIZATION STEP 1 IN ANGSTROM

  NO.  ATOM        X              Y              Z        Z-ATOM   MASS   TYPE

    1  C        -0.612911      -0.033019      -0.000354       6    12.011  QM
    2  N         0.679461       0.110154       0.002358       7    14.007  QM
    3  H        -1.295019       0.766285      -0.006579       1     1.008  QM
    4  H         0.618034      -0.998582      -0.014881       1     1.008  QM
    5  H        -1.334084      -1.013215       0.009659       1     1.008  QM


 
 NEW SCF-ENERGY CALCULATED IN 10 CYCLES
 

 TOTAL ENERGY    =        -94.473382334

 ENERGY CHANGE =         -0.001739798
 ENERGY RATIO  =          1.398782693
 TRUST RADIUS  =          0.200000000
 
 BFGS DELTA*GAMMA: 0.151E-02
 
 BFGS DELTA*DE2*DELTA: 0.252E-02
 
 *** ENTERING OPTIMIZATION CYCLE: 2 ***
 

 PROJECTED CARTESIAN GRADIENTS IN A.U.

  NO.  ATOM        X             Y             Z

    1  C        0.016107     -0.000269     -0.000739
    2  N        0.012985      0.029620      0.000776
    3  H        0.016759     -0.043011      0.000121
    4  H       -0.069633     -0.042159     -0.001773
    5  H       -0.051133     -0.024319      0.001313


 ACTIVE CARTESIAN GRADIENTS

              1          2          3          4          5          6
           0.021044  -0.001061  -0.001428   0.061803   0.083230   0.001976

              7          8          9
           0.041652  -0.013038  -0.013147


 FULL LOCAL GRADIENT

              1          2          3          4          5          6
          -0.112215  -0.004045   0.000636  -0.004019  -0.020886   0.001241

              7          8          9
           0.000527  -0.001233  -0.014487


 TANGENTIAL LOCAL GRADIENTS IN A.U.

              1          2          3          4          5          6
          -0.004045   0.000636  -0.004019  -0.020886   0.001241   0.000527

              7          8
          -0.001233  -0.014487

 COSANG =         0.750544659
 
 RMSQ FORCE :   0.0092352  MAXIMUM :   0.0003000  CONVERGED : NO
 MAX FORCE  :   0.0208855  MAXIMUM :   0.0004500  CONVERGED : NO
 RMSQ FORCE6:   4.4638773  MAXIMUM6:   0.0003000  CONVERGED : NO
 MAX FORCE6 :   4.4534587  MAXIMUM6:   0.0004500  CONVERGED : NO
 RMSQ DR    :   0.0167392  MAXIMUM :   0.0012000  CONVERGED : NO
 MAX DR     :   0.0274506  MAXIMUM :   0.0018000  CONVERGED : NO
 


 HESSIAN EIGENVALUES


                1           2           3           4           5           6
             0.44002     1.00000     1.00000     1.00000     1.00000     1.00000
 


                7           8
             1.00000     1.36161
 


 LAMBDA FOR LMQA STEP: 0.00

  |TANGENTIAL STEP| =   0.057005  |PARALLEL STEP| =   0.000188


 STEP IN NORMAL COORDINATES

              1          2          3          4          5          6
           0.004806  -0.016496   0.000677   0.022903  -0.039360   0.002314

              7          8          9
          -0.002166  -0.000182  -0.029497

 DISPLACEMENT STEP IN ANGSTROM

  NO.  ATOM        X             Y             Z

    1  C        0.001946     -0.004951      0.000190
    2  N        0.004095     -0.003194      0.000170
    3  H       -0.015146      0.006133     -0.000897
    4  H       -0.014504      0.016715     -0.000662
    5  H        0.007664      0.006148      0.000269


 ACTIVE CARTESIAN DISPLACEMENT STEP

              1          2          3          4          5          6
           0.004806  -0.016496   0.000677   0.022903  -0.039360   0.002314

              7          8          9
          -0.002166  -0.000182  -0.029497
 
 PREDICTED ENERGY CHANGE: -0.000709111
 
 INTERPOLATION DISTANCE: 8.6224230602


 COORDINATES OF OPTIMIZATION STEP 2 IN ANGSTROM

  NO.  ATOM        X              Y              Z        Z-ATOM   MASS   TYPE

    1  C        -0.610964      -0.037970      -0.000165       6    12.011  QM
    2  N         0.683556       0.106960       0.002529       7    14.007  QM
    3  H        -1.310166       0.772419      -0.007476       1     1.008  QM
    4  H         0.603530      -0.981866      -0.015543       1     1.008  QM
    5  H        -1.326420      -1.007067       0.009929       1     1.008  QM


 
 NEW SCF-ENERGY CALCULATED IN 10 CYCLES
 

 TOTAL ENERGY    =        -94.474210634

 ENERGY CHANGE =         -0.000828300
 ENERGY RATIO  =          1.168082749
 TRUST RADIUS  =          0.200000000
 
 BFGS DELTA*GAMMA: 0.122E-02
 
 BFGS DELTA*DE2*DELTA: 0.146E-02
 
 *** ENTERING OPTIMIZATION CYCLE: 3 ***
 

 PROJECTED CARTESIAN GRADIENTS IN A.U.

  NO.  ATOM        X             Y             Z

    1  C        0.020142     -0.008461     -0.000689
    2  N        0.013388      0.027837      0.000756
    3  H        0.006257     -0.028569     -0.000025
    4  H       -0.074481     -0.028485     -0.001683
    5  H       -0.051214     -0.017507      0.001267


 ACTIVE CARTESIAN GRADIENTS

              1          2          3          4          5          6
           0.026318  -0.015595  -0.001332   0.067613   0.065141   0.001987

              7          8          9
           0.038628  -0.007673  -0.016523


 FULL LOCAL GRADIENT

              1          2          3          4          5          6
          -0.106650   0.008988   0.000199   0.001716  -0.000969   0.001036

              7          8          9
           0.001345  -0.005781  -0.009232


 TANGENTIAL LOCAL GRADIENTS IN A.U.

              1          2          3          4          5          6
           0.008988   0.000199   0.001716  -0.000969   0.001036   0.001345

              7          8
          -0.005781  -0.009232

 COSANG =         0.319806885
 
 RMSQ FORCE :   0.0050775  MAXIMUM :   0.0003000  CONVERGED : NO
 MAX FORCE  :   0.0092321  MAXIMUM :   0.0004500  CONVERGED : NO
 RMSQ FORCE6:   3.8690550  MAXIMUM6:   0.0003000  CONVERGED : NO
 MAX FORCE6 :   3.8658505  MAXIMUM6:   0.0004500  CONVERGED : NO
 RMSQ DR    :   0.0190018  MAXIMUM :   0.0012000  CONVERGED : NO
 MAX DR     :   0.0393604  MAXIMUM :   0.0018000  CONVERGED : NO
 


 HESSIAN EIGENVALUES


                1           2           3           4           5           6
             0.30969     0.99983     1.00000     1.00000     1.00000     1.00000
 


                7           8
             1.20207     1.33939
 


 LAMBDA FOR LMQA STEP: 0.00

  |TANGENTIAL STEP| =   0.024191  |PARALLEL STEP| =   0.000034


 STEP IN NORMAL COORDINATES

              1          2          3          4          5          6
          -0.000982   0.005782   0.000487   0.005499  -0.013117   0.001642

              7          8          9
          -0.000376  -0.006007  -0.017588

 DISPLACEMENT STEP IN ANGSTROM

  NO.  ATOM        X             Y             Z

    1  C       -0.000398      0.001741      0.000136
    2  N        0.001265     -0.002576      0.000120
    3  H       -0.005018     -0.003037     -0.000566
    4  H       -0.005773      0.005131     -0.000525
    5  H        0.007448      0.001502      0.000174


 ACTIVE CARTESIAN DISPLACEMENT STEP

              1          2          3          4          5          6
          -0.000982   0.005782   0.000487   0.005499  -0.013117   0.001642

              7          8          9
          -0.000376  -0.006007  -0.017588
 
 PREDICTED ENERGY CHANGE: -0.000135146
 
 INTERPOLATION DISTANCE: 8.6224230602
 
 *** SCFTOL TIGHTEN TO 0.750E-07 ***
 
 *** CDFTOL TIGHTEN TO 0.500E-04 ***


 COORDINATES OF OPTIMIZATION STEP 3 IN ANGSTROM

  NO.  ATOM        X              Y              Z        Z-ATOM   MASS   TYPE

    1  C        -0.611362      -0.036230      -0.000029       6    12.011  QM
    2  N         0.684821       0.104384       0.002649       7    14.007  QM
    3  H        -1.315183       0.769382      -0.008043       1     1.008  QM
    4  H         0.597757      -0.976735      -0.016068       1     1.008  QM
    5  H        -1.318971      -1.005566       0.010103       1     1.008  QM


 
 NEW SCF-ENERGY CALCULATED IN 8 CYCLES
 

 TOTAL ENERGY    =        -94.474431546

 ENERGY CHANGE =         -0.000220913
 ENERGY RATIO  =          1.634626717
 TRUST RADIUS  =          0.200000000
 
 BFGS DELTA*GAMMA: 0.106E-03
 
 BFGS DELTA*DE2*DELTA: 0.277E-03
 
 *** ENTERING OPTIMIZATION CYCLE: 4 ***
 

 PROJECTED CARTESIAN GRADIENTS IN A.U.

  NO.  ATOM        X             Y             Z

    1  C        0.018263     -0.007946     -0.000681
    2  N        0.014875      0.026104      0.000760
    3  H        0.005669     -0.029566     -0.000064
    4  H       -0.074772     -0.023426     -0.001673
    5  H       -0.049393     -0.016887      0.001257


 ACTIVE CARTESIAN GRADIENTS

              1          2          3          4          5          6
           0.023861  -0.014588  -0.001314   0.067940   0.060067   0.002007

              7          8          9
           0.040774  -0.008820  -0.017983


 FULL LOCAL GRADIENT

              1          2          3          4          5          6
          -0.104517   0.008520   0.000277  -0.000871   0.002579   0.000875

              7          8          9
          -0.002111  -0.004215  -0.006980


 TANGENTIAL LOCAL GRADIENTS IN A.U.

              1          2          3          4          5          6
           0.008520   0.000277  -0.000871   0.002579   0.000875  -0.002111

              7          8
          -0.004215  -0.006980

 COSANG =         0.901559237
 
 RMSQ FORCE :   0.0043558  MAXIMUM :   0.0003000  CONVERGED : NO
 MAX FORCE  :   0.0085199  MAXIMUM :   0.0004500  CONVERGED : NO
 RMSQ FORCE6:   3.1595293  MAXIMUM6:   0.0003000  CONVERGED : NO
 MAX FORCE6 :   3.1569132  MAXIMUM6:   0.0004500  CONVERGED : NO
 RMSQ DR    :   0.0080636  MAXIMUM :   0.0012000  CONVERGED : NO
 MAX DR     :   0.0175881  MAXIMUM :   0.0018000  CONVERGED : NO
 


 HESSIAN EIGENVALUES


                1           2           3           4           5           6
             0.15425     0.81445     1.00000     1.00000     1.00000     1.00217
 


                7           8
             1.12251     1.34497
 


 LAMBDA FOR LMQA STEP: 0.00

  |TANGENTIAL STEP| =   0.050945  |PARALLEL STEP| =   0.000151


 STEP IN NORMAL COORDINATES

              1          2          3          4          5          6
           0.001571   0.020502   0.001265   0.005116  -0.017999   0.004065

              7          8          9
          -0.007737  -0.014537  -0.039156

 DISPLACEMENT STEP IN ANGSTROM

  NO.  ATOM        X             Y             Z

    1  C        0.000636      0.006211      0.000354
    2  N       -0.000160     -0.005264      0.000292
    3  H       -0.009719     -0.008571     -0.001340
    4  H       -0.010619      0.004221     -0.001357
    5  H        0.018739      0.002534      0.000388


 ACTIVE CARTESIAN DISPLACEMENT STEP

              1          2          3          4          5          6
           0.001571   0.020502   0.001265   0.005116  -0.017999   0.004065

              7          8          9
          -0.007737  -0.014537  -0.039156
 
 PREDICTED ENERGY CHANGE: -0.000228136
 
 INTERPOLATION DISTANCE: 8.6224230602


 COORDINATES OF OPTIMIZATION STEP 4 IN ANGSTROM

  NO.  ATOM        X              Y              Z        Z-ATOM   MASS   TYPE

    1  C        -0.610726      -0.030019       0.000326       6    12.011  QM
    2  N         0.684661       0.099120       0.002940       7    14.007  QM
    3  H        -1.324903       0.760811      -0.009382       1     1.008  QM
    4  H         0.587137      -0.972514      -0.017425       1     1.008  QM
    5  H        -1.300232      -1.003032       0.010491       1     1.008  QM


 
 NEW SCF-ENERGY CALCULATED IN 10 CYCLES
 

 TOTAL ENERGY    =        -94.474736624

 ENERGY CHANGE =         -0.000305078
 ENERGY RATIO  =          1.337262037
 TRUST RADIUS  =          0.200000000
 
 BFGS DELTA*GAMMA: 0.333E-03
 
 BFGS DELTA*DE2*DELTA: 0.487E-03
 
 *** ENTERING OPTIMIZATION CYCLE: 5 ***
 

 PROJECTED CARTESIAN GRADIENTS IN A.U.

  NO.  ATOM        X             Y             Z

    1  C        0.018183     -0.004822     -0.000659
    2  N        0.013542      0.022807      0.000780
    3  H        0.006046     -0.034164     -0.000136
    4  H       -0.074314     -0.017490     -0.001731
    5  H       -0.044983     -0.016720      0.001238


 ACTIVE CARTESIAN GRADIENTS

              1          2          3          4          5          6
           0.023752  -0.008987  -0.001270   0.065520   0.054116   0.002115

              7          8          9
           0.044168  -0.012076  -0.020713


 FULL LOCAL GRADIENT

              1          2          3          4          5          6
          -0.101458   0.002870   0.000275  -0.001325   0.005431   0.000534

              7          8          9
          -0.007474  -0.000258  -0.002947


 TANGENTIAL LOCAL GRADIENTS IN A.U.

              1          2          3          4          5          6
           0.002870   0.000275  -0.001325   0.005431   0.000534  -0.007474

              7          8
          -0.000258  -0.002947

 COSANG =         0.616170835
 
 RMSQ FORCE :   0.0036136  MAXIMUM :   0.0003000  CONVERGED : NO
 MAX FORCE  :   0.0074742  MAXIMUM :   0.0004500  CONVERGED : NO
 RMSQ FORCE6:   2.2344624  MAXIMUM6:   0.0003000  CONVERGED : NO
 MAX FORCE6 :   2.2327631  MAXIMUM6:   0.0004500  CONVERGED : NO
 RMSQ DR    :   0.0169819  MAXIMUM :   0.0012000  CONVERGED : NO
 MAX DR     :   0.0391564  MAXIMUM :   0.0018000  CONVERGED : NO
 


 HESSIAN EIGENVALUES


                1           2           3           4           5           6
             0.11115     0.69407     1.00000     1.00000     1.00001     1.00194
 


                7           8
             1.25421     1.33085
 


 LAMBDA FOR LMQA STEP: 0.00

  |TANGENTIAL STEP| =   0.027558  |PARALLEL STEP| =   0.000044


 STEP IN NORMAL COORDINATES

              1          2          3          4          5          6
           0.001134   0.012388   0.000845  -0.000318  -0.001349   0.002505

              7          8          9
          -0.011309  -0.006767  -0.020545

 DISPLACEMENT STEP IN ANGSTROM

  NO.  ATOM        X             Y             Z

    1  C        0.000459      0.003747      0.000236
    2  N       -0.000887     -0.001811      0.000175
    3  H       -0.004927     -0.003948     -0.000790
    4  H       -0.004335     -0.003468     -0.000875
    5  H        0.010984      0.001230      0.000195


 ACTIVE CARTESIAN DISPLACEMENT STEP

              1          2          3          4          5          6
           0.001134   0.012388   0.000845  -0.000318  -0.001349   0.002505

              7          8          9
          -0.011309  -0.006767  -0.020545
 
 PREDICTED ENERGY CHANGE: -0.000080824
 
 INTERPOLATION DISTANCE: 8.6224230602
 
 *** SCFTOL TIGHTEN TO 0.500E-07 ***
 
 *** CDFTOL TIGHTEN TO 0.250E-04 ***


 COORDINATES OF OPTIMIZATION STEP 5 IN ANGSTROM

  NO.  ATOM        X              Y              Z        Z-ATOM   MASS   TYPE

    1  C        -0.610266      -0.026272       0.000562       6    12.011  QM
    2  N         0.683774       0.097309       0.003116       7    14.007  QM
    3  H        -1.329830       0.756863      -0.010172       1     1.008  QM
    4  H         0.582803      -0.975983      -0.018300       1     1.008  QM
    5  H        -1.289248      -1.001802       0.010686       1     1.008  QM


 
 NEW SCF-ENERGY CALCULATED IN 9 CYCLES
 

 TOTAL ENERGY    =        -94.474860542

 ENERGY CHANGE =         -0.000123918
 ENERGY RATIO  =          1.533188643
 TRUST RADIUS  =          0.200000000
 
 BFGS DELTA*GAMMA: 0.842E-04
 
 BFGS DELTA*DE2*DELTA: 0.171E-03
 
 *** ENTERING OPTIMIZATION CYCLE: 6 ***
 

 PROJECTED CARTESIAN GRADIENTS IN A.U.

  NO.  ATOM        X             Y             Z

    1  C        0.018853     -0.003193     -0.000642
    2  N        0.012032      0.022333      0.000809
    3  H        0.006627     -0.036443     -0.000176
    4  H       -0.073926     -0.019084     -0.001840
    5  H       -0.042633     -0.016704      0.001217


 ACTIVE CARTESIAN GRADIENTS

              1          2          3          4          5          6
           0.024625  -0.006076  -0.001236   0.063596   0.055255   0.002248

              7          8          9
           0.043470  -0.013669  -0.022112


 FULL LOCAL GRADIENT

              1          2          3          4          5          6
          -0.101237  -0.000309   0.000226  -0.000502   0.003436   0.000355

              7          8          9
          -0.006921   0.001505  -0.001207


 TANGENTIAL LOCAL GRADIENTS IN A.U.

              1          2          3          4          5          6
          -0.000309   0.000226  -0.000502   0.003436   0.000355  -0.006921

              7          8
           0.001505  -0.001207

 COSANG =         0.900342515
 
 RMSQ FORCE :   0.0028274  MAXIMUM :   0.0003000  CONVERGED : NO
 MAX FORCE  :   0.0069209  MAXIMUM :   0.0004500  CONVERGED : NO
 RMSQ FORCE6:   0.0073743  MAXIMUM6:   0.0003000  CONVERGED : NO
 MAX FORCE6 :   0.0133343  MAXIMUM6:   0.0004500  CONVERGED : NO
 RMSQ DR    :   0.0091860  MAXIMUM :   0.0012000  CONVERGED : NO
 MAX DR     :   0.0205445  MAXIMUM :   0.0018000  CONVERGED : NO
 


 HESSIAN EIGENVALUES


                1           2           3           4           5           6
             0.08746     0.49887     0.99998     1.00000     1.00007     1.00261
 


                7           8
             1.08860     1.33178
 


 LAMBDA FOR LMQA STEP: 0.00

  |TANGENTIAL STEP| =   0.027191  |PARALLEL STEP| =   0.000043


 STEP IN NORMAL COORDINATES

              1          2          3          4          5          6
           0.000759   0.009633   0.000964  -0.000577   0.004006   0.002611

              7          8          9
          -0.016835  -0.003508  -0.018059

 DISPLACEMENT STEP IN ANGSTROM

  NO.  ATOM        X             Y             Z

    1  C        0.000308      0.002911      0.000269
    2  N       -0.000725     -0.000628      0.000178
    3  H       -0.005212     -0.001555     -0.000827
    4  H       -0.003285     -0.007187     -0.000940
    5  H        0.010137      0.001033      0.000174


 ACTIVE CARTESIAN DISPLACEMENT STEP

              1          2          3          4          5          6
           0.000759   0.009633   0.000964  -0.000577   0.004006   0.002611

              7          8          9
          -0.016835  -0.003508  -0.018059
 
 PREDICTED ENERGY CHANGE: -0.000065326
 
 INTERPOLATION DISTANCE: 8.6224230602


 COORDINATES OF OPTIMIZATION STEP 6 IN ANGSTROM

  NO.  ATOM        X              Y              Z        Z-ATOM   MASS   TYPE

    1  C        -0.609959      -0.023361       0.000831       6    12.011  QM
    2  N         0.683049       0.096681       0.003294       7    14.007  QM
    3  H        -1.335042       0.755308      -0.010999       1     1.008  QM
    4  H         0.579518      -0.983170      -0.019240       1     1.008  QM
    5  H        -1.279111      -1.000770       0.010860       1     1.008  QM


 
 NEW SCF-ENERGY CALCULATED IN 9 CYCLES
 

 TOTAL ENERGY    =        -94.474941446

 ENERGY CHANGE =         -0.000080903
 ENERGY RATIO  =          1.238455157
 TRUST RADIUS  =          0.200000000
 
 BFGS DELTA*GAMMA: 0.108E-03
 
 BFGS DELTA*DE2*DELTA: 0.139E-03
 
 *** ENTERING OPTIMIZATION CYCLE: 7 ***
 

 PROJECTED CARTESIAN GRADIENTS IN A.U.

  NO.  ATOM        X             Y             Z

    1  C        0.019735     -0.002721     -0.000612
    2  N        0.010796      0.023122      0.000851
    3  H        0.006341     -0.036668     -0.000239
    4  H       -0.073899     -0.023837     -0.002003
    5  H       -0.040811     -0.016296      0.001183


 ACTIVE CARTESIAN GRADIENTS

              1          2          3          4          5          6
           0.025775  -0.005213  -0.001176   0.062386   0.058794   0.002441

              7          8          9
           0.040027  -0.014212  -0.023407


 FULL LOCAL GRADIENT

              1          2          3          4          5          6
          -0.101902  -0.001547   0.000120   0.000760   0.000210   0.000184

              7          8          9
          -0.002883   0.002054   0.000186


 TANGENTIAL LOCAL GRADIENTS IN A.U.

              1          2          3          4          5          6
          -0.001547   0.000120   0.000760   0.000210   0.000184  -0.002883

              7          8
           0.002054   0.000186

 COSANG =         0.750608806
 
 RMSQ FORCE :   0.0013976  MAXIMUM :   0.0003000  CONVERGED : NO
 MAX FORCE  :   0.0028828  MAXIMUM :   0.0004500  CONVERGED : NO
 RMSQ FORCE6:   0.0042585  MAXIMUM6:   0.0003000  CONVERGED : NO
 MAX FORCE6 :   0.0093121  MAXIMUM6:   0.0004500  CONVERGED : NO
 RMSQ DR    :   0.0090636  MAXIMUM :   0.0012000  CONVERGED : NO
 MAX DR     :   0.0180591  MAXIMUM :   0.0018000  CONVERGED : NO
 


 HESSIAN EIGENVALUES


                1           2           3           4           5           6
             0.08884     0.42654     0.95271     1.00000     1.00003     1.00013
 


                7           8
             1.01168     1.34007
 


 LAMBDA FOR LMQA STEP: 0.00

  |TANGENTIAL STEP| =   0.005833  |PARALLEL STEP| =   0.000002


 STEP IN NORMAL COORDINATES

              1          2          3          4          5          6
          -0.000532  -0.000569   0.000229   0.000525   0.002703   0.000423

              7          8          9
          -0.004557   0.002151  -0.000459

 DISPLACEMENT STEP IN ANGSTROM

  NO.  ATOM        X             Y             Z

    1  C       -0.000216     -0.000174      0.000064
    2  N        0.000298      0.000519      0.000025
    3  H       -0.000956      0.001391     -0.000159
    4  H        0.000130     -0.002422     -0.000173
    5  H        0.000457     -0.000303      0.000020


 ACTIVE CARTESIAN DISPLACEMENT STEP

              1          2          3          4          5          6
          -0.000532  -0.000569   0.000229   0.000525   0.002703   0.000423

              7          8          9
          -0.004557   0.002151  -0.000459
 
 PREDICTED ENERGY CHANGE: -0.000010140
 
 INTERPOLATION DISTANCE: 8.6224230602
 
 *** SCFTOL TIGHTEN TO 0.250E-07 ***
 
 *** CDFTOL TIGHTEN TO 0.100E-04 ***


 COORDINATES OF OPTIMIZATION STEP 7 IN ANGSTROM

  NO.  ATOM        X              Y              Z        Z-ATOM   MASS   TYPE

    1  C        -0.610174      -0.023535       0.000895       6    12.011  QM
    2  N         0.683348       0.097201       0.003318       7    14.007  QM
    3  H        -1.335998       0.756699      -0.011158       1     1.008  QM
    4  H         0.579648      -0.985592      -0.019412       1     1.008  QM
    5  H        -1.278654      -1.001073       0.010880       1     1.008  QM


 
 NEW SCF-ENERGY CALCULATED IN 12 CYCLES
 

 TOTAL ENERGY    =        -94.474954932

 ENERGY CHANGE =         -0.000013486
 ENERGY RATIO  =          1.330007669
 TRUST RADIUS  =          0.200000000
 
 BFGS DELTA*GAMMA: 0.140E-04
 
 BFGS DELTA*DE2*DELTA: 0.207E-04
 
 *** ENTERING OPTIMIZATION CYCLE: 8 ***
 

 PROJECTED CARTESIAN GRADIENTS IN A.U.

  NO.  ATOM        X             Y             Z

    1  C        0.019529     -0.003351     -0.000599
    2  N        0.011266      0.023830      0.000861
    3  H        0.005660     -0.035419     -0.000266
    4  H       -0.074111     -0.025700     -0.002045
    5  H       -0.040964     -0.016145      0.001171


 ACTIVE CARTESIAN GRADIENTS

              1          2          3          4          5          6
           0.025508  -0.006321  -0.001150   0.062965   0.060110   0.002489

              7          8          9
           0.038261  -0.013502  -0.023454


 FULL LOCAL GRADIENT

              1          2          3          4          5          6
          -0.102320  -0.000400   0.000092   0.000557  -0.000445   0.000169

              7          8          9
          -0.000705   0.001261   0.000141


 TANGENTIAL LOCAL GRADIENTS IN A.U.

              1          2          3          4          5          6
          -0.000400   0.000092   0.000557  -0.000445   0.000169  -0.000705

              7          8
           0.001261   0.000141

 COSANG =         0.850501998
 
 RMSQ FORCE :   0.0005928  MAXIMUM :   0.0003000  CONVERGED : NO
 MAX FORCE  :   0.0012611  MAXIMUM :   0.0004500  CONVERGED : NO
 RMSQ FORCE6:   0.0031317  MAXIMUM6:   0.0003000  CONVERGED : NO
 MAX FORCE6 :   0.0061561  MAXIMUM6:   0.0004500  CONVERGED : NO
 RMSQ DR    :   0.0019444  MAXIMUM :   0.0012000  CONVERGED : NO
 MAX DR     :   0.0045573  MAXIMUM :   0.0018000  CONVERGED : NO
 


 HESSIAN EIGENVALUES


                1           2           3           4           5           6
             0.08994     0.38890     0.68819     1.00000     1.00001     1.00024
 


                7           8
             1.04884     1.31651
 


 LAMBDA FOR LMQA STEP: 0.00

  |TANGENTIAL STEP| =   0.003033  |PARALLEL STEP| =   0.000001


 STEP IN NORMAL COORDINATES

              1          2          3          4          5          6
          -0.000405  -0.000757   0.000152   0.000926   0.000651   0.000234

              7          8          9
          -0.001247   0.002204   0.000831

 DISPLACEMENT STEP IN ANGSTROM

  NO.  ATOM        X             Y             Z

    1  C       -0.000164     -0.000231      0.000042
    2  N        0.000353      0.000238      0.000012
    3  H       -0.000459      0.001077     -0.000110
    4  H        0.000165     -0.000572     -0.000101
    5  H       -0.000455     -0.000598      0.000022


 ACTIVE CARTESIAN DISPLACEMENT STEP

              1          2          3          4          5          6
          -0.000405  -0.000757   0.000152   0.000926   0.000651   0.000234

              7          8          9
          -0.001247   0.002204   0.000831
 
 PREDICTED ENERGY CHANGE: -0.000002311
 
 INTERPOLATION DISTANCE: 8.6224230602


 COORDINATES OF OPTIMIZATION STEP 8 IN ANGSTROM

  NO.  ATOM        X              Y              Z        Z-ATOM   MASS   TYPE

    1  C        -0.610338      -0.023766       0.000937       6    12.011  QM
    2  N         0.683700       0.097439       0.003330       7    14.007  QM
    3  H        -1.336457       0.757777      -0.011268       1     1.008  QM
    4  H         0.579813      -0.986163      -0.019513       1     1.008  QM
    5  H        -1.279109      -1.001671       0.010902       1     1.008  QM


 
 NEW SCF-ENERGY CALCULATED IN 9 CYCLES
 

 TOTAL ENERGY    =        -94.474957738

 ENERGY CHANGE =         -0.000002806
 ENERGY RATIO  =          1.214353639
 TRUST RADIUS  =          0.200000000
 
 BFGS DELTA*GAMMA: 0.373E-05
 
 BFGS DELTA*DE2*DELTA: 0.473E-05
 
 *** ENTERING OPTIMIZATION CYCLE: 9 ***
 

 PROJECTED CARTESIAN GRADIENTS IN A.U.

  NO.  ATOM        X             Y             Z

    1  C        0.019266     -0.003731     -0.000592
    2  N        0.011748      0.024102      0.000865
    3  H        0.005132     -0.034551     -0.000286
    4  H       -0.074219     -0.026181     -0.002060
    5  H       -0.041215     -0.016236      0.001165


 ACTIVE CARTESIAN GRADIENTS

              1          2          3          4          5          6
           0.025164  -0.006986  -0.001135   0.063538   0.060334   0.002505

              7          8          9
           0.037547  -0.012843  -0.023355


 FULL LOCAL GRADIENT

              1          2          3          4          5          6
          -0.102404   0.000341   0.000080   0.000182  -0.000305   0.000165

              7          8          9
           0.000165   0.000557   0.000010


 TANGENTIAL LOCAL GRADIENTS IN A.U.

              1          2          3          4          5          6
           0.000341   0.000080   0.000182  -0.000305   0.000165   0.000165

              7          8
           0.000557   0.000010

 COSANG =         0.551486761
 
 RMSQ FORCE :   0.0002769  MAXIMUM :   0.0003000  CONVERGED :YES
 MAX FORCE  :   0.0005569  MAXIMUM :   0.0004500  CONVERGED : NO
 RMSQ FORCE6:   0.0026695  MAXIMUM6:   0.0003000  CONVERGED : NO
 MAX FORCE6 :   0.0056154  MAXIMUM6:   0.0004500  CONVERGED : NO
 RMSQ DR    :   0.0010111  MAXIMUM :   0.0012000  CONVERGED :YES
 MAX DR     :   0.0022042  MAXIMUM :   0.0018000  CONVERGED : NO
 


 HESSIAN EIGENVALUES


                1           2           3           4           5           6
             0.09078     0.36517     0.53213     1.00000     1.00001     1.00053
 


                7           8
             1.10756     1.34052
 


 LAMBDA FOR LMQA STEP: 0.00

  |TANGENTIAL STEP| =   0.001328  |PARALLEL STEP| =   0.000000


 STEP IN NORMAL COORDINATES

              1          2          3          4          5          6
          -0.000062   0.000320   0.000142   0.000588  -0.000320   0.000279

              7          8          9
          -0.000172   0.001025  -0.000168

 DISPLACEMENT STEP IN ANGSTROM

  NO.  ATOM        X             Y             Z

    1  C       -0.000025      0.000096      0.000039
    2  N        0.000134     -0.000066      0.000016
    3  H       -0.000333      0.000296     -0.000117
    4  H       -0.000105      0.000083     -0.000110
    5  H        0.000027     -0.000464      0.000033


 ACTIVE CARTESIAN DISPLACEMENT STEP

              1          2          3          4          5          6
          -0.000062   0.000320   0.000142   0.000588  -0.000320   0.000279

              7          8          9
          -0.000172   0.001025  -0.000168
 
 PREDICTED ENERGY CHANGE: -0.000000453
 
 INTERPOLATION DISTANCE: 8.6224230602
 
 *** SCFTOL TIGHTEN TO 0.500E-08 ***
 
 *** CDFTOL TIGHTEN TO 0.750E-05 ***


 COORDINATES OF OPTIMIZATION STEP 9 IN ANGSTROM

  NO.  ATOM        X              Y              Z        Z-ATOM   MASS   TYPE

    1  C        -0.610363      -0.023670       0.000976       6    12.011  QM
    2  N         0.683834       0.097373       0.003345       7    14.007  QM
    3  H        -1.336790       0.758073      -0.011385       1     1.008  QM
    4  H         0.579708      -0.986080      -0.019623       1     1.008  QM
    5  H        -1.279082      -1.002135       0.010935       1     1.008  QM


 
 NEW SCF-ENERGY CALCULATED IN 9 CYCLES
 

 TOTAL ENERGY    =        -94.474958423

 ENERGY CHANGE =         -0.000000685
 ENERGY RATIO  =          1.510999214
 TRUST RADIUS  =          0.200000000
 
 BFGS DELTA*GAMMA: 0.470E-06
 
 BFGS DELTA*DE2*DELTA: 0.927E-06
 
 *** ENTERING OPTIMIZATION CYCLE: 10 ***
 

 PROJECTED CARTESIAN GRADIENTS IN A.U.

  NO.  ATOM        X             Y             Z

    1  C        0.019235     -0.003737     -0.000588
    2  N        0.011851      0.024072      0.000867
    3  H        0.004918     -0.034325     -0.000299
    4  H       -0.074221     -0.026087     -0.002068
    5  H       -0.041272     -0.016422      0.001162


 ACTIVE CARTESIAN GRADIENTS

              1          2          3          4          5          6
           0.025123  -0.006994  -0.001126   0.063730   0.060174   0.002515

              7          8          9
           0.037474  -0.012547  -0.023316


 FULL LOCAL GRADIENT

              1          2          3          4          5          6
          -0.102348   0.000356   0.000072   0.000071  -0.000071   0.000153

              7          8          9
           0.000242   0.000253  -0.000015


 TANGENTIAL LOCAL GRADIENTS IN A.U.

              1          2          3          4          5          6
           0.000356   0.000072   0.000071  -0.000071   0.000153   0.000242

              7          8
           0.000253  -0.000015

 COSANG =         0.873661259
 
 *** CONVERGED BY GRADIENT AND DISPLACEMENT CRITERIA ***
 *** AFTER 9 OPTIMIZATION CYCLES ***
 
 
 RMSQ FORCE :   0.0001898  MAXIMUM :   0.0003000  CONVERGED :YES
 MAX FORCE  :   0.0003561  MAXIMUM :   0.0004500  CONVERGED :YES
 RMSQ FORCE6:   0.0020154  MAXIMUM6:   0.0003000  CONVERGED : NO
 MAX FORCE6 :   0.0044946  MAXIMUM6:   0.0004500  CONVERGED : NO
 RMSQ DR    :   0.0004425  MAXIMUM :   0.0012000  CONVERGED :YES
 MAX DR     :   0.0010254  MAXIMUM :   0.0018000  CONVERGED :YES
 
 
 *** THE GEOMETRY IS OPTIMIZED ***
 
 
 INTERPOLATION DISTANCE: 8.6224230602


 RELAXED PRODUCT COORDINATES OF SADDLE STEP 2 IN ANGSTROM

  NO.  ATOM        X              Y              Z        Z-ATOM   MASS   TYPE

    1  C        -0.610363      -0.023670       0.000976       6    12.011  QM
    2  N         0.683834       0.097373       0.003345       7    14.007  QM
    3  H        -1.336790       0.758073      -0.011385       1     1.008  QM
    4  H         0.579708      -0.986080      -0.019623       1     1.008  QM
    5  H        -1.279082      -1.002135       0.010935       1     1.008  QM


 NUMBER OF CONSTRAINED OPTIMIZATION CYCLES: 9
 
 RELAXED PRODUCT ENERGY = -94.474958422894
 
 ANGLE BETWEEN SUCCESSIVE SADDLE GRADIENTS: 68.592
 
 RMSQ FORCE :   0.0302796  MAXIMUM :   0.0003000  CONVERGED :NO 
 MAX FORCE  :   0.0620566  MAXIMUM :   0.0004500  CONVERGED :NO 


 UNRELAXED COORDINATES OF SADDLE STEP 3 IN ANGSTROM

  NO.  ATOM        X              Y              Z        Z-ATOM   MASS   TYPE

    1  C        -0.264228      -0.141406      -0.009569       6    12.011  QM
    2  N         0.752259       0.446522       0.012230       7    14.007  QM
    3  H        -1.179093      -0.639200      -0.030059       1     1.008  QM
    4  H        -2.827313      -2.235591      -0.108392       1     1.008  QM
    5  H        -3.288978      -1.653166       0.084439       1     1.008  QM


 UNRELAXED SCF-ENERGY CALCULATED IN 12 CYCLES
 
 UNRELAXED TOTAL SADDLE ENERGY = -94.477027338886
 
 
 
 
 ***************************************
 *** MOLECULAR GEOMETRY OPTIMIZATION ***
 ***************************************
 
 INTERPOLATION DISTANCE: 8.2453399058
 
 *** ACTIVE DEGREES OF FREEDOM: 9 ***
 
 *** ENTERING OPTIMIZATION CYCLE: 1 ***
 

 PROJECTED CARTESIAN GRADIENTS IN A.U.

  NO.  ATOM        X             Y             Z

    1  C       -0.022158     -0.013551     -0.000442
    2  N        0.010410      0.006516      0.000227
    3  H        0.032349      0.018717      0.000641
    4  H        0.008266     -0.005027     -0.002315
    5  H       -0.002932      0.008799      0.002353


 ACTIVE CARTESIAN GRADIENTS

              1          2          3          4          5          6
          -0.029099  -0.017433  -0.000539  -0.017933  -0.001008  -0.000803

              7          8          9
           0.027407   0.004352   0.013006


 FULL LOCAL GRADIENT

              1          2          3          4          5          6
          -0.010424  -0.013875  -0.001188   0.022710   0.016002  -0.000398

              7          8          9
           0.033810   0.006400   0.012442


 TANGENTIAL LOCAL GRADIENTS IN A.U.

              1          2          3          4          5          6
          -0.013875  -0.001188   0.022710   0.016002  -0.000398   0.033810

              7          8
           0.006400   0.012442
 
 RMSQ FORCE :   0.0169735  MAXIMUM :   0.0003000  CONVERGED : NO
 MAX FORCE  :   0.0338103  MAXIMUM :   0.0004500  CONVERGED : NO
 RMSQ FORCE6:   4.9830265  MAXIMUM6:   0.0003000  CONVERGED : NO
 MAX FORCE6 :   4.9661897  MAXIMUM6:   0.0004500  CONVERGED : NO
 


 HESSIAN EIGENVALUES


                1           2           3           4           5           6
             1.00000     1.00000     1.00000     1.00000     1.00000     1.00000
 


                7           8
             1.00000     1.00000
 


 LAMBDA FOR LMQA STEP: 0.00

  |TANGENTIAL STEP| =   0.048008  |PARALLEL STEP| =   0.000140


 STEP IN NORMAL COORDINATES

              1          2          3          4          5          6
           0.026453   0.017119   0.000595   0.010794  -0.004832   0.000630

              7          8          9
          -0.031238  -0.006438  -0.012415

 DISPLACEMENT STEP IN ANGSTROM

  NO.  ATOM        X             Y             Z

    1  C        0.010659      0.007024      0.000250
    2  N       -0.006101     -0.004508     -0.000154
    3  H       -0.017539     -0.008131     -0.000307
    4  H       -0.000352      0.004374      0.001321
    5  H        0.003836     -0.003686     -0.001305


 ACTIVE CARTESIAN DISPLACEMENT STEP

              1          2          3          4          5          6
           0.026453   0.017119   0.000595   0.010794  -0.004832   0.000630

              7          8          9
          -0.031238  -0.006438  -0.012415
 
 PREDICTED ENERGY CHANGE: -0.001150930
 
 INTERPOLATION DISTANCE: 8.2453399058
 
 *** SCFTOL TIGHTEN TO 0.100E-06 ***
 
 *** CDFTOL TIGHTEN TO 0.750E-04 ***


 COORDINATES OF OPTIMIZATION STEP 1 IN ANGSTROM

  NO.  ATOM        X              Y              Z        Z-ATOM   MASS   TYPE

    1  C        -0.253569      -0.134382      -0.009319       6    12.011  QM
    2  N         0.746158       0.442014       0.012076       7    14.007  QM
    3  H        -1.196632      -0.647331      -0.030366       1     1.008  QM
    4  H        -2.827665      -2.231217      -0.107071       1     1.008  QM
    5  H        -3.285142      -1.656852       0.083134       1     1.008  QM


 
 NEW SCF-ENERGY CALCULATED IN 9 CYCLES
 

 TOTAL ENERGY    =        -94.477499798

 ENERGY CHANGE =         -0.000472460
 ENERGY RATIO  =          0.410502445
 TRUST RADIUS  =          0.200000000
 
 BFGS DELTA*GAMMA: 0.365E-02
 
 BFGS DELTA*DE2*DELTA: 0.230E-02
 
 *** ENTERING OPTIMIZATION CYCLE: 2 ***
 

 PROJECTED CARTESIAN GRADIENTS IN A.U.

  NO.  ATOM        X             Y             Z

    1  C        0.038850      0.021111      0.000888
    2  N       -0.038316     -0.021343     -0.000842
    3  H        0.006673      0.004710      0.000074
    4  H        0.003047     -0.001393     -0.000851
    5  H       -0.000999      0.003372      0.000848


 ACTIVE CARTESIAN GRADIENTS

              1          2          3          4          5          6
           0.050997   0.027081   0.001077  -0.023791  -0.004378  -0.000216

              7          8          9
           0.005456   0.000854   0.004579


 FULL LOCAL GRADIENT

              1          2          3          4          5          6
          -0.002873   0.020516   0.002178  -0.058867  -0.001540  -0.000123

              7          8          9
           0.006983   0.001397   0.004421


 TANGENTIAL LOCAL GRADIENTS IN A.U.

              1          2          3          4          5          6
           0.020516   0.002178  -0.058867  -0.001540  -0.000123   0.006983

              7          8
           0.001397   0.004421

 COSANG =        -0.446211743
 
 RMSQ FORCE :   0.0222588  MAXIMUM :   0.0003000  CONVERGED : NO
 MAX FORCE  :   0.0588672  MAXIMUM :   0.0004500  CONVERGED : NO
 RMSQ FORCE6:   4.4522277  MAXIMUM6:   0.0003000  CONVERGED : NO
 MAX FORCE6 :   4.4194978  MAXIMUM6:   0.0004500  CONVERGED : NO
 RMSQ DR    :   0.0160028  MAXIMUM :   0.0012000  CONVERGED : NO
 MAX DR     :   0.0312380  MAXIMUM :   0.0018000  CONVERGED : NO
 


 HESSIAN EIGENVALUES


                1           2           3           4           5           6
             0.54384     1.00000     1.00000     1.00000     1.00000     1.00000
 


                7           8
             1.00000     2.90932
 


 LAMBDA FOR LMQA STEP: 0.00

  |TANGENTIAL STEP| =   0.036635  |PARALLEL STEP| =   0.000081


 STEP IN NORMAL COORDINATES

              1          2          3          4          5          6
          -0.018157  -0.007737  -0.000342   0.019632  -0.001012   0.000451

              7          8          9
          -0.021301  -0.004472  -0.009598

 DISPLACEMENT STEP IN ANGSTROM

  NO.  ATOM        X             Y             Z

    1  C       -0.007320     -0.003220     -0.000157
    2  N        0.009339      0.004457      0.000191
    3  H       -0.011942     -0.005712     -0.000187
    4  H       -0.000469      0.003184      0.001028
    5  H        0.002863     -0.002973     -0.001011


 ACTIVE CARTESIAN DISPLACEMENT STEP

              1          2          3          4          5          6
          -0.018157  -0.007737  -0.000342   0.019632  -0.001012   0.000451

              7          8          9
          -0.021301  -0.004472  -0.009598
 
 PREDICTED ENERGY CHANGE: -0.000880918
 
 INTERPOLATION DISTANCE: 8.2453399058


 COORDINATES OF OPTIMIZATION STEP 2 IN ANGSTROM

  NO.  ATOM        X              Y              Z        Z-ATOM   MASS   TYPE

    1  C        -0.260888      -0.137602      -0.009476       6    12.011  QM
    2  N         0.755498       0.446472       0.012267       7    14.007  QM
    3  H        -1.208574      -0.653042      -0.030553       1     1.008  QM
    4  H        -2.828133      -2.228034      -0.106042       1     1.008  QM
    5  H        -3.282279      -1.659825       0.082123       1     1.008  QM


 
 NEW SCF-ENERGY CALCULATED IN 9 CYCLES
 

 TOTAL ENERGY    =        -94.478447090

 ENERGY CHANGE =         -0.000947291
 ENERGY RATIO  =          1.075345491
 TRUST RADIUS  =          0.200000000
 
 BFGS DELTA*GAMMA: 0.160E-02
 
 BFGS DELTA*DE2*DELTA: 0.176E-02
 
 *** ENTERING OPTIMIZATION CYCLE: 3 ***
 

 PROJECTED CARTESIAN GRADIENTS IN A.U.

  NO.  ATOM        X             Y             Z

    1  C        0.002018     -0.000069      0.000100
    2  N       -0.002926     -0.000972     -0.000089
    3  H        0.003054      0.002630     -0.000002
    4  H       -0.000439      0.001890      0.000356
    5  H        0.001328     -0.000656     -0.000368


 ACTIVE CARTESIAN GRADIENTS

              1          2          3          4          5          6
           0.002649  -0.000147   0.000117  -0.003964  -0.001011  -0.000030

              7          8          9
           0.002661   0.000391  -0.002245


 FULL LOCAL GRADIENT

              1          2          3          4          5          6
          -0.001435  -0.000469   0.000171  -0.003829   0.000893   0.000022

              7          8          9
           0.003513   0.000713  -0.002333


 TANGENTIAL LOCAL GRADIENTS IN A.U.

              1          2          3          4          5          6
          -0.000469   0.000171  -0.003829   0.000893   0.000022   0.003513

              7          8
           0.000713  -0.002333

 COSANG =         0.626485495
 
 RMSQ FORCE :   0.0020617  MAXIMUM :   0.0003000  CONVERGED : NO
 MAX FORCE  :   0.0038292  MAXIMUM :   0.0004500  CONVERGED : NO
 RMSQ FORCE6:   3.8714026  MAXIMUM6:   0.0003000  CONVERGED : NO
 MAX FORCE6 :   3.8701188  MAXIMUM6:   0.0004500  CONVERGED : NO
 RMSQ DR    :   0.0122118  MAXIMUM :   0.0012000  CONVERGED : NO
 MAX DR     :   0.0213011  MAXIMUM :   0.0018000  CONVERGED : NO
 


 HESSIAN EIGENVALUES


                1           2           3           4           5           6
             0.49142     1.00000     1.00000     1.00000     1.00000     1.00000
 


                7           8
             1.00191     2.91848
 


 LAMBDA FOR LMQA STEP: 0.00

  |TANGENTIAL STEP| =   0.008473  |PARALLEL STEP| =   0.000004


 STEP IN NORMAL COORDINATES

              1          2          3          4          5          6
          -0.001879   0.001160  -0.000085   0.004657  -0.000168   0.000066

              7          8          9
          -0.006442  -0.001355   0.001359

 DISPLACEMENT STEP IN ANGSTROM

  NO.  ATOM        X             Y             Z

    1  C       -0.000757      0.000446     -0.000042
    2  N        0.001433      0.000203      0.000041
    3  H       -0.003492     -0.002034     -0.000023
    4  H        0.000824     -0.000426     -0.000064
    5  H       -0.000060      0.000166      0.000078


 ACTIVE CARTESIAN DISPLACEMENT STEP

              1          2          3          4          5          6
          -0.001879   0.001160  -0.000085   0.004657  -0.000168   0.000066

              7          8          9
          -0.006442  -0.001355   0.001359
 
 PREDICTED ENERGY CHANGE: -0.000022087
 
 INTERPOLATION DISTANCE: 8.2453399058
 
 *** SCFTOL TIGHTEN TO 0.250E-07 ***
 
 *** CDFTOL TIGHTEN TO 0.100E-04 ***


 COORDINATES OF OPTIMIZATION STEP 3 IN ANGSTROM

  NO.  ATOM        X              Y              Z        Z-ATOM   MASS   TYPE

    1  C        -0.261646      -0.137156      -0.009518       6    12.011  QM
    2  N         0.756931       0.446674       0.012308       7    14.007  QM
    3  H        -1.212066      -0.655076      -0.030576       1     1.008  QM
    4  H        -2.827309      -2.228460      -0.106106       1     1.008  QM
    5  H        -3.282338      -1.659660       0.082201       1     1.008  QM


 
 NEW SCF-ENERGY CALCULATED IN 10 CYCLES
 

 TOTAL ENERGY    =        -94.478475143

 ENERGY CHANGE =         -0.000028053
 ENERGY RATIO  =          1.270137232
 TRUST RADIUS  =          0.200000000
 
 BFGS DELTA*GAMMA: 0.322E-04
 
 BFGS DELTA*DE2*DELTA: 0.442E-04
 
 *** ENTERING OPTIMIZATION CYCLE: 4 ***
 

 PROJECTED CARTESIAN GRADIENTS IN A.U.

  NO.  ATOM        X             Y             Z

    1  C        0.000075     -0.001132      0.000056
    2  N       -0.000354      0.000470     -0.000034
    3  H        0.000593      0.001210     -0.000053
    4  H       -0.000232      0.001230      0.000185
    5  H        0.000702     -0.000284     -0.000199


 ACTIVE CARTESIAN GRADIENTS

              1          2          3          4          5          6
           0.000098  -0.001510   0.000062  -0.000983  -0.000658   0.000042

              7          8          9
           0.000586   0.000048  -0.001277


 FULL LOCAL GRADIENT

              1          2          3          4          5          6
          -0.000761  -0.001511   0.000061  -0.000260   0.000053   0.000063

              7          8          9
           0.000966   0.000217  -0.001323


 TANGENTIAL LOCAL GRADIENTS IN A.U.

              1          2          3          4          5          6
          -0.001511   0.000061  -0.000260   0.000053   0.000063   0.000966

              7          8
           0.000217  -0.001323

 COSANG =         0.638153227
 
 RMSQ FORCE :   0.0007977  MAXIMUM :   0.0003000  CONVERGED : NO
 MAX FORCE  :   0.0015107  MAXIMUM :   0.0004500  CONVERGED : NO
 RMSQ FORCE6:   3.1617960  MAXIMUM6:   0.0003000  CONVERGED : NO
 MAX FORCE6 :   3.1614595  MAXIMUM6:   0.0004500  CONVERGED : NO
 RMSQ DR    :   0.0028242  MAXIMUM :   0.0012000  CONVERGED : NO
 MAX DR     :   0.0064420  MAXIMUM :   0.0018000  CONVERGED : NO
 


 HESSIAN EIGENVALUES


                1           2           3           4           5           6
             0.39496     0.83868     1.00000     1.00000     1.00000     1.00000
 


                7           8
             1.02914     3.07174
 


 LAMBDA FOR LMQA STEP: 0.00

  |TANGENTIAL STEP| =   0.004119  |PARALLEL STEP| =   0.000001


 STEP IN NORMAL COORDINATES

              1          2          3          4          5          6
          -0.001047   0.001967  -0.000097   0.001669   0.000267  -0.000055

              7          8          9
          -0.002471  -0.000544   0.001652

 DISPLACEMENT STEP IN ANGSTROM

  NO.  ATOM        X             Y             Z

    1  C       -0.000422      0.000773     -0.000047
    2  N        0.000592     -0.000309      0.000031
    3  H       -0.001183     -0.001077      0.000033
    4  H        0.000635     -0.000668     -0.000100
    5  H       -0.000201      0.000227      0.000115


 ACTIVE CARTESIAN DISPLACEMENT STEP

              1          2          3          4          5          6
          -0.001047   0.001967  -0.000097   0.001669   0.000267  -0.000055

              7          8          9
          -0.002471  -0.000544   0.001652
 
 PREDICTED ENERGY CHANGE: -0.000004240
 
 INTERPOLATION DISTANCE: 8.2453399058


 COORDINATES OF OPTIMIZATION STEP 4 IN ANGSTROM

  NO.  ATOM        X              Y              Z        Z-ATOM   MASS   TYPE

    1  C        -0.262068      -0.136383      -0.009565       6    12.011  QM
    2  N         0.757523       0.446366       0.012339       7    14.007  QM
    3  H        -1.213249      -0.656154      -0.030542       1     1.008  QM
    4  H        -2.826674      -2.229128      -0.106206       1     1.008  QM
    5  H        -3.282539      -1.659432       0.082316       1     1.008  QM


 
 NEW SCF-ENERGY CALCULATED IN 9 CYCLES
 

 TOTAL ENERGY    =        -94.478480629

 ENERGY CHANGE =         -0.000005487
 ENERGY RATIO  =          1.293907428
 TRUST RADIUS  =          0.200000000
 
 BFGS DELTA*GAMMA: 0.601E-05
 
 BFGS DELTA*DE2*DELTA: 0.848E-05
 
 *** ENTERING OPTIMIZATION CYCLE: 5 ***
 

 PROJECTED CARTESIAN GRADIENTS IN A.U.

  NO.  ATOM        X             Y             Z

    1  C        0.000072     -0.001028      0.000050
    2  N       -0.000038      0.000589     -0.000025
    3  H       -0.000430      0.000555     -0.000071
    4  H        0.000202      0.000528     -0.000019
    5  H        0.000122      0.000272      0.000008


 ACTIVE CARTESIAN GRADIENTS

              1          2          3          4          5          6
           0.000094  -0.001371   0.000056  -0.000108  -0.000543   0.000068

              7          8          9
          -0.000308  -0.000111  -0.000098


 FULL LOCAL GRADIENT

              1          2          3          4          5          6
          -0.000517  -0.001373   0.000054   0.000035  -0.000354   0.000076

              7          8          9
          -0.000131  -0.000008  -0.000129


 TANGENTIAL LOCAL GRADIENTS IN A.U.

              1          2          3          4          5          6
          -0.001373   0.000054   0.000035  -0.000354   0.000076  -0.000131

              7          8
          -0.000008  -0.000129

 COSANG =         0.648331234
 
 RMSQ FORCE :   0.0005066  MAXIMUM :   0.0003000  CONVERGED : NO
 MAX FORCE  :   0.0013725  MAXIMUM :   0.0004500  CONVERGED : NO
 RMSQ FORCE6:   2.2358748  MAXIMUM6:   0.0003000  CONVERGED : NO
 MAX FORCE6 :   2.2356494  MAXIMUM6:   0.0004500  CONVERGED : NO
 RMSQ DR    :   0.0013729  MAXIMUM :   0.0012000  CONVERGED : NO
 MAX DR     :   0.0024708  MAXIMUM :   0.0018000  CONVERGED : NO
 


 HESSIAN EIGENVALUES


                1           2           3           4           5           6
             0.29651     0.68014     1.00000     1.00000     1.00000     1.00001
 


                7           8
             1.21098     3.03775
 


 LAMBDA FOR LMQA STEP: 0.00

  |TANGENTIAL STEP| =   0.002919  |PARALLEL STEP| =   0.000001


 STEP IN NORMAL COORDINATES

              1          2          3          4          5          6
          -0.001131   0.002339  -0.000116   0.000457   0.000475  -0.000124

              7          8          9
          -0.000776  -0.000195   0.000820

 DISPLACEMENT STEP IN ANGSTROM

  NO.  ATOM        X             Y             Z

    1  C       -0.000456      0.000920     -0.000057
    2  N        0.000374     -0.000516      0.000031
    3  H       -0.000172     -0.000689      0.000066
    4  H        0.000367     -0.000525     -0.000020
    5  H       -0.000017     -0.000039      0.000035


 ACTIVE CARTESIAN DISPLACEMENT STEP

              1          2          3          4          5          6
          -0.001131   0.002339  -0.000116   0.000457   0.000475  -0.000124

              7          8          9
          -0.000776  -0.000195   0.000820
 
 PREDICTED ENERGY CHANGE: -0.000001728
 
 INTERPOLATION DISTANCE: 8.2453399058


 COORDINATES OF OPTIMIZATION STEP 5 IN ANGSTROM

  NO.  ATOM        X              Y              Z        Z-ATOM   MASS   TYPE

    1  C        -0.262523      -0.135463      -0.009622       6    12.011  QM
    2  N         0.757897       0.445850       0.012370       7    14.007  QM
    3  H        -1.213421      -0.656843      -0.030477       1     1.008  QM
    4  H        -2.826307      -2.229652      -0.106226       1     1.008  QM
    5  H        -3.282557      -1.659472       0.082351       1     1.008  QM


 
 NEW SCF-ENERGY CALCULATED IN 9 CYCLES
 

 TOTAL ENERGY    =        -94.478483429

 ENERGY CHANGE =         -0.000002799
 ENERGY RATIO  =          1.619840562
 TRUST RADIUS  =          0.200000000
 
 BFGS DELTA*GAMMA: 0.132E-05
 
 BFGS DELTA*DE2*DELTA: 0.346E-05
 
 *** ENTERING OPTIMIZATION CYCLE: 6 ***
 

 PROJECTED CARTESIAN GRADIENTS IN A.U.

  NO.  ATOM        X             Y             Z

    1  C        0.000249     -0.000784      0.000047
    2  N       -0.000114      0.000462     -0.000022
    3  H       -0.000735      0.000273     -0.000073
    4  H        0.000443      0.000175     -0.000115
    5  H       -0.000141      0.000538      0.000110


 ACTIVE CARTESIAN GRADIENTS

              1          2          3          4          5          6
           0.000326  -0.001052   0.000051   0.000074  -0.000476   0.000072

              7          8          9
          -0.000609  -0.000179   0.000484


 FULL LOCAL GRADIENT

              1          2          3          4          5          6
          -0.000443  -0.001084   0.000055  -0.000154  -0.000461   0.000075

              7          8          9
          -0.000503  -0.000099   0.000459


 TANGENTIAL LOCAL GRADIENTS IN A.U.

              1          2          3          4          5          6
          -0.001084   0.000055  -0.000154  -0.000461   0.000075  -0.000503

              7          8
          -0.000099   0.000459

 COSANG =         0.843117903
 
 RMSQ FORCE :   0.0004865  MAXIMUM :   0.0003000  CONVERGED : NO
 MAX FORCE  :   0.0010841  MAXIMUM :   0.0004500  CONVERGED : NO
 RMSQ FORCE6:   0.0122347  MAXIMUM6:   0.0003000  CONVERGED : NO
 MAX FORCE6 :   0.0297244  MAXIMUM6:   0.0004500  CONVERGED : NO
 RMSQ DR    :   0.0009731  MAXIMUM :   0.0012000  CONVERGED :YES
 MAX DR     :   0.0023388  MAXIMUM :   0.0018000  CONVERGED : NO
 


 HESSIAN EIGENVALUES


                1           2           3           4           5           6
             0.12267     0.56456     1.00000     1.00000     1.00000     1.00012
 


                7           8
             1.32957     3.08408
 


 LAMBDA FOR LMQA STEP: 0.00

  |TANGENTIAL STEP| =   0.007305  |PARALLEL STEP| =   0.000003


 STEP IN NORMAL COORDINATES

              1          2          3          4          5          6
          -0.003221   0.006292  -0.000316   0.000276   0.001347  -0.000386

              7          8          9
          -0.000649  -0.000194   0.000895

 DISPLACEMENT STEP IN ANGSTROM

  NO.  ATOM        X             Y             Z

    1  C       -0.001299      0.002474     -0.000155
    2  N        0.000876     -0.001477      0.000079
    3  H        0.000358     -0.001448      0.000201
    4  H        0.000618     -0.001102      0.000067
    5  H        0.000243     -0.000484     -0.000029


 ACTIVE CARTESIAN DISPLACEMENT STEP

              1          2          3          4          5          6
          -0.003221   0.006292  -0.000316   0.000276   0.001347  -0.000386

              7          8          9
          -0.000649  -0.000194   0.000895
 
 PREDICTED ENERGY CHANGE: -0.000003734
 
 INTERPOLATION DISTANCE: 8.2453399058


 COORDINATES OF OPTIMIZATION STEP 6 IN ANGSTROM

  NO.  ATOM        X              Y              Z        Z-ATOM   MASS   TYPE

    1  C        -0.263822      -0.132990      -0.009777       6    12.011  QM
    2  N         0.758772       0.444373       0.012449       7    14.007  QM
    3  H        -1.213063      -0.658291      -0.030275       1     1.008  QM
    4  H        -2.825689      -2.230754      -0.106158       1     1.008  QM
    5  H        -3.282314      -1.659956       0.082322       1     1.008  QM


 
 NEW SCF-ENERGY CALCULATED IN 9 CYCLES
 

 TOTAL ENERGY    =        -94.478488721

 ENERGY CHANGE =         -0.000005293
 ENERGY RATIO  =          1.417528847
 TRUST RADIUS  =          0.200000000
 
 BFGS DELTA*GAMMA: 0.439E-05
 
 BFGS DELTA*DE2*DELTA: 0.747E-05
 
 *** ENTERING OPTIMIZATION CYCLE: 7 ***
 

 PROJECTED CARTESIAN GRADIENTS IN A.U.

  NO.  ATOM        X             Y             Z

    1  C        0.000380     -0.000313      0.000028
    2  N       -0.000204      0.000181     -0.000011
    3  H       -0.000900     -0.000130     -0.000064
    4  H        0.000746     -0.000247     -0.000209
    5  H       -0.000397      0.000785      0.000218


 ACTIVE CARTESIAN GRADIENTS

              1          2          3          4          5          6
           0.000499  -0.000427   0.000030   0.000160  -0.000304   0.000064

              7          8          9
          -0.000870  -0.000274   0.001116


 FULL LOCAL GRADIENT

              1          2          3          4          5          6
          -0.000374  -0.000488   0.000039  -0.000357  -0.000425   0.000063

              7          8          9
          -0.000831  -0.000218   0.001096


 TANGENTIAL LOCAL GRADIENTS IN A.U.

              1          2          3          4          5          6
          -0.000488   0.000039  -0.000357  -0.000425   0.000063  -0.000831

              7          8
          -0.000218   0.001096

 COSANG =         0.796108503
 
 RMSQ FORCE :   0.0005580  MAXIMUM :   0.0003000  CONVERGED : NO
 MAX FORCE  :   0.0010961  MAXIMUM :   0.0004500  CONVERGED : NO
 RMSQ FORCE6:   0.0097288  MAXIMUM6:   0.0003000  CONVERGED : NO
 MAX FORCE6 :   0.0258659  MAXIMUM6:   0.0004500  CONVERGED : NO
 RMSQ DR    :   0.0024350  MAXIMUM :   0.0012000  CONVERGED : NO
 MAX DR     :   0.0062917  MAXIMUM :   0.0018000  CONVERGED : NO
 


 HESSIAN EIGENVALUES


                1           2           3           4           5           6
             0.07602     0.53570     1.00000     1.00000     1.00000     1.00091
 


                7           8
             1.30237     3.14398
 


 LAMBDA FOR LMQA STEP: 0.00

  |TANGENTIAL STEP| =   0.006902  |PARALLEL STEP| =   0.000003


 STEP IN NORMAL COORDINATES

              1          2          3          4          5          6
          -0.003175   0.005945  -0.000286  -0.000400   0.001237  -0.000415

              7          8          9
           0.000446   0.000114  -0.000231

 DISPLACEMENT STEP IN ANGSTROM

  NO.  ATOM        X             Y             Z

    1  C       -0.001280      0.002336     -0.000145
    2  N        0.000739     -0.001463      0.000070
    3  H        0.000910     -0.001029      0.000214
    4  H        0.000279     -0.000804      0.000162
    5  H        0.000476     -0.000776     -0.000136


 ACTIVE CARTESIAN DISPLACEMENT STEP

              1          2          3          4          5          6
          -0.003175   0.005945  -0.000286  -0.000400   0.001237  -0.000415

              7          8          9
           0.000446   0.000114  -0.000231
 
 PREDICTED ENERGY CHANGE: -0.000002638
 
 INTERPOLATION DISTANCE: 8.2453399058


 COORDINATES OF OPTIMIZATION STEP 7 IN ANGSTROM

  NO.  ATOM        X              Y              Z        Z-ATOM   MASS   TYPE

    1  C        -0.265102      -0.130654      -0.009922       6    12.011  QM
    2  N         0.759511       0.442910       0.012519       7    14.007  QM
    3  H        -1.212153      -0.659320      -0.030061       1     1.008  QM
    4  H        -2.825410      -2.231558      -0.105996       1     1.008  QM
    5  H        -3.281838      -1.660732       0.082186       1     1.008  QM


 
 NEW SCF-ENERGY CALCULATED IN 9 CYCLES
 

 TOTAL ENERGY    =        -94.478492312

 ENERGY CHANGE =         -0.000003591
 ENERGY RATIO  =          1.361388292
 TRUST RADIUS  =          0.200000000
 
 BFGS DELTA*GAMMA: 0.336E-05
 
 BFGS DELTA*DE2*DELTA: 0.528E-05
 
 *** ENTERING OPTIMIZATION CYCLE: 8 ***
 

 PROJECTED CARTESIAN GRADIENTS IN A.U.

  NO.  ATOM        X             Y             Z

    1  C        0.000253     -0.000007      0.000004
    2  N       -0.000203     -0.000038      0.000001
    3  H       -0.000583     -0.000251     -0.000044
    4  H        0.000742     -0.000218     -0.000163
    5  H       -0.000275      0.000634      0.000187


 ACTIVE CARTESIAN GRADIENTS

              1          2          3          4          5          6
           0.000332  -0.000016   0.000003  -0.000047  -0.000150   0.000044

              7          8          9
          -0.000718  -0.000299   0.000952


 FULL LOCAL GRADIENT

              1          2          3          4          5          6
          -0.000401  -0.000060   0.000010  -0.000323  -0.000162   0.000044

              7          8          9
          -0.000656  -0.000236   0.000930


 TANGENTIAL LOCAL GRADIENTS IN A.U.

              1          2          3          4          5          6
          -0.000060   0.000010  -0.000323  -0.000162   0.000044  -0.000656

              7          8
          -0.000236   0.000930

 COSANG =         0.951939459
 
 RMSQ FORCE :   0.0004313  MAXIMUM :   0.0003000  CONVERGED : NO
 MAX FORCE  :   0.0009305  MAXIMUM :   0.0004500  CONVERGED : NO
 RMSQ FORCE6:   0.0007506  MAXIMUM6:   0.0003000  CONVERGED : NO
 MAX FORCE6 :   0.0013406  MAXIMUM6:   0.0004500  CONVERGED : NO
 RMSQ DR    :   0.0023006  MAXIMUM :   0.0012000  CONVERGED : NO
 MAX DR     :   0.0059451  MAXIMUM :   0.0018000  CONVERGED : NO
 


 HESSIAN EIGENVALUES


                1           2           3           4           5           6
             0.06823     0.49422     0.99985     1.00000     1.00000     1.00018
 


                7           8
             1.01728     3.10035
 


 LAMBDA FOR LMQA STEP: 0.00

  |TANGENTIAL STEP| =   0.003612  |PARALLEL STEP| =   0.000001


 STEP IN NORMAL COORDINATES

              1          2          3          4          5          6
          -0.001606   0.002848  -0.000117  -0.000573   0.000447  -0.000250

              7          8          9
           0.000947   0.000342  -0.000858

 DISPLACEMENT STEP IN ANGSTROM

  NO.  ATOM        X             Y             Z

    1  C       -0.000647      0.001118     -0.000064
    2  N        0.000305     -0.000750      0.000026
    3  H        0.000784     -0.000202      0.000127
    4  H       -0.000093     -0.000256      0.000147
    5  H        0.000407     -0.000607     -0.000150


 ACTIVE CARTESIAN DISPLACEMENT STEP

              1          2          3          4          5          6
          -0.001606   0.002848  -0.000117  -0.000573   0.000447  -0.000250

              7          8          9
           0.000947   0.000342  -0.000858
 
 PREDICTED ENERGY CHANGE: -0.000001115
 
 INTERPOLATION DISTANCE: 8.2453399058
 
 *** SCFTOL TIGHTEN TO 0.100E-07 ***
 
 *** CDFTOL TIGHTEN TO 0.750E-05 ***


 COORDINATES OF OPTIMIZATION STEP 8 IN ANGSTROM

  NO.  ATOM        X              Y              Z        Z-ATOM   MASS   TYPE

    1  C        -0.265749      -0.129535      -0.009985       6    12.011  QM
    2  N         0.759816       0.442160       0.012545       7    14.007  QM
    3  H        -1.211369      -0.659522      -0.029935       1     1.008  QM
    4  H        -2.825503      -2.231813      -0.105849       1     1.008  QM
    5  H        -3.281432      -1.661339       0.082036       1     1.008  QM


 
 NEW SCF-ENERGY CALCULATED IN 9 CYCLES
 

 TOTAL ENERGY    =        -94.478493647

 ENERGY CHANGE =         -0.000001335
 ENERGY RATIO  =          1.197263676
 TRUST RADIUS  =          0.200000000
 
 BFGS DELTA*GAMMA: 0.177E-05
 
 BFGS DELTA*DE2*DELTA: 0.223E-05
 
 *** ENTERING OPTIMIZATION CYCLE: 9 ***
 

 PROJECTED CARTESIAN GRADIENTS IN A.U.

  NO.  ATOM        X             Y             Z

    1  C        0.000048      0.000058     -0.000010
    2  N       -0.000168     -0.000124      0.000008
    3  H       -0.000112     -0.000127     -0.000028
    4  H        0.000538      0.000094     -0.000047
    5  H        0.000034      0.000294      0.000079


 ACTIVE CARTESIAN GRADIENTS

              1          2          3          4          5          6
           0.000063   0.000076  -0.000014  -0.000354  -0.000089   0.000026

              7          8          9
          -0.000373  -0.000266   0.000344


 FULL LOCAL GRADIENT

              1          2          3          4          5          6
          -0.000476   0.000067  -0.000012  -0.000192   0.000115   0.000031

              7          8          9
          -0.000240  -0.000180   0.000317


 TANGENTIAL LOCAL GRADIENTS IN A.U.

              1          2          3          4          5          6
           0.000067  -0.000012  -0.000192   0.000115   0.000031  -0.000240

              7          8
          -0.000180   0.000317

 COSANG =         0.884826198
 
 *** CONVERGED BY GRADIENT AND ENERGY CRITERIA ***
 *** AFTER 8 OPTIMIZATION CYCLES ***
 
 
 RMSQ FORCE :   0.0001754  MAXIMUM :   0.0003000  CONVERGED :YES
 MAX FORCE  :   0.0003172  MAXIMUM :   0.0004500  CONVERGED :YES
 RMSQ FORCE6:   0.0004014  MAXIMUM6:   0.0003000  CONVERGED : NO
 MAX FORCE6 :   0.0009065  MAXIMUM6:   0.0004500  CONVERGED : NO
 RMSQ DR    :   0.0012039  MAXIMUM :   0.0012000  CONVERGED : NO
 MAX DR     :   0.0028479  MAXIMUM :   0.0018000  CONVERGED : NO
 
 
 *** THE GEOMETRY IS OPTIMIZED ***
 
 
 INTERPOLATION DISTANCE: 8.2453399058


 RELAXED REACTANT COORDINATES OF SADDLE STEP 3 IN ANGSTROM

  NO.  ATOM        X              Y              Z        Z-ATOM   MASS   TYPE

    1  C        -0.265749      -0.129535      -0.009985       6    12.011  QM
    2  N         0.759816       0.442160       0.012545       7    14.007  QM
    3  H        -1.211369      -0.659522      -0.029935       1     1.008  QM
    4  H        -2.825503      -2.231813      -0.105849       1     1.008  QM
    5  H        -3.281432      -1.661339       0.082036       1     1.008  QM


 NUMBER OF CONSTRAINED OPTIMIZATION CYCLES: 8
 
 RELAXED REACTANT ENERGY = -94.478493647110
 
 ANGLE BETWEEN SUCCESSIVE SADDLE GRADIENTS: 111.801
 
 RMSQ FORCE :   0.0001855  MAXIMUM :   0.0003000  CONVERGED :NO 
 MAX FORCE  :   0.0004998  MAXIMUM :   0.0004500  CONVERGED :NO 


 UNRELAXED COORDINATES OF SADDLE STEP 4 IN ANGSTROM

  NO.  ATOM        X              Y              Z        Z-ATOM   MASS   TYPE

    1  C        -0.282980      -0.124242      -0.009437       6    12.011  QM
    2  N         0.756017       0.424921       0.012085       7    14.007  QM
    3  H        -1.217640      -0.588642      -0.029007       1     1.008  QM
    4  H        -2.655243      -2.169527      -0.101538       1     1.008  QM
    5  H        -3.181314      -1.628378       0.078481       1     1.008  QM


 UNRELAXED SCF-ENERGY CALCULATED IN 12 CYCLES
 
 UNRELAXED TOTAL SADDLE ENERGY = -94.476671675158
 
 
 
 
 ***************************************
 *** MOLECULAR GEOMETRY OPTIMIZATION ***
 ***************************************
 
 INTERPOLATION DISTANCE: 7.8325012196
 
 *** ACTIVE DEGREES OF FREEDOM: 9 ***
 
 *** ENTERING OPTIMIZATION CYCLE: 1 ***
 

 PROJECTED CARTESIAN GRADIENTS IN A.U.

  NO.  ATOM        X             Y             Z

    1  C       -0.023602     -0.013319     -0.000451
    2  N        0.011974      0.006769      0.000254
    3  H        0.030980      0.016455      0.000558
    4  H        0.012707     -0.007562     -0.003285
    5  H       -0.006848      0.011849      0.003337


 ACTIVE CARTESIAN GRADIENTS

              1          2          3          4          5          6
          -0.030967  -0.017154  -0.000531  -0.016855   0.001337  -0.000721

              7          8          9
           0.025024   0.003888   0.020035


 FULL LOCAL GRADIENT

              1          2          3          4          5          6
          -0.011541  -0.013114  -0.001491   0.024982   0.017796  -0.000239

              7          8          9
           0.030558   0.005811   0.019154


 TANGENTIAL LOCAL GRADIENTS IN A.U.

              1          2          3          4          5          6
          -0.013114  -0.001491   0.024982   0.017796  -0.000239   0.030558

              7          8
           0.005811   0.019154
 
 RMSQ FORCE :   0.0174981  MAXIMUM :   0.0003000  CONVERGED : NO
 MAX FORCE  :   0.0305575  MAXIMUM :   0.0004500  CONVERGED : NO
 RMSQ FORCE6:   4.9825019  MAXIMUM6:   0.0003000  CONVERGED : NO
 MAX FORCE6 :   4.9694425  MAXIMUM6:   0.0004500  CONVERGED : NO
 


 HESSIAN EIGENVALUES


                1           2           3           4           5           6
             1.00000     1.00000     1.00000     1.00000     1.00000     1.00000
 


                7           8
             1.00000     1.00000
 


 LAMBDA FOR LMQA STEP: 0.00

  |TANGENTIAL STEP| =   0.049492  |PARALLEL STEP| =   0.000156


 STEP IN NORMAL COORDINATES

              1          2          3          4          5          6
           0.028053   0.016784   0.000617   0.008896  -0.007968   0.000469

              7          8          9
          -0.028936  -0.006029  -0.019077

 DISPLACEMENT STEP IN ANGSTROM

  NO.  ATOM        X             Y             Z

    1  C        0.011315      0.006877      0.000260
    2  N       -0.007005     -0.004759     -0.000174
    3  H       -0.016812     -0.006707     -0.000258
    4  H       -0.002273      0.005887      0.001847
    5  H        0.006138     -0.005180     -0.001839


 ACTIVE CARTESIAN DISPLACEMENT STEP

              1          2          3          4          5          6
           0.028053   0.016784   0.000617   0.008896  -0.007968   0.000469

              7          8          9
          -0.028936  -0.006029  -0.019077
 
 PREDICTED ENERGY CHANGE: -0.001222924
 
 INTERPOLATION DISTANCE: 7.8325012196
 
 *** SCFTOL TIGHTEN TO 0.100E-06 ***
 
 *** CDFTOL TIGHTEN TO 0.750E-04 ***


 COORDINATES OF OPTIMIZATION STEP 1 IN ANGSTROM

  NO.  ATOM        X              Y              Z        Z-ATOM   MASS   TYPE

    1  C        -0.271665      -0.117365      -0.009177       6    12.011  QM
    2  N         0.749012       0.420162       0.011911       7    14.007  QM
    3  H        -1.234452      -0.595349      -0.029265       1     1.008  QM
    4  H        -2.657516      -2.163640      -0.099691       1     1.008  QM
    5  H        -3.175176      -1.633558       0.076642       1     1.008  QM


 
 NEW SCF-ENERGY CALCULATED IN 9 CYCLES
 

 TOTAL ENERGY    =        -94.477149341

 ENERGY CHANGE =         -0.000477666
 ENERGY RATIO  =          0.390593166
 TRUST RADIUS  =          0.200000000
 
 BFGS DELTA*GAMMA: 0.394E-02
 
 BFGS DELTA*DE2*DELTA: 0.245E-02
 
 *** ENTERING OPTIMIZATION CYCLE: 2 ***
 

 PROJECTED CARTESIAN GRADIENTS IN A.U.

  NO.  ATOM        X             Y             Z

    1  C        0.040977      0.020204      0.000896
    2  N       -0.040219     -0.020446     -0.000845
    3  H        0.005718      0.003863      0.000038
    4  H        0.005189     -0.002234     -0.001264
    5  H       -0.002433      0.004846      0.001281


 ACTIVE CARTESIAN GRADIENTS

              1          2          3          4          5          6
           0.053742   0.025925   0.001028  -0.024223  -0.003805  -0.000171

              7          8          9
           0.004088   0.000411   0.007565


 FULL LOCAL GRADIENT

              1          2          3          4          5          6
          -0.003430   0.018573   0.002641  -0.061548  -0.001264  -0.000063

              7          8          9
           0.005392   0.000939   0.007301


 TANGENTIAL LOCAL GRADIENTS IN A.U.

              1          2          3          4          5          6
           0.018573   0.002641  -0.061548  -0.001264  -0.000063   0.005392

              7          8
           0.000939   0.007301

 COSANG =        -0.465501517
 
 RMSQ FORCE :   0.0229807  MAXIMUM :   0.0003000  CONVERGED : NO
 MAX FORCE  :   0.0615477  MAXIMUM :   0.0004500  CONVERGED : NO
 RMSQ FORCE6:   4.4515820  MAXIMUM6:   0.0003000  CONVERGED : NO
 MAX FORCE6 :   4.4171078  MAXIMUM6:   0.0004500  CONVERGED : NO
 RMSQ DR    :   0.0164975  MAXIMUM :   0.0012000  CONVERGED : NO
 MAX DR     :   0.0289364  MAXIMUM :   0.0018000  CONVERGED : NO
 


 HESSIAN EIGENVALUES


                1           2           3           4           5           6
             0.55593     1.00000     1.00000     1.00000     1.00000     1.00000
 


                7           8
             1.00000     2.89281
 


 LAMBDA FOR LMQA STEP: 0.00

  |TANGENTIAL STEP| =   0.036441  |PARALLEL STEP| =   0.000085


 STEP IN NORMAL COORDINATES

              1          2          3          4          5          6
          -0.019319  -0.007407  -0.000298   0.018137  -0.003131   0.000298

              7          8          9
          -0.018369  -0.003821  -0.014454

 DISPLACEMENT STEP IN ANGSTROM

  NO.  ATOM        X             Y             Z

    1  C       -0.007795     -0.003085     -0.000155
    2  N        0.009435      0.004008      0.000179
    3  H       -0.010726     -0.004379     -0.000141
    4  H       -0.002027      0.004168      0.001400
    5  H        0.004489     -0.004082     -0.001394


 ACTIVE CARTESIAN DISPLACEMENT STEP

              1          2          3          4          5          6
          -0.019319  -0.007407  -0.000298   0.018137  -0.003131   0.000298

              7          8          9
          -0.018369  -0.003821  -0.014454
 
 PREDICTED ENERGY CHANGE: -0.000921581
 
 INTERPOLATION DISTANCE: 7.8325012196


 COORDINATES OF OPTIMIZATION STEP 2 IN ANGSTROM

  NO.  ATOM        X              Y              Z        Z-ATOM   MASS   TYPE

    1  C        -0.279460      -0.120450      -0.009331       6    12.011  QM
    2  N         0.758448       0.424171       0.012090       7    14.007  QM
    3  H        -1.245178      -0.599728      -0.029406       1     1.008  QM
    4  H        -2.659543      -2.159473      -0.098290       1     1.008  QM
    5  H        -3.170687      -1.637639       0.075247       1     1.008  QM


 
 NEW SCF-ENERGY CALCULATED IN 9 CYCLES
 

 TOTAL ENERGY    =        -94.478122370

 ENERGY CHANGE =         -0.000973029
 ENERGY RATIO  =          1.055825352
 TRUST RADIUS  =          0.200000000
 
 BFGS DELTA*GAMMA: 0.171E-02
 
 BFGS DELTA*DE2*DELTA: 0.184E-02
 
 *** ENTERING OPTIMIZATION CYCLE: 3 ***
 

 PROJECTED CARTESIAN GRADIENTS IN A.U.

  NO.  ATOM        X             Y             Z

    1  C        0.001624     -0.000448      0.000083
    2  N       -0.002941     -0.000838     -0.000078
    3  H        0.003520      0.002659     -0.000004
    4  H       -0.000156      0.002473      0.000398
    5  H        0.001990     -0.000463     -0.000389


 ACTIVE CARTESIAN GRADIENTS

              1          2          3          4          5          6
           0.002131  -0.000642   0.000081  -0.004835  -0.000846  -0.000029

              7          8          9
           0.002538   0.000134  -0.002605


 FULL LOCAL GRADIENT

              1          2          3          4          5          6
          -0.002191  -0.000914   0.000140  -0.003575   0.001681   0.000054

              7          8          9
           0.003581   0.000586  -0.002804


 TANGENTIAL LOCAL GRADIENTS IN A.U.

              1          2          3          4          5          6
          -0.000914   0.000140  -0.003575   0.001681   0.000054   0.003581

              7          8
           0.000586  -0.002804

 COSANG =         0.504175723
 
 RMSQ FORCE :   0.0021649  MAXIMUM :   0.0003000  CONVERGED : NO
 MAX FORCE  :   0.0035807  MAXIMUM :   0.0004500  CONVERGED : NO
 RMSQ FORCE6:   3.8713237  MAXIMUM6:   0.0003000  CONVERGED : NO
 MAX FORCE6 :   3.8703154  MAXIMUM6:   0.0004500  CONVERGED : NO
 RMSQ DR    :   0.0121469  MAXIMUM :   0.0012000  CONVERGED : NO
 MAX DR     :   0.0193187  MAXIMUM :   0.0018000  CONVERGED : NO
 


 HESSIAN EIGENVALUES


                1           2           3           4           5           6
             0.51482     1.00000     1.00000     1.00000     1.00000     1.00000
 


                7           8
             1.00241     2.89295
 


 LAMBDA FOR LMQA STEP: 0.00

  |TANGENTIAL STEP| =   0.007813  |PARALLEL STEP| =   0.000004


 STEP IN NORMAL COORDINATES

              1          2          3          4          5          6
          -0.001747   0.001394  -0.000042   0.004516  -0.000968   0.000013

              7          8          9
          -0.005585  -0.001009   0.001584

 DISPLACEMENT STEP IN ANGSTROM

  NO.  ATOM        X             Y             Z

    1  C       -0.000705      0.000538     -0.000032
    2  N        0.001363      0.000064      0.000031
    3  H       -0.003292     -0.001592     -0.000009
    4  H        0.000816     -0.000599     -0.000066
    5  H       -0.000171      0.000094      0.000069


 ACTIVE CARTESIAN DISPLACEMENT STEP

              1          2          3          4          5          6
          -0.001747   0.001394  -0.000042   0.004516  -0.000968   0.000013

              7          8          9
          -0.005585  -0.001009   0.001584
 
 PREDICTED ENERGY CHANGE: -0.000022033
 
 INTERPOLATION DISTANCE: 7.8325012196
 
 *** SCFTOL TIGHTEN TO 0.250E-07 ***
 
 *** CDFTOL TIGHTEN TO 0.100E-04 ***


 COORDINATES OF OPTIMIZATION STEP 3 IN ANGSTROM

  NO.  ATOM        X              Y              Z        Z-ATOM   MASS   TYPE

    1  C        -0.280165      -0.119912      -0.009363       6    12.011  QM
    2  N         0.759810       0.424235       0.012122       7    14.007  QM
    3  H        -1.248470      -0.601319      -0.029415       1     1.008  QM
    4  H        -2.658727      -2.160072      -0.098357       1     1.008  QM
    5  H        -3.170858      -1.637545       0.075317       1     1.008  QM


 
 NEW SCF-ENERGY CALCULATED IN 10 CYCLES
 

 TOTAL ENERGY    =        -94.478152755

 ENERGY CHANGE =         -0.000030385
 ENERGY RATIO  =          1.379111857
 TRUST RADIUS  =          0.200000000
 
 BFGS DELTA*GAMMA: 0.273E-04
 
 BFGS DELTA*DE2*DELTA: 0.441E-04
 
 *** ENTERING OPTIMIZATION CYCLE: 4 ***
 

 PROJECTED CARTESIAN GRADIENTS IN A.U.

  NO.  ATOM        X             Y             Z

    1  C       -0.000170     -0.001342      0.000043
    2  N       -0.000564      0.000385     -0.000029
    3  H        0.001230      0.001445     -0.000048
    4  H        0.000204      0.001791      0.000214
    5  H        0.001254     -0.000038     -0.000205


 ACTIVE CARTESIAN GRADIENTS

              1          2          3          4          5          6
          -0.000223  -0.001790   0.000035  -0.002095  -0.000722   0.000034

              7          8          9
           0.000665  -0.000187  -0.001473


 FULL LOCAL GRADIENT

              1          2          3          4          5          6
          -0.001646  -0.001745   0.000021  -0.000297   0.000730   0.000084

              7          8          9
           0.001336   0.000140  -0.001621


 TANGENTIAL LOCAL GRADIENTS IN A.U.

              1          2          3          4          5          6
          -0.001745   0.000021  -0.000297   0.000730   0.000084   0.001336

              7          8
           0.000140  -0.001621

 COSANG =         0.763052654
 
 RMSQ FORCE :   0.0010065  MAXIMUM :   0.0003000  CONVERGED : NO
 MAX FORCE  :   0.0017452  MAXIMUM :   0.0004500  CONVERGED : NO
 RMSQ FORCE6:   3.1616650  MAXIMUM6:   0.0003000  CONVERGED : NO
 MAX FORCE6 :   3.1613134  MAXIMUM6:   0.0004500  CONVERGED : NO
 RMSQ DR    :   0.0026043  MAXIMUM :   0.0012000  CONVERGED : NO
 MAX DR     :   0.0055851  MAXIMUM :   0.0018000  CONVERGED : NO
 


 HESSIAN EIGENVALUES


                1           2           3           4           5           6
             0.38654     0.74860     1.00000     1.00000     1.00000     1.00000
 


                7           8
             1.03970     3.07851
 


 LAMBDA FOR LMQA STEP: 0.00

  |TANGENTIAL STEP| =   0.005877  |PARALLEL STEP| =   0.000002


 STEP IN NORMAL COORDINATES

              1          2          3          4          5          6
          -0.001245   0.002716  -0.000052   0.002877  -0.000608  -0.000099

              7          8          9
          -0.003445  -0.000475   0.002203

 DISPLACEMENT STEP IN ANGSTROM

  NO.  ATOM        X             Y             Z

    1  C       -0.000502      0.001065     -0.000041
    2  N        0.000865     -0.000436      0.000027
    3  H       -0.002019     -0.001166      0.000041
    4  H        0.000861     -0.001006     -0.000107
    5  H       -0.000334      0.000123      0.000109


 ACTIVE CARTESIAN DISPLACEMENT STEP

              1          2          3          4          5          6
          -0.001245   0.002716  -0.000052   0.002877  -0.000608  -0.000099

              7          8          9
          -0.003445  -0.000475   0.002203
 
 PREDICTED ENERGY CHANGE: -0.000007811
 
 INTERPOLATION DISTANCE: 7.8325012196


 COORDINATES OF OPTIMIZATION STEP 4 IN ANGSTROM

  NO.  ATOM        X              Y              Z        Z-ATOM   MASS   TYPE

    1  C        -0.280667      -0.118848      -0.009405       6    12.011  QM
    2  N         0.760675       0.423799       0.012149       7    14.007  QM
    3  H        -1.250490      -0.602486      -0.029374       1     1.008  QM
    4  H        -2.657865      -2.161078      -0.098464       1     1.008  QM
    5  H        -3.171192      -1.637422       0.075425       1     1.008  QM


 
 NEW SCF-ENERGY CALCULATED IN 9 CYCLES
 

 TOTAL ENERGY    =        -94.478162152

 ENERGY CHANGE =         -0.000009397
 ENERGY RATIO  =          1.202974643
 TRUST RADIUS  =          0.200000000
 
 BFGS DELTA*GAMMA: 0.125E-04
 
 BFGS DELTA*DE2*DELTA: 0.156E-04
 
 *** ENTERING OPTIMIZATION CYCLE: 5 ***
 

 PROJECTED CARTESIAN GRADIENTS IN A.U.

  NO.  ATOM        X             Y             Z

    1  C       -0.000139     -0.001208      0.000037
    2  N       -0.000103      0.000560     -0.000017
    3  H       -0.000365      0.000534     -0.000077
    4  H        0.000849      0.000921     -0.000039
    5  H        0.000381      0.000628      0.000051


 ACTIVE CARTESIAN GRADIENTS

              1          2          3          4          5          6
          -0.000182  -0.001612   0.000029  -0.000755  -0.000698   0.000074

              7          8          9
          -0.000674  -0.000429   0.000096


 FULL LOCAL GRADIENT

              1          2          3          4          5          6
          -0.001316  -0.001574   0.000017   0.000110  -0.000035   0.000099

              7          8          9
          -0.000270  -0.000193  -0.000017


 TANGENTIAL LOCAL GRADIENTS IN A.U.

              1          2          3          4          5          6
          -0.001574   0.000017   0.000110  -0.000035   0.000099  -0.000270

              7          8
          -0.000193  -0.000017

 COSANG =         0.507990347
 
 RMSQ FORCE :   0.0005712  MAXIMUM :   0.0003000  CONVERGED : NO
 MAX FORCE  :   0.0015736  MAXIMUM :   0.0004500  CONVERGED : NO
 RMSQ FORCE6:   2.2358479  MAXIMUM6:   0.0003000  CONVERGED : NO
 MAX FORCE6 :   2.2355629  MAXIMUM6:   0.0004500  CONVERGED : NO
 RMSQ DR    :   0.0019588  MAXIMUM :   0.0012000  CONVERGED : NO
 MAX DR     :   0.0034454  MAXIMUM :   0.0018000  CONVERGED : NO
 


 HESSIAN EIGENVALUES


                1           2           3           4           5           6
             0.30370     0.66335     1.00000     1.00000     1.00000     1.00004
 


                7           8
             1.20124     3.05122
 


 LAMBDA FOR LMQA STEP: 0.00

  |TANGENTIAL STEP| =   0.002818  |PARALLEL STEP| =   0.000001


 STEP IN NORMAL COORDINATES

              1          2          3          4          5          6
          -0.000965   0.002367  -0.000045   0.000748  -0.000192  -0.000148

              7          8          9
          -0.000624   0.000102   0.000624

 DISPLACEMENT STEP IN ANGSTROM

  NO.  ATOM        X             Y             Z

    1  C       -0.000389      0.000929     -0.000036
    2  N        0.000377     -0.000539      0.000016
    3  H       -0.000359     -0.000378      0.000064
    4  H        0.000295     -0.000606      0.000009
    5  H        0.000001     -0.000214     -0.000011


 ACTIVE CARTESIAN DISPLACEMENT STEP

              1          2          3          4          5          6
          -0.000965   0.002367  -0.000045   0.000748  -0.000192  -0.000148

              7          8          9
          -0.000624   0.000102   0.000624
 
 PREDICTED ENERGY CHANGE: -0.000001822
 
 INTERPOLATION DISTANCE: 7.8325012196


 COORDINATES OF OPTIMIZATION STEP 5 IN ANGSTROM

  NO.  ATOM        X              Y              Z        Z-ATOM   MASS   TYPE

    1  C        -0.281056      -0.117919      -0.009440       6    12.011  QM
    2  N         0.761053       0.423260       0.012165       7    14.007  QM
    3  H        -1.250848      -0.602863      -0.029309       1     1.008  QM
    4  H        -2.657571      -2.161683      -0.098455       1     1.008  QM
    5  H        -3.171191      -1.637637       0.075414       1     1.008  QM


 
 NEW SCF-ENERGY CALCULATED IN 9 CYCLES
 

 TOTAL ENERGY    =        -94.478165277

 ENERGY CHANGE =         -0.000003125
 ENERGY RATIO  =          1.715072788
 TRUST RADIUS  =          0.200000000
 
 BFGS DELTA*GAMMA: 0.106E-05
 
 BFGS DELTA*DE2*DELTA: 0.365E-05
 
 *** ENTERING OPTIMIZATION CYCLE: 6 ***
 

 PROJECTED CARTESIAN GRADIENTS IN A.U.

  NO.  ATOM        X             Y             Z

    1  C        0.000068     -0.000980      0.000035
    2  N       -0.000195      0.000444     -0.000015
    3  H       -0.000710      0.000263     -0.000081
    4  H        0.001049      0.000664     -0.000106
    5  H        0.000152      0.000802      0.000122


 ACTIVE CARTESIAN GRADIENTS

              1          2          3          4          5          6
           0.000090  -0.001313   0.000027  -0.000552  -0.000668   0.000079

              7          8          9
          -0.000994  -0.000499   0.000537


 FULL LOCAL GRADIENT

              1          2          3          4          5          6
          -0.001238  -0.001313   0.000025  -0.000109  -0.000193   0.000099

              7          8          9
          -0.000657  -0.000286   0.000433


 TANGENTIAL LOCAL GRADIENTS IN A.U.

              1          2          3          4          5          6
          -0.001313   0.000025  -0.000109  -0.000193   0.000099  -0.000657

              7          8
          -0.000286   0.000433

 COSANG =         0.901949469
 
 RMSQ FORCE :   0.0005571  MAXIMUM :   0.0003000  CONVERGED : NO
 MAX FORCE  :   0.0013128  MAXIMUM :   0.0004500  CONVERGED : NO
 RMSQ FORCE6:   0.0125905  MAXIMUM6:   0.0003000  CONVERGED : NO
 MAX FORCE6 :   0.0299629  MAXIMUM6:   0.0004500  CONVERGED : NO
 RMSQ DR    :   0.0009394  MAXIMUM :   0.0012000  CONVERGED :YES
 MAX DR     :   0.0023670  MAXIMUM :   0.0018000  CONVERGED : NO
 


 HESSIAN EIGENVALUES


                1           2           3           4           5           6
             0.10306     0.55604     0.99975     1.00000     1.00000     1.00000
 


                7           8
             1.20031     3.11770
 


 LAMBDA FOR LMQA STEP: 0.00

  |TANGENTIAL STEP| =   0.010665  |PARALLEL STEP| =   0.000007


 STEP IN NORMAL COORDINATES

              1          2          3          4          5          6
          -0.004134   0.009525  -0.000172   0.001682  -0.000648  -0.000675

              7          8          9
          -0.000460   0.000945   0.001045

 DISPLACEMENT STEP IN ANGSTROM

  NO.  ATOM        X             Y             Z

    1  C       -0.001668      0.003736     -0.000143
    2  N        0.001336     -0.002291      0.000059
    3  H       -0.000298     -0.000905      0.000294
    4  H        0.000711     -0.002176      0.000163
    5  H        0.000364     -0.001276     -0.000182


 ACTIVE CARTESIAN DISPLACEMENT STEP

              1          2          3          4          5          6
          -0.004134   0.009525  -0.000172   0.001682  -0.000648  -0.000675

              7          8          9
          -0.000460   0.000945   0.001045
 
 PREDICTED ENERGY CHANGE: -0.000006436
 
 INTERPOLATION DISTANCE: 7.8325012196


 COORDINATES OF OPTIMIZATION STEP 6 IN ANGSTROM

  NO.  ATOM        X              Y              Z        Z-ATOM   MASS   TYPE

    1  C        -0.282724      -0.114182      -0.009583       6    12.011  QM
    2  N         0.762389       0.420968       0.012223       7    14.007  QM
    3  H        -1.251146      -0.603768      -0.029016       1     1.008  QM
    4  H        -2.656860      -2.163859      -0.098291       1     1.008  QM
    5  H        -3.170827      -1.638912       0.075232       1     1.008  QM


 
 NEW SCF-ENERGY CALCULATED IN 9 CYCLES
 

 TOTAL ENERGY    =        -94.478174295

 ENERGY CHANGE =         -0.000009018
 ENERGY RATIO  =          1.401167567
 TRUST RADIUS  =          0.200000000
 
 BFGS DELTA*GAMMA: 0.783E-05
 
 BFGS DELTA*DE2*DELTA: 0.129E-04
 
 *** ENTERING OPTIMIZATION CYCLE: 7 ***
 

 PROJECTED CARTESIAN GRADIENTS IN A.U.

  NO.  ATOM        X             Y             Z

    1  C        0.000464     -0.000273      0.000018
    2  N       -0.000456      0.000023     -0.000006
    3  H       -0.001133     -0.000353     -0.000075
    4  H        0.001424      0.000181     -0.000207
    5  H       -0.000194      0.001032      0.000241


 ACTIVE CARTESIAN GRADIENTS

              1          2          3          4          5          6
           0.000609  -0.000378   0.000011  -0.000354  -0.000492   0.000077

              7          8          9
          -0.001500  -0.000653   0.001271


 FULL LOCAL GRADIENT

              1          2          3          4          5          6
          -0.001099  -0.000458   0.000027  -0.000639  -0.000302   0.000086

              7          8          9
          -0.001276  -0.000480   0.001181


 TANGENTIAL LOCAL GRADIENTS IN A.U.

              1          2          3          4          5          6
          -0.000458   0.000027  -0.000639  -0.000302   0.000086  -0.001276

              7          8
          -0.000480   0.001181

 COSANG =         0.708599462
 
 RMSQ FORCE :   0.0007045  MAXIMUM :   0.0003000  CONVERGED : NO
 MAX FORCE  :   0.0012759  MAXIMUM :   0.0004500  CONVERGED : NO
 RMSQ FORCE6:   0.0099849  MAXIMUM6:   0.0003000  CONVERGED : NO
 MAX FORCE6 :   0.0269752  MAXIMUM6:   0.0004500  CONVERGED : NO
 RMSQ DR    :   0.0035552  MAXIMUM :   0.0012000  CONVERGED : NO
 MAX DR     :   0.0095253  MAXIMUM :   0.0018000  CONVERGED : NO
 


 HESSIAN EIGENVALUES


                1           2           3           4           5           6
             0.06220     0.53796     1.00000     1.00000     1.00000     1.00084
 


                7           8
             1.20084     3.23893
 


 LAMBDA FOR LMQA STEP: 0.00

  |TANGENTIAL STEP| =   0.009718  |PARALLEL STEP| =   0.000006


 STEP IN NORMAL COORDINATES

              1          2          3          4          5          6
          -0.003983   0.008590  -0.000124   0.000681  -0.000729  -0.000691

              7          8          9
           0.001153   0.001393  -0.000186

 DISPLACEMENT STEP IN ANGSTROM

  NO.  ATOM        X             Y             Z

    1  C       -0.001607      0.003367     -0.000123
    2  N        0.001119     -0.002158      0.000043
    3  H        0.000504     -0.000244      0.000299
    4  H        0.000261     -0.001827      0.000249
    5  H        0.000611     -0.001507     -0.000284


 ACTIVE CARTESIAN DISPLACEMENT STEP

              1          2          3          4          5          6
          -0.003983   0.008590  -0.000124   0.000681  -0.000729  -0.000691

              7          8          9
           0.001153   0.001393  -0.000186
 
 PREDICTED ENERGY CHANGE: -0.000004236
 
 INTERPOLATION DISTANCE: 7.8325012196


 COORDINATES OF OPTIMIZATION STEP 7 IN ANGSTROM

  NO.  ATOM        X              Y              Z        Z-ATOM   MASS   TYPE

    1  C        -0.284332      -0.110815      -0.009706       6    12.011  QM
    2  N         0.763508       0.418810       0.012267       7    14.007  QM
    3  H        -1.250642      -0.604012      -0.028717       1     1.008  QM
    4  H        -2.656599      -2.165686      -0.098042       1     1.008  QM
    5  H        -3.170215      -1.640420       0.074947       1     1.008  QM


 
 NEW SCF-ENERGY CALCULATED IN 9 CYCLES
 

 TOTAL ENERGY    =        -94.478180327

 ENERGY CHANGE =         -0.000006032
 ENERGY RATIO  =          1.423944445
 TRUST RADIUS  =          0.200000000
 
 BFGS DELTA*GAMMA: 0.492E-05
 
 BFGS DELTA*DE2*DELTA: 0.849E-05
 
 *** ENTERING OPTIMIZATION CYCLE: 8 ***
 

 PROJECTED CARTESIAN GRADIENTS IN A.U.

  NO.  ATOM        X             Y             Z

    1  C        0.000260      0.000071     -0.000009
    2  N       -0.000385     -0.000199      0.000009
    3  H       -0.000816     -0.000551     -0.000055
    4  H        0.001427      0.000167     -0.000169
    5  H       -0.000072      0.000881      0.000221


 ACTIVE CARTESIAN GRADIENTS

              1          2          3          4          5          6
           0.000341   0.000088  -0.000017  -0.000516  -0.000281   0.000057

              7          8          9
          -0.001382  -0.000694   0.001136


 FULL LOCAL GRADIENT

              1          2          3          4          5          6
          -0.001099   0.000039  -0.000006  -0.000507   0.000001   0.000067

              7          8          9
          -0.001150  -0.000519   0.001045


 TANGENTIAL LOCAL GRADIENTS IN A.U.

              1          2          3          4          5          6
           0.000039  -0.000006  -0.000507   0.000001   0.000067  -0.001150

              7          8
          -0.000519   0.001045

 COSANG =         0.953604810
 
 RMSQ FORCE :   0.0006069  MAXIMUM :   0.0003000  CONVERGED : NO
 MAX FORCE  :   0.0011497  MAXIMUM :   0.0004500  CONVERGED : NO
 RMSQ FORCE6:   0.0007211  MAXIMUM6:   0.0003000  CONVERGED : NO
 MAX FORCE6 :   0.0011390  MAXIMUM6:   0.0004500  CONVERGED : NO
 RMSQ DR    :   0.0032394  MAXIMUM :   0.0012000  CONVERGED : NO
 MAX DR     :   0.0085900  MAXIMUM :   0.0018000  CONVERGED : NO
 


 HESSIAN EIGENVALUES


                1           2           3           4           5           6
             0.05045     0.49607     0.93560     1.00000     1.00000     1.00001
 


                7           8
             1.02579     3.14496
 


 LAMBDA FOR LMQA STEP: 0.00

  |TANGENTIAL STEP| =   0.007061  |PARALLEL STEP| =   0.000003


 STEP IN NORMAL COORDINATES

              1          2          3          4          5          6
          -0.002748   0.005767  -0.000029  -0.000043  -0.000961  -0.000558

              7          8          9
           0.002106   0.001577  -0.000946

 DISPLACEMENT STEP IN ANGSTROM

  NO.  ATOM        X             Y             Z

    1  C       -0.001109      0.002260     -0.000066
    2  N        0.000677     -0.001535      0.000012
    3  H        0.000840      0.000477      0.000237
    4  H       -0.000146     -0.001231      0.000247
    5  H        0.000613     -0.001325     -0.000302


 ACTIVE CARTESIAN DISPLACEMENT STEP

              1          2          3          4          5          6
          -0.002748   0.005767  -0.000029  -0.000043  -0.000961  -0.000558

              7          8          9
           0.002106   0.001577  -0.000946
 
 PREDICTED ENERGY CHANGE: -0.000002621
 
 INTERPOLATION DISTANCE: 7.8325012196


 COORDINATES OF OPTIMIZATION STEP 8 IN ANGSTROM

  NO.  ATOM        X              Y              Z        Z-ATOM   MASS   TYPE

    1  C        -0.285441      -0.108555      -0.009772       6    12.011  QM
    2  N         0.764184       0.417275       0.012279       7    14.007  QM
    3  H        -1.249802      -0.603535      -0.028480       1     1.008  QM
    4  H        -2.656745      -2.166916      -0.097796       1     1.008  QM
    5  H        -3.169602      -1.641744       0.074646       1     1.008  QM


 
 NEW SCF-ENERGY CALCULATED IN 9 CYCLES
 

 TOTAL ENERGY    =        -94.478183607

 ENERGY CHANGE =         -0.000003281
 ENERGY RATIO  =          1.251575215
 TRUST RADIUS  =          0.200000000
 
 BFGS DELTA*GAMMA: 0.388E-05
 
 BFGS DELTA*DE2*DELTA: 0.525E-05
 
 *** ENTERING OPTIMIZATION CYCLE: 9 ***
 

 PROJECTED CARTESIAN GRADIENTS IN A.U.

  NO.  ATOM        X             Y             Z

    1  C       -0.000067      0.000197     -0.000030
    2  N       -0.000323     -0.000339      0.000019
    3  H       -0.000079     -0.000404     -0.000032
    4  H        0.001186      0.000467     -0.000049
    5  H        0.000330      0.000520      0.000113


 ACTIVE CARTESIAN GRADIENTS

              1          2          3          4          5          6
          -0.000088   0.000265  -0.000038  -0.000986  -0.000123   0.000030

              7          8          9
          -0.000870  -0.000643   0.000464


 FULL LOCAL GRADIENT

              1          2          3          4          5          6
          -0.001198   0.000275  -0.000039  -0.000295   0.000479   0.000049

              7          8          9
          -0.000546  -0.000438   0.000363


 TANGENTIAL LOCAL GRADIENTS IN A.U.

              1          2          3          4          5          6
           0.000275  -0.000039  -0.000295   0.000479   0.000049  -0.000546

              7          8
          -0.000438   0.000363

 COSANG =         0.807715939
 
 RMSQ FORCE :   0.0003567  MAXIMUM :   0.0003000  CONVERGED : NO
 MAX FORCE  :   0.0005461  MAXIMUM :   0.0004500  CONVERGED : NO
 RMSQ FORCE6:   0.0003720  MAXIMUM6:   0.0003000  CONVERGED : NO
 MAX FORCE6 :   0.0008920  MAXIMUM6:   0.0004500  CONVERGED : NO
 RMSQ DR    :   0.0023537  MAXIMUM :   0.0012000  CONVERGED : NO
 MAX DR     :   0.0057665  MAXIMUM :   0.0018000  CONVERGED : NO
 


 HESSIAN EIGENVALUES


                1           2           3           4           5           6
             0.05231     0.42903     0.72511     1.00000     1.00000     1.00000
 


                7           8
             1.11555     3.06996
 


 LAMBDA FOR LMQA STEP: 0.00

  |TANGENTIAL STEP| =   0.002264  |PARALLEL STEP| =   0.000000


 STEP IN NORMAL COORDINATES

              1          2          3          4          5          6
          -0.000554   0.001056   0.000061   0.000009  -0.000938  -0.000203

              7          8          9
           0.001229   0.000942  -0.000615

 DISPLACEMENT STEP IN ANGSTROM

  NO.  ATOM        X             Y             Z

    1  C       -0.000224      0.000414      0.000011
    2  N        0.000142     -0.000337     -0.000018
    3  H        0.000266      0.000692      0.000081
    4  H       -0.000248     -0.000372      0.000098
    5  H        0.000224     -0.000492     -0.000149


 ACTIVE CARTESIAN DISPLACEMENT STEP

              1          2          3          4          5          6
          -0.000554   0.001056   0.000061   0.000009  -0.000938  -0.000203

              7          8          9
           0.001229   0.000942  -0.000615
 
 PREDICTED ENERGY CHANGE: -0.000000767
 
 INTERPOLATION DISTANCE: 7.8325012196
 
 *** SCFTOL TIGHTEN TO 0.500E-08 ***
 
 *** CDFTOL TIGHTEN TO 0.750E-05 ***


 COORDINATES OF OPTIMIZATION STEP 9 IN ANGSTROM

  NO.  ATOM        X              Y              Z        Z-ATOM   MASS   TYPE

    1  C        -0.285664      -0.108142      -0.009761       6    12.011  QM
    2  N         0.764327       0.416938       0.012261       7    14.007  QM
    3  H        -1.249536      -0.602843      -0.028399       1     1.008  QM
    4  H        -2.656993      -2.167289      -0.097698       1     1.008  QM
    5  H        -3.169379      -1.642236       0.074497       1     1.008  QM


 
 NEW SCF-ENERGY CALCULATED IN 9 CYCLES
 

 TOTAL ENERGY    =        -94.478184768

 ENERGY CHANGE =         -0.000001161
 ENERGY RATIO  =          1.513539188
 TRUST RADIUS  =          0.200000000
 
 BFGS DELTA*GAMMA: 0.732E-06
 
 BFGS DELTA*DE2*DELTA: 0.153E-05
 
 *** ENTERING OPTIMIZATION CYCLE: 10 ***
 

 PROJECTED CARTESIAN GRADIENTS IN A.U.

  NO.  ATOM        X             Y             Z

    1  C       -0.000336      0.000094     -0.000037
    2  N       -0.000198     -0.000297      0.000023
    3  H        0.000321     -0.000224     -0.000023
    4  H        0.001005      0.000690      0.000022
    5  H        0.000573      0.000316      0.000042


 ACTIVE CARTESIAN GRADIENTS

              1          2          3          4          5          6
          -0.000440   0.000135  -0.000045  -0.001203  -0.000084   0.000020

              7          8          9
          -0.000551  -0.000590   0.000027


 FULL LOCAL GRADIENT

              1          2          3          4          5          6
          -0.001266   0.000198  -0.000057  -0.000025   0.000712   0.000044

              7          8          9
          -0.000166  -0.000364  -0.000082


 TANGENTIAL LOCAL GRADIENTS IN A.U.

              1          2          3          4          5          6
           0.000198  -0.000057  -0.000025   0.000712   0.000044  -0.000166

              7          8
          -0.000364  -0.000082

 COSANG =         0.733367932
 
 RMSQ FORCE :   0.0002998  MAXIMUM :   0.0003000  CONVERGED :YES
 MAX FORCE  :   0.0007122  MAXIMUM :   0.0004500  CONVERGED : NO
 RMSQ FORCE6:   0.0002833  MAXIMUM6:   0.0003000  CONVERGED :YES
 MAX FORCE6 :   0.0005727  MAXIMUM6:   0.0004500  CONVERGED : NO
 RMSQ DR    :   0.0007545  MAXIMUM :   0.0012000  CONVERGED :YES
 MAX DR     :   0.0012293  MAXIMUM :   0.0018000  CONVERGED :YES
 


 HESSIAN EIGENVALUES


                1           2           3           4           5           6
             0.04906     0.22293     0.57179     1.00000     1.00000     1.00000
 


                7           8
             1.31904     3.22394
 


 LAMBDA FOR LMQA STEP: 0.00

  |TANGENTIAL STEP| =   0.003747  |PARALLEL STEP| =   0.000001


 STEP IN NORMAL COORDINATES

              1          2          3          4          5          6
          -0.000435   0.000995   0.000173   0.000563  -0.002295  -0.000338

              7          8          9
           0.001820   0.001822  -0.000712

 DISPLACEMENT STEP IN ANGSTROM

  NO.  ATOM        X             Y             Z

    1  C       -0.000176      0.000390      0.000052
    2  N        0.000216     -0.000370     -0.000052
    3  H       -0.000020      0.001478      0.000129
    4  H       -0.000421     -0.000727      0.000130
    5  H        0.000244     -0.000719     -0.000247


 ACTIVE CARTESIAN DISPLACEMENT STEP

              1          2          3          4          5          6
          -0.000435   0.000995   0.000173   0.000563  -0.002295  -0.000338

              7          8          9
           0.001820   0.001822  -0.000712
 
 PREDICTED ENERGY CHANGE: -0.000001134
 
 INTERPOLATION DISTANCE: 7.8325012196


 COORDINATES OF OPTIMIZATION STEP 10 IN ANGSTROM

  NO.  ATOM        X              Y              Z        Z-ATOM   MASS   TYPE

    1  C        -0.285840      -0.107752      -0.009709       6    12.011  QM
    2  N         0.764542       0.416568       0.012209       7    14.007  QM
    3  H        -1.249556      -0.601365      -0.028270       1     1.008  QM
    4  H        -2.657415      -2.168016      -0.097568       1     1.008  QM
    5  H        -3.169135      -1.642955       0.074250       1     1.008  QM


 
 NEW SCF-ENERGY CALCULATED IN 9 CYCLES
 

 TOTAL ENERGY    =        -94.478186564

 ENERGY CHANGE =         -0.000001796
 ENERGY RATIO  =          1.583751335
 TRUST RADIUS  =          0.200000000
 
 BFGS DELTA*GAMMA: 0.933E-06
 
 BFGS DELTA*DE2*DELTA: 0.227E-05
 
 *** ENTERING OPTIMIZATION CYCLE: 11 ***
 

 PROJECTED CARTESIAN GRADIENTS IN A.U.

  NO.  ATOM        X             Y             Z

    1  C       -0.000657     -0.000075     -0.000043
    2  N       -0.000034     -0.000213      0.000026
    3  H        0.000758      0.000009     -0.000015
    4  H        0.000785      0.000954      0.000104
    5  H        0.000850      0.000089     -0.000040


 ACTIVE CARTESIAN GRADIENTS

              1          2          3          4          5          6
          -0.000861  -0.000084  -0.000051  -0.001428  -0.000057   0.000010

              7          8          9
          -0.000187  -0.000518  -0.000481


 FULL LOCAL GRADIENT

              1          2          3          4          5          6
          -0.001342   0.000044  -0.000076   0.000318   0.000957   0.000041

              7          8          9
           0.000269  -0.000269  -0.000599


 TANGENTIAL LOCAL GRADIENTS IN A.U.

              1          2          3          4          5          6
           0.000044  -0.000076   0.000318   0.000957   0.000041   0.000269

              7          8
          -0.000269  -0.000599

 COSANG =         0.754178134
 
 *** CONVERGED BY RMSQ FORCE AND MAX FORCE DESVIATION ***
 *** AFTER 10 OPTIMIZATION CYCLES ***
 
 
 RMSQ FORCE :   0.0004372  MAXIMUM :   0.0003000  CONVERGED : NO
 MAX FORCE  :   0.0009567  MAXIMUM :   0.0004500  CONVERGED : NO
 RMSQ FORCE6:   0.0001673  MAXIMUM6:   0.0003000  CONVERGED :YES
 MAX FORCE6 :   0.0003144  MAXIMUM6:   0.0004500  CONVERGED :YES
 RMSQ DR    :   0.0012491  MAXIMUM :   0.0012000  CONVERGED : NO
 MAX DR     :   0.0022946  MAXIMUM :   0.0018000  CONVERGED : NO
 
 
 *** THE GEOMETRY IS OPTIMIZED ***
 
 
 INTERPOLATION DISTANCE: 7.8325012196


 RELAXED REACTANT COORDINATES OF SADDLE STEP 4 IN ANGSTROM

  NO.  ATOM        X              Y              Z        Z-ATOM   MASS   TYPE

    1  C        -0.285840      -0.107752      -0.009709       6    12.011  QM
    2  N         0.764542       0.416568       0.012209       7    14.007  QM
    3  H        -1.249556      -0.601365      -0.028270       1     1.008  QM
    4  H        -2.657415      -2.168016      -0.097568       1     1.008  QM
    5  H        -3.169135      -1.642955       0.074250       1     1.008  QM


 NUMBER OF CONSTRAINED OPTIMIZATION CYCLES: 10
 
 RELAXED REACTANT ENERGY = -94.478186564158
 
 ANGLE BETWEEN SUCCESSIVE SADDLE GRADIENTS: 133.388
 
 RMSQ FORCE :   0.0005351  MAXIMUM :   0.0003000  CONVERGED :NO 
 MAX FORCE  :   0.0012230  MAXIMUM :   0.0004500  CONVERGED :NO 


 UNRELAXED COORDINATES OF SADDLE STEP 5 IN ANGSTROM

  NO.  ATOM        X              Y              Z        Z-ATOM   MASS   TYPE

    1  C        -0.302066      -0.103547      -0.009175       6    12.011  QM
    2  N         0.760507       0.400609       0.011766       7    14.007  QM
    3  H        -1.253917      -0.533393      -0.027426       1     1.008  QM
    4  H        -2.495559      -2.108919      -0.093671       1     1.008  QM
    5  H        -3.074632      -1.610914       0.071085       1     1.008  QM


 UNRELAXED SCF-ENERGY CALCULATED IN 12 CYCLES
 
 UNRELAXED TOTAL SADDLE ENERGY = -94.475961328182
 
 
 
 
 ***************************************
 *** MOLECULAR GEOMETRY OPTIMIZATION ***
 ***************************************
 
 INTERPOLATION DISTANCE: 7.4398488081
 
 *** ACTIVE DEGREES OF FREEDOM: 9 ***
 
 *** ENTERING OPTIMIZATION CYCLE: 1 ***
 

 PROJECTED CARTESIAN GRADIENTS IN A.U.

  NO.  ATOM        X             Y             Z

    1  C       -0.026033     -0.013293     -0.000472
    2  N        0.014015      0.006975      0.000286
    3  H        0.030673      0.014626      0.000497
    4  H        0.016711     -0.008233     -0.003683
    5  H       -0.009764      0.013491      0.003751


 ACTIVE CARTESIAN GRADIENTS

              1          2          3          4          5          6
          -0.034117  -0.017173  -0.000521  -0.016574   0.003669  -0.000633

              7          8          9
           0.023106   0.003387   0.024774


 FULL LOCAL GRADIENT

              1          2          3          4          5          6
          -0.013322  -0.012180  -0.001747   0.028307   0.020255  -0.000074

              7          8          9
           0.028050   0.005271   0.023489


 TANGENTIAL LOCAL GRADIENTS IN A.U.

              1          2          3          4          5          6
          -0.012180  -0.001747   0.028307   0.020255  -0.000074   0.028050

              7          8
           0.005271   0.023489
 
 RMSQ FORCE :   0.0184707  MAXIMUM :   0.0003000  CONVERGED : NO
 MAX FORCE  :   0.0283072  MAXIMUM :   0.0004500  CONVERGED : NO
 RMSQ FORCE6:   4.9815293  MAXIMUM6:   0.0003000  CONVERGED : NO
 MAX FORCE6 :   4.9716928  MAXIMUM6:   0.0004500  CONVERGED : NO
 


 HESSIAN EIGENVALUES


                1           2           3           4           5           6
             1.00000     1.00000     1.00000     1.00000     1.00000     1.00000
 


                7           8
             1.00000     1.00000
 


 LAMBDA FOR LMQA STEP: 0.00

  |TANGENTIAL STEP| =   0.052243  |PARALLEL STEP| =   0.000183


 STEP IN NORMAL COORDINATES

              1          2          3          4          5          6
           0.030782   0.016697   0.000636   0.007318  -0.011492   0.000275

              7          8          9
          -0.027212  -0.005647  -0.023337

 DISPLACEMENT STEP IN ANGSTROM

  NO.  ATOM        X             Y             Z

    1  C        0.012429      0.006820      0.000275
    2  N       -0.008206     -0.005049     -0.000196
    3  H       -0.016656     -0.005398     -0.000222
    4  H       -0.003702      0.006525      0.002077
    5  H        0.008042     -0.005848     -0.002072


 ACTIVE CARTESIAN DISPLACEMENT STEP

              1          2          3          4          5          6
           0.030782   0.016697   0.000636   0.007318  -0.011492   0.000275

              7          8          9
          -0.027212  -0.005647  -0.023337
 
 PREDICTED ENERGY CHANGE: -0.001362208
 
 INTERPOLATION DISTANCE: 7.4398488081
 
 *** SCFTOL TIGHTEN TO 0.100E-06 ***
 
 *** CDFTOL TIGHTEN TO 0.750E-04 ***


 COORDINATES OF OPTIMIZATION STEP 1 IN ANGSTROM

  NO.  ATOM        X              Y              Z        Z-ATOM   MASS   TYPE

    1  C        -0.289637      -0.096727      -0.008900       6    12.011  QM
    2  N         0.752301       0.395560       0.011570       7    14.007  QM
    3  H        -1.270573      -0.538791      -0.027648       1     1.008  QM
    4  H        -2.499261      -2.102394      -0.091594       1     1.008  QM
    5  H        -3.066590      -1.616762       0.069013       1     1.008  QM


 
 NEW SCF-ENERGY CALCULATED IN 9 CYCLES
 

 TOTAL ENERGY    =        -94.476442459

 ENERGY CHANGE =         -0.000481131
 ENERGY RATIO  =          0.353199468
 TRUST RADIUS  =          0.200000000
 
 BFGS DELTA*GAMMA: 0.451E-02
 
 BFGS DELTA*DE2*DELTA: 0.273E-02
 
 *** ENTERING OPTIMIZATION CYCLE: 2 ***
 

 PROJECTED CARTESIAN GRADIENTS IN A.U.

  NO.  ATOM        X             Y             Z

    1  C        0.044729      0.019752      0.000918
    2  N       -0.043778     -0.020044     -0.000864
    3  H        0.004865      0.002935      0.000013
    4  H        0.007417     -0.002335     -0.001484
    5  H       -0.003492      0.005937      0.001522


 ACTIVE CARTESIAN GRADIENTS

              1          2          3          4          5          6
           0.058598   0.025412   0.000982  -0.025672  -0.003420  -0.000128

              7          8          9
           0.002521  -0.000161   0.009895


 FULL LOCAL GRADIENT

              1          2          3          4          5          6
          -0.004293   0.016479   0.003014  -0.066720  -0.001025  -0.000008

              7          8          9
           0.003695   0.000385   0.009482


 TANGENTIAL LOCAL GRADIENTS IN A.U.

              1          2          3          4          5          6
           0.016479   0.003014  -0.066720  -0.001025  -0.000008   0.003695

              7          8
           0.000385   0.009482

 COSANG =        -0.491827940
 
 RMSQ FORCE :   0.0245892  MAXIMUM :   0.0003000  CONVERGED : NO
 MAX FORCE  :   0.0667204  MAXIMUM :   0.0004500  CONVERGED : NO
 RMSQ FORCE6:   4.4501436  MAXIMUM6:   0.0003000  CONVERGED : NO
 MAX FORCE6 :   4.4124928  MAXIMUM6:   0.0004500  CONVERGED : NO
 RMSQ DR    :   0.0174145  MAXIMUM :   0.0012000  CONVERGED : NO
 MAX DR     :   0.0307816  MAXIMUM :   0.0018000  CONVERGED : NO
 


 HESSIAN EIGENVALUES


                1           2           3           4           5           6
             0.57033     1.00000     1.00000     1.00000     1.00000     1.00000
 


                7           8
             1.00000     2.89502
 


 LAMBDA FOR LMQA STEP: 0.00

  |TANGENTIAL STEP| =   0.036997  |PARALLEL STEP| =   0.000092


 STEP IN NORMAL COORDINATES

              1          2          3          4          5          6
          -0.020987  -0.007240  -0.000255   0.017241  -0.005237   0.000131

              7          8          9
          -0.015712  -0.003146  -0.017158

 DISPLACEMENT STEP IN ANGSTROM

  NO.  ATOM        X             Y             Z

    1  C       -0.008477     -0.003009     -0.000153
    2  N        0.009815      0.003654      0.000171
    3  H       -0.009834     -0.003120     -0.000107
    4  H       -0.003147      0.004394      0.001522
    5  H        0.005658     -0.004510     -0.001523


 ACTIVE CARTESIAN DISPLACEMENT STEP

              1          2          3          4          5          6
          -0.020987  -0.007240  -0.000255   0.017241  -0.005237   0.000131

              7          8          9
          -0.015712  -0.003146  -0.017158
 
 PREDICTED ENERGY CHANGE: -0.001023254
 
 INTERPOLATION DISTANCE: 7.4398488081


 COORDINATES OF OPTIMIZATION STEP 2 IN ANGSTROM

  NO.  ATOM        X              Y              Z        Z-ATOM   MASS   TYPE

    1  C        -0.298114      -0.099735      -0.009053       6    12.011  QM
    2  N         0.762116       0.399214       0.011740       7    14.007  QM
    3  H        -1.280406      -0.541911      -0.027756       1     1.008  QM
    4  H        -2.502408      -2.098001      -0.090071       1     1.008  QM
    5  H        -3.060933      -1.621272       0.067490       1     1.008  QM


 
 NEW SCF-ENERGY CALCULATED IN 9 CYCLES
 

 TOTAL ENERGY    =        -94.477516540

 ENERGY CHANGE =         -0.001074081
 ENERGY RATIO  =          1.049671756
 TRUST RADIUS  =          0.200000000
 
 BFGS DELTA*GAMMA: 0.191E-02
 
 BFGS DELTA*DE2*DELTA: 0.205E-02
 
 *** ENTERING OPTIMIZATION CYCLE: 3 ***
 

 PROJECTED CARTESIAN GRADIENTS IN A.U.

  NO.  ATOM        X             Y             Z

    1  C        0.001447     -0.000632      0.000069
    2  N       -0.003281     -0.000916     -0.000072
    3  H        0.004033      0.002462      0.000001
    4  H        0.000780      0.002809      0.000291
    5  H        0.002423      0.000325     -0.000260


 ACTIVE CARTESIAN GRADIENTS

              1          2          3          4          5          6
           0.001896  -0.000885   0.000056  -0.006129  -0.000596  -0.000029

              7          8          9
           0.002109  -0.000250  -0.002061


 FULL LOCAL GRADIENT

              1          2          3          4          5          6
          -0.003310  -0.001151   0.000114  -0.003738   0.002724   0.000097

              7          8          9
           0.003355   0.000351  -0.002446


 TANGENTIAL LOCAL GRADIENTS IN A.U.

              1          2          3          4          5          6
          -0.001151   0.000114  -0.003738   0.002724   0.000097   0.003355

              7          8
           0.000351  -0.002446

 COSANG =         0.493402102
 
 RMSQ FORCE :   0.0022389  MAXIMUM :   0.0003000  CONVERGED : NO
 MAX FORCE  :   0.0037378  MAXIMUM :   0.0004500  CONVERGED : NO
 RMSQ FORCE6:   3.8712688  MAXIMUM6:   0.0003000  CONVERGED : NO
 MAX FORCE6 :   3.8702061  MAXIMUM6:   0.0004500  CONVERGED : NO
 RMSQ DR    :   0.0123323  MAXIMUM :   0.0012000  CONVERGED : NO
 MAX DR     :   0.0209868  MAXIMUM :   0.0018000  CONVERGED : NO
 


 HESSIAN EIGENVALUES


                1           2           3           4           5           6
             0.53370     1.00000     1.00000     1.00000     1.00000     1.00000
 


                7           8
             1.00159     2.88621
 


 LAMBDA FOR LMQA STEP: 0.00

  |TANGENTIAL STEP| =   0.007719  |PARALLEL STEP| =   0.000004


 STEP IN NORMAL COORDINATES

              1          2          3          4          5          6
          -0.001694   0.001552  -0.000002   0.004806  -0.002118  -0.000049

              7          8          9
          -0.005011  -0.000676   0.001072

 DISPLACEMENT STEP IN ANGSTROM

  NO.  ATOM        X             Y             Z

    1  C       -0.000684      0.000599     -0.000021
    2  N        0.001402     -0.000031      0.000022
    3  H       -0.003432     -0.001114     -0.000005
    4  H        0.000664     -0.000608      0.000005
    5  H       -0.000096     -0.000229     -0.000010


 ACTIVE CARTESIAN DISPLACEMENT STEP

              1          2          3          4          5          6
          -0.001694   0.001552  -0.000002   0.004806  -0.002118  -0.000049

              7          8          9
          -0.005011  -0.000676   0.001072
 
 PREDICTED ENERGY CHANGE: -0.000022688
 
 INTERPOLATION DISTANCE: 7.4398488081
 
 *** SCFTOL TIGHTEN TO 0.250E-07 ***
 
 *** CDFTOL TIGHTEN TO 0.100E-04 ***


 COORDINATES OF OPTIMIZATION STEP 3 IN ANGSTROM

  NO.  ATOM        X              Y              Z        Z-ATOM   MASS   TYPE

    1  C        -0.298798      -0.099137      -0.009074       6    12.011  QM
    2  N         0.763518       0.399183       0.011763       7    14.007  QM
    3  H        -1.283838      -0.543025      -0.027761       1     1.008  QM
    4  H        -2.501744      -2.098608      -0.090066       1     1.008  QM
    5  H        -3.061029      -1.621501       0.067480       1     1.008  QM


 
 NEW SCF-ENERGY CALCULATED IN 10 CYCLES
 

 TOTAL ENERGY    =        -94.477548913

 ENERGY CHANGE =         -0.000032373
 ENERGY RATIO  =          1.426877923
 TRUST RADIUS  =          0.200000000
 
 BFGS DELTA*GAMMA: 0.260E-04
 
 BFGS DELTA*DE2*DELTA: 0.454E-04
 
 *** ENTERING OPTIMIZATION CYCLE: 4 ***
 

 PROJECTED CARTESIAN GRADIENTS IN A.U.

  NO.  ATOM        X             Y             Z

    1  C       -0.000431     -0.001482      0.000029
    2  N       -0.000824      0.000233     -0.000024
    3  H        0.001726      0.001358     -0.000040
    4  H        0.000996      0.002349      0.000178
    5  H        0.001837      0.000541     -0.000148


 ACTIVE CARTESIAN GRADIENTS

              1          2          3          4          5          6
          -0.000564  -0.001980   0.000012  -0.003370  -0.000681   0.000029

              7          8          9
           0.000300  -0.000568  -0.001302


 FULL LOCAL GRADIENT

              1          2          3          4          5          6
          -0.002788  -0.001876  -0.000016  -0.000356   0.001601   0.000118

              7          8          9
           0.001238  -0.000076  -0.001623


 TANGENTIAL LOCAL GRADIENTS IN A.U.

              1          2          3          4          5          6
          -0.001876  -0.000016  -0.000356   0.001601   0.000118   0.001238

              7          8
          -0.000076  -0.001623

 COSANG =         0.781582861
 
 RMSQ FORCE :   0.0011400  MAXIMUM :   0.0003000  CONVERGED : NO
 MAX FORCE  :   0.0018757  MAXIMUM :   0.0004500  CONVERGED : NO
 RMSQ FORCE6:   3.1615836  MAXIMUM6:   0.0003000  CONVERGED : NO
 MAX FORCE6 :   3.1612466  MAXIMUM6:   0.0004500  CONVERGED : NO
 RMSQ DR    :   0.0025730  MAXIMUM :   0.0012000  CONVERGED : NO
 MAX DR     :   0.0050111  MAXIMUM :   0.0018000  CONVERGED : NO
 


 HESSIAN EIGENVALUES


                1           2           3           4           5           6
             0.37365     0.72684     1.00000     1.00000     1.00000     1.00000
 


                7           8
             1.04891     3.10224
 


 LAMBDA FOR LMQA STEP: 0.00

  |TANGENTIAL STEP| =   0.007240  |PARALLEL STEP| =   0.000004


 STEP IN NORMAL COORDINATES

              1          2          3          4          5          6
          -0.001315   0.003293   0.000012   0.004116  -0.002255  -0.000183

              7          8          9
          -0.003594  -0.000087   0.002207

 DISPLACEMENT STEP IN ANGSTROM

  NO.  ATOM        X             Y             Z

    1  C       -0.000531      0.001287     -0.000027
    2  N        0.001110     -0.000568      0.000017
    3  H       -0.002802     -0.000750      0.000043
    4  H        0.000912     -0.001297     -0.000047
    5  H       -0.000416     -0.000279      0.000034


 ACTIVE CARTESIAN DISPLACEMENT STEP

              1          2          3          4          5          6
          -0.001315   0.003293   0.000012   0.004116  -0.002255  -0.000183

              7          8          9
          -0.003594  -0.000087   0.002207
 
 PREDICTED ENERGY CHANGE: -0.000011006
 
 INTERPOLATION DISTANCE: 7.4398488081


 COORDINATES OF OPTIMIZATION STEP 4 IN ANGSTROM

  NO.  ATOM        X              Y              Z        Z-ATOM   MASS   TYPE

    1  C        -0.299329      -0.097849      -0.009101       6    12.011  QM
    2  N         0.764628       0.398615       0.011780       7    14.007  QM
    3  H        -1.286640      -0.543775      -0.027718       1     1.008  QM
    4  H        -2.500832      -2.099905      -0.090113       1     1.008  QM
    5  H        -3.061445      -1.621780       0.067514       1     1.008  QM


 
 NEW SCF-ENERGY CALCULATED IN 9 CYCLES
 

 TOTAL ENERGY    =        -94.477562285

 ENERGY CHANGE =         -0.000013373
 ENERGY RATIO  =          1.215059868
 TRUST RADIUS  =          0.200000000
 
 BFGS DELTA*GAMMA: 0.173E-04
 
 BFGS DELTA*DE2*DELTA: 0.220E-04
 
 *** ENTERING OPTIMIZATION CYCLE: 5 ***
 

 PROJECTED CARTESIAN GRADIENTS IN A.U.

  NO.  ATOM        X             Y             Z

    1  C       -0.000493     -0.001403      0.000022
    2  N       -0.000144      0.000500     -0.000008
    3  H       -0.000301      0.000330     -0.000075
    4  H        0.001677      0.001529     -0.000052
    5  H        0.000865      0.001122      0.000084


 ACTIVE CARTESIAN GRADIENTS

              1          2          3          4          5          6
          -0.000647  -0.001872   0.000004  -0.001633  -0.000835   0.000075

              7          8          9
          -0.001321  -0.000865   0.000265


 FULL LOCAL GRADIENT

              1          2          3          4          5          6
          -0.002401  -0.001756  -0.000026   0.000304   0.000484   0.000131

              7          8          9
          -0.000663  -0.000473  -0.000003


 TANGENTIAL LOCAL GRADIENTS IN A.U.

              1          2          3          4          5          6
          -0.001756  -0.000026   0.000304   0.000484   0.000131  -0.000663

              7          8
          -0.000473  -0.000003

 COSANG =         0.490127550
 
 RMSQ FORCE :   0.0007150  MAXIMUM :   0.0003000  CONVERGED : NO
 MAX FORCE  :   0.0017556  MAXIMUM :   0.0004500  CONVERGED : NO
 RMSQ FORCE6:   2.2357879  MAXIMUM6:   0.0003000  CONVERGED : NO
 MAX FORCE6 :   2.2355034  MAXIMUM6:   0.0004500  CONVERGED : NO
 RMSQ DR    :   0.0024135  MAXIMUM :   0.0012000  CONVERGED : NO
 MAX DR     :   0.0041164  MAXIMUM :   0.0018000  CONVERGED : NO
 


 HESSIAN EIGENVALUES


                1           2           3           4           5           6
             0.27631     0.66380     1.00000     1.00000     1.00000     1.00007
 


                7           8
             1.22402     3.08376
 


 LAMBDA FOR LMQA STEP: 0.00

  |TANGENTIAL STEP| =   0.003786  |PARALLEL STEP| =   0.000001


 STEP IN NORMAL COORDINATES

              1          2          3          4          5          6
          -0.000968   0.002898   0.000013   0.001483  -0.001347  -0.000224

              7          8          9
          -0.000407   0.000534   0.000694

 DISPLACEMENT STEP IN ANGSTROM

  NO.  ATOM        X             Y             Z

    1  C       -0.000391      0.001135     -0.000022
    2  N        0.000505     -0.000676      0.000006
    3  H       -0.000781      0.000054      0.000068
    4  H        0.000319     -0.000924      0.000046
    5  H       -0.000070     -0.000526     -0.000061


 ACTIVE CARTESIAN DISPLACEMENT STEP

              1          2          3          4          5          6
          -0.000968   0.002898   0.000013   0.001483  -0.001347  -0.000224

              7          8          9
          -0.000407   0.000534   0.000694
 
 PREDICTED ENERGY CHANGE: -0.000002926
 
 INTERPOLATION DISTANCE: 7.4398488081


 COORDINATES OF OPTIMIZATION STEP 5 IN ANGSTROM

  NO.  ATOM        X              Y              Z        Z-ATOM   MASS   TYPE

    1  C        -0.299720      -0.096715      -0.009123       6    12.011  QM
    2  N         0.765133       0.397938       0.011786       7    14.007  QM
    3  H        -1.287421      -0.543721      -0.027650       1     1.008  QM
    4  H        -2.500513      -2.100829      -0.090067       1     1.008  QM
    5  H        -3.061515      -1.622306       0.067453       1     1.008  QM


 
 NEW SCF-ENERGY CALCULATED IN 9 CYCLES
 

 TOTAL ENERGY    =        -94.477567366

 ENERGY CHANGE =         -0.000005080
 ENERGY RATIO  =          1.736225158
 TRUST RADIUS  =          0.200000000
 
 BFGS DELTA*GAMMA: 0.156E-05
 
 BFGS DELTA*DE2*DELTA: 0.586E-05
 
 *** ENTERING OPTIMIZATION CYCLE: 6 ***
 

 PROJECTED CARTESIAN GRADIENTS IN A.U.

  NO.  ATOM        X             Y             Z

    1  C       -0.000270     -0.001189      0.000021
    2  N       -0.000193      0.000418     -0.000007
    3  H       -0.000831     -0.000003     -0.000081
    4  H        0.001903      0.001261     -0.000121
    5  H        0.000577      0.001291      0.000156


 ACTIVE CARTESIAN GRADIENTS

              1          2          3          4          5          6
          -0.000353  -0.001591   0.000004  -0.001276  -0.000858   0.000085

              7          8          9
          -0.001771  -0.000957   0.000752


 FULL LOCAL GRADIENT

              1          2          3          4          5          6
          -0.002289  -0.001520  -0.000016   0.000117   0.000189   0.000131

              7          8          9
          -0.001194  -0.000595   0.000501


 TANGENTIAL LOCAL GRADIENTS IN A.U.

              1          2          3          4          5          6
          -0.001520  -0.000016   0.000117   0.000189   0.000131  -0.001194

              7          8
          -0.000595   0.000501

 COSANG =         0.914976199
 
 RMSQ FORCE :   0.0007422  MAXIMUM :   0.0003000  CONVERGED : NO
 MAX FORCE  :   0.0015200  MAXIMUM :   0.0004500  CONVERGED : NO
 RMSQ FORCE6:   0.0133070  MAXIMUM6:   0.0003000  CONVERGED : NO
 MAX FORCE6 :   0.0315397  MAXIMUM6:   0.0004500  CONVERGED : NO
 RMSQ DR    :   0.0012620  MAXIMUM :   0.0012000  CONVERGED : NO
 MAX DR     :   0.0028984  MAXIMUM :   0.0018000  CONVERGED : NO
 


 HESSIAN EIGENVALUES


                1           2           3           4           5           6
             0.08103     0.58452     0.99976     1.00000     1.00000     1.00000
 


                7           8
             1.25859     3.09304
 


 LAMBDA FOR LMQA STEP: 0.00

  |TANGENTIAL STEP| =   0.016946  |PARALLEL STEP| =   0.000019


 STEP IN NORMAL COORDINATES

              1          2          3          4          5          6
          -0.004791   0.013676   0.000078   0.004969  -0.006006  -0.001159

              7          8          9
           0.001145   0.003348   0.001604

 DISPLACEMENT STEP IN ANGSTROM

  NO.  ATOM        X             Y             Z

    1  C       -0.001935      0.005352     -0.000100
    2  N        0.002055     -0.003370      0.000018
    3  H       -0.001970      0.001183      0.000360
    4  H        0.000900     -0.004148      0.000350
    5  H        0.000090     -0.002949     -0.000430


 ACTIVE CARTESIAN DISPLACEMENT STEP

              1          2          3          4          5          6
          -0.004791   0.013676   0.000078   0.004969  -0.006006  -0.001159

              7          8          9
           0.001145   0.003348   0.001604
 
 PREDICTED ENERGY CHANGE: -0.000012664
 
 INTERPOLATION DISTANCE: 7.4398488081


 COORDINATES OF OPTIMIZATION STEP 6 IN ANGSTROM

  NO.  ATOM        X              Y              Z        Z-ATOM   MASS   TYPE

    1  C        -0.301656      -0.091363      -0.009224       6    12.011  QM
    2  N         0.767188       0.394569       0.011803       7    14.007  QM
    3  H        -1.289392      -0.542538      -0.027290       1     1.008  QM
    4  H        -2.499613      -2.104977      -0.089717       1     1.008  QM
    5  H        -3.061425      -1.625255       0.067023       1     1.008  QM


 
 NEW SCF-ENERGY CALCULATED IN 9 CYCLES
 

 TOTAL ENERGY    =        -94.477585817

 ENERGY CHANGE =         -0.000018452
 ENERGY RATIO  =          1.457038497
 TRUST RADIUS  =          0.200000000
 
 BFGS DELTA*GAMMA: 0.139E-04
 
 BFGS DELTA*DE2*DELTA: 0.254E-04
 
 *** ENTERING OPTIMIZATION CYCLE: 7 ***
 

 PROJECTED CARTESIAN GRADIENTS IN A.U.

  NO.  ATOM        X             Y             Z

    1  C        0.000424     -0.000315      0.000009
    2  N       -0.000536     -0.000048      0.000000
    3  H       -0.001874     -0.000925     -0.000085
    4  H        0.002454      0.000579     -0.000270
    5  H       -0.000045      0.001612      0.000322


 ACTIVE CARTESIAN GRADIENTS

              1          2          3          4          5          6
           0.000556  -0.000434  -0.000005  -0.000658  -0.000788   0.000097

              7          8          9
          -0.002758  -0.001197   0.001865


 FULL LOCAL GRADIENT

              1          2          3          4          5          6
          -0.002011  -0.000516   0.000011  -0.000676  -0.000339   0.000120

              7          8          9
          -0.002373  -0.000906   0.001652


 TANGENTIAL LOCAL GRADIENTS IN A.U.

              1          2          3          4          5          6
          -0.000516   0.000011  -0.000676  -0.000339   0.000120  -0.002373

              7          8
          -0.000906   0.001652

 COSANG =         0.730161157
 
 RMSQ FORCE :   0.0011198  MAXIMUM :   0.0003000  CONVERGED : NO
 MAX FORCE  :   0.0023725  MAXIMUM :   0.0004500  CONVERGED : NO
 RMSQ FORCE6:   0.0105107  MAXIMUM6:   0.0003000  CONVERGED : NO
 MAX FORCE6 :   0.0287884  MAXIMUM6:   0.0004500  CONVERGED : NO
 RMSQ DR    :   0.0056488  MAXIMUM :   0.0012000  CONVERGED : NO
 MAX DR     :   0.0136756  MAXIMUM :   0.0018000  CONVERGED : NO
 


 HESSIAN EIGENVALUES


                1           2           3           4           5           6
             0.04102     0.57153     1.00000     1.00000     1.00000     1.00130
 


                7           8
             1.32179     3.24892
 


 LAMBDA FOR LMQA STEP: 0.00

  |TANGENTIAL STEP| =   0.021576  |PARALLEL STEP| =   0.000031


 STEP IN NORMAL COORDINATES

              1          2          3          4          5          6
          -0.006381   0.017141   0.000155   0.004767  -0.007761  -0.001596

              7          8          9
           0.004279   0.005195   0.000448

 DISPLACEMENT STEP IN ANGSTROM

  NO.  ATOM        X             Y             Z

    1  C       -0.002578      0.006705     -0.000115
    2  N        0.002406     -0.004384      0.000007
    3  H       -0.001135      0.002562      0.000497
    4  H        0.000561     -0.005124      0.000580
    5  H        0.000506     -0.004240     -0.000704


 ACTIVE CARTESIAN DISPLACEMENT STEP

              1          2          3          4          5          6
          -0.006381   0.017141   0.000155   0.004767  -0.007761  -0.001596

              7          8          9
           0.004279   0.005195   0.000448
 
 PREDICTED ENERGY CHANGE: -0.000012628
 
 INTERPOLATION DISTANCE: 7.4398488081


 COORDINATES OF OPTIMIZATION STEP 7 IN ANGSTROM

  NO.  ATOM        X              Y              Z        Z-ATOM   MASS   TYPE

    1  C        -0.304234      -0.084657      -0.009339       6    12.011  QM
    2  N         0.769594       0.390185       0.011810       7    14.007  QM
    3  H        -1.290527      -0.539976      -0.026793       1     1.008  QM
    4  H        -2.499053      -2.110101      -0.089137       1     1.008  QM
    5  H        -3.060919      -1.629496       0.066320       1     1.008  QM


 
 NEW SCF-ENERGY CALCULATED IN 9 CYCLES
 

 TOTAL ENERGY    =        -94.477604882

 ENERGY CHANGE =         -0.000019064
 ENERGY RATIO  =          1.509676826
 TRUST RADIUS  =          0.200000000
 
 BFGS DELTA*GAMMA: 0.126E-04
 
 BFGS DELTA*DE2*DELTA: 0.254E-04
 
 *** ENTERING OPTIMIZATION CYCLE: 8 ***
 

 PROJECTED CARTESIAN GRADIENTS IN A.U.

  NO.  ATOM        X             Y             Z

    1  C        0.000337      0.000336     -0.000023
    2  N       -0.000461     -0.000402      0.000019
    3  H       -0.001933     -0.001504     -0.000066
    4  H        0.002647      0.000267     -0.000295
    5  H       -0.000158      0.001575      0.000368


 ACTIVE CARTESIAN GRADIENTS

              1          2          3          4          5          6
           0.000441   0.000445  -0.000034  -0.000515  -0.000510   0.000083

              7          8          9
          -0.003012  -0.001323   0.002160


 FULL LOCAL GRADIENT

              1          2          3          4          5          6
          -0.001877   0.000365  -0.000017  -0.000654  -0.000210   0.000098

              7          8          9
          -0.002700  -0.001060   0.001964


 TANGENTIAL LOCAL GRADIENTS IN A.U.

              1          2          3          4          5          6
           0.000365  -0.000017  -0.000654  -0.000210   0.000098  -0.002700

              7          8
          -0.001060   0.001964

 COSANG =         0.962929194
 
 RMSQ FORCE :   0.0012693  MAXIMUM :   0.0003000  CONVERGED : NO
 MAX FORCE  :   0.0027004  MAXIMUM :   0.0004500  CONVERGED : NO
 RMSQ FORCE6:   0.0005593  MAXIMUM6:   0.0003000  CONVERGED : NO
 MAX FORCE6 :   0.0009110  MAXIMUM6:   0.0004500  CONVERGED : NO
 RMSQ DR    :   0.0071920  MAXIMUM :   0.0012000  CONVERGED : NO
 MAX DR     :   0.0171408  MAXIMUM :   0.0018000  CONVERGED : NO
 


 HESSIAN EIGENVALUES


                1           2           3           4           5           6
             0.02584     0.54583     0.99999     1.00000     1.00000     1.00896
 


                7           8
             1.10499     3.18509
 


 LAMBDA FOR LMQA STEP: 0.00

  |TANGENTIAL STEP| =   0.026125  |PARALLEL STEP| =   0.000046


 STEP IN NORMAL COORDINATES

              1          2          3          4          5          6
          -0.007363   0.019650   0.000295   0.004261  -0.009924  -0.002037

              7          8          9
           0.008118   0.007382  -0.000953

 DISPLACEMENT STEP IN ANGSTROM

  NO.  ATOM        X             Y             Z

    1  C       -0.002976      0.007686     -0.000103
    2  N        0.002540     -0.005226     -0.000023
    3  H       -0.000160      0.004472      0.000626
    4  H        0.000049     -0.006000      0.000818
    5  H        0.000914     -0.005521     -0.001006


 ACTIVE CARTESIAN DISPLACEMENT STEP

              1          2          3          4          5          6
          -0.007363   0.019650   0.000295   0.004261  -0.009924  -0.002037

              7          8          9
           0.008118   0.007382  -0.000953
 
 PREDICTED ENERGY CHANGE: -0.000013986
 
 INTERPOLATION DISTANCE: 7.4398488081


 COORDINATES OF OPTIMIZATION STEP 8 IN ANGSTROM

  NO.  ATOM        X              Y              Z        Z-ATOM   MASS   TYPE

    1  C        -0.307209      -0.076971      -0.009442       6    12.011  QM
    2  N         0.772134       0.384958       0.011787       7    14.007  QM
    3  H        -1.290686      -0.535504      -0.026167       1     1.008  QM
    4  H        -2.499004      -2.116102      -0.088318       1     1.008  QM
    5  H        -3.060006      -1.635017       0.065314       1     1.008  QM


 
 NEW SCF-ENERGY CALCULATED IN 9 CYCLES
 

 TOTAL ENERGY    =        -94.477624069

 ENERGY CHANGE =         -0.000019188
 ENERGY RATIO  =          1.371935692
 TRUST RADIUS  =          0.200000000
 
 BFGS DELTA*GAMMA: 0.175E-04
 
 BFGS DELTA*DE2*DELTA: 0.282E-04
 
 *** ENTERING OPTIMIZATION CYCLE: 9 ***
 

 PROJECTED CARTESIAN GRADIENTS IN A.U.

  NO.  ATOM        X             Y             Z

    1  C       -0.000351      0.000774     -0.000068
    2  N       -0.000180     -0.000707      0.000044
    3  H       -0.000844     -0.001597     -0.000023
    4  H        0.002397      0.000425     -0.000177
    5  H        0.000333      0.001135      0.000273


 ACTIVE CARTESIAN GRADIENTS

              1          2          3          4          5          6
          -0.000460   0.001048  -0.000076  -0.001065  -0.000045   0.000043

              7          8          9
          -0.002383  -0.001290   0.001470


 FULL LOCAL GRADIENT

              1          2          3          4          5          6
          -0.001920   0.001113  -0.000084  -0.000113   0.000635   0.000067

              7          8          9
          -0.001999  -0.001006   0.001264


 TANGENTIAL LOCAL GRADIENTS IN A.U.

              1          2          3          4          5          6
           0.001113  -0.000084  -0.000113   0.000635   0.000067  -0.001999

              7          8
          -0.001006   0.001264

 COSANG =         0.900767873
 
 *** CONVERGED BY RMSQ FORCE AND MAX FORCE DESVIATION ***
 *** AFTER 8 OPTIMIZATION CYCLES ***
 
 
 RMSQ FORCE :   0.0010168  MAXIMUM :   0.0003000  CONVERGED : NO
 MAX FORCE  :   0.0019988  MAXIMUM :   0.0004500  CONVERGED : NO
 RMSQ FORCE6:   0.0002263  MAXIMUM6:   0.0003000  CONVERGED :YES
 MAX FORCE6 :   0.0004325  MAXIMUM6:   0.0004500  CONVERGED :YES
 RMSQ DR    :   0.0087084  MAXIMUM :   0.0012000  CONVERGED : NO
 MAX DR     :   0.0196501  MAXIMUM :   0.0018000  CONVERGED : NO
 
 
 *** THE GEOMETRY IS OPTIMIZED ***
 
 
 INTERPOLATION DISTANCE: 7.4398488081


 RELAXED REACTANT COORDINATES OF SADDLE STEP 5 IN ANGSTROM

  NO.  ATOM        X              Y              Z        Z-ATOM   MASS   TYPE

    1  C        -0.307209      -0.076971      -0.009442       6    12.011  QM
    2  N         0.772134       0.384958       0.011787       7    14.007  QM
    3  H        -1.290686      -0.535504      -0.026167       1     1.008  QM
    4  H        -2.499004      -2.116102      -0.088318       1     1.008  QM
    5  H        -3.060006      -1.635017       0.065314       1     1.008  QM


 NUMBER OF CONSTRAINED OPTIMIZATION CYCLES: 8
 
 RELAXED REACTANT ENERGY = -94.477624069193
 
 ANGLE BETWEEN SUCCESSIVE SADDLE GRADIENTS: 119.100
 
 RMSQ FORCE :   0.0009131  MAXIMUM :   0.0003000  CONVERGED :NO 
 MAX FORCE  :   0.0021511  MAXIMUM :   0.0004500  CONVERGED :NO 

 
 *** RELAXING OF PRODUCT STRUCTURE ***


 UNRELAXED COORDINATES OF SADDLE STEP 6 IN ANGSTROM

  NO.  ATOM        X              Y              Z        Z-ATOM   MASS   TYPE

    1  C        -0.322367      -0.074306      -0.008921       6    12.011  QM
    2  N         0.767719       0.370579       0.011365       7    14.007  QM
    3  H        -1.292991      -0.470826      -0.025428       1     1.008  QM
    4  H        -2.345068      -2.059600      -0.084884       1     1.008  QM
    5  H        -2.970960      -1.603373       0.062595       1     1.008  QM


 UNRELAXED SCF-ENERGY CALCULATED IN 12 CYCLES
 
 UNRELAXED TOTAL SADDLE ENERGY = -94.475056292329
 
 
 
 
 ***************************************
 *** MOLECULAR GEOMETRY OPTIMIZATION ***
 ***************************************
 
 INTERPOLATION DISTANCE: 7.0657236141
 
 *** ACTIVE DEGREES OF FREEDOM: 9 ***
 
 *** ENTERING OPTIMIZATION CYCLE: 1 ***
 

 PROJECTED CARTESIAN GRADIENTS IN A.U.

  NO.  ATOM        X             Y             Z

    1  C       -0.027460     -0.012175     -0.000480
    2  N        0.015986      0.006609      0.000316
    3  H        0.027286      0.011117      0.000405
    4  H        0.021484     -0.009017     -0.004049
    5  H       -0.013572      0.015295      0.004125


 ACTIVE CARTESIAN GRADIENTS

              1          2          3          4          5          6
          -0.035934  -0.015850  -0.000490  -0.014437   0.005531  -0.000469

              7          8          9
           0.018292   0.002251   0.030706


 FULL LOCAL GRADIENT

              1          2          3          4          5          6
          -0.014849  -0.009422  -0.001821   0.031004   0.020847   0.000089

              7          8          9
           0.022307   0.003967   0.029030


 TANGENTIAL LOCAL GRADIENTS IN A.U.

              1          2          3          4          5          6
          -0.009422  -0.001821   0.031004   0.020847   0.000089   0.022307

              7          8
           0.003967   0.029030
 
 RMSQ FORCE :   0.0188548  MAXIMUM :   0.0003000  CONVERGED : NO
 MAX FORCE  :   0.0310036  MAXIMUM :   0.0004500  CONVERGED : NO
 RMSQ FORCE6:   4.9811452  MAXIMUM6:   0.0003000  CONVERGED : NO
 MAX FORCE6 :   4.9689964  MAXIMUM6:   0.0004500  CONVERGED : NO
 


 HESSIAN EIGENVALUES


                1           2           3           4           5           6
             1.00000     1.00000     1.00000     1.00000     1.00000     1.00000
 


                7           8
             1.00000     1.00000
 


 LAMBDA FOR LMQA STEP: 0.00

  |TANGENTIAL STEP| =   0.053329  |PARALLEL STEP| =   0.000201


 STEP IN NORMAL COORDINATES

              1          2          3          4          5          6
           0.032271   0.015209   0.000620   0.004029  -0.014401   0.000008

              7          8          9
          -0.022354  -0.004522  -0.028761

 DISPLACEMENT STEP IN ANGSTROM

  NO.  ATOM        X             Y             Z

    1  C        0.013050      0.006168      0.000279
    2  N       -0.009367     -0.005002     -0.000214
    3  H       -0.014834     -0.003254     -0.000175
    4  H       -0.005640      0.007202      0.002285
    5  H        0.010344     -0.006593     -0.002275


 ACTIVE CARTESIAN DISPLACEMENT STEP

              1          2          3          4          5          6
           0.032271   0.015209   0.000620   0.004029  -0.014401   0.000008

              7          8          9
          -0.022354  -0.004522  -0.028761
 
 PREDICTED ENERGY CHANGE: -0.001419008
 
 INTERPOLATION DISTANCE: 7.0657236141
 
 *** SCFTOL TIGHTEN TO 0.100E-06 ***
 
 *** CDFTOL TIGHTEN TO 0.750E-04 ***


 COORDINATES OF OPTIMIZATION STEP 1 IN ANGSTROM

  NO.  ATOM        X              Y              Z        Z-ATOM   MASS   TYPE

    1  C        -0.309317      -0.068138      -0.008642       6    12.011  QM
    2  N         0.758352       0.365577       0.011151       7    14.007  QM
    3  H        -1.307825      -0.474080      -0.025603       1     1.008  QM
    4  H        -2.350708      -2.052398      -0.082599       1     1.008  QM
    5  H        -2.960616      -1.609966       0.060320       1     1.008  QM


 
 NEW SCF-ENERGY CALCULATED IN 9 CYCLES
 

 TOTAL ENERGY    =        -94.475564455

 ENERGY CHANGE =         -0.000508163
 ENERGY RATIO  =          0.358111366
 TRUST RADIUS  =          0.200000000
 
 BFGS DELTA*GAMMA: 0.471E-02
 
 BFGS DELTA*DE2*DELTA: 0.284E-02
 
 *** ENTERING OPTIMIZATION CYCLE: 2 ***
 

 PROJECTED CARTESIAN GRADIENTS IN A.U.

  NO.  ATOM        X             Y             Z

    1  C        0.046097      0.017664      0.000867
    2  N       -0.044993     -0.017965     -0.000820
    3  H        0.003273      0.001278      0.000008
    4  H        0.010256     -0.002526     -0.001715
    5  H       -0.004930      0.007241      0.001773


 ACTIVE CARTESIAN GRADIENTS

              1          2          3          4          5          6
           0.060307   0.022907   0.000847  -0.025528  -0.002915   0.000045

              7          8          9
          -0.001028   0.000048   0.012984


 FULL LOCAL GRADIENT

              1          2          3          4          5          6
          -0.005406   0.011839   0.002996  -0.068261  -0.000844   0.000163

              7          8          9
          -0.000005   0.000617   0.012374


 TANGENTIAL LOCAL GRADIENTS IN A.U.

              1          2          3          4          5          6
           0.011839   0.002996  -0.068261  -0.000844   0.000163  -0.000005

              7          8
           0.000617   0.012374

 COSANG =        -0.502895963
 
 RMSQ FORCE :   0.0249073  MAXIMUM :   0.0003000  CONVERGED : NO
 MAX FORCE  :   0.0682613  MAXIMUM :   0.0004500  CONVERGED : NO
 RMSQ FORCE6:   4.4498590  MAXIMUM6:   0.0003000  CONVERGED : NO
 MAX FORCE6 :   4.4111127  MAXIMUM6:   0.0004500  CONVERGED : NO
 RMSQ DR    :   0.0177766  MAXIMUM :   0.0012000  CONVERGED : NO
 MAX DR     :   0.0322710  MAXIMUM :   0.0018000  CONVERGED : NO
 


 HESSIAN EIGENVALUES


                1           2           3           4           5           6
             0.57094     1.00000     1.00000     1.00000     1.00000     1.00000
 


                7           8
             1.00000     2.86614
 


 LAMBDA FOR LMQA STEP: 0.00

  |TANGENTIAL STEP| =   0.017937  |PARALLEL STEP| =   0.000023


 STEP IN NORMAL COORDINATES

              1          2          3          4          5          6
          -0.011010  -0.003360  -0.000083   0.006691  -0.004042  -0.004541

              7          8          9
          -0.001803  -0.000905  -0.010170

 DISPLACEMENT STEP IN ANGSTROM

  NO.  ATOM        X             Y             Z

    1  C       -0.004453     -0.001384     -0.000066
    2  N        0.004721      0.001394      0.000123
    3  H       -0.003594     -0.000277     -0.000455
    4  H       -0.001954      0.002691      0.000724
    5  H        0.003323     -0.002833     -0.000497


 ACTIVE CARTESIAN DISPLACEMENT STEP

              1          2          3          4          5          6
          -0.011010  -0.003360  -0.000083   0.006691  -0.004042  -0.004541

              7          8          9
          -0.001803  -0.000905  -0.010170
 
 PREDICTED ENERGY CHANGE: -0.000772779
 
 INTERPOLATION DISTANCE: 7.0657236141


 COORDINATES OF OPTIMIZATION STEP 2 IN ANGSTROM

  NO.  ATOM        X              Y              Z        Z-ATOM   MASS   TYPE

    1  C        -0.313771      -0.069522      -0.008708       6    12.011  QM
    2  N         0.763073       0.366971       0.011274       7    14.007  QM
    3  H        -1.311419      -0.474357      -0.026058       1     1.008  QM
    4  H        -2.352661      -2.049708      -0.081875       1     1.008  QM
    5  H        -2.957293      -1.612800       0.059823       1     1.008  QM


 
 NEW SCF-ENERGY CALCULATED IN 8 CYCLES
 

 TOTAL ENERGY    =        -94.476342842

 ENERGY CHANGE =         -0.000778387
 ENERGY RATIO  =          1.007256497
 TRUST RADIUS  =          0.200000000
 
 BFGS DELTA*GAMMA: 0.500E-03
 
 BFGS DELTA*DE2*DELTA: 0.515E-03
 
 *** ENTERING OPTIMIZATION CYCLE: 3 ***
 

 PROJECTED CARTESIAN GRADIENTS IN A.U.

  NO.  ATOM        X             Y             Z

    1  C        0.022632      0.008118      0.000447
    2  N       -0.023469     -0.009195     -0.000430
    3  H        0.004207      0.001636      0.000009
    4  H        0.006345      0.000215     -0.000816
    5  H       -0.001192      0.004402      0.000868


 ACTIVE CARTESIAN GRADIENTS

              1          2          3          4          5          6
           0.029611   0.010495   0.000433  -0.016372  -0.001398   0.000861

              7          8          9
          -0.000888   0.000015   0.006170


 FULL LOCAL GRADIENT

              1          2          3          4          5          6
          -0.005450   0.005096   0.001492  -0.034688   0.001939   0.001010

              7          8          9
           0.000412   0.000729   0.005485


 TANGENTIAL LOCAL GRADIENTS IN A.U.

              1          2          3          4          5          6
           0.005096   0.001492  -0.034688   0.001939   0.001010   0.000412

              7          8
           0.000729   0.005485

 COSANG =         0.996758168
 
 RMSQ FORCE :   0.0125848  MAXIMUM :   0.0003000  CONVERGED : NO
 MAX FORCE  :   0.0346881  MAXIMUM :   0.0004500  CONVERGED : NO
 RMSQ FORCE6:   3.8632401  MAXIMUM6:   0.0003000  CONVERGED : NO
 MAX FORCE6 :   3.8461437  MAXIMUM6:   0.0004500  CONVERGED : NO
 RMSQ DR    :   0.0059792  MAXIMUM :   0.0012000  CONVERGED : NO
 MAX DR     :   0.0110103  MAXIMUM :   0.0018000  CONVERGED : NO
 


 HESSIAN EIGENVALUES


                1           2           3           4           5           6
             0.53875     0.98948     1.00000     1.00000     1.00000     1.00000
 


                7           8
             1.01083     2.94814
 


 LAMBDA FOR LMQA STEP: 0.00

  |TANGENTIAL STEP| =   0.022320  |PARALLEL STEP| =   0.000035


 STEP IN NORMAL COORDINATES

              1          2          3          4          5          6
          -0.011665  -0.001646  -0.000048   0.010902  -0.008207  -0.007462

              7          8          9
          -0.002769  -0.001736  -0.010337

 DISPLACEMENT STEP IN ANGSTROM

  NO.  ATOM        X             Y             Z

    1  C       -0.004718     -0.000716     -0.000072
    2  N        0.005693      0.001093      0.000182
    3  H       -0.006809     -0.000258     -0.000879
    4  H       -0.001440      0.002590      0.000756
    5  H        0.003312     -0.003933     -0.000307


 ACTIVE CARTESIAN DISPLACEMENT STEP

              1          2          3          4          5          6
          -0.011665  -0.001646  -0.000048   0.010902  -0.008207  -0.007462

              7          8          9
          -0.002769  -0.001736  -0.010337
 
 PREDICTED ENERGY CHANGE: -0.000298642
 
 INTERPOLATION DISTANCE: 7.0657236141


 COORDINATES OF OPTIMIZATION STEP 3 IN ANGSTROM

  NO.  ATOM        X              Y              Z        Z-ATOM   MASS   TYPE

    1  C        -0.318489      -0.070238      -0.008780       6    12.011  QM
    2  N         0.768766       0.368064       0.011455       7    14.007  QM
    3  H        -1.318228      -0.474615      -0.026937       1     1.008  QM
    4  H        -2.354101      -2.047118      -0.081118       1     1.008  QM
    5  H        -2.953982      -1.616733       0.059516       1     1.008  QM


 
 NEW SCF-ENERGY CALCULATED IN 8 CYCLES
 

 TOTAL ENERGY    =        -94.476663843

 ENERGY CHANGE =         -0.000321001
 ENERGY RATIO  =          1.074868162
 TRUST RADIUS  =          0.200000000
 
 BFGS DELTA*GAMMA: 0.549E-03
 
 BFGS DELTA*DE2*DELTA: 0.598E-03
 
 *** ENTERING OPTIMIZATION CYCLE: 4 ***
 

 PROJECTED CARTESIAN GRADIENTS IN A.U.

  NO.  ATOM        X             Y             Z

    1  C        0.000299     -0.000935      0.000056
    2  N       -0.002312     -0.000583     -0.000052
    3  H        0.002924      0.001062     -0.000040
    4  H        0.002000      0.003044      0.000147
    5  H        0.002661      0.001293     -0.000106


 ACTIVE CARTESIAN GRADIENTS

              1          2          3          4          5          6
           0.000391  -0.001269   0.000058  -0.005843  -0.000358   0.000020

              7          8          9
          -0.001051  -0.000050  -0.001116


 FULL LOCAL GRADIENT

              1          2          3          4          5          6
          -0.004364  -0.001318   0.000063  -0.002120   0.003106   0.000157

              7          8          9
           0.000208   0.000647  -0.001726


 TANGENTIAL LOCAL GRADIENTS IN A.U.

              1          2          3          4          5          6
          -0.001318   0.000063  -0.002120   0.003106   0.000157   0.000208

              7          8
           0.000647  -0.001726

 COSANG =         0.409911426
 
 RMSQ FORCE :   0.0015552  MAXIMUM :   0.0003000  CONVERGED : NO
 MAX FORCE  :   0.0031061  MAXIMUM :   0.0004500  CONVERGED : NO
 RMSQ FORCE6:   3.1613246  MAXIMUM6:   0.0003000  CONVERGED : NO
 MAX FORCE6 :   3.1605037  MAXIMUM6:   0.0004500  CONVERGED : NO
 RMSQ DR    :   0.0074399  MAXIMUM :   0.0012000  CONVERGED : NO
 MAX DR     :   0.0116646  MAXIMUM :   0.0018000  CONVERGED : NO
 


 HESSIAN EIGENVALUES


                1           2           3           4           5           6
             0.51137     0.93596     1.00000     1.00000     1.00000     1.00057
 


                7           8
             1.00871     3.01898
 


 LAMBDA FOR LMQA STEP: 0.00

  |TANGENTIAL STEP| =   0.005304  |PARALLEL STEP| =   0.000002


 STEP IN NORMAL COORDINATES

              1          2          3          4          5          6
          -0.001331   0.001465  -0.000010   0.003506  -0.003075  -0.000834

              7          8          9
          -0.000361  -0.000772   0.001024

 DISPLACEMENT STEP IN ANGSTROM

  NO.  ATOM        X             Y             Z

    1  C       -0.000538      0.000566     -0.000021
    2  N        0.001046     -0.000218      0.000064
    3  H       -0.001993      0.000363     -0.000375
    4  H        0.000531     -0.000592     -0.000066
    5  H       -0.000578     -0.000911      0.000277


 ACTIVE CARTESIAN DISPLACEMENT STEP

              1          2          3          4          5          6
          -0.001331   0.001465  -0.000010   0.003506  -0.003075  -0.000834

              7          8          9
          -0.000361  -0.000772   0.001024
 
 PREDICTED ENERGY CHANGE: -0.000011249
 
 INTERPOLATION DISTANCE: 7.0657236141
 
 *** SCFTOL TIGHTEN TO 0.250E-07 ***
 
 *** CDFTOL TIGHTEN TO 0.100E-04 ***


 COORDINATES OF OPTIMIZATION STEP 4 IN ANGSTROM

  NO.  ATOM        X              Y              Z        Z-ATOM   MASS   TYPE

    1  C        -0.319027      -0.069672      -0.008802       6    12.011  QM
    2  N         0.769812       0.367845       0.011519       7    14.007  QM
    3  H        -1.320221      -0.474252      -0.027312       1     1.008  QM
    4  H        -2.353570      -2.047710      -0.081184       1     1.008  QM
    5  H        -2.954559      -1.617644       0.059793       1     1.008  QM


 
 NEW SCF-ENERGY CALCULATED IN 9 CYCLES
 

 TOTAL ENERGY    =        -94.476681767

 ENERGY CHANGE =         -0.000017924
 ENERGY RATIO  =          1.593387008
 TRUST RADIUS  =          0.200000000
 
 BFGS DELTA*GAMMA: 0.919E-05
 
 BFGS DELTA*DE2*DELTA: 0.225E-04
 
 *** ENTERING OPTIMIZATION CYCLE: 5 ***
 

 PROJECTED CARTESIAN GRADIENTS IN A.U.

  NO.  ATOM        X             Y             Z

    1  C       -0.001503     -0.001639      0.000032
    2  N       -0.000317      0.000223     -0.000020
    3  H        0.001896      0.000608     -0.000070
    4  H        0.002317      0.002693      0.000052
    5  H        0.002158      0.001527     -0.000015


 ACTIVE CARTESIAN GRADIENTS

              1          2          3          4          5          6
          -0.001967  -0.002182   0.000041  -0.004211  -0.000434  -0.000739

              7          8          9
          -0.001194  -0.000072  -0.000390


 FULL LOCAL GRADIENT

              1          2          3          4          5          6
          -0.004056  -0.001798  -0.000039   0.000769   0.002609  -0.000616

              7          8          9
          -0.000059   0.000561  -0.000951


 TANGENTIAL LOCAL GRADIENTS IN A.U.

              1          2          3          4          5          6
          -0.001798  -0.000039   0.000769   0.002609  -0.000616  -0.000059

              7          8
           0.000561  -0.000951

 COSANG =         0.697727555
 
 RMSQ FORCE :   0.0012367  MAXIMUM :   0.0003000  CONVERGED : NO
 MAX FORCE  :   0.0026091  MAXIMUM :   0.0004500  CONVERGED : NO
 RMSQ FORCE6:   2.2355596  MAXIMUM6:   0.0003000  CONVERGED : NO
 MAX FORCE6 :   2.2351761  MAXIMUM6:   0.0004500  CONVERGED : NO
 RMSQ DR    :   0.0017680  MAXIMUM :   0.0012000  CONVERGED : NO
 MAX DR     :   0.0035057  MAXIMUM :   0.0018000  CONVERGED : NO
 


 HESSIAN EIGENVALUES


                1           2           3           4           5           6
             0.23059     0.60915     1.00000     1.00000     1.00000     1.00076
 


                7           8
             1.13240     3.74104
 


 LAMBDA FOR LMQA STEP: 0.00

  |TANGENTIAL STEP| =   0.012292  |PARALLEL STEP| =   0.000011


 STEP IN NORMAL COORDINATES

              1          2          3          4          5          6
          -0.001644   0.005066  -0.000055   0.007516  -0.007628   0.000387

              7          8          9
          -0.000143  -0.001979   0.001991

 DISPLACEMENT STEP IN ANGSTROM

  NO.  ATOM        X             Y             Z

    1  C       -0.000665      0.001975     -0.000064
    2  N        0.001824     -0.001047      0.000161
    3  H       -0.003947      0.001624     -0.000944
    4  H        0.000929     -0.001752     -0.000123
    5  H       -0.001487     -0.002788      0.000686


 ACTIVE CARTESIAN DISPLACEMENT STEP

              1          2          3          4          5          6
          -0.001644   0.005066  -0.000055   0.007516  -0.007628   0.000387

              7          8          9
          -0.000143  -0.001979   0.001991
 
 PREDICTED ENERGY CHANGE: -0.000018440
 
 INTERPOLATION DISTANCE: 7.0657236141


 COORDINATES OF OPTIMIZATION STEP 5 IN ANGSTROM

  NO.  ATOM        X              Y              Z        Z-ATOM   MASS   TYPE

    1  C        -0.319692      -0.067696      -0.008865       6    12.011  QM
    2  N         0.771636       0.366798       0.011680       7    14.007  QM
    3  H        -1.324169      -0.472628      -0.028256       1     1.008  QM
    4  H        -2.352641      -2.049461      -0.081307       1     1.008  QM
    5  H        -2.956047      -1.620432       0.060479       1     1.008  QM


 
 NEW SCF-ENERGY CALCULATED IN 9 CYCLES
 

 TOTAL ENERGY    =        -94.476707278

 ENERGY CHANGE =         -0.000025512
 ENERGY RATIO  =          1.383459473
 TRUST RADIUS  =          0.200000000
 
 BFGS DELTA*GAMMA: 0.227E-04
 
 BFGS DELTA*DE2*DELTA: 0.369E-04
 
 *** ENTERING OPTIMIZATION CYCLE: 6 ***
 

 PROJECTED CARTESIAN GRADIENTS IN A.U.

  NO.  ATOM        X             Y             Z

    1  C       -0.002471     -0.001930      0.000034
    2  N        0.001290      0.000837     -0.000002
    3  H       -0.000381     -0.000400     -0.000141
    4  H        0.002928      0.001993     -0.000130
    5  H        0.001177      0.001950      0.000160


 ACTIVE CARTESIAN GRADIENTS

              1          2          3          4          5          6
          -0.003233  -0.002557   0.000060  -0.001868  -0.000783  -0.002424

              7          8          9
          -0.001511  -0.000117   0.001012


 FULL LOCAL GRADIENT

              1          2          3          4          5          6
          -0.003291  -0.001930  -0.000066   0.002802   0.001236  -0.002336

              7          8          9
          -0.000666   0.000367   0.000571


 TANGENTIAL LOCAL GRADIENTS IN A.U.

              1          2          3          4          5          6
          -0.001930  -0.000066   0.002802   0.001236  -0.002336  -0.000666

              7          8
           0.000367   0.000571

 COSANG =         0.647552246
 
 RMSQ FORCE :   0.0015601  MAXIMUM :   0.0003000  CONVERGED : NO
 MAX FORCE  :   0.0028020  MAXIMUM :   0.0004500  CONVERGED : NO
 RMSQ FORCE6:   0.0138985  MAXIMUM6:   0.0003000  CONVERGED : NO
 MAX FORCE6 :   0.0349202  MAXIMUM6:   0.0004500  CONVERGED : NO
 RMSQ DR    :   0.0040972  MAXIMUM :   0.0012000  CONVERGED : NO
 MAX DR     :   0.0076280  MAXIMUM :   0.0018000  CONVERGED : NO
 


 HESSIAN EIGENVALUES


                1           2           3           4           5           6
             0.11824     0.58759     1.00000     1.00000     1.00004     1.00057
 


                7           8
             1.37666     3.81454
 


 LAMBDA FOR LMQA STEP: 0.00

  |TANGENTIAL STEP| =   0.013839  |PARALLEL STEP| =   0.000014


 STEP IN NORMAL COORDINATES

              1          2          3          4          5          6
          -0.001210   0.006757  -0.000136   0.007243  -0.008331   0.003810

              7          8          9
           0.000843  -0.002318   0.001381

 DISPLACEMENT STEP IN ANGSTROM

  NO.  ATOM        X             Y             Z

    1  C       -0.000490      0.002640     -0.000099
    2  N        0.001594     -0.001558      0.000197
    3  H       -0.002999      0.002785     -0.001078
    4  H        0.000463     -0.002278     -0.000084
    5  H       -0.001717     -0.003812      0.000769


 ACTIVE CARTESIAN DISPLACEMENT STEP

              1          2          3          4          5          6
          -0.001210   0.006757  -0.000136   0.007243  -0.008331   0.003810

              7          8          9
           0.000843  -0.002318   0.001381
 
 PREDICTED ENERGY CHANGE: -0.000014592
 
 INTERPOLATION DISTANCE: 7.0657236141


 COORDINATES OF OPTIMIZATION STEP 6 IN ANGSTROM

  NO.  ATOM        X              Y              Z        Z-ATOM   MASS   TYPE

    1  C        -0.320181      -0.065056      -0.008964       6    12.011  QM
    2  N         0.773231       0.365240       0.011878       7    14.007  QM
    3  H        -1.327168      -0.469843      -0.029335       1     1.008  QM
    4  H        -2.352178      -2.051740      -0.081391       1     1.008  QM
    5  H        -2.957764      -1.624244       0.061248       1     1.008  QM


 
 NEW SCF-ENERGY CALCULATED IN 9 CYCLES
 

 TOTAL ENERGY    =        -94.476731528

 ENERGY CHANGE =         -0.000024250
 ENERGY RATIO  =          1.661857119
 TRUST RADIUS  =          0.200000000
 
 BFGS DELTA*GAMMA: 0.991E-05
 
 BFGS DELTA*DE2*DELTA: 0.293E-04
 
 *** ENTERING OPTIMIZATION CYCLE: 7 ***
 

 PROJECTED CARTESIAN GRADIENTS IN A.U.

  NO.  ATOM        X             Y             Z

    1  C       -0.002229     -0.001696      0.000060
    2  N        0.001566      0.000886     -0.000008
    3  H       -0.001976     -0.001147     -0.000204
    4  H        0.003338      0.001491     -0.000253
    5  H        0.000495      0.002209      0.000278


 ACTIVE CARTESIAN GRADIENTS

              1          2          3          4          5          6
          -0.002916  -0.002248   0.000106  -0.000587  -0.001063  -0.003607

              7          8          9
          -0.001739  -0.000154   0.001971


 FULL LOCAL GRADIENT

              1          2          3          4          5          6
          -0.002704  -0.001670  -0.000008   0.002895   0.000189  -0.003544

              7          8          9
          -0.001111   0.000219   0.001620


 TANGENTIAL LOCAL GRADIENTS IN A.U.

              1          2          3          4          5          6
          -0.001670  -0.000008   0.002895   0.000189  -0.003544  -0.001111

              7          8
           0.000219   0.001620

 COSANG =         0.930304422
 
 RMSQ FORCE :   0.0018600  MAXIMUM :   0.0003000  CONVERGED : NO
 MAX FORCE  :   0.0035445  MAXIMUM :   0.0004500  CONVERGED : NO
 RMSQ FORCE6:   0.0113734  MAXIMUM6:   0.0003000  CONVERGED : NO
 MAX FORCE6 :   0.0321242  MAXIMUM6:   0.0004500  CONVERGED : NO
 RMSQ DR    :   0.0046130  MAXIMUM :   0.0012000  CONVERGED : NO
 MAX DR     :   0.0083308  MAXIMUM :   0.0018000  CONVERGED : NO
 


 HESSIAN EIGENVALUES


                1           2           3           4           5           6
             0.03986     0.57131     0.99998     1.00000     1.00030     1.00045
 


                7           8
             1.57403     3.44231
 


 LAMBDA FOR LMQA STEP: 0.00

  |TANGENTIAL STEP| =   0.043848  |PARALLEL STEP| =   0.000136


 STEP IN NORMAL COORDINATES

              1          2          3          4          5          6
          -0.003516   0.021917  -0.000600   0.020224  -0.025106   0.017664

              7          8          9
           0.004345  -0.007272   0.002558

 DISPLACEMENT STEP IN ANGSTROM

  NO.  ATOM        X             Y             Z

    1  C       -0.001422      0.008565     -0.000371
    2  N        0.004411     -0.005253      0.000646
    3  H       -0.006645      0.010302     -0.003326
    4  H        0.000376     -0.007419     -0.000154
    5  H       -0.005266     -0.012868      0.002355


 ACTIVE CARTESIAN DISPLACEMENT STEP

              1          2          3          4          5          6
          -0.003516   0.021917  -0.000600   0.020224  -0.025106   0.017664

              7          8          9
           0.004345  -0.007272   0.002558
 
 PREDICTED ENERGY CHANGE: -0.000044482
 
 INTERPOLATION DISTANCE: 7.0657236141


 COORDINATES OF OPTIMIZATION STEP 7 IN ANGSTROM

  NO.  ATOM        X              Y              Z        Z-ATOM   MASS   TYPE

    1  C        -0.321604      -0.056491      -0.009336       6    12.011  QM
    2  N         0.777642       0.359987       0.012523       7    14.007  QM
    3  H        -1.333813      -0.459541      -0.032661       1     1.008  QM
    4  H        -2.351802      -2.059158      -0.081545       1     1.008  QM
    5  H        -2.963030      -1.637112       0.063603       1     1.008  QM


 
 NEW SCF-ENERGY CALCULATED IN 10 CYCLES
 

 TOTAL ENERGY    =        -94.476800584

 ENERGY CHANGE =         -0.000069056
 ENERGY RATIO  =          1.552461741
 TRUST RADIUS  =          0.200000000
 
 BFGS DELTA*GAMMA: 0.408E-04
 
 BFGS DELTA*DE2*DELTA: 0.898E-04
 
 *** ENTERING OPTIMIZATION CYCLE: 8 ***
 

 PROJECTED CARTESIAN GRADIENTS IN A.U.

  NO.  ATOM        X             Y             Z

    1  C       -0.001303     -0.000865      0.000140
    2  N        0.001620      0.000672     -0.000035
    3  H       -0.004832     -0.002609     -0.000366
    4  H        0.004087      0.000500     -0.000477
    5  H       -0.000793      0.002592      0.000493


 ACTIVE CARTESIAN GRADIENTS

              1          2          3          4          5          6
          -0.001704  -0.001146   0.000248   0.001583  -0.001559  -0.005714

              7          8          9
          -0.002159  -0.000238   0.003744


 FULL LOCAL GRADIENT

              1          2          3          4          5          6
          -0.001569  -0.000788   0.000182   0.002324  -0.001754  -0.005702

              7          8          9
          -0.001947  -0.000079   0.003564


 TANGENTIAL LOCAL GRADIENTS IN A.U.

              1          2          3          4          5          6
          -0.000788   0.000182   0.002324  -0.001754  -0.005702  -0.001947

              7          8
          -0.000079   0.003564

 COSANG =         0.893431384
 
 RMSQ FORCE :   0.0026960  MAXIMUM :   0.0003000  CONVERGED : NO
 MAX FORCE  :   0.0057015  MAXIMUM :   0.0004500  CONVERGED : NO
 RMSQ FORCE6:   0.0045433  MAXIMUM6:   0.0003000  CONVERGED : NO
 MAX FORCE6 :   0.0131877  MAXIMUM6:   0.0004500  CONVERGED : NO
 RMSQ DR    :   0.0146162  MAXIMUM :   0.0012000  CONVERGED : NO
 MAX DR     :   0.0251056  MAXIMUM :   0.0018000  CONVERGED : NO
 


 HESSIAN EIGENVALUES


                1           2           3           4           5           6
             0.01731     0.56586     0.99992     1.00000     1.00024     1.00181
 


                7           8
             1.67240     3.40254
 


 LAMBDA FOR LMQA STEP: 0.00

  |TANGENTIAL STEP| =   0.082638  |PARALLEL STEP| =   0.000483


 STEP IN NORMAL COORDINATES

              1          2          3          4          5          6
          -0.006495   0.040830  -0.001405   0.033821  -0.045375   0.040308

              7          8          9
           0.010225  -0.013419   0.002442

 DISPLACEMENT STEP IN ANGSTROM

  NO.  ATOM        X             Y             Z

    1  C       -0.002628      0.015955     -0.000794
    2  N        0.007458     -0.010091      0.001248
    3  H       -0.008787      0.021342     -0.006077
    4  H       -0.000539     -0.013851     -0.000146
    5  H       -0.009405     -0.024949      0.004314


 ACTIVE CARTESIAN DISPLACEMENT STEP

              1          2          3          4          5          6
          -0.006495   0.040830  -0.001405   0.033821  -0.045375   0.040308

              7          8          9
           0.010225  -0.013419   0.002442
 
 PREDICTED ENERGY CHANGE: -0.000074789
 
 INTERPOLATION DISTANCE: 7.0657236141


 COORDINATES OF OPTIMIZATION STEP 8 IN ANGSTROM

  NO.  ATOM        X              Y              Z        Z-ATOM   MASS   TYPE

    1  C        -0.324232      -0.040536      -0.010130       6    12.011  QM
    2  N         0.785100       0.349895       0.013771       7    14.007  QM
    3  H        -1.342600      -0.438200      -0.038738       1     1.008  QM
    4  H        -2.352340      -2.073010      -0.081691       1     1.008  QM
    5  H        -2.972435      -1.662061       0.067917       1     1.008  QM


 
 NEW SCF-ENERGY CALCULATED IN 10 CYCLES
 

 TOTAL ENERGY    =        -94.476918716

 ENERGY CHANGE =         -0.000118132
 ENERGY RATIO  =          1.579525364
 TRUST RADIUS  =          0.200000000
 
 BFGS DELTA*GAMMA: 0.682E-04
 
 BFGS DELTA*DE2*DELTA: 0.154E-03
 
 *** ENTERING OPTIMIZATION CYCLE: 9 ***
 

 PROJECTED CARTESIAN GRADIENTS IN A.U.

  NO.  ATOM        X             Y             Z

    1  C       -0.000779      0.000225      0.000250
    2  N        0.001937      0.000309     -0.000070
    3  H       -0.007245     -0.004112     -0.000619
    4  H        0.004817     -0.000580     -0.000690
    5  H       -0.002102      0.002765      0.000706


 ACTIVE CARTESIAN GRADIENTS

              1          2          3          4          5          6
          -0.001018   0.000314   0.000483   0.003702  -0.001909  -0.007463

              7          8          9
          -0.002538  -0.000356   0.005473


 FULL LOCAL GRADIENT

              1          2          3          4          5          6
          -0.000471   0.000531   0.000449   0.002120  -0.003448  -0.007511

              7          8          9
          -0.002731  -0.000401   0.005460


 TANGENTIAL LOCAL GRADIENTS IN A.U.

              1          2          3          4          5          6
           0.000531   0.000449   0.002120  -0.003448  -0.007511  -0.002731

              7          8
          -0.000401   0.005460

 COSANG =         0.975603974
 
 RMSQ FORCE :   0.0037200  MAXIMUM :   0.0003000  CONVERGED : NO
 MAX FORCE  :   0.0075108  MAXIMUM :   0.0004500  CONVERGED : NO
 RMSQ FORCE6:   0.0020013  MAXIMUM6:   0.0003000  CONVERGED : NO
 MAX FORCE6 :   0.0041136  MAXIMUM6:   0.0004500  CONVERGED : NO
 RMSQ DR    :   0.0275466  MAXIMUM :   0.0012000  CONVERGED : NO
 MAX DR     :   0.0453751  MAXIMUM :   0.0018000  CONVERGED : NO
 


 HESSIAN EIGENVALUES


                1           2           3           4           5           6
             0.00889     0.55643     0.99962     1.00000     1.00031     1.00660
 


                7           8
             1.45328     3.41928
 


 LAMBDA FOR LMQA STEP: 0.00

  |TANGENTIAL STEP| =   0.142245  |PARALLEL STEP| =   0.001432


 STEP IN NORMAL COORDINATES

              1          2          3          4          5          6
          -0.010621   0.068435  -0.002875   0.051065  -0.075816   0.078564

              7          8          9
           0.019848  -0.022534   0.001262

 DISPLACEMENT STEP IN ANGSTROM

  NO.  ATOM        X             Y             Z

    1  C       -0.004299      0.026737     -0.001527
    2  N        0.011350     -0.017529      0.002204
    3  H       -0.010404      0.039621     -0.010173
    4  H       -0.002057     -0.023046     -0.000067
    5  H       -0.015009     -0.043527      0.007297


 ACTIVE CARTESIAN DISPLACEMENT STEP

              1          2          3          4          5          6
          -0.010621   0.068435  -0.002875   0.051065  -0.075816   0.078564

              7          8          9
           0.019848  -0.022534   0.001262
 
 PREDICTED ENERGY CHANGE: -0.000122438
 
 INTERPOLATION DISTANCE: 7.0657236141


 COORDINATES OF OPTIMIZATION STEP 9 IN ANGSTROM

  NO.  ATOM        X              Y              Z        Z-ATOM   MASS   TYPE

    1  C        -0.328531      -0.013799      -0.011657       6    12.011  QM
    2  N         0.796450       0.332367       0.015974       7    14.007  QM
    3  H        -1.353004      -0.398579      -0.048911       1     1.008  QM
    4  H        -2.354397      -2.096055      -0.081758       1     1.008  QM
    5  H        -2.987444      -1.705588       0.075215       1     1.008  QM


 
 NEW SCF-ENERGY CALCULATED IN 10 CYCLES
 

 TOTAL ENERGY    =        -94.477109652

 ENERGY CHANGE =         -0.000190936
 ENERGY RATIO  =          1.559445008
 TRUST RADIUS  =          0.200000000
 
 BFGS DELTA*GAMMA: 0.135E-03
 
 BFGS DELTA*DE2*DELTA: 0.269E-03
 
 *** ENTERING OPTIMIZATION CYCLE: 10 ***
 

 PROJECTED CARTESIAN GRADIENTS IN A.U.

  NO.  ATOM        X             Y             Z

    1  C       -0.002552      0.001095      0.000340
    2  N        0.003842      0.000093     -0.000070
    3  H       -0.007788     -0.005135     -0.000956
    4  H        0.005308     -0.001486     -0.000817
    5  H       -0.003034      0.002492      0.000861


 ACTIVE CARTESIAN GRADIENTS

              1          2          3          4          5          6
          -0.003334   0.001502   0.000796   0.005371  -0.001716  -0.007806

              7          8          9
          -0.002682  -0.000483   0.006602


 FULL LOCAL GRADIENT

              1          2          3          4          5          6
           0.000079   0.002312   0.000690   0.004478  -0.003837  -0.007913

              7          8          9
          -0.003095  -0.000631   0.006673


 TANGENTIAL LOCAL GRADIENTS IN A.U.

              1          2          3          4          5          6
           0.002312   0.000690   0.004478  -0.003837  -0.007913  -0.003095

              7          8
          -0.000631   0.006673

 COSANG =         0.974981270
 
 RMSQ FORCE :   0.0044403  MAXIMUM :   0.0003000  CONVERGED : NO
 MAX FORCE  :   0.0079132  MAXIMUM :   0.0004500  CONVERGED : NO
 RMSQ FORCE6:   0.0023991  MAXIMUM6:   0.0003000  CONVERGED : NO
 MAX FORCE6 :   0.0039597  MAXIMUM6:   0.0004500  CONVERGED : NO
 RMSQ DR    :   0.0474176  MAXIMUM :   0.0012000  CONVERGED : NO
 MAX DR     :   0.0785640  MAXIMUM :   0.0018000  CONVERGED : NO
 


 HESSIAN EIGENVALUES


                1           2           3           4           5           6
             0.00656     0.53453     0.99563     1.00000     1.00046     1.01376
 


                7           8
             1.08668     3.43897
 


 LAMBDA FOR LMQA STEP: 0.00

  |TANGENTIAL STEP| =   0.154256  |PARALLEL STEP| =   0.001684


 STEP IN NORMAL COORDINATES

              1          2          3          4          5          6
          -0.008838   0.070535  -0.003893   0.045279  -0.079196   0.096355

              7          8          9
           0.023859  -0.023401  -0.002446

 DISPLACEMENT STEP IN ANGSTROM

  NO.  ATOM        X             Y             Z

    1  C       -0.003580      0.027551     -0.001887
    2  N        0.009660     -0.019018      0.002456
    3  H       -0.005790      0.046819     -0.010533
    4  H       -0.003531     -0.023457      0.000163
    5  H       -0.014332     -0.047573      0.007728


 ACTIVE CARTESIAN DISPLACEMENT STEP

              1          2          3          4          5          6
          -0.008838   0.070535  -0.003893   0.045279  -0.079196   0.096355

              7          8          9
           0.023859  -0.023401  -0.002446
 
 PREDICTED ENERGY CHANGE: -0.000146410
 
 INTERPOLATION DISTANCE: 7.0657236141


 COORDINATES OF OPTIMIZATION STEP 10 IN ANGSTROM

  NO.  ATOM        X              Y              Z        Z-ATOM   MASS   TYPE

    1  C        -0.332111       0.013752      -0.013544       6    12.011  QM
    2  N         0.806110       0.313349       0.018431       7    14.007  QM
    3  H        -1.358793      -0.351761      -0.059444       1     1.008  QM
    4  H        -2.357928      -2.119513      -0.081595       1     1.008  QM
    5  H        -3.001776      -1.753161       0.082942       1     1.008  QM


 
 NEW SCF-ENERGY CALCULATED IN 11 CYCLES
 

 TOTAL ENERGY    =        -94.477339829

 ENERGY CHANGE =         -0.000230178
 ENERGY RATIO  =          1.572141784
 TRUST RADIUS  =          0.200000000
 
 BFGS DELTA*GAMMA: 0.156E-03
 
 BFGS DELTA*DE2*DELTA: 0.326E-03
 
 *** ENTERING OPTIMIZATION CYCLE: 11 ***
 

 PROJECTED CARTESIAN GRADIENTS IN A.U.

  NO.  ATOM        X             Y             Z

    1  C       -0.004672      0.001760      0.000359
    2  N        0.004915     -0.000459     -0.000058
    3  H       -0.004573     -0.004638     -0.001120
    4  H        0.004628     -0.001285     -0.000600
    5  H       -0.002249      0.001557      0.000695


 ACTIVE CARTESIAN GRADIENTS

              1          2          3          4          5          6
          -0.006104   0.002388   0.001029   0.003990  -0.000566  -0.005524

              7          8          9
          -0.002332  -0.000494   0.005294


 FULL LOCAL GRADIENT

              1          2          3          4          5          6
          -0.000512   0.004089   0.000828   0.006187  -0.001667  -0.005601

              7          8          9
          -0.002510  -0.000528   0.005273


 TANGENTIAL LOCAL GRADIENTS IN A.U.

              1          2          3          4          5          6
           0.004089   0.000828   0.006187  -0.001667  -0.005601  -0.002510

              7          8
          -0.000528   0.005273

 COSANG =         0.941170823
 
 RMSQ FORCE :   0.0039405  MAXIMUM :   0.0003000  CONVERGED : NO
 MAX FORCE  :   0.0061871  MAXIMUM :   0.0004500  CONVERGED : NO
 RMSQ FORCE6:   0.0015390  MAXIMUM6:   0.0003000  CONVERGED : NO
 MAX FORCE6 :   0.0021638  MAXIMUM6:   0.0004500  CONVERGED : NO
 RMSQ DR    :   0.0514216  MAXIMUM :   0.0012000  CONVERGED : NO
 MAX DR     :   0.0963552  MAXIMUM :   0.0018000  CONVERGED : NO
 


 HESSIAN EIGENVALUES


                1           2           3           4           5           6
             0.00632     0.44529     0.71415     1.00000     1.00012     1.00130
 


                7           8
             1.05565     3.47172
 


 LAMBDA FOR LMQA STEP: 0.00

  |TANGENTIAL STEP| =   0.127094  |PARALLEL STEP| =   0.001143


 STEP IN NORMAL COORDINATES

              1          2          3          4          5          6
          -0.002064   0.051281  -0.004664   0.027684  -0.062440   0.089336

              7          8          9
           0.022039  -0.017971  -0.006602

 DISPLACEMENT STEP IN ANGSTROM

  NO.  ATOM        X             Y             Z

    1  C       -0.000836      0.020025     -0.001870
    2  N        0.004687     -0.014838      0.002094
    3  H        0.000048      0.042723     -0.007780
    4  H       -0.004839     -0.017512      0.000352
    5  H       -0.009794     -0.039027      0.006076


 ACTIVE CARTESIAN DISPLACEMENT STEP

              1          2          3          4          5          6
          -0.002064   0.051281  -0.004664   0.027684  -0.062440   0.089336

              7          8          9
           0.022039  -0.017971  -0.006602
 
 PREDICTED ENERGY CHANGE: -0.000145078
 
 INTERPOLATION DISTANCE: 7.0657236141


 COORDINATES OF OPTIMIZATION STEP 11 IN ANGSTROM

  NO.  ATOM        X              Y              Z        Z-ATOM   MASS   TYPE

    1  C        -0.332947       0.033778      -0.015414       6    12.011  QM
    2  N         0.810797       0.298511       0.020525       7    14.007  QM
    3  H        -1.358745      -0.309038      -0.067224       1     1.008  QM
    4  H        -2.362767      -2.137025      -0.081243       1     1.008  QM
    5  H        -3.011571      -1.792188       0.089019       1     1.008  QM


 
 NEW SCF-ENERGY CALCULATED IN 10 CYCLES
 

 TOTAL ENERGY    =        -94.477531097

 ENERGY CHANGE =         -0.000191268
 ENERGY RATIO  =          1.318381800
 TRUST RADIUS  =          0.200000000
 
 BFGS DELTA*GAMMA: 0.197E-03
 
 BFGS DELTA*DE2*DELTA: 0.300E-03
 
 *** ENTERING OPTIMIZATION CYCLE: 12 ***
 

 PROJECTED CARTESIAN GRADIENTS IN A.U.

  NO.  ATOM        X             Y             Z

    1  C       -0.002171      0.002782      0.000431
    2  N        0.000891     -0.001873     -0.000172
    3  H        0.001267     -0.002897     -0.000983
    4  H        0.002259      0.000183      0.000080
    5  H        0.000646      0.000094      0.000053


 ACTIVE CARTESIAN GRADIENTS

              1          2          3          4          5          6
          -0.002837   0.003762   0.001174  -0.001523   0.001228  -0.001545

              7          8          9
          -0.001640  -0.000360   0.000948


 FULL LOCAL GRADIENT

              1          2          3          4          5          6
          -0.001569   0.004476   0.001112   0.000929   0.002123  -0.001470

              7          8          9
          -0.001292  -0.000160   0.000742


 TANGENTIAL LOCAL GRADIENTS IN A.U.

              1          2          3          4          5          6
           0.004476   0.001112   0.000929   0.002123  -0.001470  -0.001292

              7          8
          -0.000160   0.000742

 COSANG =         0.594209380
 
 RMSQ FORCE :   0.0019700  MAXIMUM :   0.0003000  CONVERGED : NO
 MAX FORCE  :   0.0044758  MAXIMUM :   0.0004500  CONVERGED : NO
 RMSQ FORCE6:   0.0016484  MAXIMUM6:   0.0003000  CONVERGED : NO
 MAX FORCE6 :   0.0022945  MAXIMUM6:   0.0004500  CONVERGED : NO
 RMSQ DR    :   0.0423663  MAXIMUM :   0.0012000  CONVERGED : NO
 MAX DR     :   0.0893360  MAXIMUM :   0.0018000  CONVERGED : NO
 


 HESSIAN EIGENVALUES


                1           2           3           4           5           6
             0.00552     0.42593     0.65222     0.99970     1.00012     1.00136
 


                7           8
             1.14165     3.47022
 


 LAMBDA FOR LMQA STEP: 0.00

  |TANGENTIAL STEP| =   0.092783  |PARALLEL STEP| =   0.000609


 STEP IN NORMAL COORDINATES

              1          2          3          4          5          6
          -0.001666   0.034054  -0.004171   0.023056  -0.049877   0.063364

              7          8          9
           0.014727  -0.013142  -0.002280

 DISPLACEMENT STEP IN ANGSTROM

  NO.  ATOM        X             Y             Z

    1  C       -0.000675      0.013295     -0.001552
    2  N        0.004148     -0.010142      0.001674
    3  H       -0.003405      0.032248     -0.005685
    4  H       -0.002255     -0.012203     -0.000009
    5  H       -0.007473     -0.028132      0.004811


 ACTIVE CARTESIAN DISPLACEMENT STEP

              1          2          3          4          5          6
          -0.001666   0.034054  -0.004171   0.023056  -0.049877   0.063364

              7          8          9
           0.014727  -0.013142  -0.002280
 
 PREDICTED ENERGY CHANGE: -0.000042116
 
 INTERPOLATION DISTANCE: 7.0657236141


 COORDINATES OF OPTIMIZATION STEP 12 IN ANGSTROM

  NO.  ATOM        X              Y              Z        Z-ATOM   MASS   TYPE

    1  C        -0.333622       0.047073      -0.016966       6    12.011  QM
    2  N         0.814945       0.288369       0.022199       7    14.007  QM
    3  H        -1.362151      -0.276790      -0.072910       1     1.008  QM
    4  H        -2.365022      -2.149228      -0.081252       1     1.008  QM
    5  H        -3.019044      -1.820320       0.093830       1     1.008  QM


 
 NEW SCF-ENERGY CALCULATED IN 11 CYCLES
 

 TOTAL ENERGY    =        -94.477603033

 ENERGY CHANGE =         -0.000071936
 ENERGY RATIO  =          1.708040313
 TRUST RADIUS  =          0.200000000
 
 BFGS DELTA*GAMMA: 0.305E-04
 
 BFGS DELTA*DE2*DELTA: 0.916E-04
 
 *** ENTERING OPTIMIZATION CYCLE: 13 ***
 

 PROJECTED CARTESIAN GRADIENTS IN A.U.

  NO.  ATOM        X             Y             Z

    1  C       -0.002984      0.002716      0.000403
    2  N        0.001008     -0.001966     -0.000167
    3  H        0.003563     -0.002252     -0.000920
    4  H        0.001386      0.000590      0.000322
    5  H        0.001592     -0.000385     -0.000170


 ACTIVE CARTESIAN GRADIENTS

              1          2          3          4          5          6
          -0.003900   0.003660   0.001191  -0.002904   0.002095   0.000007

              7          8          9
          -0.001360  -0.000299  -0.000508


 FULL LOCAL GRADIENT

              1          2          3          4          5          6
          -0.001968   0.004768   0.001085   0.001372   0.003753   0.000161

              7          8          9
          -0.000814  -0.000018  -0.000784


 TANGENTIAL LOCAL GRADIENTS IN A.U.

              1          2          3          4          5          6
           0.004768   0.001085   0.001372   0.003753   0.000161  -0.000814

              7          8
          -0.000018  -0.000784

 COSANG =         0.895635708
 
 RMSQ FORCE :   0.0022688  MAXIMUM :   0.0003000  CONVERGED : NO
 MAX FORCE  :   0.0047679  MAXIMUM :   0.0004500  CONVERGED : NO
 RMSQ FORCE6:   0.0014063  MAXIMUM6:   0.0003000  CONVERGED : NO
 MAX FORCE6 :   0.0020193  MAXIMUM6:   0.0004500  CONVERGED : NO
 RMSQ DR    :   0.0309283  MAXIMUM :   0.0012000  CONVERGED : NO
 MAX DR     :   0.0633640  MAXIMUM :   0.0018000  CONVERGED : NO
 


 HESSIAN EIGENVALUES


                1           2           3           4           5           6
             0.00287     0.35882     0.57617     0.99955     1.00016     1.00160
 


                7           8
             1.18127     3.52116
 


 NEWTON STEP 0.219 EXCEEDED TRUST RADIUS 0.200
 LAMBDA ITERATION CONVERGED IN 7 CYCLES
 LAMBDA FOR LMQA STEP: 0.272E-03

  |TANGENTIAL STEP| =   0.200000  |PARALLEL STEP| =   0.002831


 STEP IN NORMAL COORDINATES

              1          2          3          4          5          6
          -0.000915   0.065910  -0.010596   0.049341  -0.113479   0.136062

              7          8          9
           0.030437  -0.028156  -0.002596

 DISPLACEMENT STEP IN ANGSTROM

  NO.  ATOM        X             Y             Z

    1  C       -0.000371      0.025722     -0.003672
    2  N        0.008281     -0.020643      0.003807
    3  H       -0.010725      0.072286     -0.011980
    4  H       -0.003183     -0.024418     -0.000388
    5  H       -0.015685     -0.059706      0.010850


 ACTIVE CARTESIAN DISPLACEMENT STEP

              1          2          3          4          5          6
          -0.000915   0.065910  -0.010596   0.049341  -0.113479   0.136062

              7          8          9
           0.030437  -0.028156  -0.002596
 
 PREDICTED ENERGY CHANGE: -0.000087767
 
 INTERPOLATION DISTANCE: 7.0657236141


 COORDINATES OF OPTIMIZATION STEP 13 IN ANGSTROM

  NO.  ATOM        X              Y              Z        Z-ATOM   MASS   TYPE

    1  C        -0.333992       0.072795      -0.020638       6    12.011  QM
    2  N         0.823226       0.267725       0.026006       7    14.007  QM
    3  H        -1.372875      -0.204504      -0.084889       1     1.008  QM
    4  H        -2.368205      -2.173646      -0.081641       1     1.008  QM
    5  H        -3.034728      -1.880026       0.104679       1     1.008  QM


 
 NEW SCF-ENERGY CALCULATED IN 10 CYCLES
 

 TOTAL ENERGY    =        -94.477754592

 ENERGY CHANGE =         -0.000151559
 ENERGY RATIO  =          1.726823092
 TRUST RADIUS  =          0.300000000
 
 BFGS DELTA*GAMMA: 0.499E-04
 
 BFGS DELTA*DE2*DELTA: 0.183E-03
 
 *** ENTERING OPTIMIZATION CYCLE: 14 ***
 

 PROJECTED CARTESIAN GRADIENTS IN A.U.

  NO.  ATOM        X             Y             Z

    1  C       -0.004451      0.002416      0.000332
    2  N        0.001935     -0.001796     -0.000124
    3  H        0.005426     -0.001670     -0.000858
    4  H        0.000637      0.000695      0.000482
    5  H        0.002088     -0.000672     -0.000309


 ACTIVE CARTESIAN GRADIENTS

              1          2          3          4          5          6
          -0.005823   0.003217   0.001180  -0.003541   0.002938   0.001314

              7          8          9
          -0.001050  -0.000234  -0.001425


 FULL LOCAL GRADIENT

              1          2          3          4          5          6
          -0.002168   0.005151   0.000973   0.002843   0.005085   0.001562

              7          8          9
          -0.000380   0.000084  -0.001738


 TANGENTIAL LOCAL GRADIENTS IN A.U.

              1          2          3          4          5          6
           0.005151   0.000973   0.002843   0.005085   0.001562  -0.000380

              7          8
           0.000084  -0.001738

 COSANG =         0.961599549
 
 RMSQ FORCE :   0.0028947  MAXIMUM :   0.0003000  CONVERGED : NO
 MAX FORCE  :   0.0051510  MAXIMUM :   0.0004500  CONVERGED : NO
 RMSQ FORCE6:   0.0010402  MAXIMUM6:   0.0003000  CONVERGED : NO
 MAX FORCE6 :   0.0017248  MAXIMUM6:   0.0004500  CONVERGED : NO
 RMSQ DR    :   0.0666733  MAXIMUM :   0.0012000  CONVERGED : NO
 MAX DR     :   0.1360619  MAXIMUM :   0.0018000  CONVERGED : NO
 


 HESSIAN EIGENVALUES


                1           2           3           4           5           6
             0.00148     0.31155     0.56907     0.99933     1.00018     1.00208
 


                7           8
             1.12943     3.59850
 


 NEWTON STEP 0.508 EXCEEDED TRUST RADIUS 0.300
 LAMBDA ITERATION CONVERGED IN 6 CYCLES
 LAMBDA FOR LMQA STEP: 0.102E-02

  |TANGENTIAL STEP| =   0.300000  |PARALLEL STEP| =   0.006372


 STEP IN NORMAL COORDINATES

              1          2          3          4          5          6
           0.004768   0.081637  -0.019259   0.064976  -0.177032   0.209447

              7          8          9
           0.043356  -0.040883  -0.000965

 DISPLACEMENT STEP IN ANGSTROM

  NO.  ATOM        X             Y             Z

    1  C        0.001929      0.031819     -0.006168
    2  N        0.009290     -0.028536      0.006045
    3  H       -0.018621      0.115154     -0.017042
    4  H       -0.001946     -0.031318     -0.001170
    5  H       -0.020723     -0.087301      0.016968


 ACTIVE CARTESIAN DISPLACEMENT STEP

              1          2          3          4          5          6
           0.004768   0.081637  -0.019259   0.064976  -0.177032   0.209447

              7          8          9
           0.043356  -0.040883  -0.000965
 
 PREDICTED ENERGY CHANGE: -0.000178576
 
 INTERPOLATION DISTANCE: 7.0657236141


 COORDINATES OF OPTIMIZATION STEP 14 IN ANGSTROM

  NO.  ATOM        X              Y              Z        Z-ATOM   MASS   TYPE

    1  C        -0.332063       0.104614      -0.026805       6    12.011  QM
    2  N         0.832517       0.239189       0.032051       7    14.007  QM
    3  H        -1.391497      -0.089349      -0.101931       1     1.008  QM
    4  H        -2.370150      -2.204963      -0.082810       1     1.008  QM
    5  H        -3.055451      -1.967328       0.121648       1     1.008  QM


 
 NEW SCF-ENERGY CALCULATED IN 10 CYCLES
 

 TOTAL ENERGY    =        -94.478013425

 ENERGY CHANGE =         -0.000258833
 ENERGY RATIO  =          1.449425706
 TRUST RADIUS  =          0.300000000
 
 BFGS DELTA*GAMMA: 0.867E-04
 
 BFGS DELTA*DE2*DELTA: 0.238E-03
 
 *** ENTERING OPTIMIZATION CYCLE: 15 ***
 

 PROJECTED CARTESIAN GRADIENTS IN A.U.

  NO.  ATOM        X             Y             Z

    1  C       -0.000993      0.002134      0.000472
    2  N       -0.000364     -0.001535     -0.000224
    3  H        0.003049     -0.001527     -0.000943
    4  H        0.001188      0.000107      0.000115
    5  H        0.000549     -0.000224      0.000032


 ACTIVE CARTESIAN GRADIENTS

              1          2          3          4          5          6
          -0.001301   0.002875   0.001261  -0.002602   0.001792   0.000359

              7          8          9
          -0.000889  -0.000237   0.000321


 FULL LOCAL GRADIENT

              1          2          3          4          5          6
          -0.001352   0.003156   0.001258  -0.000789   0.002836   0.000518

              7          8          9
          -0.000529  -0.000071   0.000137


 TANGENTIAL LOCAL GRADIENTS IN A.U.

              1          2          3          4          5          6
           0.003156   0.001258  -0.000789   0.002836   0.000518  -0.000529

              7          8
          -0.000071   0.000137

 COSANG =         0.815236946
 
 RMSQ FORCE :   0.0016117  MAXIMUM :   0.0003000  CONVERGED : NO
 MAX FORCE  :   0.0031562  MAXIMUM :   0.0004500  CONVERGED : NO
 RMSQ FORCE6:   0.0017680  MAXIMUM6:   0.0003000  CONVERGED : NO
 MAX FORCE6 :   0.0028331  MAXIMUM6:   0.0004500  CONVERGED : NO
 RMSQ DR    :   0.1000226  MAXIMUM :   0.0012000  CONVERGED : NO
 MAX DR     :   0.2094470  MAXIMUM :   0.0018000  CONVERGED : NO
 


 HESSIAN EIGENVALUES


                1           2           3           4           5           6
             0.00143     0.32066     0.56823     0.99999     1.00071     1.00358
 


                7           8
             1.09134     3.72915
 


 NEWTON STEP 0.522 EXCEEDED TRUST RADIUS 0.300
 LAMBDA ITERATION CONVERGED IN 6 CYCLES
 LAMBDA FOR LMQA STEP: 0.106E-02

  |TANGENTIAL STEP| =   0.300000  |PARALLEL STEP| =   0.006372


 STEP IN NORMAL COORDINATES

              1          2          3          4          5          6
           0.006485   0.065593  -0.022507   0.051417  -0.179843   0.217075

              7          8          9
           0.040040  -0.038389   0.001952

 DISPLACEMENT STEP IN ANGSTROM

  NO.  ATOM        X             Y             Z

    1  C        0.002619      0.025529     -0.006920
    2  N        0.006615     -0.026791      0.006429
    3  H       -0.019287      0.121293     -0.015956
    4  H        0.001210     -0.024658     -0.001545
    5  H       -0.015624     -0.084891      0.017424


 ACTIVE CARTESIAN DISPLACEMENT STEP

              1          2          3          4          5          6
           0.006485   0.065593  -0.022507   0.051417  -0.179843   0.217075

              7          8          9
           0.040040  -0.038389   0.001952
 
 PREDICTED ENERGY CHANGE: -0.000154758
 
 INTERPOLATION DISTANCE: 7.0657236141


 COORDINATES OF OPTIMIZATION STEP 15 IN ANGSTROM

  NO.  ATOM        X              Y              Z        Z-ATOM   MASS   TYPE

    1  C        -0.329445       0.130143      -0.033726       6    12.011  QM
    2  N         0.839132       0.212398       0.038480       7    14.007  QM
    3  H        -1.410783       0.031944      -0.117887       1     1.008  QM
    4  H        -2.368940      -2.229621      -0.084356       1     1.008  QM
    5  H        -3.071075      -2.052219       0.139071       1     1.008  QM


 
 NEW SCF-ENERGY CALCULATED IN 12 CYCLES
 

 TOTAL ENERGY    =        -94.478132906

 ENERGY CHANGE =         -0.000119481
 ENERGY RATIO  =          0.772049786
 TRUST RADIUS  =          0.300000000
 
 BFGS DELTA*GAMMA: 0.331E-03
 
 BFGS DELTA*DE2*DELTA: 0.195E-03
 
 *** ENTERING OPTIMIZATION CYCLE: 16 ***
 

 PROJECTED CARTESIAN GRADIENTS IN A.U.

  NO.  ATOM        X             Y             Z

    1  C        0.004628      0.000800      0.000803
    2  N       -0.003058     -0.000456     -0.000408
    3  H       -0.004637     -0.001006     -0.001288
    4  H        0.002975     -0.000554     -0.000861
    5  H       -0.002915      0.000500      0.000897


 ACTIVE CARTESIAN GRADIENTS

              1          2          3          4          5          6
           0.006077   0.001212   0.001343   0.001660  -0.002608  -0.002523

              7          8          9
          -0.000669  -0.000358   0.004399


 FULL LOCAL GRADIENT

              1          2          3          4          5          6
           0.000348  -0.001557   0.001753  -0.004986  -0.004048  -0.002787

              7          8          9
          -0.001019  -0.000478   0.004488


 TANGENTIAL LOCAL GRADIENTS IN A.U.

              1          2          3          4          5          6
          -0.001557   0.001753  -0.004986  -0.004048  -0.002787  -0.001019

              7          8
          -0.000478   0.004488

 COSANG =        -0.264737188
 
 RMSQ FORCE :   0.0030807  MAXIMUM :   0.0003000  CONVERGED : NO
 MAX FORCE  :   0.0049859  MAXIMUM :   0.0004500  CONVERGED : NO
 RMSQ FORCE6:   0.0009823  MAXIMUM6:   0.0003000  CONVERGED : NO
 MAX FORCE6 :   0.0010125  MAXIMUM6:   0.0004500  CONVERGED : NO
 RMSQ DR    :   0.1000226  MAXIMUM :   0.0012000  CONVERGED : NO
 MAX DR     :   0.2170751  MAXIMUM :   0.0018000  CONVERGED : NO
 


 HESSIAN EIGENVALUES


                1           2           3           4           5           6
             0.00363     0.33101     0.58479     0.99959     1.00082     1.00218
 


                7           8
             1.23434     3.87848
 


 LAMBDA FOR LMQA STEP: 0.00

  |TANGENTIAL STEP| =   0.037310  |PARALLEL STEP| =   0.000099


 STEP IN NORMAL COORDINATES

              1          2          3          4          5          6
          -0.001096  -0.008723   0.001308  -0.006993   0.022869  -0.026169

              7          8          9
          -0.003887   0.004704  -0.004378

 DISPLACEMENT STEP IN ANGSTROM

  NO.  ATOM        X             Y             Z

    1  C       -0.000442     -0.003391      0.000512
    2  N       -0.000844      0.003542     -0.000664
    3  H        0.003571     -0.014612      0.002713
    4  H       -0.001670      0.002848      0.000521
    5  H        0.002770      0.010263     -0.002526


 ACTIVE CARTESIAN DISPLACEMENT STEP

              1          2          3          4          5          6
          -0.001096  -0.008723   0.001308  -0.006993   0.022869  -0.026169

              7          8          9
          -0.003887   0.004704  -0.004378
 
 PREDICTED ENERGY CHANGE: -0.000019580
 
 INTERPOLATION DISTANCE: 7.0657236141


 COORDINATES OF OPTIMIZATION STEP 16 IN ANGSTROM

  NO.  ATOM        X              Y              Z        Z-ATOM   MASS   TYPE

    1  C        -0.329887       0.126753      -0.033214       6    12.011  QM
    2  N         0.838288       0.215941       0.037816       7    14.007  QM
    3  H        -1.407212       0.017332      -0.115174       1     1.008  QM
    4  H        -2.370611      -2.226773      -0.083834       1     1.008  QM
    5  H        -3.068305      -2.041956       0.136546       1     1.008  QM


 
 NEW SCF-ENERGY CALCULATED IN 9 CYCLES
 

 TOTAL ENERGY    =        -94.478157513

 ENERGY CHANGE =         -0.000024607
 ENERGY RATIO  =          1.256741865
 TRUST RADIUS  =          0.300000000
 
 BFGS DELTA*GAMMA: 0.287E-04
 
 BFGS DELTA*DE2*DELTA: 0.389E-04
 
 *** ENTERING OPTIMIZATION CYCLE: 17 ***
 

 PROJECTED CARTESIAN GRADIENTS IN A.U.

  NO.  ATOM        X             Y             Z

    1  C        0.002866      0.000887      0.000646
    2  N       -0.002160     -0.000576     -0.000327
    3  H       -0.002257     -0.000943     -0.001065
    4  H        0.001165     -0.000021     -0.000219
    5  H       -0.000749      0.000050      0.000271


 ACTIVE CARTESIAN GRADIENTS

              1          2          3          4          5          6
           0.003762   0.001281   0.001181   0.000399  -0.001266  -0.001537

              7          8          9
          -0.000651  -0.000298   0.001365


 FULL LOCAL GRADIENT

              1          2          3          4          5          6
           0.000072  -0.000472   0.001448  -0.003496  -0.001943  -0.001650

              7          8          9
          -0.000777  -0.000332   0.001388


 TANGENTIAL LOCAL GRADIENTS IN A.U.

              1          2          3          4          5          6
          -0.000472   0.001448  -0.003496  -0.001943  -0.001650  -0.000777

              7          8
          -0.000332   0.001388

 COSANG =         0.951556377
 
 RMSQ FORCE :   0.0017205  MAXIMUM :   0.0003000  CONVERGED : NO
 MAX FORCE  :   0.0034965  MAXIMUM :   0.0004500  CONVERGED : NO
 RMSQ FORCE6:   0.0008490  MAXIMUM6:   0.0003000  CONVERGED : NO
 MAX FORCE6 :   0.0012367  MAXIMUM6:   0.0004500  CONVERGED : NO
 RMSQ DR    :   0.0124368  MAXIMUM :   0.0012000  CONVERGED : NO
 MAX DR     :   0.0261685  MAXIMUM :   0.0018000  CONVERGED : NO
 


 HESSIAN EIGENVALUES


                1           2           3           4           5           6
             0.00550     0.27037     0.59423     0.83228     1.00117     1.00288
 


                7           8
             1.11189     2.91472
 


 LAMBDA FOR LMQA STEP: 0.00

  |TANGENTIAL STEP| =   0.036212  |PARALLEL STEP| =   0.000093


 STEP IN NORMAL COORDINATES

              1          2          3          4          5          6
           0.000077   0.004457  -0.005445   0.002046  -0.018495   0.029276

              7          8          9
           0.006302  -0.003500  -0.002550

 DISPLACEMENT STEP IN ANGSTROM

  NO.  ATOM        X             Y             Z

    1  C        0.000031      0.001736     -0.001513
    2  N        0.000299     -0.002580      0.001030
    3  H        0.000194      0.015799     -0.000404
    4  H       -0.001058     -0.002493      0.000039
    5  H       -0.000358     -0.009682      0.001748


 ACTIVE CARTESIAN DISPLACEMENT STEP

              1          2          3          4          5          6
           0.000077   0.004457  -0.005445   0.002046  -0.018495   0.029276

              7          8          9
           0.006302  -0.003500  -0.002550
 
 PREDICTED ENERGY CHANGE: -0.000013818
 
 INTERPOLATION DISTANCE: 7.0657236141


 COORDINATES OF OPTIMIZATION STEP 17 IN ANGSTROM

  NO.  ATOM        X              Y              Z        Z-ATOM   MASS   TYPE

    1  C        -0.329856       0.128489      -0.034727       6    12.011  QM
    2  N         0.838587       0.213361       0.038847       7    14.007  QM
    3  H        -1.407018       0.033131      -0.115578       1     1.008  QM
    4  H        -2.371669      -2.229266      -0.083796       1     1.008  QM
    5  H        -3.068663      -2.051638       0.138294       1     1.008  QM


 
 NEW SCF-ENERGY CALCULATED IN 9 CYCLES
 

 TOTAL ENERGY    =        -94.478178075

 ENERGY CHANGE =         -0.000020562
 ENERGY RATIO  =          1.488033700
 TRUST RADIUS  =          0.300000000
 
 BFGS DELTA*GAMMA: 0.140E-04
 
 BFGS DELTA*DE2*DELTA: 0.278E-04
 
 *** ENTERING OPTIMIZATION CYCLE: 18 ***
 

 PROJECTED CARTESIAN GRADIENTS IN A.U.

  NO.  ATOM        X             Y             Z

    1  C        0.001779      0.000412      0.000500
    2  N       -0.001466     -0.000319     -0.000254
    3  H       -0.001097     -0.000480     -0.000811
    4  H       -0.000008      0.000382      0.000114
    5  H        0.000430     -0.000136     -0.000083


 ACTIVE CARTESIAN GRADIENTS

              1          2          3          4          5          6
           0.002335   0.000607   0.000912  -0.000101  -0.000745  -0.000813

              7          8          9
          -0.000498  -0.000242  -0.000414


 FULL LOCAL GRADIENT

              1          2          3          4          5          6
          -0.000063  -0.000467   0.001079  -0.002196  -0.000986  -0.000837

              7          8          9
          -0.000493  -0.000229  -0.000427


 TANGENTIAL LOCAL GRADIENTS IN A.U.

              1          2          3          4          5          6
          -0.000467   0.001079  -0.002196  -0.000986  -0.000837  -0.000493

              7          8
          -0.000229  -0.000427

 COSANG =         0.897504461
 
 RMSQ FORCE :   0.0010220  MAXIMUM :   0.0003000  CONVERGED : NO
 MAX FORCE  :   0.0021963  MAXIMUM :   0.0004500  CONVERGED : NO
 RMSQ FORCE6:   0.0014238  MAXIMUM6:   0.0003000  CONVERGED : NO
 MAX FORCE6 :   0.0022688  MAXIMUM6:   0.0004500  CONVERGED : NO
 RMSQ DR    :   0.0120706  MAXIMUM :   0.0012000  CONVERGED : NO
 MAX DR     :   0.0292755  MAXIMUM :   0.0018000  CONVERGED : NO
 


 HESSIAN EIGENVALUES


                1           2           3           4           5           6
             0.00355     0.25847     0.58011     0.75933     1.00112     1.00357
 


                7           8
             1.20828     2.54226
 


 LAMBDA FOR LMQA STEP: 0.00

  |TANGENTIAL STEP| =   0.063871  |PARALLEL STEP| =   0.000289


 STEP IN NORMAL COORDINATES

              1          2          3          4          5          6
          -0.000690   0.010749  -0.008356   0.004966  -0.033700   0.050861

              7          8          9
           0.010192  -0.006535   0.000091

 DISPLACEMENT STEP IN ANGSTROM

  NO.  ATOM        X             Y             Z

    1  C       -0.000278      0.004193     -0.002434
    2  N        0.000982     -0.005267      0.001757
    3  H       -0.000632      0.027310     -0.001425
    4  H       -0.000053     -0.004901     -0.000335
    5  H       -0.002015     -0.017249      0.003614


 ACTIVE CARTESIAN DISPLACEMENT STEP

              1          2          3          4          5          6
          -0.000690   0.010749  -0.008356   0.004966  -0.033700   0.050861

              7          8          9
           0.010192  -0.006535   0.000091
 
 PREDICTED ENERGY CHANGE: -0.000011144
 
 INTERPOLATION DISTANCE: 7.0657236141


 COORDINATES OF OPTIMIZATION STEP 18 IN ANGSTROM

  NO.  ATOM        X              Y              Z        Z-ATOM   MASS   TYPE

    1  C        -0.330134       0.132682      -0.037161       6    12.011  QM
    2  N         0.839569       0.208093       0.040604       7    14.007  QM
    3  H        -1.407650       0.060441      -0.117003       1     1.008  QM
    4  H        -2.371722      -2.234167      -0.084131       1     1.008  QM
    5  H        -3.070678      -2.068887       0.141908       1     1.008  QM


 
 NEW SCF-ENERGY CALCULATED IN 12 CYCLES
 

 TOTAL ENERGY    =        -94.478191669

 ENERGY CHANGE =         -0.000013593
 ENERGY RATIO  =          1.219758754
 TRUST RADIUS  =          0.300000000
 
 BFGS DELTA*GAMMA: 0.187E-04
 
 BFGS DELTA*DE2*DELTA: 0.237E-04
 
 *** ENTERING OPTIMIZATION CYCLE: 19 ***
 

 PROJECTED CARTESIAN GRADIENTS IN A.U.

  NO.  ATOM        X             Y             Z

    1  C       -0.000893     -0.000299      0.000217
    2  N        0.000726      0.000124     -0.000068
    3  H        0.000031      0.000078     -0.000494
    4  H        0.000060      0.000460      0.000028
    5  H        0.000286      0.000032     -0.000029


 ACTIVE CARTESIAN GRADIENTS

              1          2          3          4          5          6
          -0.001173  -0.000432   0.000479   0.000030  -0.000233  -0.000047

              7          8          9
          -0.000312  -0.000184  -0.000227


 FULL LOCAL GRADIENT

              1          2          3          4          5          6
          -0.000521   0.000127   0.000383   0.001211   0.000001   0.000039

              7          8          9
          -0.000157  -0.000118  -0.000302


 TANGENTIAL LOCAL GRADIENTS IN A.U.

              1          2          3          4          5          6
           0.000127   0.000383   0.001211   0.000001   0.000039  -0.000157

              7          8
          -0.000118  -0.000302

 COSANG =        -0.549246255
 
 RMSQ FORCE :   0.0004692  MAXIMUM :   0.0003000  CONVERGED : NO
 MAX FORCE  :   0.0012113  MAXIMUM :   0.0004500  CONVERGED : NO
 RMSQ FORCE6:   0.0017821  MAXIMUM6:   0.0003000  CONVERGED : NO
 MAX FORCE6 :   0.0028193  MAXIMUM6:   0.0004500  CONVERGED : NO
 RMSQ DR    :   0.0212906  MAXIMUM :   0.0012000  CONVERGED : NO
 MAX DR     :   0.0508612  MAXIMUM :   0.0018000  CONVERGED : NO
 


 HESSIAN EIGENVALUES


                1           2           3           4           5           6
             0.00266     0.24886     0.56343     0.76368     1.00102     1.00308
 


                7           8
             1.20000     2.97235
 


 LAMBDA FOR LMQA STEP: 0.00

  |TANGENTIAL STEP| =   0.026849  |PARALLEL STEP| =   0.000051


 STEP IN NORMAL COORDINATES

              1          2          3          4          5          6
           0.000793   0.004141  -0.003594   0.001740  -0.014339   0.021358

              7          8          9
           0.004241  -0.002698   0.000323

 DISPLACEMENT STEP IN ANGSTROM

  NO.  ATOM        X             Y             Z

    1  C        0.000319      0.001606     -0.001025
    2  N        0.000013     -0.002157      0.000728
    3  H       -0.000397      0.011596     -0.000540
    4  H        0.000088     -0.001957     -0.000179
    5  H       -0.000842     -0.007145      0.001547


 ACTIVE CARTESIAN DISPLACEMENT STEP

              1          2          3          4          5          6
           0.000793   0.004141  -0.003594   0.001740  -0.014339   0.021358

              7          8          9
           0.004241  -0.002698   0.000323
 
 PREDICTED ENERGY CHANGE: -0.000001466
 
 INTERPOLATION DISTANCE: 7.0657236141


 COORDINATES OF OPTIMIZATION STEP 19 IN ANGSTROM

  NO.  ATOM        X              Y              Z        Z-ATOM   MASS   TYPE

    1  C        -0.329814       0.134289      -0.038187       6    12.011  QM
    2  N         0.839582       0.205937       0.041331       7    14.007  QM
    3  H        -1.408047       0.072037      -0.117544       1     1.008  QM
    4  H        -2.371634      -2.236124      -0.084310       1     1.008  QM
    5  H        -3.071519      -2.076032       0.143455       1     1.008  QM


 
 NEW SCF-ENERGY CALCULATED IN 9 CYCLES
 

 TOTAL ENERGY    =        -94.478192931

 ENERGY CHANGE =         -0.000001262
 ENERGY RATIO  =          0.861061453
 TRUST RADIUS  =          0.300000000
 
 BFGS DELTA*GAMMA: 0.332E-05
 
 BFGS DELTA*DE2*DELTA: 0.295E-05
 
 *** ENTERING OPTIMIZATION CYCLE: 20 ***
 

 PROJECTED CARTESIAN GRADIENTS IN A.U.

  NO.  ATOM        X             Y             Z

    1  C        0.000195     -0.000472      0.000243
    2  N       -0.000243      0.000205     -0.000115
    3  H       -0.000035      0.000279     -0.000394
    4  H        0.000183      0.000462     -0.000049
    5  H        0.000086      0.000123      0.000031


 ACTIVE CARTESIAN GRADIENTS

              1          2          3          4          5          6
           0.000256  -0.000636   0.000414  -0.000308  -0.000339   0.000027

              7          8          9
          -0.000246  -0.000165   0.000030


 FULL LOCAL GRADIENT

              1          2          3          4          5          6
          -0.000503  -0.000684   0.000409  -0.000027  -0.000134   0.000109

              7          8          9
          -0.000103  -0.000106  -0.000040


 TANGENTIAL LOCAL GRADIENTS IN A.U.

              1          2          3          4          5          6
          -0.000684   0.000409  -0.000027  -0.000134   0.000109  -0.000103

              7          8
          -0.000106  -0.000040

 COSANG =         0.074608737
 
 RMSQ FORCE :   0.0002934  MAXIMUM :   0.0003000  CONVERGED :YES
 MAX FORCE  :   0.0006838  MAXIMUM :   0.0004500  CONVERGED : NO
 RMSQ FORCE6:   0.0015560  MAXIMUM6:   0.0003000  CONVERGED : NO
 MAX FORCE6 :   0.0026494  MAXIMUM6:   0.0004500  CONVERGED : NO
 RMSQ DR    :   0.0089496  MAXIMUM :   0.0012000  CONVERGED : NO
 MAX DR     :   0.0213581  MAXIMUM :   0.0018000  CONVERGED : NO
 


 HESSIAN EIGENVALUES


                1           2           3           4           5           6
             0.00260     0.26979     0.56796     0.83949     1.00081     1.00750
 


                7           8
             1.18931     2.97712
 


 LAMBDA FOR LMQA STEP: 0.00

  |TANGENTIAL STEP| =   0.002655  |PARALLEL STEP| =   0.000000


 STEP IN NORMAL COORDINATES

              1          2          3          4          5          6
          -0.000393   0.001332  -0.000754   0.000040  -0.001089   0.001752

              7          8          9
           0.000465  -0.000125   0.000251

 DISPLACEMENT STEP IN ANGSTROM

  NO.  ATOM        X             Y             Z

    1  C       -0.000158      0.000522     -0.000237
    2  N        0.000102     -0.000438      0.000139
    3  H        0.000050      0.000856      0.000149
    4  H        0.000165     -0.000347     -0.000024
    5  H       -0.000048     -0.000679      0.000176


 ACTIVE CARTESIAN DISPLACEMENT STEP

              1          2          3          4          5          6
          -0.000393   0.001332  -0.000754   0.000040  -0.001089   0.001752

              7          8          9
           0.000465  -0.000125   0.000251
 
 PREDICTED ENERGY CHANGE: -0.000000470
 
 INTERPOLATION DISTANCE: 7.0657236141
 
 *** SCFTOL TIGHTEN TO 0.500E-08 ***
 
 *** CDFTOL TIGHTEN TO 0.750E-05 ***


 COORDINATES OF OPTIMIZATION STEP 20 IN ANGSTROM

  NO.  ATOM        X              Y              Z        Z-ATOM   MASS   TYPE

    1  C        -0.329973       0.134811      -0.038423       6    12.011  QM
    2  N         0.839684       0.205499       0.041470       7    14.007  QM
    3  H        -1.407997       0.072893      -0.117395       1     1.008  QM
    4  H        -2.371469      -2.236471      -0.084334       1     1.008  QM
    5  H        -3.071567      -2.076711       0.143630       1     1.008  QM


 
 NEW SCF-ENERGY CALCULATED IN 9 CYCLES
 

 TOTAL ENERGY    =        -94.478193671

 ENERGY CHANGE =         -0.000000740
 ENERGY RATIO  =          1.573383977
 TRUST RADIUS  =          0.300000000
 
 BFGS DELTA*GAMMA: 0.398E-06
 
 BFGS DELTA*DE2*DELTA: 0.942E-06
 
 *** ENTERING OPTIMIZATION CYCLE: 21 ***
 

 PROJECTED CARTESIAN GRADIENTS IN A.U.

  NO.  ATOM        X             Y             Z

    1  C       -0.000478     -0.000490      0.000178
    2  N        0.000320      0.000224     -0.000067
    3  H        0.000167      0.000276     -0.000349
    4  H        0.000310      0.000434     -0.000089
    5  H       -0.000021      0.000147      0.000074


 ACTIVE CARTESIAN GRADIENTS

              1          2          3          4          5          6
          -0.000628  -0.000679   0.000340  -0.000218  -0.000211   0.000109

              7          8          9
          -0.000245  -0.000158   0.000209


 FULL LOCAL GRADIENT

              1          2          3          4          5          6
          -0.000601  -0.000333   0.000272   0.000761   0.000071   0.000208

              7          8          9
          -0.000078  -0.000089   0.000128


 TANGENTIAL LOCAL GRADIENTS IN A.U.

              1          2          3          4          5          6
          -0.000333   0.000272   0.000761   0.000071   0.000208  -0.000078

              7          8
          -0.000089   0.000128

 COSANG =         0.451604732
 
 RMSQ FORCE :   0.0003245  MAXIMUM :   0.0003000  CONVERGED : NO
 MAX FORCE  :   0.0007609  MAXIMUM :   0.0004500  CONVERGED : NO
 RMSQ FORCE6:   0.0014181  MAXIMUM6:   0.0003000  CONVERGED : NO
 MAX FORCE6 :   0.0023496  MAXIMUM6:   0.0004500  CONVERGED : NO
 RMSQ DR    :   0.0008850  MAXIMUM :   0.0012000  CONVERGED :YES
 MAX DR     :   0.0017520  MAXIMUM :   0.0018000  CONVERGED :YES
 


 HESSIAN EIGENVALUES


                1           2           3           4           5           6
             0.00248     0.18330     0.27178     0.70267     1.00061     1.00647
 


                7           8
             1.18992     4.88358
 


 LAMBDA FOR LMQA STEP: 0.00

  |TANGENTIAL STEP| =   0.008377  |PARALLEL STEP| =   0.000005


 STEP IN NORMAL COORDINATES

              1          2          3          4          5          6
          -0.000610   0.004254  -0.002491   0.000138  -0.003862   0.005321

              7          8          9
           0.001426  -0.000386   0.000292

 DISPLACEMENT STEP IN ANGSTROM

  NO.  ATOM        X             Y             Z

    1  C       -0.000246      0.001662     -0.000767
    2  N        0.000124     -0.001418      0.000444
    3  H       -0.000094      0.002744      0.000506
    4  H        0.000405     -0.001010     -0.000018
    5  H        0.000073     -0.002186      0.000506


 ACTIVE CARTESIAN DISPLACEMENT STEP

              1          2          3          4          5          6
          -0.000610   0.004254  -0.002491   0.000138  -0.003862   0.005321

              7          8          9
           0.001426  -0.000386   0.000292
 
 PREDICTED ENERGY CHANGE: -0.000001106
 
 INTERPOLATION DISTANCE: 7.0657236141


 COORDINATES OF OPTIMIZATION STEP 21 IN ANGSTROM

  NO.  ATOM        X              Y              Z        Z-ATOM   MASS   TYPE

    1  C        -0.330218       0.136472      -0.039190       6    12.011  QM
    2  N         0.839808       0.204081       0.041913       7    14.007  QM
    3  H        -1.408092       0.075638      -0.116889       1     1.008  QM
    4  H        -2.371063      -2.237481      -0.084352       1     1.008  QM
    5  H        -3.071495      -2.078897       0.144136       1     1.008  QM


 
 NEW SCF-ENERGY CALCULATED IN 9 CYCLES
 

 TOTAL ENERGY    =        -94.478195386

 ENERGY CHANGE =         -0.000001715
 ENERGY RATIO  =          1.550832657
 TRUST RADIUS  =          0.300000000
 
 BFGS DELTA*GAMMA: 0.995E-06
 
 BFGS DELTA*DE2*DELTA: 0.222E-05
 
 *** ENTERING OPTIMIZATION CYCLE: 22 ***
 

 PROJECTED CARTESIAN GRADIENTS IN A.U.

  NO.  ATOM        X             Y             Z

    1  C       -0.001275     -0.000453      0.000058
    2  N        0.000985      0.000209      0.000011
    3  H        0.000405      0.000238     -0.000232
    4  H        0.000464      0.000390     -0.000139
    5  H       -0.000137      0.000157      0.000132


 ACTIVE CARTESIAN GRADIENTS

              1          2          3          4          5          6
          -0.001675  -0.000652   0.000173  -0.000113  -0.000042   0.000188

              7          8          9
          -0.000251  -0.000139   0.000419


 FULL LOCAL GRADIENT

              1          2          3          4          5          6
          -0.000704   0.000158   0.000032   0.001655   0.000322   0.000304

              7          8          9
          -0.000059  -0.000061   0.000325


 TANGENTIAL LOCAL GRADIENTS IN A.U.

              1          2          3          4          5          6
           0.000158   0.000032   0.001655   0.000322   0.000304  -0.000059

              7          8
          -0.000061   0.000325

 COSANG =         0.840782939
 
 RMSQ FORCE :   0.0006198  MAXIMUM :   0.0003000  CONVERGED : NO
 MAX FORCE  :   0.0016547  MAXIMUM :   0.0004500  CONVERGED : NO
 RMSQ FORCE6:   0.0005639  MAXIMUM6:   0.0003000  CONVERGED : NO
 MAX FORCE6 :   0.0010605  MAXIMUM6:   0.0004500  CONVERGED : NO
 RMSQ DR    :   0.0027925  MAXIMUM :   0.0012000  CONVERGED : NO
 MAX DR     :   0.0053208  MAXIMUM :   0.0018000  CONVERGED : NO
 


 HESSIAN EIGENVALUES


                1           2           3           4           5           6
             0.00217     0.08014     0.27219     0.69946     1.00081     1.00906
 


                7           8
             1.19040     5.81984
 


 LAMBDA FOR LMQA STEP: 0.00

  |TANGENTIAL STEP| =   0.018044  |PARALLEL STEP| =   0.000023


 STEP IN NORMAL COORDINATES

              1          2          3          4          5          6
          -0.000650   0.008746  -0.005125   0.000389  -0.008891   0.011537

              7          8          9
           0.003038  -0.000915   0.000165

 DISPLACEMENT STEP IN ANGSTROM

  NO.  ATOM        X             Y             Z

    1  C       -0.000262      0.003411     -0.001568
    2  N        0.000087     -0.002977      0.000914
    3  H       -0.000457      0.006131      0.000955
    4  H        0.000726     -0.002042      0.000012
    5  H        0.000312     -0.004765      0.001039


 ACTIVE CARTESIAN DISPLACEMENT STEP

              1          2          3          4          5          6
          -0.000650   0.008746  -0.005125   0.000389  -0.008891   0.011537

              7          8          9
           0.003038  -0.000915   0.000165
 
 PREDICTED ENERGY CHANGE: -0.000001778
 
 INTERPOLATION DISTANCE: 7.0657236141


 COORDINATES OF OPTIMIZATION STEP 22 IN ANGSTROM

  NO.  ATOM        X              Y              Z        Z-ATOM   MASS   TYPE

    1  C        -0.330480       0.139883      -0.040759       6    12.011  QM
    2  N         0.839895       0.201104       0.042828       7    14.007  QM
    3  H        -1.408549       0.081769      -0.115935       1     1.008  QM
    4  H        -2.370337      -2.239524      -0.084340       1     1.008  QM
    5  H        -3.071183      -2.083662       0.145176       1     1.008  QM


 
 NEW SCF-ENERGY CALCULATED IN 9 CYCLES
 

 TOTAL ENERGY    =        -94.478197936

 ENERGY CHANGE =         -0.000002550
 ENERGY RATIO  =          1.434086350
 TRUST RADIUS  =          0.300000000
 
 BFGS DELTA*GAMMA: 0.213E-05
 
 BFGS DELTA*DE2*DELTA: 0.358E-05
 
 *** ENTERING OPTIMIZATION CYCLE: 23 ***
 

 PROJECTED CARTESIAN GRADIENTS IN A.U.

  NO.  ATOM        X             Y             Z

    1  C       -0.001747     -0.000324     -0.000108
    2  N        0.001385      0.000135      0.000104
    3  H        0.000502      0.000148     -0.000020
    4  H        0.000558      0.000340     -0.000178
    5  H       -0.000195      0.000126      0.000184


 ACTIVE CARTESIAN GRADIENTS

              1          2          3          4          5          6
          -0.002296  -0.000490  -0.000099  -0.000018   0.000071   0.000182

              7          8          9
          -0.000267  -0.000104   0.000542


 FULL LOCAL GRADIENT

              1          2          3          4          5          6
          -0.000725   0.000588  -0.000284   0.002118   0.000453   0.000299

              7          8          9
          -0.000073  -0.000026   0.000446


 TANGENTIAL LOCAL GRADIENTS IN A.U.

              1          2          3          4          5          6
           0.000588  -0.000284   0.002118   0.000453   0.000299  -0.000073

              7          8
          -0.000026   0.000446

 COSANG =         0.975112020
 
 RMSQ FORCE :   0.0008225  MAXIMUM :   0.0003000  CONVERGED : NO
 MAX FORCE  :   0.0021180  MAXIMUM :   0.0004500  CONVERGED : NO
 RMSQ FORCE6:   0.0003830  MAXIMUM6:   0.0003000  CONVERGED : NO
 MAX FORCE6 :   0.0009941  MAXIMUM6:   0.0004500  CONVERGED : NO
 RMSQ DR    :   0.0060146  MAXIMUM :   0.0012000  CONVERGED : NO
 MAX DR     :   0.0115370  MAXIMUM :   0.0018000  CONVERGED : NO
 


 HESSIAN EIGENVALUES


                1           2           3           4           5           6
             0.00193     0.06166     0.27258     0.69173     1.00120     1.01110
 


                7           8
             1.19214     5.23949
 


 LAMBDA FOR LMQA STEP: 0.00

  |TANGENTIAL STEP| =   0.016609  |PARALLEL STEP| =   0.000020


 STEP IN NORMAL COORDINATES

              1          2          3          4          5          6
          -0.000100   0.007724  -0.004409   0.000327  -0.008543   0.010709

              7          8          9
           0.002857  -0.000890  -0.000176

 DISPLACEMENT STEP IN ANGSTROM

  NO.  ATOM        X             Y             Z

    1  C       -0.000040      0.003008     -0.001349
    2  N       -0.000076     -0.002682      0.000793
    3  H       -0.000554      0.005818      0.000737
    4  H        0.000566     -0.001813      0.000059
    5  H        0.000412     -0.004389      0.000903


 ACTIVE CARTESIAN DISPLACEMENT STEP

              1          2          3          4          5          6
          -0.000100   0.007724  -0.004409   0.000327  -0.008543   0.010709

              7          8          9
           0.002857  -0.000890  -0.000176
 
 PREDICTED ENERGY CHANGE: -0.000001272
 
 INTERPOLATION DISTANCE: 7.0657236141


 COORDINATES OF OPTIMIZATION STEP 23 IN ANGSTROM

  NO.  ATOM        X              Y              Z        Z-ATOM   MASS   TYPE

    1  C        -0.330520       0.142891      -0.042107       6    12.011  QM
    2  N         0.839819       0.198422       0.043621       7    14.007  QM
    3  H        -1.409103       0.087587      -0.115197       1     1.008  QM
    4  H        -2.369771      -2.241337      -0.084281       1     1.008  QM
    5  H        -3.070771      -2.088051       0.146079       1     1.008  QM


 
 NEW SCF-ENERGY CALCULATED IN 9 CYCLES
 

 TOTAL ENERGY    =        -94.478199779

 ENERGY CHANGE =         -0.000001843
 ENERGY RATIO  =          1.449551382
 TRUST RADIUS  =          0.300000000
 
 BFGS DELTA*GAMMA: 0.145E-05
 
 BFGS DELTA*DE2*DELTA: 0.256E-05
 
 *** ENTERING OPTIMIZATION CYCLE: 24 ***
 

 PROJECTED CARTESIAN GRADIENTS IN A.U.

  NO.  ATOM        X             Y             Z

    1  C       -0.001214     -0.000185     -0.000181
    2  N        0.000940      0.000048      0.000125
    3  H        0.000320      0.000064      0.000143
    4  H        0.000475      0.000330     -0.000164
    5  H       -0.000109      0.000066      0.000179


 ACTIVE CARTESIAN GRADIENTS

              1          2          3          4          5          6
          -0.001596  -0.000287  -0.000277  -0.000072   0.000010   0.000062

              7          8          9
          -0.000283  -0.000078   0.000421


 FULL LOCAL GRADIENT

              1          2          3          4          5          6
          -0.000603   0.000463  -0.000406   0.001411   0.000301   0.000157

              7          8          9
          -0.000123  -0.000012   0.000341


 TANGENTIAL LOCAL GRADIENTS IN A.U.

              1          2          3          4          5          6
           0.000463  -0.000406   0.001411   0.000301   0.000157  -0.000123

              7          8
          -0.000012   0.000341

 COSANG =         0.988670929
 
 RMSQ FORCE :   0.0005718  MAXIMUM :   0.0003000  CONVERGED : NO
 MAX FORCE  :   0.0014107  MAXIMUM :   0.0004500  CONVERGED : NO
 RMSQ FORCE6:   0.0002070  MAXIMUM6:   0.0003000  CONVERGED :YES
 MAX FORCE6 :   0.0005568  MAXIMUM6:   0.0004500  CONVERGED : NO
 RMSQ DR    :   0.0055364  MAXIMUM :   0.0012000  CONVERGED : NO
 MAX DR     :   0.0107095  MAXIMUM :   0.0018000  CONVERGED : NO
 


 HESSIAN EIGENVALUES


                1           2           3           4           5           6
             0.00157     0.06691     0.27398     0.68833     0.99521     1.00184
 


                7           8
             1.18327     3.55994
 


 LAMBDA FOR LMQA STEP: 0.00

  |TANGENTIAL STEP| =   0.017429  |PARALLEL STEP| =   0.000021


 STEP IN NORMAL COORDINATES

              1          2          3          4          5          6
           0.000202   0.006406  -0.003306   0.000678  -0.009542   0.012238

              7          8          9
           0.002966  -0.001281  -0.000234

 DISPLACEMENT STEP IN ANGSTROM

  NO.  ATOM        X             Y             Z

    1  C        0.000081      0.002492     -0.001023
    2  N       -0.000073     -0.002402      0.000650
    3  H       -0.000642      0.006731      0.000129
    4  H        0.000407     -0.001692      0.000058
    5  H        0.000225     -0.004684      0.000923


 ACTIVE CARTESIAN DISPLACEMENT STEP

              1          2          3          4          5          6
           0.000202   0.006406  -0.003306   0.000678  -0.009542   0.012238

              7          8          9
           0.002966  -0.001281  -0.000234
 
 PREDICTED ENERGY CHANGE: -0.000000724
 
 INTERPOLATION DISTANCE: 7.0657236141


 COORDINATES OF OPTIMIZATION STEP 24 IN ANGSTROM

  NO.  ATOM        X              Y              Z        Z-ATOM   MASS   TYPE

    1  C        -0.330439       0.145383      -0.043131       6    12.011  QM
    2  N         0.839746       0.196020       0.044271       7    14.007  QM
    3  H        -1.409746       0.094317      -0.115068       1     1.008  QM
    4  H        -2.369363      -2.243029      -0.084223       1     1.008  QM
    5  H        -3.070546      -2.092735       0.147001       1     1.008  QM


 
 NEW SCF-ENERGY CALCULATED IN 9 CYCLES
 

 TOTAL ENERGY    =        -94.478200695

 ENERGY CHANGE =         -0.000000915
 ENERGY RATIO  =          1.264123317
 TRUST RADIUS  =          0.300000000
 
 BFGS DELTA*GAMMA: 0.109E-05
 
 BFGS DELTA*DE2*DELTA: 0.148E-05
 
 *** ENTERING OPTIMIZATION CYCLE: 25 ***
 

 PROJECTED CARTESIAN GRADIENTS IN A.U.

  NO.  ATOM        X             Y             Z

    1  C       -0.000391     -0.000124     -0.000194
    2  N        0.000283      0.000010      0.000111
    3  H       -0.000034      0.000037      0.000240
    4  H        0.000348      0.000336     -0.000140
    5  H       -0.000018      0.000018      0.000157


 ACTIVE CARTESIAN GRADIENTS

              1          2          3          4          5          6
          -0.000514  -0.000180  -0.000372  -0.000094  -0.000179  -0.000095

              7          8          9
          -0.000283  -0.000063   0.000261


 FULL LOCAL GRADIENT

              1          2          3          4          5          6
          -0.000435   0.000073  -0.000417   0.000444  -0.000025  -0.000032

              7          8          9
          -0.000170  -0.000015   0.000203


 TANGENTIAL LOCAL GRADIENTS IN A.U.

              1          2          3          4          5          6
           0.000073  -0.000417   0.000444  -0.000025  -0.000032  -0.000170

              7          8
          -0.000015   0.000203

 COSANG =         0.837598726
 
 *** CONVERGED BY GRADIENT AND ENERGY CRITERIA ***
 *** AFTER 24 OPTIMIZATION CYCLES ***
 
 
 RMSQ FORCE :   0.0002368  MAXIMUM :   0.0003000  CONVERGED :YES
 MAX FORCE  :   0.0004443  MAXIMUM :   0.0004500  CONVERGED :YES
 RMSQ FORCE6:   0.0003501  MAXIMUM6:   0.0003000  CONVERGED : NO
 MAX FORCE6 :   0.0010351  MAXIMUM6:   0.0004500  CONVERGED : NO
 RMSQ DR    :   0.0058098  MAXIMUM :   0.0012000  CONVERGED : NO
 MAX DR     :   0.0122384  MAXIMUM :   0.0018000  CONVERGED : NO
 
 
 *** THE GEOMETRY IS OPTIMIZED ***
 
 
 INTERPOLATION DISTANCE: 7.0657236141


 RELAXED REACTANT COORDINATES OF SADDLE STEP 7 IN ANGSTROM

  NO.  ATOM        X              Y              Z        Z-ATOM   MASS   TYPE

    1  C        -0.330439       0.145383      -0.043131       6    12.011  QM
    2  N         0.839746       0.196020       0.044271       7    14.007  QM
    3  H        -1.409746       0.094317      -0.115068       1     1.008  QM
    4  H        -2.369363      -2.243029      -0.084223       1     1.008  QM
    5  H        -3.070546      -2.092735       0.147001       1     1.008  QM


 NUMBER OF CONSTRAINED OPTIMIZATION CYCLES: 24
 
 RELAXED REACTANT ENERGY = -94.478200694867
 
 ANGLE BETWEEN SUCCESSIVE SADDLE GRADIENTS: 110.241
 
 RMSQ FORCE :   0.0002195  MAXIMUM :   0.0003000  CONVERGED :NO 
 MAX FORCE  :   0.0004470  MAXIMUM :   0.0004500  CONVERGED :NO 


 UNRELAXED COORDINATES OF SADDLE STEP 8 IN ANGSTROM

  NO.  ATOM        X              Y              Z        Z-ATOM   MASS   TYPE

    1  C        -0.350407       0.133324      -0.039985       6    12.011  QM
    2  N         0.828625       0.188983       0.041351       7    14.007  QM
    3  H        -1.404542       0.141664      -0.107672       1     1.008  QM
    4  H        -2.159002      -2.153369      -0.079615       1     1.008  QM
    5  H        -2.942758      -2.014941       0.137296       1     1.008  QM


 UNRELAXED SCF-ENERGY CALCULATED IN 12 CYCLES
 
 UNRELAXED TOTAL SADDLE ENERGY = -94.474302414406
 
 
 
 
 ***************************************
 *** MOLECULAR GEOMETRY OPTIMIZATION ***
 ***************************************
 
 INTERPOLATION DISTANCE: 6.6783483860
 
 *** ACTIVE DEGREES OF FREEDOM: 9 ***
 
 *** ENTERING OPTIMIZATION CYCLE: 1 ***
 

 PROJECTED CARTESIAN GRADIENTS IN A.U.

  NO.  ATOM        X             Y             Z

    1  C       -0.035457     -0.003594     -0.002390
    2  N        0.026092      0.001960      0.001826
    3  H        0.022509      0.002011      0.001553
    4  H        0.038381     -0.004890     -0.010393
    5  H       -0.035759      0.007979      0.010283


 ACTIVE CARTESIAN GRADIENTS

              1          2          3          4          5          6
          -0.046598  -0.006075  -0.002161  -0.005205   0.012717   0.009130

              7          8          9
           0.000117   0.000255   0.055181


 FULL LOCAL GRADIENT

              1          2          3          4          5          6
          -0.015463   0.016550  -0.000658   0.039929   0.021492   0.011313

              7          8          9
           0.000719  -0.000241   0.053215


 TANGENTIAL LOCAL GRADIENTS IN A.U.

              1          2          3          4          5          6
           0.016550  -0.000658   0.039929   0.021492   0.011313   0.000719

              7          8
          -0.000241   0.053215
 
 RMSQ FORCE :   0.0257172  MAXIMUM :   0.0003000  CONVERGED : NO
 MAX FORCE  :   0.0532152  MAXIMUM :   0.0004500  CONVERGED : NO
 RMSQ FORCE6:   4.9742828  MAXIMUM6:   0.0003000  CONVERGED : NO
 MAX FORCE6 :   4.9467848  MAXIMUM6:   0.0004500  CONVERGED : NO
 


 HESSIAN EIGENVALUES


                1           2           3           4           5           6
             1.00000     1.00000     1.00000     1.00000     1.00000     1.00000
 


                7           8
             1.00000     1.00000
 


 LAMBDA FOR LMQA STEP: 0.00

  |TANGENTIAL STEP| =   0.072739  |PARALLEL STEP| =   0.000396


 STEP IN NORMAL COORDINATES

              1          2          3          4          5          6
           0.043162   0.004244   0.002028  -0.006095  -0.021131  -0.013951

              7          8          9
          -0.001930   0.001254  -0.052177

 DISPLACEMENT STEP IN ANGSTROM

  NO.  ATOM        X             Y             Z

    1  C        0.017380      0.001227      0.001210
    2  N       -0.014957     -0.002417     -0.000959
    3  H       -0.011966      0.000513     -0.000707
    4  H       -0.014482      0.005627      0.005780
    5  H        0.022212     -0.001365     -0.005674


 ACTIVE CARTESIAN DISPLACEMENT STEP

              1          2          3          4          5          6
           0.043162   0.004244   0.002028  -0.006095  -0.021131  -0.013951

              7          8          9
          -0.001930   0.001254  -0.052177
 
 PREDICTED ENERGY CHANGE: -0.002639295
 
 INTERPOLATION DISTANCE: 6.6783483860
 
 *** SCFTOL TIGHTEN TO 0.500E-05 ***
 
 *** CDFTOL TIGHTEN TO 0.100E-03 ***


 COORDINATES OF OPTIMIZATION STEP 1 IN ANGSTROM

  NO.  ATOM        X              Y              Z        Z-ATOM   MASS   TYPE

    1  C        -0.333027       0.134551      -0.038775       6    12.011  QM
    2  N         0.813668       0.186566       0.040392       7    14.007  QM
    3  H        -1.416508       0.142177      -0.108379       1     1.008  QM
    4  H        -2.173484      -2.147742      -0.073835       1     1.008  QM
    5  H        -2.920546      -2.016306       0.131622       1     1.008  QM


 
 NEW SCF-ENERGY CALCULATED IN 9 CYCLES
 

 TOTAL ENERGY    =        -94.475921229

 ENERGY CHANGE =         -0.001618815
 ENERGY RATIO  =          0.613351139
 TRUST RADIUS  =          0.200000000
 
 BFGS DELTA*GAMMA: 0.747E-02
 
 BFGS DELTA*DE2*DELTA: 0.529E-02
 
 *** ENTERING OPTIMIZATION CYCLE: 2 ***
 

 PROJECTED CARTESIAN GRADIENTS IN A.U.

  NO.  ATOM        X             Y             Z

    1  C        0.060895     -0.000327      0.004251
    2  N       -0.055825     -0.000950     -0.003888
    3  H       -0.002614      0.002058      0.000031
    4  H        0.019363     -0.001926     -0.005457
    5  H       -0.018853      0.004538      0.005246


 ACTIVE CARTESIAN GRADIENTS

              1          2          3          4          5          6
           0.080041   0.001499   0.003310  -0.021048  -0.003210  -0.000658

              7          8          9
           0.000160   0.000148   0.028431


 FULL LOCAL GRADIENT

              1          2          3          4          5          6
          -0.004411  -0.035609   0.000831  -0.074682  -0.004971  -0.001095

              7          8          9
           0.000016   0.000268   0.028113


 TANGENTIAL LOCAL GRADIENTS IN A.U.

              1          2          3          4          5          6
          -0.035609   0.000831  -0.074682  -0.004971  -0.001095   0.000016

              7          8
           0.000268   0.028113

 COSANG =        -0.344747796
 
 RMSQ FORCE :   0.0309484  MAXIMUM :   0.0003000  CONVERGED : NO
 MAX FORCE  :   0.0746817  MAXIMUM :   0.0004500  CONVERGED : NO
 RMSQ FORCE6:   4.4444555  MAXIMUM6:   0.0003000  CONVERGED : NO
 MAX FORCE6 :   4.4053491  MAXIMUM6:   0.0004500  CONVERGED : NO
 RMSQ DR    :   0.0242468  MAXIMUM :   0.0012000  CONVERGED : NO
 MAX DR     :   0.0521773  MAXIMUM :   0.0018000  CONVERGED : NO
 


 HESSIAN EIGENVALUES


                1           2           3           4           5           6
             0.50164     1.00000     1.00000     1.00000     1.00000     1.00000
 


                7           8
             1.00000     2.81291
 


 LAMBDA FOR LMQA STEP: 0.00

  |TANGENTIAL STEP| =   0.063272  |PARALLEL STEP| =   0.000300


 STEP IN NORMAL COORDINATES

              1          2          3          4          5          6
          -0.029835   0.001206  -0.001055   0.008386  -0.013214  -0.009437

              7          8          9
          -0.001767   0.001106  -0.052653

 DISPLACEMENT STEP IN ANGSTROM

  NO.  ATOM        X             Y             Z

    1  C       -0.012011      0.000750     -0.000830
    2  N        0.011074     -0.001505      0.000844
    3  H       -0.006661     -0.000089     -0.000440
    4  H       -0.015124      0.005013      0.005790
    5  H        0.021968     -0.001903     -0.005633


 ACTIVE CARTESIAN DISPLACEMENT STEP

              1          2          3          4          5          6
          -0.029835   0.001206  -0.001055   0.008386  -0.013214  -0.009437

              7          8          9
          -0.001767   0.001106  -0.052653
 
 PREDICTED ENERGY CHANGE: -0.002005563
 
 INTERPOLATION DISTANCE: 6.6783483860


 COORDINATES OF OPTIMIZATION STEP 2 IN ANGSTROM

  NO.  ATOM        X              Y              Z        Z-ATOM   MASS   TYPE

    1  C        -0.345039       0.135300      -0.039605       6    12.011  QM
    2  N         0.824741       0.185061       0.041236       7    14.007  QM
    3  H        -1.423169       0.142088      -0.108820       1     1.008  QM
    4  H        -2.188608      -2.142729      -0.068045       1     1.008  QM
    5  H        -2.898578      -2.018209       0.125989       1     1.008  QM


 
 NEW SCF-ENERGY CALCULATED IN 9 CYCLES
 

 TOTAL ENERGY    =        -94.477796045

 ENERGY CHANGE =         -0.001874816
 ENERGY RATIO  =          0.934808072
 TRUST RADIUS  =          0.200000000
 
 BFGS DELTA*GAMMA: 0.431E-02
 
 BFGS DELTA*DE2*DELTA: 0.402E-02
 
 *** ENTERING OPTIMIZATION CYCLE: 3 ***
 

 PROJECTED CARTESIAN GRADIENTS IN A.U.

  NO.  ATOM        X             Y             Z

    1  C        0.000248     -0.002632      0.000061
    2  N       -0.000800      0.001347     -0.000085
    3  H        0.001735      0.001751      0.000296
    4  H       -0.004096      0.002040      0.000990
    5  H        0.004489      0.000273     -0.001180


 ACTIVE CARTESIAN GRADIENTS

              1          2          3          4          5          6
           0.000325  -0.003590  -0.000204  -0.002069   0.000174   0.001043

              7          8          9
           0.000090  -0.000028  -0.006381


 FULL LOCAL GRADIENT

              1          2          3          4          5          6
          -0.000097  -0.003322  -0.000156   0.000647   0.001523   0.001576

              7          8          9
           0.000261  -0.000168  -0.006540


 TANGENTIAL LOCAL GRADIENTS IN A.U.

              1          2          3          4          5          6
          -0.003322  -0.000156   0.000647   0.001523   0.001576   0.000261

              7          8
          -0.000168  -0.006540

 COSANG =        -0.183194611
 
 RMSQ FORCE :   0.0027193  MAXIMUM :   0.0003000  CONVERGED : NO
 MAX FORCE  :   0.0065402  MAXIMUM :   0.0004500  CONVERGED : NO
 RMSQ FORCE6:   3.8709113  MAXIMUM6:   0.0003000  CONVERGED : NO
 MAX FORCE6 :   3.8680937  MAXIMUM6:   0.0004500  CONVERGED : NO
 RMSQ DR    :   0.0210908  MAXIMUM :   0.0012000  CONVERGED : NO
 MAX DR     :   0.0526532  MAXIMUM :   0.0018000  CONVERGED : NO
 


 HESSIAN EIGENVALUES


                1           2           3           4           5           6
             0.55949     1.00000     1.00000     1.00000     1.00000     1.00000
 


                7           8
             1.00366     2.68932
 


 LAMBDA FOR LMQA STEP: 0.00

  |TANGENTIAL STEP| =   0.010610  |PARALLEL STEP| =   0.000008


 STEP IN NORMAL COORDINATES

              1          2          3          4          5          6
          -0.000416   0.003151   0.000171   0.001715   0.001065  -0.000152

              7          8          9
           0.000043  -0.000067   0.009916

 DISPLACEMENT STEP IN ANGSTROM

  NO.  ATOM        X             Y             Z

    1  C       -0.000167      0.001224     -0.000033
    2  N        0.000392     -0.000528      0.000036
    3  H       -0.000183     -0.000872     -0.000104
    4  H        0.003164     -0.001390     -0.000924
    5  H       -0.003866      0.000005      0.001007


 ACTIVE CARTESIAN DISPLACEMENT STEP

              1          2          3          4          5          6
          -0.000416   0.003151   0.000171   0.001715   0.001065  -0.000152

              7          8          9
           0.000043  -0.000067   0.009916
 
 PREDICTED ENERGY CHANGE: -0.000039130
 
 INTERPOLATION DISTANCE: 6.6783483860
 
 *** SCFTOL TIGHTEN TO 0.500E-07 ***
 
 *** CDFTOL TIGHTEN TO 0.250E-04 ***


 COORDINATES OF OPTIMIZATION STEP 3 IN ANGSTROM

  NO.  ATOM        X              Y              Z        Z-ATOM   MASS   TYPE

    1  C        -0.345206       0.136524      -0.039638       6    12.011  QM
    2  N         0.825134       0.184533       0.041272       7    14.007  QM
    3  H        -1.423352       0.141217      -0.108924       1     1.008  QM
    4  H        -2.185444      -2.144119      -0.068969       1     1.008  QM
    5  H        -2.902444      -2.018204       0.126996       1     1.008  QM


 
 NEW SCF-ENERGY CALCULATED IN 9 CYCLES
 

 TOTAL ENERGY    =        -94.477837354

 ENERGY CHANGE =         -0.000041308
 ENERGY RATIO  =          1.055658211
 TRUST RADIUS  =          0.200000000
 
 BFGS DELTA*GAMMA: 0.734E-04
 
 BFGS DELTA*DE2*DELTA: 0.783E-04
 
 *** ENTERING OPTIMIZATION CYCLE: 4 ***
 

 PROJECTED CARTESIAN GRADIENTS IN A.U.

  NO.  ATOM        X             Y             Z

    1  C       -0.000677     -0.002483     -0.000008
    2  N        0.000046      0.001271     -0.000021
    3  H        0.001725      0.001622      0.000283
    4  H        0.000798      0.001145     -0.000329
    5  H       -0.000354      0.001067      0.000155


 ACTIVE CARTESIAN GRADIENTS

              1          2          3          4          5          6
          -0.000890  -0.003417  -0.000247  -0.001730   0.000205   0.000987

              7          8          9
           0.000049  -0.000031   0.000854


 FULL LOCAL GRADIENT

              1          2          3          4          5          6
          -0.001590  -0.002595  -0.000165   0.001701   0.001552   0.001519

              7          8          9
           0.000221  -0.000172   0.000542


 TANGENTIAL LOCAL GRADIENTS IN A.U.

              1          2          3          4          5          6
          -0.002595  -0.000165   0.001701   0.001552   0.001519   0.000221

              7          8
          -0.000172   0.000542

 COSANG =         0.374100008
 
 RMSQ FORCE :   0.0013576  MAXIMUM :   0.0003000  CONVERGED : NO
 MAX FORCE  :   0.0025952  MAXIMUM :   0.0004500  CONVERGED : NO
 RMSQ FORCE6:   3.1614655  MAXIMUM6:   0.0003000  CONVERGED : NO
 MAX FORCE6 :   3.1608822  MAXIMUM6:   0.0004500  CONVERGED : NO
 RMSQ DR    :   0.0035366  MAXIMUM :   0.0012000  CONVERGED : NO
 MAX DR     :   0.0099162  MAXIMUM :   0.0018000  CONVERGED : NO
 


 HESSIAN EIGENVALUES


                1           2           3           4           5           6
             0.56702     0.86777     1.00000     1.00000     1.00000     1.00000
 


                7           8
             1.06579     2.70168
 


 LAMBDA FOR LMQA STEP: 0.00

  |TANGENTIAL STEP| =   0.004988  |PARALLEL STEP| =   0.000002


 STEP IN NORMAL COORDINATES

              1          2          3          4          5          6
          -0.000104   0.004246   0.000272   0.001222  -0.001220  -0.001852

              7          8          9
          -0.000282   0.000211   0.000486

 DISPLACEMENT STEP IN ANGSTROM

  NO.  ATOM        X             Y             Z

    1  C       -0.000042      0.001645     -0.000025
    2  N        0.000164     -0.001033      0.000039
    3  H       -0.001204     -0.000960     -0.000186
    4  H        0.000563     -0.000526      0.000139
    5  H        0.000172     -0.000341     -0.000011


 ACTIVE CARTESIAN DISPLACEMENT STEP

              1          2          3          4          5          6
          -0.000104   0.004246   0.000272   0.001222  -0.001220  -0.001852

              7          8          9
          -0.000282   0.000211   0.000486
 
 PREDICTED ENERGY CHANGE: -0.000009140
 
 INTERPOLATION DISTANCE: 6.6783483860
 
 *** SCFTOL TIGHTEN TO 0.250E-07 ***
 
 *** CDFTOL TIGHTEN TO 0.100E-04 ***


 COORDINATES OF OPTIMIZATION STEP 4 IN ANGSTROM

  NO.  ATOM        X              Y              Z        Z-ATOM   MASS   TYPE

    1  C        -0.345248       0.138169      -0.039663       6    12.011  QM
    2  N         0.825298       0.183500       0.041312       7    14.007  QM
    3  H        -1.424556       0.140257      -0.109110       1     1.008  QM
    4  H        -2.184881      -2.144645      -0.068830       1     1.008  QM
    5  H        -2.902271      -2.018545       0.126985       1     1.008  QM


 
 NEW SCF-ENERGY CALCULATED IN 9 CYCLES
 

 TOTAL ENERGY    =        -94.477854002

 ENERGY CHANGE =         -0.000016648
 ENERGY RATIO  =          1.821465115
 TRUST RADIUS  =          0.200000000
 
 BFGS DELTA*GAMMA: 0.332E-05
 
 BFGS DELTA*DE2*DELTA: 0.183E-04
 
 *** ENTERING OPTIMIZATION CYCLE: 5 ***
 

 PROJECTED CARTESIAN GRADIENTS IN A.U.

  NO.  ATOM        X             Y             Z

    1  C       -0.000313     -0.002312      0.000011
    2  N       -0.000023      0.001192     -0.000024
    3  H        0.000790      0.001456      0.000217
    4  H        0.000997      0.001046     -0.000385
    5  H       -0.000619      0.001036      0.000220


 ACTIVE CARTESIAN GRADIENTS

              1          2          3          4          5          6
          -0.000412  -0.003170  -0.000220  -0.001131  -0.000304   0.000566

              7          8          9
          -0.000002  -0.000048   0.001197


 FULL LOCAL GRADIENT

              1          2          3          4          5          6
          -0.001500  -0.002598  -0.000155   0.001394   0.000711   0.001020

              7          8          9
           0.000150  -0.000173   0.000911


 TANGENTIAL LOCAL GRADIENTS IN A.U.

              1          2          3          4          5          6
          -0.002598  -0.000155   0.001394   0.000711   0.001020   0.000150

              7          8
          -0.000173   0.000911

 COSANG =         0.963310075
 
 RMSQ FORCE :   0.0011804  MAXIMUM :   0.0003000  CONVERGED : NO
 MAX FORCE  :   0.0025983  MAXIMUM :   0.0004500  CONVERGED : NO
 RMSQ FORCE6:   2.2356068  MAXIMUM6:   0.0003000  CONVERGED : NO
 MAX FORCE6 :   2.2352538  MAXIMUM6:   0.0004500  CONVERGED : NO
 RMSQ DR    :   0.0016628  MAXIMUM :   0.0012000  CONVERGED : NO
 MAX DR     :   0.0042460  MAXIMUM :   0.0018000  CONVERGED : NO
 


 HESSIAN EIGENVALUES


                1           2           3           4           5           6
             0.11016     0.71038     1.00000     1.00000     1.00000     1.00006
 


                7           8
             1.19939     2.73674
 


 LAMBDA FOR LMQA STEP: 0.00

  |TANGENTIAL STEP| =   0.028413  |PARALLEL STEP| =   0.000060


 STEP IN NORMAL COORDINATES

              1          2          3          4          5          6
          -0.001489   0.025722   0.001651   0.004340  -0.005134  -0.009557

              7          8          9
          -0.001487   0.001417  -0.000025

 DISPLACEMENT STEP IN ANGSTROM

  NO.  ATOM        X             Y             Z

    1  C       -0.000599      0.009973     -0.000168
    2  N        0.000648     -0.006339      0.000215
    3  H       -0.005127     -0.005623     -0.001002
    4  H        0.002516     -0.003006      0.001159
    5  H        0.002264     -0.002165     -0.000378


 ACTIVE CARTESIAN DISPLACEMENT STEP

              1          2          3          4          5          6
          -0.001489   0.025722   0.001651   0.004340  -0.005134  -0.009557

              7          8          9
          -0.001487   0.001417  -0.000025
 
 PREDICTED ENERGY CHANGE: -0.000045073
 
 INTERPOLATION DISTANCE: 6.6783483860


 COORDINATES OF OPTIMIZATION STEP 5 IN ANGSTROM

  NO.  ATOM        X              Y              Z        Z-ATOM   MASS   TYPE

    1  C        -0.345847       0.148142      -0.039831       6    12.011  QM
    2  N         0.825946       0.177161       0.041527       7    14.007  QM
    3  H        -1.429683       0.134633      -0.110113       1     1.008  QM
    4  H        -2.182365      -2.147651      -0.067671       1     1.008  QM
    5  H        -2.900007      -2.020710       0.126607       1     1.008  QM


 
 NEW SCF-ENERGY CALCULATED IN 11 CYCLES
 

 TOTAL ENERGY    =        -94.477905339

 ENERGY CHANGE =         -0.000051337
 ENERGY RATIO  =          1.138968318
 TRUST RADIUS  =          0.200000000
 
 BFGS DELTA*GAMMA: 0.783E-04
 
 BFGS DELTA*DE2*DELTA: 0.902E-04
 
 *** ENTERING OPTIMIZATION CYCLE: 6 ***
 

 PROJECTED CARTESIAN GRADIENTS IN A.U.

  NO.  ATOM        X             Y             Z

    1  C        0.000310     -0.001180      0.000018
    2  N        0.000418      0.000628      0.000027
    3  H       -0.002877      0.000406     -0.000069
    4  H        0.000919      0.000713     -0.000325
    5  H       -0.000669      0.000615      0.000233


 ACTIVE CARTESIAN GRADIENTS

              1          2          3          4          5          6
           0.000407  -0.001602  -0.000130   0.001514  -0.002175  -0.001267

              7          8          9
          -0.000333  -0.000115   0.001159


 FULL LOCAL GRADIENT

              1          2          3          4          5          6
          -0.000808  -0.001598  -0.000115   0.000902  -0.002522  -0.001150

              7          8          9
          -0.000265  -0.000172   0.001016


 TANGENTIAL LOCAL GRADIENTS IN A.U.

              1          2          3          4          5          6
          -0.001598  -0.000115   0.000902  -0.002522  -0.001150  -0.000265

              7          8
          -0.000172   0.001016

 COSANG =         0.289665042
 
 RMSQ FORCE :   0.0012347  MAXIMUM :   0.0003000  CONVERGED : NO
 MAX FORCE  :   0.0025219  MAXIMUM :   0.0004500  CONVERGED : NO
 RMSQ FORCE6:   0.0172309  MAXIMUM6:   0.0003000  CONVERGED : NO
 MAX FORCE6 :   0.0394791  MAXIMUM6:   0.0004500  CONVERGED : NO
 RMSQ DR    :   0.0094711  MAXIMUM :   0.0012000  CONVERGED : NO
 MAX DR     :   0.0257221  MAXIMUM :   0.0018000  CONVERGED : NO
 


 HESSIAN EIGENVALUES


                1           2           3           4           5           6
             0.08741     0.71696     1.00000     1.00000     1.00000     1.00036
 


                7           8
             1.29421     2.74631
 


 LAMBDA FOR LMQA STEP: 0.00

  |TANGENTIAL STEP| =   0.008396  |PARALLEL STEP| =   0.000005


 STEP IN NORMAL COORDINATES

              1          2          3          4          5          6
          -0.000633   0.008125   0.000568  -0.000935   0.000369  -0.001448

              7          8          9
          -0.000129   0.000551  -0.000572

 DISPLACEMENT STEP IN ANGSTROM

  NO.  ATOM        X             Y             Z

    1  C       -0.000254      0.003152     -0.000046
    2  N       -0.000210     -0.002025      0.000034
    3  H        0.000139     -0.001578     -0.000221
    4  H        0.000594     -0.001035      0.000441
    5  H        0.000929     -0.000717     -0.000189


 ACTIVE CARTESIAN DISPLACEMENT STEP

              1          2          3          4          5          6
          -0.000633   0.008125   0.000568  -0.000935   0.000369  -0.001448

              7          8          9
          -0.000129   0.000551  -0.000572
 
 PREDICTED ENERGY CHANGE: -0.000007204
 
 INTERPOLATION DISTANCE: 6.6783483860


 COORDINATES OF OPTIMIZATION STEP 6 IN ANGSTROM

  NO.  ATOM        X              Y              Z        Z-ATOM   MASS   TYPE

    1  C        -0.346101       0.151294      -0.039877       6    12.011  QM
    2  N         0.825735       0.175136       0.041561       7    14.007  QM
    3  H        -1.429543       0.133055      -0.110333       1     1.008  QM
    4  H        -2.181771      -2.148687      -0.067231       1     1.008  QM
    5  H        -2.899078      -2.021427       0.126417       1     1.008  QM


 
 NEW SCF-ENERGY CALCULATED IN 9 CYCLES
 

 TOTAL ENERGY    =        -94.477917249

 ENERGY CHANGE =         -0.000011910
 ENERGY RATIO  =          1.653089602
 TRUST RADIUS  =          0.200000000
 
 BFGS DELTA*GAMMA: 0.492E-05
 
 BFGS DELTA*DE2*DELTA: 0.144E-04
 
 *** ENTERING OPTIMIZATION CYCLE: 7 ***
 

 PROJECTED CARTESIAN GRADIENTS IN A.U.

  NO.  ATOM        X             Y             Z

    1  C        0.000236     -0.000794      0.000002
    2  N        0.000385      0.000398      0.000035
    3  H       -0.002631      0.000104     -0.000072
    4  H        0.000710      0.000684     -0.000230
    5  H       -0.000328      0.000473      0.000166


 ACTIVE CARTESIAN GRADIENTS

              1          2          3          4          5          6
           0.000310  -0.001077  -0.000111   0.001347  -0.001933  -0.001321

              7          8          9
          -0.000431  -0.000109   0.000745


 FULL LOCAL GRADIENT

              1          2          3          4          5          6
          -0.000702  -0.001091  -0.000101   0.000691  -0.002263  -0.001217

              7          8          9
          -0.000367  -0.000164   0.000615


 TANGENTIAL LOCAL GRADIENTS IN A.U.

              1          2          3          4          5          6
          -0.001091  -0.000101   0.000691  -0.002263  -0.001217  -0.000367

              7          8
          -0.000164   0.000615

 COSANG =         0.986905827
 
 RMSQ FORCE :   0.0010501  MAXIMUM :   0.0003000  CONVERGED : NO
 MAX FORCE  :   0.0022632  MAXIMUM :   0.0004500  CONVERGED : NO
 RMSQ FORCE6:   0.0133928  MAXIMUM6:   0.0003000  CONVERGED : NO
 MAX FORCE6 :   0.0324439  MAXIMUM6:   0.0004500  CONVERGED : NO
 RMSQ DR    :   0.0027986  MAXIMUM :   0.0012000  CONVERGED : NO
 MAX DR     :   0.0081247  MAXIMUM :   0.0018000  CONVERGED : NO
 


 HESSIAN EIGENVALUES


                1           2           3           4           5           6
             0.06538     0.57233     0.73870     1.00000     1.00000     1.00001
 


                7           8
             1.00791     2.72535
 


 LAMBDA FOR LMQA STEP: 0.00

  |TANGENTIAL STEP| =   0.015450  |PARALLEL STEP| =   0.000018


 STEP IN NORMAL COORDINATES

              1          2          3          4          5          6
          -0.001242   0.014391   0.001105  -0.004222   0.002855  -0.000505

              7          8          9
           0.000509   0.001169  -0.000988

 DISPLACEMENT STEP IN ANGSTROM

  NO.  ATOM        X             Y             Z

    1  C       -0.000500      0.005584     -0.000059
    2  N       -0.000853     -0.003613      0.000013
    3  H        0.002262     -0.002392     -0.000299
    4  H        0.001023     -0.002124      0.000834
    5  H        0.001620     -0.001293     -0.000381


 ACTIVE CARTESIAN DISPLACEMENT STEP

              1          2          3          4          5          6
          -0.001242   0.014391   0.001105  -0.004222   0.002855  -0.000505

              7          8          9
           0.000509   0.001169  -0.000988
 
 PREDICTED ENERGY CHANGE: -0.000013805
 
 INTERPOLATION DISTANCE: 6.6783483860


 COORDINATES OF OPTIMIZATION STEP 7 IN ANGSTROM

  NO.  ATOM        X              Y              Z        Z-ATOM   MASS   TYPE

    1  C        -0.346601       0.156878      -0.039936       6    12.011  QM
    2  N         0.824882       0.171523       0.041575       7    14.007  QM
    3  H        -1.427281       0.130663      -0.110633       1     1.008  QM
    4  H        -2.180748      -2.150811      -0.066396       1     1.008  QM
    5  H        -2.897458      -2.022720       0.126037       1     1.008  QM


 
 NEW SCF-ENERGY CALCULATED IN 9 CYCLES
 

 TOTAL ENERGY    =        -94.477932488

 ENERGY CHANGE =         -0.000015239
 ENERGY RATIO  =          1.103873963
 TRUST RADIUS  =          0.200000000
 
 BFGS DELTA*GAMMA: 0.244E-04
 
 BFGS DELTA*DE2*DELTA: 0.276E-04
 
 *** ENTERING OPTIMIZATION CYCLE: 8 ***
 

 PROJECTED CARTESIAN GRADIENTS IN A.U.

  NO.  ATOM        X             Y             Z

    1  C       -0.000041     -0.000111     -0.000032
    2  N       -0.000016     -0.000055      0.000028
    3  H       -0.000600     -0.000356      0.000021
    4  H        0.000444      0.000672     -0.000063
    5  H        0.000358      0.000275      0.000051


 ACTIVE CARTESIAN GRADIENTS

              1          2          3          4          5          6
          -0.000055  -0.000154  -0.000076  -0.000149  -0.000574  -0.000798

              7          8          9
          -0.000582  -0.000067   0.000031


 FULL LOCAL GRADIENT

              1          2          3          4          5          6
          -0.000744  -0.000107  -0.000071   0.000070  -0.000368  -0.000612

              7          8          9
          -0.000497  -0.000141  -0.000124


 TANGENTIAL LOCAL GRADIENTS IN A.U.

              1          2          3          4          5          6
          -0.000107  -0.000071   0.000070  -0.000368  -0.000612  -0.000497

              7          8
          -0.000141  -0.000124

 COSANG =         0.701160429
 
 RMSQ FORCE :   0.0003188  MAXIMUM :   0.0003000  CONVERGED : NO
 MAX FORCE  :   0.0006123  MAXIMUM :   0.0004500  CONVERGED : NO
 RMSQ FORCE6:   0.0013385  MAXIMUM6:   0.0003000  CONVERGED : NO
 MAX FORCE6 :   0.0031429  MAXIMUM6:   0.0004500  CONVERGED : NO
 RMSQ DR    :   0.0051501  MAXIMUM :   0.0012000  CONVERGED : NO
 MAX DR     :   0.0143914  MAXIMUM :   0.0018000  CONVERGED : NO
 


 HESSIAN EIGENVALUES


                1           2           3           4           5           6
             0.06856     0.47045     0.74338     1.00000     1.00000     1.00001
 


                7           8
             1.02533     2.72331
 


 LAMBDA FOR LMQA STEP: 0.00

  |TANGENTIAL STEP| =   0.001735  |PARALLEL STEP| =   0.000000


 STEP IN NORMAL COORDINATES

              1          2          3          4          5          6
          -0.000109   0.000601   0.000129  -0.000968   0.000644   0.000895

              7          8          9
           0.000643   0.000214   0.000099

 DISPLACEMENT STEP IN ANGSTROM

  NO.  ATOM        X             Y             Z

    1  C       -0.000044      0.000234      0.000018
    2  N       -0.000178     -0.000173     -0.000023
    3  H        0.000727      0.000241     -0.000002
    4  H        0.000077     -0.000343      0.000085
    5  H        0.000011     -0.000061     -0.000058


 ACTIVE CARTESIAN DISPLACEMENT STEP

              1          2          3          4          5          6
          -0.000109   0.000601   0.000129  -0.000968   0.000644   0.000895

              7          8          9
           0.000643   0.000214   0.000099
 
 PREDICTED ENERGY CHANGE: -0.000000711
 
 INTERPOLATION DISTANCE: 6.6783483860
 
 *** SCFTOL TIGHTEN TO 0.500E-08 ***
 
 *** CDFTOL TIGHTEN TO 0.750E-05 ***


 COORDINATES OF OPTIMIZATION STEP 8 IN ANGSTROM

  NO.  ATOM        X              Y              Z        Z-ATOM   MASS   TYPE

    1  C        -0.346645       0.157112      -0.039919       6    12.011  QM
    2  N         0.824704       0.171350       0.041552       7    14.007  QM
    3  H        -1.426555       0.130905      -0.110635       1     1.008  QM
    4  H        -2.180671      -2.151154      -0.066311       1     1.008  QM
    5  H        -2.897447      -2.022781       0.125979       1     1.008  QM


 
 NEW SCF-ENERGY CALCULATED IN 9 CYCLES
 

 TOTAL ENERGY    =        -94.477933432

 ENERGY CHANGE =         -0.000000944
 ENERGY RATIO  =          1.328163277
 TRUST RADIUS  =          0.200000000
 
 BFGS DELTA*GAMMA: 0.925E-06
 
 BFGS DELTA*DE2*DELTA: 0.142E-05
 
 *** ENTERING OPTIMIZATION CYCLE: 9 ***
 

 PROJECTED CARTESIAN GRADIENTS IN A.U.

  NO.  ATOM        X             Y             Z

    1  C       -0.000060     -0.000088     -0.000031
    2  N       -0.000183     -0.000086      0.000017
    3  H        0.000009     -0.000346      0.000054
    4  H        0.000530      0.000673     -0.000073
    5  H        0.000350      0.000298      0.000064


 ACTIVE CARTESIAN GRADIENTS

              1          2          3          4          5          6
          -0.000079  -0.000123  -0.000069  -0.000620  -0.000213  -0.000571

              7          8          9
          -0.000579  -0.000055   0.000101


 FULL LOCAL GRADIENT

              1          2          3          4          5          6
          -0.000839  -0.000068  -0.000064  -0.000082   0.000184  -0.000347

              7          8          9
          -0.000484  -0.000136  -0.000071


 TANGENTIAL LOCAL GRADIENTS IN A.U.

              1          2          3          4          5          6
          -0.000068  -0.000064  -0.000082   0.000184  -0.000347  -0.000484

              7          8
          -0.000136  -0.000071

 COSANG =         0.711186909
 
 RMSQ FORCE :   0.0002310  MAXIMUM :   0.0003000  CONVERGED :YES
 MAX FORCE  :   0.0004835  MAXIMUM :   0.0004500  CONVERGED : NO
 RMSQ FORCE6:   0.0008783  MAXIMUM6:   0.0003000  CONVERGED : NO
 MAX FORCE6 :   0.0018039  MAXIMUM6:   0.0004500  CONVERGED : NO
 RMSQ DR    :   0.0005784  MAXIMUM :   0.0012000  CONVERGED :YES
 MAX DR     :   0.0009678  MAXIMUM :   0.0018000  CONVERGED :YES
 


 HESSIAN EIGENVALUES


                1           2           3           4           5           6
             0.06945     0.29016     0.74002     0.99998     1.00000     1.00001
 


                7           8
             1.07433     2.71965
 


 LAMBDA FOR LMQA STEP: 0.00

  |TANGENTIAL STEP| =   0.001563  |PARALLEL STEP| =   0.000000


 STEP IN NORMAL COORDINATES

              1          2          3          4          5          6
          -0.000110   0.000098   0.000141  -0.000508   0.000026   0.000989

              7          8          9
           0.001032   0.000289   0.000129

 DISPLACEMENT STEP IN ANGSTROM

  NO.  ATOM        X             Y             Z

    1  C       -0.000044      0.000039      0.000032
    2  N       -0.000071     -0.000067     -0.000027
    3  H        0.000394      0.000556     -0.000026
    4  H        0.000054     -0.000423      0.000110
    5  H       -0.000029     -0.000018     -0.000093


 ACTIVE CARTESIAN DISPLACEMENT STEP

              1          2          3          4          5          6
          -0.000110   0.000098   0.000141  -0.000508   0.000026   0.000989

              7          8          9
           0.001032   0.000289   0.000129
 
 PREDICTED ENERGY CHANGE: -0.000000434
 
 INTERPOLATION DISTANCE: 6.6783483860
 
 *** SCFTOL TIGHTEN TO 0.100E-08 ***
 
 *** CDFTOL TIGHTEN TO 0.500E-05 ***


 COORDINATES OF OPTIMIZATION STEP 9 IN ANGSTROM

  NO.  ATOM        X              Y              Z        Z-ATOM   MASS   TYPE

    1  C        -0.346689       0.157151      -0.039886       6    12.011  QM
    2  N         0.824633       0.171283       0.041524       7    14.007  QM
    3  H        -1.426161       0.131461      -0.110661       1     1.008  QM
    4  H        -2.180617      -2.151576      -0.066201       1     1.008  QM
    5  H        -2.897477      -2.022799       0.125886       1     1.008  QM


 
 NEW SCF-ENERGY CALCULATED IN 9 CYCLES
 

 TOTAL ENERGY    =        -94.477934145

 ENERGY CHANGE =         -0.000000713
 ENERGY RATIO  =          1.642970965
 TRUST RADIUS  =          0.200000000
 
 BFGS DELTA*GAMMA: 0.302E-06
 
 BFGS DELTA*DE2*DELTA: 0.869E-06
 
 *** ENTERING OPTIMIZATION CYCLE: 10 ***
 

 PROJECTED CARTESIAN GRADIENTS IN A.U.

  NO.  ATOM        X             Y             Z

    1  C       -0.000217     -0.000103     -0.000038
    2  N       -0.000142     -0.000086      0.000019
    3  H        0.000363     -0.000320      0.000071
    4  H        0.000610      0.000671     -0.000089
    5  H        0.000306      0.000325      0.000079


 ACTIVE CARTESIAN GRADIENTS

              1          2          3          4          5          6
          -0.000286  -0.000149  -0.000071  -0.000840  -0.000009  -0.000429

              7          8          9
          -0.000569  -0.000049   0.000193


 FULL LOCAL GRADIENT

              1          2          3          4          5          6
          -0.000913   0.000013  -0.000059   0.000027   0.000506  -0.000178

              7          8          9
          -0.000467  -0.000136   0.000007


 TANGENTIAL LOCAL GRADIENTS IN A.U.

              1          2          3          4          5          6
           0.000013  -0.000059   0.000027   0.000506  -0.000178  -0.000467

              7          8
          -0.000136   0.000007

 COSANG =         0.840698201
 
 RMSQ FORCE :   0.0002570  MAXIMUM :   0.0003000  CONVERGED :YES
 MAX FORCE  :   0.0005058  MAXIMUM :   0.0004500  CONVERGED : NO
 RMSQ FORCE6:   0.0006989  MAXIMUM6:   0.0003000  CONVERGED : NO
 MAX FORCE6 :   0.0015195  MAXIMUM6:   0.0004500  CONVERGED : NO
 RMSQ DR    :   0.0005209  MAXIMUM :   0.0012000  CONVERGED :YES
 MAX DR     :   0.0010316  MAXIMUM :   0.0018000  CONVERGED :YES
 


 HESSIAN EIGENVALUES


                1           2           3           4           5           6
             0.06717     0.09163     0.73329     0.99986     1.00000     1.00001
 


                7           8
             1.17228     2.85849
 


 LAMBDA FOR LMQA STEP: 0.00

  |TANGENTIAL STEP| =   0.005299  |PARALLEL STEP| =   0.000002


 STEP IN NORMAL COORDINATES

              1          2          3          4          5          6
          -0.000241   0.000823   0.000553  -0.001058  -0.000914   0.002993

              7          8          9
           0.003847   0.001126   0.000241

 DISPLACEMENT STEP IN ANGSTROM

  NO.  ATOM        X             Y             Z

    1  C       -0.000097      0.000321      0.000120
    2  N       -0.000162     -0.000376     -0.000091
    3  H        0.000696      0.002007     -0.000152
    4  H        0.000197     -0.001611      0.000471
    5  H        0.000047     -0.000106     -0.000393


 ACTIVE CARTESIAN DISPLACEMENT STEP

              1          2          3          4          5          6
          -0.000241   0.000823   0.000553  -0.001058  -0.000914   0.002993

              7          8          9
           0.003847   0.001126   0.000241
 
 PREDICTED ENERGY CHANGE: -0.000001338
 
 INTERPOLATION DISTANCE: 6.6783483860


 COORDINATES OF OPTIMIZATION STEP 10 IN ANGSTROM

  NO.  ATOM        X              Y              Z        Z-ATOM   MASS   TYPE

    1  C        -0.346786       0.157473      -0.039766       6    12.011  QM
    2  N         0.824470       0.170907       0.041433       7    14.007  QM
    3  H        -1.425465       0.133468      -0.110813       1     1.008  QM
    4  H        -2.180420      -2.153187      -0.065730       1     1.008  QM
    5  H        -2.897430      -2.022905       0.125492       1     1.008  QM


 
 NEW SCF-ENERGY CALCULATED IN 9 CYCLES
 

 TOTAL ENERGY    =        -94.477936265

 ENERGY CHANGE =         -0.000002120
 ENERGY RATIO  =          1.584932042
 TRUST RADIUS  =          0.200000000
 
 BFGS DELTA*GAMMA: 0.108E-05
 
 BFGS DELTA*DE2*DELTA: 0.268E-05
 
 *** ENTERING OPTIMIZATION CYCLE: 11 ***
 

 PROJECTED CARTESIAN GRADIENTS IN A.U.

  NO.  ATOM        X             Y             Z

    1  C       -0.000453     -0.000138     -0.000040
    2  N       -0.000112     -0.000081      0.000015
    3  H        0.001009     -0.000263      0.000093
    4  H        0.000755      0.000663     -0.000119
    5  H        0.000220      0.000379      0.000107


 ACTIVE CARTESIAN GRADIENTS

              1          2          3          4          5          6
          -0.000597  -0.000206  -0.000059  -0.001256   0.000362  -0.000165

              7          8          9
          -0.000543  -0.000040   0.000365


 FULL LOCAL GRADIENT

              1          2          3          4          5          6
          -0.001044   0.000118  -0.000036   0.000169   0.001091   0.000133

              7          8          9
          -0.000428  -0.000135   0.000156


 TANGENTIAL LOCAL GRADIENTS IN A.U.

              1          2          3          4          5          6
           0.000118  -0.000036   0.000169   0.001091   0.000133  -0.000428

              7          8
          -0.000135   0.000156

 COSANG =         0.855232275
 
 RMSQ FORCE :   0.0004298  MAXIMUM :   0.0003000  CONVERGED : NO
 MAX FORCE  :   0.0010909  MAXIMUM :   0.0004500  CONVERGED : NO
 RMSQ FORCE6:   0.0004721  MAXIMUM6:   0.0003000  CONVERGED : NO
 MAX FORCE6 :   0.0009341  MAXIMUM6:   0.0004500  CONVERGED : NO
 RMSQ DR    :   0.0017664  MAXIMUM :   0.0012000  CONVERGED : NO
 MAX DR     :   0.0038470  MAXIMUM :   0.0018000  CONVERGED : NO
 


 HESSIAN EIGENVALUES


                1           2           3           4           5           6
             0.02766     0.07412     0.72928     0.99976     1.00000     1.00001
 


                7           8
             1.37152     2.98077
 


 LAMBDA FOR LMQA STEP: 0.00

  |TANGENTIAL STEP| =   0.013850  |PARALLEL STEP| =   0.000014


 STEP IN NORMAL COORDINATES

              1          2          3          4          5          6
          -0.000533   0.003200   0.001498  -0.001795  -0.003668   0.006992

              7          8          9
           0.010190   0.003085   0.000357

 DISPLACEMENT STEP IN ANGSTROM

  NO.  ATOM        X             Y             Z

    1  C       -0.000214      0.001245      0.000306
    2  N       -0.000287     -0.001264     -0.000222
    3  H        0.000884      0.005154     -0.000470
    4  H        0.000567     -0.004370      0.001347
    5  H        0.000359     -0.000368     -0.001108


 ACTIVE CARTESIAN DISPLACEMENT STEP

              1          2          3          4          5          6
          -0.000533   0.003200   0.001498  -0.001795  -0.003668   0.006992

              7          8          9
           0.010190   0.003085   0.000357
 
 PREDICTED ENERGY CHANGE: -0.000003082
 
 INTERPOLATION DISTANCE: 6.6783483860


 COORDINATES OF OPTIMIZATION STEP 11 IN ANGSTROM

  NO.  ATOM        X              Y              Z        Z-ATOM   MASS   TYPE

    1  C        -0.347000       0.158717      -0.039460       6    12.011  QM
    2  N         0.824183       0.169643       0.041211       7    14.007  QM
    3  H        -1.424581       0.138623      -0.111283       1     1.008  QM
    4  H        -2.179853      -2.157557      -0.064384       1     1.008  QM
    5  H        -2.897071      -2.023273       0.124385       1     1.008  QM


 
 NEW SCF-ENERGY CALCULATED IN 9 CYCLES
 

 TOTAL ENERGY    =        -94.477941190

 ENERGY CHANGE =         -0.000004924
 ENERGY RATIO  =          1.597963629
 TRUST RADIUS  =          0.200000000
 
 BFGS DELTA*GAMMA: 0.241E-05
 
 BFGS DELTA*DE2*DELTA: 0.618E-05
 
 *** ENTERING OPTIMIZATION CYCLE: 12 ***
 

 PROJECTED CARTESIAN GRADIENTS IN A.U.

  NO.  ATOM        X             Y             Z

    1  C       -0.000754     -0.000185     -0.000026
    2  N       -0.000097     -0.000073      0.000002
    3  H        0.001912     -0.000182      0.000099
    4  H        0.000968      0.000634     -0.000160
    5  H        0.000082      0.000462      0.000145


 ACTIVE CARTESIAN GRADIENTS

              1          2          3          4          5          6
          -0.000992  -0.000284  -0.000011  -0.001842   0.000882   0.000205

              7          8          9
          -0.000495  -0.000028   0.000629


 FULL LOCAL GRADIENT

              1          2          3          4          5          6
          -0.001223   0.000249   0.000026   0.000331   0.001905   0.000567

              7          8          9
          -0.000364  -0.000136   0.000388


 TANGENTIAL LOCAL GRADIENTS IN A.U.

              1          2          3          4          5          6
           0.000249   0.000026   0.000331   0.001905   0.000567  -0.000364

              7          8
          -0.000136   0.000388

 COSANG =         0.967081554
 
 RMSQ FORCE :   0.0007437  MAXIMUM :   0.0003000  CONVERGED : NO
 MAX FORCE  :   0.0019053  MAXIMUM :   0.0004500  CONVERGED : NO
 RMSQ FORCE6:   0.0004178  MAXIMUM6:   0.0003000  CONVERGED : NO
 MAX FORCE6 :   0.0011352  MAXIMUM6:   0.0004500  CONVERGED : NO
 RMSQ DR    :   0.0046166  MAXIMUM :   0.0012000  CONVERGED : NO
 MAX DR     :   0.0101903  MAXIMUM :   0.0018000  CONVERGED : NO
 


 HESSIAN EIGENVALUES


                1           2           3           4           5           6
             0.00973     0.07466     0.72680     0.99964     1.00000     1.00004
 


                7           8
             1.48339     3.04846
 


 LAMBDA FOR LMQA STEP: 0.00

  |TANGENTIAL STEP| =   0.035821  |PARALLEL STEP| =   0.000096


 STEP IN NORMAL COORDINATES

              1          2          3          4          5          6
          -0.001280   0.009544   0.003825  -0.003300  -0.011249   0.016759

              7          8          9
           0.026290   0.008128   0.000564

 DISPLACEMENT STEP IN ANGSTROM

  NO.  ATOM        X             Y             Z

    1  C       -0.000514      0.003710      0.000756
    2  N       -0.000537     -0.003620     -0.000535
    3  H        0.000954      0.013122     -0.001273
    4  H        0.001531     -0.011376      0.003613
    5  H        0.001291     -0.001056     -0.002954


 ACTIVE CARTESIAN DISPLACEMENT STEP

              1          2          3          4          5          6
          -0.001280   0.009544   0.003825  -0.003300  -0.011249   0.016759

              7          8          9
           0.026290   0.008128   0.000564
 
 PREDICTED ENERGY CHANGE: -0.000007355
 
 INTERPOLATION DISTANCE: 6.6783483860


 COORDINATES OF OPTIMIZATION STEP 12 IN ANGSTROM

  NO.  ATOM        X              Y              Z        Z-ATOM   MASS   TYPE

    1  C        -0.347515       0.162427      -0.038704       6    12.011  QM
    2  N         0.823647       0.166022       0.040676       7    14.007  QM
    3  H        -1.423627       0.151745      -0.112556       1     1.008  QM
    4  H        -2.178322      -2.168933      -0.060770       1     1.008  QM
    5  H        -2.895780      -2.024329       0.121431       1     1.008  QM


 
 NEW SCF-ENERGY CALCULATED IN 9 CYCLES
 

 TOTAL ENERGY    =        -94.477952788

 ENERGY CHANGE =         -0.000011599
 ENERGY RATIO  =          1.576970674
 TRUST RADIUS  =          0.200000000
 
 BFGS DELTA*GAMMA: 0.612E-05
 
 BFGS DELTA*DE2*DELTA: 0.148E-04
 
 *** ENTERING OPTIMIZATION CYCLE: 13 ***
 

 PROJECTED CARTESIAN GRADIENTS IN A.U.

  NO.  ATOM        X             Y             Z

    1  C       -0.001228     -0.000253      0.000022
    2  N        0.000003     -0.000053     -0.000029
    3  H        0.003101     -0.000074      0.000050
    4  H        0.001326      0.000539     -0.000225
    5  H       -0.000200      0.000608      0.000205


 ACTIVE CARTESIAN GRADIENTS

              1          2          3          4          5          6
          -0.001617  -0.000398   0.000119  -0.002570   0.001576   0.000691

              7          8          9
          -0.000404  -0.000019   0.001109


 FULL LOCAL GRADIENT

              1          2          3          4          5          6
          -0.001471   0.000469   0.000182   0.000642   0.002977   0.001136

              7          8          9
          -0.000249  -0.000140   0.000827


 TANGENTIAL LOCAL GRADIENTS IN A.U.

              1          2          3          4          5          6
           0.000469   0.000182   0.000642   0.002977   0.001136  -0.000249

              7          8
          -0.000140   0.000827

 COSANG =         0.988959344
 
 RMSQ FORCE :   0.0012033  MAXIMUM :   0.0003000  CONVERGED : NO
 MAX FORCE  :   0.0029772  MAXIMUM :   0.0004500  CONVERGED : NO
 RMSQ FORCE6:   0.0008287  MAXIMUM6:   0.0003000  CONVERGED : NO
 MAX FORCE6 :   0.0021272  MAXIMUM6:   0.0004500  CONVERGED : NO
 RMSQ DR    :   0.0119404  MAXIMUM :   0.0012000  CONVERGED : NO
 MAX DR     :   0.0262895  MAXIMUM :   0.0018000  CONVERGED : NO
 


 HESSIAN EIGENVALUES


                1           2           3           4           5           6
             0.00398     0.07522     0.72527     0.99966     1.00000     1.00035
 


                7           8
             1.47635     3.07563
 


 LAMBDA FOR LMQA STEP: 0.00

  |TANGENTIAL STEP| =   0.077221  |PARALLEL STEP| =   0.000446


 STEP IN NORMAL COORDINATES

              1          2          3          4          5          6
          -0.002620   0.022023   0.007934  -0.005784  -0.026644   0.034215

              7          8          9
           0.056371   0.017778   0.000825

 DISPLACEMENT STEP IN ANGSTROM

  NO.  ATOM        X             Y             Z

    1  C       -0.001053      0.008559      0.001536
    2  N       -0.000968     -0.008272     -0.001084
    3  H        0.000321      0.028025     -0.002732
    4  H        0.003403     -0.024378      0.007974
    5  H        0.003517     -0.002355     -0.006502


 ACTIVE CARTESIAN DISPLACEMENT STEP

              1          2          3          4          5          6
          -0.002620   0.022023   0.007934  -0.005784  -0.026644   0.034215

              7          8          9
           0.056371   0.017778   0.000825
 
 PREDICTED ENERGY CHANGE: -0.000014447
 
 INTERPOLATION DISTANCE: 6.6783483860


 COORDINATES OF OPTIMIZATION STEP 13 IN ANGSTROM

  NO.  ATOM        X              Y              Z        Z-ATOM   MASS   TYPE

    1  C        -0.348567       0.170986      -0.037168       6    12.011  QM
    2  N         0.822679       0.157750       0.039592       7    14.007  QM
    3  H        -1.423306       0.179770      -0.115288       1     1.008  QM
    4  H        -2.174919      -2.193311      -0.052796       1     1.008  QM
    5  H        -2.892263      -2.026684       0.114929       1     1.008  QM


 
 NEW SCF-ENERGY CALCULATED IN 9 CYCLES
 

 TOTAL ENERGY    =        -94.477974961

 ENERGY CHANGE =         -0.000022173
 ENERGY RATIO  =          1.534772495
 TRUST RADIUS  =          0.200000000
 
 BFGS DELTA*GAMMA: 0.140E-04
 
 BFGS DELTA*DE2*DELTA: 0.297E-04
 
 *** ENTERING OPTIMIZATION CYCLE: 14 ***
 

 PROJECTED CARTESIAN GRADIENTS IN A.U.

  NO.  ATOM        X             Y             Z

    1  C       -0.001774     -0.000336      0.000148
    2  N        0.000267     -0.000003     -0.000090
    3  H        0.004011      0.000028     -0.000147
    4  H        0.001978      0.000270     -0.000337
    5  H       -0.000860      0.000875      0.000307


 ACTIVE CARTESIAN GRADIENTS

              1          2          3          4          5          6
          -0.002338  -0.000540   0.000406  -0.003020   0.002127   0.001059

              7          8          9
          -0.000256  -0.000026   0.002101


 FULL LOCAL GRADIENT

              1          2          3          4          5          6
          -0.001749   0.000737   0.000506   0.001118   0.003794   0.001567

              7          8          9
          -0.000078  -0.000150   0.001783


 TANGENTIAL LOCAL GRADIENTS IN A.U.

              1          2          3          4          5          6
           0.000737   0.000506   0.001118   0.003794   0.001567  -0.000078

              7          8
          -0.000150   0.001783

 COSANG =         0.983939418
 
 RMSQ FORCE :   0.0016624  MAXIMUM :   0.0003000  CONVERGED : NO
 MAX FORCE  :   0.0037944  MAXIMUM :   0.0004500  CONVERGED : NO
 RMSQ FORCE6:   0.0011488  MAXIMUM6:   0.0003000  CONVERGED : NO
 MAX FORCE6 :   0.0025816  MAXIMUM6:   0.0004500  CONVERGED : NO
 RMSQ DR    :   0.0257409  MAXIMUM :   0.0012000  CONVERGED : NO
 MAX DR     :   0.0563715  MAXIMUM :   0.0018000  CONVERGED : NO
 


 HESSIAN EIGENVALUES


                1           2           3           4           5           6
             0.00210     0.07574     0.74534     0.99946     1.00001     1.00349
 


                7           8
             1.32548     3.00850
 


 LAMBDA FOR LMQA STEP: 0.00

  |TANGENTIAL STEP| =   0.115710  |PARALLEL STEP| =   0.001002


 STEP IN NORMAL COORDINATES

              1          2          3          4          5          6
          -0.003847   0.034668   0.011069  -0.008359  -0.042587   0.048876

              7          8          9
           0.083905   0.027163   0.000637

 DISPLACEMENT STEP IN ANGSTROM

  NO.  ATOM        X             Y             Z

    1  C       -0.001545      0.013476      0.002107
    2  N       -0.001449     -0.013073     -0.001509
    3  H       -0.001275      0.041726     -0.003914
    4  H        0.005103     -0.035925      0.012270
    5  H        0.006905     -0.003589     -0.010004


 ACTIVE CARTESIAN DISPLACEMENT STEP

              1          2          3          4          5          6
          -0.003847   0.034668   0.011069  -0.008359  -0.042587   0.048876

              7          8          9
           0.083905   0.027163   0.000637
 
 PREDICTED ENERGY CHANGE: -0.000019093
 
 INTERPOLATION DISTANCE: 6.6783483860


 COORDINATES OF OPTIMIZATION STEP 14 IN ANGSTROM

  NO.  ATOM        X              Y              Z        Z-ATOM   MASS   TYPE

    1  C        -0.350112       0.184462      -0.035061       6    12.011  QM
    2  N         0.821230       0.144677       0.038082       7    14.007  QM
    3  H        -1.424581       0.221496      -0.119202       1     1.008  QM
    4  H        -2.169815      -2.229237      -0.040526       1     1.008  QM
    5  H        -2.885359      -2.030273       0.104925       1     1.008  QM


 
 NEW SCF-ENERGY CALCULATED IN 13 CYCLES
 

 TOTAL ENERGY    =        -94.478001794

 ENERGY CHANGE =         -0.000026833
 ENERGY RATIO  =          1.405352170
 TRUST RADIUS  =          0.200000000
 
 BFGS DELTA*GAMMA: 0.276E-04
 
 BFGS DELTA*DE2*DELTA: 0.410E-04
 
 *** ENTERING OPTIMIZATION CYCLE: 15 ***
 

 PROJECTED CARTESIAN GRADIENTS IN A.U.

  NO.  ATOM        X             Y             Z

    1  C       -0.002342     -0.000390      0.000339
    2  N        0.001008      0.000063     -0.000155
    3  H        0.003423      0.000086     -0.000550
    4  H        0.002772     -0.000216     -0.000438
    5  H       -0.001866      0.001245      0.000395


 ACTIVE CARTESIAN GRADIENTS

              1          2          3          4          5          6
          -0.003090  -0.000650   0.000821  -0.002269   0.001796   0.000866

              7          8          9
          -0.000078  -0.000071   0.003486


 FULL LOCAL GRADIENT

              1          2          3          4          5          6
          -0.001879   0.001084   0.000969   0.001979   0.003241   0.001334

              7          8          9
           0.000097  -0.000176   0.003170


 TANGENTIAL LOCAL GRADIENTS IN A.U.

              1          2          3          4          5          6
           0.001084   0.000969   0.001979   0.003241   0.001334   0.000097

              7          8
          -0.000176   0.003170

 COSANG =         0.940186600
 
 RMSQ FORCE :   0.0018844  MAXIMUM :   0.0003000  CONVERGED : NO
 MAX FORCE  :   0.0032414  MAXIMUM :   0.0004500  CONVERGED : NO
 RMSQ FORCE6:   0.0011471  MAXIMUM6:   0.0003000  CONVERGED : NO
 MAX FORCE6 :   0.0016893  MAXIMUM6:   0.0004500  CONVERGED : NO
 RMSQ DR    :   0.0385716  MAXIMUM :   0.0012000  CONVERGED : NO
 MAX DR     :   0.0839054  MAXIMUM :   0.0018000  CONVERGED : NO
 


 HESSIAN EIGENVALUES


                1           2           3           4           5           6
             0.00184     0.07616     0.82905     0.99336     1.00001     1.02019
 


                7           8
             1.02580     2.88546
 


 LAMBDA FOR LMQA STEP: 0.00

  |TANGENTIAL STEP| =   0.074230  |PARALLEL STEP| =   0.000413


 STEP IN NORMAL COORDINATES

              1          2          3          4          5          6
          -0.001950   0.024116   0.005960  -0.005621  -0.029147   0.029323

              7          8          9
           0.053130   0.017930  -0.002023

 DISPLACEMENT STEP IN ANGSTROM

  NO.  ATOM        X             Y             Z

    1  C       -0.000782      0.009371      0.001073
    2  N       -0.001186     -0.009074     -0.000827
    3  H       -0.002070      0.026358     -0.002131
    4  H        0.002594     -0.022242      0.008252
    5  H        0.006597     -0.002641     -0.006743


 ACTIVE CARTESIAN DISPLACEMENT STEP

              1          2          3          4          5          6
          -0.001950   0.024116   0.005960  -0.005621  -0.029147   0.029323

              7          8          9
           0.053130   0.017930  -0.002023
 
 PREDICTED ENERGY CHANGE: -0.000015790
 
 INTERPOLATION DISTANCE: 6.6783483860


 COORDINATES OF OPTIMIZATION STEP 15 IN ANGSTROM

  NO.  ATOM        X              Y              Z        Z-ATOM   MASS   TYPE

    1  C        -0.350894       0.193833      -0.033988       6    12.011  QM
    2  N         0.820044       0.135604       0.037256       7    14.007  QM
    3  H        -1.426651       0.247854      -0.121333       1     1.008  QM
    4  H        -2.167221      -2.251478      -0.032274       1     1.008  QM
    5  H        -2.878762      -2.032913       0.098181       1     1.008  QM


 
 NEW SCF-ENERGY CALCULATED IN 12 CYCLES
 

 TOTAL ENERGY    =        -94.478024297

 ENERGY CHANGE =         -0.000022503
 ENERGY RATIO  =          1.425132740
 TRUST RADIUS  =          0.200000000
 
 BFGS DELTA*GAMMA: 0.175E-04
 
 BFGS DELTA*DE2*DELTA: 0.313E-04
 
 *** ENTERING OPTIMIZATION CYCLE: 16 ***
 

 PROJECTED CARTESIAN GRADIENTS IN A.U.

  NO.  ATOM        X             Y             Z

    1  C       -0.001647     -0.000390      0.000507
    2  N        0.000911      0.000102     -0.000221
    3  H        0.001636      0.000104     -0.000879
    4  H        0.001931     -0.000202     -0.000236
    5  H       -0.001278      0.001062      0.000188


 ACTIVE CARTESIAN GRADIENTS

              1          2          3          4          5          6
          -0.002175  -0.000620   0.001110  -0.001082   0.000711   0.000258

              7          8          9
           0.000029  -0.000123   0.002447


 FULL LOCAL GRADIENT

              1          2          3          4          5          6
          -0.001349   0.000652   0.001224   0.001608   0.001559   0.000589

              7          8          9
           0.000166  -0.000198   0.002219


 TANGENTIAL LOCAL GRADIENTS IN A.U.

              1          2          3          4          5          6
           0.000652   0.001224   0.001608   0.001559   0.000589   0.000166

              7          8
          -0.000198   0.002219

 COSANG =         0.963853816
 
 RMSQ FORCE :   0.0012386  MAXIMUM :   0.0003000  CONVERGED : NO
 MAX FORCE  :   0.0022187  MAXIMUM :   0.0004500  CONVERGED : NO
 RMSQ FORCE6:   0.0005472  MAXIMUM6:   0.0003000  CONVERGED : NO
 MAX FORCE6 :   0.0010464  MAXIMUM6:   0.0004500  CONVERGED : NO
 RMSQ DR    :   0.0247438  MAXIMUM :   0.0012000  CONVERGED : NO
 MAX DR     :   0.0531299  MAXIMUM :   0.0018000  CONVERGED : NO
 


 HESSIAN EIGENVALUES


                1           2           3           4           5           6
             0.00214     0.07521     0.53117     0.86934     0.99998     1.00121
 


                7           8
             1.08108     2.68936
 


 LAMBDA FOR LMQA STEP: 0.00

  |TANGENTIAL STEP| =   0.033789  |PARALLEL STEP| =   0.000085


 STEP IN NORMAL COORDINATES

              1          2          3          4          5          6
          -0.000386   0.015537   0.000963  -0.002748  -0.013956   0.010732

              7          8          9
           0.022224   0.008438  -0.004083

 DISPLACEMENT STEP IN ANGSTROM

  NO.  ATOM        X             Y             Z

    1  C       -0.000155      0.006026     -0.000028
    2  N       -0.000849     -0.005322     -0.000120
    3  H       -0.001838      0.010403     -0.000235
    4  H        0.000657     -0.009413      0.003977
    5  H        0.004879     -0.001953     -0.003195


 ACTIVE CARTESIAN DISPLACEMENT STEP

              1          2          3          4          5          6
          -0.000386   0.015537   0.000963  -0.002748  -0.013956   0.010732

              7          8          9
           0.022224   0.008438  -0.004083
 
 PREDICTED ENERGY CHANGE: -0.000011195
 
 INTERPOLATION DISTANCE: 6.6783483860


 COORDINATES OF OPTIMIZATION STEP 16 IN ANGSTROM

  NO.  ATOM        X              Y              Z        Z-ATOM   MASS   TYPE

    1  C        -0.351049       0.199859      -0.034017       6    12.011  QM
    2  N         0.819196       0.130282       0.037135       7    14.007  QM
    3  H        -1.428489       0.258257      -0.121569       1     1.008  QM
    4  H        -2.166565      -2.260891      -0.028298       1     1.008  QM
    5  H        -2.873883      -2.034867       0.094986       1     1.008  QM


 
 NEW SCF-ENERGY CALCULATED IN 9 CYCLES
 

 TOTAL ENERGY    =        -94.478036705

 ENERGY CHANGE =         -0.000012408
 ENERGY RATIO  =          1.108350752
 TRUST RADIUS  =          0.200000000
 
 BFGS DELTA*GAMMA: 0.197E-04
 
 BFGS DELTA*DE2*DELTA: 0.222E-04
 
 *** ENTERING OPTIMIZATION CYCLE: 17 ***
 

 PROJECTED CARTESIAN GRADIENTS IN A.U.

  NO.  ATOM        X             Y             Z

    1  C       -0.000376     -0.000213      0.000588
    2  N        0.000177      0.000034     -0.000264
    3  H        0.000096     -0.000035     -0.001010
    4  H       -0.000016      0.000265      0.000120
    5  H        0.000557      0.000377     -0.000156


 ACTIVE CARTESIAN GRADIENTS

              1          2          3          4          5          6
          -0.000497  -0.000311   0.001207  -0.000330  -0.000189  -0.000328

              7          8          9
           0.000029  -0.000150  -0.000389


 FULL LOCAL GRADIENT

              1          2          3          4          5          6
          -0.000473   0.000011   0.001237   0.000375   0.000115  -0.000139

              7          8          9
           0.000120  -0.000197  -0.000496


 TANGENTIAL LOCAL GRADIENTS IN A.U.

              1          2          3          4          5          6
           0.000011   0.001237   0.000375   0.000115  -0.000139   0.000120

              7          8
          -0.000197  -0.000496

 COSANG =         0.237886736
 
 RMSQ FORCE :   0.0005003  MAXIMUM :   0.0003000  CONVERGED : NO
 MAX FORCE  :   0.0012365  MAXIMUM :   0.0004500  CONVERGED : NO
 RMSQ FORCE6:   0.0009343  MAXIMUM6:   0.0003000  CONVERGED : NO
 MAX FORCE6 :   0.0017323  MAXIMUM6:   0.0004500  CONVERGED : NO
 RMSQ DR    :   0.0112631  MAXIMUM :   0.0012000  CONVERGED : NO
 MAX DR     :   0.0222236  MAXIMUM :   0.0018000  CONVERGED : NO
 


 HESSIAN EIGENVALUES


                1           2           3           4           5           6
             0.00197     0.07169     0.52558     0.89483     0.99993     1.01123
 


                7           8
             1.14386     2.66001
 


 LAMBDA FOR LMQA STEP: 0.00

  |TANGENTIAL STEP| =   0.027013  |PARALLEL STEP| =   0.000055


 STEP IN NORMAL COORDINATES

              1          2          3          4          5          6
          -0.000700   0.011170   0.000577  -0.002509  -0.010151   0.010148

              7          8          9
           0.018574   0.006826   0.000490

 DISPLACEMENT STEP IN ANGSTROM

  NO.  ATOM        X             Y             Z

    1  C       -0.000280      0.004339     -0.000055
    2  N       -0.000583     -0.003902     -0.000092
    3  H       -0.000690      0.008930     -0.000084
    4  H        0.001465     -0.008142      0.002944
    5  H        0.002367     -0.001221     -0.002329


 ACTIVE CARTESIAN DISPLACEMENT STEP

              1          2          3          4          5          6
          -0.000700   0.011170   0.000577  -0.002509  -0.010151   0.010148

              7          8          9
           0.018574   0.006826   0.000490
 
 PREDICTED ENERGY CHANGE: -0.000001809
 
 INTERPOLATION DISTANCE: 6.6783483860


 COORDINATES OF OPTIMIZATION STEP 17 IN ANGSTROM

  NO.  ATOM        X              Y              Z        Z-ATOM   MASS   TYPE

    1  C        -0.351329       0.204198      -0.034071       6    12.011  QM
    2  N         0.818613       0.126380       0.037043       7    14.007  QM
    3  H        -1.429179       0.267187      -0.121652       1     1.008  QM
    4  H        -2.165100      -2.269033      -0.025353       1     1.008  QM
    5  H        -2.871516      -2.036088       0.092657       1     1.008  QM


 
 NEW SCF-ENERGY CALCULATED IN 9 CYCLES
 

 TOTAL ENERGY    =        -94.478039501

 ENERGY CHANGE =         -0.000002796
 ENERGY RATIO  =          1.545388144
 TRUST RADIUS  =          0.200000000
 
 BFGS DELTA*GAMMA: 0.215E-05
 
 BFGS DELTA*DE2*DELTA: 0.378E-05
 
 *** ENTERING OPTIMIZATION CYCLE: 18 ***
 

 PROJECTED CARTESIAN GRADIENTS IN A.U.

  NO.  ATOM        X             Y             Z

    1  C       -0.000487     -0.000078      0.000578
    2  N        0.000434     -0.000042     -0.000246
    3  H       -0.000435     -0.000106     -0.001050
    4  H        0.000224      0.000115      0.000081
    5  H        0.000276      0.000416     -0.000110


 ACTIVE CARTESIAN GRADIENTS

              1          2          3          4          5          6
          -0.000644  -0.000133   0.001207   0.000129  -0.000491  -0.000536

              7          8          9
           0.000036  -0.000157   0.000010


 FULL LOCAL GRADIENT

              1          2          3          4          5          6
          -0.000455   0.000244   0.001239   0.000556  -0.000371  -0.000395

              7          8          9
           0.000113  -0.000196  -0.000085


 TANGENTIAL LOCAL GRADIENTS IN A.U.

              1          2          3          4          5          6
           0.000244   0.001239   0.000556  -0.000371  -0.000395   0.000113

              7          8
          -0.000196  -0.000085

 COSANG =         0.870320926
 
 RMSQ FORCE :   0.0005309  MAXIMUM :   0.0003000  CONVERGED : NO
 MAX FORCE  :   0.0012385  MAXIMUM :   0.0004500  CONVERGED : NO
 RMSQ FORCE6:   0.0009018  MAXIMUM6:   0.0003000  CONVERGED : NO
 MAX FORCE6 :   0.0017046  MAXIMUM6:   0.0004500  CONVERGED : NO
 RMSQ DR    :   0.0090044  MAXIMUM :   0.0012000  CONVERGED : NO
 MAX DR     :   0.0185735  MAXIMUM :   0.0018000  CONVERGED : NO
 


 HESSIAN EIGENVALUES


                1           2           3           4           5           6
             0.00196     0.07145     0.37392     0.73986     0.99264     1.00001
 


                7           8
             1.19493     2.65706
 


 LAMBDA FOR LMQA STEP: 0.00

  |TANGENTIAL STEP| =   0.027348  |PARALLEL STEP| =   0.000056


 STEP IN NORMAL COORDINATES

              1          2          3          4          5          6
          -0.000045   0.011165  -0.002157  -0.003026  -0.010172   0.010674

              7          8          9
           0.018396   0.007320   0.000190

 DISPLACEMENT STEP IN ANGSTROM

  NO.  ATOM        X             Y             Z

    1  C       -0.000018      0.004327     -0.000752
    2  N       -0.000885     -0.003939      0.000215
    3  H       -0.000567      0.009195      0.001151
    4  H        0.001408     -0.007957      0.002923
    5  H        0.002519     -0.001490     -0.002281


 ACTIVE CARTESIAN DISPLACEMENT STEP

              1          2          3          4          5          6
          -0.000045   0.011165  -0.002157  -0.003026  -0.010172   0.010674

              7          8          9
           0.018396   0.007320   0.000190
 
 PREDICTED ENERGY CHANGE: -0.000002838
 
 INTERPOLATION DISTANCE: 6.6783483860


 COORDINATES OF OPTIMIZATION STEP 18 IN ANGSTROM

  NO.  ATOM        X              Y              Z        Z-ATOM   MASS   TYPE

    1  C        -0.351347       0.208525      -0.034823       6    12.011  QM
    2  N         0.817728       0.122441       0.037259       7    14.007  QM
    3  H        -1.429746       0.276382      -0.120501       1     1.008  QM
    4  H        -2.163692      -2.276990      -0.022430       1     1.008  QM
    5  H        -2.868997      -2.037578       0.090376       1     1.008  QM


 
 NEW SCF-ENERGY CALCULATED IN 9 CYCLES
 

 TOTAL ENERGY    =        -94.478044217

 ENERGY CHANGE =         -0.000004716
 ENERGY RATIO  =          1.661806323
 TRUST RADIUS  =          0.200000000
 
 BFGS DELTA*GAMMA: 0.219E-05
 
 BFGS DELTA*DE2*DELTA: 0.568E-05
 
 *** ENTERING OPTIMIZATION CYCLE: 19 ***
 

 PROJECTED CARTESIAN GRADIENTS IN A.U.

  NO.  ATOM        X             Y             Z

    1  C        0.000375     -0.000031      0.000556
    2  N       -0.000206     -0.000046     -0.000249
    3  H       -0.000991     -0.000157     -0.000965
    4  H        0.000318      0.000019      0.000056
    5  H        0.000143      0.000416     -0.000080


 ACTIVE CARTESIAN GRADIENTS

              1          2          3          4          5          6
           0.000497  -0.000020   0.001108   0.000261  -0.000797  -0.000749

              7          8          9
           0.000045  -0.000144   0.000190


 FULL LOCAL GRADIENT

              1          2          3          4          5          6
          -0.000360  -0.000293   0.001086  -0.000341  -0.000887  -0.000669

              7          8          9
           0.000102  -0.000171   0.000119


 TANGENTIAL LOCAL GRADIENTS IN A.U.

              1          2          3          4          5          6
          -0.000293   0.001086  -0.000341  -0.000887  -0.000669   0.000102

              7          8
          -0.000171   0.000119

 COSANG =         0.697721055
 
 RMSQ FORCE :   0.0005777  MAXIMUM :   0.0003000  CONVERGED : NO
 MAX FORCE  :   0.0010857  MAXIMUM :   0.0004500  CONVERGED : NO
 RMSQ FORCE6:   0.0008160  MAXIMUM6:   0.0003000  CONVERGED : NO
 MAX FORCE6 :   0.0016318  MAXIMUM6:   0.0004500  CONVERGED : NO
 RMSQ DR    :   0.0091159  MAXIMUM :   0.0012000  CONVERGED : NO
 MAX DR     :   0.0183964  MAXIMUM :   0.0018000  CONVERGED : NO
 


 HESSIAN EIGENVALUES


                1           2           3           4           5           6
             0.00160     0.06505     0.18456     0.67811     0.98826     1.00017
 


                7           8
             1.17276     3.23094
 


 LAMBDA FOR LMQA STEP: 0.00

  |TANGENTIAL STEP| =   0.050507  |PARALLEL STEP| =   0.000191


 STEP IN NORMAL COORDINATES

              1          2          3          4          5          6
          -0.000405   0.020612  -0.007265  -0.006524  -0.017929   0.020421

              7          8          9
           0.033136   0.013930   0.000413

 DISPLACEMENT STEP IN ANGSTROM

  NO.  ATOM        X             Y             Z

    1  C       -0.000162      0.007994     -0.002244
    2  N       -0.001707     -0.007306      0.000784
    3  H       -0.000392      0.016992      0.003619
    4  H        0.002666     -0.014286      0.005271
    5  H        0.004651     -0.003067     -0.004064


 ACTIVE CARTESIAN DISPLACEMENT STEP

              1          2          3          4          5          6
          -0.000405   0.020612  -0.007265  -0.006524  -0.017929   0.020421

              7          8          9
           0.033136   0.013930   0.000413
 
 PREDICTED ENERGY CHANGE: -0.000005802
 
 INTERPOLATION DISTANCE: 6.6783483860


 COORDINATES OF OPTIMIZATION STEP 19 IN ANGSTROM

  NO.  ATOM        X              Y              Z        Z-ATOM   MASS   TYPE

    1  C        -0.351509       0.216519      -0.037067       6    12.011  QM
    2  N         0.816021       0.115135       0.038042       7    14.007  QM
    3  H        -1.430139       0.293374      -0.116882       1     1.008  QM
    4  H        -2.161026      -2.291276      -0.017159       1     1.008  QM
    5  H        -2.864346      -2.040645       0.086312       1     1.008  QM


 
 NEW SCF-ENERGY CALCULATED IN 9 CYCLES
 

 TOTAL ENERGY    =        -94.478052231

 ENERGY CHANGE =         -0.000008014
 ENERGY RATIO  =          1.381174993
 TRUST RADIUS  =          0.200000000
 
 BFGS DELTA*GAMMA: 0.804E-05
 
 BFGS DELTA*DE2*DELTA: 0.120E-04
 
 *** ENTERING OPTIMIZATION CYCLE: 20 ***
 

 PROJECTED CARTESIAN GRADIENTS IN A.U.

  NO.  ATOM        X             Y             Z

    1  C        0.000910      0.000156      0.000357
    2  N       -0.000612     -0.000141     -0.000167
    3  H       -0.001338     -0.000280     -0.000601
    4  H        0.000601     -0.000178     -0.000007
    5  H       -0.000122      0.000443      0.000001


 ACTIVE CARTESIAN GRADIENTS

              1          2          3          4          5          6
           0.001205   0.000268   0.000682   0.000339  -0.000935  -0.000927

              7          8          9
           0.000041  -0.000087   0.000624


 FULL LOCAL GRADIENT

              1          2          3          4          5          6
          -0.000337  -0.000458   0.000626  -0.000987  -0.001181  -0.000902

              7          8          9
           0.000079  -0.000104   0.000567


 TANGENTIAL LOCAL GRADIENTS IN A.U.

              1          2          3          4          5          6
          -0.000458   0.000626  -0.000987  -0.001181  -0.000902   0.000079

              7          8
          -0.000104   0.000567

 COSANG =         0.872804663
 
 RMSQ FORCE :   0.0007179  MAXIMUM :   0.0003000  CONVERGED : NO
 MAX FORCE  :   0.0011813  MAXIMUM :   0.0004500  CONVERGED : NO
 RMSQ FORCE6:   0.0005888  MAXIMUM6:   0.0003000  CONVERGED : NO
 MAX FORCE6 :   0.0010330  MAXIMUM6:   0.0004500  CONVERGED : NO
 RMSQ DR    :   0.0168359  MAXIMUM :   0.0012000  CONVERGED : NO
 MAX DR     :   0.0331363  MAXIMUM :   0.0018000  CONVERGED : NO
 


 HESSIAN EIGENVALUES


                1           2           3           4           5           6
             0.00187     0.07006     0.11423     0.66023     0.98478     1.00052
 


                7           8
             1.14775     3.23072
 


 LAMBDA FOR LMQA STEP: 0.00

  |TANGENTIAL STEP| =   0.018962  |PARALLEL STEP| =   0.000027


 STEP IN NORMAL COORDINATES

              1          2          3          4          5          6
           0.000194   0.004686  -0.007352  -0.003076  -0.005878   0.009111

              7          8          9
           0.011223   0.005515  -0.000327

 DISPLACEMENT STEP IN ANGSTROM

  NO.  ATOM        X             Y             Z

    1  C        0.000077      0.001812     -0.001980
    2  N       -0.000781     -0.001986      0.000802
    3  H        0.000508      0.006935      0.003440
    4  H        0.000632     -0.004356      0.001674
    5  H        0.001504     -0.001432     -0.001269


 ACTIVE CARTESIAN DISPLACEMENT STEP

              1          2          3          4          5          6
           0.000194   0.004686  -0.007352  -0.003076  -0.005878   0.009111

              7          8          9
           0.011223   0.005515  -0.000327
 
 PREDICTED ENERGY CHANGE: -0.000003863
 
 INTERPOLATION DISTANCE: 6.6783483860


 COORDINATES OF OPTIMIZATION STEP 20 IN ANGSTROM

  NO.  ATOM        X              Y              Z        Z-ATOM   MASS   TYPE

    1  C        -0.351432       0.218331      -0.039047       6    12.011  QM
    2  N         0.815240       0.113149       0.038844       7    14.007  QM
    3  H        -1.429630       0.300309      -0.113442       1     1.008  QM
    4  H        -2.160395      -2.295631      -0.015485       1     1.008  QM
    5  H        -2.862843      -2.042077       0.085044       1     1.008  QM


 
 NEW SCF-ENERGY CALCULATED IN 9 CYCLES
 

 TOTAL ENERGY    =        -94.478057892

 ENERGY CHANGE =         -0.000005661
 ENERGY RATIO  =          1.465426896
 TRUST RADIUS  =          0.200000000
 
 BFGS DELTA*GAMMA: 0.425E-05
 
 BFGS DELTA*DE2*DELTA: 0.775E-05
 
 *** ENTERING OPTIMIZATION CYCLE: 21 ***
 

 PROJECTED CARTESIAN GRADIENTS IN A.U.

  NO.  ATOM        X             Y             Z

    1  C        0.001405      0.000054      0.000187
    2  N       -0.001162     -0.000067     -0.000112
    3  H       -0.001016     -0.000229     -0.000221
    4  H        0.000456     -0.000119     -0.000018
    5  H        0.000041      0.000412      0.000011


 ACTIVE CARTESIAN GRADIENTS

              1          2          3          4          5          6
           0.001861   0.000159   0.000286  -0.000087  -0.000711  -0.000809

              7          8          9
           0.000062  -0.000024   0.000403


 FULL LOCAL GRADIENT

              1          2          3          4          5          6
          -0.000324  -0.000921   0.000215  -0.001563  -0.000862  -0.000765

              7          8          9
           0.000105  -0.000044   0.000344


 TANGENTIAL LOCAL GRADIENTS IN A.U.

              1          2          3          4          5          6
          -0.000921   0.000215  -0.001563  -0.000862  -0.000765   0.000105

              7          8
          -0.000044   0.000344

 COSANG =         0.902805709
 
 RMSQ FORCE :   0.0007745  MAXIMUM :   0.0003000  CONVERGED : NO
 MAX FORCE  :   0.0015633  MAXIMUM :   0.0004500  CONVERGED : NO
 RMSQ FORCE6:   0.0002799  MAXIMUM6:   0.0003000  CONVERGED :YES
 MAX FORCE6 :   0.0004508  MAXIMUM6:   0.0004500  CONVERGED : NO
 RMSQ DR    :   0.0063208  MAXIMUM :   0.0012000  CONVERGED : NO
 MAX DR     :   0.0112233  MAXIMUM :   0.0018000  CONVERGED : NO
 


 HESSIAN EIGENVALUES


                1           2           3           4           5           6
             0.00175     0.07399     0.07934     0.64399     0.98269     1.00320
 


                7           8
             1.03523     3.06440
 


 LAMBDA FOR LMQA STEP: 0.00

  |TANGENTIAL STEP| =   0.023620  |PARALLEL STEP| =   0.000042


 STEP IN NORMAL COORDINATES

              1          2          3          4          5          6
          -0.000805   0.004866  -0.006356  -0.003671  -0.007717   0.012069

              7          8          9
           0.015152   0.006702   0.000058

 DISPLACEMENT STEP IN ANGSTROM

  NO.  ATOM        X             Y             Z

    1  C       -0.000322      0.001900     -0.001746
    2  N       -0.000594     -0.002293      0.000673
    3  H        0.000751      0.009283      0.003033
    4  H        0.000826     -0.005776      0.002240
    5  H        0.001746     -0.001515     -0.001754


 ACTIVE CARTESIAN DISPLACEMENT STEP

              1          2          3          4          5          6
          -0.000805   0.004866  -0.006356  -0.003671  -0.007717   0.012069

              7          8          9
           0.015152   0.006702   0.000058
 
 PREDICTED ENERGY CHANGE: -0.000002820
 
 INTERPOLATION DISTANCE: 6.6783483860


 COORDINATES OF OPTIMIZATION STEP 21 IN ANGSTROM

  NO.  ATOM        X              Y              Z        Z-ATOM   MASS   TYPE

    1  C        -0.351753       0.220231      -0.040793       6    12.011  QM
    2  N         0.814646       0.110856       0.039517       7    14.007  QM
    3  H        -1.428880       0.309591      -0.110408       1     1.008  QM
    4  H        -2.159568      -2.301407      -0.013246       1     1.008  QM
    5  H        -2.861096      -2.043592       0.083290       1     1.008  QM


 
 NEW SCF-ENERGY CALCULATED IN 9 CYCLES
 

 TOTAL ENERGY    =        -94.478061333

 ENERGY CHANGE =         -0.000003440
 ENERGY RATIO  =          1.220155348
 TRUST RADIUS  =          0.200000000
 
 BFGS DELTA*GAMMA: 0.457E-05
 
 BFGS DELTA*DE2*DELTA: 0.576E-05
 
 *** ENTERING OPTIMIZATION CYCLE: 22 ***
 

 PROJECTED CARTESIAN GRADIENTS IN A.U.

  NO.  ATOM        X             Y             Z

    1  C        0.000358      0.000025     -0.000056
    2  N       -0.000363     -0.000081      0.000020
    3  H       -0.000393     -0.000143      0.000131
    4  H        0.000498     -0.000115     -0.000052
    5  H        0.000013      0.000472      0.000042


 ACTIVE CARTESIAN GRADIENTS

              1          2          3          4          5          6
           0.000474   0.000056  -0.000139  -0.000198  -0.000331  -0.000570

              7          8          9
           0.000096   0.000031   0.000469


 FULL LOCAL GRADIENT

              1          2          3          4          5          6
          -0.000465  -0.000223  -0.000156  -0.000459  -0.000253  -0.000461

              7          8          9
           0.000163   0.000002   0.000382


 TANGENTIAL LOCAL GRADIENTS IN A.U.

              1          2          3          4          5          6
          -0.000223  -0.000156  -0.000459  -0.000253  -0.000461   0.000163

              7          8
           0.000002   0.000382

 COSANG =         0.857447206
 
 RMSQ FORCE :   0.0003029  MAXIMUM :   0.0003000  CONVERGED : NO
 MAX FORCE  :   0.0004607  MAXIMUM :   0.0004500  CONVERGED : NO
 RMSQ FORCE6:   0.0003350  MAXIMUM6:   0.0003000  CONVERGED : NO
 MAX FORCE6 :   0.0008164  MAXIMUM6:   0.0004500  CONVERGED : NO
 RMSQ DR    :   0.0078734  MAXIMUM :   0.0012000  CONVERGED : NO
 MAX DR     :   0.0151520  MAXIMUM :   0.0018000  CONVERGED : NO
 


 HESSIAN EIGENVALUES


                1           2           3           4           5           6
             0.00197     0.06214     0.08513     0.64689     0.90095     0.99615
 


                7           8
             1.01350     2.84353
 


 LAMBDA FOR LMQA STEP: 0.00

  |TANGENTIAL STEP| =   0.003256  |PARALLEL STEP| =   0.000001


 STEP IN NORMAL COORDINATES

              1          2          3          4          5          6
          -0.000192  -0.002929  -0.000435  -0.000086   0.000338   0.001098

              7          8          9
          -0.000519  -0.000203  -0.000403

 DISPLACEMENT STEP IN ANGSTROM

  NO.  ATOM        X             Y             Z

    1  C       -0.000077     -0.001131     -0.000058
    2  N        0.000121      0.000726      0.000022
    3  H        0.000399      0.000551      0.000187
    4  H       -0.000343      0.000665     -0.000133
    5  H       -0.000242     -0.000016      0.000066


 ACTIVE CARTESIAN DISPLACEMENT STEP

              1          2          3          4          5          6
          -0.000192  -0.002929  -0.000435  -0.000086   0.000338   0.001098

              7          8          9
          -0.000519  -0.000203  -0.000403
 
 PREDICTED ENERGY CHANGE: -0.000000580
 
 INTERPOLATION DISTANCE: 6.6783483860


 COORDINATES OF OPTIMIZATION STEP 22 IN ANGSTROM

  NO.  ATOM        X              Y              Z        Z-ATOM   MASS   TYPE

    1  C        -0.351830       0.219100      -0.040851       6    12.011  QM
    2  N         0.814767       0.111581       0.039539       7    14.007  QM
    3  H        -1.428481       0.310142      -0.110221       1     1.008  QM
    4  H        -2.159911      -2.300742      -0.013379       1     1.008  QM
    5  H        -2.861339      -2.043608       0.083355       1     1.008  QM


 
 NEW SCF-ENERGY CALCULATED IN 9 CYCLES
 

 TOTAL ENERGY    =        -94.478062041

 ENERGY CHANGE =         -0.000000709
 ENERGY RATIO  =          1.221709762
 TRUST RADIUS  =          0.200000000
 
 BFGS DELTA*GAMMA: 0.888E-06
 
 BFGS DELTA*DE2*DELTA: 0.116E-05
 
 *** ENTERING OPTIMIZATION CYCLE: 23 ***
 

 PROJECTED CARTESIAN GRADIENTS IN A.U.

  NO.  ATOM        X             Y             Z

    1  C        0.000091     -0.000086     -0.000077
    2  N       -0.000189     -0.000023      0.000032
    3  H       -0.000107     -0.000052      0.000165
    4  H        0.000302     -0.000011     -0.000032
    5  H        0.000197      0.000445      0.000014


 ACTIVE CARTESIAN GRADIENTS

              1          2          3          4          5          6
           0.000120  -0.000112  -0.000173  -0.000321  -0.000178  -0.000433

              7          8          9
           0.000123   0.000037   0.000183


 FULL LOCAL GRADIENT

              1          2          3          4          5          6
          -0.000471  -0.000160  -0.000174  -0.000139   0.000012  -0.000290

              7          8          9
           0.000201   0.000003   0.000089


 TANGENTIAL LOCAL GRADIENTS IN A.U.

              1          2          3          4          5          6
          -0.000160  -0.000174  -0.000139   0.000012  -0.000290   0.000201

              7          8
           0.000003   0.000089

 COSANG =         0.828681579
 
 *** CONVERGED BY GRADIENT AND ENERGY CRITERIA ***
 *** AFTER 22 OPTIMIZATION CYCLES ***
 
 
 RMSQ FORCE :   0.0001611  MAXIMUM :   0.0003000  CONVERGED :YES
 MAX FORCE  :   0.0002897  MAXIMUM :   0.0004500  CONVERGED :YES
 RMSQ FORCE6:   0.0004509  MAXIMUM6:   0.0003000  CONVERGED : NO
 MAX FORCE6 :   0.0008922  MAXIMUM6:   0.0004500  CONVERGED : NO
 RMSQ DR    :   0.0010855  MAXIMUM :   0.0012000  CONVERGED :YES
 MAX DR     :   0.0029290  MAXIMUM :   0.0018000  CONVERGED : NO
 
 
 *** THE GEOMETRY IS OPTIMIZED ***
 
 
 INTERPOLATION DISTANCE: 6.6783483860


 RELAXED REACTANT COORDINATES OF SADDLE STEP 8 IN ANGSTROM

  NO.  ATOM        X              Y              Z        Z-ATOM   MASS   TYPE

    1  C        -0.351830       0.219100      -0.040851       6    12.011  QM
    2  N         0.814767       0.111581       0.039539       7    14.007  QM
    3  H        -1.428481       0.310142      -0.110221       1     1.008  QM
    4  H        -2.159911      -2.300742      -0.013379       1     1.008  QM
    5  H        -2.861339      -2.043608       0.083355       1     1.008  QM


 NUMBER OF CONSTRAINED OPTIMIZATION CYCLES: 22
 
 RELAXED REACTANT ENERGY = -94.478062041443
 
 ANGLE BETWEEN SUCCESSIVE SADDLE GRADIENTS: 107.485
 
 RMSQ FORCE :   0.0001804  MAXIMUM :   0.0003000  CONVERGED :NO 
 MAX FORCE  :   0.0004223  MAXIMUM :   0.0004500  CONVERGED :NO 


 UNRELAXED COORDINATES OF SADDLE STEP 9 IN ANGSTROM

  NO.  ATOM        X              Y              Z        Z-ATOM   MASS   TYPE

    1  C        -0.364757       0.206961      -0.038760       6    12.011  QM
    2  N         0.808221       0.110871       0.037729       7    14.007  QM
    3  H        -1.423896       0.332539      -0.105279       1     1.008  QM
    4  H        -2.022930      -2.235008      -0.013691       1     1.008  QM
    5  H        -2.782226      -1.991534       0.079734       1     1.008  QM


 UNRELAXED SCF-ENERGY CALCULATED IN 12 CYCLES
 
 UNRELAXED TOTAL SADDLE ENERGY = -94.476206967513
 
 
 
 
 ***************************************
 *** MOLECULAR GEOMETRY OPTIMIZATION ***
 ***************************************
 
 INTERPOLATION DISTANCE: 6.3140280206
 
 *** ACTIVE DEGREES OF FREEDOM: 9 ***
 
 *** ENTERING OPTIMIZATION CYCLE: 1 ***
 

 PROJECTED CARTESIAN GRADIENTS IN A.U.

  NO.  ATOM        X             Y             Z

    1  C       -0.019842     -0.000096     -0.001260
    2  N        0.014917     -0.000527      0.000972
    3  H        0.011532      0.000180      0.000836
    4  H        0.027892     -0.007970     -0.003415
    5  H       -0.026536      0.010088      0.003304


 ACTIVE CARTESIAN GRADIENTS

              1          2          3          4          5          6
          -0.026267  -0.001373  -0.001156  -0.002408   0.006882   0.003119

              7          8          9
          -0.000089   0.000184   0.040825


 FULL LOCAL GRADIENT

              1          2          3          4          5          6
          -0.010969   0.013845   0.000260   0.020257   0.011370   0.004090

              7          8          9
           0.000486   0.000056   0.039422


 TANGENTIAL LOCAL GRADIENTS IN A.U.

              1          2          3          4          5          6
           0.013845   0.000260   0.020257   0.011370   0.004090   0.000486

              7          8
           0.000056   0.039422
 
 RMSQ FORCE :   0.0169649  MAXIMUM :   0.0003000  CONVERGED : NO
 MAX FORCE  :   0.0394221  MAXIMUM :   0.0004500  CONVERGED : NO
 RMSQ FORCE6:   4.9830351  MAXIMUM6:   0.0003000  CONVERGED : NO
 MAX FORCE6 :   4.9605779  MAXIMUM6:   0.0004500  CONVERGED : NO
 


 HESSIAN EIGENVALUES


                1           2           3           4           5           6
             1.00000     1.00000     1.00000     1.00000     1.00000     1.00000
 


                7           8
             1.00000     1.00000
 


 LAMBDA FOR LMQA STEP: 0.00

  |TANGENTIAL STEP| =   0.047984  |PARALLEL STEP| =   0.000182


 STEP IN NORMAL COORDINATES

              1          2          3          4          5          6
           0.023976  -0.000216   0.000980  -0.005364  -0.012939  -0.006157

              7          8          9
          -0.002127   0.000316  -0.038574

 DISPLACEMENT STEP IN ANGSTROM

  NO.  ATOM        X             Y             Z

    1  C        0.009584     -0.000520      0.000615
    2  N       -0.008709     -0.000656     -0.000486
    3  H       -0.006064      0.000787     -0.000368
    4  H       -0.010728      0.006666      0.001887
    5  H        0.016171     -0.003210     -0.001832


 ACTIVE CARTESIAN DISPLACEMENT STEP

              1          2          3          4          5          6
           0.023976  -0.000216   0.000980  -0.005364  -0.012939  -0.006157

              7          8          9
          -0.002127   0.000316  -0.038574
 
 PREDICTED ENERGY CHANGE: -0.001149212
 
 INTERPOLATION DISTANCE: 6.3140280206
 
 *** SCFTOL TIGHTEN TO 0.100E-06 ***
 
 *** CDFTOL TIGHTEN TO 0.750E-04 ***


 COORDINATES OF OPTIMIZATION STEP 1 IN ANGSTROM

  NO.  ATOM        X              Y              Z        Z-ATOM   MASS   TYPE

    1  C        -0.355173       0.206441      -0.038145       6    12.011  QM
    2  N         0.799512       0.110215       0.037243       7    14.007  QM
    3  H        -1.429960       0.333326      -0.105647       1     1.008  QM
    4  H        -2.033658      -2.228342      -0.011804       1     1.008  QM
    5  H        -2.766055      -1.994744       0.077902       1     1.008  QM


 
 NEW SCF-ENERGY CALCULATED IN 9 CYCLES
 

 TOTAL ENERGY    =        -94.477178293

 ENERGY CHANGE =         -0.000971326
 ENERGY RATIO  =          0.845210270
 TRUST RADIUS  =          0.200000000
 
 BFGS DELTA*GAMMA: 0.269E-02
 
 BFGS DELTA*DE2*DELTA: 0.230E-02
 
 *** ENTERING OPTIMIZATION CYCLE: 2 ***
 

 PROJECTED CARTESIAN GRADIENTS IN A.U.

  NO.  ATOM        X             Y             Z

    1  C        0.032542     -0.004892      0.002162
    2  N       -0.029858      0.003590     -0.001976
    3  H       -0.001429      0.001573      0.000051
    4  H        0.012703     -0.003303     -0.001621
    5  H       -0.012306      0.005235      0.001471


 ACTIVE CARTESIAN GRADIENTS

              1          2          3          4          5          6
           0.043083  -0.004705   0.001630  -0.010930  -0.001259  -0.000402

              7          8          9
           0.000587   0.000140   0.018810


 FULL LOCAL GRADIENT

              1          2          3          4          5          6
          -0.003829  -0.028141  -0.000451  -0.034745  -0.001624  -0.000410

              7          8          9
           0.000581   0.000144   0.018416


 TANGENTIAL LOCAL GRADIENTS IN A.U.

              1          2          3          4          5          6
          -0.028141  -0.000451  -0.034745  -0.001624  -0.000410   0.000581

              7          8
           0.000144   0.018416

 COSANG =        -0.166853961
 
 RMSQ FORCE :   0.0171087  MAXIMUM :   0.0003000  CONVERGED : NO
 MAX FORCE  :   0.0347451  MAXIMUM :   0.0004500  CONVERGED : NO
 RMSQ FORCE6:   4.4568335  MAXIMUM6:   0.0003000  CONVERGED : NO
 MAX FORCE6 :   4.4410595  MAXIMUM6:   0.0004500  CONVERGED : NO
 RMSQ DR    :   0.0159948  MAXIMUM :   0.0012000  CONVERGED : NO
 MAX DR     :   0.0385737  MAXIMUM :   0.0018000  CONVERGED : NO
 


 HESSIAN EIGENVALUES


                1           2           3           4           5           6
             0.45590     1.00000     1.00000     1.00000     1.00000     1.00000
 


                7           8
             1.00000     2.55711
 


 LAMBDA FOR LMQA STEP: 0.00

  |TANGENTIAL STEP| =   0.049455  |PARALLEL STEP| =   0.000194


 STEP IN NORMAL COORDINATES

              1          2          3          4          5          6
          -0.020238   0.003344  -0.000737   0.002965  -0.010282  -0.005034

              7          8          9
          -0.002794   0.000288  -0.043322

 DISPLACEMENT STEP IN ANGSTROM

  NO.  ATOM        X             Y             Z

    1  C       -0.008089      0.001654     -0.000550
    2  N        0.006949     -0.002403      0.000553
    3  H       -0.003733      0.000140     -0.000267
    4  H       -0.012225      0.007119      0.002128
    5  H        0.017978     -0.004011     -0.002022


 ACTIVE CARTESIAN DISPLACEMENT STEP

              1          2          3          4          5          6
          -0.020238   0.003344  -0.000737   0.002965  -0.010282  -0.005034

              7          8          9
          -0.002794   0.000288  -0.043322
 
 PREDICTED ENERGY CHANGE: -0.000860763
 
 INTERPOLATION DISTANCE: 6.3140280206


 COORDINATES OF OPTIMIZATION STEP 2 IN ANGSTROM

  NO.  ATOM        X              Y              Z        Z-ATOM   MASS   TYPE

    1  C        -0.363262       0.208095      -0.038695       6    12.011  QM
    2  N         0.806461       0.107812       0.037796       7    14.007  QM
    3  H        -1.433693       0.333466      -0.105915       1     1.008  QM
    4  H        -2.045882      -2.221223      -0.009676       1     1.008  QM
    5  H        -2.748078      -1.998755       0.075880       1     1.008  QM


 
 NEW SCF-ENERGY CALCULATED IN 9 CYCLES
 

 TOTAL ENERGY    =        -94.477728429

 ENERGY CHANGE =         -0.000550136
 ENERGY RATIO  =          0.639125837
 TRUST RADIUS  =          0.200000000
 
 BFGS DELTA*GAMMA: 0.238E-02
 
 BFGS DELTA*DE2*DELTA: 0.172E-02
 
 *** ENTERING OPTIMIZATION CYCLE: 3 ***
 

 PROJECTED CARTESIAN GRADIENTS IN A.U.

  NO.  ATOM        X             Y             Z

    1  C       -0.006797     -0.001314     -0.000413
    2  N        0.005588      0.000477      0.000344
    3  H        0.002212      0.000961      0.000276
    4  H       -0.007494      0.003069      0.000860
    5  H        0.007917     -0.001273     -0.000996


 ACTIVE CARTESIAN GRADIENTS

              1          2          3          4          5          6
          -0.009001  -0.002233  -0.000479   0.000173   0.000862   0.000539

              7          8          9
           0.000329   0.000055  -0.011391


 FULL LOCAL GRADIENT

              1          2          3          4          5          6
           0.001060   0.003299   0.000070   0.008223   0.002336   0.001011

              7          8          9
           0.000630  -0.000010  -0.011431


 TANGENTIAL LOCAL GRADIENTS IN A.U.

              1          2          3          4          5          6
           0.003299   0.000070   0.008223   0.002336   0.001011   0.000630

              7          8
          -0.000010  -0.011431

 COSANG =        -0.833626301
 
 RMSQ FORCE :   0.0051966  MAXIMUM :   0.0003000  CONVERGED : NO
 MAX FORCE  :   0.0114306  MAXIMUM :   0.0004500  CONVERGED : NO
 RMSQ FORCE6:   3.8689653  MAXIMUM6:   0.0003000  CONVERGED : NO
 MAX FORCE6 :   3.8641636  MAXIMUM6:   0.0004500  CONVERGED : NO
 RMSQ DR    :   0.0164851  MAXIMUM :   0.0012000  CONVERGED : NO
 MAX DR     :   0.0433218  MAXIMUM :   0.0018000  CONVERGED : NO
 


 HESSIAN EIGENVALUES


                1           2           3           4           5           6
             0.61036     1.00000     1.00000     1.00000     1.00000     1.00000
 


                7           8
             1.01100     2.60261
 


 LAMBDA FOR LMQA STEP: 0.00

  |TANGENTIAL STEP| =   0.017190  |PARALLEL STEP| =   0.000023


 STEP IN NORMAL COORDINATES

              1          2          3          4          5          6
           0.003501   0.001626   0.000227   0.001223   0.002467   0.001059

              7          8          9
           0.000420  -0.000153   0.016481

 DISPLACEMENT STEP IN ANGSTROM

  NO.  ATOM        X             Y             Z

    1  C        0.001399      0.000562      0.000082
    2  N       -0.000907      0.000099     -0.000076
    3  H        0.000337     -0.000571     -0.000037
    4  H        0.004919     -0.002788     -0.000747
    5  H       -0.006704      0.001051      0.000785


 ACTIVE CARTESIAN DISPLACEMENT STEP

              1          2          3          4          5          6
           0.003501   0.001626   0.000227   0.001223   0.002467   0.001059

              7          8          9
           0.000420  -0.000153   0.016481
 
 PREDICTED ENERGY CHANGE: -0.000109940
 
 INTERPOLATION DISTANCE: 6.3140280206


 COORDINATES OF OPTIMIZATION STEP 3 IN ANGSTROM

  NO.  ATOM        X              Y              Z        Z-ATOM   MASS   TYPE

    1  C        -0.361863       0.208657      -0.038613       6    12.011  QM
    2  N         0.805554       0.107910       0.037720       7    14.007  QM
    3  H        -1.433356       0.332895      -0.105952       1     1.008  QM
    4  H        -2.040964      -2.224011      -0.010423       1     1.008  QM
    5  H        -2.754781      -1.997704       0.076665       1     1.008  QM


 
 NEW SCF-ENERGY CALCULATED IN 9 CYCLES
 

 TOTAL ENERGY    =        -94.477833907

 ENERGY CHANGE =         -0.000105477
 ENERGY RATIO  =          0.959411947
 TRUST RADIUS  =          0.200000000
 
 BFGS DELTA*GAMMA: 0.226E-03
 
 BFGS DELTA*DE2*DELTA: 0.220E-03
 
 *** ENTERING OPTIMIZATION CYCLE: 4 ***
 

 PROJECTED CARTESIAN GRADIENTS IN A.U.

  NO.  ATOM        X             Y             Z

    1  C       -0.000757     -0.001737     -0.000021
    2  N        0.000194      0.000880     -0.000006
    3  H        0.001438      0.000984      0.000223
    4  H        0.000708      0.000447     -0.000134
    5  H       -0.000256      0.001284      0.000005


 ACTIVE CARTESIAN GRADIENTS

              1          2          3          4          5          6
          -0.001003  -0.002431  -0.000153  -0.001380   0.000407   0.000305

              7          8          9
           0.000348   0.000064   0.000834


 FULL LOCAL GRADIENT

              1          2          3          4          5          6
          -0.001328  -0.001426  -0.000013   0.001613   0.001537   0.000694

              7          8          9
           0.000599   0.000010   0.000565


 TANGENTIAL LOCAL GRADIENTS IN A.U.

              1          2          3          4          5          6
          -0.001426  -0.000013   0.001613   0.001537   0.000694   0.000599

              7          8
           0.000010   0.000565

 COSANG =         0.161271558
 
 RMSQ FORCE :   0.0010099  MAXIMUM :   0.0003000  CONVERGED : NO
 MAX FORCE  :   0.0016134  MAXIMUM :   0.0004500  CONVERGED : NO
 RMSQ FORCE6:   3.1616558  MAXIMUM6:   0.0003000  CONVERGED : NO
 MAX FORCE6 :   3.1613403  MAXIMUM6:   0.0004500  CONVERGED : NO
 RMSQ DR    :   0.0057299  MAXIMUM :   0.0012000  CONVERGED : NO
 MAX DR     :   0.0164812  MAXIMUM :   0.0018000  CONVERGED : NO
 


 HESSIAN EIGENVALUES


                1           2           3           4           5           6
             0.68899     0.93577     1.00000     1.00000     1.00000     1.00000
 


                7           8
             1.00755     2.54190
 


 LAMBDA FOR LMQA STEP: 0.00

  |TANGENTIAL STEP| =   0.003007  |PARALLEL STEP| =   0.000001


 STEP IN NORMAL COORDINATES

              1          2          3          4          5          6
           0.000420   0.002357   0.000124   0.000580  -0.001227  -0.000718

              7          8          9
          -0.000645  -0.000004  -0.000720

 DISPLACEMENT STEP IN ANGSTROM

  NO.  ATOM        X             Y             Z

    1  C        0.000168      0.000901     -0.000004
    2  N       -0.000079     -0.000617      0.000016
    3  H       -0.000815     -0.000434     -0.000116
    4  H        0.000072      0.000079      0.000090
    5  H        0.000458     -0.000458     -0.000019


 ACTIVE CARTESIAN DISPLACEMENT STEP

              1          2          3          4          5          6
           0.000420   0.002357   0.000124   0.000580  -0.001227  -0.000718

              7          8          9
          -0.000645  -0.000004  -0.000720
 
 PREDICTED ENERGY CHANGE: -0.000004257
 
 INTERPOLATION DISTANCE: 6.3140280206
 
 *** SCFTOL TIGHTEN TO 0.250E-07 ***
 
 *** CDFTOL TIGHTEN TO 0.100E-04 ***


 COORDINATES OF OPTIMIZATION STEP 4 IN ANGSTROM

  NO.  ATOM        X              Y              Z        Z-ATOM   MASS   TYPE

    1  C        -0.361695       0.209559      -0.038617       6    12.011  QM
    2  N         0.805475       0.107293       0.037736       7    14.007  QM
    3  H        -1.434170       0.332461      -0.106068       1     1.008  QM
    4  H        -2.040892      -2.223933      -0.010333       1     1.008  QM
    5  H        -2.754324      -1.998162       0.076646       1     1.008  QM


 
 NEW SCF-ENERGY CALCULATED IN 7 CYCLES
 

 TOTAL ENERGY    =        -94.477841608

 ENERGY CHANGE =         -0.000007701
 ENERGY RATIO  =          1.808902822
 TRUST RADIUS  =          0.200000000
 
 BFGS DELTA*GAMMA: 0.173E-05
 
 BFGS DELTA*DE2*DELTA: 0.852E-05
 
 *** ENTERING OPTIMIZATION CYCLE: 5 ***
 

 PROJECTED CARTESIAN GRADIENTS IN A.U.

  NO.  ATOM        X             Y             Z

    1  C       -0.000208     -0.001703      0.000013
    2  N       -0.000122      0.000873     -0.000026
    3  H        0.000764      0.000964      0.000178
    4  H        0.000343      0.000528     -0.000089
    5  H        0.000065      0.001134     -0.000036


 ACTIVE CARTESIAN GRADIENTS

              1          2          3          4          5          6
          -0.000275  -0.002350  -0.000120  -0.001056  -0.000014   0.000091

              7          8          9
           0.000348   0.000053   0.000319


 FULL LOCAL GRADIENT

              1          2          3          4          5          6
          -0.001116  -0.001772  -0.000021   0.001119   0.000888   0.000439

              7          8          9
           0.000577   0.000004   0.000084


 TANGENTIAL LOCAL GRADIENTS IN A.U.

              1          2          3          4          5          6
          -0.001772  -0.000021   0.001119   0.000888   0.000439   0.000577

              7          8
           0.000004   0.000084

 COSANG =         0.936595872
 
 RMSQ FORCE :   0.0008452  MAXIMUM :   0.0003000  CONVERGED : NO
 MAX FORCE  :   0.0017721  MAXIMUM :   0.0004500  CONVERGED : NO
 RMSQ FORCE6:   2.2357143  MAXIMUM6:   0.0003000  CONVERGED : NO
 MAX FORCE6 :   2.2353917  MAXIMUM6:   0.0004500  CONVERGED : NO
 RMSQ DR    :   0.0010022  MAXIMUM :   0.0012000  CONVERGED :YES
 MAX DR     :   0.0023571  MAXIMUM :   0.0018000  CONVERGED : NO
 


 HESSIAN EIGENVALUES


                1           2           3           4           5           6
             0.13570     0.79671     1.00000     1.00000     1.00000     1.00001
 


                7           8
             1.10748     2.80267
 


 LAMBDA FOR LMQA STEP: 0.00

  |TANGENTIAL STEP| =   0.017488  |PARALLEL STEP| =   0.000024


 STEP IN NORMAL COORDINATES

              1          2          3          4          5          6
           0.001399   0.015425   0.000764   0.002619  -0.005395  -0.003384

              7          8          9
          -0.004051  -0.000028  -0.001231

 DISPLACEMENT STEP IN ANGSTROM

  NO.  ATOM        X             Y             Z

    1  C        0.000559      0.005923     -0.000058
    2  N       -0.000328     -0.003930      0.000107
    3  H       -0.003667     -0.002937     -0.000664
    4  H        0.001436     -0.000104      0.000421
    5  H        0.001523     -0.002756      0.000043


 ACTIVE CARTESIAN DISPLACEMENT STEP

              1          2          3          4          5          6
           0.001399   0.015425   0.000764   0.002619  -0.005395  -0.003384

              7          8          9
          -0.004051  -0.000028  -0.001231
 
 PREDICTED ENERGY CHANGE: -0.000020758
 
 INTERPOLATION DISTANCE: 6.3140280206


 COORDINATES OF OPTIMIZATION STEP 5 IN ANGSTROM

  NO.  ATOM        X              Y              Z        Z-ATOM   MASS   TYPE

    1  C        -0.361136       0.215482      -0.038675       6    12.011  QM
    2  N         0.805147       0.103363       0.037843       7    14.007  QM
    3  H        -1.437837       0.329525      -0.106732       1     1.008  QM
    4  H        -2.039456      -2.224036      -0.009912       1     1.008  QM
    5  H        -2.752801      -2.000918       0.076688       1     1.008  QM


 
 NEW SCF-ENERGY CALCULATED IN 9 CYCLES
 

 TOTAL ENERGY    =        -94.477867203

 ENERGY CHANGE =         -0.000025595
 ENERGY RATIO  =          1.233042917
 TRUST RADIUS  =          0.200000000
 
 BFGS DELTA*GAMMA: 0.322E-04
 
 BFGS DELTA*DE2*DELTA: 0.415E-04
 
 *** ENTERING OPTIMIZATION CYCLE: 6 ***
 

 PROJECTED CARTESIAN GRADIENTS IN A.U.

  NO.  ATOM        X             Y             Z

    1  C        0.001507     -0.001221      0.000109
    2  N       -0.000979      0.000635     -0.000074
    3  H       -0.001880      0.000617     -0.000008
    4  H       -0.000282      0.000531      0.000002
    5  H        0.000610      0.000699     -0.000095


 ACTIVE CARTESIAN GRADIENTS

              1          2          3          4          5          6
           0.001998  -0.001577  -0.000001   0.000364  -0.001594  -0.000866

              7          8          9
           0.000251   0.000007  -0.000571


 FULL LOCAL GRADIENT

              1          2          3          4          5          6
          -0.000486  -0.002441  -0.000047  -0.000552  -0.001636  -0.000701

              7          8          9
           0.000384  -0.000022  -0.000690


 TANGENTIAL LOCAL GRADIENTS IN A.U.

              1          2          3          4          5          6
          -0.002441  -0.000047  -0.000552  -0.001636  -0.000701   0.000384

              7          8
          -0.000022  -0.000690

 COSANG =         0.278416369
 
 RMSQ FORCE :   0.0011211  MAXIMUM :   0.0003000  CONVERGED : NO
 MAX FORCE  :   0.0024406  MAXIMUM :   0.0004500  CONVERGED : NO
 RMSQ FORCE6:   0.0102306  MAXIMUM6:   0.0003000  CONVERGED : NO
 MAX FORCE6 :   0.0223301  MAXIMUM6:   0.0004500  CONVERGED : NO
 RMSQ DR    :   0.0058293  MAXIMUM :   0.0012000  CONVERGED : NO
 MAX DR     :   0.0154251  MAXIMUM :   0.0018000  CONVERGED : NO
 


 HESSIAN EIGENVALUES


                1           2           3           4           5           6
             0.09114     0.79865     1.00000     1.00000     1.00000     1.00019
 


                7           8
             1.19787     2.97726
 


 LAMBDA FOR LMQA STEP: 0.00

  |TANGENTIAL STEP| =   0.008929  |PARALLEL STEP| =   0.000006


 STEP IN NORMAL COORDINATES

              1          2          3          4          5          6
          -0.000120   0.008509   0.000402   0.000205  -0.001233  -0.000807

              7          8          9
          -0.002202   0.000007   0.000269

 DISPLACEMENT STEP IN ANGSTROM

  NO.  ATOM        X             Y             Z

    1  C       -0.000048      0.003284     -0.000051
    2  N       -0.000150     -0.002136      0.000058
    3  H       -0.000737     -0.001611     -0.000302
    4  H        0.001048     -0.000232      0.000190
    5  H        0.000414     -0.001532      0.000073


 ACTIVE CARTESIAN DISPLACEMENT STEP

              1          2          3          4          5          6
          -0.000120   0.008509   0.000402   0.000205  -0.001233  -0.000807

              7          8          9
          -0.002202   0.000007   0.000269
 
 PREDICTED ENERGY CHANGE: -0.000005810
 
 INTERPOLATION DISTANCE: 6.3140280206


 COORDINATES OF OPTIMIZATION STEP 6 IN ANGSTROM

  NO.  ATOM        X              Y              Z        Z-ATOM   MASS   TYPE

    1  C        -0.361184       0.218766      -0.038726       6    12.011  QM
    2  N         0.804997       0.101227       0.037901       7    14.007  QM
    3  H        -1.438574       0.327914      -0.107034       1     1.008  QM
    4  H        -2.038408      -2.224269      -0.009722       1     1.008  QM
    5  H        -2.752386      -2.002450       0.076761       1     1.008  QM


 
 NEW SCF-ENERGY CALCULATED IN 9 CYCLES
 

 TOTAL ENERGY    =        -94.477875963

 ENERGY CHANGE =         -0.000008760
 ENERGY RATIO  =          1.507694113
 TRUST RADIUS  =          0.200000000
 
 BFGS DELTA*GAMMA: 0.581E-05
 
 BFGS DELTA*DE2*DELTA: 0.116E-04
 
 *** ENTERING OPTIMIZATION CYCLE: 7 ***
 

 PROJECTED CARTESIAN GRADIENTS IN A.U.

  NO.  ATOM        X             Y             Z

    1  C        0.000610     -0.000744      0.000041
    2  N       -0.000121      0.000331     -0.000010
    3  H       -0.002067      0.000306     -0.000035
    4  H       -0.000109      0.000405     -0.000000
    5  H        0.000521      0.000625     -0.000070


 ACTIVE CARTESIAN GRADIENTS

              1          2          3          4          5          6
           0.000809  -0.000981  -0.000031   0.000816  -0.001638  -0.001063

              7          8          9
           0.000136  -0.000002  -0.000382


 FULL LOCAL GRADIENT

              1          2          3          4          5          6
          -0.000470  -0.001268  -0.000036   0.000198  -0.001793  -0.000930

              7          8          9
           0.000256  -0.000028  -0.000493


 TANGENTIAL LOCAL GRADIENTS IN A.U.

              1          2          3          4          5          6
          -0.001268  -0.000036   0.000198  -0.001793  -0.000930   0.000256

              7          8
          -0.000028  -0.000493

 COSANG =         0.899856589
 
 RMSQ FORCE :   0.0008688  MAXIMUM :   0.0003000  CONVERGED : NO
 MAX FORCE  :   0.0017934  MAXIMUM :   0.0004500  CONVERGED : NO
 RMSQ FORCE6:   0.0075173  MAXIMUM6:   0.0003000  CONVERGED : NO
 MAX FORCE6 :   0.0153567  MAXIMUM6:   0.0004500  CONVERGED : NO
 RMSQ DR    :   0.0029762  MAXIMUM :   0.0012000  CONVERGED : NO
 MAX DR     :   0.0085095  MAXIMUM :   0.0018000  CONVERGED : NO
 


 HESSIAN EIGENVALUES


                1           2           3           4           5           6
             0.06448     0.78299     0.91863     1.00000     1.00000     1.00000
 


                7           8
             1.00222     2.78679
 


 LAMBDA FOR LMQA STEP: 0.00

  |TANGENTIAL STEP| =   0.010548  |PARALLEL STEP| =   0.000009


 STEP IN NORMAL COORDINATES

              1          2          3          4          5          6
          -0.000111   0.010062   0.000507  -0.001456   0.000225   0.000343

              7          8          9
          -0.002630   0.000042   0.000740

 DISPLACEMENT STEP IN ANGSTROM

  NO.  ATOM        X             Y             Z

    1  C       -0.000044      0.003883     -0.000052
    2  N       -0.000534     -0.002497      0.000042
    3  H        0.000502     -0.001802     -0.000304
    4  H        0.001371     -0.000337      0.000216
    5  H        0.000271     -0.001958      0.000111


 ACTIVE CARTESIAN DISPLACEMENT STEP

              1          2          3          4          5          6
          -0.000111   0.010062   0.000507  -0.001456   0.000225   0.000343

              7          8          9
          -0.002630   0.000042   0.000740
 
 PREDICTED ENERGY CHANGE: -0.000006265
 
 INTERPOLATION DISTANCE: 6.3140280206


 COORDINATES OF OPTIMIZATION STEP 7 IN ANGSTROM

  NO.  ATOM        X              Y              Z        Z-ATOM   MASS   TYPE

    1  C        -0.361228       0.222649      -0.038778       6    12.011  QM
    2  N         0.804463       0.098731       0.037944       7    14.007  QM
    3  H        -1.438073       0.326111      -0.107338       1     1.008  QM
    4  H        -2.037037      -2.224606      -0.009506       1     1.008  QM
    5  H        -2.752115      -2.004409       0.076872       1     1.008  QM


 
 NEW SCF-ENERGY CALCULATED IN 9 CYCLES
 

 TOTAL ENERGY    =        -94.477884160

 ENERGY CHANGE =         -0.000008198
 ENERGY RATIO  =          1.308504945
 TRUST RADIUS  =          0.200000000
 
 BFGS DELTA*GAMMA: 0.874E-05
 
 BFGS DELTA*DE2*DELTA: 0.125E-04
 
 *** ENTERING OPTIMIZATION CYCLE: 8 ***
 

 PROJECTED CARTESIAN GRADIENTS IN A.U.

  NO.  ATOM        X             Y             Z

    1  C       -0.000338     -0.000179     -0.000031
    2  N        0.000482     -0.000024      0.000041
    3  H       -0.001253     -0.000135     -0.000004
    4  H        0.000355      0.000215     -0.000026
    5  H        0.000269      0.000627     -0.000016


 ACTIVE CARTESIAN GRADIENTS

              1          2          3          4          5          6
          -0.000448  -0.000269  -0.000056   0.000514  -0.001006  -0.001018

              7          8          9
          -0.000039   0.000006   0.000143


 FULL LOCAL GRADIENT

              1          2          3          4          5          6
          -0.000631   0.000044  -0.000023   0.000668  -0.000991  -0.000879

              7          8          9
           0.000087  -0.000022   0.000010


 TANGENTIAL LOCAL GRADIENTS IN A.U.

              1          2          3          4          5          6
           0.000044  -0.000023   0.000668  -0.000991  -0.000879   0.000087

              7          8
          -0.000022   0.000010

 COSANG =         0.736042020
 
 RMSQ FORCE :   0.0005259  MAXIMUM :   0.0003000  CONVERGED : NO
 MAX FORCE  :   0.0009914  MAXIMUM :   0.0004500  CONVERGED : NO
 RMSQ FORCE6:   0.0021272  MAXIMUM6:   0.0003000  CONVERGED : NO
 MAX FORCE6 :   0.0047480  MAXIMUM6:   0.0004500  CONVERGED : NO
 RMSQ DR    :   0.0035161  MAXIMUM :   0.0012000  CONVERGED : NO
 MAX DR     :   0.0100622  MAXIMUM :   0.0018000  CONVERGED : NO
 


 HESSIAN EIGENVALUES


                1           2           3           4           5           6
             0.06326     0.59356     0.81315     1.00000     1.00000     1.00000
 


                7           8
             1.01313     2.91741
 


 LAMBDA FOR LMQA STEP: 0.00
[truncated: 1,865,194 more chars]
