# Supplementary material for: Constrained Structure Minimizations on Hyperspheres for Minimum Energy Path Following
Source: J Chem Inf Model. 2025 Apr 1;65(7):3488–501. doi: 10.1021/acs.jcim.4c02351 (PMC12004539; doi:10.1021/acs.jcim.4c02351)
Supplement: Supplementary file 1 — ci4c02351_si_001.zip [file ci4c02351_si_001.zip › data_availability/rxn3/outputs/TS/rxn3-TS.out]

 Executing /usr/local/deMon/6.2.4/object.mpi/deMon.6.2.4.mpi.

node07
node07
node07
node07
node07
node07
node07
node07
node07
node07
node07
node07
node07
node07
node07
node07
node07
node07
node07
node07
node07
node07
node07
node07
(node07:0,1,2,3,4,5,6,7,8,9,10,11,12,13,14,15,16,17,18,19,20,21,22,23)

real	0m6.742s
user	1m47.329s
sys	0m53.210s
4.0M	.
 ******************************************************************************
 ******************************************************************************
 ***                                                                        ***
 ***                              PROGRAM deMon2k                           ***
 ***                                                                        ***
 ***                        (VERSION 6.2.4, Sep. 2023)                      ***
 ***                                                                        ***
 ***     COPYRIGHT (C) BY THE INTERNATIONAL DEMON DEVELOPERS COMMUNITY      ***
 ***                                                                        ***
 ***  AUTHORS: A.M. Koster, G. Geudtner, A. Alvarez-Ibarra, M.C. Amirani,   ***
 ***           P. Calaminici, A.A.M. Carranza, M.E. Casida, J. Carmona-     ***
 ***           Espindola, J. Cuny, F.A. Delesma, R. Delgado-Venegas, V.D.   ***
 ***           Dominguez, R. Flores-Moreno, G.U. Gamboa, A. Goursot, T.     ***
 ***           Heine, K. Hermann, A. Ipatov, F. Janetzko, A. de la Lande,   ***
 ***           F. Louisnard, J. Martin del Campo, N. Pedroza Montero, L.G.  ***
 ***           M. Pettersson, D. Mejia-Rodriguez, J. Reveles, J. Vasquez-   ***
 ***           Perez, A. Vela, B. Zuniga-Gutierrez and D.R. Salahub         ***
 ***                                                                        ***
 ******************************************************************************
 ******************************************************************************
                                                                                

 FIRST TIMING           DATE: FRI NOV 15 09:04:04 2024  TOTAL TIME:       0.070
                                                                                

 INITIALIZATION                   STEP TIME:     0.032  TOTAL TIME:       0.104

 ******************************************************************************

 OPT CH3CH3

 ******************************************************************************

 
 *** MOLECULAR SIMULATION DATA ***
 
 MOLECULAR CHARGE: 0
 NUMBER OF ATOMS: 5
 MOLECULAR SIMULATION TYPE: QM ONLY
 
 *** MOLECULAR QM DATA ***
 
 MULTIPLICITY: 1
 NUMBER OF QM ATOMS: 5
 NUMBER OF ELECTRONS: 16
 
 *** SCF OPTIONS ***
 
 SCF THEORY: RESTRICTED KOHN-SHAM (RKS)
 DIAGONALIZER: RS
 START GUESS: HUECKEL DENSITY
 SCF TOLERANCE: 0.100E-08
 SCF/SCP TOLERANCE WILL BE TIGHTEN
 POTENTIAL DENSITY: FITTED DENSITY
 NUMBER OF SCF ITERATIONS: 1000
 DIIS ACCELERATION: ON
 XC-POTENTIAL: PBE96 - PBE
 GRID TECHNIQUE: ADAPTIVE
 GRID PRUNING: ON
 GRID METHOD: DIRECT
 GRID GENERATING FUNCTION: SCF
 GRID TOLERANCE: 0.100E-04
 ATOMIC WEIGHT FUNCTION: BECKE SCREENED
 RADIAL QUADRATURE TYPE: GAUSS-CHEBYSHEV
 SCF METHODE: DIRECT & DOUBLE ASYMPTOTIC EXPANSION
 FREEZE AUXILIARY FUNCTIONS: OFF
 ANALYTICAL FIT SOLVER: DIAGONAL SVD
 SVD THRESHOLD: 0.100E-05
 SCF SCREENING: 0.625E-11
 SYMMETRY USE: NONE
 ROTATION OF THE ANGULAR GRIDS: ON
 SCF PRINTING UNTIL CYCLE 0
 SPHERICAL ORBITALS WILL BE USED
 
 *** GEOMETRY OPTIMIZATION OPTIONS ***
 
 NUMBER OF OPTIMIZATION STEPS: 200
 MAXIMUM OPTIMIZATION STEP: 0.300
 OPTMIZATION TOLERANCE: 0.100E-04
 COORDINATE SYSTEM: INTERNAL REDUNDANT
 TRANSITION STATE SEARCH
 FOLLOWING LOWEST MODE OF HESSIAN
 HESSIAN UPDATE: POWELL
 STEP TYPE: LEVENBERG-MARQUARDT
 THE START HESSIAN IS ANALYTICALLY CALCULATED
 NO WEIGHT DERIVATIVES WILL BE USED
 
 *** ACTIVATED INTERFACE PORTS ***
 
 FILE deMon.mol WILL BE WRITTEN
 
 
 *** GEOMETRY ***


 ORIGINAL INPUT ORIENTATION IN ANGSTROM

  NO.  ATOM        X              Y              Z        Z-ATOM   MASS

    1  C        -0.555517       0.059273      -0.000276       6    12.011
    2  N         0.692477      -0.006512      -0.000562       7    14.007
    3  H        -1.406786       0.770773       0.001332       1     1.008
    4  H        -0.202032      -1.110778      -0.005067       1     1.008
    5  H        -1.329603      -1.218551      -0.004096       1     1.008


 GENERATED Z-MATRIX IN ANGSTROM

  NO.  ATOM     NB    RAB     NC    THABC    ND    PHABCD  NCODE Z-ATOM   MASS

    1  C                                                            6    12.011
    2  N         1    1.2497                                        7    14.007
    3  H         1    1.1095    2  143.1281                  RAD    1     1.008
    4  H         1    1.2223    2   70.1726    3  179.8869   RAD    1     1.008
    5  H         1    1.4940    2  118.1893    3  179.9477   RAD    1     1.008


 GENERATED Z-MATRIX ORIENTATION IN ANGSTROM

  NO.  ATOM        X            Y            Z      Z-ATOM   MASS   TYPE OPTXYZ

    1  C         0.000000     0.000000     0.000000     6    12.011  QM       
    2  N         0.000000     0.000000     1.249727     7    14.007  QM       
    3  H         0.665705     0.000000    -0.887542     1     1.008  QM       
    4  H        -1.149829    -0.002270     0.414587     1     1.008  QM       
    5  H        -1.316805    -0.001203    -0.705748     1     1.008  QM       


 
 
 *** ERI STATISTIC ***
 
 Est. Integrated ERIs: 273672
 Est. Asymptotic ERIS: 0
                                                                                

 INPUT                            STEP TIME:     0.044  TOTAL TIME:       0.148
 
 *** THE GENERATED Z-MATRIX ORIENTATION IS USED ***
 
 POINT GROUP: C1
 
 GROUP ORDER: 1


 STANDARD ORIENTATION IN ANGSTROM

  NO.  ATOM        X              Y              Z        Z-ATOM   MASS   TYPE

    1  C        -0.554926       0.107805       0.000082       6    12.011  QM
    2  N         0.690695       0.006584       0.000007       7    14.007  QM
    3  H        -1.385634       0.843208      -0.000636       1     1.008  QM
    4  H        -0.234831      -1.071828      -0.000880       1     1.008  QM
    5  H        -1.365008      -1.147513       0.000447       1     1.008  QM
                                                                                

 SYMMETRY ANALYSIS                STEP TIME:     0.001  TOTAL TIME:       0.150
 
 NUMBER OF TB ORBITALS: 13
                                                                                

 START GUESS                      STEP TIME:     1.790  TOTAL TIME:       1.940
 
 
 GENERAL BASIS SET: (DZVP-GGA)
 
 NUMBER OF SHELLS: 21
 NUMBER OF ORBITALS: 45
 NUMBER OF PRIMITIVE GAUSSIAN EXPONENTS: 48
 
 
 GENERAL AUXIS SET: (GEN-A2*)
 
 NUMBER OF AUXILIARY FUNCTION SETS: 26
 NUMBER OF AUXILIARY FUNCTION SHELLS: 62
 NUMBER OF AUXILIARY FUNCTION: 252
 
 
 
 *** WARNING IN INVCDERI ***
 
 *** 3 COULOMB EIGENVALUES ARE QUENCHED ***
                                                                                

 MPI AUXILIARY FUNCTION FIT       STEP TIME:     0.026  TOTAL TIME:       1.969  
                                                                                

 CORE INTEGRALS                   STEP TIME:     0.029  TOTAL TIME:       1.970
                                                                                

 NULLSPACE                        STEP TIME:     0.003  TOTAL TIME:       1.978
                                                                                

 ADAPTIVE GRID GENERATION         STEP TIME:     0.080  TOTAL TIME:       2.076

 CYCLE:    1    EUPPER =     -113.052498964608    CDMIX =        0.300000000000
 CYCLE:    1    ELOWER =     -187.915512518599    SHIFT =        0.000000000000
 CYCLE:    1    EXC    =      -12.987024165188    ERCDC =       10.446123316921
 CYCLE:    1    ETOTAL =     -126.039523129796    ERROR =       74.863013553991

 CYCLE:    2    EUPPER =     -110.506651955392    CDMIX =        0.300000000000
 CYCLE:    2    ELOWER =     -114.360222434909    SHIFT =        0.000000000000
 CYCLE:    2    EXC    =      -12.993255597505    ERCDC =        1.888728891520
 CYCLE:    2    ETOTAL =     -123.499907552897    ERROR =        3.853570479517

 CYCLE:    3    EUPPER =     -112.303750986186    CDMIX =        0.300000000000
 CYCLE:    3    ELOWER =     -113.174331853818    SHIFT =        0.000000000000
 CYCLE:    3    EXC    =      -13.174560887745    ERCDC =        1.027576463354
 CYCLE:    3    ETOTAL =     -125.478311873932    ERROR =        0.870580867632

 CYCLE:    4    EUPPER =     -113.306787374573    CDMIX =        0.300000000000
 CYCLE:    4    ELOWER =     -113.395867002499    SHIFT =        0.000000000000
 CYCLE:    4    EXC    =      -13.170952524443    ERCDC =        0.284442622543
 CYCLE:    4    ETOTAL =     -126.477739899017    ERROR =        0.089079627926

 CYCLE:    5    EUPPER =     -113.258853330144    CDMIX =        0.300000000000
 CYCLE:    5    ELOWER =     -113.277971277134    SHIFT =        0.000000000000
 CYCLE:    5    EXC    =      -13.198162164453    ERCDC =        0.129155185740
 CYCLE:    5    ETOTAL =     -126.457015494598    ERROR =        0.019117946990

 CYCLE:    6    EUPPER =     -113.326595829294    CDMIX =        0.300000000000
 CYCLE:    6    ELOWER =     -113.331556868361    SHIFT =        0.000000000000
 CYCLE:    6    EXC    =      -13.199848612677    ERCDC =        0.056798078034
 CYCLE:    6    ETOTAL =     -126.526444441971    ERROR =        0.004961039067

 CYCLE:    7    EUPPER =     -113.308494794239    CDMIX =        0.300000000000
 CYCLE:    7    ELOWER =     -113.310006234346    SHIFT =        0.000000000000
 CYCLE:    7    EXC    =      -13.207131419748    ERCDC =        0.026916224552
 CYCLE:    7    ETOTAL =     -126.515626213987    ERROR =        0.001511440107

 CYCLE:    8    EUPPER =     -113.319475060942    CDMIX =        0.300000000000
 CYCLE:    8    ELOWER =     -113.320033814389    SHIFT =        0.000000000000
 CYCLE:    8    EXC    =      -13.216048041703    EDIIS =        0.017108072657
 CYCLE:    8    ETOTAL =     -126.535523102645    ERROR =        0.000558753447

 CYCLE:    9    EUPPER =     -113.314863763781    CDMIX =        0.300000000000
 CYCLE:    9    ELOWER =     -113.315017901474    SHIFT =        0.000000000000
 CYCLE:    9    EXC    =      -13.215278396762    EDIIS =        0.011831233325
 CYCLE:    9    ETOTAL =     -126.530142160543    ERROR =        0.000154137693

 CYCLE:   10    EUPPER =     -113.318266794713    CDMIX =        0.300000000000
 CYCLE:   10    ELOWER =     -113.318269843029    SHIFT =        0.000000000000
 CYCLE:   10    EXC    =      -13.215482000927    EDIIS =        0.001882565757
 CYCLE:   10    ETOTAL =     -126.533748795640    ERROR =        0.000003048316

 CYCLE:   11    EUPPER =     -113.318349891758    CDMIX =        0.300000000000
 CYCLE:   11    ELOWER =     -113.318350187983    SHIFT =        0.000000000000
 CYCLE:   11    EXC    =      -13.215344086773    EDIIS =        0.000543075377
 CYCLE:   11    ETOTAL =     -126.533693978530    ERROR =        0.000000296225

 CYCLE:   12    EUPPER =     -113.318064935715    CDMIX =        0.300000000000
 CYCLE:   12    ELOWER =     -113.318064951912    SHIFT =        0.000000000000
 CYCLE:   12    EXC    =      -13.215377063897    EDIIS =        0.000110319299
 CYCLE:   12    ETOTAL =     -126.533441999611    ERROR =        0.000000016197

 CYCLE:   13    EUPPER =     -113.318118104058    CDMIX =        0.300000000000
 CYCLE:   13    ELOWER =     -113.318118104901    SHIFT =        0.000000000000
 CYCLE:   13    EXC    =      -13.215381550532    EDIIS =        0.000029431724
 CYCLE:   13    ETOTAL =     -126.533499654590    ERROR =        0.000000000843

 CYCLE:   14    EUPPER =     -113.318134259573    CDMIX =        0.200000000000
 CYCLE:   14    ELOWER =     -113.318134261755    SHIFT =        0.000000000000
 CYCLE:   14    EXC    =      -13.215379954520    EDIIS =        0.000050207684
 CYCLE:   14    ETOTAL =     -126.533514214092    ERROR =        0.000000002182

 CYCLE:   15    EUPPER =     -113.318122978388    CDMIX =        0.200000000000
 CYCLE:   15    ELOWER =     -113.318122978695    SHIFT =        0.000000000000
 CYCLE:   15    EXC    =      -13.215372728134    EDIIS =        0.000017470509
 CYCLE:   15    ETOTAL =     -126.533495706522    ERROR =        0.000000000307

 CYCLE:   16    EUPPER =     -113.318111548261    CDMIX =        0.200000000000
 CYCLE:   16    ELOWER =     -113.318111548539    SHIFT =        0.000000000000
 CYCLE:   16    EXC    =      -13.215376371420    EDIIS =        0.000016081304
 CYCLE:   16    ETOTAL =     -126.533487919681    ERROR =        0.000000000278

 CYCLE:   17    EUPPER =     -113.318120571333    CDMIX =        0.200000000000
 CYCLE:   17    ELOWER =     -113.318120571364    SHIFT =        0.000000000000
 CYCLE:   17    EXC    =      -13.215377786607    EDIIS =        0.000006162379
 CYCLE:   17    ETOTAL =     -126.533498357940    ERROR =        0.000000000031

 CYCLE:   18    EUPPER =     -113.318121274886    CDMIX =        0.200000000000
 CYCLE:   18    ELOWER =     -113.318121274895    SHIFT =        0.000000000000
 CYCLE:   18    EXC    =      -13.215375533663    EDIIS =        0.000002391081
 CYCLE:   18    ETOTAL =     -126.533496808549    ERROR =        0.000000000010

 CYCLE:   19    EUPPER =     -113.318117155583    CDMIX =        0.133333333333
 CYCLE:   19    ELOWER =     -113.318117155617    SHIFT =        0.000000000000
 CYCLE:   19    EXC    =      -13.215376558649    EDIIS =        0.000006270065
 CYCLE:   19    ETOTAL =     -126.533493714232    ERROR =        0.000000000034

 CYCLE:   20    EUPPER =     -113.318120804227    CDMIX =        0.133333333333
 CYCLE:   20    ELOWER =     -113.318120804247    SHIFT =        0.000000000000
 CYCLE:   20    EXC    =      -13.215377325227    EDIIS =        0.000004179333
 CYCLE:   20    ETOTAL =     -126.533498129454    ERROR =        0.000000000020

 CYCLE:   21    EUPPER =     -113.318120673230    CDMIX =        0.133333333333
 CYCLE:   21    ELOWER =     -113.318120673234    SHIFT =        0.000000000000
 CYCLE:   21    EXC    =      -13.215375864051    EDIIS =        0.000002156440
 CYCLE:   21    ETOTAL =     -126.533496537281    ERROR =        0.000000000004

 CYCLE:   22    EUPPER =     -113.318118035764    CDMIX =        0.100000000000
 CYCLE:   22    ELOWER =     -113.318118035777    SHIFT =        0.000000000000
 CYCLE:   22    EXC    =      -13.215376739001    EDIIS =        0.000003905460
 CYCLE:   22    ETOTAL =     -126.533494774764    ERROR =        0.000000000014

 CYCLE:   23    EUPPER =     -113.318120998954    CDMIX =        0.100000000000
 CYCLE:   23    ELOWER =     -113.318120998978    SHIFT =        0.000000000000
 CYCLE:   23    EXC    =      -13.215377336602    EDIIS =        0.000005267436
 CYCLE:   23    ETOTAL =     -126.533498335556    ERROR =        0.000000000025

 CYCLE:   24    EUPPER =     -113.318120834904    CDMIX =        0.100000000000
 CYCLE:   24    ELOWER =     -113.318120834912    SHIFT =        0.000000000000
 CYCLE:   24    EXC    =      -13.215375686409    EDIIS =        0.000002867587
 CYCLE:   24    ETOTAL =     -126.533496521314    ERROR =        0.000000000008

 CYCLE:   25    EUPPER =     -113.318117441010    CDMIX =        0.100000000000
 CYCLE:   25    ELOWER =     -113.318117441037    SHIFT =        0.000000000000
 CYCLE:   25    EXC    =      -13.215376757156    EDIIS =        0.000005393549
 CYCLE:   25    ETOTAL =     -126.533494198167    ERROR =        0.000000000027

 CYCLE:   26    EUPPER =     -113.318121238807    CDMIX =        0.100000000000
 CYCLE:   26    ELOWER =     -113.318121238852    SHIFT =        0.000000000000
 CYCLE:   26    EXC    =      -13.215377586276    EDIIS =        0.000007211348
 CYCLE:   26    ETOTAL =     -126.533498825082    ERROR =        0.000000000045

 CYCLE:   27    EUPPER =     -113.318121407648    CDMIX =        0.100000000000
 CYCLE:   27    ELOWER =     -113.318121407663    SHIFT =        0.000000000000
 CYCLE:   27    EXC    =      -13.215377344229    ERCDC =        0.000003786620
 CYCLE:   27    ETOTAL =     -126.533498751877    ERROR =        0.000000000015

 CYCLE:   28    EUPPER =     -113.318121003600    CDMIX =        0.100000000000
 CYCLE:   28    ELOWER =     -113.318121003608    SHIFT =        0.000000000000
 CYCLE:   28    EXC    =      -13.215377166792    ERCDC =        0.000002764351
 CYCLE:   28    ETOTAL =     -126.533498170392    ERROR =        0.000000000008

 CYCLE:   29    EUPPER =     -113.318120707847    CDMIX =        0.100000000000
 CYCLE:   29    ELOWER =     -113.318120707852    SHIFT =        0.000000000000
 CYCLE:   29    EXC    =      -13.215377036675    ERCDC =        0.000002024092
 CYCLE:   29    ETOTAL =     -126.533497744522    ERROR =        0.000000000004

 CYCLE:   30    EUPPER =     -113.318120491289    CDMIX =        0.100000000000
 CYCLE:   30    ELOWER =     -113.318120491292    SHIFT =        0.000000000000
 CYCLE:   30    EXC    =      -13.215376941225    ERCDC =        0.000001482070
 CYCLE:   30    ETOTAL =     -126.533497432515    ERROR =        0.000000000003

 CYCLE:   31    EUPPER =     -113.318120332673    CDMIX =        0.100000000000
 CYCLE:   31    ELOWER =     -113.318120332674    SHIFT =        0.000000000000
 CYCLE:   31    EXC    =      -13.215376871182    ERCDC =        0.000001085201
 CYCLE:   31    ETOTAL =     -126.533497203855    ERROR =        0.000000000001

 CYCLE:   32    EUPPER =     -113.318120216464    CDMIX =        0.100000000000
 CYCLE:   32    ELOWER =     -113.318120216464    SHIFT =        0.000000000000
 CYCLE:   32    EXC    =      -13.215376819764    ERCDC =        0.000000794609
 CYCLE:   32    ETOTAL =     -126.533497036228    ERROR =        0.000000000001

 CYCLE:   33    EUPPER =     -113.318120131302    CDMIX =        0.100000000000
 CYCLE:   33    ELOWER =     -113.318120131302    SHIFT =        0.000000000000
 CYCLE:   33    EXC    =      -13.215376442166    ERCDC =        0.000000581828
 CYCLE:   33    ETOTAL =     -126.533496573468    ERROR =        0.000000000000
 
 *** SCF CONVERGED ***
 
 
 RANDOMIZED SCF GRID GENERATED IN 11 CYCLES
 

 ELECTRONIC CORE ENERGY      =       -190.202001014
 ELECTRONIC COULOMB ENERGY   =         76.883818284
 ELECTRONIC HARTREE ENERGY   =       -113.318182730

 EXCHANGE ENERGY             =        -12.709377311
 CORRELATION ENERGY          =         -0.505979280
 EXCHANGE-CORRELATION ENERGY =        -13.215356591

 ELECTRONIC SCF ENERGY       =       -126.533539322
 NUCLEAR-REPULSION ENERGY    =         32.171308455
 TOTAL SCF ENERGY            =        -94.362230867
                                                                                

 SCF ITERATION                    STEP TIME:     1.147  TOTAL TIME:       3.314
 
 
 
 ***************************************
 *** MOLECULAR GEOMETRY OPTIMIZATION ***
 ***************************************
 
 NUMBER OF REDUNDANT VARIABLES: 12
 NUMBER OF PRIMITIVE COORDINATES: 12
 
 *** ACTIVE DEGREES OF FREEDOM: 9 ***
                                                                                

 I/O MPGMAS INTERCOMM             STEP TIME:     0.006  TOTAL TIME:       3.679
                                                                                

 I/O GRK INTERCOMM                STEP TIME:     0.008  TOTAL TIME:       3.797
 
 *** LINEAR RESPONSE LOOP ***
 
 ATOM:    1
 
 
 ATOM:    2
 
 
 ATOM:    3
 
 
 ATOM:    4
 
 
 ATOM:    5
 
 
 THE START HESSIAN WAS CALCULATED
 
 
 *** ENTERING OPTIMIZATION CYCLE: 1 ***
 
 
 RMSQ FORCE :   0.0040203  MAXIMUM :   0.0000100  CONVERGED : NO
 MAX FORCE  :   0.0090683  MAXIMUM :   0.0000150  CONVERGED : NO
 
 
 
 Z-MATRIX VARIABLES OF OPTIMIZATION CYCLE 1 IN ANGSTROM
 
 R1              1.245659
 R2              1.108976
 R3              1.221699
 R4              1.507090
 A1            143.700906
 A2             71.257172
 A3            118.195041
 D1            180.121192
 D2            180.070008


 COORDINATES OF OPTIMIZATION STEP 1 IN ANGSTROM

  NO.  ATOM        X              Y              Z        Z-ATOM   MASS   TYPE

    1  C         0.000000       0.000000       0.000000       6    12.011  QM
    2  N         0.000000       0.000000       1.245659       7    14.007  QM
    3  H         0.656515       0.000000      -0.893766       1     1.008  QM
    4  H        -1.156910       0.002447       0.392557       1     1.008  QM
    5  H        -1.328264       0.001623      -0.712062       1     1.008  QM


 
 NEW SCF-ENERGY CALCULATED IN 13 CYCLES
 

 TOTAL ENERGY    =        -94.362013960
                                                                                

 OPTIMIZATION CYCLE               STEP TIME:     1.780  TOTAL TIME:       5.098
 
 *** ENTERING OPTIMIZATION CYCLE: 2 ***
 
 
 RMSQ FORCE :   0.0001634  MAXIMUM :   0.0000100  CONVERGED : NO
 MAX FORCE  :   0.0003283  MAXIMUM :   0.0000150  CONVERGED : NO
 RMSQ DR    :   0.0164832  MAXIMUM :   0.0000400  CONVERGED : NO
 MAX DR     :   0.0314790  MAXIMUM :   0.0000600  CONVERGED : NO
 
 
 
 Z-MATRIX VARIABLES OF OPTIMIZATION CYCLE 2 IN ANGSTROM
 
 R1              1.245586
 R2              1.108922
 R3              1.222987
 R4              1.507246
 A1            143.750223
 A2             71.237445
 A3            118.125169
 D1            179.884081
 D2            179.938594


 COORDINATES OF OPTIMIZATION STEP 2 IN ANGSTROM

  NO.  ATOM        X              Y              Z        Z-ATOM   MASS   TYPE

    1  C         0.000000       0.000000       0.000000       6    12.011  QM
    2  N         0.000000       0.000000       1.245586       7    14.007  QM
    3  H         0.655713       0.000000      -0.894287       1     1.008  QM
    4  H        -1.157995      -0.002343       0.393370       1     1.008  QM
    5  H        -1.329269      -0.001425      -0.710515       1     1.008  QM


 
 NEW SCF-ENERGY CALCULATED IN 25 CYCLES
 

 TOTAL ENERGY    =        -94.362014630
                                                                                

 OPTIMIZATION CYCLE               STEP TIME:     0.763  TOTAL TIME:       5.861
 
 *** ENTERING OPTIMIZATION CYCLE: 3 ***
 
 
 RMSQ FORCE :   0.0000186  MAXIMUM :   0.0000100  CONVERGED : NO
 MAX FORCE  :   0.0000334  MAXIMUM :   0.0000150  CONVERGED : NO
 RMSQ DR    :   0.0018838  MAXIMUM :   0.0000400  CONVERGED : NO
 MAX DR     :   0.0044133  MAXIMUM :   0.0000600  CONVERGED : NO
 
 
 
 Z-MATRIX VARIABLES OF OPTIMIZATION CYCLE 3 IN ANGSTROM
 
 R1              1.245585
 R2              1.108927
 R3              1.223018
 R4              1.507167
 A1            143.746818
 A2             71.235836
 A3            118.124149
 D1            179.987488
 D2            179.990316
 
 *** SCFTOL TIGHTEN TO 0.250E-09 ***


 COORDINATES OF OPTIMIZATION STEP 3 IN ANGSTROM

  NO.  ATOM        X              Y              Z        Z-ATOM   MASS   TYPE

    1  C         0.000000       0.000000       0.000000       6    12.011  QM
    2  N         0.000000       0.000000       1.245585       7    14.007  QM
    3  H         0.655769       0.000000      -0.894252       1     1.008  QM
    4  H        -1.158016      -0.000253       0.393413       1     1.008  QM
    5  H        -1.329214      -0.000225      -0.710454       1     1.008  QM


 
 NEW SCF-ENERGY CALCULATED IN 20 CYCLES
 

 TOTAL ENERGY    =        -94.362014637
                                                                                

 OPTIMIZATION CYCLE               STEP TIME:     0.624  TOTAL TIME:       6.485
 
 *** ENTERING OPTIMIZATION CYCLE: 4 ***
 
 
 *** CONVERGED BY GRADIENT AND ENERGY CRITERIA ***
 *** AFTER 3 OPTIMIZATION CYCLES ***
 
 
 RMSQ FORCE :   0.0000059  MAXIMUM :   0.0000100  CONVERGED :YES
 MAX FORCE  :   0.0000110  MAXIMUM :   0.0000150  CONVERGED :YES
 RMSQ DR    :   0.0006763  MAXIMUM :   0.0000400  CONVERGED : NO
 MAX DR     :   0.0018484  MAXIMUM :   0.0000600  CONVERGED : NO
 
 
 *** THE GEOMETRY IS OPTIMIZED ***
 
 
 *** SCFTOL TIGHTEN TO 0.100E-09 ***
 
 *** OPTIMIZED Z-MATRIX VARIABLES IN ANGSTROM ***
 
 R1              1.245585
 R2              1.108927
 R3              1.223018
 R4              1.507167
 A1            143.746818
 A2             71.235836
 A3            118.124149
 D1            179.987488
 D2            179.990316


 FINAL INPUT ORIENTATION IN ANGSTROM

  NO.  ATOM        X              Y              Z        Z-ATOM   MASS   TYPE

    1  C         0.000000       0.000000       0.000000       6    12.011  QM
    2  N         0.000000       0.000000       1.245585       7    14.007  QM
    3  H         0.655769       0.000000      -0.894252       1     1.008  QM
    4  H        -1.158016      -0.000253       0.393413       1     1.008  QM
    5  H        -1.329214      -0.000225      -0.710454       1     1.008  QM


 
 *** THE GENERATED Z-MATRIX ORIENTATION IS USED ***
 
 POINT GROUP: Cs
 
 GROUP ORDER: 2


 STANDARD ORIENTATION IN ANGSTROM

  NO.  ATOM        X              Y              Z        Z-ATOM   MASS   TYPE

    1  C        -0.551134       0.111549       0.000013       6    12.011  QM
    2  N         0.689802       0.004042      -0.000002       7    14.007  QM
    3  H        -1.385449       0.842053      -0.000080       1     1.008  QM
    4  H        -0.259138      -1.076101      -0.000058       1     1.008  QM
    5  H        -1.373661      -1.151385       0.000011       1     1.008  QM


 ELECTRONIC CORE ENERGY      =       -190.229140627
 ELECTRONIC COULOMB ENERGY   =         76.899866499
 ELECTRONIC HARTREE ENERGY   =       -113.329274128

 EXCHANGE ENERGY             =        -12.711136733
 CORRELATION ENERGY          =         -0.505778393
 EXCHANGE-CORRELATION ENERGY =        -13.216915126

 ELECTRONIC SCF ENERGY       =       -126.546189254
 NUCLEAR-REPULSION ENERGY    =         32.184174617
 TOTAL SCF ENERGY            =        -94.362014637
                                                                                

 OPTIMIZATION CYCLE               CUM. TIME:     3.350  TOTAL TIME:       6.669
 
 TIMING STATISTICS (SECONDS)
 

 TIMER ENTRY                    NUMBER OF CALLS   CUMUL. CPU TIME   CONTRIBUT.

 INITIALIZATION                              1             0.032         0.5 %
 INPUT                                       1             0.044         0.7 %
 MATRIX MULTIPLICATION                     499             0.003         0.0 %
 DIAGONALIZATION                            65             0.005         0.1 %
 SYMMETRY ANALYSIS                           6             0.001         0.0 %
 START GUESS                                 1             1.790        26.8 %
 CORE INTEGRALS                              5             0.138         2.1 %
 ORTHOGONALIZATION MATRIX                    5             0.009         0.1 %
 MPI DIAGONALIZATION                       120             0.179         2.7 %
                         ON NODE             1             0.190
                         ON NODE             2             0.187
                         ON NODE             3             0.192
                         ON NODE             4             0.182
                         ON NODE             5             0.188
                         ON NODE             6             0.189
                         ON NODE             7             0.189
                         ON NODE             8             0.184
                         ON NODE             9             0.192
                         ON NODE            10             0.185
                         ON NODE            11             0.188
                         ON NODE            12             0.192
                         ON NODE            13             0.189
                         ON NODE            14             0.188
                         ON NODE            15             0.190
                         ON NODE            16             0.191
                         ON NODE            17             0.186
                         ON NODE            18             0.186
                         ON NODE            19             0.189
                         ON NODE            20             0.187
                         ON NODE            21             0.192
                         ON NODE            22             0.188
                         ON NODE            23             0.189
           AVERAGE PER PROCESSOR                           0.188
 MPI AUXILIARY FUNCTION FIT                222             0.539         8.1 %
                         ON NODE             1             0.584
                         ON NODE             2             0.586
                         ON NODE             3             0.574
                         ON NODE             4             0.563
                         ON NODE             5             0.583
                         ON NODE             6             0.586
                         ON NODE             7             0.591
                         ON NODE             8             0.531
                         ON NODE             9             0.583
                         ON NODE            10             0.589
                         ON NODE            11             0.601
                         ON NODE            12             0.594
                         ON NODE            13             0.579
                         ON NODE            14             0.596
                         ON NODE            15             0.585
                         ON NODE            16             0.603
                         ON NODE            17             0.587
                         ON NODE            18             0.592
                         ON NODE            19             0.590
                         ON NODE            20             0.592
                         ON NODE            21             0.594
                         ON NODE            22             0.596
                         ON NODE            23             0.597
           AVERAGE PER PROCESSOR                           0.584
 MPI CORE HAMILTONIAN                        5             0.008         0.1 %
                         ON NODE             1             0.010
                         ON NODE             2             0.006
                         ON NODE             3             0.006
                         ON NODE             4             0.006
                         ON NODE             5             0.007
                         ON NODE             6             0.006
                         ON NODE             7             0.006
                         ON NODE             8             0.010
                         ON NODE             9             0.007
                         ON NODE            10             0.008
                         ON NODE            11             0.010
                         ON NODE            12             0.009
                         ON NODE            13             0.007
                         ON NODE            14             0.007
                         ON NODE            15             0.006
                         ON NODE            16             0.010
                         ON NODE            17             0.006
                         ON NODE            18             0.006
                         ON NODE            19             0.009
                         ON NODE            20             0.009
                         ON NODE            21             0.005
                         ON NODE            22             0.010
                         ON NODE            23             0.010
           AVERAGE PER PROCESSOR                           0.008
 SCF ITERATION                               5             2.798        41.9 %
 NULLSPACE                                   1             0.003         0.0 %
 MPI NEAR J CALCULATION                    113             0.152         2.3 %
                         ON NODE             1             0.118
                         ON NODE             2             0.119
                         ON NODE             3             0.116
                         ON NODE             4             0.122
                         ON NODE             5             0.122
                         ON NODE             6             0.072
                         ON NODE             7             0.121
                         ON NODE             8             0.119
                         ON NODE             9             0.119
                         ON NODE            10             0.117
                         ON NODE            11             0.117
                         ON NODE            12             0.118
                         ON NODE            13             0.121
                         ON NODE            14             0.128
                         ON NODE            15             0.123
                         ON NODE            16             0.116
                         ON NODE            17             0.117
                         ON NODE            18             0.116
                         ON NODE            19             0.124
                         ON NODE            20             0.119
                         ON NODE            21             0.118
                         ON NODE            22             0.125
                         ON NODE            23             0.118
           AVERAGE PER PROCESSOR                           0.119
 MPI FAR J CALCULATION                     113             0.114         1.7 %
                         ON NODE             1             0.116
                         ON NODE             2             0.117
                         ON NODE             3             0.115
                         ON NODE             4             0.115
                         ON NODE             5             0.116
                         ON NODE             6             0.157
                         ON NODE             7             0.119
                         ON NODE             8             0.114
                         ON NODE             9             0.114
                         ON NODE            10             0.114
                         ON NODE            11             0.114
                         ON NODE            12             0.107
                         ON NODE            13             0.090
                         ON NODE            14             0.108
                         ON NODE            15             0.113
                         ON NODE            16             0.115
                         ON NODE            17             0.107
                         ON NODE            18             0.107
                         ON NODE            19             0.115
                         ON NODE            20             0.114
                         ON NODE            21             0.084
                         ON NODE            22             0.091
                         ON NODE            23             0.104
           AVERAGE PER PROCESSOR                           0.112
 GRID INITIALIZATION                         2             0.005         0.1 %
 ADAPTIVE GRID GENERATION                    2             0.195         2.9 %
 MPI XC POTENTIAL                          108             0.590         8.8 %
                         ON NODE             1             0.581
                         ON NODE             2             0.563
                         ON NODE             3             0.582
                         ON NODE             4             0.595
                         ON NODE             5             0.544
                         ON NODE             6             0.546
                         ON NODE             7             0.548
                         ON NODE             8             0.593
                         ON NODE             9             0.580
                         ON NODE            10             0.546
                         ON NODE            11             0.543
                         ON NODE            12             0.567
                         ON NODE            13             0.569
                         ON NODE            14             0.541
                         ON NODE            15             0.541
                         ON NODE            16             0.583
                         ON NODE            17             0.572
                         ON NODE            18             0.544
                         ON NODE            19             0.541
                         ON NODE            20             0.569
                         ON NODE            21             0.542
                         ON NODE            22             0.584
                         ON NODE            23             0.560
           AVERAGE PER PROCESSOR                           0.563
 MPI NEAR ERI CALCULATION                  118             0.185         2.8 %
                         ON NODE             1             0.127
                         ON NODE             2             0.126
                         ON NODE             3             0.126
                         ON NODE             4             0.076
                         ON NODE             5             0.125
                         ON NODE             6             0.125
                         ON NODE             7             0.125
                         ON NODE             8             0.129
                         ON NODE             9             0.125
                         ON NODE            10             0.128
                         ON NODE            11             0.125
                         ON NODE            12             0.127
                         ON NODE            13             0.123
                         ON NODE            14             0.127
                         ON NODE            15             0.126
                         ON NODE            16             0.125
                         ON NODE            17             0.123
                         ON NODE            18             0.130
                         ON NODE            19             0.127
                         ON NODE            20             0.128
                         ON NODE            21             0.125
                         ON NODE            22             0.131
                         ON NODE            23             0.126
           AVERAGE PER PROCESSOR                           0.127
 MPI FAR ERI CALCULATION                   118             0.070         1.0 %
                         ON NODE             1             0.072
                         ON NODE             2             0.064
                         ON NODE             3             0.068
                         ON NODE             4             0.122
                         ON NODE             5             0.064
                         ON NODE             6             0.069
                         ON NODE             7             0.063
                         ON NODE             8             0.071
                         ON NODE             9             0.065
                         ON NODE            10             0.062
                         ON NODE            11             0.070
                         ON NODE            12             0.061
                         ON NODE            13             0.063
                         ON NODE            14             0.064
                         ON NODE            15             0.060
                         ON NODE            16             0.070
                         ON NODE            17             0.070
                         ON NODE            18             0.061
                         ON NODE            19             0.075
                         ON NODE            20             0.073
                         ON NODE            21             0.070
                         ON NODE            22             0.066
                         ON NODE            23             0.036
           AVERAGE PER PROCESSOR                           0.068
 MPI MATRIX MULTIPLICATION                 381             0.228         3.4 %
                         ON NODE             1             0.234
                         ON NODE             2             0.245
                         ON NODE             3             0.239
                         ON NODE             4             0.244
                         ON NODE             5             0.245
                         ON NODE             6             0.240
                         ON NODE             7             0.237
                         ON NODE             8             0.242
                         ON NODE             9             0.244
                         ON NODE            10             0.240
                         ON NODE            11             0.237
                         ON NODE            12             0.243
                         ON NODE            13             0.243
                         ON NODE            14             0.244
                         ON NODE            15             0.244
                         ON NODE            16             0.238
                         ON NODE            17             0.239
                         ON NODE            18             0.245
                         ON NODE            19             0.235
                         ON NODE            20             0.236
                         ON NODE            21             0.234
                         ON NODE            22             0.239
                         ON NODE            23             0.232
           AVERAGE PER PROCESSOR                           0.239
 OPTIMIZATION CYCLE                          4             3.350        50.2 %
 PRIMITIVES                                  5             0.004         0.1 %
 ENERGY GRADIENTS                            4             0.106         1.6 %
 MPI XC ENERGY GRADIENTS                     4             0.042         0.6 %
                         ON NODE             1             0.042
                         ON NODE             2             0.040
                         ON NODE             3             0.040
                         ON NODE             4             0.040
                         ON NODE             5             0.039
                         ON NODE             6             0.041
                         ON NODE             7             0.040
                         ON NODE             8             0.043
                         ON NODE             9             0.040
                         ON NODE            10             0.041
                         ON NODE            11             0.043
                         ON NODE            12             0.043
                         ON NODE            13             0.040
                         ON NODE            14             0.040
                         ON NODE            15             0.040
                         ON NODE            16             0.043
                         ON NODE            17             0.041
                         ON NODE            18             0.040
                         ON NODE            19             0.041
                         ON NODE            20             0.042
                         ON NODE            21             0.040
                         ON NODE            22             0.042
                         ON NODE            23             0.043
           AVERAGE PER PROCESSOR                           0.041
 MPI NEAR ERI GRADIENTS                      9             0.036         0.5 %
                         ON NODE             1             0.033
                         ON NODE             2             0.033
                         ON NODE             3             0.029
                         ON NODE             4             0.030
                         ON NODE             5             0.033
                         ON NODE             6             0.029
                         ON NODE             7             0.032
                         ON NODE             8             0.034
                         ON NODE             9             0.033
                         ON NODE            10             0.037
                         ON NODE            11             0.032
                         ON NODE            12             0.033
                         ON NODE            13             0.033
                         ON NODE            14             0.033
                         ON NODE            15             0.032
                         ON NODE            16             0.034
                         ON NODE            17             0.035
                         ON NODE            18             0.035
                         ON NODE            19             0.035
                         ON NODE            20             0.035
                         ON NODE            21             0.032
                         ON NODE            22             0.033
                         ON NODE            23             0.034
           AVERAGE PER PROCESSOR                           0.033
 MPI FAR ERI GRADIENTS                       9             0.009         0.1 %
                         ON NODE             1             0.008
                         ON NODE             2             0.009
                         ON NODE             3             0.010
                         ON NODE             4             0.010
                         ON NODE             5             0.009
                         ON NODE             6             0.010
                         ON NODE             7             0.009
                         ON NODE             8             0.008
                         ON NODE             9             0.009
                         ON NODE            10             0.009
                         ON NODE            11             0.010
                         ON NODE            12             0.009
                         ON NODE            13             0.008
                         ON NODE            14             0.007
                         ON NODE            15             0.009
                         ON NODE            16             0.008
                         ON NODE            17             0.008
                         ON NODE            18             0.008
                         ON NODE            19             0.009
                         ON NODE            20             0.009
                         ON NODE            21             0.009
                         ON NODE            22             0.009
                         ON NODE            23             0.009
           AVERAGE PER PROCESSOR                           0.009
 MPI CORE HAMILTONIAN GRADIENTS              9             0.029         0.4 %
                         ON NODE             1             0.028
                         ON NODE             2             0.026
                         ON NODE             3             0.029
                         ON NODE             4             0.029
                         ON NODE             5             0.028
                         ON NODE             6             0.026
                         ON NODE             7             0.026
                         ON NODE             8             0.028
                         ON NODE             9             0.026
                         ON NODE            10             0.027
                         ON NODE            11             0.028
                         ON NODE            12             0.028
                         ON NODE            13             0.030
                         ON NODE            14             0.029
                         ON NODE            15             0.027
                         ON NODE            16             0.029
                         ON NODE            17             0.028
                         ON NODE            18             0.029
                         ON NODE            19             0.027
                         ON NODE            20             0.027
                         ON NODE            21             0.028
                         ON NODE            22             0.029
                         ON NODE            23             0.029
           AVERAGE PER PROCESSOR                           0.028
 FORCE CONSTANTS                             1             1.317        19.7 %
 MPI FXC KERNEL                              1             0.111         1.7 %
                         ON NODE             1             0.111
                         ON NODE             2             0.111
                         ON NODE             3             0.111
                         ON NODE             4             0.111
                         ON NODE             5             0.111
                         ON NODE             6             0.112
                         ON NODE             7             0.110
                         ON NODE             8             0.112
                         ON NODE             9             0.112
                         ON NODE            10             0.111
                         ON NODE            11             0.111
                         ON NODE            12             0.111
                         ON NODE            13             0.111
                         ON NODE            14             0.111
                         ON NODE            15             0.111
                         ON NODE            16             0.111
                         ON NODE            17             0.111
                         ON NODE            18             0.111
                         ON NODE            19             0.111
                         ON NODE            20             0.110
                         ON NODE            21             0.111
                         ON NODE            22             0.111
                         ON NODE            23             0.111
           AVERAGE PER PROCESSOR                           0.111
 MPI COULOMB MATRIX                          1             0.122         1.8 %
                         ON NODE             1             0.123
                         ON NODE             2             0.124
                         ON NODE             3             0.121
                         ON NODE             4             0.123
                         ON NODE             5             0.121
                         ON NODE             6             0.121
                         ON NODE             7             0.121
                         ON NODE             8             0.120
                         ON NODE             9             0.121
                         ON NODE            10             0.124
                         ON NODE            11             0.124
                         ON NODE            12             0.123
                         ON NODE            13             0.121
                         ON NODE            14             0.119
                         ON NODE            15             0.120
                         ON NODE            16             0.120
                         ON NODE            17             0.123
                         ON NODE            18             0.120
                         ON NODE            19             0.123
                         ON NODE            20             0.122
                         ON NODE            21             0.119
                         ON NODE            22             0.123
                         ON NODE            23             0.123
           AVERAGE PER PROCESSOR                           0.122
 I/O MPGMAS INTERCOMM                        1             0.006         0.1 %
 SKELETON HESSIAN MATRIX                     1             0.049         0.7 %
 MPI NEAR ERI HESSIAN                        1             0.015         0.2 %
                         ON NODE             1             0.015
                         ON NODE             2             0.015
                         ON NODE             3             0.015
                         ON NODE             4             0.014
                         ON NODE             5             0.015
                         ON NODE             6             0.015
                         ON NODE             7             0.015
                         ON NODE             8             0.015
                         ON NODE             9             0.015
                         ON NODE            10             0.015
                         ON NODE            11             0.015
                         ON NODE            12             0.015
                         ON NODE            13             0.015
                         ON NODE            14             0.015
                         ON NODE            15             0.015
                         ON NODE            16             0.015
                         ON NODE            17             0.015
                         ON NODE            18             0.015
                         ON NODE            19             0.015
                         ON NODE            20             0.014
                         ON NODE            21             0.015
                         ON NODE            22             0.015
                         ON NODE            23             0.015
           AVERAGE PER PROCESSOR                           0.015
 MPI FAR ERI HESSIAN                         1             0.003         0.0 %
                         ON NODE             1             0.002
                         ON NODE             2             0.003
                         ON NODE             3             0.002
                         ON NODE             4             0.002
                         ON NODE             5             0.003
                         ON NODE             6             0.003
                         ON NODE             7             0.002
                         ON NODE             8             0.002
                         ON NODE             9             0.002
                         ON NODE            10             0.003
                         ON NODE            11             0.003
                         ON NODE            12             0.002
                         ON NODE            13             0.003
                         ON NODE            14             0.002
                         ON NODE            15             0.002
                         ON NODE            16             0.002
                         ON NODE            17             0.003
                         ON NODE            18             0.002
                         ON NODE            19             0.003
                         ON NODE            20             0.003
                         ON NODE            21             0.002
                         ON NODE            22             0.003
                         ON NODE            23             0.002
           AVERAGE PER PROCESSOR                           0.002
 MPI D2CORE                                  1             0.009         0.1 %
                         ON NODE             1             0.010
                         ON NODE             2             0.009
                         ON NODE             3             0.010
                         ON NODE             4             0.010
                         ON NODE             5             0.010
                         ON NODE             6             0.010
                         ON NODE             7             0.010
                         ON NODE             8             0.010
                         ON NODE             9             0.010
                         ON NODE            10             0.010
                         ON NODE            11             0.010
                         ON NODE            12             0.010
                         ON NODE            13             0.010
                         ON NODE            14             0.010
                         ON NODE            15             0.010
                         ON NODE            16             0.010
                         ON NODE            17             0.010
                         ON NODE            18             0.010
                         ON NODE            19             0.010
                         ON NODE            20             0.010
                         ON NODE            21             0.010
                         ON NODE            22             0.010
                         ON NODE            23             0.010
           AVERAGE PER PROCESSOR                           0.010
 FREQUENCY ADPT                              1             0.937        14.0 %
 I/O GRK INTERCOMM                           1             0.008         0.1 %
 BDKS_BEFORE                                 5             0.076         1.1 %
 MPI HAMILTONIAN GRADIENTS                   5             0.014         0.2 %
                         ON NODE             1             0.017
                         ON NODE             2             0.016
                         ON NODE             3             0.016
                         ON NODE             4             0.016
                         ON NODE             5             0.016
                         ON NODE             6             0.017
                         ON NODE             7             0.016
                         ON NODE             8             0.017
                         ON NODE             9             0.016
                         ON NODE            10             0.017
                         ON NODE            11             0.017
                         ON NODE            12             0.017
                         ON NODE            13             0.018
                         ON NODE            14             0.015
                         ON NODE            15             0.016
                         ON NODE            16             0.017
                         ON NODE            17             0.016
                         ON NODE            18             0.016
                         ON NODE            19             0.017
                         ON NODE            20             0.017
                         ON NODE            21             0.018
                         ON NODE            22             0.016
                         ON NODE            23             0.017
           AVERAGE PER PROCESSOR                           0.016
 MPI COULOMBA_DE2 E GRADS                    5             0.017         0.3 %
                         ON NODE             1             0.012
                         ON NODE             2             0.014
                         ON NODE             3             0.013
                         ON NODE             4             0.014
                         ON NODE             5             0.013
                         ON NODE             6             0.011
                         ON NODE             7             0.013
                         ON NODE             8             0.012
                         ON NODE             9             0.013
                         ON NODE            10             0.013
                         ON NODE            11             0.012
                         ON NODE            12             0.012
                         ON NODE            13             0.014
                         ON NODE            14             0.011
                         ON NODE            15             0.013
                         ON NODE            16             0.012
                         ON NODE            17             0.014
                         ON NODE            18             0.013
                         ON NODE            19             0.012
                         ON NODE            20             0.011
                         ON NODE            21             0.013
                         ON NODE            22             0.012
                         ON NODE            23             0.012
           AVERAGE PER PROCESSOR                           0.013
 BLDSMAT_DE2                                 5             0.005         0.1 %
 BLDPMAT_DE2                                 5             0.035         0.5 %
 P. Vector build                             5             0.110         1.6 %
 MPI ANA2DIERIS ENERGY GRADIENTS             5             0.048         0.7 %
                         ON NODE             1             0.047
                         ON NODE             2             0.044
                         ON NODE             3             0.045
                         ON NODE             4             0.045
                         ON NODE             5             0.043
                         ON NODE             6             0.045
                         ON NODE             7             0.045
                         ON NODE             8             0.045
                         ON NODE             9             0.044
                         ON NODE            10             0.045
                         ON NODE            11             0.047
                         ON NODE            12             0.045
                         ON NODE            13             0.045
                         ON NODE            14             0.044
                         ON NODE            15             0.045
                         ON NODE            16             0.045
                         ON NODE            17             0.044
                         ON NODE            18             0.046
                         ON NODE            19             0.045
                         ON NODE            20             0.045
                         ON NODE            21             0.045
                         ON NODE            22             0.047
                         ON NODE            23             0.045
           AVERAGE PER PROCESSOR                           0.045
 MPI J_HESS CALCULATION                      5             0.061         0.9 %
                         ON NODE             1             0.056
                         ON NODE             2             0.057
                         ON NODE             3             0.057
                         ON NODE             4             0.058
                         ON NODE             5             0.057
                         ON NODE             6             0.057
                         ON NODE             7             0.057
                         ON NODE             8             0.056
                         ON NODE             9             0.057
                         ON NODE            10             0.058
                         ON NODE            11             0.057
                         ON NODE            12             0.056
                         ON NODE            13             0.057
                         ON NODE            14             0.057
                         ON NODE            15             0.059
                         ON NODE            16             0.057
                         ON NODE            17             0.057
                         ON NODE            18             0.057
                         ON NODE            19             0.057
                         ON NODE            20             0.057
                         ON NODE            21             0.056
                         ON NODE            22             0.056
                         ON NODE            23             0.056
           AVERAGE PER PROCESSOR                           0.057
 MPI EN ADPT SOLVER                         15             0.366         5.5 %
                         ON NODE             1             0.368
                         ON NODE             2             0.369
                         ON NODE             3             0.368
                         ON NODE             4             0.369
                         ON NODE             5             0.368
                         ON NODE             6             0.370
                         ON NODE             7             0.368
                         ON NODE             8             0.367
                         ON NODE             9             0.368
                         ON NODE            10             0.369
                         ON NODE            11             0.367
                         ON NODE            12             0.367
                         ON NODE            13             0.368
                         ON NODE            14             0.367
                         ON NODE            15             0.368
                         ON NODE            16             0.367
                         ON NODE            17             0.368
                         ON NODE            18             0.367
                         ON NODE            19             0.367
                         ON NODE            20             0.367
                         ON NODE            21             0.369
                         ON NODE            22             0.368
                         ON NODE            23             0.367
           AVERAGE PER PROCESSOR                           0.368
 P.D. SCF MATRICES DE2 CONTR                 5             0.085         1.3 %
 P.D. SCF VEC DE2 CONTRIBUTION               1             0.007         0.1 %

 FINAL TIMING           DATE: FRI NOV 15 09:04:11 2024  TOTAL TIME:       6.671
