# Supplementary material for: Constrained Structure Minimizations on Hyperspheres for Minimum Energy Path Following
Source: J Chem Inf Model. 2025 Apr 1;65(7):3488–501. doi: 10.1021/acs.jcim.4c02351 (PMC12004539; doi:10.1021/acs.jcim.4c02351)
Supplement: Supplementary file 1 — ci4c02351_si_001.zip [file ci4c02351_si_001.zip › data_availability/rxn3/outputs/TS/rxn3-TS.mol]

[Molden Format]
[Atoms](Angs)
  C     1    6      0.000000    0.000000    0.000000
  N     2    7      0.000000    0.000000    1.249727
  H     3    1      0.665705    0.000000   -0.887542
  H     4    1     -1.149829   -0.002270    0.414587
  H     5    1     -1.316805   -0.001203   -0.705748
[GEOMETRIES] XYZ
    5

  C      0.000000    0.000000    0.000000
  N      0.000000    0.000000    1.249727
  H      0.665705    0.000000   -0.887542
  H     -1.149829   -0.002270    0.414587
  H     -1.316805   -0.001203   -0.705748
    5

  C      0.000000    0.000000    0.000000
  N      0.000000    0.000000    1.245659
  H      0.656515    0.000000   -0.893766
  H     -1.156910    0.002447    0.392557
  H     -1.328264    0.001623   -0.712062
    5

  C      0.000000    0.000000    0.000000
  N      0.000000    0.000000    1.245586
  H      0.655713    0.000000   -0.894287
  H     -1.157995   -0.002343    0.393370
  H     -1.329269   -0.001425   -0.710515
    5

  C      0.000000    0.000000    0.000000
  N      0.000000    0.000000    1.245585
  H      0.655769    0.000000   -0.894252
  H     -1.158016   -0.000253    0.393413
  H     -1.329214   -0.000225   -0.710454
[Scfconv]
scf-first  1 THROUGH     33
    -93.86821468
    -91.32859910
    -93.30700342
    -94.30643144
    -94.28570704
    -94.35513599
    -94.34431776
    -94.36421465
    -94.35883371
    -94.36244034
    -94.36238552
    -94.36213354
    -94.36219120
    -94.36220576
    -94.36218725
    -94.36217946
    -94.36218990
    -94.36218835
    -94.36218526
    -94.36218967
    -94.36218808
    -94.36218632
    -94.36218988
    -94.36218807
    -94.36218574
    -94.36219037
    -94.36219030
    -94.36218972
    -94.36218929
    -94.36218898
    -94.36218875
    -94.36218858
    -94.36218812
scf-last   1 THROUGH      5
    -94.36201464
    -94.36201575
    -94.36201534
    -94.36201509
    -94.36201464
[GEOCONV]
energy
    -94.36223087
    -94.36201396
    -94.36201463
    -94.36201464
    -94.36201464
OPTIMIZATION CYCLES=    4
PRE OPTIMIZATION CYCLES=    0
ENERGY CYCLES =    5
