# Supplementary material for: Constrained Structure Minimizations on Hyperspheres for Minimum Energy Path Following
Source: J Chem Inf Model. 2025 Apr 1;65(7):3488–501. doi: 10.1021/acs.jcim.4c02351 (PMC12004539; doi:10.1021/acs.jcim.4c02351)
Supplement: Supplementary file 1 — ci4c02351_si_001.zip [file ci4c02351_si_001.zip › data_availability/rxn3/outputs/IRC/rxn3-irc.out]

 Executing /home/jasa/demon/6.2.4/object.mpi/deMon.6.2.4.mpi.

node05
node05
node05
node05
node05
node05
node05
node05
node05
node05
node05
node05
node05
node05
node05
node05
node05
node05
node05
node05
node05
node05
node05
node05
(node05:0,1,2,3,4,5,6,7,8,9,10,11,12,13,14,15,16,17,18,19,20,21,22,23)

real	6m9.825s
user	118m9.648s
sys	29m31.708s
13M	.
 ******************************************************************************
 ******************************************************************************
 ***                                                                        ***
 ***                              PROGRAM deMon2k                           ***
 ***                                                                        ***
 ***                        (VERSION 6.2.4, Sep. 2023)                      ***
 ***                                                                        ***
 ***     COPYRIGHT (C) BY THE INTERNATIONAL DEMON DEVELOPERS COMMUNITY      ***
 ***                                                                        ***
 ***  AUTHORS: A.M. Koster, G. Geudtner, A. Alvarez-Ibarra, M.C. Amirani,   ***
 ***           P. Calaminici, A.A.M. Carranza, M.E. Casida, J. Carmona-     ***
 ***           Espindola, J. Cuny, F.A. Delesma, R. Delgado-Venegas, V.D.   ***
 ***           Dominguez, R. Flores-Moreno, G.U. Gamboa, A. Goursot, T.     ***
 ***           Heine, K. Hermann, A. Ipatov, F. Janetzko, A. de la Lande,   ***
 ***           F. Louisnard, J. Martin del Campo, N. Pedroza Montero, L.G.  ***
 ***           M. Pettersson, D. Mejia-Rodriguez, J. Reveles, J. Vasquez-   ***
 ***           Perez, A. Vela, B. Zuniga-Gutierrez and D.R. Salahub         ***
 ***                                                                        ***
 ******************************************************************************
 ******************************************************************************
                                                                                

 FIRST TIMING           DATE: TUE NOV 19 08:48:12 2024  TOTAL TIME:       0.083
                                                                                

 INITIALIZATION                   STEP TIME:     0.034  TOTAL TIME:       0.118

 ******************************************************************************

 IRC REVERSE EXTEND RXN4

 ******************************************************************************

 
 *** THE RESTART FILE WILL BE READ ***
 
 
 *** MOLECULAR SIMULATION DATA ***
 
 MOLECULAR CHARGE: 0
 NUMBER OF ATOMS: 5
 MOLECULAR SIMULATION TYPE: QM ONLY
 
 *** MOLECULAR QM DATA ***
 
 MULTIPLICITY: 1
 NUMBER OF QM ATOMS: 5
 NUMBER OF ELECTRONS: 16
 
 *** SCF OPTIONS ***
 
 SCF THEORY: RESTRICTED KOHN-SHAM (RKS)
 DIAGONALIZER: RS
 START GUESS: RESTART DENSITY
 SCF TOLERANCE: 0.100E-08
 POTENTIAL DENSITY: FITTED DENSITY
 NUMBER OF SCF ITERATIONS: 1000
 DIIS ACCELERATION: ON
 XC-POTENTIAL: PBE96 - PBE
 GRID TECHNIQUE: FIXED
 GRID PRUNING: ON
 GRID METHOD: DIRECT
 GRID TYPE: (99,590)p
 ATOMIC WEIGHT FUNCTION: BECKE SCREENED
 RADIAL QUADRATURE TYPE: EULER-MACLAURIN
 SCF METHODE: DIRECT & DOUBLE ASYMPTOTIC EXPANSION
 FREEZE AUXILIARY FUNCTIONS: OFF
 ANALYTICAL FIT SOLVER: DIAGONAL SVD
 SVD THRESHOLD: 0.100E-05
 SCF SCREENING: 0.625E-11
 SYMMETRY USE: NONE
 ROTATION OF THE ANGULAR GRIDS: OFF
 SCF PRINTING UNTIL CYCLE 0
 SPHERICAL ORBITALS WILL BE USED
 
 *** INTRINSIC REACTION COORDINATE OPTIONS ***
 
 STEP DIRECTION: FORWARD
 MAXIMUM IRC STEP: 0.100
 INITIAL ENERGY DECREASE: 0.100E-02
 IRC PATH IN MASS WEIGHTED COORDINATES
 
 *** IRC PATH OPTIMIZATION OPTIONS ***
 
 NUMBER OF OPTIMIZATION STEPS: 50
 MAXIMUM OPTIMIZATION STEP: 0.300
 OPTMIZATION TOLERANCE: 0.100E-04
 HESSIAN UPDATE: BFGS
 STEP TYPE: LEVENBERG-MARQUARDT
 THE START HESSIAN IS READ FROM THE RESTART FILE
 NO WEIGHT DERIVATIVES WILL BE USED
 
 *** ACTIVATED INTERFACE PORTS ***
 
 FILE deMon.mol WILL BE WRITTEN
 
 
 *** GEOMETRY ***


 INPUT ORIENTATION IN ANGSTROM

  NO.  ATOM        X            Y            Z      Z-ATOM   MASS   TYPE OPTXYZ

    1  C        -0.551134     0.111549     0.000013     6    12.011  QM       
    2  N         0.689802     0.004042    -0.000002     7    14.007  QM       
    3  H        -1.385449     0.842053    -0.000080     1     1.008  QM       
    4  H        -0.259138    -1.076101    -0.000058     1     1.008  QM       
    5  H        -1.373661    -1.151385     0.000011     1     1.008  QM       


 
 
 *** ERI STATISTIC ***
 
 Est. Integrated ERIs: 273672
 Est. Asymptotic ERIS: 0
                                                                                

 INPUT                            STEP TIME:     0.046  TOTAL TIME:       0.164
 
 *** THE INPUT ORIENTATION IS USED ***
 
 POINT GROUP: Cs
 
 GROUP ORDER: 2


 STANDARD ORIENTATION IN ANGSTROM

  NO.  ATOM        X              Y              Z        Z-ATOM   MASS   TYPE

    1  C        -0.551134       0.111549       0.000013       6    12.011  QM
    2  N         0.689802       0.004042      -0.000002       7    14.007  QM
    3  H        -1.385449       0.842052      -0.000079       1     1.008  QM
    4  H        -0.259137      -1.076101      -0.000058       1     1.008  QM
    5  H        -1.373660      -1.151386       0.000011       1     1.008  QM
                                                                                

 SYMMETRY ANALYSIS                STEP TIME:     0.000  TOTAL TIME:       0.168
 
 
 GENERAL BASIS SET: (DZVP-GGA)
 
 NUMBER OF SHELLS: 21
 NUMBER OF ORBITALS: 45
 NUMBER OF PRIMITIVE GAUSSIAN EXPONENTS: 48
 
 
 GENERAL AUXIS SET: (GEN-A2*)
 
 NUMBER OF AUXILIARY FUNCTION SETS: 26
 NUMBER OF AUXILIARY FUNCTION SHELLS: 62
 NUMBER OF AUXILIARY FUNCTION: 252
 
 
 
 *** WARNING IN INVCDERI ***
 
 *** 3 COULOMB EIGENVALUES ARE QUENCHED ***
                                                                                

 MPI AUXILIARY FUNCTION FIT       STEP TIME:     0.028  TOTAL TIME:       0.202  
                                                                                

 CORE INTEGRALS                   STEP TIME:     0.034  TOTAL TIME:       0.205
                                                                                

 FIXED GRID GENERATION            STEP TIME:     0.000  TOTAL TIME:       0.239

 CYCLE:    1    EUPPER =     -113.329284056598    CDMIX =        0.300000000000
 CYCLE:    1    ELOWER =     -190.229148975010    SHIFT =        0.000000000000
 CYCLE:    1    EXC    =      -13.216920462284    ERCDC =       10.438348520681
 CYCLE:    1    ETOTAL =     -126.546204518882    ERROR =       76.899864918412

 CYCLE:    2    EUPPER =     -113.329284852781    CDMIX =        0.300000000000
 CYCLE:    2    ELOWER =     -113.329284852864    SHIFT =        0.000000000000
 CYCLE:    2    EXC    =      -13.216920223519    ERCDC =        0.000007771901
 CYCLE:    2    ETOTAL =     -126.546205076301    ERROR =        0.000000000082

 CYCLE:    3    EUPPER =     -113.329282997117    CDMIX =        0.300000000000
 CYCLE:    3    ELOWER =     -113.329282997144    SHIFT =        0.000000000000
 CYCLE:    3    EXC    =      -13.216920613094    ERCDC =        0.000003678170
 CYCLE:    3    ETOTAL =     -126.546203610212    ERROR =        0.000000000027

 CYCLE:    4    EUPPER =     -113.329284175038    CDMIX =        0.300000000000
 CYCLE:    4    ELOWER =     -113.329284175048    SHIFT =        0.000000000000
 CYCLE:    4    EXC    =      -13.216920565037    EDIIS =        0.000001824709
 CYCLE:    4    ETOTAL =     -126.546204740075    ERROR =        0.000000000010

 CYCLE:    5    EUPPER =     -113.329283253132    CDMIX =        0.300000000000
 CYCLE:    5    ELOWER =     -113.329283253135    SHIFT =        0.000000000000
 CYCLE:    5    EXC    =      -13.216920841728    EDIIS =        0.000001764463
 CYCLE:    5    ETOTAL =     -126.546204094860    ERROR =        0.000000000003

 CYCLE:    6    EUPPER =     -113.329284083109    CDMIX =        0.300000000000
 CYCLE:    6    ELOWER =     -113.329284083111    SHIFT =        0.000000000000
 CYCLE:    6    EXC    =      -13.216920810023    EDIIS =        0.000001521689
 CYCLE:    6    ETOTAL =     -126.546204893132    ERROR =        0.000000000002
 
 DIIS FAILED
 

 CYCLE:    7    EUPPER =     -113.329283677126    CDMIX =        0.300000000000
 CYCLE:    7    ELOWER =     -113.329283677126    SHIFT =        0.000000000000
 CYCLE:    7    EXC    =      -13.216920819650    ERCDC =        0.000000442903
 CYCLE:    7    ETOTAL =     -126.546204496776    ERROR =        0.000000000000
 
 DIIS FAILED
 

 CYCLE:    8    EUPPER =     -113.329283765015    CDMIX =        0.100000000000
 CYCLE:    8    ELOWER =     -113.329283765015    SHIFT =        0.000000000000
 CYCLE:    8    EXC    =      -13.216920754224    ERCDC =        0.000000292194
 CYCLE:    8    ETOTAL =     -126.546204519239    ERROR =        0.000000000000
 
 *** SCF CONVERGED ***
 

 ELECTRONIC CORE ENERGY      =       -190.229149413
 ELECTRONIC COULOMB ENERGY   =         76.899865648
 ELECTRONIC HARTREE ENERGY   =       -113.329283765

 EXCHANGE ENERGY             =        -12.711140965
 CORRELATION ENERGY          =         -0.505779790
 EXCHANGE-CORRELATION ENERGY =        -13.216920754

 ELECTRONIC SCF ENERGY       =       -126.546204519
 NUCLEAR-REPULSION ENERGY    =         32.184183482
 TOTAL SCF ENERGY            =        -94.362021037
                                                                                

 SCF ITERATION                    STEP TIME:     0.307  TOTAL TIME:       0.552
 
 
 
 *************************************
 *** INTRINSIC REACTION COORDINATE ***
 *************************************


 MOLECULE ORIENTATION OF IRC START STRUCTURE IN ANGSTROM

  NO.  ATOM        X              Y              Z        Z-ATOM   MASS   TYPE

    1  C        -0.551134       0.111549       0.000013       6    12.011  QM
    2  N         0.689802       0.004042      -0.000002       7    14.007  QM
    3  H        -1.385449       0.842053      -0.000080       1     1.008  QM
    4  H        -0.259138      -1.076101      -0.000058       1     1.008  QM
    5  H        -1.373661      -1.151385       0.000011       1     1.008  QM


 
 THE START HESSIAN WAS READ FROM THE RESTART FILE

  ANGLE =       2.43  COS_ANGLE =      -0.76


 IRC COORDINATES OF STEP 1 IN ANGSTROM

  NO.  ATOM        X              Y              Z        Z-ATOM   MASS   TYPE

    1  C        -0.555124       0.110184       0.000012       6    12.011  QM
    2  N         0.689760       0.002367      -0.000002       7    14.007  QM
    3  H        -1.381724       0.850536      -0.000074       1     1.008  QM
    4  H        -0.215483      -1.065708      -0.000057       1     1.008  QM
    5  H        -1.372921      -1.130716       0.000014       1     1.008  QM


 RMSQ FORCE :   0.0063070  MAXIMUM :   0.0000100  CONVERGED :NO 
 MAX FORCE  :   0.0168996  MAXIMUM :   0.0000150  CONVERGED :NO 

 NUMBER OF CONSTRAINED OPTIMIZATION CYCLES: 10
 
 TOTAL ENERGY = -94.362949701404
 
 
 CURRENT SPLINE LENGTH: 0.053 AMU^1/2*ANGSTROM
 IRC COORDINATE: 0.053 AMU^1/2*ANGSTROM

  ANGLE =       0.04  COS_ANGLE =       1.00


 IRC COORDINATES OF STEP 2 IN ANGSTROM

  NO.  ATOM        X              Y              Z        Z-ATOM   MASS   TYPE

    1  C        -0.559116       0.108986       0.000011       6    12.011  QM
    2  N         0.689606       0.000649      -0.000002       7    14.007  QM
    3  H        -1.377701       0.858978      -0.000071       1     1.008  QM
    4  H        -0.171549      -1.056680      -0.000057       1     1.008  QM
    5  H        -1.371162      -1.110035       0.000016       1     1.008  QM


 RMSQ FORCE :   0.0124418  MAXIMUM :   0.0000100  CONVERGED :NO 
 MAX FORCE  :   0.0334699  MAXIMUM :   0.0000150  CONVERGED :NO 

 NUMBER OF CONSTRAINED OPTIMIZATION CYCLES: 3
 
 TOTAL ENERGY = -94.365732963051
 
 
 CURRENT SPLINE LENGTH: 0.053 AMU^1/2*ANGSTROM
 IRC COORDINATE: 0.106 AMU^1/2*ANGSTROM

  ANGLE =       0.03  COS_ANGLE =       1.00


 IRC COORDINATES OF STEP 3 IN ANGSTROM

  NO.  ATOM        X              Y              Z        Z-ATOM   MASS   TYPE

    1  C        -0.563102       0.107933       0.000011       6    12.011  QM
    2  N         0.689339      -0.001105      -0.000002       7    14.007  QM
    3  H        -1.373391       0.867369      -0.000070       1     1.008  QM
    4  H        -0.127439      -1.048854      -0.000056       1     1.008  QM
    5  H        -1.368392      -1.089334       0.000018       1     1.008  QM


 RMSQ FORCE :   0.0181140  MAXIMUM :   0.0000100  CONVERGED :NO 
 MAX FORCE  :   0.0488379  MAXIMUM :   0.0000150  CONVERGED :NO 

 NUMBER OF CONSTRAINED OPTIMIZATION CYCLES: 3
 
 TOTAL ENERGY = -94.370291020876
 
 
 CURRENT SPLINE LENGTH: 0.053 AMU^1/2*ANGSTROM
 IRC COORDINATE: 0.159 AMU^1/2*ANGSTROM

  ANGLE =       0.03  COS_ANGLE =       1.00


 IRC COORDINATES OF STEP 4 IN ANGSTROM

  NO.  ATOM        X              Y              Z        Z-ATOM   MASS   TYPE

    1  C        -0.567075       0.107006       0.000011       6    12.011  QM
    2  N         0.688964      -0.002887      -0.000002       7    14.007  QM
    3  H        -1.368799       0.875702      -0.000068       1     1.008  QM
    4  H        -0.083230      -1.042097      -0.000056       1     1.008  QM
    5  H        -1.364635      -1.068616       0.000019       1     1.008  QM


 RMSQ FORCE :   0.0231013  MAXIMUM :   0.0000100  CONVERGED :NO 
 MAX FORCE  :   0.0623328  MAXIMUM :   0.0000150  CONVERGED :NO 

 NUMBER OF CONSTRAINED OPTIMIZATION CYCLES: 8
 
 TOTAL ENERGY = -94.376464968457
 
 
 CURRENT SPLINE LENGTH: 0.053 AMU^1/2*ANGSTROM
 IRC COORDINATE: 0.212 AMU^1/2*ANGSTROM

  ANGLE =       0.03  COS_ANGLE =       1.00


 IRC COORDINATES OF STEP 5 IN ANGSTROM

  NO.  ATOM        X              Y              Z        Z-ATOM   MASS   TYPE

    1  C        -0.571032       0.106186       0.000011       6    12.011  QM
    2  N         0.688484      -0.004688      -0.000002       7    14.007  QM
    3  H        -1.363923       0.883995      -0.000066       1     1.008  QM
    4  H        -0.038991      -1.036333      -0.000055       1     1.008  QM
    5  H        -1.359914      -1.047876       0.000020       1     1.008  QM


 RMSQ FORCE :   0.0272469  MAXIMUM :   0.0000100  CONVERGED :NO 
 MAX FORCE  :   0.0735007  MAXIMUM :   0.0000150  CONVERGED :NO 

 NUMBER OF CONSTRAINED OPTIMIZATION CYCLES: 3
 
 TOTAL ENERGY = -94.384034906918
 
 
 CURRENT SPLINE LENGTH: 0.053 AMU^1/2*ANGSTROM
 IRC COORDINATE: 0.265 AMU^1/2*ANGSTROM

  ANGLE =       0.03  COS_ANGLE =       1.00


 IRC COORDINATES OF STEP 6 IN ANGSTROM

  NO.  ATOM        X              Y              Z        Z-ATOM   MASS   TYPE

    1  C        -0.574972       0.105452       0.000011       6    12.011  QM
    2  N         0.687903      -0.006496      -0.000002       7    14.007  QM
    3  H        -1.358753       0.892269      -0.000064       1     1.008  QM
    4  H         0.005226      -1.031512      -0.000054       1     1.008  QM
    5  H        -1.354282      -1.027105       0.000021       1     1.008  QM


 RMSQ FORCE :   0.0304571  MAXIMUM :   0.0000100  CONVERGED :NO 
 MAX FORCE  :   0.0821075  MAXIMUM :   0.0000150  CONVERGED :NO 

 NUMBER OF CONSTRAINED OPTIMIZATION CYCLES: 5
 
 TOTAL ENERGY = -94.392740272959
 
 
 CURRENT SPLINE LENGTH: 0.053 AMU^1/2*ANGSTROM
 IRC COORDINATE: 0.318 AMU^1/2*ANGSTROM

  ANGLE =       0.03  COS_ANGLE =       1.00


 IRC COORDINATES OF STEP 7 IN ANGSTROM

  NO.  ATOM        X              Y              Z        Z-ATOM   MASS   TYPE

    1  C        -0.578896       0.104789       0.000011       6    12.011  QM
    2  N         0.687231      -0.008299      -0.000002       7    14.007  QM
    3  H        -1.353263       0.900554      -0.000063       1     1.008  QM
    4  H         0.049380      -1.027634      -0.000053       1     1.008  QM
    5  H        -1.347807      -1.006306       0.000022       1     1.008  QM


 RMSQ FORCE :   0.0326813  MAXIMUM :   0.0000100  CONVERGED :NO 
 MAX FORCE  :   0.0880449  MAXIMUM :   0.0000150  CONVERGED :NO 

 NUMBER OF CONSTRAINED OPTIMIZATION CYCLES: 5
 
 TOTAL ENERGY = -94.402295638784
 
 
 CURRENT SPLINE LENGTH: 0.053 AMU^1/2*ANGSTROM
 IRC COORDINATE: 0.370 AMU^1/2*ANGSTROM

  ANGLE =       0.03  COS_ANGLE =       1.00


 IRC COORDINATES OF STEP 8 IN ANGSTROM

  NO.  ATOM        X              Y              Z        Z-ATOM   MASS   TYPE

    1  C        -0.582807       0.104181       0.000011       6    12.011  QM
    2  N         0.686471      -0.010082      -0.000002       7    14.007  QM
    3  H        -1.347417       0.908893      -0.000061       1     1.008  QM
    4  H         0.093447      -1.024754      -0.000053       1     1.008  QM
    5  H        -1.340567      -0.985495       0.000022       1     1.008  QM


 RMSQ FORCE :   0.0339192  MAXIMUM :   0.0000100  CONVERGED :NO 
 MAX FORCE  :   0.0913400  MAXIMUM :   0.0000150  CONVERGED :NO 

 NUMBER OF CONSTRAINED OPTIMIZATION CYCLES: 5
 
 TOTAL ENERGY = -94.412406323824
 
 
 CURRENT SPLINE LENGTH: 0.053 AMU^1/2*ANGSTROM
 IRC COORDINATE: 0.423 AMU^1/2*ANGSTROM

  ANGLE =       0.03  COS_ANGLE =       1.00


 IRC COORDINATES OF STEP 9 IN ANGSTROM

  NO.  ATOM        X              Y              Z        Z-ATOM   MASS   TYPE

    1  C        -0.586700       0.103620       0.000011       6    12.011  QM
    2  N         0.685627      -0.011831      -0.000002       7    14.007  QM
    3  H        -1.341165       0.917332      -0.000059       1     1.008  QM
    4  H         0.137426      -1.022965      -0.000052       1     1.008  QM
    5  H        -1.332661      -0.964730       0.000022       1     1.008  QM


 RMSQ FORCE :   0.0342134  MAXIMUM :   0.0000100  CONVERGED :NO 
 MAX FORCE  :   0.0921059  MAXIMUM :   0.0000150  CONVERGED :NO 

 NUMBER OF CONSTRAINED OPTIMIZATION CYCLES: 10
 
 TOTAL ENERGY = -94.422783215273
 
 
 CURRENT SPLINE LENGTH: 0.053 AMU^1/2*ANGSTROM
 IRC COORDINATE: 0.476 AMU^1/2*ANGSTROM

  ANGLE =       0.03  COS_ANGLE =       1.00


 IRC COORDINATES OF STEP 10 IN ANGSTROM

  NO.  ATOM        X              Y              Z        Z-ATOM   MASS   TYPE

    1  C        -0.590575       0.103095       0.000011       6    12.011  QM
    2  N         0.684699      -0.013526      -0.000002       7    14.007  QM
    3  H        -1.334434       0.925932      -0.000057       1     1.008  QM
    4  H         0.181330      -1.022403      -0.000051       1     1.008  QM
    5  H        -1.324228      -0.944092       0.000022       1     1.008  QM


 RMSQ FORCE :   0.0336395  MAXIMUM :   0.0000100  CONVERGED :NO 
 MAX FORCE  :   0.0904835  MAXIMUM :   0.0000150  CONVERGED :NO 

 NUMBER OF CONSTRAINED OPTIMIZATION CYCLES: 3
 
 TOTAL ENERGY = -94.433156294185
 
 
 CURRENT SPLINE LENGTH: 0.053 AMU^1/2*ANGSTROM
 IRC COORDINATE: 0.529 AMU^1/2*ANGSTROM

  ANGLE =       0.03  COS_ANGLE =       1.00


 IRC COORDINATES OF STEP 11 IN ANGSTROM

  NO.  ATOM        X              Y              Z        Z-ATOM   MASS   TYPE

    1  C        -0.594430       0.102597       0.000011       6    12.011  QM
    2  N         0.683693      -0.015144      -0.000002       7    14.007  QM
    3  H        -1.327114       0.934763      -0.000054       1     1.008  QM
    4  H         0.225199      -1.023167      -0.000049       1     1.008  QM
    5  H        -1.315496      -0.923725       0.000022       1     1.008  QM


 RMSQ FORCE :   0.0323103  MAXIMUM :   0.0000100  CONVERGED :NO 
 MAX FORCE  :   0.0866862  MAXIMUM :   0.0000150  CONVERGED :NO 

 NUMBER OF CONSTRAINED OPTIMIZATION CYCLES: 7
 
 TOTAL ENERGY = -94.443286106508
 
 
 CURRENT SPLINE LENGTH: 0.053 AMU^1/2*ANGSTROM
 IRC COORDINATE: 0.582 AMU^1/2*ANGSTROM

  ANGLE =       0.03  COS_ANGLE =       1.00


 IRC COORDINATES OF STEP 12 IN ANGSTROM

  NO.  ATOM        X              Y              Z        Z-ATOM   MASS   TYPE

    1  C        -0.598223       0.102154       0.000011       6    12.011  QM
    2  N         0.682572      -0.016686      -0.000002       7    14.007  QM
    3  H        -1.319165       0.943852      -0.000052       1     1.008  QM
    4  H         0.269183      -1.025329      -0.000048       1     1.008  QM
    5  H        -1.306651      -0.903957       0.000022       1     1.008  QM


 RMSQ FORCE :   0.0303600  MAXIMUM :   0.0000100  CONVERGED :NO 
 MAX FORCE  :   0.0809946  MAXIMUM :   0.0000150  CONVERGED :NO 

 NUMBER OF CONSTRAINED OPTIMIZATION CYCLES: 9
 
 TOTAL ENERGY = -94.452963868265
 
 
 CURRENT SPLINE LENGTH: 0.053 AMU^1/2*ANGSTROM
 IRC COORDINATE: 0.635 AMU^1/2*ANGSTROM

  ANGLE =       0.04  COS_ANGLE =       1.00


 IRC COORDINATES OF STEP 13 IN ANGSTROM

  NO.  ATOM        X              Y              Z        Z-ATOM   MASS   TYPE

    1  C        -0.601941       0.101766       0.000011       6    12.011  QM
    2  N         0.681333      -0.018135      -0.000002       7    14.007  QM
    3  H        -1.310440       0.953272      -0.000049       1     1.008  QM
    4  H         0.313382      -1.028870      -0.000046       1     1.008  QM
    5  H        -1.298057      -0.885079       0.000022       1     1.008  QM


 RMSQ FORCE :   0.0279511  MAXIMUM :   0.0000100  CONVERGED :NO 
 MAX FORCE  :   0.0737382  MAXIMUM :   0.0000150  CONVERGED :NO 

 NUMBER OF CONSTRAINED OPTIMIZATION CYCLES: 7
 
 TOTAL ENERGY = -94.462043858954
 
 
 CURRENT SPLINE LENGTH: 0.053 AMU^1/2*ANGSTROM
 IRC COORDINATE: 0.688 AMU^1/2*ANGSTROM

  ANGLE =       0.04  COS_ANGLE =       1.00


 IRC COORDINATES OF STEP 14 IN ANGSTROM

  NO.  ATOM        X              Y              Z        Z-ATOM   MASS   TYPE

    1  C        -0.605548       0.101443       0.000011       6    12.011  QM
    2  N         0.679955      -0.019485      -0.000002       7    14.007  QM
    3  H        -1.300808       0.963082      -0.000047       1     1.008  QM
    4  H         0.357946      -1.033648      -0.000044       1     1.008  QM
    5  H        -1.290114      -0.867490       0.000022       1     1.008  QM


 RMSQ FORCE :   0.0252433  MAXIMUM :   0.0000100  CONVERGED :NO 
 MAX FORCE  :   0.0677102  MAXIMUM :   0.0000150  CONVERGED :NO 

 NUMBER OF CONSTRAINED OPTIMIZATION CYCLES: 7
 
 TOTAL ENERGY = -94.470406182254
 
 
 CURRENT SPLINE LENGTH: 0.053 AMU^1/2*ANGSTROM
 IRC COORDINATE: 0.741 AMU^1/2*ANGSTROM

  ANGLE =       0.05  COS_ANGLE =       1.00


 IRC COORDINATES OF STEP 15 IN ANGSTROM

  NO.  ATOM        X              Y              Z        Z-ATOM   MASS   TYPE

    1  C        -0.608997       0.101198       0.000011       6    12.011  QM
    2  N         0.678409      -0.020744      -0.000002       7    14.007  QM
    3  H        -1.290143       0.973315      -0.000044       1     1.008  QM
    4  H         0.403004      -1.039360      -0.000042       1     1.008  QM
    5  H        -1.283253      -0.851613       0.000022       1     1.008  QM


 RMSQ FORCE :   0.0224095  MAXIMUM :   0.0000100  CONVERGED :NO 
 MAX FORCE  :   0.0615317  MAXIMUM :   0.0000150  CONVERGED :NO 

 NUMBER OF CONSTRAINED OPTIMIZATION CYCLES: 8
 
 TOTAL ENERGY = -94.477980694317
 
 
 CURRENT SPLINE LENGTH: 0.053 AMU^1/2*ANGSTROM
 IRC COORDINATE: 0.794 AMU^1/2*ANGSTROM

  ANGLE =       0.06  COS_ANGLE =       1.00


 IRC COORDINATES OF STEP 16 IN ANGSTROM

  NO.  ATOM        X              Y              Z        Z-ATOM   MASS   TYPE

    1  C        -0.612242       0.101029       0.000011       6    12.011  QM
    2  N         0.676674      -0.021915      -0.000002       7    14.007  QM
    3  H        -1.278314       0.983988      -0.000041       1     1.008  QM
    4  H         0.448607      -1.045567      -0.000040       1     1.008  QM
    5  H        -1.277904      -0.837790       0.000022       1     1.008  QM


 RMSQ FORCE :   0.0196107  MAXIMUM :   0.0000100  CONVERGED :NO 
 MAX FORCE  :   0.0551964  MAXIMUM :   0.0000150  CONVERGED :NO 

 NUMBER OF CONSTRAINED OPTIMIZATION CYCLES: 11
 
 TOTAL ENERGY = -94.484740580645
 
 
 CURRENT SPLINE LENGTH: 0.053 AMU^1/2*ANGSTROM
 IRC COORDINATE: 0.847 AMU^1/2*ANGSTROM

  ANGLE =       0.07  COS_ANGLE =       1.00


 IRC COORDINATES OF STEP 17 IN ANGSTROM

  NO.  ATOM        X              Y              Z        Z-ATOM   MASS   TYPE

    1  C        -0.615240       0.100917       0.000011       6    12.011  QM
    2  N         0.674734      -0.023010      -0.000002       7    14.007  QM
    3  H        -1.265217       0.995088      -0.000037       1     1.008  QM
    4  H         0.494683      -1.051724      -0.000037       1     1.008  QM
    5  H        -1.274407      -0.826198       0.000022       1     1.008  QM


 RMSQ FORCE :   0.0169707  MAXIMUM :   0.0000100  CONVERGED :NO 
 MAX FORCE  :   0.0488291  MAXIMUM :   0.0000150  CONVERGED :NO 

 NUMBER OF CONSTRAINED OPTIMIZATION CYCLES: 6
 
 TOTAL ENERGY = -94.490695048527
 
 
 CURRENT SPLINE LENGTH: 0.053 AMU^1/2*ANGSTROM
 IRC COORDINATE: 0.900 AMU^1/2*ANGSTROM

  ANGLE =       0.07  COS_ANGLE =       1.00


 IRC COORDINATES OF STEP 18 IN ANGSTROM

  NO.  ATOM        X              Y              Z        Z-ATOM   MASS   TYPE

    1  C        -0.617955       0.100821       0.000011       6    12.011  QM
    2  N         0.672583      -0.024037      -0.000002       7    14.007  QM
    3  H        -1.250780       1.006571      -0.000033       1     1.008  QM
    4  H         0.541048      -1.057216      -0.000035       1     1.008  QM
    5  H        -1.272961      -0.816757       0.000022       1     1.008  QM


 RMSQ FORCE :   0.0145558  MAXIMUM :   0.0000100  CONVERGED :NO 
 MAX FORCE  :   0.0425209  MAXIMUM :   0.0000150  CONVERGED :NO 

 NUMBER OF CONSTRAINED OPTIMIZATION CYCLES: 9
 
 TOTAL ENERGY = -94.495878620926
 
 
 CURRENT SPLINE LENGTH: 0.053 AMU^1/2*ANGSTROM
 IRC COORDINATE: 0.953 AMU^1/2*ANGSTROM

  ANGLE =       0.07  COS_ANGLE =       1.00


 IRC COORDINATES OF STEP 19 IN ANGSTROM

  NO.  ATOM        X              Y              Z        Z-ATOM   MASS   TYPE

    1  C        -0.620374       0.100674       0.000011       6    12.011  QM
    2  N         0.670228      -0.024996      -0.000002       7    14.007  QM
    3  H        -1.234902       1.018359      -0.000029       1     1.008  QM
    4  H         0.587421      -1.061538      -0.000031       1     1.008  QM
    5  H        -1.273659      -0.809145       0.000022       1     1.008  QM


 RMSQ FORCE :   0.0123786  MAXIMUM :   0.0000100  CONVERGED :NO 
 MAX FORCE  :   0.0363607  MAXIMUM :   0.0000150  CONVERGED :NO 

 NUMBER OF CONSTRAINED OPTIMIZATION CYCLES: 4
 
 TOTAL ENERGY = -94.500338746797
 
 
 CURRENT SPLINE LENGTH: 0.053 AMU^1/2*ANGSTROM
 IRC COORDINATE: 1.005 AMU^1/2*ANGSTROM

  ANGLE =       0.07  COS_ANGLE =       1.00


 IRC COORDINATES OF STEP 20 IN ANGSTROM

  NO.  ATOM        X              Y              Z        Z-ATOM   MASS   TYPE

    1  C        -0.622493       0.100400       0.000011       6    12.011  QM
    2  N         0.667685      -0.025885      -0.000002       7    14.007  QM
    3  H        -1.217542       1.030372      -0.000025       1     1.008  QM
    4  H         0.633492      -1.064218      -0.000027       1     1.008  QM
    5  H        -1.276489      -0.802851       0.000022       1     1.008  QM


 RMSQ FORCE :   0.0104103  MAXIMUM :   0.0000100  CONVERGED :NO 
 MAX FORCE  :   0.0304131  MAXIMUM :   0.0000150  CONVERGED :NO 

 NUMBER OF CONSTRAINED OPTIMIZATION CYCLES: 7
 
 TOTAL ENERGY = -94.504124227459
 
 
 CURRENT SPLINE LENGTH: 0.053 AMU^1/2*ANGSTROM
 IRC COORDINATE: 1.058 AMU^1/2*ANGSTROM

  ANGLE =       0.07  COS_ANGLE =       1.00


 IRC COORDINATES OF STEP 21 IN ANGSTROM

  NO.  ATOM        X              Y              Z        Z-ATOM   MASS   TYPE

    1  C        -0.624325       0.099918       0.000011       6    12.011  QM
    2  N         0.664981      -0.026693      -0.000002       7    14.007  QM
    3  H        -1.198656       1.042497      -0.000020       1     1.008  QM
    4  H         0.678938      -1.064959      -0.000023       1     1.008  QM
    5  H        -1.281414      -0.797279       0.000022       1     1.008  QM


 RMSQ FORCE :   0.0086142  MAXIMUM :   0.0000100  CONVERGED :NO 
 MAX FORCE  :   0.0247551  MAXIMUM :   0.0000150  CONVERGED :NO 

 NUMBER OF CONSTRAINED OPTIMIZATION CYCLES: 5
 
 TOTAL ENERGY = -94.507281217800
 
 
 CURRENT SPLINE LENGTH: 0.053 AMU^1/2*ANGSTROM
 IRC COORDINATE: 1.111 AMU^1/2*ANGSTROM

  ANGLE =       0.07  COS_ANGLE =       1.00


 IRC COORDINATES OF STEP 22 IN ANGSTROM

  NO.  ATOM        X              Y              Z        Z-ATOM   MASS   TYPE

    1  C        -0.625891       0.099158       0.000011       6    12.011  QM
    2  N         0.662155      -0.027401      -0.000002       7    14.007  QM
    3  H        -1.178245       1.054586      -0.000015       1     1.008  QM
    4  H         0.723445      -1.063602      -0.000019       1     1.008  QM
    5  H        -1.288400      -0.791820       0.000022       1     1.008  QM


 RMSQ FORCE :   0.0069531  MAXIMUM :   0.0000100  CONVERGED :NO 
 MAX FORCE  :   0.0194497  MAXIMUM :   0.0000150  CONVERGED :NO 

 NUMBER OF CONSTRAINED OPTIMIZATION CYCLES: 5
 
 TOTAL ENERGY = -94.509852335492
 
 
 CURRENT SPLINE LENGTH: 0.053 AMU^1/2*ANGSTROM
 IRC COORDINATE: 1.164 AMU^1/2*ANGSTROM

  ANGLE =       0.07  COS_ANGLE =       1.00


 IRC COORDINATES OF STEP 23 IN ANGSTROM

  NO.  ATOM        X              Y              Z        Z-ATOM   MASS   TYPE

    1  C        -0.627220       0.098057       0.000011       6    12.011  QM
    2  N         0.659261      -0.027987      -0.000002       7    14.007  QM
    3  H        -1.156346       1.066462      -0.000011       1     1.008  QM
    4  H         0.766702      -1.060127      -0.000016       1     1.008  QM
    5  H        -1.297501      -0.785916       0.000023       1     1.008  QM


 RMSQ FORCE :   0.0053982  MAXIMUM :   0.0000100  CONVERGED :NO 
 MAX FORCE  :   0.0145546  MAXIMUM :   0.0000150  CONVERGED :NO 

 NUMBER OF CONSTRAINED OPTIMIZATION CYCLES: 4
 
 TOTAL ENERGY = -94.511878008462
 
 
 CURRENT SPLINE LENGTH: 0.053 AMU^1/2*ANGSTROM
 IRC COORDINATE: 1.217 AMU^1/2*ANGSTROM

  ANGLE =       0.08  COS_ANGLE =       1.00


 IRC COORDINATES OF STEP 24 IN ANGSTROM

  NO.  ATOM        X              Y              Z        Z-ATOM   MASS   TYPE

    1  C        -0.628349       0.096555       0.000011       6    12.011  QM
    2  N         0.656372      -0.028415      -0.000002       7    14.007  QM
    3  H        -1.133050       1.077962      -0.000007       1     1.008  QM
    4  H         0.808370      -1.054621      -0.000012       1     1.008  QM
    5  H        -1.308859      -0.779055       0.000023       1     1.008  QM


 RMSQ FORCE :   0.0039247  MAXIMUM :   0.0000100  CONVERGED :NO 
 MAX FORCE  :   0.0101157  MAXIMUM :   0.0000150  CONVERGED :NO 

 NUMBER OF CONSTRAINED OPTIMIZATION CYCLES: 6
 
 TOTAL ENERGY = -94.513395722129
 
 
 CURRENT SPLINE LENGTH: 0.053 AMU^1/2*ANGSTROM
 IRC COORDINATE: 1.270 AMU^1/2*ANGSTROM

  ANGLE =       0.08  COS_ANGLE =       1.00


 IRC COORDINATES OF STEP 25 IN ANGSTROM

  NO.  ATOM        X              Y              Z        Z-ATOM   MASS   TYPE

    1  C        -0.629333       0.094616       0.000011       6    12.011  QM
    2  N         0.653587      -0.028660      -0.000002       7    14.007  QM
    3  H        -1.108607       1.088847      -0.000005       1     1.008  QM
    4  H         0.848168      -1.047281      -0.000006       1     1.008  QM
    5  H        -1.322678      -0.770771       0.000018       1     1.008  QM


 RMSQ FORCE :   0.0025164  MAXIMUM :   0.0000100  CONVERGED :NO 
 MAX FORCE  :   0.0061626  MAXIMUM :   0.0000150  CONVERGED :NO 

 NUMBER OF CONSTRAINED OPTIMIZATION CYCLES: 10
 
 TOTAL ENERGY = -94.514437694886
 
 
 CURRENT SPLINE LENGTH: 0.053 AMU^1/2*ANGSTROM
 IRC COORDINATE: 1.323 AMU^1/2*ANGSTROM

  ANGLE =       0.09  COS_ANGLE =       1.00


 IRC COORDINATES OF STEP 26 IN ANGSTROM

  NO.  ATOM        X              Y              Z        Z-ATOM   MASS   TYPE

    1  C        -0.630247       0.092226      -0.000017       6    12.011  QM
    2  N         0.651039      -0.028701       0.000007       7    14.007  QM
    3  H        -1.083479       1.098839       0.000094       1     1.008  QM
    4  H         0.885880      -1.038403      -0.000028       1     1.008  QM
    5  H        -1.339231      -0.760593       0.000145       1     1.008  QM


 RMSQ FORCE :   0.0011657  MAXIMUM :   0.0000100  CONVERGED :NO 
 MAX FORCE  :   0.0026979  MAXIMUM :   0.0000150  CONVERGED :NO 

 NUMBER OF CONSTRAINED OPTIMIZATION CYCLES: 21
 
 TOTAL ENERGY = -94.515030456609
 
 
 CURRENT SPLINE LENGTH: 0.053 AMU^1/2*ANGSTROM
 IRC COORDINATE: 1.376 AMU^1/2*ANGSTROM

  ANGLE =       3.04  COS_ANGLE =      -1.00
 
 *** COORDINATES RELOADED ***

  ANGLE =       0.07  COS_ANGLE =       1.00


 IRC COORDINATES OF STEP 27 IN ANGSTROM

  NO.  ATOM        X              Y              Z        Z-ATOM   MASS   TYPE

    1  C        -0.630707       0.090881      -0.000000       6    12.011  QM
    2  N         0.649889      -0.028655      -0.000000       7    14.007  QM
    3  H        -1.070873       1.103438       0.000043       1     1.008  QM
    4  H         0.903984      -1.033494      -0.000005       1     1.008  QM
    5  H        -1.348495      -0.754734       0.000065       1     1.008  QM


 RMSQ FORCE :   0.0005116  MAXIMUM :   0.0000100  CONVERGED :NO 
 MAX FORCE  :   0.0011312  MAXIMUM :   0.0000150  CONVERGED :NO 

 NUMBER OF CONSTRAINED OPTIMIZATION CYCLES: 4
 
 TOTAL ENERGY = -94.515165395619
 
 
 CURRENT SPLINE LENGTH: 0.026 AMU^1/2*ANGSTROM
 IRC COORDINATE: 1.455 AMU^1/2*ANGSTROM
 
 
 *** COORDINATES RELOADED ***

  ANGLE =       0.07  COS_ANGLE =       1.00


 IRC COORDINATES OF STEP 28 IN ANGSTROM

  NO.  ATOM        X              Y              Z        Z-ATOM   MASS   TYPE

    1  C        -0.630944       0.090150       0.000004       6    12.011  QM
    2  N         0.649372      -0.028602      -0.000002       7    14.007  QM
    3  H        -1.064618       1.105586       0.000033       1     1.008  QM
    4  H         0.912744      -1.030950       0.000004       1     1.008  QM
    5  H        -1.353531      -0.751488       0.000045       1     1.008  QM


 RMSQ FORCE :   0.0001919  MAXIMUM :   0.0000100  CONVERGED :NO 
 MAX FORCE  :   0.0004297  MAXIMUM :   0.0000150  CONVERGED :NO 

 NUMBER OF CONSTRAINED OPTIMIZATION CYCLES: 2
 
 TOTAL ENERGY = -94.515193617921
 
 
 CURRENT SPLINE LENGTH: 0.013 AMU^1/2*ANGSTROM
 IRC COORDINATE: 1.468 AMU^1/2*ANGSTROM
 
 
 *** COORDINATES RELOADED ***

  ANGLE =       0.03  COS_ANGLE =       1.00


 IRC COORDINATES OF STEP 29 IN ANGSTROM

  NO.  ATOM        X              Y              Z        Z-ATOM   MASS   TYPE

    1  C        -0.631069       0.089748       0.000010       6    12.011  QM
    2  N         0.649153      -0.028551      -0.000003       7    14.007  QM
    3  H        -1.061523       1.106597       0.000009       1     1.008  QM
    4  H         0.916929      -1.029681       0.000000       1     1.008  QM
    5  H        -1.356296      -0.749694       0.000023       1     1.008  QM


 RMSQ FORCE :   0.0000334  MAXIMUM :   0.0000100  CONVERGED :NO 
 MAX FORCE  :   0.0000766  MAXIMUM :   0.0000150  CONVERGED :NO 

 NUMBER OF CONSTRAINED OPTIMIZATION CYCLES: 1
 
 TOTAL ENERGY = -94.515198074893
 
 
 CURRENT SPLINE LENGTH: 0.007 AMU^1/2*ANGSTROM
 IRC COORDINATE: 1.475 AMU^1/2*ANGSTROM
 
 
 *** COORDINATES RELOADED ***
 
 
 *** COORDINATES RELOADED ***

  ANGLE =       3.08  COS_ANGLE =      -1.00


 IRC COORDINATES OF STEP 30 IN ANGSTROM

  NO.  ATOM        X              Y              Z        Z-ATOM   MASS   TYPE

    1  C        -0.631123       0.089585       0.000010       6    12.011  QM
    2  N         0.649065      -0.028533      -0.000003       7    14.007  QM
    3  H        -1.060286       1.106993       0.000009       1     1.008  QM
    4  H         0.918603      -1.029177       0.000003       1     1.008  QM
    5  H        -1.357403      -0.748975       0.000019       1     1.008  QM


 RMSQ FORCE :   0.0000300  MAXIMUM :   0.0000100  CONVERGED :NO 
 MAX FORCE  :   0.0000652  MAXIMUM :   0.0000150  CONVERGED :NO 

 NUMBER OF CONSTRAINED OPTIMIZATION CYCLES: 1
 
 TOTAL ENERGY = -94.515198070868
 
 
 CURRENT SPLINE LENGTH: 0.003 AMU^1/2*ANGSTROM
 IRC COORDINATE: 1.478 AMU^1/2*ANGSTROM
 
 
 *** IRC PATH GENERATION FINISHED ***
 
 
 *** CONVERGED BY MINIMUM IRC STEP SIZE ***
 
 
 *** IRC PATH IN AMU^1/2*ANGSTROM ***
 
 IRC STEP  IRC COORDINATE   IRC ENERGY   No.REDO
     0        0.000000      -94.362021
     1        0.052918      -94.362950
     2        0.105835      -94.365733
     3        0.158753      -94.370291
     4        0.211671      -94.376465
     5        0.264589      -94.384035
     6        0.317506      -94.392740
     7        0.370424      -94.402296
     8        0.423342      -94.412406
     9        0.476259      -94.422783
    10        0.529177      -94.433156
    11        0.582095      -94.443286
    12        0.635013      -94.452964
    13        0.687930      -94.462044
    14        0.740848      -94.470406
    15        0.793766      -94.477981
    16        0.846684      -94.484741
    17        0.899601      -94.490695
    18        0.952519      -94.495879
    19        1.005437      -94.500339
    20        1.058354      -94.504124
    21        1.111272      -94.507281
    22        1.164190      -94.509852
    23        1.217108      -94.511878
    24        1.270025      -94.513396
    25        1.322943      -94.514438
    26        1.375861      -94.515030
    27        1.455237      -94.515165
    28        1.468467      -94.515194
    29        1.475081      -94.515198
    30        1.477727      -94.515198
                                                                                

 IRC PATH                         STEP TIME:   368.673  TOTAL TIME:     369.226
 
 TIMING STATISTICS (SECONDS)
 

 TIMER ENTRY                    NUMBER OF CALLS   CUMUL. CPU TIME   CONTRIBUT.

 INITIALIZATION                              1             0.034         0.0 %
 INPUT                                       1             0.046         0.0 %
 DIAGONALIZATION                          2900             0.203         0.1 %
 SYMMETRY ANALYSIS                         534             0.013         0.0 %
 CORE INTEGRALS                            534            14.127         3.8 %
 ORTHOGONALIZATION MATRIX                  534             0.856         0.2 %
 MPI DIAGONALIZATION                      8691            14.301         3.9 %
                         ON NODE             1            14.939
                         ON NODE             2            14.978
                         ON NODE             3            14.950
                         ON NODE             4            15.065
                         ON NODE             5            15.014
                         ON NODE             6            15.082
                         ON NODE             7            14.889
                         ON NODE             8            15.067
                         ON NODE             9            15.015
                         ON NODE            10            15.028
                         ON NODE            11            15.047
                         ON NODE            12            15.106
                         ON NODE            13            15.082
                         ON NODE            14            15.068
                         ON NODE            15            15.069
                         ON NODE            16            15.023
                         ON NODE            17            15.085
                         ON NODE            18            15.087
                         ON NODE            19            15.096
                         ON NODE            20            15.129
                         ON NODE            21            15.099
                         ON NODE            22            15.075
                         ON NODE            23            15.088
           AVERAGE PER PROCESSOR                          15.016
 MPI AUXILIARY FUNCTION FIT              15640            41.420        11.2 %
                         ON NODE             1            44.076
                         ON NODE             2            44.151
                         ON NODE             3            44.027
                         ON NODE             4            41.007
                         ON NODE             5            44.158
                         ON NODE             6            44.090
                         ON NODE             7            44.005
                         ON NODE             8            41.225
                         ON NODE             9            44.135
                         ON NODE            10            44.205
                         ON NODE            11            44.272
                         ON NODE            12            44.439
                         ON NODE            13            43.956
                         ON NODE            14            44.153
                         ON NODE            15            44.048
                         ON NODE            16            45.013
                         ON NODE            17            44.126
                         ON NODE            18            44.251
                         ON NODE            19            44.089
                         ON NODE            20            44.460
                         ON NODE            21            44.020
                         ON NODE            22            44.188
                         ON NODE            23            43.981
           AVERAGE PER PROCESSOR                          43.813
 MPI CORE HAMILTONIAN                      534             0.834         0.2 %
                         ON NODE             1             0.737
                         ON NODE             2             0.726
                         ON NODE             3             0.735
                         ON NODE             4             0.761
                         ON NODE             5             0.724
                         ON NODE             6             0.633
                         ON NODE             7             0.704
                         ON NODE             8             0.693
                         ON NODE             9             0.714
                         ON NODE            10             0.694
                         ON NODE            11             0.728
                         ON NODE            12             0.752
                         ON NODE            13             0.734
                         ON NODE            14             0.689
                         ON NODE            15             0.731
                         ON NODE            16             0.710
                         ON NODE            17             0.701
                         ON NODE            18             0.725
                         ON NODE            19             0.717
                         ON NODE            20             0.676
                         ON NODE            21             0.700
                         ON NODE            22             0.707
                         ON NODE            23             0.720
           AVERAGE PER PROCESSOR                           0.718
 SCF ITERATION                             534           249.387        67.5 %
 MPI NEAR J CALCULATION                   7553            11.195         3.0 %
                         ON NODE             1             7.784
                         ON NODE             2             7.768
                         ON NODE             3             7.719
                         ON NODE             4             7.742
                         ON NODE             5             7.745
                         ON NODE             6             4.408
                         ON NODE             7             7.843
                         ON NODE             8             7.757
                         ON NODE             9             7.755
                         ON NODE            10             7.823
                         ON NODE            11             7.831
                         ON NODE            12             7.913
                         ON NODE            13             7.852
                         ON NODE            14             7.865
                         ON NODE            15             7.814
                         ON NODE            16             7.756
                         ON NODE            17             7.730
                         ON NODE            18             7.773
                         ON NODE            19             7.835
                         ON NODE            20             7.766
                         ON NODE            21             7.832
                         ON NODE            22             7.860
                         ON NODE            23             7.841
           AVERAGE PER PROCESSOR                           7.800
 MPI FAR J CALCULATION                    7553             7.163         1.9 %
                         ON NODE             1             6.154
                         ON NODE             2             7.295
                         ON NODE             3             6.831
                         ON NODE             4             7.334
                         ON NODE             5             6.837
                         ON NODE             6            10.603
                         ON NODE             7             6.809
                         ON NODE             8             6.849
                         ON NODE             9             5.076
                         ON NODE            10             6.614
                         ON NODE            11             6.900
                         ON NODE            12             6.882
                         ON NODE            13             7.198
                         ON NODE            14             7.177
                         ON NODE            15             6.222
                         ON NODE            16             7.226
                         ON NODE            17             6.573
                         ON NODE            18             5.581
                         ON NODE            19             7.119
                         ON NODE            20             6.216
                         ON NODE            21             7.155
                         ON NODE            22             6.440
                         ON NODE            23             6.191
           AVERAGE PER PROCESSOR                           6.852
 GRID INITIALIZATION                        36             0.150         0.0 %
 FIXED GRID GENERATION                      36             0.002         0.0 %
 MPI XC POTENTIAL                         7553           103.200        28.0 %
                         ON NODE             1           100.994
                         ON NODE             2           100.273
                         ON NODE             3           101.347
                         ON NODE             4           100.058
                         ON NODE             5           100.181
                         ON NODE             6           100.465
                         ON NODE             7           102.371
                         ON NODE             8           102.771
                         ON NODE             9            99.978
                         ON NODE            10           101.434
                         ON NODE            11           100.020
                         ON NODE            12           101.424
                         ON NODE            13            98.608
                         ON NODE            14            98.152
                         ON NODE            15            98.114
                         ON NODE            16           101.499
                         ON NODE            17           101.553
                         ON NODE            18           101.389
                         ON NODE            19            99.515
                         ON NODE            20           101.176
                         ON NODE            21            97.810
                         ON NODE            22            97.869
                         ON NODE            23            97.650
           AVERAGE PER PROCESSOR                         100.327
 MPI NEAR ERI CALCULATION                 7553            10.336         2.8 %
                         ON NODE             1             7.252
                         ON NODE             2             7.239
                         ON NODE             3             7.255
                         ON NODE             4             3.729
                         ON NODE             5             7.276
                         ON NODE             6             7.247
                         ON NODE             7             7.260
                         ON NODE             8             7.285
                         ON NODE             9             7.233
                         ON NODE            10             7.247
                         ON NODE            11             7.281
                         ON NODE            12             7.251
                         ON NODE            13             7.256
                         ON NODE            14             7.066
                         ON NODE            15             7.244
                         ON NODE            16             7.272
                         ON NODE            17             7.258
                         ON NODE            18             7.253
                         ON NODE            19             7.247
                         ON NODE            20             7.255
                         ON NODE            21             7.246
                         ON NODE            22             7.236
                         ON NODE            23             7.253
           AVERAGE PER PROCESSOR                           7.228
 MPI FAR ERI CALCULATION                  7553             3.782         1.0 %
                         ON NODE             1             3.783
                         ON NODE             2             3.839
                         ON NODE             3             3.748
                         ON NODE             4             7.192
                         ON NODE             5             3.725
                         ON NODE             6             3.852
                         ON NODE             7             3.814
                         ON NODE             8             3.670
                         ON NODE             9             3.569
                         ON NODE            10             3.782
                         ON NODE            11             3.734
                         ON NODE            12             3.654
                         ON NODE            13             2.017
                         ON NODE            14             3.738
                         ON NODE            15             3.709
                         ON NODE            16             3.788
                         ON NODE            17             3.017
                         ON NODE            18             3.031
                         ON NODE            19             3.557
                         ON NODE            20             3.003
                         ON NODE            21             3.698
                         ON NODE            22             2.442
                         ON NODE            23             2.583
           AVERAGE PER PROCESSOR                           3.614
 MPI MATRIX MULTIPLICATION               22659            13.850         3.8 %
                         ON NODE             1            14.692
                         ON NODE             2            14.678
                         ON NODE             3            14.682
                         ON NODE             4            14.685
                         ON NODE             5            14.670
                         ON NODE             6            14.705
                         ON NODE             7            14.717
                         ON NODE             8            14.707
                         ON NODE             9            14.712
                         ON NODE            10            14.718
                         ON NODE            11            14.701
                         ON NODE            12            14.708
                         ON NODE            13            14.694
                         ON NODE            14            14.705
                         ON NODE            15            14.751
                         ON NODE            16            14.737
                         ON NODE            17            14.778
                         ON NODE            18            14.711
                         ON NODE            19            14.704
                         ON NODE            20            14.684
                         ON NODE            21            14.682
                         ON NODE            22            14.729
                         ON NODE            23            14.710
           AVERAGE PER PROCESSOR                          14.671
 IRC PATH                                    1           368.673        99.8 %
 OPTIMIZATION CYCLE                          1           368.673        99.8 %
 ENERGY GRADIENTS                          503            22.061         6.0 %
 MPI XC ENERGY GRADIENTS                   503            14.664         4.0 %
                         ON NODE             1            14.423
                         ON NODE             2            14.421
                         ON NODE             3            14.419
                         ON NODE             4            14.405
                         ON NODE             5            14.417
                         ON NODE             6            14.398
                         ON NODE             7            14.422
                         ON NODE             8            14.382
                         ON NODE             9            14.361
                         ON NODE            10            14.390
                         ON NODE            11            14.409
                         ON NODE            12            14.545
                         ON NODE            13            14.322
                         ON NODE            14            14.276
                         ON NODE            15            14.306
                         ON NODE            16            14.548
                         ON NODE            17            14.463
                         ON NODE            18            14.428
                         ON NODE            19            14.414
                         ON NODE            20            14.526
                         ON NODE            21            14.278
                         ON NODE            22            14.285
                         ON NODE            23            14.281
           AVERAGE PER PROCESSOR                          14.407
 MPI NEAR ERI GRADIENTS                    503             1.391         0.4 %
                         ON NODE             1             1.314
                         ON NODE             2             1.321
                         ON NODE             3             1.305
                         ON NODE             4             1.316
                         ON NODE             5             1.324
                         ON NODE             6             1.062
                         ON NODE             7             1.325
                         ON NODE             8             1.324
                         ON NODE             9             1.313
                         ON NODE            10             1.329
                         ON NODE            11             1.330
                         ON NODE            12             1.298
                         ON NODE            13             1.329
                         ON NODE            14             1.312
                         ON NODE            15             1.320
                         ON NODE            16             1.319
                         ON NODE            17             1.310
                         ON NODE            18             1.319
                         ON NODE            19             1.321
                         ON NODE            20             1.340
                         ON NODE            21             1.325
                         ON NODE            22             1.315
                         ON NODE            23             1.321
           AVERAGE PER PROCESSOR                           1.312
 MPI FAR ERI GRADIENTS                     503             0.459         0.1 %
                         ON NODE             1             0.455
                         ON NODE             2             0.458
                         ON NODE             3             0.455
                         ON NODE             4             0.459
                         ON NODE             5             0.451
                         ON NODE             6             0.703
                         ON NODE             7             0.457
                         ON NODE             8             0.447
                         ON NODE             9             0.384
                         ON NODE            10             0.453
                         ON NODE            11             0.446
                         ON NODE            12             0.413
                         ON NODE            13             0.455
                         ON NODE            14             0.460
                         ON NODE            15             0.361
                         ON NODE            16             0.442
                         ON NODE            17             0.434
                         ON NODE            18             0.428
                         ON NODE            19             0.447
                         ON NODE            20             0.454
                         ON NODE            21             0.450
                         ON NODE            22             0.285
                         ON NODE            23             0.367
           AVERAGE PER PROCESSOR                           0.443
 MPI CORE HAMILTONIAN GRADIENTS            503             0.871         0.2 %
                         ON NODE             1             0.989
                         ON NODE             2             0.767
                         ON NODE             3             0.992
                         ON NODE             4             0.985
                         ON NODE             5             0.999
                         ON NODE             6             0.990
                         ON NODE             7             0.987
                         ON NODE             8             0.997
                         ON NODE             9             1.073
                         ON NODE            10             0.987
                         ON NODE            11             0.989
                         ON NODE            12             1.044
                         ON NODE            13             0.996
                         ON NODE            14             0.990
                         ON NODE            15             1.074
                         ON NODE            16             0.994
                         ON NODE            17             1.016
                         ON NODE            18             1.015
                         ON NODE            19             0.997
                         ON NODE            20             0.994
                         ON NODE            21             0.996
                         ON NODE            22             1.155
                         ON NODE            23             1.081
           AVERAGE PER PROCESSOR                           0.999
 MATRIX MULTIPLICATION                    8860             0.067         0.0 %
 START GUESS                                35            63.791        17.3 %
 NULLSPACE                                  35             0.070         0.0 %

 FINAL TIMING           DATE: TUE NOV 19 08:54:22 2024  TOTAL TIME:     369.228
