# Supplementary material for: Constrained Structure Minimizations on Hyperspheres for Minimum Energy Path Following
Source: J Chem Inf Model. 2025 Apr 1;65(7):3488–501. doi: 10.1021/acs.jcim.4c02351 (PMC12004539; doi:10.1021/acs.jcim.4c02351)
Supplement: Supplementary file 1 — ci4c02351_si_001.zip [file ci4c02351_si_001.zip › data_availability/rxn3/outputs/IRC/rxn3-irc.mol]

    5
 TRAJECTORY GEOMETRY     -94.362950
  C     -0.555124    0.110184    0.000012
  N      0.689760    0.002367   -0.000002
  H     -1.381724    0.850536   -0.000074
  H     -0.215483   -1.065708   -0.000057
  H     -1.372921   -1.130716    0.000014
    5
 TRAJECTORY GEOMETRY     -94.365733
  C     -0.559116    0.108986    0.000011
  N      0.689606    0.000649   -0.000002
  H     -1.377701    0.858978   -0.000071
  H     -0.171549   -1.056680   -0.000057
  H     -1.371162   -1.110035    0.000016
    5
 TRAJECTORY GEOMETRY     -94.370291
  C     -0.563102    0.107933    0.000011
  N      0.689339   -0.001105   -0.000002
  H     -1.373391    0.867369   -0.000070
  H     -0.127439   -1.048854   -0.000056
  H     -1.368392   -1.089334    0.000018
    5
 TRAJECTORY GEOMETRY     -94.376465
  C     -0.567075    0.107006    0.000011
  N      0.688964   -0.002887   -0.000002
  H     -1.368799    0.875702   -0.000068
  H     -0.083230   -1.042097   -0.000056
  H     -1.364635   -1.068616    0.000019
    5
 TRAJECTORY GEOMETRY     -94.384035
  C     -0.571032    0.106186    0.000011
  N      0.688484   -0.004688   -0.000002
  H     -1.363923    0.883995   -0.000066
  H     -0.038991   -1.036333   -0.000055
  H     -1.359914   -1.047876    0.000020
    5
 TRAJECTORY GEOMETRY     -94.392740
  C     -0.574972    0.105452    0.000011
  N      0.687903   -0.006496   -0.000002
  H     -1.358753    0.892269   -0.000064
  H      0.005226   -1.031512   -0.000054
  H     -1.354282   -1.027105    0.000021
    5
 TRAJECTORY GEOMETRY     -94.402296
  C     -0.578896    0.104789    0.000011
  N      0.687231   -0.008299   -0.000002
  H     -1.353263    0.900554   -0.000063
  H      0.049380   -1.027634   -0.000053
  H     -1.347807   -1.006306    0.000022
    5
 TRAJECTORY GEOMETRY     -94.412406
  C     -0.582807    0.104181    0.000011
  N      0.686471   -0.010082   -0.000002
  H     -1.347417    0.908893   -0.000061
  H      0.093447   -1.024754   -0.000053
  H     -1.340567   -0.985495    0.000022
    5
 TRAJECTORY GEOMETRY     -94.422783
  C     -0.586700    0.103620    0.000011
  N      0.685627   -0.011831   -0.000002
  H     -1.341165    0.917332   -0.000059
  H      0.137426   -1.022965   -0.000052
  H     -1.332661   -0.964730    0.000022
    5
 TRAJECTORY GEOMETRY     -94.433156
  C     -0.590575    0.103095    0.000011
  N      0.684699   -0.013526   -0.000002
  H     -1.334434    0.925932   -0.000057
  H      0.181330   -1.022403   -0.000051
  H     -1.324228   -0.944092    0.000022
    5
 TRAJECTORY GEOMETRY     -94.443286
  C     -0.594430    0.102597    0.000011
  N      0.683693   -0.015144   -0.000002
  H     -1.327114    0.934763   -0.000054
  H      0.225199   -1.023167   -0.000049
  H     -1.315496   -0.923725    0.000022
    5
 TRAJECTORY GEOMETRY     -94.452964
  C     -0.598223    0.102154    0.000011
  N      0.682572   -0.016686   -0.000002
  H     -1.319165    0.943852   -0.000052
  H      0.269183   -1.025329   -0.000048
  H     -1.306651   -0.903957    0.000022
    5
 TRAJECTORY GEOMETRY     -94.462044
  C     -0.601941    0.101766    0.000011
  N      0.681333   -0.018135   -0.000002
  H     -1.310440    0.953272   -0.000049
  H      0.313382   -1.028870   -0.000046
  H     -1.298057   -0.885079    0.000022
    5
 TRAJECTORY GEOMETRY     -94.470406
  C     -0.605548    0.101443    0.000011
  N      0.679955   -0.019485   -0.000002
  H     -1.300808    0.963082   -0.000047
  H      0.357946   -1.033648   -0.000044
  H     -1.290114   -0.867490    0.000022
    5
 TRAJECTORY GEOMETRY     -94.477981
  C     -0.608997    0.101198    0.000011
  N      0.678409   -0.020744   -0.000002
  H     -1.290143    0.973315   -0.000044
  H      0.403004   -1.039360   -0.000042
  H     -1.283253   -0.851613    0.000022
    5
 TRAJECTORY GEOMETRY     -94.484741
  C     -0.612242    0.101029    0.000011
  N      0.676674   -0.021915   -0.000002
  H     -1.278314    0.983988   -0.000041
  H      0.448607   -1.045567   -0.000040
  H     -1.277904   -0.837790    0.000022
    5
 TRAJECTORY GEOMETRY     -94.490695
  C     -0.615240    0.100917    0.000011
  N      0.674734   -0.023010   -0.000002
  H     -1.265217    0.995088   -0.000037
  H      0.494683   -1.051724   -0.000037
  H     -1.274407   -0.826198    0.000022
    5
 TRAJECTORY GEOMETRY     -94.495879
  C     -0.617955    0.100821    0.000011
  N      0.672583   -0.024037   -0.000002
  H     -1.250780    1.006571   -0.000033
  H      0.541048   -1.057216   -0.000035
  H     -1.272961   -0.816757    0.000022
    5
 TRAJECTORY GEOMETRY     -94.500339
  C     -0.620374    0.100674    0.000011
  N      0.670228   -0.024996   -0.000002
  H     -1.234902    1.018359   -0.000029
  H      0.587421   -1.061538   -0.000031
  H     -1.273659   -0.809145    0.000022
    5
 TRAJECTORY GEOMETRY     -94.504124
  C     -0.622493    0.100400    0.000011
  N      0.667685   -0.025885   -0.000002
  H     -1.217542    1.030372   -0.000025
  H      0.633492   -1.064218   -0.000027
  H     -1.276489   -0.802851    0.000022
    5
 TRAJECTORY GEOMETRY     -94.507281
  C     -0.624325    0.099918    0.000011
  N      0.664981   -0.026693   -0.000002
  H     -1.198656    1.042497   -0.000020
  H      0.678938   -1.064959   -0.000023
  H     -1.281414   -0.797279    0.000022
    5
 TRAJECTORY GEOMETRY     -94.509852
  C     -0.625891    0.099158    0.000011
  N      0.662155   -0.027401   -0.000002
  H     -1.178245    1.054586   -0.000015
  H      0.723445   -1.063602   -0.000019
  H     -1.288400   -0.791820    0.000022
    5
 TRAJECTORY GEOMETRY     -94.511878
  C     -0.627220    0.098057    0.000011
  N      0.659261   -0.027987   -0.000002
  H     -1.156346    1.066462   -0.000011
  H      0.766702   -1.060127   -0.000016
  H     -1.297501   -0.785916    0.000023
    5
 TRAJECTORY GEOMETRY     -94.513396
  C     -0.628349    0.096555    0.000011
  N      0.656372   -0.028415   -0.000002
  H     -1.133050    1.077962   -0.000007
  H      0.808370   -1.054621   -0.000012
  H     -1.308859   -0.779055    0.000023
    5
 TRAJECTORY GEOMETRY     -94.514438
  C     -0.629333    0.094616    0.000011
  N      0.653587   -0.028660   -0.000002
  H     -1.108607    1.088847   -0.000005
  H      0.848168   -1.047281   -0.000006
  H     -1.322678   -0.770771    0.000018
    5
 TRAJECTORY GEOMETRY     -94.515030
  C     -0.630247    0.092226   -0.000017
  N      0.651039   -0.028701    0.000007
  H     -1.083479    1.098839    0.000094
  H      0.885880   -1.038403   -0.000028
  H     -1.339231   -0.760593    0.000145
    5
 TRAJECTORY GEOMETRY     -94.515165
  C     -0.630707    0.090881   -0.000000
  N      0.649889   -0.028655   -0.000000
  H     -1.070873    1.103438    0.000043
  H      0.903984   -1.033494   -0.000005
  H     -1.348495   -0.754734    0.000065
    5
 TRAJECTORY GEOMETRY     -94.515194
  C     -0.630944    0.090150    0.000004
  N      0.649372   -0.028602   -0.000002
  H     -1.064618    1.105586    0.000033
  H      0.912744   -1.030950    0.000004
  H     -1.353531   -0.751488    0.000045
    5
 TRAJECTORY GEOMETRY     -94.515198
  C     -0.631069    0.089748    0.000010
  N      0.649153   -0.028551   -0.000003
  H     -1.061523    1.106597    0.000009
  H      0.916929   -1.029681    0.000000
  H     -1.356296   -0.749694    0.000023
    5
 TRAJECTORY GEOMETRY     -94.515198
  C     -0.631123    0.089585    0.000010
  N      0.649065   -0.028533   -0.000003
  H     -1.060286    1.106993    0.000009
  H      0.918603   -1.029177    0.000003
  H     -1.357403   -0.748975    0.000019
