# Supplementary material for: Constrained Structure Minimizations on Hyperspheres for Minimum Energy Path Following
Source: J Chem Inf Model. 2025 Apr 1;65(7):3488–501. doi: 10.1021/acs.jcim.4c02351 (PMC12004539; doi:10.1021/acs.jcim.4c02351)
Supplement: Supplementary file 1 — ci4c02351_si_001.zip [file ci4c02351_si_001.zip › data_availability/rxn3/outputs/IRC/irc-full.out]

 Executing /home/jasa/demon/6.2.4/object.mpi/deMon.6.2.4.mpi.

node05
node05
node05
node05
node05
node05
node05
node05
node05
node05
node05
node05
node05
node05
node05
node05
node05
node05
node05
node05
node05
node05
node05
node05
(node05:0,1,2,3,4,5,6,7,8,9,10,11,12,13,14,15,16,17,18,19,20,21,22,23)

real	14m9.189s
user	269m59.263s
sys	69m10.700s
28M	.
 ******************************************************************************
 ******************************************************************************
 ***                                                                        ***
 ***                              PROGRAM deMon2k                           ***
 ***                                                                        ***
 ***                        (VERSION 6.2.4, Sep. 2023)                      ***
 ***                                                                        ***
 ***     COPYRIGHT (C) BY THE INTERNATIONAL DEMON DEVELOPERS COMMUNITY      ***
 ***                                                                        ***
 ***  AUTHORS: A.M. Koster, G. Geudtner, A. Alvarez-Ibarra, M.C. Amirani,   ***
 ***           P. Calaminici, A.A.M. Carranza, M.E. Casida, J. Carmona-     ***
 ***           Espindola, J. Cuny, F.A. Delesma, R. Delgado-Venegas, V.D.   ***
 ***           Dominguez, R. Flores-Moreno, G.U. Gamboa, A. Goursot, T.     ***
 ***           Heine, K. Hermann, A. Ipatov, F. Janetzko, A. de la Lande,   ***
 ***           F. Louisnard, J. Martin del Campo, N. Pedroza Montero, L.G.  ***
 ***           M. Pettersson, D. Mejia-Rodriguez, J. Reveles, J. Vasquez-   ***
 ***           Perez, A. Vela, B. Zuniga-Gutierrez and D.R. Salahub         ***
 ***                                                                        ***
 ******************************************************************************
 ******************************************************************************
                                                                                

 FIRST TIMING           DATE: TUE NOV 19 09:55:49 2024  TOTAL TIME:       0.105
                                                                                

 INITIALIZATION                   STEP TIME:     0.035  TOTAL TIME:       0.142

 ******************************************************************************

 IRC REVERSE EXTEND RXN4

 ******************************************************************************

 
 *** THE RESTART FILE WILL BE READ ***
 
 
 *** MOLECULAR SIMULATION DATA ***
 
 MOLECULAR CHARGE: 0
 NUMBER OF ATOMS: 5
 MOLECULAR SIMULATION TYPE: QM ONLY
 
 *** MOLECULAR QM DATA ***
 
 MULTIPLICITY: 1
 NUMBER OF QM ATOMS: 5
 NUMBER OF ELECTRONS: 16
 
 *** SCF OPTIONS ***
 
 SCF THEORY: RESTRICTED KOHN-SHAM (RKS)
 DIAGONALIZER: RS
 START GUESS: RESTART DENSITY
 SCF TOLERANCE: 0.100E-08
 POTENTIAL DENSITY: FITTED DENSITY
 NUMBER OF SCF ITERATIONS: 1000
 DIIS ACCELERATION: ON
 XC-POTENTIAL: PBE96 - PBE
 GRID TECHNIQUE: FIXED
 GRID PRUNING: ON
 GRID METHOD: DIRECT
 GRID TYPE: (99,590)p
 ATOMIC WEIGHT FUNCTION: BECKE SCREENED
 RADIAL QUADRATURE TYPE: EULER-MACLAURIN
 SCF METHODE: DIRECT & DOUBLE ASYMPTOTIC EXPANSION
 FREEZE AUXILIARY FUNCTIONS: OFF
 ANALYTICAL FIT SOLVER: DIAGONAL SVD
 SVD THRESHOLD: 0.100E-05
 SCF SCREENING: 0.625E-11
 SYMMETRY USE: NONE
 ROTATION OF THE ANGULAR GRIDS: OFF
 SCF PRINTING UNTIL CYCLE 0
 SPHERICAL ORBITALS WILL BE USED
 
 *** INTRINSIC REACTION COORDINATE OPTIONS ***
 
 STEP DIRECTION: REVERSE (IRC EXTENSION)
 MAXIMUM IRC STEP: 0.100
 INITIAL ENERGY DECREASE: 0.100E-02
 IRC PATH IN MASS WEIGHTED COORDINATES
 
 *** IRC PATH OPTIMIZATION OPTIONS ***
 
 NUMBER OF OPTIMIZATION STEPS: 50
 MAXIMUM OPTIMIZATION STEP: 0.300
 OPTMIZATION TOLERANCE: 0.100E-04
 HESSIAN UPDATE: BFGS
 STEP TYPE: LEVENBERG-MARQUARDT
 THE START HESSIAN IS READ FROM THE RESTART FILE
 NO WEIGHT DERIVATIVES WILL BE USED
 
 *** ACTIVATED INTERFACE PORTS ***
 
 FILE deMon.mol WILL BE WRITTEN
 
 
 *** GEOMETRY ***


 INPUT ORIENTATION IN ANGSTROM

  NO.  ATOM        X            Y            Z      Z-ATOM   MASS   TYPE OPTXYZ

    1  C        -0.551134     0.111549     0.000013     6    12.011  QM       
    2  N         0.689802     0.004042    -0.000002     7    14.007  QM       
    3  H        -1.385449     0.842053    -0.000080     1     1.008  QM       
    4  H        -0.259138    -1.076101    -0.000058     1     1.008  QM       
    5  H        -1.373661    -1.151385     0.000011     1     1.008  QM       


 
 
 *** ERI STATISTIC ***
 
 Est. Integrated ERIs: 273672
 Est. Asymptotic ERIS: 0
                                                                                

 INPUT                            STEP TIME:     0.055  TOTAL TIME:       0.197
 
 *** THE INPUT ORIENTATION IS USED ***
 
 POINT GROUP: Cs
 
 GROUP ORDER: 2


 STANDARD ORIENTATION IN ANGSTROM

  NO.  ATOM        X              Y              Z        Z-ATOM   MASS   TYPE

    1  C        -0.551134       0.111549       0.000013       6    12.011  QM
    2  N         0.689802       0.004042      -0.000002       7    14.007  QM
    3  H        -1.385449       0.842052      -0.000079       1     1.008  QM
    4  H        -0.259137      -1.076101      -0.000058       1     1.008  QM
    5  H        -1.373660      -1.151386       0.000011       1     1.008  QM
                                                                                

 SYMMETRY ANALYSIS                STEP TIME:     0.000  TOTAL TIME:       0.204
 
 
 GENERAL BASIS SET: (DZVP-GGA)
 
 NUMBER OF SHELLS: 21
 NUMBER OF ORBITALS: 45
 NUMBER OF PRIMITIVE GAUSSIAN EXPONENTS: 48
 
 
 GENERAL AUXIS SET: (GEN-A2*)
 
 NUMBER OF AUXILIARY FUNCTION SETS: 26
 NUMBER OF AUXILIARY FUNCTION SHELLS: 62
 NUMBER OF AUXILIARY FUNCTION: 252
 
 
 
 *** WARNING IN INVCDERI ***
 
 *** 3 COULOMB EIGENVALUES ARE QUENCHED ***
                                                                                

 MPI AUXILIARY FUNCTION FIT       STEP TIME:     0.030  TOTAL TIME:       0.241  
                                                                                

 CORE INTEGRALS                   STEP TIME:     0.036  TOTAL TIME:       0.243
                                                                                

 FIXED GRID GENERATION            STEP TIME:     0.000  TOTAL TIME:       0.277

 CYCLE:    1    EUPPER =     -113.329284056598    CDMIX =        0.300000000000
 CYCLE:    1    ELOWER =     -190.229148975010    SHIFT =        0.000000000000
 CYCLE:    1    EXC    =      -13.216920462284    ERCDC =       10.438348520681
 CYCLE:    1    ETOTAL =     -126.546204518882    ERROR =       76.899864918412

 CYCLE:    2    EUPPER =     -113.329284852781    CDMIX =        0.300000000000
 CYCLE:    2    ELOWER =     -113.329284852864    SHIFT =        0.000000000000
 CYCLE:    2    EXC    =      -13.216920223519    ERCDC =        0.000007771901
 CYCLE:    2    ETOTAL =     -126.546205076301    ERROR =        0.000000000082

 CYCLE:    3    EUPPER =     -113.329282997118    CDMIX =        0.300000000000
 CYCLE:    3    ELOWER =     -113.329282997144    SHIFT =        0.000000000000
 CYCLE:    3    EXC    =      -13.216920613094    ERCDC =        0.000003678170
 CYCLE:    3    ETOTAL =     -126.546203610212    ERROR =        0.000000000027

 CYCLE:    4    EUPPER =     -113.329284175038    CDMIX =        0.300000000000
 CYCLE:    4    ELOWER =     -113.329284175048    SHIFT =        0.000000000000
 CYCLE:    4    EXC    =      -13.216920565037    EDIIS =        0.000001824709
 CYCLE:    4    ETOTAL =     -126.546204740075    ERROR =        0.000000000010

 CYCLE:    5    EUPPER =     -113.329283253132    CDMIX =        0.300000000000
 CYCLE:    5    ELOWER =     -113.329283253135    SHIFT =        0.000000000000
 CYCLE:    5    EXC    =      -13.216920841728    EDIIS =        0.000001764463
 CYCLE:    5    ETOTAL =     -126.546204094860    ERROR =        0.000000000003

 CYCLE:    6    EUPPER =     -113.329284083109    CDMIX =        0.300000000000
 CYCLE:    6    ELOWER =     -113.329284083111    SHIFT =        0.000000000000
 CYCLE:    6    EXC    =      -13.216920810023    EDIIS =        0.000001521689
 CYCLE:    6    ETOTAL =     -126.546204893132    ERROR =        0.000000000002
 
 DIIS FAILED
 

 CYCLE:    7    EUPPER =     -113.329283677126    CDMIX =        0.300000000000
 CYCLE:    7    ELOWER =     -113.329283677126    SHIFT =        0.000000000000
 CYCLE:    7    EXC    =      -13.216920819650    ERCDC =        0.000000442903
 CYCLE:    7    ETOTAL =     -126.546204496776    ERROR =        0.000000000000
 
 DIIS FAILED
 

 CYCLE:    8    EUPPER =     -113.329283765015    CDMIX =        0.100000000000
 CYCLE:    8    ELOWER =     -113.329283765015    SHIFT =        0.000000000000
 CYCLE:    8    EXC    =      -13.216920754224    ERCDC =        0.000000292194
 CYCLE:    8    ETOTAL =     -126.546204519239    ERROR =        0.000000000000
 
 *** SCF CONVERGED ***
 

 ELECTRONIC CORE ENERGY      =       -190.229149413
 ELECTRONIC COULOMB ENERGY   =         76.899865648
 ELECTRONIC HARTREE ENERGY   =       -113.329283765

 EXCHANGE ENERGY             =        -12.711140965
 CORRELATION ENERGY          =         -0.505779790
 EXCHANGE-CORRELATION ENERGY =        -13.216920754

 ELECTRONIC SCF ENERGY       =       -126.546204519
 NUCLEAR-REPULSION ENERGY    =         32.184183482
 TOTAL SCF ENERGY            =        -94.362021037
                                                                                

 SCF ITERATION                    STEP TIME:     0.300  TOTAL TIME:       0.587
 
 
 
 *************************************
 *** INTRINSIC REACTION COORDINATE ***
 *************************************


 MOLECULE ORIENTATION OF IRC START STRUCTURE IN ANGSTROM

  NO.  ATOM        X              Y              Z        Z-ATOM   MASS   TYPE

    1  C        -0.551134       0.111549       0.000013       6    12.011  QM
    2  N         0.689802       0.004042      -0.000002       7    14.007  QM
    3  H        -1.385449       0.842053      -0.000080       1     1.008  QM
    4  H        -0.259138      -1.076101      -0.000058       1     1.008  QM
    5  H        -1.373661      -1.151385       0.000011       1     1.008  QM


 
 THE START HESSIAN WAS READ FROM THE RESTART FILE

  ANGLE =       0.75  COS_ANGLE =       0.73


 IRC COORDINATES OF STEP 1 IN ANGSTROM

  NO.  ATOM        X              Y              Z        Z-ATOM   MASS   TYPE

    1  C        -0.547126       0.113223       0.000012       6    12.011  QM
    2  N         0.689644       0.005621      -0.000002       7    14.007  QM
    3  H        -1.388837       0.833594      -0.000074       1     1.008  QM
    4  H        -0.302065      -1.088706      -0.000057       1     1.008  QM
    5  H        -1.372908      -1.172199       0.000012       1     1.008  QM


 RMSQ FORCE :   0.0061579  MAXIMUM :   0.0000100  CONVERGED :NO 
 MAX FORCE  :   0.0163614  MAXIMUM :   0.0000150  CONVERGED :NO 

 NUMBER OF CONSTRAINED OPTIMIZATION CYCLES: 1
 
 TOTAL ENERGY = -94.362931837862
 
 
 CURRENT SPLINE LENGTH: 0.053 AMU^1/2*ANGSTROM
 IRC COORDINATE: 0.053 AMU^1/2*ANGSTROM

  ANGLE =       0.04  COS_ANGLE =       1.00


 IRC COORDINATES OF STEP 2 IN ANGSTROM

  NO.  ATOM        X              Y              Z        Z-ATOM   MASS   TYPE

    1  C        -0.543121       0.115100       0.000011       6    12.011  QM
    2  N         0.689383       0.007152      -0.000001       7    14.007  QM
    3  H        -1.391959       0.825150      -0.000071       1     1.008  QM
    4  H        -0.344349      -1.103039      -0.000056       1     1.008  QM
    5  H        -1.371586      -1.193065       0.000011       1     1.008  QM


 RMSQ FORCE :   0.0118092  MAXIMUM :   0.0000100  CONVERGED :NO 
 MAX FORCE  :   0.0311360  MAXIMUM :   0.0000150  CONVERGED :NO 

 NUMBER OF CONSTRAINED OPTIMIZATION CYCLES: 4
 
 TOTAL ENERGY = -94.365563333385
 
 
 CURRENT SPLINE LENGTH: 0.053 AMU^1/2*ANGSTROM
 IRC COORDINATE: 0.106 AMU^1/2*ANGSTROM

  ANGLE =       0.04  COS_ANGLE =       1.00


 IRC COORDINATES OF STEP 3 IN ANGSTROM

  NO.  ATOM        X              Y              Z        Z-ATOM   MASS   TYPE

    1  C        -0.539104       0.117199       0.000011       6    12.011  QM
    2  N         0.689021       0.008636      -0.000001       7    14.007  QM
    3  H        -1.394856       0.816698      -0.000069       1     1.008  QM
    4  H        -0.385765      -1.119120      -0.000056       1     1.008  QM
    5  H        -1.370094      -1.214163       0.000010       1     1.008  QM


 RMSQ FORCE :   0.0166323  MAXIMUM :   0.0000100  CONVERGED :NO 
 MAX FORCE  :   0.0435454  MAXIMUM :   0.0000150  CONVERGED :NO 

 NUMBER OF CONSTRAINED OPTIMIZATION CYCLES: 7
 
 TOTAL ENERGY = -94.369690731973
 
 
 CURRENT SPLINE LENGTH: 0.053 AMU^1/2*ANGSTROM
 IRC COORDINATE: 0.159 AMU^1/2*ANGSTROM

  ANGLE =       0.04  COS_ANGLE =       1.00


 IRC COORDINATES OF STEP 4 IN ANGSTROM

  NO.  ATOM        X              Y              Z        Z-ATOM   MASS   TYPE

    1  C        -0.535058       0.119530       0.000011       6    12.011  QM
    2  N         0.688568       0.010080      -0.000001       7    14.007  QM
    3  H        -1.397578       0.808214      -0.000067       1     1.008  QM
    4  H        -0.426075      -1.136973      -0.000055       1     1.008  QM
    5  H        -1.368981      -1.235665       0.000009       1     1.008  QM


 RMSQ FORCE :   0.0203790  MAXIMUM :   0.0000100  CONVERGED :NO 
 MAX FORCE  :   0.0530862  MAXIMUM :   0.0000150  CONVERGED :NO 

 NUMBER OF CONSTRAINED OPTIMIZATION CYCLES: 6
 
 TOTAL ENERGY = -94.374999570166
 
 
 CURRENT SPLINE LENGTH: 0.053 AMU^1/2*ANGSTROM
 IRC COORDINATE: 0.212 AMU^1/2*ANGSTROM

  ANGLE =       0.05  COS_ANGLE =       1.00


 IRC COORDINATES OF STEP 5 IN ANGSTROM

  NO.  ATOM        X              Y              Z        Z-ATOM   MASS   TYPE

    1  C        -0.530959       0.122115       0.000011       6    12.011  QM
    2  N         0.688035       0.011488      -0.000001       7    14.007  QM
    3  H        -1.400189       0.799642      -0.000065       1     1.008  QM
    4  H        -0.464928      -1.156593      -0.000055       1     1.008  QM
    5  H        -1.368952      -1.257848       0.000008       1     1.008  QM


 RMSQ FORCE :   0.0229187  MAXIMUM :   0.0000100  CONVERGED :NO 
 MAX FORCE  :   0.0595467  MAXIMUM :   0.0000150  CONVERGED :NO 

 NUMBER OF CONSTRAINED OPTIMIZATION CYCLES: 7
 
 TOTAL ENERGY = -94.381119832929
 
 
 CURRENT SPLINE LENGTH: 0.053 AMU^1/2*ANGSTROM
 IRC COORDINATE: 0.265 AMU^1/2*ANGSTROM

  ANGLE =       0.07  COS_ANGLE =       1.00


 IRC COORDINATES OF STEP 6 IN ANGSTROM

  NO.  ATOM        X              Y              Z        Z-ATOM   MASS   TYPE

    1  C        -0.526790       0.124970       0.000011       6    12.011  QM
    2  N         0.687436       0.012867      -0.000001       7    14.007  QM
    3  H        -1.402752       0.790930      -0.000063       1     1.008  QM
    4  H        -0.501905      -1.177909      -0.000054       1     1.008  QM
    5  H        -1.370776      -1.280985       0.000007       1     1.008  QM


 RMSQ FORCE :   0.0242707  MAXIMUM :   0.0000100  CONVERGED :NO 
 MAX FORCE  :   0.0629941  MAXIMUM :   0.0000150  CONVERGED :NO 

 NUMBER OF CONSTRAINED OPTIMIZATION CYCLES: 3
 
 TOTAL ENERGY = -94.387673903194
 
 
 CURRENT SPLINE LENGTH: 0.053 AMU^1/2*ANGSTROM
 IRC COORDINATE: 0.318 AMU^1/2*ANGSTROM

  ANGLE =       0.08  COS_ANGLE =       1.00


 IRC COORDINATES OF STEP 7 IN ANGSTROM

  NO.  ATOM        X              Y              Z        Z-ATOM   MASS   TYPE

    1  C        -0.522556       0.128102       0.000011       6    12.011  QM
    2  N         0.686797       0.014213      -0.000001       7    14.007  QM
    3  H        -1.405338       0.782037      -0.000061       1     1.008  QM
    4  H        -0.536545      -1.200749      -0.000054       1     1.008  QM
    5  H        -1.375118      -1.305289       0.000006       1     1.008  QM


 RMSQ FORCE :   0.0245883  MAXIMUM :   0.0000100  CONVERGED :NO 
 MAX FORCE  :   0.0636805  MAXIMUM :   0.0000150  CONVERGED :NO 

 NUMBER OF CONSTRAINED OPTIMIZATION CYCLES: 7
 
 TOTAL ENERGY = -94.394332836627
 
 
 CURRENT SPLINE LENGTH: 0.053 AMU^1/2*ANGSTROM
 IRC COORDINATE: 0.370 AMU^1/2*ANGSTROM

  ANGLE =       0.08  COS_ANGLE =       1.00


 IRC COORDINATES OF STEP 8 IN ANGSTROM

  NO.  ATOM        X              Y              Z        Z-ATOM   MASS   TYPE

    1  C        -0.518293       0.131501       0.000011       6    12.011  QM
    2  N         0.686152       0.015521      -0.000001       7    14.007  QM
    3  H        -1.407992       0.772969      -0.000059       1     1.008  QM
    4  H        -0.568496      -1.224849      -0.000054       1     1.008  QM
    5  H        -1.382357      -1.330802       0.000006       1     1.008  QM


 RMSQ FORCE :   0.0241266  MAXIMUM :   0.0000100  CONVERGED :NO 
 MAX FORCE  :   0.0620734  MAXIMUM :   0.0000150  CONVERGED :NO 

 NUMBER OF CONSTRAINED OPTIMIZATION CYCLES: 6
 
 TOTAL ENERGY = -94.400861374145
 
 
 CURRENT SPLINE LENGTH: 0.053 AMU^1/2*ANGSTROM
 IRC COORDINATE: 0.423 AMU^1/2*ANGSTROM

  ANGLE =       0.08  COS_ANGLE =       1.00


 IRC COORDINATES OF STEP 9 IN ANGSTROM

  NO.  ATOM        X              Y              Z        Z-ATOM   MASS   TYPE

    1  C        -0.514058       0.135144       0.000011       6    12.011  QM
    2  N         0.685543       0.016776      -0.000001       7    14.007  QM
    3  H        -1.410767       0.763763      -0.000057       1     1.008  QM
    4  H        -0.597674      -1.249883      -0.000054       1     1.008  QM
    5  H        -1.392403      -1.357406       0.000005       1     1.008  QM


 RMSQ FORCE :   0.0231404  MAXIMUM :   0.0000100  CONVERGED :NO 
 MAX FORCE  :   0.0587104  MAXIMUM :   0.0000150  CONVERGED :NO 

 NUMBER OF CONSTRAINED OPTIMIZATION CYCLES: 6
 
 TOTAL ENERGY = -94.407125373045
 
 
 CURRENT SPLINE LENGTH: 0.053 AMU^1/2*ANGSTROM
 IRC COORDINATE: 0.476 AMU^1/2*ANGSTROM

  ANGLE =       0.07  COS_ANGLE =       1.00


 IRC COORDINATES OF STEP 10 IN ANGSTROM

  NO.  ATOM        X              Y              Z        Z-ATOM   MASS   TYPE

    1  C        -0.509919       0.139004       0.000011       6    12.011  QM
    2  N         0.685014       0.017961      -0.000001       7    14.007  QM
    3  H        -1.413713       0.754459      -0.000054       1     1.008  QM
    4  H        -0.624304      -1.275566      -0.000054       1     1.008  QM
    5  H        -1.404805      -1.384886       0.000005       1     1.008  QM


 RMSQ FORCE :   0.0218469  MAXIMUM :   0.0000100  CONVERGED :NO 
 MAX FORCE  :   0.0542002  MAXIMUM :   0.0000150  CONVERGED :NO 

 NUMBER OF CONSTRAINED OPTIMIZATION CYCLES: 9
 
 TOTAL ENERGY = -94.413064282004
 
 
 CURRENT SPLINE LENGTH: 0.053 AMU^1/2*ANGSTROM
 IRC COORDINATE: 0.529 AMU^1/2*ANGSTROM

  ANGLE =       0.06  COS_ANGLE =       1.00


 IRC COORDINATES OF STEP 11 IN ANGSTROM

  NO.  ATOM        X              Y              Z        Z-ATOM   MASS   TYPE

    1  C        -0.505927       0.143053       0.000011       6    12.011  QM
    2  N         0.684601       0.019067      -0.000001       7    14.007  QM
    3  H        -1.416852       0.745084      -0.000052       1     1.008  QM
    4  H        -0.648828      -1.301704      -0.000054       1     1.008  QM
    5  H        -1.418965      -1.413004       0.000005       1     1.008  QM


 RMSQ FORCE :   0.0204015  MAXIMUM :   0.0000100  CONVERGED :NO 
 MAX FORCE  :   0.0497704  MAXIMUM :   0.0000150  CONVERGED :NO 

 NUMBER OF CONSTRAINED OPTIMIZATION CYCLES: 9
 
 TOTAL ENERGY = -94.418655336384
 
 
 CURRENT SPLINE LENGTH: 0.053 AMU^1/2*ANGSTROM
 IRC COORDINATE: 0.582 AMU^1/2*ANGSTROM

  ANGLE =       0.05  COS_ANGLE =       1.00


 IRC COORDINATES OF STEP 12 IN ANGSTROM

  NO.  ATOM        X              Y              Z        Z-ATOM   MASS   TYPE

    1  C        -0.502119       0.147277       0.000011       6    12.011  QM
    2  N         0.684329       0.020087      -0.000001       7    14.007  QM
    3  H        -1.420216       0.735640      -0.000049       1     1.008  QM
    4  H        -0.671702      -1.328189      -0.000055       1     1.008  QM
    5  H        -1.434317      -1.441579       0.000005       1     1.008  QM


 RMSQ FORCE :   0.0189104  MAXIMUM :   0.0000100  CONVERGED :NO 
 MAX FORCE  :   0.0484874  MAXIMUM :   0.0000150  CONVERGED :NO 

 NUMBER OF CONSTRAINED OPTIMIZATION CYCLES: 7
 
 TOTAL ENERGY = -94.423891602846
 
 
 CURRENT SPLINE LENGTH: 0.053 AMU^1/2*ANGSTROM
 IRC COORDINATE: 0.635 AMU^1/2*ANGSTROM

  ANGLE =       0.04  COS_ANGLE =       1.00


 IRC COORDINATES OF STEP 13 IN ANGSTROM

  NO.  ATOM        X              Y              Z        Z-ATOM   MASS   TYPE

    1  C        -0.498515       0.151663       0.000011       6    12.011  QM
    2  N         0.684213       0.021017      -0.000001       7    14.007  QM
    3  H        -1.423820       0.726127      -0.000047       1     1.008  QM
    4  H        -0.693329      -1.354968      -0.000055       1     1.008  QM
    5  H        -1.450421      -1.470466       0.000004       1     1.008  QM


 RMSQ FORCE :   0.0174511  MAXIMUM :   0.0000100  CONVERGED :NO 
 MAX FORCE  :   0.0468635  MAXIMUM :   0.0000150  CONVERGED :NO 

 NUMBER OF CONSTRAINED OPTIMIZATION CYCLES: 6
 
 TOTAL ENERGY = -94.428773918834
 
 
 CURRENT SPLINE LENGTH: 0.053 AMU^1/2*ANGSTROM
 IRC COORDINATE: 0.688 AMU^1/2*ANGSTROM

  ANGLE =       0.03  COS_ANGLE =       1.00


 IRC COORDINATES OF STEP 14 IN ANGSTROM

  NO.  ATOM        X              Y              Z        Z-ATOM   MASS   TYPE

    1  C        -0.495126       0.156205       0.000011       6    12.011  QM
    2  N         0.684261       0.021854      -0.000001       7    14.007  QM
    3  H        -1.427677       0.716523      -0.000044       1     1.008  QM
    4  H        -0.713990      -1.382012      -0.000056       1     1.008  QM
    5  H        -1.466956      -1.499569       0.000004       1     1.008  QM


 RMSQ FORCE :   0.0160706  MAXIMUM :   0.0000100  CONVERGED :NO 
 MAX FORCE  :   0.0450087  MAXIMUM :   0.0000150  CONVERGED :NO 

 NUMBER OF CONSTRAINED OPTIMIZATION CYCLES: 6
 
 TOTAL ENERGY = -94.433308853835
 
 
 CURRENT SPLINE LENGTH: 0.053 AMU^1/2*ANGSTROM
 IRC COORDINATE: 0.741 AMU^1/2*ANGSTROM

  ANGLE =       0.03  COS_ANGLE =       1.00


 IRC COORDINATES OF STEP 15 IN ANGSTROM

  NO.  ATOM        X              Y              Z        Z-ATOM   MASS   TYPE

    1  C        -0.491950       0.160898       0.000011       6    12.011  QM
    2  N         0.684471       0.022597      -0.000001       7    14.007  QM
    3  H        -1.431786       0.706810      -0.000041       1     1.008  QM
    4  H        -0.733889      -1.409295      -0.000057       1     1.008  QM
    5  H        -1.483704      -1.528813       0.000004       1     1.008  QM


 RMSQ FORCE :   0.0147904  MAXIMUM :   0.0000100  CONVERGED :NO 
 MAX FORCE  :   0.0429943  MAXIMUM :   0.0000150  CONVERGED :NO 

 NUMBER OF CONSTRAINED OPTIMIZATION CYCLES: 6
 
 TOTAL ENERGY = -94.437507423167
 
 
 CURRENT SPLINE LENGTH: 0.053 AMU^1/2*ANGSTROM
 IRC COORDINATE: 0.794 AMU^1/2*ANGSTROM

  ANGLE =       0.02  COS_ANGLE =       1.00


 IRC COORDINATES OF STEP 16 IN ANGSTROM

  NO.  ATOM        X              Y              Z        Z-ATOM   MASS   TYPE

    1  C        -0.488976       0.165738       0.000011       6    12.011  QM
    2  N         0.684830       0.023244      -0.000001       7    14.007  QM
    3  H        -1.436132       0.696971      -0.000038       1     1.008  QM
    4  H        -0.753151      -1.436798      -0.000057       1     1.008  QM
    5  H        -1.500525      -1.558140       0.000003       1     1.008  QM


 RMSQ FORCE :   0.0136176  MAXIMUM :   0.0000100  CONVERGED :NO 
 MAX FORCE  :   0.0408777  MAXIMUM :   0.0000150  CONVERGED :NO 

 NUMBER OF CONSTRAINED OPTIMIZATION CYCLES: 8
 
 TOTAL ENERGY = -94.441384195262
 
 
 CURRENT SPLINE LENGTH: 0.053 AMU^1/2*ANGSTROM
 IRC COORDINATE: 0.847 AMU^1/2*ANGSTROM

  ANGLE =       0.02  COS_ANGLE =       1.00


 IRC COORDINATES OF STEP 17 IN ANGSTROM

  NO.  ATOM        X              Y              Z        Z-ATOM   MASS   TYPE

    1  C        -0.486191       0.170715       0.000010       6    12.011  QM
    2  N         0.685326       0.023801      -0.000001       7    14.007  QM
    3  H        -1.440686       0.686996      -0.000036       1     1.008  QM
    4  H        -0.771871      -1.464500      -0.000058       1     1.008  QM
    5  H        -1.517327      -1.587507       0.000003       1     1.008  QM


 RMSQ FORCE :   0.0125464  MAXIMUM :   0.0000100  CONVERGED :NO 
 MAX FORCE  :   0.0386968  MAXIMUM :   0.0000150  CONVERGED :NO 

 NUMBER OF CONSTRAINED OPTIMIZATION CYCLES: 11
 
 TOTAL ENERGY = -94.444955811371
 
 
 CURRENT SPLINE LENGTH: 0.053 AMU^1/2*ANGSTROM
 IRC COORDINATE: 0.900 AMU^1/2*ANGSTROM

  ANGLE =       0.02  COS_ANGLE =       1.00


 IRC COORDINATES OF STEP 18 IN ANGSTROM

  NO.  ATOM        X              Y              Z        Z-ATOM   MASS   TYPE

    1  C        -0.483569       0.175823       0.000010       6    12.011  QM
    2  N         0.685934       0.024269      -0.000001       7    14.007  QM
    3  H        -1.445392       0.676873      -0.000034       1     1.008  QM
    4  H        -0.790111      -1.492393      -0.000059       1     1.008  QM
    5  H        -1.534056      -1.616869       0.000003       1     1.008  QM


 RMSQ FORCE :   0.0115636  MAXIMUM :   0.0000100  CONVERGED :NO 
 MAX FORCE  :   0.0364778  MAXIMUM :   0.0000150  CONVERGED :NO 

 NUMBER OF CONSTRAINED OPTIMIZATION CYCLES: 10
 
 TOTAL ENERGY = -94.448239899459
 
 
 CURRENT SPLINE LENGTH: 0.053 AMU^1/2*ANGSTROM
 IRC COORDINATE: 0.953 AMU^1/2*ANGSTROM

  ANGLE =       0.02  COS_ANGLE =       1.00


 IRC COORDINATES OF STEP 19 IN ANGSTROM

  NO.  ATOM        X              Y              Z        Z-ATOM   MASS   TYPE

    1  C        -0.481095       0.181050       0.000010       6    12.011  QM
    2  N         0.686636       0.024656      -0.000001       7    14.007  QM
    3  H        -1.450198       0.666605      -0.000030       1     1.008  QM
    4  H        -0.807921      -1.520463      -0.000059       1     1.008  QM
    5  H        -1.550677      -1.646209       0.000002       1     1.008  QM


 RMSQ FORCE :   0.0106602  MAXIMUM :   0.0000100  CONVERGED :NO 
 MAX FORCE  :   0.0342399  MAXIMUM :   0.0000150  CONVERGED :NO 

 NUMBER OF CONSTRAINED OPTIMIZATION CYCLES: 8
 
 TOTAL ENERGY = -94.451254503019
 
 
 CURRENT SPLINE LENGTH: 0.053 AMU^1/2*ANGSTROM
 IRC COORDINATE: 1.005 AMU^1/2*ANGSTROM

  ANGLE =       0.02  COS_ANGLE =       1.00


 IRC COORDINATES OF STEP 20 IN ANGSTROM

  NO.  ATOM        X              Y              Z        Z-ATOM   MASS   TYPE

    1  C        -0.478739       0.186386       0.000010       6    12.011  QM
    2  N         0.687405       0.024969      -0.000001       7    14.007  QM
    3  H        -1.455053       0.656210      -0.000027       1     1.008  QM
    4  H        -0.825342      -1.548698      -0.000060       1     1.008  QM
    5  H        -1.567174      -1.675512       0.000002       1     1.008  QM


 RMSQ FORCE :   0.0098180  MAXIMUM :   0.0000100  CONVERGED :NO 
 MAX FORCE  :   0.0320129  MAXIMUM :   0.0000150  CONVERGED :NO 

 NUMBER OF CONSTRAINED OPTIMIZATION CYCLES: 7
 
 TOTAL ENERGY = -94.454017102284
 
 
 CURRENT SPLINE LENGTH: 0.053 AMU^1/2*ANGSTROM
 IRC COORDINATE: 1.058 AMU^1/2*ANGSTROM

  ANGLE =       0.01  COS_ANGLE =       1.00


 IRC COORDINATES OF STEP 21 IN ANGSTROM

  NO.  ATOM        X              Y              Z        Z-ATOM   MASS   TYPE

    1  C        -0.476477       0.191818       0.000010       6    12.011  QM
    2  N         0.688220       0.025215      -0.000001       7    14.007  QM
    3  H        -1.459898       0.645714      -0.000025       1     1.008  QM
    4  H        -0.842415      -1.577087      -0.000060       1     1.008  QM
    5  H        -1.583531      -1.704787       0.000001       1     1.008  QM


 RMSQ FORCE :   0.0090322  MAXIMUM :   0.0000100  CONVERGED :NO 
 MAX FORCE  :   0.0298082  MAXIMUM :   0.0000150  CONVERGED :NO 

 NUMBER OF CONSTRAINED OPTIMIZATION CYCLES: 16
 
 TOTAL ENERGY = -94.456544801908
 
 
 CURRENT SPLINE LENGTH: 0.053 AMU^1/2*ANGSTROM
 IRC COORDINATE: 1.111 AMU^1/2*ANGSTROM

  ANGLE =       0.01  COS_ANGLE =       1.00


 IRC COORDINATES OF STEP 22 IN ANGSTROM

  NO.  ATOM        X              Y              Z        Z-ATOM   MASS   TYPE

    1  C        -0.474306       0.197340       0.000010       6    12.011  QM
    2  N         0.689073       0.025399      -0.000001       7    14.007  QM
    3  H        -1.464674       0.635144      -0.000021       1     1.008  QM
    4  H        -0.859150      -1.605636      -0.000061       1     1.008  QM
    5  H        -1.599751      -1.734033       0.000001       1     1.008  QM


 RMSQ FORCE :   0.0082923  MAXIMUM :   0.0000100  CONVERGED :NO 
 MAX FORCE  :   0.0276269  MAXIMUM :   0.0000150  CONVERGED :NO 

 NUMBER OF CONSTRAINED OPTIMIZATION CYCLES: 16
 
 TOTAL ENERGY = -94.458853673004
 
 
 CURRENT SPLINE LENGTH: 0.053 AMU^1/2*ANGSTROM
 IRC COORDINATE: 1.164 AMU^1/2*ANGSTROM

  ANGLE =       0.01  COS_ANGLE =       1.00


 IRC COORDINATES OF STEP 23 IN ANGSTROM

  NO.  ATOM        X              Y              Z        Z-ATOM   MASS   TYPE

    1  C        -0.472197       0.202934       0.000009       6    12.011  QM
    2  N         0.689939       0.025534      -0.000001       7    14.007  QM
    3  H        -1.469302       0.624560      -0.000019       1     1.008  QM
    4  H        -0.875608      -1.634342      -0.000061       1     1.008  QM
    5  H        -1.615832      -1.763269       0.000000       1     1.008  QM


 RMSQ FORCE :   0.0075937  MAXIMUM :   0.0000100  CONVERGED :NO 
 MAX FORCE  :   0.0254810  MAXIMUM :   0.0000150  CONVERGED :NO 

 NUMBER OF CONSTRAINED OPTIMIZATION CYCLES: 5
 
 TOTAL ENERGY = -94.460958659264
 
 
 CURRENT SPLINE LENGTH: 0.053 AMU^1/2*ANGSTROM
 IRC COORDINATE: 1.217 AMU^1/2*ANGSTROM

  ANGLE =       0.01  COS_ANGLE =       1.00


 IRC COORDINATES OF STEP 24 IN ANGSTROM

  NO.  ATOM        X              Y              Z        Z-ATOM   MASS   TYPE

    1  C        -0.470135       0.208582       0.000009       6    12.011  QM
    2  N         0.690805       0.025630      -0.000001       7    14.007  QM
    3  H        -1.473732       0.614025      -0.000016       1     1.008  QM
    4  H        -0.891826      -1.663197      -0.000062       1     1.008  QM
    5  H        -1.631793      -1.792524      -0.000001       1     1.008  QM


 RMSQ FORCE :   0.0069321  MAXIMUM :   0.0000100  CONVERGED :NO 
 MAX FORCE  :   0.0233871  MAXIMUM :   0.0000150  CONVERGED :NO 

 NUMBER OF CONSTRAINED OPTIMIZATION CYCLES: 6
 
 TOTAL ENERGY = -94.462873888658
 
 
 CURRENT SPLINE LENGTH: 0.053 AMU^1/2*ANGSTROM
 IRC COORDINATE: 1.270 AMU^1/2*ANGSTROM

  ANGLE =       0.01  COS_ANGLE =       1.00


 IRC COORDINATES OF STEP 25 IN ANGSTROM

  NO.  ATOM        X              Y              Z        Z-ATOM   MASS   TYPE

    1  C        -0.468111       0.214264       0.000009       6    12.011  QM
    2  N         0.691666       0.025702      -0.000001       7    14.007  QM
    3  H        -1.477911       0.603637      -0.000017       1     1.008  QM
    4  H        -0.907865      -1.692208      -0.000063       1     1.008  QM
    5  H        -1.647653      -1.821824      -0.000001       1     1.008  QM


 RMSQ FORCE :   0.0063055  MAXIMUM :   0.0000100  CONVERGED :NO 
 MAX FORCE  :   0.0213538  MAXIMUM :   0.0000150  CONVERGED :NO 

 NUMBER OF CONSTRAINED OPTIMIZATION CYCLES: 22
 
 TOTAL ENERGY = -94.464612573143
 
 
 CURRENT SPLINE LENGTH: 0.053 AMU^1/2*ANGSTROM
 IRC COORDINATE: 1.323 AMU^1/2*ANGSTROM

  ANGLE =       0.01  COS_ANGLE =       1.00


 IRC COORDINATES OF STEP 26 IN ANGSTROM

  NO.  ATOM        X              Y              Z        Z-ATOM   MASS   TYPE

    1  C        -0.466126       0.219972       0.000009       6    12.011  QM
    2  N         0.692520       0.025753      -0.000001       7    14.007  QM
    3  H        -1.481790       0.593468      -0.000017       1     1.008  QM
    4  H        -0.923722      -1.721355      -0.000063       1     1.008  QM
    5  H        -1.663443      -1.851222      -0.000002       1     1.008  QM


 RMSQ FORCE :   0.0057116  MAXIMUM :   0.0000100  CONVERGED :NO 
 MAX FORCE  :   0.0193762  MAXIMUM :   0.0000150  CONVERGED :NO 

 NUMBER OF CONSTRAINED OPTIMIZATION CYCLES: 14
 
 TOTAL ENERGY = -94.466187115020
 
 
 CURRENT SPLINE LENGTH: 0.053 AMU^1/2*ANGSTROM
 IRC COORDINATE: 1.376 AMU^1/2*ANGSTROM

  ANGLE =       0.01  COS_ANGLE =       1.00


 IRC COORDINATES OF STEP 27 IN ANGSTROM

  NO.  ATOM        X              Y              Z        Z-ATOM   MASS   TYPE

    1  C        -0.464165       0.225676       0.000008       6    12.011  QM
    2  N         0.693359       0.025803      -0.000001       7    14.007  QM
    3  H        -1.485337       0.583641      -0.000014       1     1.008  QM
    4  H        -0.939452      -1.750644      -0.000063       1     1.008  QM
    5  H        -1.679193      -1.880757      -0.000003       1     1.008  QM


 RMSQ FORCE :   0.0051504  MAXIMUM :   0.0000100  CONVERGED :NO 
 MAX FORCE  :   0.0174823  MAXIMUM :   0.0000150  CONVERGED :NO 

 NUMBER OF CONSTRAINED OPTIMIZATION CYCLES: 11
 
 TOTAL ENERGY = -94.467609124605
 
 
 CURRENT SPLINE LENGTH: 0.053 AMU^1/2*ANGSTROM
 IRC COORDINATE: 1.429 AMU^1/2*ANGSTROM

  ANGLE =       0.01  COS_ANGLE =       1.00


 IRC COORDINATES OF STEP 28 IN ANGSTROM

  NO.  ATOM        X              Y              Z        Z-ATOM   MASS   TYPE

    1  C        -0.462229       0.231360       0.000008       6    12.011  QM
    2  N         0.694180       0.025859      -0.000001       7    14.007  QM
    3  H        -1.488477       0.574292      -0.000014       1     1.008  QM
    4  H        -0.955155      -1.780098      -0.000064       1     1.008  QM
    5  H        -1.694854      -1.910463      -0.000004       1     1.008  QM


 RMSQ FORCE :   0.0046203  MAXIMUM :   0.0000100  CONVERGED :NO 
 MAX FORCE  :   0.0156598  MAXIMUM :   0.0000150  CONVERGED :NO 

 NUMBER OF CONSTRAINED OPTIMIZATION CYCLES: 8
 
 TOTAL ENERGY = -94.468889547694
 
 
 CURRENT SPLINE LENGTH: 0.053 AMU^1/2*ANGSTROM
 IRC COORDINATE: 1.482 AMU^1/2*ANGSTROM

  ANGLE =       0.01  COS_ANGLE =       1.00


 IRC COORDINATES OF STEP 29 IN ANGSTROM

  NO.  ATOM        X              Y              Z        Z-ATOM   MASS   TYPE

    1  C        -0.460323       0.237003       0.000009       6    12.011  QM
    2  N         0.694997       0.025935      -0.000001       7    14.007  QM
    3  H        -1.491236       0.565522      -0.000016       1     1.008  QM
    4  H        -0.970808      -1.809670      -0.000063       1     1.008  QM
    5  H        -1.710518      -1.940407      -0.000005       1     1.008  QM


 RMSQ FORCE :   0.0041226  MAXIMUM :   0.0000100  CONVERGED :NO 
 MAX FORCE  :   0.0139196  MAXIMUM :   0.0000150  CONVERGED :NO 

 NUMBER OF CONSTRAINED OPTIMIZATION CYCLES: 10
 
 TOTAL ENERGY = -94.470038820286
 
 
 CURRENT SPLINE LENGTH: 0.053 AMU^1/2*ANGSTROM
 IRC COORDINATE: 1.535 AMU^1/2*ANGSTROM

  ANGLE =       0.02  COS_ANGLE =       1.00


 IRC COORDINATES OF STEP 30 IN ANGSTROM

  NO.  ATOM        X              Y              Z        Z-ATOM   MASS   TYPE

    1  C        -0.458434       0.242587       0.000007       6    12.011  QM
    2  N         0.695797       0.026039      -0.000001       7    14.007  QM
    3  H        -1.493587       0.557461      -0.000004       1     1.008  QM
    4  H        -0.986447      -1.839362      -0.000059       1     1.008  QM
    5  H        -1.726172      -1.970628      -0.000009       1     1.008  QM


 RMSQ FORCE :   0.0036576  MAXIMUM :   0.0000100  CONVERGED :NO 
 MAX FORCE  :   0.0122840  MAXIMUM :   0.0000150  CONVERGED :NO 

 NUMBER OF CONSTRAINED OPTIMIZATION CYCLES: 5
 
 TOTAL ENERGY = -94.471066901800
 
 
 CURRENT SPLINE LENGTH: 0.053 AMU^1/2*ANGSTROM
 IRC COORDINATE: 1.588 AMU^1/2*ANGSTROM

  ANGLE =       0.02  COS_ANGLE =       1.00


 IRC COORDINATES OF STEP 31 IN ANGSTROM

  NO.  ATOM        X              Y              Z        Z-ATOM   MASS   TYPE

    1  C        -0.456565       0.248070       0.000008       6    12.011  QM
    2  N         0.696593       0.026197      -0.000002       7    14.007  QM
    3  H        -1.495507       0.550288      -0.000008       1     1.008  QM
    4  H        -1.002167      -1.869148      -0.000058       1     1.008  QM
    5  H        -1.741874      -2.001178      -0.000011       1     1.008  QM


 RMSQ FORCE :   0.0032263  MAXIMUM :   0.0000100  CONVERGED :NO 
 MAX FORCE  :   0.0107581  MAXIMUM :   0.0000150  CONVERGED :NO 

 NUMBER OF CONSTRAINED OPTIMIZATION CYCLES: 13
 
 TOTAL ENERGY = -94.471983448996
 
 
 CURRENT SPLINE LENGTH: 0.053 AMU^1/2*ANGSTROM
 IRC COORDINATE: 1.640 AMU^1/2*ANGSTROM

  ANGLE =       0.02  COS_ANGLE =       1.00


 IRC COORDINATES OF STEP 32 IN ANGSTROM

  NO.  ATOM        X              Y              Z        Z-ATOM   MASS   TYPE

    1  C        -0.454721       0.253441       0.000003       6    12.011  QM
    2  N         0.697390       0.026414       0.000001       7    14.007  QM
    3  H        -1.497003       0.544044       0.000025       1     1.008  QM
    4  H        -1.017972      -1.899006      -0.000059       1     1.008  QM
    5  H        -1.757634      -2.032058      -0.000010       1     1.008  QM


 RMSQ FORCE :   0.0028290  MAXIMUM :   0.0000100  CONVERGED :NO 
 MAX FORCE  :   0.0093403  MAXIMUM :   0.0000150  CONVERGED :NO 

 NUMBER OF CONSTRAINED OPTIMIZATION CYCLES: 21
 
 TOTAL ENERGY = -94.472797762285
 
 
 CURRENT SPLINE LENGTH: 0.053 AMU^1/2*ANGSTROM
 IRC COORDINATE: 1.693 AMU^1/2*ANGSTROM

  ANGLE =       0.03  COS_ANGLE =       1.00


 IRC COORDINATES OF STEP 33 IN ANGSTROM

  NO.  ATOM        X              Y              Z        Z-ATOM   MASS   TYPE

    1  C        -0.452912       0.258674       0.000001       6    12.011  QM
    2  N         0.698195       0.026698       0.000002       7    14.007  QM
    3  H        -1.498067       0.538951       0.000040       1     1.008  QM
    4  H        -1.033881      -1.928919      -0.000062       1     1.008  QM
    5  H        -1.773439      -2.063330      -0.000008       1     1.008  QM


 RMSQ FORCE :   0.0024676  MAXIMUM :   0.0000100  CONVERGED :NO 
 MAX FORCE  :   0.0080443  MAXIMUM :   0.0000150  CONVERGED :NO 

 NUMBER OF CONSTRAINED OPTIMIZATION CYCLES: 9
 
 TOTAL ENERGY = -94.473518836334
 
 
 CURRENT SPLINE LENGTH: 0.053 AMU^1/2*ANGSTROM
 IRC COORDINATE: 1.746 AMU^1/2*ANGSTROM

  ANGLE =       0.03  COS_ANGLE =       1.00


 IRC COORDINATES OF STEP 34 IN ANGSTROM

  NO.  ATOM        X              Y              Z        Z-ATOM   MASS   TYPE

    1  C        -0.451132       0.263747       0.000007       6    12.011  QM
    2  N         0.699006       0.027060      -0.000001       7    14.007  QM
    3  H        -1.498664       0.535094       0.000012       1     1.008  QM
    4  H        -1.049906      -1.958842      -0.000016       1     1.008  QM
    5  H        -1.789302      -2.095011      -0.000051       1     1.008  QM


 RMSQ FORCE :   0.0021426  MAXIMUM :   0.0000100  CONVERGED :NO 
 MAX FORCE  :   0.0068764  MAXIMUM :   0.0000150  CONVERGED :NO 

 NUMBER OF CONSTRAINED OPTIMIZATION CYCLES: 7
 
 TOTAL ENERGY = -94.474155483512
 
 
 CURRENT SPLINE LENGTH: 0.053 AMU^1/2*ANGSTROM
 IRC COORDINATE: 1.799 AMU^1/2*ANGSTROM

  ANGLE =       0.03  COS_ANGLE =       1.00


 IRC COORDINATES OF STEP 35 IN ANGSTROM

  NO.  ATOM        X              Y              Z        Z-ATOM   MASS   TYPE

    1  C        -0.449374       0.268645       0.000005       6    12.011  QM
    2  N         0.699824       0.027508       0.000002       7    14.007  QM
    3  H        -1.498889       0.532519       0.000002       1     1.008  QM
    4  H        -1.066098      -1.988702      -0.000119       1     1.008  QM
    5  H        -1.805203      -2.127106       0.000041       1     1.008  QM


 RMSQ FORCE :   0.0018520  MAXIMUM :   0.0000100  CONVERGED :NO 
 MAX FORCE  :   0.0058355  MAXIMUM :   0.0000150  CONVERGED :NO 

 NUMBER OF CONSTRAINED OPTIMIZATION CYCLES: 8
 
 TOTAL ENERGY = -94.474716005725
 
 
 CURRENT SPLINE LENGTH: 0.053 AMU^1/2*ANGSTROM
 IRC COORDINATE: 1.852 AMU^1/2*ANGSTROM

  ANGLE =       0.03  COS_ANGLE =       1.00


 IRC COORDINATES OF STEP 36 IN ANGSTROM

  NO.  ATOM        X              Y              Z        Z-ATOM   MASS   TYPE

    1  C        -0.447662       0.273356       0.000007       6    12.011  QM
    2  N         0.700665       0.028043       0.000001       7    14.007  QM
    3  H        -1.498690       0.531266      -0.000013       1     1.008  QM
    4  H        -1.082431      -2.018447      -0.000134       1     1.008  QM
    5  H        -1.821156      -2.159622       0.000053       1     1.008  QM


 RMSQ FORCE :   0.0015968  MAXIMUM :   0.0000100  CONVERGED :NO 
 MAX FORCE  :   0.0049150  MAXIMUM :   0.0000150  CONVERGED :NO 

 NUMBER OF CONSTRAINED OPTIMIZATION CYCLES: 4
 
 TOTAL ENERGY = -94.475208243304
 
 
 CURRENT SPLINE LENGTH: 0.053 AMU^1/2*ANGSTROM
 IRC COORDINATE: 1.905 AMU^1/2*ANGSTROM

  ANGLE =       0.03  COS_ANGLE =       1.00


 IRC COORDINATES OF STEP 37 IN ANGSTROM

  NO.  ATOM        X              Y              Z        Z-ATOM   MASS   TYPE

    1  C        -0.445972       0.277870       0.000004       6    12.011  QM
    2  N         0.701522       0.028677       0.000002       7    14.007  QM
    3  H        -1.498178       0.531187       0.000010       1     1.008  QM
    4  H        -1.098959      -2.048057      -0.000119       1     1.008  QM
    5  H        -1.837197      -2.192457       0.000039       1     1.008  QM


 RMSQ FORCE :   0.0013741  MAXIMUM :   0.0000100  CONVERGED :NO 
 MAX FORCE  :   0.0041310  MAXIMUM :   0.0000150  CONVERGED :NO 

 NUMBER OF CONSTRAINED OPTIMIZATION CYCLES: 8
 
 TOTAL ENERGY = -94.475639540269
 
 
 CURRENT SPLINE LENGTH: 0.053 AMU^1/2*ANGSTROM
 IRC COORDINATE: 1.958 AMU^1/2*ANGSTROM

  ANGLE =       0.03  COS_ANGLE =       1.00


 IRC COORDINATES OF STEP 38 IN ANGSTROM

  NO.  ATOM        X              Y              Z        Z-ATOM   MASS   TYPE

    1  C        -0.444313       0.282195       0.000010       6    12.011  QM
    2  N         0.702404       0.029398      -0.000000       7    14.007  QM
    3  H        -1.497358       0.532215      -0.000020       1     1.008  QM
    4  H        -1.115726      -2.077285      -0.000104       1     1.008  QM
    5  H        -1.853287      -2.225750       0.000024       1     1.008  QM


 RMSQ FORCE :   0.0011808  MAXIMUM :   0.0000100  CONVERGED :NO 
 MAX FORCE  :   0.0034568  MAXIMUM :   0.0000150  CONVERGED :NO 

 NUMBER OF CONSTRAINED OPTIMIZATION CYCLES: 12
 
 TOTAL ENERGY = -94.476016637376
 
 
 CURRENT SPLINE LENGTH: 0.053 AMU^1/2*ANGSTROM
 IRC COORDINATE: 2.011 AMU^1/2*ANGSTROM

  ANGLE =       0.03  COS_ANGLE =       1.00


 IRC COORDINATES OF STEP 39 IN ANGSTROM

  NO.  ATOM        X              Y              Z        Z-ATOM   MASS   TYPE

    1  C        -0.442676       0.286348       0.000009       6    12.011  QM
    2  N         0.703294       0.030194      -0.000002       7    14.007  QM
    3  H        -1.496267       0.534336       0.000009       1     1.008  QM
    4  H        -1.132640      -2.106290       0.000013       1     1.008  QM
    5  H        -1.869381      -2.259348      -0.000081       1     1.008  QM


 RMSQ FORCE :   0.0010148  MAXIMUM :   0.0000100  CONVERGED :NO 
 MAX FORCE  :   0.0029039  MAXIMUM :   0.0000150  CONVERGED :NO 

 NUMBER OF CONSTRAINED OPTIMIZATION CYCLES: 11
 
 TOTAL ENERGY = -94.476345676110
 
 
 CURRENT SPLINE LENGTH: 0.053 AMU^1/2*ANGSTROM
 IRC COORDINATE: 2.064 AMU^1/2*ANGSTROM

  ANGLE =       0.02  COS_ANGLE =       1.00


 IRC COORDINATES OF STEP 40 IN ANGSTROM

  NO.  ATOM        X              Y              Z        Z-ATOM   MASS   TYPE

    1  C        -0.441077       0.290379       0.000017       6    12.011  QM
    2  N         0.704201       0.031033      -0.000006       7    14.007  QM
    3  H        -1.494971       0.537382      -0.000043       1     1.008  QM
    4  H        -1.149618      -2.135127       0.000020       1     1.008  QM
    5  H        -1.885406      -2.293191      -0.000089       1     1.008  QM


 RMSQ FORCE :   0.0008712  MAXIMUM :   0.0000100  CONVERGED :NO 
 MAX FORCE  :   0.0024287  MAXIMUM :   0.0000150  CONVERGED :NO 

 NUMBER OF CONSTRAINED OPTIMIZATION CYCLES: 7
 
 TOTAL ENERGY = -94.476632126435
 
 
 CURRENT SPLINE LENGTH: 0.053 AMU^1/2*ANGSTROM
 IRC COORDINATE: 2.117 AMU^1/2*ANGSTROM

  ANGLE =       0.02  COS_ANGLE =       1.00


 IRC COORDINATES OF STEP 41 IN ANGSTROM

  NO.  ATOM        X              Y              Z        Z-ATOM   MASS   TYPE

    1  C        -0.439486       0.294268       0.000010       6    12.011  QM
    2  N         0.705117       0.031943      -0.000002       7    14.007  QM
    3  H        -1.493478       0.541050       0.000003       1     1.008  QM
    4  H        -1.166793      -2.163676       0.000007       1     1.008  QM
    5  H        -1.901466      -2.327263      -0.000080       1     1.008  QM


 RMSQ FORCE :   0.0007481  MAXIMUM :   0.0000100  CONVERGED :NO 
 MAX FORCE  :   0.0020441  MAXIMUM :   0.0000150  CONVERGED :NO 

 NUMBER OF CONSTRAINED OPTIMIZATION CYCLES: 7
 
 TOTAL ENERGY = -94.476880860881
 
 
 CURRENT SPLINE LENGTH: 0.053 AMU^1/2*ANGSTROM
 IRC COORDINATE: 2.170 AMU^1/2*ANGSTROM

  ANGLE =       0.01  COS_ANGLE =       1.00


 IRC COORDINATES OF STEP 42 IN ANGSTROM

  NO.  ATOM        X              Y              Z        Z-ATOM   MASS   TYPE

    1  C        -0.437912       0.298044       0.000008       6    12.011  QM
    2  N         0.706048       0.032903      -0.000002       7    14.007  QM
    3  H        -1.491841       0.545305       0.000018       1     1.008  QM
    4  H        -1.184119      -2.192020       0.000001       1     1.008  QM
    5  H        -1.917544      -2.361483      -0.000074       1     1.008  QM


 RMSQ FORCE :   0.0006417  MAXIMUM :   0.0000100  CONVERGED :NO 
 MAX FORCE  :   0.0017249  MAXIMUM :   0.0000150  CONVERGED :NO 

 NUMBER OF CONSTRAINED OPTIMIZATION CYCLES: 25
 
 TOTAL ENERGY = -94.477096235048
 
 
 CURRENT SPLINE LENGTH: 0.053 AMU^1/2*ANGSTROM
 IRC COORDINATE: 2.223 AMU^1/2*ANGSTROM

  ANGLE =       0.01  COS_ANGLE =       1.00


 IRC COORDINATES OF STEP 43 IN ANGSTROM

  NO.  ATOM        X              Y              Z        Z-ATOM   MASS   TYPE

    1  C        -0.436357       0.301744       0.000009       6    12.011  QM
    2  N         0.707001       0.033900      -0.000002       7    14.007  QM
    3  H        -1.490123       0.549853       0.000020       1     1.008  QM
    4  H        -1.201628      -2.220051       0.000014       1     1.008  QM
    5  H        -1.933616      -2.395918      -0.000088       1     1.008  QM


 RMSQ FORCE :   0.0005489  MAXIMUM :   0.0000100  CONVERGED :NO 
 MAX FORCE  :   0.0014449  MAXIMUM :   0.0000150  CONVERGED :NO 

 NUMBER OF CONSTRAINED OPTIMIZATION CYCLES: 19
 
 TOTAL ENERGY = -94.477282056919
 
 
 CURRENT SPLINE LENGTH: 0.053 AMU^1/2*ANGSTROM
 IRC COORDINATE: 2.275 AMU^1/2*ANGSTROM

  ANGLE =       0.01  COS_ANGLE =       1.00


 IRC COORDINATES OF STEP 44 IN ANGSTROM

  NO.  ATOM        X              Y              Z        Z-ATOM   MASS   TYPE

    1  C        -0.434789       0.305358       0.000007       6    12.011  QM
    2  N         0.707957       0.034947       0.000001       7    14.007  QM
    3  H        -1.488321       0.554599       0.000002       1     1.008  QM
    4  H        -1.219354      -2.247849      -0.000074       1     1.008  QM
    5  H        -1.949756      -2.430445      -0.000010       1     1.008  QM


 RMSQ FORCE :   0.0004683  MAXIMUM :   0.0000100  CONVERGED :NO 
 MAX FORCE  :   0.0012218  MAXIMUM :   0.0000150  CONVERGED :NO 

 NUMBER OF CONSTRAINED OPTIMIZATION CYCLES: 13
 
 TOTAL ENERGY = -94.477441684514
 
 
 CURRENT SPLINE LENGTH: 0.053 AMU^1/2*ANGSTROM
 IRC COORDINATE: 2.328 AMU^1/2*ANGSTROM

  ANGLE =       0.03  COS_ANGLE =       1.00


 IRC COORDINATES OF STEP 45 IN ANGSTROM

  NO.  ATOM        X              Y              Z        Z-ATOM   MASS   TYPE

    1  C        -0.433253       0.308948       0.000006       6    12.011  QM
    2  N         0.708923       0.035992       0.000002       7    14.007  QM
    3  H        -1.486478       0.559698       0.000005       1     1.008  QM
    4  H        -1.236962      -2.275923      -0.000133       1     1.008  QM
    5  H        -1.965844      -2.464818       0.000041       1     1.008  QM


 RMSQ FORCE :   0.0003977  MAXIMUM :   0.0000100  CONVERGED :NO 
 MAX FORCE  :   0.0010217  MAXIMUM :   0.0000150  CONVERGED :NO 

 NUMBER OF CONSTRAINED OPTIMIZATION CYCLES: 19
 
 TOTAL ENERGY = -94.477578143023
 
 
 CURRENT SPLINE LENGTH: 0.053 AMU^1/2*ANGSTROM
 IRC COORDINATE: 2.381 AMU^1/2*ANGSTROM

  ANGLE =       0.02  COS_ANGLE =       1.00


 IRC COORDINATES OF STEP 46 IN ANGSTROM

  NO.  ATOM        X              Y              Z        Z-ATOM   MASS   TYPE

    1  C        -0.431706       0.312594       0.000014       6    12.011  QM
    2  N         0.709840       0.036969      -0.000010       7    14.007  QM
    3  H        -1.484533       0.565128       0.000031       1     1.008  QM
    4  H        -1.254508      -2.303628       0.000295       1     1.008  QM
    5  H        -1.981529      -2.499623      -0.000338       1     1.008  QM


 RMSQ FORCE :   0.0003356  MAXIMUM :   0.0000100  CONVERGED :NO 
 MAX FORCE  :   0.0008525  MAXIMUM :   0.0000150  CONVERGED :NO 

 NUMBER OF CONSTRAINED OPTIMIZATION CYCLES: 24
 
 TOTAL ENERGY = -94.477694167479
 
 
 CURRENT SPLINE LENGTH: 0.053 AMU^1/2*ANGSTROM
 IRC COORDINATE: 2.434 AMU^1/2*ANGSTROM

  ANGLE =       0.01  COS_ANGLE =       1.00


 IRC COORDINATES OF STEP 47 IN ANGSTROM

  NO.  ATOM        X              Y              Z        Z-ATOM   MASS   TYPE

    1  C        -0.430150       0.316135       0.000011       6    12.011  QM
    2  N         0.710803       0.038059       0.000002       7    14.007  QM
    3  H        -1.482636       0.570194      -0.000047       1     1.008  QM
    4  H        -1.272306      -2.331524      -0.000218       1     1.008  QM
    5  H        -1.997564      -2.534105       0.000119       1     1.008  QM


 RMSQ FORCE :   0.0002801  MAXIMUM :   0.0000100  CONVERGED :NO 
 MAX FORCE  :   0.0007026  MAXIMUM :   0.0000150  CONVERGED :NO 

 NUMBER OF CONSTRAINED OPTIMIZATION CYCLES: 17
 
 TOTAL ENERGY = -94.477792174108
 
 
 CURRENT SPLINE LENGTH: 0.053 AMU^1/2*ANGSTROM
 IRC COORDINATE: 2.487 AMU^1/2*ANGSTROM
 
 
 
 
 ***************************************
 *** MOLECULAR GEOMETRY OPTIMIZATION ***
 ***************************************
 
 *** ACTIVE DEGREES OF FREEDOM: 9 ***
 
 HYPERSPHERE RADIUS: 0.1000002170
 
 *** ENTERING OPTIMIZATION CYCLE: 1 ***
 
 
 RMSQ FORCE :   0.0001114  MAXIMUM :   0.0000100  CONVERGED : NO
 MAX FORCE  :   0.0002829  MAXIMUM :   0.0000150  CONVERGED : NO
 
 LAMBDA ITERATION CONVERGED IN 15 CYCLES

  |TANGENTIAL STEP| =   0.050000  |PARALLEL STEP| =   0.013397
 
 HYPERSPHERE RADIUS: 0.1000002170


 COORDINATES OF OPTIMIZATION STEP 1 IN ANGSTROM

  NO.  ATOM        X              Y              Z        Z-ATOM   MASS   TYPE

    1  C        -0.428787       0.316739      -0.000195       6    12.011  QM
    2  N         0.712771       0.041380       0.000362       7    14.007  QM
    3  H        -1.482269       0.567338      -0.001089       1     1.008  QM
    4  H        -1.293470      -2.359685      -0.012873       1     1.008  QM
    5  H        -2.020279      -2.556272       0.011278       1     1.008  QM


 
 NEW SCF-ENERGY CALCULATED IN 9 CYCLES
 

 TOTAL ENERGY    =        -94.477863502
 
 *** LAST STEP WAS REJECTED ***
 
 LAMBDA ITERATION CONVERGED IN 14 CYCLES

  |TANGENTIAL STEP| =   0.025000  |PARALLEL STEP| =   0.003175
 
 HYPERSPHERE RADIUS: 0.1000002170


 COORDINATES OF OPTIMIZATION STEP 1 IN ANGSTROM

  NO.  ATOM        X              Y              Z        Z-ATOM   MASS   TYPE

    1  C        -0.428649       0.318143      -0.000030       6    12.011  QM
    2  N         0.712387       0.040497       0.000106       7    14.007  QM
    3  H        -1.481476       0.571089      -0.000525       1     1.008  QM
    4  H        -1.292584      -2.361838      -0.004220       1     1.008  QM
    5  H        -2.018264      -2.562323       0.003646       1     1.008  QM


 
 NEW SCF-ENERGY CALCULATED IN 9 CYCLES
 

 TOTAL ENERGY    =        -94.477871702
 
 *** LAST STEP WAS REJECTED ***
 
 LAMBDA ITERATION CONVERGED IN 13 CYCLES

  |TANGENTIAL STEP| =   0.012500  |PARALLEL STEP| =   0.000784
 
 HYPERSPHERE RADIUS: 0.1000002170


 COORDINATES OF OPTIMIZATION STEP 1 IN ANGSTROM

  NO.  ATOM        X              Y              Z        Z-ATOM   MASS   TYPE

    1  C        -0.428615       0.319002       0.000026       6    12.011  QM
    2  N         0.712053       0.039794       0.000020       7    14.007  QM
    3  H        -1.481054       0.573447      -0.000334       1     1.008  QM
    4  H        -1.291023      -2.362047      -0.001286       1     1.008  QM
    5  H        -2.016009      -2.564947       0.001059       1     1.008  QM


 
 NEW SCF-ENERGY CALCULATED IN 9 CYCLES
 

 TOTAL ENERGY    =        -94.477873530
 
 *** LAST STEP WAS REJECTED ***
 
 LAMBDA ITERATION CONVERGED IN 11 CYCLES

  |TANGENTIAL STEP| =   0.006250  |PARALLEL STEP| =   0.000196
 
 HYPERSPHERE RADIUS: 0.1000002170


 COORDINATES OF OPTIMIZATION STEP 1 IN ANGSTROM

  NO.  ATOM        X              Y              Z        Z-ATOM   MASS   TYPE

    1  C        -0.428604       0.319488       0.000043       6    12.011  QM
    2  N         0.711845       0.039359      -0.000007       7    14.007  QM
    3  H        -1.480827       0.574792      -0.000276       1     1.008  QM
    4  H        -1.290040      -2.361576      -0.000382       1     1.008  QM
    5  H        -2.014458      -2.566504       0.000261       1     1.008  QM


 
 NEW SCF-ENERGY CALCULATED IN 13 CYCLES
 

 TOTAL ENERGY    =        -94.477873976
 
 *** ENTERING OPTIMIZATION CYCLE: 2 ***
 

 COSANG =        -0.903840576
 
 RMSQ FORCE :   0.0000725  MAXIMUM :   0.0000100  CONVERGED : NO
 MAX FORCE  :   0.0001976  MAXIMUM :   0.0000150  CONVERGED : NO
 RMSQ DR    :   0.0020844  MAXIMUM :   0.0000400  CONVERGED : NO
 MAX DR     :   0.0056267  MAXIMUM :   0.0000600  CONVERGED : NO
 
 LAMBDA ITERATION CONVERGED IN 5 CYCLES

  |TANGENTIAL STEP| =   0.005000  |PARALLEL STEP| =   0.000125
 
 HYPERSPHERE RADIUS: 0.1000002170
 
 *** SCFTOL TIGHTEN TO 0.750E-09 ***


 COORDINATES OF OPTIMIZATION STEP 2 IN ANGSTROM

  NO.  ATOM        X              Y              Z        Z-ATOM   MASS   TYPE

    1  C        -0.428739       0.319588      -0.000012       6    12.011  QM
    2  N         0.711913       0.039221       0.000012       7    14.007  QM
    3  H        -1.480695       0.575471       0.000094       1     1.008  QM
    4  H        -1.290049      -2.359927      -0.000232       1     1.008  QM
    5  H        -2.013913      -2.568107       0.000129       1     1.008  QM


 
 NEW SCF-ENERGY CALCULATED IN 9 CYCLES
 

 TOTAL ENERGY    =        -94.477873987
 
 *** ENTERING OPTIMIZATION CYCLE: 3 ***
 

 COSANG =        -0.544638448
 
 RMSQ FORCE :   0.0001047  MAXIMUM :   0.0000100  CONVERGED : NO
 MAX FORCE  :   0.0002435  MAXIMUM :   0.0000150  CONVERGED : NO
 RMSQ DR    :   0.0016672  MAXIMUM :   0.0000400  CONVERGED : NO
 MAX DR     :   0.0043606  MAXIMUM :   0.0000600  CONVERGED : NO
 
 LAMBDA ITERATION CONVERGED IN 7 CYCLES

  |TANGENTIAL STEP| =   0.002500  |PARALLEL STEP| =   0.000031
 
 HYPERSPHERE RADIUS: 0.1000002170


 COORDINATES OF OPTIMIZATION STEP 3 IN ANGSTROM

  NO.  ATOM        X              Y              Z        Z-ATOM   MASS   TYPE

    1  C        -0.428555       0.319479      -0.000065       6    12.011  QM
    2  N         0.711746       0.039281       0.000034       7    14.007  QM
    3  H        -1.480533       0.575829       0.000421       1     1.008  QM
    4  H        -1.289987      -2.359409      -0.000242       1     1.008  QM
    5  H        -2.014006      -2.568522       0.000138       1     1.008  QM


 
 NEW SCF-ENERGY CALCULATED IN 9 CYCLES
 

 TOTAL ENERGY    =        -94.477873872
 
 *** ENTERING OPTIMIZATION CYCLE: 4 ***
 

 COSANG =         0.290747934
 
 RMSQ FORCE :   0.0001969  MAXIMUM :   0.0000100  CONVERGED : NO
 MAX FORCE  :   0.0005406  MAXIMUM :   0.0000150  CONVERGED : NO
 RMSQ DR    :   0.0008334  MAXIMUM :   0.0000400  CONVERGED : NO
 MAX DR     :   0.0016262  MAXIMUM :   0.0000600  CONVERGED : NO
 
 LAMBDA ITERATION CONVERGED IN 5 CYCLES

  |TANGENTIAL STEP| =   0.002000  |PARALLEL STEP| =   0.000020
 
 HYPERSPHERE RADIUS: 0.1000002170


 COORDINATES OF OPTIMIZATION STEP 4 IN ANGSTROM

  NO.  ATOM        X              Y              Z        Z-ATOM   MASS   TYPE

    1  C        -0.428560       0.319578       0.000012       6    12.011  QM
    2  N         0.711751       0.039233       0.000002       7    14.007  QM
    3  H        -1.480692       0.575439      -0.000049       1     1.008  QM
    4  H        -1.290193      -2.359862      -0.000197       1     1.008  QM
    5  H        -2.013665      -2.568189       0.000099       1     1.008  QM


 
 NEW SCF-ENERGY CALCULATED IN 9 CYCLES
 

 TOTAL ENERGY    =        -94.477874110
 
 *** ENTERING OPTIMIZATION CYCLE: 5 ***
 

 COSANG =        -0.709682536
 
 RMSQ FORCE :   0.0000729  MAXIMUM :   0.0000100  CONVERGED : NO
 MAX FORCE  :   0.0001754  MAXIMUM :   0.0000150  CONVERGED : NO
 RMSQ DR    :   0.0006667  MAXIMUM :   0.0000400  CONVERGED : NO
 MAX DR     :   0.0010553  MAXIMUM :   0.0000600  CONVERGED : NO
 
 LAMBDA ITERATION CONVERGED IN 8 CYCLES

  |TANGENTIAL STEP| =   0.002000  |PARALLEL STEP| =   0.000020
 
 HYPERSPHERE RADIUS: 0.1000002170


 COORDINATES OF OPTIMIZATION STEP 5 IN ANGSTROM

  NO.  ATOM        X              Y              Z        Z-ATOM   MASS   TYPE

    1  C        -0.428651       0.319586      -0.000022       6    12.011  QM
    2  N         0.711823       0.039202       0.000018       7    14.007  QM
    3  H        -1.480642       0.575644       0.000153       1     1.008  QM
    4  H        -1.290269      -2.359172      -0.000268       1     1.008  QM
    5  H        -2.013547      -2.568755       0.000161       1     1.008  QM


 
 NEW SCF-ENERGY CALCULATED IN 9 CYCLES
 

 TOTAL ENERGY    =        -94.477874126
 
 *** ENTERING OPTIMIZATION CYCLE: 6 ***
 

 COSANG =        -0.304731616
 
 RMSQ FORCE :   0.0000290  MAXIMUM :   0.0000100  CONVERGED : NO
 MAX FORCE  :   0.0000723  MAXIMUM :   0.0000150  CONVERGED : NO
 RMSQ DR    :   0.0006667  MAXIMUM :   0.0000400  CONVERGED : NO
 MAX DR     :   0.0016609  MAXIMUM :   0.0000600  CONVERGED : NO
 
 LAMBDA ITERATION CONVERGED IN 6 CYCLES

  |TANGENTIAL STEP| =   0.002000  |PARALLEL STEP| =   0.000020
 
 HYPERSPHERE RADIUS: 0.1000002170
 
 *** SCFTOL TIGHTEN TO 0.250E-09 ***


 COORDINATES OF OPTIMIZATION STEP 6 IN ANGSTROM

  NO.  ATOM        X              Y              Z        Z-ATOM   MASS   TYPE

    1  C        -0.428606       0.319622       0.000014       6    12.011  QM
    2  N         0.711780       0.039199       0.000001       7    14.007  QM
    3  H        -1.480686       0.575445      -0.000063       1     1.008  QM
    4  H        -1.289996      -2.359900      -0.000207       1     1.008  QM
    5  H        -2.013721      -2.568208       0.000107       1     1.008  QM


 
 NEW SCF-ENERGY CALCULATED IN 14 CYCLES
 

 TOTAL ENERGY    =        -94.477874146
 
 *** ENTERING OPTIMIZATION CYCLE: 7 ***
 

 COSANG =        -0.209613881
 
 RMSQ FORCE :   0.0000191  MAXIMUM :   0.0000100  CONVERGED : NO
 MAX FORCE  :   0.0000536  MAXIMUM :   0.0000150  CONVERGED : NO
 RMSQ DR    :   0.0006667  MAXIMUM :   0.0000400  CONVERGED : NO
 MAX DR     :   0.0017806  MAXIMUM :   0.0000600  CONVERGED : NO
 
 LAMBDA ITERATION CONVERGED IN 8 CYCLES

  |TANGENTIAL STEP| =   0.002000  |PARALLEL STEP| =   0.000020
 
 HYPERSPHERE RADIUS: 0.1000002170


 COORDINATES OF OPTIMIZATION STEP 7 IN ANGSTROM

  NO.  ATOM        X              Y              Z        Z-ATOM   MASS   TYPE

    1  C        -0.428589       0.319556       0.000011       6    12.011  QM
    2  N         0.711789       0.039239       0.000002       7    14.007  QM
    3  H        -1.480683       0.575412      -0.000036       1     1.008  QM
    4  H        -1.290388      -2.359123      -0.000164       1     1.008  QM
    5  H        -2.013650      -2.568723       0.000070       1     1.008  QM


 
 NEW SCF-ENERGY CALCULATED IN 14 CYCLES
 

 TOTAL ENERGY    =        -94.477874139
 
 *** LAST STEP WAS REJECTED ***
 
 LAMBDA ITERATION CONVERGED IN 7 CYCLES

  |TANGENTIAL STEP| =   0.001000  |PARALLEL STEP| =   0.000005
 
 HYPERSPHERE RADIUS: 0.1000002170


 COORDINATES OF OPTIMIZATION STEP 7 IN ANGSTROM

  NO.  ATOM        X              Y              Z        Z-ATOM   MASS   TYPE

    1  C        -0.428597       0.319582       0.000007       6    12.011  QM
    2  N         0.711783       0.039222       0.000004       7    14.007  QM
    3  H        -1.480675       0.575474      -0.000016       1     1.008  QM
    4  H        -1.290204      -2.359528      -0.000187       1     1.008  QM
    5  H        -2.013672      -2.568456       0.000090       1     1.008  QM


 
 NEW SCF-ENERGY CALCULATED IN 8 CYCLES
 

 TOTAL ENERGY    =        -94.477874149
 
 *** ENTERING OPTIMIZATION CYCLE: 8 ***
 

 COSANG =        -0.561551263
 
 RMSQ FORCE :   0.0000128  MAXIMUM :   0.0000100  CONVERGED : NO
 MAX FORCE  :   0.0000296  MAXIMUM :   0.0000150  CONVERGED : NO
 RMSQ DR    :   0.0003333  MAXIMUM :   0.0000400  CONVERGED : NO
 MAX DR     :   0.0008632  MAXIMUM :   0.0000600  CONVERGED : NO
 
 LAMBDA ITERATION CONVERGED IN 4 CYCLES

  |TANGENTIAL STEP| =   0.002000  |PARALLEL STEP| =   0.000020
 
 HYPERSPHERE RADIUS: 0.1000002170


 COORDINATES OF OPTIMIZATION STEP 8 IN ANGSTROM

  NO.  ATOM        X              Y              Z        Z-ATOM   MASS   TYPE

    1  C        -0.428803       0.319662       0.000005       6    12.011  QM
    2  N         0.711954       0.039160       0.000005       7    14.007  QM
    3  H        -1.480723       0.575451      -0.000001       1     1.008  QM
    4  H        -1.290082      -2.359722      -0.000196       1     1.008  QM
    5  H        -2.013674      -2.568327       0.000098       1     1.008  QM


 
 NEW SCF-ENERGY CALCULATED IN 9 CYCLES
 

 TOTAL ENERGY    =        -94.477873812
 
 *** ENTERING OPTIMIZATION CYCLE: 9 ***
 

 COSANG =        -0.849443757
 
 RMSQ FORCE :   0.0001400  MAXIMUM :   0.0000100  CONVERGED : NO
 MAX FORCE  :   0.0003803  MAXIMUM :   0.0000150  CONVERGED : NO
 RMSQ DR    :   0.0006667  MAXIMUM :   0.0000400  CONVERGED : NO
 MAX DR     :   0.0018181  MAXIMUM :   0.0000600  CONVERGED : NO
 
 LAMBDA ITERATION CONVERGED IN 11 CYCLES

  |TANGENTIAL STEP| =   0.001600  |PARALLEL STEP| =   0.000013
 
 HYPERSPHERE RADIUS: 0.1000002170


 COORDINATES OF OPTIMIZATION STEP 9 IN ANGSTROM

  NO.  ATOM        X              Y              Z        Z-ATOM   MASS   TYPE

    1  C        -0.428706       0.319655      -0.000002       6    12.011  QM
    2  N         0.711855       0.039170       0.000008       7    14.007  QM
    3  H        -1.480678       0.575559       0.000036       1     1.008  QM
    4  H        -1.289859      -2.360240      -0.000207       1     1.008  QM
    5  H        -2.013717      -2.567972       0.000107       1     1.008  QM


 
 NEW SCF-ENERGY CALCULATED IN 9 CYCLES
 

 TOTAL ENERGY    =        -94.477874058
 
 *** ENTERING OPTIMIZATION CYCLE: 10 ***
 

 COSANG =         0.993674485
 
 RMSQ FORCE :   0.0000707  MAXIMUM :   0.0000100  CONVERGED : NO
 MAX FORCE  :   0.0001897  MAXIMUM :   0.0000150  CONVERGED : NO
 RMSQ DR    :   0.0005334  MAXIMUM :   0.0000400  CONVERGED : NO
 MAX DR     :   0.0010979  MAXIMUM :   0.0000600  CONVERGED : NO
 
 LAMBDA ITERATION CONVERGED IN 7 CYCLES

  |TANGENTIAL STEP| =   0.003200  |PARALLEL STEP| =   0.000051
 
 HYPERSPHERE RADIUS: 0.1000002170


 COORDINATES OF OPTIMIZATION STEP 10 IN ANGSTROM

  NO.  ATOM        X              Y              Z        Z-ATOM   MASS   TYPE

    1  C        -0.428592       0.319576       0.000023       6    12.011  QM
    2  N         0.711791       0.039225      -0.000002       7    14.007  QM
    3  H        -1.480706       0.575359      -0.000118       1     1.008  QM
    4  H        -1.290408      -2.359039      -0.000207       1     1.008  QM
    5  H        -2.013594      -2.568799       0.000107       1     1.008  QM


 
 NEW SCF-ENERGY CALCULATED IN 9 CYCLES
 

 TOTAL ENERGY    =        -94.477874135
 
 *** ENTERING OPTIMIZATION CYCLE: 11 ***
 

 COSANG =        -0.502147951
 
 RMSQ FORCE :   0.0000233  MAXIMUM :   0.0000100  CONVERGED : NO
 MAX FORCE  :   0.0000570  MAXIMUM :   0.0000150  CONVERGED : NO
 RMSQ DR    :   0.0010668  MAXIMUM :   0.0000400  CONVERGED : NO
 MAX DR     :   0.0026175  MAXIMUM :   0.0000600  CONVERGED : NO
 
 LAMBDA ITERATION CONVERGED IN 5 CYCLES

  |TANGENTIAL STEP| =   0.006400  |PARALLEL STEP| =   0.000205
 
 HYPERSPHERE RADIUS: 0.1000002170


 COORDINATES OF OPTIMIZATION STEP 11 IN ANGSTROM

  NO.  ATOM        X              Y              Z        Z-ATOM   MASS   TYPE

    1  C        -0.428594       0.319640      -0.000019       6    12.011  QM
    2  N         0.711732       0.039192       0.000014       7    14.007  QM
    3  H        -1.480615       0.575731       0.000152       1     1.008  QM
    4  H        -1.289342      -2.361561      -0.000177       1     1.008  QM
    5  H        -2.013915      -2.566947       0.000081       1     1.008  QM


 
 NEW SCF-ENERGY CALCULATED IN 17 CYCLES
 

 TOTAL ENERGY    =        -94.477874029
 
 *** LAST STEP WAS REJECTED ***
 
 LAMBDA ITERATION CONVERGED IN 5 CYCLES

  |TANGENTIAL STEP| =   0.003200  |PARALLEL STEP| =   0.000051
 
 HYPERSPHERE RADIUS: 0.1000002170


 COORDINATES OF OPTIMIZATION STEP 11 IN ANGSTROM

  NO.  ATOM        X              Y              Z        Z-ATOM   MASS   TYPE

    1  C        -0.428598       0.319605      -0.000005       6    12.011  QM
    2  N         0.711766       0.039211       0.000009       7    14.007  QM
    3  H        -1.480643       0.575573       0.000057       1     1.008  QM
    4  H        -1.289871      -2.360303      -0.000192       1     1.008  QM
    5  H        -2.013781      -2.567899       0.000094       1     1.008  QM


 
 NEW SCF-ENERGY CALCULATED IN 12 CYCLES
 

 TOTAL ENERGY    =        -94.477874135
 
 *** ENTERING OPTIMIZATION CYCLE: 12 ***
 

 COSANG =        -0.573471335
 
 RMSQ FORCE :   0.0000163  MAXIMUM :   0.0000100  CONVERGED : NO
 MAX FORCE  :   0.0000358  MAXIMUM :   0.0000150  CONVERGED : NO
 RMSQ DR    :   0.0010668  MAXIMUM :   0.0000400  CONVERGED : NO
 MAX DR     :   0.0027737  MAXIMUM :   0.0000600  CONVERGED : NO
 
 LAMBDA ITERATION CONVERGED IN 4 CYCLES

  |TANGENTIAL STEP| =   0.002560  |PARALLEL STEP| =   0.000033
 
 HYPERSPHERE RADIUS: 0.1000002170


 COORDINATES OF OPTIMIZATION STEP 12 IN ANGSTROM

  NO.  ATOM        X              Y              Z        Z-ATOM   MASS   TYPE

    1  C        -0.428837       0.319676       0.000008       6    12.011  QM
    2  N         0.711982       0.039151       0.000004       7    14.007  QM
    3  H        -1.480724       0.575443      -0.000022       1     1.008  QM
    4  H        -1.290036      -2.359847      -0.000200       1     1.008  QM
    5  H        -2.013691      -2.568230       0.000101       1     1.008  QM


 
 NEW SCF-ENERGY CALCULATED IN 9 CYCLES
 

 TOTAL ENERGY    =        -94.477873681
 
 *** ENTERING OPTIMIZATION CYCLE: 13 ***
 

 COSANG =        -0.516199748
 
 RMSQ FORCE :   0.0001656  MAXIMUM :   0.0000100  CONVERGED : NO
 MAX FORCE  :   0.0004497  MAXIMUM :   0.0000150  CONVERGED : NO
 RMSQ DR    :   0.0008534  MAXIMUM :   0.0000400  CONVERGED : NO
 MAX DR     :   0.0021142  MAXIMUM :   0.0000600  CONVERGED : NO
 
 LAMBDA ITERATION CONVERGED IN 10 CYCLES

  |TANGENTIAL STEP| =   0.002048  |PARALLEL STEP| =   0.000021
 
 HYPERSPHERE RADIUS: 0.1000002170


 COORDINATES OF OPTIMIZATION STEP 13 IN ANGSTROM

  NO.  ATOM        X              Y              Z        Z-ATOM   MASS   TYPE

    1  C        -0.428712       0.319641       0.000038       6    12.011  QM
    2  N         0.711881       0.039171      -0.000009       7    14.007  QM
    3  H        -1.480723       0.575421      -0.000210       1     1.008  QM
    4  H        -1.290330      -2.359213      -0.000207       1     1.008  QM
    5  H        -2.013479      -2.568715       0.000108       1     1.008  QM


 
 NEW SCF-ENERGY CALCULATED IN 9 CYCLES
 

 TOTAL ENERGY    =        -94.477874021
 
 *** ENTERING OPTIMIZATION CYCLE: 14 ***
 

 COSANG =         0.791537509
 
 RMSQ FORCE :   0.0000959  MAXIMUM :   0.0000100  CONVERGED : NO
 MAX FORCE  :   0.0002094  MAXIMUM :   0.0000150  CONVERGED : NO
 RMSQ DR    :   0.0006827  MAXIMUM :   0.0000400  CONVERGED : NO
 MAX DR     :   0.0015164  MAXIMUM :   0.0000600  CONVERGED : NO
 
 LAMBDA ITERATION CONVERGED IN 6 CYCLES

  |TANGENTIAL STEP| =   0.004096  |PARALLEL STEP| =   0.000084
 
 HYPERSPHERE RADIUS: 0.1000002170


 COORDINATES OF OPTIMIZATION STEP 14 IN ANGSTROM

  NO.  ATOM        X              Y              Z        Z-ATOM   MASS   TYPE

    1  C        -0.428467       0.319531      -0.000104       6    12.011  QM
    2  N         0.711647       0.039257       0.000050       7    14.007  QM
    3  H        -1.480476       0.575689       0.000671       1     1.008  QM
    4  H        -1.289455      -2.359687      -0.000202       1     1.008  QM
    5  H        -2.014283      -2.568382       0.000102       1     1.008  QM


 
 NEW SCF-ENERGY CALCULATED IN 11 CYCLES
 

 TOTAL ENERGY    =        -94.477872940
 
 *** ENTERING OPTIMIZATION CYCLE: 15 ***
 

 COSANG =        -0.755585637
 
 RMSQ FORCE :   0.0004267  MAXIMUM :   0.0000100  CONVERGED : NO
 MAX FORCE  :   0.0011739  MAXIMUM :   0.0000150  CONVERGED : NO
 RMSQ DR    :   0.0013656  MAXIMUM :   0.0000400  CONVERGED : NO
 MAX DR     :   0.0021732  MAXIMUM :   0.0000600  CONVERGED : NO
 
 LAMBDA ITERATION CONVERGED IN 14 CYCLES

  |TANGENTIAL STEP| =   0.003277  |PARALLEL STEP| =   0.000054
 
 HYPERSPHERE RADIUS: 0.1000002170


 COORDINATES OF OPTIMIZATION STEP 15 IN ANGSTROM

  NO.  ATOM        X              Y              Z        Z-ATOM   MASS   TYPE

    1  C        -0.428533       0.319742      -0.000012       6    12.011  QM
    2  N         0.711634       0.039074      -0.000002       7    14.007  QM
    3  H        -1.480516       0.576038       0.000215       1     1.008  QM
    4  H        -1.289272      -2.359863       0.000416       1     1.008  QM
    5  H        -2.013447      -2.568536      -0.000442       1     1.008  QM


 
 NEW SCF-ENERGY CALCULATED IN 9 CYCLES
 

 TOTAL ENERGY    =        -94.477873829
 
 *** ENTERING OPTIMIZATION CYCLE: 16 ***
 

 COSANG =         0.999128337
 
 RMSQ FORCE :   0.0002076  MAXIMUM :   0.0000100  CONVERGED : NO
 MAX FORCE  :   0.0005686  MAXIMUM :   0.0000150  CONVERGED : NO
 RMSQ DR    :   0.0010924  MAXIMUM :   0.0000400  CONVERGED : NO
 MAX DR     :   0.0018770  MAXIMUM :   0.0000600  CONVERGED : NO
 
 LAMBDA ITERATION CONVERGED IN 7 CYCLES

  |TANGENTIAL STEP| =   0.006554  |PARALLEL STEP| =   0.000215
 
 HYPERSPHERE RADIUS: 0.1000002170


 COORDINATES OF OPTIMIZATION STEP 16 IN ANGSTROM

  NO.  ATOM        X              Y              Z        Z-ATOM   MASS   TYPE

    1  C        -0.428615       0.319443      -0.000009       6    12.011  QM
    2  N         0.711870       0.039358       0.000033       7    14.007  QM
    3  H        -1.480770       0.574938      -0.000110       1     1.008  QM
    4  H        -1.290585      -2.359613      -0.001251       1     1.008  QM
    5  H        -2.014191      -2.568060       0.001028       1     1.008  QM


 
 NEW SCF-ENERGY CALCULATED IN 9 CYCLES
 

 TOTAL ENERGY    =        -94.477874099
 
 *** ENTERING OPTIMIZATION CYCLE: 17 ***
 

 COSANG =        -0.557910179
 
 RMSQ FORCE :   0.0000129  MAXIMUM :   0.0000100  CONVERGED : NO
 MAX FORCE  :   0.0000218  MAXIMUM :   0.0000150  CONVERGED : NO
 RMSQ DR    :   0.0021857  MAXIMUM :   0.0000400  CONVERGED : NO
 MAX DR     :   0.0042683  MAXIMUM :   0.0000600  CONVERGED : NO
 
 LAMBDA ITERATION CONVERGED IN 4 CYCLES

  |TANGENTIAL STEP| =   0.013107  |PARALLEL STEP| =   0.000863
 
 HYPERSPHERE RADIUS: 0.1000002170
 
 *** SCFTOL TIGHTEN TO 0.100E-09 ***


 COORDINATES OF OPTIMIZATION STEP 17 IN ANGSTROM

  NO.  ATOM        X              Y              Z        Z-ATOM   MASS   TYPE

    1  C        -0.428624       0.320002       0.000048       6    12.011  QM
    2  N         0.711585       0.038818      -0.000075       7    14.007  QM
    3  H        -1.480465       0.576805       0.000256       1     1.008  QM
    4  H        -1.288708      -2.360186       0.002680       1     1.008  QM
    5  H        -2.012302      -2.568520      -0.002440       1     1.008  QM


 
 NEW SCF-ENERGY CALCULATED IN 9 CYCLES
 

 TOTAL ENERGY    =        -94.477873780
 
 *** LAST STEP WAS REJECTED ***
 
 LAMBDA ITERATION CONVERGED IN 4 CYCLES

  |TANGENTIAL STEP| =   0.006554  |PARALLEL STEP| =   0.000215
 
 HYPERSPHERE RADIUS: 0.1000002170


 COORDINATES OF OPTIMIZATION STEP 17 IN ANGSTROM

  NO.  ATOM        X              Y              Z        Z-ATOM   MASS   TYPE

    1  C        -0.428614       0.319722       0.000017       6    12.011  QM
    2  N         0.711727       0.039094      -0.000020       7    14.007  QM
    3  H        -1.480603       0.575920       0.000087       1     1.008  QM
    4  H        -1.289683      -2.359957       0.000710       1     1.008  QM
    5  H        -2.013286      -2.568367      -0.000701       1     1.008  QM


 
 NEW SCF-ENERGY CALCULATED IN 11 CYCLES
 

 TOTAL ENERGY    =        -94.477874112
 
 *** ENTERING OPTIMIZATION CYCLE: 18 ***
 

 COSANG =        -0.024849289
 
 RMSQ FORCE :   0.0000144  MAXIMUM :   0.0000100  CONVERGED : NO
 MAX FORCE  :   0.0000309  MAXIMUM :   0.0000150  CONVERGED : NO
 RMSQ DR    :   0.0021857  MAXIMUM :   0.0000400  CONVERGED : NO
 MAX DR     :   0.0049780  MAXIMUM :   0.0000600  CONVERGED : NO
 
 LAMBDA ITERATION CONVERGED IN 4 CYCLES

  |TANGENTIAL STEP| =   0.006554  |PARALLEL STEP| =   0.000215
 
 HYPERSPHERE RADIUS: 0.1000002170


 COORDINATES OF OPTIMIZATION STEP 18 IN ANGSTROM

  NO.  ATOM        X              Y              Z        Z-ATOM   MASS   TYPE

    1  C        -0.428327       0.319410      -0.000010       6    12.011  QM
    2  N         0.711593       0.039374       0.000033       7    14.007  QM
    3  H        -1.480673       0.575178      -0.000095       1     1.008  QM
    4  H        -1.290434      -2.359522      -0.001206       1     1.008  QM
    5  H        -2.014015      -2.568230       0.000989       1     1.008  QM


 
 NEW SCF-ENERGY CALCULATED IN 9 CYCLES
 

 TOTAL ENERGY    =        -94.477873418
 
 *** ENTERING OPTIMIZATION CYCLE: 19 ***
 

 COSANG =        -0.312037906
 
 RMSQ FORCE :   0.0002032  MAXIMUM :   0.0000100  CONVERGED : NO
 MAX FORCE  :   0.0005358  MAXIMUM :   0.0000150  CONVERGED : NO
 RMSQ DR    :   0.0021857  MAXIMUM :   0.0000400  CONVERGED : NO
 MAX DR     :   0.0048621  MAXIMUM :   0.0000600  CONVERGED : NO
 
 LAMBDA ITERATION CONVERGED IN 8 CYCLES

  |TANGENTIAL STEP| =   0.005243  |PARALLEL STEP| =   0.000138
 
 HYPERSPHERE RADIUS: 0.1000002170


 COORDINATES OF OPTIMIZATION STEP 19 IN ANGSTROM

  NO.  ATOM        X              Y              Z        Z-ATOM   MASS   TYPE

    1  C        -0.428598       0.319744       0.000043       6    12.011  QM
    2  N         0.711752       0.039114      -0.000019       7    14.007  QM
    3  H        -1.480767       0.575256      -0.000175       1     1.008  QM
    4  H        -1.289792      -2.359810       0.000162       1     1.008  QM
    5  H        -2.013555      -2.568388      -0.000218       1     1.008  QM


 
 NEW SCF-ENERGY CALCULATED IN 9 CYCLES
 

 TOTAL ENERGY    =        -94.477874108
 
 *** ENTERING OPTIMIZATION CYCLE: 20 ***
 

 COSANG =         0.018940838
 
 RMSQ FORCE :   0.0000580  MAXIMUM :   0.0000100  CONVERGED : NO
 MAX FORCE  :   0.0001607  MAXIMUM :   0.0000150  CONVERGED : NO
 RMSQ DR    :   0.0017482  MAXIMUM :   0.0000400  CONVERGED : NO
 MAX DR     :   0.0034241  MAXIMUM :   0.0000600  CONVERGED : NO
 
 LAMBDA ITERATION CONVERGED IN 6 CYCLES

  |TANGENTIAL STEP| =   0.010486  |PARALLEL STEP| =   0.000551
 
 HYPERSPHERE RADIUS: 0.1000002170


 COORDINATES OF OPTIMIZATION STEP 20 IN ANGSTROM

  NO.  ATOM        X              Y              Z        Z-ATOM   MASS   TYPE

    1  C        -0.428826       0.318935      -0.000265       6    12.011  QM
    2  N         0.711955       0.039538       0.000128       7    14.007  QM
    3  H        -1.479822       0.578467       0.001572       1     1.008  QM
    4  H        -1.290817      -2.360172      -0.000749       1     1.008  QM
    5  H        -2.013568      -2.567495       0.000584       1     1.008  QM


 
 NEW SCF-ENERGY CALCULATED IN 9 CYCLES
 

 TOTAL ENERGY    =        -94.477872243
 
 *** ENTERING OPTIMIZATION CYCLE: 21 ***
 

 COSANG =        -0.979129550
 
 RMSQ FORCE :   0.0004082  MAXIMUM :   0.0000100  CONVERGED : NO
 MAX FORCE  :   0.0011154  MAXIMUM :   0.0000150  CONVERGED : NO
 RMSQ DR    :   0.0035001  MAXIMUM :   0.0000400  CONVERGED : NO
 MAX DR     :   0.0076160  MAXIMUM :   0.0000600  CONVERGED : NO
 
 LAMBDA ITERATION CONVERGED IN 10 CYCLES

  |TANGENTIAL STEP| =   0.008389  |PARALLEL STEP| =   0.000352
 
 HYPERSPHERE RADIUS: 0.1000002170


 COORDINATES OF OPTIMIZATION STEP 21 IN ANGSTROM

  NO.  ATOM        X              Y              Z        Z-ATOM   MASS   TYPE

    1  C        -0.428687       0.319593      -0.000063       6    12.011  QM
    2  N         0.711751       0.039108       0.000018       7    14.007  QM
    3  H        -1.480273       0.577127       0.000545       1     1.008  QM
    4  H        -1.290073      -2.359172       0.000481       1     1.008  QM
    5  H        -2.012687      -2.569017      -0.000500       1     1.008  QM


 
 NEW SCF-ENERGY CALCULATED IN 9 CYCLES
 

 TOTAL ENERGY    =        -94.477873762
 
 *** ENTERING OPTIMIZATION CYCLE: 22 ***
 

 COSANG =         0.994267849
 
 RMSQ FORCE :   0.0002044  MAXIMUM :   0.0000100  CONVERGED : NO
 MAX FORCE  :   0.0005643  MAXIMUM :   0.0000150  CONVERGED : NO
 RMSQ DR    :   0.0027987  MAXIMUM :   0.0000400  CONVERGED : NO
 MAX DR     :   0.0061562  MAXIMUM :   0.0000600  CONVERGED : NO
 
 LAMBDA ITERATION CONVERGED IN 8 CYCLES

  |TANGENTIAL STEP| =   0.016777  |PARALLEL STEP| =   0.001417
 
 HYPERSPHERE RADIUS: 0.1000002170


 COORDINATES OF OPTIMIZATION STEP 22 IN ANGSTROM

  NO.  ATOM        X              Y              Z        Z-ATOM   MASS   TYPE

    1  C        -0.428616       0.319101      -0.000038       6    12.011  QM
    2  N         0.712008       0.039715       0.000070       7    14.007  QM
    3  H        -1.481007       0.573579      -0.000139       1     1.008  QM
    4  H        -1.290436      -2.362557      -0.002379       1     1.008  QM
    5  H        -2.016000      -2.564654       0.002024       1     1.008  QM


 
 NEW SCF-ENERGY CALCULATED IN 9 CYCLES
 

 TOTAL ENERGY    =        -94.477873421
 
 *** LAST STEP WAS REJECTED ***
 
 LAMBDA ITERATION CONVERGED IN 7 CYCLES

  |TANGENTIAL STEP| =   0.008389  |PARALLEL STEP| =   0.000352
 
 HYPERSPHERE RADIUS: 0.1000002170


 COORDINATES OF OPTIMIZATION STEP 22 IN ANGSTROM

  NO.  ATOM        X              Y              Z        Z-ATOM   MASS   TYPE

    1  C        -0.428602       0.319468      -0.000009       6    12.011  QM
    2  N         0.711847       0.039361       0.000025       7    14.007  QM
    3  H        -1.480774       0.574876      -0.000036       1     1.008  QM
    4  H        -1.290144      -2.360828      -0.000851       1     1.008  QM
    5  H        -2.014458      -2.567127       0.000676       1     1.008  QM


 
 NEW SCF-ENERGY CALCULATED IN 14 CYCLES
 

 TOTAL ENERGY    =        -94.477874068
 
 HESSIAN PRESERVED AND NOT UPDATED
 
 *** ENTERING OPTIMIZATION CYCLE: 23 ***
 

 COSANG =        -0.894357322
 
 RMSQ FORCE :   0.0000276  MAXIMUM :   0.0000100  CONVERGED : NO
 MAX FORCE  :   0.0000677  MAXIMUM :   0.0000150  CONVERGED : NO
 RMSQ DR    :   0.0027987  MAXIMUM :   0.0000400  CONVERGED : NO
 MAX DR     :   0.0056829  MAXIMUM :   0.0000600  CONVERGED : NO
 
 LAMBDA ITERATION CONVERGED IN 4 CYCLES

  |TANGENTIAL STEP| =   0.016777  |PARALLEL STEP| =   0.001417
 
 HYPERSPHERE RADIUS: 0.1000002170


 COORDINATES OF OPTIMIZATION STEP 23 IN ANGSTROM

  NO.  ATOM        X              Y              Z        Z-ATOM   MASS   TYPE

    1  C        -0.428609       0.319938       0.000068       6    12.011  QM
    2  N         0.711605       0.038792      -0.000062       7    14.007  QM
    3  H        -1.480476       0.576710      -0.000047       1     1.008  QM
    4  H        -1.290029      -2.355779       0.001701       1     1.008  QM
    5  H        -2.011424      -2.571699      -0.001575       1     1.008  QM


 
 NEW SCF-ENERGY CALCULATED IN 9 CYCLES
 

 TOTAL ENERGY    =        -94.477873475
 
 *** LAST STEP WAS REJECTED ***
 
 LAMBDA ITERATION CONVERGED IN 4 CYCLES

  |TANGENTIAL STEP| =   0.008389  |PARALLEL STEP| =   0.000352
 
 HYPERSPHERE RADIUS: 0.1000002170


 COORDINATES OF OPTIMIZATION STEP 23 IN ANGSTROM

  NO.  ATOM        X              Y              Z        Z-ATOM   MASS   TYPE

    1  C        -0.428606       0.319703       0.000030       6    12.011  QM
    2  N         0.711735       0.039085      -0.000019       7    14.007  QM
    3  H        -1.480610       0.575882      -0.000050       1     1.008  QM
    4  H        -1.290172      -2.358408       0.000409       1     1.008  QM
    5  H        -2.012985      -2.569528      -0.000435       1     1.008  QM


 
 NEW SCF-ENERGY CALCULATED IN 13 CYCLES
 

 TOTAL ENERGY    =        -94.477874081
 
 *** ENTERING OPTIMIZATION CYCLE: 24 ***
 

 COSANG =        -0.920525634
 
 RMSQ FORCE :   0.0000188  MAXIMUM :   0.0000100  CONVERGED : NO
 MAX FORCE  :   0.0000357  MAXIMUM :   0.0000150  CONVERGED : NO
 RMSQ DR    :   0.0027987  MAXIMUM :   0.0000400  CONVERGED : NO
 MAX DR     :   0.0065891  MAXIMUM :   0.0000600  CONVERGED : NO
 
 LAMBDA ITERATION CONVERGED IN 4 CYCLES

  |TANGENTIAL STEP| =   0.008389  |PARALLEL STEP| =   0.000352
 
 HYPERSPHERE RADIUS: 0.1000002170


 COORDINATES OF OPTIMIZATION STEP 24 IN ANGSTROM

  NO.  ATOM        X              Y              Z        Z-ATOM   MASS   TYPE

    1  C        -0.428588       0.319539      -0.000021       6    12.011  QM
    2  N         0.711789       0.039291       0.000026       7    14.007  QM
    3  H        -1.480716       0.575269       0.000064       1     1.008  QM
    4  H        -1.289788      -2.361224      -0.000691       1     1.008  QM
    5  H        -2.014224      -2.566996       0.000534       1     1.008  QM


 
 NEW SCF-ENERGY CALCULATED IN 20 CYCLES
 

 TOTAL ENERGY    =        -94.477874060
 
 *** ENTERING OPTIMIZATION CYCLE: 25 ***
 

 COSANG =        -0.680060476
 
 RMSQ FORCE :   0.0000276  MAXIMUM :   0.0000100  CONVERGED : NO
 MAX FORCE  :   0.0000531  MAXIMUM :   0.0000150  CONVERGED : NO
 RMSQ DR    :   0.0027987  MAXIMUM :   0.0000400  CONVERGED : NO
 MAX DR     :   0.0071518  MAXIMUM :   0.0000600  CONVERGED : NO
 
 LAMBDA ITERATION CONVERGED IN 8 CYCLES

  |TANGENTIAL STEP| =   0.006711  |PARALLEL STEP| =   0.000225
 
 HYPERSPHERE RADIUS: 0.1000002170


 COORDINATES OF OPTIMIZATION STEP 25 IN ANGSTROM

  NO.  ATOM        X              Y              Z        Z-ATOM   MASS   TYPE

    1  C        -0.428534       0.319658       0.000009       6    12.011  QM
    2  N         0.711686       0.039140      -0.000006       7    14.007  QM
    3  H        -1.480615       0.575753       0.000048       1     1.008  QM
    4  H        -1.290076      -2.359003       0.000230       1     1.008  QM
    5  H        -2.013263      -2.569032      -0.000278       1     1.008  QM


 
 NEW SCF-ENERGY CALCULATED IN 9 CYCLES
 

 TOTAL ENERGY    =        -94.477874086
 
 *** ENTERING OPTIMIZATION CYCLE: 26 ***
 

 COSANG =         0.673634130
 
 RMSQ FORCE :   0.0000525  MAXIMUM :   0.0000100  CONVERGED : NO
 MAX FORCE  :   0.0001365  MAXIMUM :   0.0000150  CONVERGED : NO
 RMSQ DR    :   0.0022382  MAXIMUM :   0.0000400  CONVERGED : NO
 MAX DR     :   0.0056900  MAXIMUM :   0.0000600  CONVERGED : NO
 
 LAMBDA ITERATION CONVERGED IN 9 CYCLES

  |TANGENTIAL STEP| =   0.006711  |PARALLEL STEP| =   0.000225
 
 HYPERSPHERE RADIUS: 0.1000002170


 COORDINATES OF OPTIMIZATION STEP 26 IN ANGSTROM

  NO.  ATOM        X              Y              Z        Z-ATOM   MASS   TYPE

    1  C        -0.428754       0.319335       0.000011       6    12.011  QM
    2  N         0.712048       0.039440       0.000023       7    14.007  QM
    3  H        -1.480821       0.574675      -0.000216       1     1.008  QM
    4  H        -1.291084      -2.359009      -0.001141       1     1.008  QM
    5  H        -2.014454      -2.568268       0.000931       1     1.008  QM


 
 NEW SCF-ENERGY CALCULATED IN 9 CYCLES
 

 TOTAL ENERGY    =        -94.477873881
 
 *** ENTERING OPTIMIZATION CYCLE: 27 ***
 

 COSANG =        -0.982166595
 
 RMSQ FORCE :   0.0001045  MAXIMUM :   0.0000100  CONVERGED : NO
 MAX FORCE  :   0.0002691  MAXIMUM :   0.0000150  CONVERGED : NO
 RMSQ DR    :   0.0022382  MAXIMUM :   0.0000400  CONVERGED : NO
 MAX DR     :   0.0035106  MAXIMUM :   0.0000600  CONVERGED : NO
 
 LAMBDA ITERATION CONVERGED IN 7 CYCLES

  |TANGENTIAL STEP| =   0.005369  |PARALLEL STEP| =   0.000144
 
 HYPERSPHERE RADIUS: 0.1000002170


 COORDINATES OF OPTIMIZATION STEP 27 IN ANGSTROM

  NO.  ATOM        X              Y              Z        Z-ATOM   MASS   TYPE

    1  C        -0.428681       0.319637       0.000016       6    12.011  QM
    2  N         0.711839       0.039181      -0.000000       7    14.007  QM
    3  H        -1.480681       0.575553      -0.000067       1     1.008  QM
    4  H        -1.289985      -2.360000      -0.000168       1     1.008  QM
    5  H        -2.013667      -2.568149       0.000073       1     1.008  QM


 
 NEW SCF-ENERGY CALCULATED IN 9 CYCLES
 

 TOTAL ENERGY    =        -94.477874107
 
 *** ENTERING OPTIMIZATION CYCLE: 28 ***
 

 COSANG =         0.976552909
 
 RMSQ FORCE :   0.0000522  MAXIMUM :   0.0000100  CONVERGED : NO
 MAX FORCE  :   0.0001389  MAXIMUM :   0.0000150  CONVERGED : NO
 RMSQ DR    :   0.0017902  MAXIMUM :   0.0000400  CONVERGED : NO
 MAX DR     :   0.0028312  MAXIMUM :   0.0000600  CONVERGED : NO
 
 LAMBDA ITERATION CONVERGED IN 8 CYCLES

  |TANGENTIAL STEP| =   0.010737  |PARALLEL STEP| =   0.000578
 
 HYPERSPHERE RADIUS: 0.1000002170


 COORDINATES OF OPTIMIZATION STEP 28 IN ANGSTROM

  NO.  ATOM        X              Y              Z        Z-ATOM   MASS   TYPE

    1  C        -0.428544       0.319336      -0.000045       6    12.011  QM
    2  N         0.711839       0.039371       0.000047       7    14.007  QM
    3  H        -1.480721       0.574842       0.000126       1     1.008  QM
    4  H        -1.291683      -2.355730      -0.001174       1     1.008  QM
    5  H        -2.013551      -2.570751       0.000961       1     1.008  QM


 
 NEW SCF-ENERGY CALCULATED IN 9 CYCLES
 

 TOTAL ENERGY    =        -94.477873657
 
 *** LAST STEP WAS REJECTED ***
 
 LAMBDA ITERATION CONVERGED IN 8 CYCLES

  |TANGENTIAL STEP| =   0.005369  |PARALLEL STEP| =   0.000144
 
 HYPERSPHERE RADIUS: 0.1000002170


 COORDINATES OF OPTIMIZATION STEP 28 IN ANGSTROM

  NO.  ATOM        X              Y              Z        Z-ATOM   MASS   TYPE

    1  C        -0.428565       0.319477      -0.000023       6    12.011  QM
    2  N         0.711803       0.039291       0.000026       7    14.007  QM
    3  H        -1.480683       0.575180       0.000087       1     1.008  QM
    4  H        -1.290844      -2.357930      -0.000637       1     1.008  QM
    5  H        -2.013673      -2.569475       0.000486       1     1.008  QM


 
 NEW SCF-ENERGY CALCULATED IN 17 CYCLES
 

 TOTAL ENERGY    =        -94.477874045
 
 HESSIAN PRESERVED AND NOT UPDATED
 
 *** ENTERING OPTIMIZATION CYCLE: 29 ***
 

 COSANG =        -0.698448785
 
 RMSQ FORCE :   0.0000443  MAXIMUM :   0.0000100  CONVERGED : NO
 MAX FORCE  :   0.0000936  MAXIMUM :   0.0000150  CONVERGED : NO
 RMSQ DR    :   0.0017902  MAXIMUM :   0.0000400  CONVERGED : NO
 MAX DR     :   0.0042914  MAXIMUM :   0.0000600  CONVERGED : NO
 
 LAMBDA ITERATION CONVERGED IN 5 CYCLES

  |TANGENTIAL STEP| =   0.004295  |PARALLEL STEP| =   0.000092
 
 HYPERSPHERE RADIUS: 0.1000002170


 COORDINATES OF OPTIMIZATION STEP 29 IN ANGSTROM

  NO.  ATOM        X              Y              Z        Z-ATOM   MASS   TYPE

    1  C        -0.428633       0.319586       0.000019       6    12.011  QM
    2  N         0.711817       0.039220       0.000001       7    14.007  QM
    3  H        -1.480701       0.575470      -0.000106       1     1.008  QM
    4  H        -1.290233      -2.359633      -0.000298       1     1.008  QM
    5  H        -2.013665      -2.568366       0.000188       1     1.008  QM


 
 NEW SCF-ENERGY CALCULATED IN 9 CYCLES
 

 TOTAL ENERGY    =        -94.477874142
 
 *** ENTERING OPTIMIZATION CYCLE: 30 ***
 

 COSANG =        -0.890597781
 
 RMSQ FORCE :   0.0000404  MAXIMUM :   0.0000100  CONVERGED : NO
 MAX FORCE  :   0.0001057  MAXIMUM :   0.0000150  CONVERGED : NO
 RMSQ DR    :   0.0014320  MAXIMUM :   0.0000400  CONVERGED : NO
 MAX DR     :   0.0035173  MAXIMUM :   0.0000600  CONVERGED : NO
 
 LAMBDA ITERATION CONVERGED IN 7 CYCLES

  |TANGENTIAL STEP| =   0.004295  |PARALLEL STEP| =   0.000092
 
 HYPERSPHERE RADIUS: 0.1000002170


 COORDINATES OF OPTIMIZATION STEP 30 IN ANGSTROM

  NO.  ATOM        X              Y              Z        Z-ATOM   MASS   TYPE

    1  C        -0.428597       0.319672      -0.000002       6    12.011  QM
    2  N         0.711733       0.039168      -0.000001       7    14.007  QM
    3  H        -1.480624       0.575643       0.000118       1     1.008  QM
    4  H        -1.289409      -2.361190       0.000224       1     1.008  QM
    5  H        -2.013826      -2.567278      -0.000273       1     1.008  QM


 
 NEW SCF-ENERGY CALCULATED IN 14 CYCLES
 

 TOTAL ENERGY    =        -94.477874066
 
 *** LAST STEP WAS REJECTED ***
 
 LAMBDA ITERATION CONVERGED IN 7 CYCLES

  |TANGENTIAL STEP| =   0.002147  |PARALLEL STEP| =   0.000023
 
 HYPERSPHERE RADIUS: 0.1000002170


 COORDINATES OF OPTIMIZATION STEP 30 IN ANGSTROM

  NO.  ATOM        X              Y              Z        Z-ATOM   MASS   TYPE

    1  C        -0.428600       0.319629      -0.000001       6    12.011  QM
    2  N         0.711762       0.039196       0.000004       7    14.007  QM
    3  H        -1.480647       0.575547       0.000061       1     1.008  QM
    4  H        -1.289793      -2.360394      -0.000054       1     1.008  QM
    5  H        -2.013776      -2.567853      -0.000028       1     1.008  QM


 
 NEW SCF-ENERGY CALCULATED IN 8 CYCLES
 

 TOTAL ENERGY    =        -94.477874133
 
 *** ENTERING OPTIMIZATION CYCLE: 31 ***
 

 COSANG =        -0.966971706
 
 RMSQ FORCE :   0.0000244  MAXIMUM :   0.0000100  CONVERGED : NO
 MAX FORCE  :   0.0000654  MAXIMUM :   0.0000150  CONVERGED : NO
 RMSQ DR    :   0.0007159  MAXIMUM :   0.0000400  CONVERGED : NO
 MAX DR     :   0.0017038  MAXIMUM :   0.0000600  CONVERGED : NO
 
 LAMBDA ITERATION CONVERGED IN 4 CYCLES

  |TANGENTIAL STEP| =   0.001718  |PARALLEL STEP| =   0.000015
 
 HYPERSPHERE RADIUS: 0.1000002170


 COORDINATES OF OPTIMIZATION STEP 31 IN ANGSTROM

  NO.  ATOM        X              Y              Z        Z-ATOM   MASS   TYPE

    1  C        -0.428720       0.319646       0.000010       6    12.011  QM
    2  N         0.711877       0.039174       0.000002       7    14.007  QM
    3  H        -1.480694       0.575504      -0.000027       1     1.008  QM
    4  H        -1.290030      -2.359915      -0.000161       1     1.008  QM
    5  H        -2.013664      -2.568201       0.000066       1     1.008  QM


 
 NEW SCF-ENERGY CALCULATED IN 9 CYCLES
 

 TOTAL ENERGY    =        -94.477874041
 
 *** ENTERING OPTIMIZATION CYCLE: 32 ***
 

 COSANG =        -0.322053142
 
 RMSQ FORCE :   0.0000808  MAXIMUM :   0.0000100  CONVERGED : NO
 MAX FORCE  :   0.0002155  MAXIMUM :   0.0000150  CONVERGED : NO
 RMSQ DR    :   0.0005727  MAXIMUM :   0.0000400  CONVERGED : NO
 MAX DR     :   0.0010919  MAXIMUM :   0.0000600  CONVERGED : NO
 
 LAMBDA ITERATION CONVERGED IN 5 CYCLES

  |TANGENTIAL STEP| =   0.001374  |PARALLEL STEP| =   0.000009
 
 HYPERSPHERE RADIUS: 0.1000002170


 COORDINATES OF OPTIMIZATION STEP 32 IN ANGSTROM

  NO.  ATOM        X              Y              Z        Z-ATOM   MASS   TYPE

    1  C        -0.428590       0.319594       0.000030       6    12.011  QM
    2  N         0.711771       0.039212      -0.000006       7    14.007  QM
    3  H        -1.480723       0.575563      -0.000153       1     1.008  QM
    4  H        -1.290259      -2.359836      -0.000180       1     1.008  QM
    5  H        -2.013495      -2.568241       0.000083       1     1.008  QM


 
 NEW SCF-ENERGY CALCULATED IN 9 CYCLES
 

 TOTAL ENERGY    =        -94.477874052
 
 *** ENTERING OPTIMIZATION CYCLE: 33 ***
 

 COSANG =         0.001197148
 
 RMSQ FORCE :   0.0001355  MAXIMUM :   0.0000100  CONVERGED : NO
 MAX FORCE  :   0.0003750  MAXIMUM :   0.0000150  CONVERGED : NO
 RMSQ DR    :   0.0004581  MAXIMUM :   0.0000400  CONVERGED : NO
 MAX DR     :   0.0011558  MAXIMUM :   0.0000600  CONVERGED : NO
 
 LAMBDA ITERATION CONVERGED IN 5 CYCLES

  |TANGENTIAL STEP| =   0.000687  |PARALLEL STEP| =   0.000002
 
 HYPERSPHERE RADIUS: 0.1000002170


 COORDINATES OF OPTIMIZATION STEP 33 IN ANGSTROM

  NO.  ATOM        X              Y              Z        Z-ATOM   MASS   TYPE

    1  C        -0.428575       0.319593       0.000024       6    12.011  QM
    2  N         0.711756       0.039215      -0.000003       7    14.007  QM
    3  H        -1.480679       0.575541      -0.000117       1     1.008  QM
    4  H        -1.290020      -2.359774      -0.000181       1     1.008  QM
    5  H        -2.013731      -2.568306       0.000084       1     1.008  QM


 
 NEW SCF-ENERGY CALCULATED IN 9 CYCLES
 

 TOTAL ENERGY    =        -94.477874135
 
 *** ENTERING OPTIMIZATION CYCLE: 34 ***
 

 COSANG =        -0.663351363
 
 RMSQ FORCE :   0.0000443  MAXIMUM :   0.0000100  CONVERGED : NO
 MAX FORCE  :   0.0000995  MAXIMUM :   0.0000150  CONVERGED : NO
 RMSQ DR    :   0.0002291  MAXIMUM :   0.0000400  CONVERGED : NO
 MAX DR     :   0.0006597  MAXIMUM :   0.0000600  CONVERGED : NO
 
 LAMBDA ITERATION CONVERGED IN 8 CYCLES

  |TANGENTIAL STEP| =   0.000687  |PARALLEL STEP| =   0.000002
 
 HYPERSPHERE RADIUS: 0.1000002170


 COORDINATES OF OPTIMIZATION STEP 34 IN ANGSTROM

  NO.  ATOM        X              Y              Z        Z-ATOM   MASS   TYPE

    1  C        -0.428639       0.319586       0.000026       6    12.011  QM
    2  N         0.711819       0.039219      -0.000003       7    14.007  QM
    3  H        -1.480669       0.575505      -0.000133       1     1.008  QM
    4  H        -1.290144      -2.359689      -0.000212       1     1.008  QM
    5  H        -2.013725      -2.568334       0.000112       1     1.008  QM


 
 NEW SCF-ENERGY CALCULATED IN 15 CYCLES
 

 TOTAL ENERGY    =        -94.477874145
 
 *** ENTERING OPTIMIZATION CYCLE: 35 ***
 

 COSANG =        -0.457394208
 
 RMSQ FORCE :   0.0000212  MAXIMUM :   0.0000100  CONVERGED : NO
 MAX FORCE  :   0.0000546  MAXIMUM :   0.0000150  CONVERGED : NO
 RMSQ DR    :   0.0002291  MAXIMUM :   0.0000400  CONVERGED : NO
 MAX DR     :   0.0005676  MAXIMUM :   0.0000600  CONVERGED : NO
 
 LAMBDA ITERATION CONVERGED IN 7 CYCLES

  |TANGENTIAL STEP| =   0.000687  |PARALLEL STEP| =   0.000002
 
 HYPERSPHERE RADIUS: 0.1000002170


 COORDINATES OF OPTIMIZATION STEP 35 IN ANGSTROM

  NO.  ATOM        X              Y              Z        Z-ATOM   MASS   TYPE

    1  C        -0.428605       0.319612      -0.000005       6    12.011  QM
    2  N         0.711780       0.039203       0.000009       7    14.007  QM
    3  H        -1.480672       0.575491       0.000056       1     1.008  QM
    4  H        -1.290060      -2.359833      -0.000199       1     1.008  QM
    5  H        -2.013672      -2.568261       0.000100       1     1.008  QM


 
 NEW SCF-ENERGY CALCULATED IN 17 CYCLES
 

 TOTAL ENERGY    =        -94.477874154
 
 *** ENTERING OPTIMIZATION CYCLE: 36 ***
 

 COSANG =        -0.085051121
 
 RMSQ FORCE :   0.0000072  MAXIMUM :   0.0000100  CONVERGED :YES
 MAX FORCE  :   0.0000200  MAXIMUM :   0.0000150  CONVERGED : NO
 RMSQ DR    :   0.0002291  MAXIMUM :   0.0000400  CONVERGED : NO
 MAX DR     :   0.0004136  MAXIMUM :   0.0000600  CONVERGED : NO
 
 LAMBDA ITERATION CONVERGED IN 9 CYCLES

  |TANGENTIAL STEP| =   0.001374  |PARALLEL STEP| =   0.000009
 
 HYPERSPHERE RADIUS: 0.1000002170


 COORDINATES OF OPTIMIZATION STEP 36 IN ANGSTROM

  NO.  ATOM        X              Y              Z        Z-ATOM   MASS   TYPE

    1  C        -0.428599       0.319544       0.000015       6    12.011  QM
    2  N         0.711803       0.039254       0.000001       7    14.007  QM
    3  H        -1.480687       0.575374      -0.000076       1     1.008  QM
    4  H        -1.290337      -2.359355      -0.000242       1     1.008  QM
    5  H        -2.013772      -2.568523       0.000138       1     1.008  QM


 
 NEW SCF-ENERGY CALCULATED IN 8 CYCLES
 

 TOTAL ENERGY    =        -94.477874149
 
 *** LAST STEP WAS REJECTED ***
 
 LAMBDA ITERATION CONVERGED IN 8 CYCLES

  |TANGENTIAL STEP| =   0.000687  |PARALLEL STEP| =   0.000002
 
 HYPERSPHERE RADIUS: 0.1000002170


 COORDINATES OF OPTIMIZATION STEP 36 IN ANGSTROM

  NO.  ATOM        X              Y              Z        Z-ATOM   MASS   TYPE

    1  C        -0.428602       0.319577       0.000013       6    12.011  QM
    2  N         0.711789       0.039228       0.000002       7    14.007  QM
    3  H        -1.480675       0.575455      -0.000058       1     1.008  QM
    4  H        -1.290184      -2.359605      -0.000219       1     1.008  QM
    5  H        -2.013725      -2.568389       0.000117       1     1.008  QM


 
 NEW SCF-ENERGY CALCULATED IN 8 CYCLES
 

 TOTAL ENERGY    =        -94.477874154
 
 *** ENTERING OPTIMIZATION CYCLE: 37 ***
 

 COSANG =        -0.601009512
 
 RMSQ FORCE :   0.0000064  MAXIMUM :   0.0000100  CONVERGED :YES
 MAX FORCE  :   0.0000150  MAXIMUM :   0.0000150  CONVERGED : NO
 RMSQ DR    :   0.0002291  MAXIMUM :   0.0000400  CONVERGED : NO
 MAX DR     :   0.0004539  MAXIMUM :   0.0000600  CONVERGED : NO
 
 LAMBDA ITERATION CONVERGED IN 4 CYCLES

  |TANGENTIAL STEP| =   0.001374  |PARALLEL STEP| =   0.000009
 
 HYPERSPHERE RADIUS: 0.1000002170


 COORDINATES OF OPTIMIZATION STEP 37 IN ANGSTROM

  NO.  ATOM        X              Y              Z        Z-ATOM   MASS   TYPE

    1  C        -0.428739       0.319638       0.000008       6    12.011  QM
    2  N         0.711900       0.039181       0.000004       7    14.007  QM
    3  H        -1.480699       0.575458      -0.000023       1     1.008  QM
    4  H        -1.290087      -2.359774      -0.000205       1     1.008  QM
    5  H        -2.013698      -2.568286       0.000106       1     1.008  QM


 
 NEW SCF-ENERGY CALCULATED IN 9 CYCLES
 

 TOTAL ENERGY    =        -94.477874000
 
 *** ENTERING OPTIMIZATION CYCLE: 38 ***
 

 COSANG =        -0.808410880
 
 RMSQ FORCE :   0.0000947  MAXIMUM :   0.0000100  CONVERGED : NO
 MAX FORCE  :   0.0002552  MAXIMUM :   0.0000150  CONVERGED : NO
 RMSQ DR    :   0.0004581  MAXIMUM :   0.0000400  CONVERGED : NO
 MAX DR     :   0.0012204  MAXIMUM :   0.0000600  CONVERGED : NO
 
 LAMBDA ITERATION CONVERGED IN 11 CYCLES

  |TANGENTIAL STEP| =   0.001100  |PARALLEL STEP| =   0.000006
 
 HYPERSPHERE RADIUS: 0.1000002170


 COORDINATES OF OPTIMIZATION STEP 38 IN ANGSTROM

  NO.  ATOM        X              Y              Z        Z-ATOM   MASS   TYPE

    1  C        -0.428671       0.319655      -0.000011       6    12.011  QM
    2  N         0.711822       0.039168       0.000011       7    14.007  QM
    3  H        -1.480657       0.575562       0.000095       1     1.008  QM
    4  H        -1.289917      -2.360082      -0.000189       1     1.008  QM
    5  H        -2.013636      -2.568112       0.000091       1     1.008  QM


 
 NEW SCF-ENERGY CALCULATED IN 9 CYCLES
 

 TOTAL ENERGY    =        -94.477874112
 
 *** ENTERING OPTIMIZATION CYCLE: 39 ***
 

 COSANG =         0.973704561
 
 RMSQ FORCE :   0.0000492  MAXIMUM :   0.0000100  CONVERGED : NO
 MAX FORCE  :   0.0001281  MAXIMUM :   0.0000150  CONVERGED : NO
 RMSQ DR    :   0.0003665  MAXIMUM :   0.0000400  CONVERGED : NO
 MAX DR     :   0.0006027  MAXIMUM :   0.0000600  CONVERGED : NO
 
 LAMBDA ITERATION CONVERGED IN 7 CYCLES

  |TANGENTIAL STEP| =   0.002199  |PARALLEL STEP| =   0.000024
 
 HYPERSPHERE RADIUS: 0.1000002170


 COORDINATES OF OPTIMIZATION STEP 39 IN ANGSTROM

  NO.  ATOM        X              Y              Z        Z-ATOM   MASS   TYPE

    1  C        -0.428593       0.319580       0.000087       6    12.011  QM
    2  N         0.711784       0.039221      -0.000028       7    14.007  QM
    3  H        -1.480746       0.575511      -0.000515       1     1.008  QM
    4  H        -1.290129      -2.359451      -0.000216       1     1.008  QM
    5  H        -2.013742      -2.568524       0.000116       1     1.008  QM


 
 NEW SCF-ENERGY CALCULATED IN 9 CYCLES
 

 TOTAL ENERGY    =        -94.477874112
 
 *** ENTERING OPTIMIZATION CYCLE: 40 ***
 

 COSANG =        -0.549055422
 
 RMSQ FORCE :   0.0000623  MAXIMUM :   0.0000100  CONVERGED : NO
 MAX FORCE  :   0.0001529  MAXIMUM :   0.0000150  CONVERGED : NO
 RMSQ DR    :   0.0007331  MAXIMUM :   0.0000400  CONVERGED : NO
 MAX DR     :   0.0013361  MAXIMUM :   0.0000600  CONVERGED : NO
 
 LAMBDA ITERATION CONVERGED IN 6 CYCLES

  |TANGENTIAL STEP| =   0.001100  |PARALLEL STEP| =   0.000006
 
 HYPERSPHERE RADIUS: 0.1000002170


 COORDINATES OF OPTIMIZATION STEP 40 IN ANGSTROM

  NO.  ATOM        X              Y              Z        Z-ATOM   MASS   TYPE

    1  C        -0.428584       0.319590       0.000020       6    12.011  QM
    2  N         0.711768       0.039218      -0.000001       7    14.007  QM
    3  H        -1.480691       0.575497      -0.000100       1     1.008  QM
    4  H        -1.290096      -2.359694      -0.000202       1     1.008  QM
    5  H        -2.013712      -2.568351       0.000103       1     1.008  QM


 
 NEW SCF-ENERGY CALCULATED IN 14 CYCLES
 

 TOTAL ENERGY    =        -94.477874147
 
 *** ENTERING OPTIMIZATION CYCLE: 41 ***
 

 COSANG =         0.875875355
 
 RMSQ FORCE :   0.0000259  MAXIMUM :   0.0000100  CONVERGED : NO
 MAX FORCE  :   0.0000498  MAXIMUM :   0.0000150  CONVERGED : NO
 RMSQ DR    :   0.0003665  MAXIMUM :   0.0000400  CONVERGED : NO
 MAX DR     :   0.0009113  MAXIMUM :   0.0000600  CONVERGED : NO
 
 LAMBDA ITERATION CONVERGED IN 10 CYCLES

  |TANGENTIAL STEP| =   0.002199  |PARALLEL STEP| =   0.000024
 
 HYPERSPHERE RADIUS: 0.1000002170


 COORDINATES OF OPTIMIZATION STEP 41 IN ANGSTROM

  NO.  ATOM        X              Y              Z        Z-ATOM   MASS   TYPE

    1  C        -0.428623       0.319549       0.000013       6    12.011  QM
    2  N         0.711820       0.039269       0.000002       7    14.007  QM
    3  H        -1.480697       0.575324      -0.000058       1     1.008  QM
    4  H        -1.290035      -2.360462      -0.000219       1     1.008  QM
    5  H        -2.014023      -2.567637       0.000118       1     1.008  QM


 
 NEW SCF-ENERGY CALCULATED IN 13 CYCLES
 

 TOTAL ENERGY    =        -94.477874130
 
 *** LAST STEP WAS REJECTED ***
 
 LAMBDA ITERATION CONVERGED IN 10 CYCLES

  |TANGENTIAL STEP| =   0.001100  |PARALLEL STEP| =   0.000006
 
 HYPERSPHERE RADIUS: 0.1000002170


 COORDINATES OF OPTIMIZATION STEP 41 IN ANGSTROM

  NO.  ATOM        X              Y              Z        Z-ATOM   MASS   TYPE

    1  C        -0.428623       0.319576       0.000010       6    12.011  QM
    2  N         0.711810       0.039238       0.000003       7    14.007  QM
    3  H        -1.480682       0.575407      -0.000039       1     1.008  QM
    4  H        -1.290085      -2.360065      -0.000209       1     1.008  QM
    5  H        -2.013845      -2.568009       0.000109       1     1.008  QM


 
 NEW SCF-ENERGY CALCULATED IN 8 CYCLES
 

 TOTAL ENERGY    =        -94.477874147
 
 *** ENTERING OPTIMIZATION CYCLE: 42 ***
 

 COSANG =        -0.926445833
 
 RMSQ FORCE :   0.0000121  MAXIMUM :   0.0000100  CONVERGED : NO
 MAX FORCE  :   0.0000273  MAXIMUM :   0.0000150  CONVERGED : NO
 RMSQ DR    :   0.0003665  MAXIMUM :   0.0000400  CONVERGED : NO
 MAX DR     :   0.0009242  MAXIMUM :   0.0000600  CONVERGED : NO
 
 LAMBDA ITERATION CONVERGED IN 2 CYCLES

  |TANGENTIAL STEP| =   0.000550  |PARALLEL STEP| =   0.000002
 
 HYPERSPHERE RADIUS: 0.1000002170


 COORDINATES OF OPTIMIZATION STEP 42 IN ANGSTROM

  NO.  ATOM        X              Y              Z        Z-ATOM   MASS   TYPE

    1  C        -0.428565       0.319567       0.000008       6    12.011  QM
    2  N         0.711759       0.039245       0.000004       7    14.007  QM
    3  H        -1.480690       0.575426      -0.000025       1     1.008  QM
    4  H        -1.290081      -2.360013      -0.000208       1     1.008  QM
    5  H        -2.013823      -2.568060       0.000108       1     1.008  QM


 
 NEW SCF-ENERGY CALCULATED IN 9 CYCLES
 

 TOTAL ENERGY    =        -94.477874133
 
 *** ENTERING OPTIMIZATION CYCLE: 43 ***
 

 COSANG =        -0.882078591
 
 RMSQ FORCE :   0.0000334  MAXIMUM :   0.0000100  CONVERGED : NO
 MAX FORCE  :   0.0000878  MAXIMUM :   0.0000150  CONVERGED : NO
 RMSQ DR    :   0.0001833  MAXIMUM :   0.0000400  CONVERGED : NO
 MAX DR     :   0.0005117  MAXIMUM :   0.0000600  CONVERGED : NO
 
 LAMBDA ITERATION CONVERGED IN 7 CYCLES

  |TANGENTIAL STEP| =   0.000550  |PARALLEL STEP| =   0.000002
 
 HYPERSPHERE RADIUS: 0.1000002170


 COORDINATES OF OPTIMIZATION STEP 43 IN ANGSTROM

  NO.  ATOM        X              Y              Z        Z-ATOM   MASS   TYPE

    1  C        -0.428589       0.319596       0.000004       6    12.011  QM
    2  N         0.711777       0.039219       0.000005       7    14.007  QM
    3  H        -1.480744       0.575448      -0.000000       1     1.008  QM
    4  H        -1.290062      -2.359866      -0.000205       1     1.008  QM
    5  H        -2.013756      -2.568208       0.000105       1     1.008  QM


 
 NEW SCF-ENERGY CALCULATED IN 10 CYCLES
 

 TOTAL ENERGY    =        -94.477874147
 
 *** ENTERING OPTIMIZATION CYCLE: 44 ***
 

 COSANG =         0.782607790
 
 RMSQ FORCE :   0.0000279  MAXIMUM :   0.0000100  CONVERGED : NO
 MAX FORCE  :   0.0000509  MAXIMUM :   0.0000150  CONVERGED : NO
 RMSQ DR    :   0.0001833  MAXIMUM :   0.0000400  CONVERGED : NO
 MAX DR     :   0.0003530  MAXIMUM :   0.0000600  CONVERGED : NO
 
 LAMBDA ITERATION CONVERGED IN 3 CYCLES

  |TANGENTIAL STEP| =   0.001100  |PARALLEL STEP| =   0.000006
 
 HYPERSPHERE RADIUS: 0.1000002170


 COORDINATES OF OPTIMIZATION STEP 44 IN ANGSTROM

  NO.  ATOM        X              Y              Z        Z-ATOM   MASS   TYPE

    1  C        -0.428677       0.319598       0.000012       6    12.011  QM
    2  N         0.711822       0.039215       0.000002       7    14.007  QM
    3  H        -1.480319       0.575469      -0.000049       1     1.008  QM
    4  H        -1.290183      -2.359880      -0.000204       1     1.008  QM
    5  H        -2.013631      -2.568189       0.000104       1     1.008  QM


 
 NEW SCF-ENERGY CALCULATED IN 9 CYCLES
 

 TOTAL ENERGY    =        -94.477873976
 
 *** ENTERING OPTIMIZATION CYCLE: 45 ***
 

 COSANG =        -0.988542044
 
 RMSQ FORCE :   0.0001457  MAXIMUM :   0.0000100  CONVERGED : NO
 MAX FORCE  :   0.0002736  MAXIMUM :   0.0000150  CONVERGED : NO
 RMSQ DR    :   0.0003665  MAXIMUM :   0.0000400  CONVERGED : NO
 MAX DR     :   0.0007798  MAXIMUM :   0.0000600  CONVERGED : NO
 
 LAMBDA ITERATION CONVERGED IN 10 CYCLES

  |TANGENTIAL STEP| =   0.000880  |PARALLEL STEP| =   0.000004
 
 HYPERSPHERE RADIUS: 0.1000002170


 COORDINATES OF OPTIMIZATION STEP 45 IN ANGSTROM

  NO.  ATOM        X              Y              Z        Z-ATOM   MASS   TYPE

    1  C        -0.428639       0.319620       0.000006       6    12.011  QM
    2  N         0.711794       0.039192       0.000005       7    14.007  QM
    3  H        -1.480491       0.575520      -0.000014       1     1.008  QM
    4  H        -1.290149      -2.359617      -0.000222       1     1.008  QM
    5  H        -2.013555      -2.568440       0.000120       1     1.008  QM


 
 NEW SCF-ENERGY CALCULATED IN 14 CYCLES
 

 TOTAL ENERGY    =        -94.477874111
 
 *** ENTERING OPTIMIZATION CYCLE: 46 ***
 

 COSANG =         0.999143640
 
 RMSQ FORCE :   0.0000723  MAXIMUM :   0.0000100  CONVERGED : NO
 MAX FORCE  :   0.0001343  MAXIMUM :   0.0000150  CONVERGED : NO
 RMSQ DR    :   0.0002932  MAXIMUM :   0.0000400  CONVERGED : NO
 MAX DR     :   0.0005814  MAXIMUM :   0.0000600  CONVERGED : NO
 
 LAMBDA ITERATION CONVERGED IN 7 CYCLES

  |TANGENTIAL STEP| =   0.001759  |PARALLEL STEP| =   0.000015
 
 HYPERSPHERE RADIUS: 0.1000002170


 COORDINATES OF OPTIMIZATION STEP 46 IN ANGSTROM

  NO.  ATOM        X              Y              Z        Z-ATOM   MASS   TYPE

    1  C        -0.428614       0.319595       0.000013       6    12.011  QM
    2  N         0.711794       0.039224       0.000001       7    14.007  QM
    3  H        -1.480696       0.575458      -0.000049       1     1.008  QM
    4  H        -1.289965      -2.360238      -0.000183       1     1.008  QM
    5  H        -2.013836      -2.567909       0.000086       1     1.008  QM


 
 NEW SCF-ENERGY CALCULATED IN 11 CYCLES
 

 TOTAL ENERGY    =        -94.477874144
 
 *** ENTERING OPTIMIZATION CYCLE: 47 ***
 

 COSANG =        -0.511155415
 
 RMSQ FORCE :   0.0000085  MAXIMUM :   0.0000100  CONVERGED :YES
 MAX FORCE  :   0.0000186  MAXIMUM :   0.0000150  CONVERGED : NO
 RMSQ DR    :   0.0005864  MAXIMUM :   0.0000400  CONVERGED : NO
 MAX DR     :   0.0016240  MAXIMUM :   0.0000600  CONVERGED : NO
 
 LAMBDA ITERATION CONVERGED IN 4 CYCLES

  |TANGENTIAL STEP| =   0.003518  |PARALLEL STEP| =   0.000062
 
 HYPERSPHERE RADIUS: 0.1000002170


 COORDINATES OF OPTIMIZATION STEP 47 IN ANGSTROM

  NO.  ATOM        X              Y              Z        Z-ATOM   MASS   TYPE

    1  C        -0.428595       0.319604      -0.000007       6    12.011  QM
    2  N         0.711776       0.039191       0.000010       7    14.007  QM
    3  H        -1.480684       0.575525       0.000063       1     1.008  QM
    4  H        -1.290330      -2.358858      -0.000235       1     1.008  QM
    5  H        -2.013461      -2.569010       0.000131       1     1.008  QM


 
 NEW SCF-ENERGY CALCULATED IN 13 CYCLES
 

 TOTAL ENERGY    =        -94.477874134
 
 *** LAST STEP WAS REJECTED ***
 
 LAMBDA ITERATION CONVERGED IN 4 CYCLES

  |TANGENTIAL STEP| =   0.001759  |PARALLEL STEP| =   0.000015
 
 HYPERSPHERE RADIUS: 0.1000002170


 COORDINATES OF OPTIMIZATION STEP 47 IN ANGSTROM

  NO.  ATOM        X              Y              Z        Z-ATOM   MASS   TYPE

    1  C        -0.428602       0.319599       0.000001       6    12.011  QM
    2  N         0.711783       0.039208       0.000007       7    14.007  QM
    3  H        -1.480683       0.575492       0.000021       1     1.008  QM
    4  H        -1.290154      -2.359555      -0.000209       1     1.008  QM
    5  H        -2.013647      -2.568462       0.000109       1     1.008  QM


 
 NEW SCF-ENERGY CALCULATED IN 8 CYCLES
 

 TOTAL ENERGY    =        -94.477874154
 
 *** ENTERING OPTIMIZATION CYCLE: 48 ***
 

 COSANG =        -0.281810516
 
 RMSQ FORCE :   0.0000069  MAXIMUM :   0.0000100  CONVERGED :YES
 MAX FORCE  :   0.0000152  MAXIMUM :   0.0000150  CONVERGED : NO
 RMSQ DR    :   0.0005864  MAXIMUM :   0.0000400  CONVERGED : NO
 MAX DR     :   0.0016293  MAXIMUM :   0.0000600  CONVERGED : NO
 
 LAMBDA ITERATION CONVERGED IN 4 CYCLES

  |TANGENTIAL STEP| =   0.003518  |PARALLEL STEP| =   0.000062
 
 HYPERSPHERE RADIUS: 0.1000002170


 COORDINATES OF OPTIMIZATION STEP 48 IN ANGSTROM

  NO.  ATOM        X              Y              Z        Z-ATOM   MASS   TYPE

    1  C        -0.428947       0.319707       0.000015       6    12.011  QM
    2  N         0.712074       0.039127       0.000000       7    14.007  QM
    3  H        -1.480747       0.575450      -0.000067       1     1.008  QM
    4  H        -1.289929      -2.360127      -0.000194       1     1.008  QM
    5  H        -2.013742      -2.568006       0.000096       1     1.008  QM


 
 NEW SCF-ENERGY CALCULATED IN 9 CYCLES
 

 TOTAL ENERGY    =        -94.477873139
 
 *** ENTERING OPTIMIZATION CYCLE: 49 ***
 

 COSANG =        -0.878308769
 
 RMSQ FORCE :   0.0002428  MAXIMUM :   0.0000100  CONVERGED : NO
 MAX FORCE  :   0.0006630  MAXIMUM :   0.0000150  CONVERGED : NO
 RMSQ DR    :   0.0011730  MAXIMUM :   0.0000400  CONVERGED : NO
 MAX DR     :   0.0030551  MAXIMUM :   0.0000600  CONVERGED : NO
 
 LAMBDA ITERATION CONVERGED IN 10 CYCLES

  |TANGENTIAL STEP| =   0.002815  |PARALLEL STEP| =   0.000040
 
 HYPERSPHERE RADIUS: 0.1000002170


 COORDINATES OF OPTIMIZATION STEP 49 IN ANGSTROM

  NO.  ATOM        X              Y              Z        Z-ATOM   MASS   TYPE

    1  C        -0.428772       0.319636       0.000007       6    12.011  QM
    2  N         0.711932       0.039171       0.000004       7    14.007  QM
    3  H        -1.480696       0.575474      -0.000016       1     1.008  QM
    4  H        -1.290255      -2.359212      -0.000211       1     1.008  QM
    5  H        -2.013592      -2.568710       0.000111       1     1.008  QM


 
 NEW SCF-ENERGY CALCULATED IN 9 CYCLES
 

 TOTAL ENERGY    =        -94.477873907
 
 *** ENTERING OPTIMIZATION CYCLE: 50 ***
 

 COSANG =         0.997528798
 
 RMSQ FORCE :   0.0001205  MAXIMUM :   0.0000100  CONVERGED : NO
 MAX FORCE  :   0.0003246  MAXIMUM :   0.0000150  CONVERGED : NO
 RMSQ DR    :   0.0009383  MAXIMUM :   0.0000400  CONVERGED : NO
 MAX DR     :   0.0021528  MAXIMUM :   0.0000600  CONVERGED : NO
 
 LAMBDA ITERATION CONVERGED IN 8 CYCLES

  |TANGENTIAL STEP| =   0.005630  |PARALLEL STEP| =   0.000159
 
 HYPERSPHERE RADIUS: 0.1000002170


 COORDINATES OF OPTIMIZATION STEP 50 IN ANGSTROM

  NO.  ATOM        X              Y              Z        Z-ATOM   MASS   TYPE

    1  C        -0.428595       0.319626       0.000027       6    12.011  QM
    2  N         0.711749       0.039211      -0.000004       7    14.007  QM
    3  H        -1.480630       0.575540      -0.000141       1     1.008  QM
    4  H        -1.289528      -2.361349      -0.000194       1     1.008  QM
    5  H        -2.013944      -2.567068       0.000095       1     1.008  QM


 
 NEW SCF-ENERGY CALCULATED IN 9 CYCLES
 

 TOTAL ENERGY    =        -94.477874064
 
 *** OPTIMIZATION NOT COMPLETED ***
 


 LAST INPUT ORIENTATION IN ANGSTROM

  NO.  ATOM        X              Y              Z        Z-ATOM   MASS   TYPE

    1  C        -0.428595       0.319626       0.000027       6    12.011  QM
    2  N         0.711749       0.039211      -0.000004       7    14.007  QM
    3  H        -1.480630       0.575540      -0.000141       1     1.008  QM
    4  H        -1.289528      -2.361349      -0.000194       1     1.008  QM
    5  H        -2.013944      -2.567068       0.000095       1     1.008  QM


 
 HYPERSPHERE RADIUS: 0.1000002170

  ANGLE =       0.05  COS_ANGLE =       1.00
 
 *** COORDINATES RELOADED ***

  ANGLE =       0.02  COS_ANGLE =       1.00


 IRC COORDINATES OF STEP 48 IN ANGSTROM

  NO.  ATOM        X              Y              Z        Z-ATOM   MASS   TYPE

    1  C        -0.429388       0.317862       0.000013       6    12.011  QM
    2  N         0.711302       0.038635       0.000002       7    14.007  QM
    3  H        -1.481649       0.572899      -0.000059       1     1.008  QM
    4  H        -1.281207      -2.345602      -0.000217       1     1.008  QM
    5  H        -2.005615      -2.551236       0.000117       1     1.008  QM


 RMSQ FORCE :   0.0002563  MAXIMUM :   0.0000100  CONVERGED :NO 
 MAX FORCE  :   0.0006392  MAXIMUM :   0.0000150  CONVERGED :NO 

 NUMBER OF CONSTRAINED OPTIMIZATION CYCLES: 5
 
 TOTAL ENERGY = -94.477835038080
 
 
 CURRENT SPLINE LENGTH: 0.026 AMU^1/2*ANGSTROM
 IRC COORDINATE: 2.567 AMU^1/2*ANGSTROM

  ANGLE =       0.04  COS_ANGLE =       1.00


 IRC COORDINATES OF STEP 49 IN ANGSTROM

  NO.  ATOM        X              Y              Z        Z-ATOM   MASS   TYPE

    1  C        -0.428599       0.319651       0.000002       6    12.011  QM
    2  N         0.711755       0.039165       0.000006       7    14.007  QM
    3  H        -1.480637       0.575634       0.000009       1     1.008  QM
    4  H        -1.289951      -2.359747      -0.000213       1     1.008  QM
    5  H        -2.013529      -2.568399       0.000113       1     1.008  QM


 RMSQ FORCE :   0.0002331  MAXIMUM :   0.0000100  CONVERGED :NO 
 MAX FORCE  :   0.0005902  MAXIMUM :   0.0000150  CONVERGED :NO 

 NUMBER OF CONSTRAINED OPTIMIZATION CYCLES: 10
 
 TOTAL ENERGY = -94.477874145135
 
 
 CURRENT SPLINE LENGTH: 0.026 AMU^1/2*ANGSTROM
 IRC COORDINATE: 2.593 AMU^1/2*ANGSTROM

  ANGLE =       0.03  COS_ANGLE =       1.00


 IRC COORDINATES OF STEP 50 IN ANGSTROM

  NO.  ATOM        X              Y              Z        Z-ATOM   MASS   TYPE

    1  C        -0.427838       0.321392       0.000001       6    12.011  QM
    2  N         0.712260       0.039745       0.000006       7    14.007  QM
    3  H        -1.479681       0.578238       0.000015       1     1.008  QM
    4  H        -1.298795      -2.374078      -0.000212       1     1.008  QM
    5  H        -2.021623      -2.585314       0.000108       1     1.008  QM


 RMSQ FORCE :   0.0002112  MAXIMUM :   0.0000100  CONVERGED :NO 
 MAX FORCE  :   0.0005259  MAXIMUM :   0.0000150  CONVERGED :NO 

 NUMBER OF CONSTRAINED OPTIMIZATION CYCLES: 14
 
 TOTAL ENERGY = -94.477909708219
 
 
 CURRENT SPLINE LENGTH: 0.026 AMU^1/2*ANGSTROM
 IRC COORDINATE: 2.619 AMU^1/2*ANGSTROM

  ANGLE =       0.02  COS_ANGLE =       1.00


 IRC COORDINATES OF STEP 51 IN ANGSTROM

  NO.  ATOM        X              Y              Z        Z-ATOM   MASS   TYPE

    1  C        -0.427060       0.323121       0.000003       6    12.011  QM
    2  N         0.712750       0.040332       0.000006       7    14.007  QM
    3  H        -1.478688       0.580916       0.000002       1     1.008  QM
    4  H        -1.307672      -2.388298      -0.000229       1     1.008  QM
    5  H        -2.029698      -2.602323       0.000120       1     1.008  QM


 RMSQ FORCE :   0.0001909  MAXIMUM :   0.0000100  CONVERGED :NO 
 MAX FORCE  :   0.0004757  MAXIMUM :   0.0000150  CONVERGED :NO 

 NUMBER OF CONSTRAINED OPTIMIZATION CYCLES: 6
 
 TOTAL ENERGY = -94.477941956560
 
 
 CURRENT SPLINE LENGTH: 0.026 AMU^1/2*ANGSTROM
 IRC COORDINATE: 2.646 AMU^1/2*ANGSTROM

  ANGLE =       0.02  COS_ANGLE =       1.00


 IRC COORDINATES OF STEP 52 IN ANGSTROM

  NO.  ATOM        X              Y              Z        Z-ATOM   MASS   TYPE

    1  C        -0.426287       0.324861       0.000001       6    12.011  QM
    2  N         0.713240       0.040913       0.000007       7    14.007  QM
    3  H        -1.477704       0.583559       0.000005       1     1.008  QM
    4  H        -1.316489      -2.402688      -0.000254       1     1.008  QM
    5  H        -2.037768      -2.619217       0.000141       1     1.008  QM


 RMSQ FORCE :   0.0001721  MAXIMUM :   0.0000100  CONVERGED :NO 
 MAX FORCE  :   0.0004286  MAXIMUM :   0.0000150  CONVERGED :NO 

 NUMBER OF CONSTRAINED OPTIMIZATION CYCLES: 7
 
 TOTAL ENERGY = -94.477971081253
 
 
 CURRENT SPLINE LENGTH: 0.026 AMU^1/2*ANGSTROM
 IRC COORDINATE: 2.672 AMU^1/2*ANGSTROM

  ANGLE =       0.03  COS_ANGLE =       1.00


 IRC COORDINATES OF STEP 53 IN ANGSTROM

  NO.  ATOM        X              Y              Z        Z-ATOM   MASS   TYPE

    1  C        -0.425522       0.326576       0.000012       6    12.011  QM
    2  N         0.713741       0.041514       0.000003       7    14.007  QM
    3  H        -1.476692       0.586268      -0.000059       1     1.008  QM
    4  H        -1.325236      -2.417459      -0.000245       1     1.008  QM
    5  H        -2.045989      -2.635750       0.000130       1     1.008  QM


 RMSQ FORCE :   0.0001551  MAXIMUM :   0.0000100  CONVERGED :NO 
 MAX FORCE  :   0.0003811  MAXIMUM :   0.0000150  CONVERGED :NO 

 NUMBER OF CONSTRAINED OPTIMIZATION CYCLES: 7
 
 TOTAL ENERGY = -94.477997290758
 
 
 CURRENT SPLINE LENGTH: 0.026 AMU^1/2*ANGSTROM
 IRC COORDINATE: 2.699 AMU^1/2*ANGSTROM

  ANGLE =       0.03  COS_ANGLE =       1.00


 IRC COORDINATES OF STEP 54 IN ANGSTROM

  NO.  ATOM        X              Y              Z        Z-ATOM   MASS   TYPE

    1  C        -0.424745       0.328270       0.000003       6    12.011  QM
    2  N         0.714245       0.042141       0.000008       7    14.007  QM
    3  H        -1.475725       0.588799      -0.000016       1     1.008  QM
    4  H        -1.334009      -2.432370      -0.000253       1     1.008  QM
    5  H        -2.054334      -2.652114       0.000135       1     1.008  QM


 RMSQ FORCE :   0.0001379  MAXIMUM :   0.0000100  CONVERGED :NO 
 MAX FORCE  :   0.0003393  MAXIMUM :   0.0000150  CONVERGED :NO 

 NUMBER OF CONSTRAINED OPTIMIZATION CYCLES: 19
 
 TOTAL ENERGY = -94.478020757617
 
 
 CURRENT SPLINE LENGTH: 0.026 AMU^1/2*ANGSTROM
 IRC COORDINATE: 2.725 AMU^1/2*ANGSTROM

  ANGLE =       0.02  COS_ANGLE =       1.00


 IRC COORDINATES OF STEP 55 IN ANGSTROM

  NO.  ATOM        X              Y              Z        Z-ATOM   MASS   TYPE

    1  C        -0.423975       0.329925      -0.000001       6    12.011  QM
    2  N         0.714765       0.042799       0.000012       7    14.007  QM
    3  H        -1.474756       0.591266      -0.000005       1     1.008  QM
    4  H        -1.342859      -2.447297      -0.000345       1     1.008  QM
    5  H        -2.062768      -2.668414       0.000211       1     1.008  QM


 RMSQ FORCE :   0.0001224  MAXIMUM :   0.0000100  CONVERGED :NO 
 MAX FORCE  :   0.0002963  MAXIMUM :   0.0000150  CONVERGED :NO 

 NUMBER OF CONSTRAINED OPTIMIZATION CYCLES: 14
 
 TOTAL ENERGY = -94.478041665555
 
 
 CURRENT SPLINE LENGTH: 0.026 AMU^1/2*ANGSTROM
 IRC COORDINATE: 2.752 AMU^1/2*ANGSTROM

  ANGLE =       0.02  COS_ANGLE =       1.00


 IRC COORDINATES OF STEP 56 IN ANGSTROM

  NO.  ATOM        X              Y              Z        Z-ATOM   MASS   TYPE

    1  C        -0.423211       0.331550       0.000005       6    12.011  QM
    2  N         0.715301       0.043490       0.000002       7    14.007  QM
    3  H        -1.473818       0.593647       0.000019       1     1.008  QM
    4  H        -1.351622      -2.462656      -0.000040       1     1.008  QM
    5  H        -2.071375      -2.684302      -0.000065       1     1.008  QM


 RMSQ FORCE :   0.0001081  MAXIMUM :   0.0000100  CONVERGED :NO 
 MAX FORCE  :   0.0002595  MAXIMUM :   0.0000150  CONVERGED :NO 

 NUMBER OF CONSTRAINED OPTIMIZATION CYCLES: 26
 
 TOTAL ENERGY = -94.478060190182
 
 
 CURRENT SPLINE LENGTH: 0.026 AMU^1/2*ANGSTROM
 IRC COORDINATE: 2.778 AMU^1/2*ANGSTROM

  ANGLE =       0.06  COS_ANGLE =       1.00


 IRC COORDINATES OF STEP 57 IN ANGSTROM

  NO.  ATOM        X              Y              Z        Z-ATOM   MASS   TYPE

    1  C        -0.422446       0.333151       0.000008       6    12.011  QM
    2  N         0.715851       0.044203       0.000002       7    14.007  QM
    3  H        -1.472909       0.595939      -0.000004       1     1.008  QM
    4  H        -1.360433      -2.478098      -0.000081       1     1.008  QM
    5  H        -2.080111      -2.700041      -0.000031       1     1.008  QM


 RMSQ FORCE :   0.0000943  MAXIMUM :   0.0000100  CONVERGED :NO 
 MAX FORCE  :   0.0002206  MAXIMUM :   0.0000150  CONVERGED :NO 

 NUMBER OF CONSTRAINED OPTIMIZATION CYCLES: 20
 
 TOTAL ENERGY = -94.478076502580
 
 
 CURRENT SPLINE LENGTH: 0.026 AMU^1/2*ANGSTROM
 IRC COORDINATE: 2.805 AMU^1/2*ANGSTROM

  ANGLE =       0.05  COS_ANGLE =       1.00


 IRC COORDINATES OF STEP 58 IN ANGSTROM

  NO.  ATOM        X              Y              Z        Z-ATOM   MASS   TYPE

    1  C        -0.421681       0.334845      -0.000001       6    12.011  QM
    2  N         0.716344       0.044827       0.000010       7    14.007  QM
    3  H        -1.471885       0.598628       0.000023       1     1.008  QM
    4  H        -1.368880      -2.493758      -0.000214       1     1.008  QM
    5  H        -2.088517      -2.715830       0.000087       1     1.008  QM


 RMSQ FORCE :   0.0000826  MAXIMUM :   0.0000100  CONVERGED :NO 
 MAX FORCE  :   0.0001920  MAXIMUM :   0.0000150  CONVERGED :NO 

 NUMBER OF CONSTRAINED OPTIMIZATION CYCLES: 3
 
 TOTAL ENERGY = -94.478090745167
 
 
 CURRENT SPLINE LENGTH: 0.026 AMU^1/2*ANGSTROM
 IRC COORDINATE: 2.831 AMU^1/2*ANGSTROM

  ANGLE =       0.05  COS_ANGLE =       1.00


 IRC COORDINATES OF STEP 59 IN ANGSTROM

  NO.  ATOM        X              Y              Z        Z-ATOM   MASS   TYPE

    1  C        -0.420911       0.336504       0.000008       6    12.011  QM
    2  N         0.716862       0.045491       0.000000       7    14.007  QM
    3  H        -1.470922       0.601062       0.000017       1     1.008  QM
    4  H        -1.377402      -2.509552       0.000062       1     1.008  QM
    5  H        -2.097102      -2.731386      -0.000153       1     1.008  QM


 RMSQ FORCE :   0.0000705  MAXIMUM :   0.0000100  CONVERGED :NO 
 MAX FORCE  :   0.0001539  MAXIMUM :   0.0000150  CONVERGED :NO 

 NUMBER OF CONSTRAINED OPTIMIZATION CYCLES: 18
 
 TOTAL ENERGY = -94.478103066188
 
 
 CURRENT SPLINE LENGTH: 0.026 AMU^1/2*ANGSTROM
 IRC COORDINATE: 2.858 AMU^1/2*ANGSTROM

  ANGLE =       0.04  COS_ANGLE =       1.00


 IRC COORDINATES OF STEP 60 IN ANGSTROM

  NO.  ATOM        X              Y              Z        Z-ATOM   MASS   TYPE

    1  C        -0.420145       0.338041       0.000004       6    12.011  QM
    2  N         0.717428       0.046269       0.000007       7    14.007  QM
    3  H        -1.470007       0.603204      -0.000019       1     1.008  QM
    4  H        -1.386095      -2.525516      -0.000138       1     1.008  QM
    5  H        -2.106034      -2.746565       0.000031       1     1.008  QM


 RMSQ FORCE :   0.0000599  MAXIMUM :   0.0000100  CONVERGED :NO 
 MAX FORCE  :   0.0001252  MAXIMUM :   0.0000150  CONVERGED :NO 

 NUMBER OF CONSTRAINED OPTIMIZATION CYCLES: 6
 
 TOTAL ENERGY = -94.478113597719
 
 
 CURRENT SPLINE LENGTH: 0.026 AMU^1/2*ANGSTROM
 IRC COORDINATE: 2.884 AMU^1/2*ANGSTROM

  ANGLE =       0.14  COS_ANGLE =       0.99


 IRC COORDINATES OF STEP 61 IN ANGSTROM

  NO.  ATOM        X              Y              Z        Z-ATOM   MASS   TYPE

    1  C        -0.419384       0.339602       0.000003       6    12.011  QM
    2  N         0.717978       0.047015       0.000006       7    14.007  QM
    3  H        -1.469076       0.605526       0.000002       1     1.008  QM
    4  H        -1.394544      -2.541822      -0.000067       1     1.008  QM
    5  H        -2.114946      -2.761425      -0.000031       1     1.008  QM


 RMSQ FORCE :   0.0000498  MAXIMUM :   0.0000100  CONVERGED :NO 
 MAX FORCE  :   0.0001089  MAXIMUM :   0.0000150  CONVERGED :NO 

 NUMBER OF CONSTRAINED OPTIMIZATION CYCLES: 39
 
 TOTAL ENERGY = -94.478122446085
 
 
 CURRENT SPLINE LENGTH: 0.026 AMU^1/2*ANGSTROM
 IRC COORDINATE: 2.910 AMU^1/2*ANGSTROM

  ANGLE =       0.10  COS_ANGLE =       1.00


 IRC COORDINATES OF STEP 62 IN ANGSTROM

  NO.  ATOM        X              Y              Z        Z-ATOM   MASS   TYPE

    1  C        -0.418637       0.341023       0.000007       6    12.011  QM
    2  N         0.718594       0.047888       0.000001       7    14.007  QM
    3  H        -1.468195       0.607481       0.000004       1     1.008  QM
    4  H        -1.403258      -2.558269       0.000067       1     1.008  QM
    5  H        -2.124229      -2.775952      -0.000150       1     1.008  QM


 RMSQ FORCE :   0.0000409  MAXIMUM :   0.0000100  CONVERGED :NO 
 MAX FORCE  :   0.0000830  MAXIMUM :   0.0000150  CONVERGED :NO 

 NUMBER OF CONSTRAINED OPTIMIZATION CYCLES: 27
 
 TOTAL ENERGY = -94.478129779566
 
 
 CURRENT SPLINE LENGTH: 0.026 AMU^1/2*ANGSTROM
 IRC COORDINATE: 2.937 AMU^1/2*ANGSTROM

  ANGLE =       0.08  COS_ANGLE =       1.00


 IRC COORDINATES OF STEP 63 IN ANGSTROM

  NO.  ATOM        X              Y              Z        Z-ATOM   MASS   TYPE

    1  C        -0.417878       0.342500       0.000002       6    12.011  QM
    2  N         0.719180       0.048709       0.000004       7    14.007  QM
    3  H        -1.467298       0.609540       0.000030       1     1.008  QM
    4  H        -1.411737      -2.574883       0.000061       1     1.008  QM
    5  H        -2.133314      -2.790526      -0.000159       1     1.008  QM


 RMSQ FORCE :   0.0000326  MAXIMUM :   0.0000100  CONVERGED :NO 
 MAX FORCE  :   0.0000645  MAXIMUM :   0.0000150  CONVERGED :NO 

 NUMBER OF CONSTRAINED OPTIMIZATION CYCLES: 3
 
 TOTAL ENERGY = -94.478135698996
 
 
 CURRENT SPLINE LENGTH: 0.026 AMU^1/2*ANGSTROM
 IRC COORDINATE: 2.963 AMU^1/2*ANGSTROM

  ANGLE =       0.12  COS_ANGLE =       0.99


 IRC COORDINATES OF STEP 64 IN ANGSTROM

  NO.  ATOM        X              Y              Z        Z-ATOM   MASS   TYPE

    1  C        -0.417134       0.343776       0.000004       6    12.011  QM
    2  N         0.719857       0.049699       0.000001       7    14.007  QM
    3  H        -1.466485       0.611101       0.000025       1     1.008  QM
    4  H        -1.420551      -2.591486       0.000123       1     1.008  QM
    5  H        -2.142859      -2.804705      -0.000218       1     1.008  QM


 RMSQ FORCE :   0.0000252  MAXIMUM :   0.0000100  CONVERGED :NO 
 MAX FORCE  :   0.0000517  MAXIMUM :   0.0000150  CONVERGED :NO 

 NUMBER OF CONSTRAINED OPTIMIZATION CYCLES: 11
 
 TOTAL ENERGY = -94.478140336431
 
 
 CURRENT SPLINE LENGTH: 0.026 AMU^1/2*ANGSTROM
 IRC COORDINATE: 2.990 AMU^1/2*ANGSTROM

  ANGLE =       0.33  COS_ANGLE =       0.95


 IRC COORDINATES OF STEP 65 IN ANGSTROM

  NO.  ATOM        X              Y              Z        Z-ATOM   MASS   TYPE

    1  C        -0.416384       0.345051       0.000001       6    12.011  QM
    2  N         0.720526       0.050686       0.000000       7    14.007  QM
    3  H        -1.465660       0.612579       0.000060       1     1.008  QM
    4  H        -1.429101      -2.608532       0.000217       1     1.008  QM
    5  H        -2.152328      -2.818579      -0.000295       1     1.008  QM


 RMSQ FORCE :   0.0000195  MAXIMUM :   0.0000100  CONVERGED :NO 
 MAX FORCE  :   0.0000404  MAXIMUM :   0.0000150  CONVERGED :NO 

 NUMBER OF CONSTRAINED OPTIMIZATION CYCLES: 10
 
 TOTAL ENERGY = -94.478143791872
 
 
 CURRENT SPLINE LENGTH: 0.026 AMU^1/2*ANGSTROM
 IRC COORDINATE: 3.016 AMU^1/2*ANGSTROM

  ANGLE =       0.44  COS_ANGLE =       0.91


 IRC COORDINATES OF STEP 66 IN ANGSTROM

  NO.  ATOM        X              Y              Z        Z-ATOM   MASS   TYPE

    1  C        -0.415731       0.345103       0.000034       6    12.011  QM
    2  N         0.721674       0.052630      -0.000004       7    14.007  QM
    3  H        -1.465413       0.611139      -0.000225       1     1.008  QM
    4  H        -1.440032      -2.623076      -0.000125       1     1.008  QM
    5  H        -2.163913      -2.830879       0.000037       1     1.008  QM


 RMSQ FORCE :   0.0000145  MAXIMUM :   0.0000100  CONVERGED :NO 
 MAX FORCE  :   0.0000337  MAXIMUM :   0.0000150  CONVERGED :NO 

 NUMBER OF CONSTRAINED OPTIMIZATION CYCLES: 7
 
 TOTAL ENERGY = -94.478146243870
 
 
 CURRENT SPLINE LENGTH: 0.026 AMU^1/2*ANGSTROM
 IRC COORDINATE: 3.043 AMU^1/2*ANGSTROM

  ANGLE =       0.48  COS_ANGLE =       0.89


 IRC COORDINATES OF STEP 67 IN ANGSTROM

  NO.  ATOM        X              Y              Z        Z-ATOM   MASS   TYPE

    1  C        -0.415147       0.344554       0.000007       6    12.011  QM
    2  N         0.723015       0.054996      -0.000001       7    14.007  QM
    3  H        -1.465548       0.607771       0.000036       1     1.008  QM
    4  H        -1.450915      -2.637688      -0.000052       1     1.008  QM
    5  H        -2.176273      -2.840262      -0.000028       1     1.008  QM


 RMSQ FORCE :   0.0000151  MAXIMUM :   0.0000100  CONVERGED :NO 
 MAX FORCE  :   0.0000384  MAXIMUM :   0.0000150  CONVERGED :NO 

 NUMBER OF CONSTRAINED OPTIMIZATION CYCLES: 3
 
 TOTAL ENERGY = -94.478147848010
 
 
 CURRENT SPLINE LENGTH: 0.026 AMU^1/2*ANGSTROM
 IRC COORDINATE: 3.069 AMU^1/2*ANGSTROM
 
 
 *** COORDINATES RELOADED ***
 
 
 *** COORDINATES RELOADED ***
 
 
 *** COORDINATES RELOADED ***
 
 
 *** COORDINATES RELOADED ***

  ANGLE =       0.52  COS_ANGLE =       0.87


 IRC COORDINATES OF STEP 68 IN ANGSTROM

  NO.  ATOM        X              Y              Z        Z-ATOM   MASS   TYPE

    1  C        -0.415082       0.344511       0.000009       6    12.011  QM
    2  N         0.723138       0.055227      -0.000003       7    14.007  QM
    3  H        -1.465543       0.607462       0.000027       1     1.008  QM
    4  H        -1.451876      -2.639343      -0.000024       1     1.008  QM
    5  H        -2.177452      -2.841144      -0.000053       1     1.008  QM


 RMSQ FORCE :   0.0000095  MAXIMUM :   0.0000100  CONVERGED :YES
 MAX FORCE  :   0.0000295  MAXIMUM :   0.0000150  CONVERGED :NO 

 NUMBER OF CONSTRAINED OPTIMIZATION CYCLES: 14
 
 TOTAL ENERGY = -94.478147967159
 
 
 CURRENT SPLINE LENGTH: 0.003 AMU^1/2*ANGSTROM
 IRC COORDINATE: 3.072 AMU^1/2*ANGSTROM
 
 
 *** IRC PATH GENERATION FINISHED ***
 
 
 *** CONVERGED BY GRADIENT AND STEP SIZE CRITERIA ***
 
 
 *** IRC PATH IN AMU^1/2*ANGSTROM ***
 
 IRC STEP  IRC COORDINATE   IRC ENERGY   No.REDO
   -68       -3.071874      -94.478148
   -67       -3.069228      -94.478148
   -66       -3.042769      -94.478146
   -65       -3.016310      -94.478144
   -64       -2.989851      -94.478140
   -63       -2.963392      -94.478136
   -62       -2.936934      -94.478130
   -61       -2.910475      -94.478122
   -60       -2.884016      -94.478114
   -59       -2.857557      -94.478103
   -58       -2.831098      -94.478091
   -57       -2.804639      -94.478077
   -56       -2.778180      -94.478060
   -55       -2.751721      -94.478042
   -54       -2.725263      -94.478021
   -53       -2.698804      -94.477997
   -52       -2.672345      -94.477971
   -51       -2.645886      -94.477942
   -50       -2.619427      -94.477910
   -49       -2.592968      -94.477874
   -48       -2.566509      -94.477835
   -47       -2.487133      -94.477792
   -46       -2.434215      -94.477694
   -45       -2.381297      -94.477578
   -44       -2.328380      -94.477442
   -43       -2.275462      -94.477282
   -42       -2.222544      -94.477096
   -41       -2.169627      -94.476881
   -40       -2.116709      -94.476632
   -39       -2.063791      -94.476346
   -38       -2.010873      -94.476017
   -37       -1.957956      -94.475640
   -36       -1.905038      -94.475208
   -35       -1.852120      -94.474716
   -34       -1.799203      -94.474155
   -33       -1.746285      -94.473519
   -32       -1.693367      -94.472798
   -31       -1.640449      -94.471983
   -30       -1.587532      -94.471067
   -29       -1.534614      -94.470039
   -28       -1.481696      -94.468890
   -27       -1.428778      -94.467609
   -26       -1.375861      -94.466187
   -25       -1.322943      -94.464613
   -24       -1.270025      -94.462874
   -23       -1.217108      -94.460959
   -22       -1.164190      -94.458854
   -21       -1.111272      -94.456545
   -20       -1.058354      -94.454017
   -19       -1.005437      -94.451255
   -18       -0.952519      -94.448240
   -17       -0.899601      -94.444956
   -16       -0.846684      -94.441384
   -15       -0.793766      -94.437507
   -14       -0.740848      -94.433309
   -13       -0.687930      -94.428774
   -12       -0.635013      -94.423892
   -11       -0.582095      -94.418655
   -10       -0.529177      -94.413064
    -9       -0.476259      -94.407125
    -8       -0.423342      -94.400861
    -7       -0.370424      -94.394333
    -6       -0.317506      -94.387674
    -5       -0.264589      -94.381120
    -4       -0.211671      -94.375000
    -3       -0.158753      -94.369691
    -2       -0.105835      -94.365563
    -1       -0.052918      -94.362932
     0        0.000000      -94.362021
     1        0.052918      -94.362950
     2        0.105835      -94.365733
     3        0.158753      -94.370291
     4        0.211671      -94.376465
     5        0.264589      -94.384035
     6        0.317506      -94.392740
     7        0.370424      -94.402296
     8        0.423342      -94.412406
     9        0.476259      -94.422783
    10        0.529177      -94.433156
    11        0.582095      -94.443286
    12        0.635013      -94.452964
    13        0.687930      -94.462044
    14        0.740848      -94.470406
    15        0.793766      -94.477981
    16        0.846684      -94.484741
    17        0.899601      -94.490695
    18        0.952519      -94.495879
    19        1.005437      -94.500339
    20        1.058354      -94.504124
    21        1.111272      -94.507281
    22        1.164190      -94.509852
    23        1.217108      -94.511878
    24        1.270025      -94.513396
    25        1.322943      -94.514438
    26        1.375861      -94.515030
    27        1.455237      -94.515165
    28        1.468467      -94.515194
    29        1.475081      -94.515198
    30        1.477727      -94.515198
                                                                                

 IRC PATH                         STEP TIME:   847.342  TOTAL TIME:     847.930
 
 TIMING STATISTICS (SECONDS)
 

 TIMER ENTRY                    NUMBER OF CALLS   CUMUL. CPU TIME   CONTRIBUT.

 INITIALIZATION                              1             0.035         0.0 %
 INPUT                                       1             0.055         0.0 %
 DIAGONALIZATION                          7203             0.414         0.0 %
 SYMMETRY ANALYSIS                        1494             0.057         0.0 %
 CORE INTEGRALS                           1494            39.642         4.7 %
 ORTHOGONALIZATION MATRIX                 1494             2.435         0.3 %
 MPI DIAGONALIZATION                     20575            35.784         4.2 %
                         ON NODE             1            37.258
                         ON NODE             2            37.410
                         ON NODE             3            37.531
                         ON NODE             4            37.675
                         ON NODE             5            37.390
                         ON NODE             6            37.385
                         ON NODE             7            37.561
                         ON NODE             8            37.680
                         ON NODE             9            37.816
                         ON NODE            10            37.715
                         ON NODE            11            37.686
                         ON NODE            12            37.912
                         ON NODE            13            37.862
                         ON NODE            14            37.862
                         ON NODE            15            37.910
                         ON NODE            16            37.924
                         ON NODE            17            37.975
                         ON NODE            18            37.884
                         ON NODE            19            37.855
                         ON NODE            20            37.886
                         ON NODE            21            37.950
                         ON NODE            22            37.896
                         ON NODE            23            37.871
           AVERAGE PER PROCESSOR                          37.653
 MPI AUXILIARY FUNCTION FIT              36376           106.946        12.6 %
                         ON NODE             1           112.208
                         ON NODE             2           112.189
                         ON NODE             3           112.177
                         ON NODE             4           107.238
                         ON NODE             5           112.224
                         ON NODE             6           112.249
                         ON NODE             7           112.213
                         ON NODE             8           106.660
                         ON NODE             9           112.244
                         ON NODE            10           112.381
                         ON NODE            11           112.229
                         ON NODE            12           112.456
                         ON NODE            13           111.987
                         ON NODE            14           111.968
                         ON NODE            15           112.054
                         ON NODE            16           113.983
                         ON NODE            17           111.896
                         ON NODE            18           112.177
                         ON NODE            19           112.120
                         ON NODE            20           113.067
                         ON NODE            21           112.069
                         ON NODE            22           112.057
                         ON NODE            23           111.738
           AVERAGE PER PROCESSOR                         111.605
 MPI CORE HAMILTONIAN                     1494             2.335         0.3 %
                         ON NODE             1             2.092
                         ON NODE             2             1.915
                         ON NODE             3             2.076
                         ON NODE             4             2.008
                         ON NODE             5             2.072
                         ON NODE             6             1.802
                         ON NODE             7             2.019
                         ON NODE             8             1.955
                         ON NODE             9             2.001
                         ON NODE            10             1.964
                         ON NODE            11             2.027
                         ON NODE            12             2.146
                         ON NODE            13             2.077
                         ON NODE            14             1.902
                         ON NODE            15             1.990
                         ON NODE            16             1.975
                         ON NODE            17             2.041
                         ON NODE            18             2.032
                         ON NODE            19             1.995
                         ON NODE            20             1.936
                         ON NODE            21             1.989
                         ON NODE            22             1.987
                         ON NODE            23             2.024
           AVERAGE PER PROCESSOR                           2.015
 SCF ITERATION                            1494           559.500        66.0 %
 MPI NEAR J CALCULATION                  17441            26.638         3.1 %
                         ON NODE             1            18.535
                         ON NODE             2            14.641
                         ON NODE             3            18.495
                         ON NODE             4            18.476
                         ON NODE             5            18.506
                         ON NODE             6            13.664
                         ON NODE             7            18.790
                         ON NODE             8            18.510
                         ON NODE             9            18.537
                         ON NODE            10            18.656
                         ON NODE            11            18.681
                         ON NODE            12            18.870
                         ON NODE            13            18.737
                         ON NODE            14            18.768
                         ON NODE            15            18.640
                         ON NODE            16            18.452
                         ON NODE            17            18.544
                         ON NODE            18            18.453
                         ON NODE            19            18.739
                         ON NODE            20            18.514
                         ON NODE            21            18.654
                         ON NODE            22            18.784
                         ON NODE            23            18.679
           AVERAGE PER PROCESSOR                          18.582
 MPI FAR J CALCULATION                   17441            17.069         2.0 %
                         ON NODE             1            13.352
                         ON NODE             2            21.178
                         ON NODE             3            15.024
                         ON NODE             4            17.567
                         ON NODE             5            16.523
                         ON NODE             6            21.573
                         ON NODE             7            12.840
                         ON NODE             8            15.854
                         ON NODE             9            12.526
                         ON NODE            10            13.980
                         ON NODE            11            14.633
                         ON NODE            12            17.594
                         ON NODE            13            17.589
                         ON NODE            14            17.592
                         ON NODE            15            17.639
                         ON NODE            16            17.591
                         ON NODE            17            17.663
                         ON NODE            18            17.659
                         ON NODE            19            17.641
                         ON NODE            20            17.652
                         ON NODE            21            17.639
                         ON NODE            22            17.647
                         ON NODE            23            17.644
           AVERAGE PER PROCESSOR                          16.820
 GRID INITIALIZATION                        74             0.308         0.0 %
 FIXED GRID GENERATION                      74             0.003         0.0 %
 MPI XC POTENTIAL                        17441           208.328        24.6 %
                         ON NODE             1           206.180
                         ON NODE             2           205.152
                         ON NODE             3           204.859
                         ON NODE             4           201.498
                         ON NODE             5           201.638
                         ON NODE             6           204.345
                         ON NODE             7           202.186
                         ON NODE             8           200.935
                         ON NODE             9           206.490
                         ON NODE            10           207.518
                         ON NODE            11           201.937
                         ON NODE            12           203.446
                         ON NODE            13           201.653
                         ON NODE            14           205.489
                         ON NODE            15           201.662
                         ON NODE            16           202.464
                         ON NODE            17           202.478
                         ON NODE            18           202.015
                         ON NODE            19           201.682
                         ON NODE            20           205.318
                         ON NODE            21           201.528
                         ON NODE            22           201.513
                         ON NODE            23           201.384
           AVERAGE PER PROCESSOR                         203.404
 MPI NEAR ERI CALCULATION                17441            25.139         3.0 %
                         ON NODE             1            17.731
                         ON NODE             2            15.993
                         ON NODE             3            17.777
                         ON NODE             4            11.347
                         ON NODE             5            17.770
                         ON NODE             6            17.766
                         ON NODE             7            17.761
                         ON NODE             8            17.751
                         ON NODE             9            17.794
                         ON NODE            10            17.762
                         ON NODE            11            17.773
                         ON NODE            12            17.760
                         ON NODE            13            17.763
                         ON NODE            14            17.745
                         ON NODE            15            17.802
                         ON NODE            16            17.739
                         ON NODE            17            17.777
                         ON NODE            18            17.787
                         ON NODE            19            17.749
                         ON NODE            20            17.776
                         ON NODE            21            17.800
                         ON NODE            22            17.768
                         ON NODE            23            17.747
           AVERAGE PER PROCESSOR                          17.733
 MPI FAR ERI CALCULATION                 17441             9.060         1.1 %
                         ON NODE             1             9.093
                         ON NODE             2            10.823
                         ON NODE             3             9.140
                         ON NODE             4            15.354
                         ON NODE             5             9.173
                         ON NODE             6             9.208
                         ON NODE             7             9.148
                         ON NODE             8             9.171
                         ON NODE             9             8.806
                         ON NODE            10             9.122
                         ON NODE            11             9.168
                         ON NODE            12             8.153
                         ON NODE            13             8.610
                         ON NODE            14             8.126
                         ON NODE            15             8.531
                         ON NODE            16             7.193
                         ON NODE            17             9.198
                         ON NODE            18             9.121
                         ON NODE            19             9.075
                         ON NODE            20             6.283
                         ON NODE            21             8.462
                         ON NODE            22             6.866
                         ON NODE            23             4.809
           AVERAGE PER PROCESSOR                           8.820
 MPI MATRIX MULTIPLICATION               52323            32.451         3.8 %
                         ON NODE             1            34.175
                         ON NODE             2            34.220
                         ON NODE             3            34.182
                         ON NODE             4            34.133
                         ON NODE             5            34.184
                         ON NODE             6            34.146
                         ON NODE             7            34.137
                         ON NODE             8            34.164
                         ON NODE             9            34.183
                         ON NODE            10            34.250
                         ON NODE            11            34.217
                         ON NODE            12            34.139
                         ON NODE            13            34.141
                         ON NODE            14            34.122
                         ON NODE            15            34.169
                         ON NODE            16            34.119
                         ON NODE            17            34.064
                         ON NODE            18            34.113
                         ON NODE            19            34.174
                         ON NODE            20            34.151
                         ON NODE            21            34.134
                         ON NODE            22            34.134
                         ON NODE            23            34.158
           AVERAGE PER PROCESSOR                          34.086
 IRC PATH                                    1           847.342        99.9 %
 OPTIMIZATION CYCLE                          1           847.342        99.9 %
 ENERGY GRADIENTS                         1426            61.363         7.2 %
 MPI XC ENERGY GRADIENTS                  1426            40.216         4.7 %
                         ON NODE             1            39.504
                         ON NODE             2            39.582
                         ON NODE             3            39.502
                         ON NODE             4            39.439
                         ON NODE             5            39.460
                         ON NODE             6            39.527
                         ON NODE             7            39.478
                         ON NODE             8            39.481
                         ON NODE             9            39.405
                         ON NODE            10            39.452
                         ON NODE            11            39.489
                         ON NODE            12            39.553
                         ON NODE            13            39.482
                         ON NODE            14            39.667
                         ON NODE            15            39.415
                         ON NODE            16            39.613
                         ON NODE            17            39.470
                         ON NODE            18            39.493
                         ON NODE            19            39.460
                         ON NODE            20            39.700
                         ON NODE            21            39.506
                         ON NODE            22            39.485
                         ON NODE            23            39.476
           AVERAGE PER PROCESSOR                          39.536
 MPI NEAR ERI GRADIENTS                   1426             4.041         0.5 %
                         ON NODE             1             3.806
                         ON NODE             2             3.803
                         ON NODE             3             3.833
                         ON NODE             4             3.648
                         ON NODE             5             3.816
                         ON NODE             6             3.326
                         ON NODE             7             3.781
                         ON NODE             8             3.794
                         ON NODE             9             3.824
                         ON NODE            10             3.827
                         ON NODE            11             3.807
                         ON NODE            12             3.855
                         ON NODE            13             3.806
                         ON NODE            14             3.805
                         ON NODE            15             3.790
                         ON NODE            16             3.802
                         ON NODE            17             3.772
                         ON NODE            18             3.799
                         ON NODE            19             3.793
                         ON NODE            20             3.789
                         ON NODE            21             3.809
                         ON NODE            22             3.819
                         ON NODE            23             3.789
           AVERAGE PER PROCESSOR                           3.789
 MPI FAR ERI GRADIENTS                    1426             1.293         0.2 %
                         ON NODE             1             1.090
                         ON NODE             2             1.302
                         ON NODE             3             1.273
                         ON NODE             4             1.440
                         ON NODE             5             1.272
                         ON NODE             6             1.768
                         ON NODE             7             1.132
                         ON NODE             8             1.266
                         ON NODE             9             1.258
                         ON NODE            10             1.267
                         ON NODE            11             1.294
                         ON NODE            12             1.245
                         ON NODE            13             1.258
                         ON NODE            14             1.290
                         ON NODE            15             1.313
                         ON NODE            16             1.152
                         ON NODE            17             1.284
                         ON NODE            18             1.310
                         ON NODE            19             1.307
                         ON NODE            20             1.290
                         ON NODE            21             1.039
                         ON NODE            22             1.039
                         ON NODE            23             0.905
           AVERAGE PER PROCESSOR                           1.253
 MPI CORE HAMILTONIAN GRADIENTS           1426             2.515         0.3 %
                         ON NODE             1             3.026
                         ON NODE             2             2.145
                         ON NODE             3             2.822
                         ON NODE             4             2.811
                         ON NODE             5             2.819
                         ON NODE             6             2.812
                         ON NODE             7             2.998
                         ON NODE             8             2.838
                         ON NODE             9             2.835
                         ON NODE            10             2.836
                         ON NODE            11             2.814
                         ON NODE            12             2.833
                         ON NODE            13             2.855
                         ON NODE            14             2.827
                         ON NODE            15             2.801
                         ON NODE            16             2.962
                         ON NODE            17             2.844
                         ON NODE            18             2.816
                         ON NODE            19             2.812
                         ON NODE            20             2.844
                         ON NODE            21             3.081
                         ON NODE            22             3.067
                         ON NODE            23             3.213
           AVERAGE PER PROCESSOR                           2.842
 MATRIX MULTIPLICATION                   22756             0.118         0.0 %
 START GUESS                                73           139.657        16.5 %
 NULLSPACE                                  73             0.147         0.0 %

 FINAL TIMING           DATE: TUE NOV 19 10:09:58 2024  TOTAL TIME:     847.933
