# Supplementary material for: Constrained Structure Minimizations on Hyperspheres for Minimum Energy Path Following
Source: J Chem Inf Model. 2025 Apr 1;65(7):3488–501. doi: 10.1021/acs.jcim.4c02351 (PMC12004539; doi:10.1021/acs.jcim.4c02351)
Supplement: Supplementary file 1 — ci4c02351_si_001.zip [file ci4c02351_si_001.zip › data_availability/rxn3/outputs/IRC/irc-full.mol]

    5
 TRAJECTORY GEOMETRY     -94.478148
  C     -0.415082    0.344511    0.000009
  N      0.723138    0.055227   -0.000003
  H     -1.465543    0.607462    0.000027
  H     -1.451876   -2.639343   -0.000024
  H     -2.177452   -2.841144   -0.000053
    5
 TRAJECTORY GEOMETRY     -94.478148
  C     -0.415147    0.344554    0.000007
  N      0.723015    0.054996   -0.000001
  H     -1.465548    0.607771    0.000036
  H     -1.450915   -2.637688   -0.000052
  H     -2.176273   -2.840262   -0.000028
    5
 TRAJECTORY GEOMETRY     -94.478146
  C     -0.415731    0.345103    0.000034
  N      0.721674    0.052630   -0.000004
  H     -1.465413    0.611139   -0.000225
  H     -1.440032   -2.623076   -0.000125
  H     -2.163913   -2.830879    0.000037
    5
 TRAJECTORY GEOMETRY     -94.478144
  C     -0.416384    0.345051    0.000001
  N      0.720526    0.050686    0.000000
  H     -1.465660    0.612579    0.000060
  H     -1.429101   -2.608532    0.000217
  H     -2.152328   -2.818579   -0.000295
    5
 TRAJECTORY GEOMETRY     -94.478140
  C     -0.417134    0.343776    0.000004
  N      0.719857    0.049699    0.000001
  H     -1.466485    0.611101    0.000025
  H     -1.420551   -2.591486    0.000123
  H     -2.142859   -2.804705   -0.000218
    5
 TRAJECTORY GEOMETRY     -94.478136
  C     -0.417878    0.342500    0.000002
  N      0.719180    0.048709    0.000004
  H     -1.467298    0.609540    0.000030
  H     -1.411737   -2.574883    0.000061
  H     -2.133314   -2.790526   -0.000159
    5
 TRAJECTORY GEOMETRY     -94.478130
  C     -0.418637    0.341023    0.000007
  N      0.718594    0.047888    0.000001
  H     -1.468195    0.607481    0.000004
  H     -1.403258   -2.558269    0.000067
  H     -2.124229   -2.775952   -0.000150
    5
 TRAJECTORY GEOMETRY     -94.478122
  C     -0.419384    0.339602    0.000003
  N      0.717978    0.047015    0.000006
  H     -1.469076    0.605526    0.000002
  H     -1.394544   -2.541822   -0.000067
  H     -2.114946   -2.761425   -0.000031
    5
 TRAJECTORY GEOMETRY     -94.478114
  C     -0.420145    0.338041    0.000004
  N      0.717428    0.046269    0.000007
  H     -1.470007    0.603204   -0.000019
  H     -1.386095   -2.525516   -0.000138
  H     -2.106034   -2.746565    0.000031
    5
 TRAJECTORY GEOMETRY     -94.478103
  C     -0.420911    0.336504    0.000008
  N      0.716862    0.045491    0.000000
  H     -1.470922    0.601062    0.000017
  H     -1.377402   -2.509552    0.000062
  H     -2.097102   -2.731386   -0.000153
    5
 TRAJECTORY GEOMETRY     -94.478091
  C     -0.421681    0.334845   -0.000001
  N      0.716344    0.044827    0.000010
  H     -1.471885    0.598628    0.000023
  H     -1.368880   -2.493758   -0.000214
  H     -2.088517   -2.715830    0.000087
    5
 TRAJECTORY GEOMETRY     -94.478077
  C     -0.422446    0.333151    0.000008
  N      0.715851    0.044203    0.000002
  H     -1.472909    0.595939   -0.000004
  H     -1.360433   -2.478098   -0.000081
  H     -2.080111   -2.700041   -0.000031
    5
 TRAJECTORY GEOMETRY     -94.478060
  C     -0.423211    0.331550    0.000005
  N      0.715301    0.043490    0.000002
  H     -1.473818    0.593647    0.000019
  H     -1.351622   -2.462656   -0.000040
  H     -2.071375   -2.684302   -0.000065
    5
 TRAJECTORY GEOMETRY     -94.478042
  C     -0.423975    0.329925   -0.000001
  N      0.714765    0.042799    0.000012
  H     -1.474756    0.591266   -0.000005
  H     -1.342859   -2.447297   -0.000345
  H     -2.062768   -2.668414    0.000211
    5
 TRAJECTORY GEOMETRY     -94.478021
  C     -0.424745    0.328270    0.000003
  N      0.714245    0.042141    0.000008
  H     -1.475725    0.588799   -0.000016
  H     -1.334009   -2.432370   -0.000253
  H     -2.054334   -2.652114    0.000135
    5
 TRAJECTORY GEOMETRY     -94.477997
  C     -0.425522    0.326576    0.000012
  N      0.713741    0.041514    0.000003
  H     -1.476692    0.586268   -0.000059
  H     -1.325236   -2.417459   -0.000245
  H     -2.045989   -2.635750    0.000130
    5
 TRAJECTORY GEOMETRY     -94.477971
  C     -0.426287    0.324861    0.000001
  N      0.713240    0.040913    0.000007
  H     -1.477704    0.583559    0.000005
  H     -1.316489   -2.402688   -0.000254
  H     -2.037768   -2.619217    0.000141
    5
 TRAJECTORY GEOMETRY     -94.477942
  C     -0.427060    0.323121    0.000003
  N      0.712750    0.040332    0.000006
  H     -1.478688    0.580916    0.000002
  H     -1.307672   -2.388298   -0.000229
  H     -2.029698   -2.602323    0.000120
    5
 TRAJECTORY GEOMETRY     -94.477910
  C     -0.427838    0.321392    0.000001
  N      0.712260    0.039745    0.000006
  H     -1.479681    0.578238    0.000015
  H     -1.298795   -2.374078   -0.000212
  H     -2.021623   -2.585314    0.000108
    5
 TRAJECTORY GEOMETRY     -94.477874
  C     -0.428599    0.319651    0.000002
  N      0.711755    0.039165    0.000006
  H     -1.480637    0.575634    0.000009
  H     -1.289951   -2.359747   -0.000213
  H     -2.013529   -2.568399    0.000113
    5
 TRAJECTORY GEOMETRY     -94.477835
  C     -0.429388    0.317862    0.000013
  N      0.711302    0.038635    0.000002
  H     -1.481649    0.572899   -0.000059
  H     -1.281207   -2.345602   -0.000217
  H     -2.005615   -2.551236    0.000117
    5
 TRAJECTORY GEOMETRY     -94.477792
  C     -0.430150    0.316135    0.000011
  N      0.710803    0.038059    0.000002
  H     -1.482636    0.570194   -0.000047
  H     -1.272306   -2.331524   -0.000218
  H     -1.997564   -2.534105    0.000119
    5
 TRAJECTORY GEOMETRY     -94.477694
  C     -0.431706    0.312594    0.000014
  N      0.709840    0.036969   -0.000010
  H     -1.484533    0.565128    0.000031
  H     -1.254508   -2.303628    0.000295
  H     -1.981529   -2.499623   -0.000338
    5
 TRAJECTORY GEOMETRY     -94.477578
  C     -0.433253    0.308948    0.000006
  N      0.708923    0.035992    0.000002
  H     -1.486478    0.559698    0.000005
  H     -1.236962   -2.275923   -0.000133
  H     -1.965844   -2.464818    0.000041
    5
 TRAJECTORY GEOMETRY     -94.477442
  C     -0.434789    0.305358    0.000007
  N      0.707957    0.034947    0.000001
  H     -1.488321    0.554599    0.000002
  H     -1.219354   -2.247849   -0.000074
  H     -1.949756   -2.430445   -0.000010
    5
 TRAJECTORY GEOMETRY     -94.477282
  C     -0.436357    0.301744    0.000009
  N      0.707001    0.033900   -0.000002
  H     -1.490123    0.549853    0.000020
  H     -1.201628   -2.220051    0.000014
  H     -1.933616   -2.395918   -0.000088
    5
 TRAJECTORY GEOMETRY     -94.477096
  C     -0.437912    0.298044    0.000008
  N      0.706048    0.032903   -0.000002
  H     -1.491841    0.545305    0.000018
  H     -1.184119   -2.192020    0.000001
  H     -1.917544   -2.361483   -0.000074
    5
 TRAJECTORY GEOMETRY     -94.476881
  C     -0.439486    0.294268    0.000010
  N      0.705117    0.031943   -0.000002
  H     -1.493478    0.541050    0.000003
  H     -1.166793   -2.163676    0.000007
  H     -1.901466   -2.327263   -0.000080
    5
 TRAJECTORY GEOMETRY     -94.476632
  C     -0.441077    0.290379    0.000017
  N      0.704201    0.031033   -0.000006
  H     -1.494971    0.537382   -0.000043
  H     -1.149618   -2.135127    0.000020
  H     -1.885406   -2.293191   -0.000089
    5
 TRAJECTORY GEOMETRY     -94.476346
  C     -0.442676    0.286348    0.000009
  N      0.703294    0.030194   -0.000002
  H     -1.496267    0.534336    0.000009
  H     -1.132640   -2.106290    0.000013
  H     -1.869381   -2.259348   -0.000081
    5
 TRAJECTORY GEOMETRY     -94.476017
  C     -0.444313    0.282195    0.000010
  N      0.702404    0.029398   -0.000000
  H     -1.497358    0.532215   -0.000020
  H     -1.115726   -2.077285   -0.000104
  H     -1.853287   -2.225750    0.000024
    5
 TRAJECTORY GEOMETRY     -94.475640
  C     -0.445972    0.277870    0.000004
  N      0.701522    0.028677    0.000002
  H     -1.498178    0.531187    0.000010
  H     -1.098959   -2.048057   -0.000119
  H     -1.837197   -2.192457    0.000039
    5
 TRAJECTORY GEOMETRY     -94.475208
  C     -0.447662    0.273356    0.000007
  N      0.700665    0.028043    0.000001
  H     -1.498690    0.531266   -0.000013
  H     -1.082431   -2.018447   -0.000134
  H     -1.821156   -2.159622    0.000053
    5
 TRAJECTORY GEOMETRY     -94.474716
  C     -0.449374    0.268645    0.000005
  N      0.699824    0.027508    0.000002
  H     -1.498889    0.532519    0.000002
  H     -1.066098   -1.988702   -0.000119
  H     -1.805203   -2.127106    0.000041
    5
 TRAJECTORY GEOMETRY     -94.474155
  C     -0.451132    0.263747    0.000007
  N      0.699006    0.027060   -0.000001
  H     -1.498664    0.535094    0.000012
  H     -1.049906   -1.958842   -0.000016
  H     -1.789302   -2.095011   -0.000051
    5
 TRAJECTORY GEOMETRY     -94.473519
  C     -0.452912    0.258674    0.000001
  N      0.698195    0.026698    0.000002
  H     -1.498067    0.538951    0.000040
  H     -1.033881   -1.928919   -0.000062
  H     -1.773439   -2.063330   -0.000008
    5
 TRAJECTORY GEOMETRY     -94.472798
  C     -0.454721    0.253441    0.000003
  N      0.697390    0.026414    0.000001
  H     -1.497003    0.544044    0.000025
  H     -1.017972   -1.899006   -0.000059
  H     -1.757634   -2.032058   -0.000010
    5
 TRAJECTORY GEOMETRY     -94.471983
  C     -0.456565    0.248070    0.000008
  N      0.696593    0.026197   -0.000002
  H     -1.495507    0.550288   -0.000008
  H     -1.002167   -1.869148   -0.000058
  H     -1.741874   -2.001178   -0.000011
    5
 TRAJECTORY GEOMETRY     -94.471067
  C     -0.458434    0.242587    0.000007
  N      0.695797    0.026039   -0.000001
  H     -1.493587    0.557461   -0.000004
  H     -0.986447   -1.839362   -0.000059
  H     -1.726172   -1.970628   -0.000009
    5
 TRAJECTORY GEOMETRY     -94.470039
  C     -0.460323    0.237003    0.000009
  N      0.694997    0.025935   -0.000001
  H     -1.491236    0.565522   -0.000016
  H     -0.970808   -1.809670   -0.000063
  H     -1.710518   -1.940407   -0.000005
    5
 TRAJECTORY GEOMETRY     -94.468890
  C     -0.462229    0.231360    0.000008
  N      0.694180    0.025859   -0.000001
  H     -1.488477    0.574292   -0.000014
  H     -0.955155   -1.780098   -0.000064
  H     -1.694854   -1.910463   -0.000004
    5
 TRAJECTORY GEOMETRY     -94.467609
  C     -0.464165    0.225676    0.000008
  N      0.693359    0.025803   -0.000001
  H     -1.485337    0.583641   -0.000014
  H     -0.939452   -1.750644   -0.000063
  H     -1.679193   -1.880757   -0.000003
    5
 TRAJECTORY GEOMETRY     -94.466187
  C     -0.466126    0.219972    0.000009
  N      0.692520    0.025753   -0.000001
  H     -1.481790    0.593468   -0.000017
  H     -0.923722   -1.721355   -0.000063
  H     -1.663443   -1.851222   -0.000002
    5
 TRAJECTORY GEOMETRY     -94.464613
  C     -0.468111    0.214264    0.000009
  N      0.691666    0.025702   -0.000001
  H     -1.477911    0.603637   -0.000017
  H     -0.907865   -1.692208   -0.000063
  H     -1.647653   -1.821824   -0.000001
    5
 TRAJECTORY GEOMETRY     -94.462874
  C     -0.470135    0.208582    0.000009
  N      0.690805    0.025630   -0.000001
  H     -1.473732    0.614025   -0.000016
  H     -0.891826   -1.663197   -0.000062
  H     -1.631793   -1.792524   -0.000001
    5
 TRAJECTORY GEOMETRY     -94.460959
  C     -0.472197    0.202934    0.000009
  N      0.689939    0.025534   -0.000001
  H     -1.469302    0.624560   -0.000019
  H     -0.875608   -1.634342   -0.000061
  H     -1.615832   -1.763269    0.000000
    5
 TRAJECTORY GEOMETRY     -94.458854
  C     -0.474306    0.197340    0.000010
  N      0.689073    0.025399   -0.000001
  H     -1.464674    0.635144   -0.000021
  H     -0.859150   -1.605636   -0.000061
  H     -1.599751   -1.734033    0.000001
    5
 TRAJECTORY GEOMETRY     -94.456545
  C     -0.476477    0.191818    0.000010
  N      0.688220    0.025215   -0.000001
  H     -1.459898    0.645714   -0.000025
  H     -0.842415   -1.577087   -0.000060
  H     -1.583531   -1.704787    0.000001
    5
 TRAJECTORY GEOMETRY     -94.454017
  C     -0.478739    0.186386    0.000010
  N      0.687405    0.024969   -0.000001
  H     -1.455053    0.656210   -0.000027
  H     -0.825342   -1.548698   -0.000060
  H     -1.567174   -1.675512    0.000002
    5
 TRAJECTORY GEOMETRY     -94.451255
  C     -0.481095    0.181050    0.000010
  N      0.686636    0.024656   -0.000001
  H     -1.450198    0.666605   -0.000030
  H     -0.807921   -1.520463   -0.000059
  H     -1.550677   -1.646209    0.000002
    5
 TRAJECTORY GEOMETRY     -94.448240
  C     -0.483569    0.175823    0.000010
  N      0.685934    0.024269   -0.000001
  H     -1.445392    0.676873   -0.000034
  H     -0.790111   -1.492393   -0.000059
  H     -1.534056   -1.616869    0.000003
    5
 TRAJECTORY GEOMETRY     -94.444956
  C     -0.486191    0.170715    0.000010
  N      0.685326    0.023801   -0.000001
  H     -1.440686    0.686996   -0.000036
  H     -0.771871   -1.464500   -0.000058
  H     -1.517327   -1.587507    0.000003
    5
 TRAJECTORY GEOMETRY     -94.441384
  C     -0.488976    0.165738    0.000011
  N      0.684830    0.023244   -0.000001
  H     -1.436132    0.696971   -0.000038
  H     -0.753151   -1.436798   -0.000057
  H     -1.500525   -1.558140    0.000003
    5
 TRAJECTORY GEOMETRY     -94.437507
  C     -0.491950    0.160898    0.000011
  N      0.684471    0.022597   -0.000001
  H     -1.431786    0.706810   -0.000041
  H     -0.733889   -1.409295   -0.000057
  H     -1.483704   -1.528813    0.000004
    5
 TRAJECTORY GEOMETRY     -94.433309
  C     -0.495126    0.156205    0.000011
  N      0.684261    0.021854   -0.000001
  H     -1.427677    0.716523   -0.000044
  H     -0.713990   -1.382012   -0.000056
  H     -1.466956   -1.499569    0.000004
    5
 TRAJECTORY GEOMETRY     -94.428774
  C     -0.498515    0.151663    0.000011
  N      0.684213    0.021017   -0.000001
  H     -1.423820    0.726127   -0.000047
  H     -0.693329   -1.354968   -0.000055
  H     -1.450421   -1.470466    0.000004
    5
 TRAJECTORY GEOMETRY     -94.423892
  C     -0.502119    0.147277    0.000011
  N      0.684329    0.020087   -0.000001
  H     -1.420216    0.735640   -0.000049
  H     -0.671702   -1.328189   -0.000055
  H     -1.434317   -1.441579    0.000005
    5
 TRAJECTORY GEOMETRY     -94.418655
  C     -0.505927    0.143053    0.000011
  N      0.684601    0.019067   -0.000001
  H     -1.416852    0.745084   -0.000052
  H     -0.648828   -1.301704   -0.000054
  H     -1.418965   -1.413004    0.000005
    5
 TRAJECTORY GEOMETRY     -94.413064
  C     -0.509919    0.139004    0.000011
  N      0.685014    0.017961   -0.000001
  H     -1.413713    0.754459   -0.000054
  H     -0.624304   -1.275566   -0.000054
  H     -1.404805   -1.384886    0.000005
    5
 TRAJECTORY GEOMETRY     -94.407125
  C     -0.514058    0.135144    0.000011
  N      0.685543    0.016776   -0.000001
  H     -1.410767    0.763763   -0.000057
  H     -0.597674   -1.249883   -0.000054
  H     -1.392403   -1.357406    0.000005
    5
 TRAJECTORY GEOMETRY     -94.400861
  C     -0.518293    0.131501    0.000011
  N      0.686152    0.015521   -0.000001
  H     -1.407992    0.772969   -0.000059
  H     -0.568496   -1.224849   -0.000054
  H     -1.382357   -1.330802    0.000006
    5
 TRAJECTORY GEOMETRY     -94.394333
  C     -0.522556    0.128102    0.000011
  N      0.686797    0.014213   -0.000001
  H     -1.405338    0.782037   -0.000061
  H     -0.536545   -1.200749   -0.000054
  H     -1.375118   -1.305289    0.000006
    5
 TRAJECTORY GEOMETRY     -94.387674
  C     -0.526790    0.124970    0.000011
  N      0.687436    0.012867   -0.000001
  H     -1.402752    0.790930   -0.000063
  H     -0.501905   -1.177909   -0.000054
  H     -1.370776   -1.280985    0.000007
    5
 TRAJECTORY GEOMETRY     -94.381120
  C     -0.530959    0.122115    0.000011
  N      0.688035    0.011488   -0.000001
  H     -1.400189    0.799642   -0.000065
  H     -0.464928   -1.156593   -0.000055
  H     -1.368952   -1.257848    0.000008
    5
 TRAJECTORY GEOMETRY     -94.375000
  C     -0.535058    0.119530    0.000011
  N      0.688568    0.010080   -0.000001
  H     -1.397578    0.808214   -0.000067
  H     -0.426075   -1.136973   -0.000055
  H     -1.368981   -1.235665    0.000009
    5
 TRAJECTORY GEOMETRY     -94.369691
  C     -0.539104    0.117199    0.000011
  N      0.689021    0.008636   -0.000001
  H     -1.394856    0.816698   -0.000069
  H     -0.385765   -1.119120   -0.000056
  H     -1.370094   -1.214163    0.000010
    5
 TRAJECTORY GEOMETRY     -94.365563
  C     -0.543121    0.115100    0.000011
  N      0.689383    0.007152   -0.000001
  H     -1.391959    0.825150   -0.000071
  H     -0.344349   -1.103039   -0.000056
  H     -1.371586   -1.193065    0.000011
    5
 TRAJECTORY GEOMETRY     -94.362932
  C     -0.547126    0.113223    0.000012
  N      0.689644    0.005621   -0.000002
  H     -1.388837    0.833594   -0.000074
  H     -0.302065   -1.088706   -0.000057
  H     -1.372908   -1.172199    0.000012
    5
 TRAJECTORY GEOMETRY     -94.362021
  C     -0.551134    0.111549    0.000013
  N      0.689802    0.004042   -0.000002
  H     -1.385449    0.842053   -0.000080
  H     -0.259138   -1.076101   -0.000058
  H     -1.373661   -1.151385    0.000011
    5
 TRAJECTORY GEOMETRY     -94.362950
  C     -0.555124    0.110184    0.000012
  N      0.689760    0.002367   -0.000002
  H     -1.381724    0.850536   -0.000074
  H     -0.215483   -1.065708   -0.000057
  H     -1.372921   -1.130716    0.000014
    5
 TRAJECTORY GEOMETRY     -94.365733
  C     -0.559116    0.108986    0.000011
  N      0.689606    0.000649   -0.000002
  H     -1.377701    0.858978   -0.000071
  H     -0.171549   -1.056680   -0.000057
  H     -1.371162   -1.110035    0.000016
    5
 TRAJECTORY GEOMETRY     -94.370291
  C     -0.563102    0.107933    0.000011
  N      0.689339   -0.001105   -0.000002
  H     -1.373391    0.867369   -0.000070
  H     -0.127439   -1.048854   -0.000056
  H     -1.368392   -1.089334    0.000018
    5
 TRAJECTORY GEOMETRY     -94.376465
  C     -0.567075    0.107006    0.000011
  N      0.688964   -0.002887   -0.000002
  H     -1.368799    0.875702   -0.000068
  H     -0.083230   -1.042097   -0.000056
  H     -1.364635   -1.068616    0.000019
    5
 TRAJECTORY GEOMETRY     -94.384035
  C     -0.571032    0.106186    0.000011
  N      0.688484   -0.004688   -0.000002
  H     -1.363923    0.883995   -0.000066
  H     -0.038991   -1.036333   -0.000055
  H     -1.359914   -1.047876    0.000020
    5
 TRAJECTORY GEOMETRY     -94.392740
  C     -0.574972    0.105452    0.000011
  N      0.687903   -0.006496   -0.000002
  H     -1.358753    0.892269   -0.000064
  H      0.005226   -1.031512   -0.000054
  H     -1.354282   -1.027105    0.000021
    5
 TRAJECTORY GEOMETRY     -94.402296
  C     -0.578896    0.104789    0.000011
  N      0.687231   -0.008299   -0.000002
  H     -1.353263    0.900554   -0.000063
  H      0.049380   -1.027634   -0.000053
  H     -1.347807   -1.006306    0.000022
    5
 TRAJECTORY GEOMETRY     -94.412406
  C     -0.582807    0.104181    0.000011
  N      0.686471   -0.010082   -0.000002
  H     -1.347417    0.908893   -0.000061
  H      0.093447   -1.024754   -0.000053
  H     -1.340567   -0.985495    0.000022
    5
 TRAJECTORY GEOMETRY     -94.422783
  C     -0.586700    0.103620    0.000011
  N      0.685627   -0.011831   -0.000002
  H     -1.341165    0.917332   -0.000059
  H      0.137426   -1.022965   -0.000052
  H     -1.332661   -0.964730    0.000022
    5
 TRAJECTORY GEOMETRY     -94.433156
  C     -0.590575    0.103095    0.000011
  N      0.684699   -0.013526   -0.000002
  H     -1.334434    0.925932   -0.000057
  H      0.181330   -1.022403   -0.000051
  H     -1.324228   -0.944092    0.000022
    5
 TRAJECTORY GEOMETRY     -94.443286
  C     -0.594430    0.102597    0.000011
  N      0.683693   -0.015144   -0.000002
  H     -1.327114    0.934763   -0.000054
  H      0.225199   -1.023167   -0.000049
  H     -1.315496   -0.923725    0.000022
    5
 TRAJECTORY GEOMETRY     -94.452964
  C     -0.598223    0.102154    0.000011
  N      0.682572   -0.016686   -0.000002
  H     -1.319165    0.943852   -0.000052
  H      0.269183   -1.025329   -0.000048
  H     -1.306651   -0.903957    0.000022
    5
 TRAJECTORY GEOMETRY     -94.462044
  C     -0.601941    0.101766    0.000011
  N      0.681333   -0.018135   -0.000002
  H     -1.310440    0.953272   -0.000049
  H      0.313382   -1.028870   -0.000046
  H     -1.298057   -0.885079    0.000022
    5
 TRAJECTORY GEOMETRY     -94.470406
  C     -0.605548    0.101443    0.000011
  N      0.679955   -0.019485   -0.000002
  H     -1.300808    0.963082   -0.000047
  H      0.357946   -1.033648   -0.000044
  H     -1.290114   -0.867490    0.000022
    5
 TRAJECTORY GEOMETRY     -94.477981
  C     -0.608997    0.101198    0.000011
  N      0.678409   -0.020744   -0.000002
  H     -1.290143    0.973315   -0.000044
  H      0.403004   -1.039360   -0.000042
  H     -1.283253   -0.851613    0.000022
    5
 TRAJECTORY GEOMETRY     -94.484741
  C     -0.612242    0.101029    0.000011
  N      0.676674   -0.021915   -0.000002
  H     -1.278314    0.983988   -0.000041
  H      0.448607   -1.045567   -0.000040
  H     -1.277904   -0.837790    0.000022
    5
 TRAJECTORY GEOMETRY     -94.490695
  C     -0.615240    0.100917    0.000011
  N      0.674734   -0.023010   -0.000002
  H     -1.265217    0.995088   -0.000037
  H      0.494683   -1.051724   -0.000037
  H     -1.274407   -0.826198    0.000022
    5
 TRAJECTORY GEOMETRY     -94.495879
  C     -0.617955    0.100821    0.000011
  N      0.672583   -0.024037   -0.000002
  H     -1.250780    1.006571   -0.000033
  H      0.541048   -1.057216   -0.000035
  H     -1.272961   -0.816757    0.000022
    5
 TRAJECTORY GEOMETRY     -94.500339
  C     -0.620374    0.100674    0.000011
  N      0.670228   -0.024996   -0.000002
  H     -1.234902    1.018359   -0.000029
  H      0.587421   -1.061538   -0.000031
  H     -1.273659   -0.809145    0.000022
    5
 TRAJECTORY GEOMETRY     -94.504124
  C     -0.622493    0.100400    0.000011
  N      0.667685   -0.025885   -0.000002
  H     -1.217542    1.030372   -0.000025
  H      0.633492   -1.064218   -0.000027
  H     -1.276489   -0.802851    0.000022
    5
 TRAJECTORY GEOMETRY     -94.507281
  C     -0.624325    0.099918    0.000011
  N      0.664981   -0.026693   -0.000002
  H     -1.198656    1.042497   -0.000020
  H      0.678938   -1.064959   -0.000023
  H     -1.281414   -0.797279    0.000022
    5
 TRAJECTORY GEOMETRY     -94.509852
  C     -0.625891    0.099158    0.000011
  N      0.662155   -0.027401   -0.000002
  H     -1.178245    1.054586   -0.000015
  H      0.723445   -1.063602   -0.000019
  H     -1.288400   -0.791820    0.000022
    5
 TRAJECTORY GEOMETRY     -94.511878
  C     -0.627220    0.098057    0.000011
  N      0.659261   -0.027987   -0.000002
  H     -1.156346    1.066462   -0.000011
  H      0.766702   -1.060127   -0.000016
  H     -1.297501   -0.785916    0.000023
    5
 TRAJECTORY GEOMETRY     -94.513396
  C     -0.628349    0.096555    0.000011
  N      0.656372   -0.028415   -0.000002
  H     -1.133050    1.077962   -0.000007
  H      0.808370   -1.054621   -0.000012
  H     -1.308859   -0.779055    0.000023
    5
 TRAJECTORY GEOMETRY     -94.514438
  C     -0.629333    0.094616    0.000011
  N      0.653587   -0.028660   -0.000002
  H     -1.108607    1.088847   -0.000005
  H      0.848168   -1.047281   -0.000006
  H     -1.322678   -0.770771    0.000018
    5
 TRAJECTORY GEOMETRY     -94.515030
  C     -0.630247    0.092226   -0.000017
  N      0.651039   -0.028701    0.000007
  H     -1.083479    1.098839    0.000094
  H      0.885880   -1.038403   -0.000028
  H     -1.339231   -0.760593    0.000145
    5
 TRAJECTORY GEOMETRY     -94.515165
  C     -0.630707    0.090881   -0.000000
  N      0.649889   -0.028655   -0.000000
  H     -1.070873    1.103438    0.000043
  H      0.903984   -1.033494   -0.000005
  H     -1.348495   -0.754734    0.000065
    5
 TRAJECTORY GEOMETRY     -94.515194
  C     -0.630944    0.090150    0.000004
  N      0.649372   -0.028602   -0.000002
  H     -1.064618    1.105586    0.000033
  H      0.912744   -1.030950    0.000004
  H     -1.353531   -0.751488    0.000045
    5
 TRAJECTORY GEOMETRY     -94.515198
  C     -0.631069    0.089748    0.000010
  N      0.649153   -0.028551   -0.000003
  H     -1.061523    1.106597    0.000009
  H      0.916929   -1.029681    0.000000
  H     -1.356296   -0.749694    0.000023
    5
 TRAJECTORY GEOMETRY     -94.515198
  C     -0.631123    0.089585    0.000010
  N      0.649065   -0.028533   -0.000003
  H     -1.060286    1.106993    0.000009
  H      0.918603   -1.029177    0.000003
  H     -1.357403   -0.748975    0.000019
