# Supplementary material for: Constrained Structure Minimizations on Hyperspheres for Minimum Energy Path Following
Source: J Chem Inf Model. 2025 Apr 1;65(7):3488–501. doi: 10.1021/acs.jcim.4c02351 (PMC12004539; doi:10.1021/acs.jcim.4c02351)
Supplement: Supplementary file 1 — ci4c02351_si_001.zip [file ci4c02351_si_001.zip › data_availability/rxn4/outputs/IRC/rxn4-irc.out]

 Executing /home/jasa/demon/6.2.4/object.mpi/deMon.6.2.4.mpi.

node05
node05
node05
node05
node05
node05
node05
node05
node05
node05
node05
node05
node05
node05
node05
node05
node05
node05
node05
node05
node05
node05
node05
node05
(node05:0,1,2,3,4,5,6,7,8,9,10,11,12,13,14,15,16,17,18,19,20,21,22,23)

real	20m43.401s
user	424m6.846s
sys	72m36.701s
18M	.
 ******************************************************************************
 ******************************************************************************
 ***                                                                        ***
 ***                              PROGRAM deMon2k                           ***
 ***                                                                        ***
 ***                        (VERSION 6.2.2, Jun. 2022)                      ***
 ***                                                                        ***
 ***     COPYRIGHT (C) BY THE INTERNATIONAL DEMON DEVELOPERS COMMUNITY      ***
 ***                                                                        ***
 ***  AUTHORS: A.M. Koster, G. Geudtner, A. Alvarez-Ibarra, M.C. Amirani,   ***
 ***           P. Calaminici, A.A.M. Carranza, M.E. Casida, J. Carmona-     ***
 ***           Espindola, J. Cuny, F.A. Delesma, R. Delgado-Venegas, V.D.   ***
 ***           Dominguez, R. Flores-Moreno, G.U. Gamboa, A. Goursot, T.     ***
 ***           Heine, K. Hermann, A. Ipatov, F. Janetzko, A. de la Lande,   ***
 ***           F. Louisnard, J. Martin del Campo, N. Pedroza Montero, L.G.  ***
 ***           M. Pettersson, D. Mejia-Rodriguez, J. Reveles, J. Vasquez-   ***
 ***           Perez, A. Vela, B. Zuniga-Gutierrez and D.R. Salahub         ***
 ***                                                                        ***
 ******************************************************************************
 ******************************************************************************
                                                                                

 FIRST TIMING           DATE: FRI FEB 16 14:01:47 2024  TOTAL TIME:       0.070
                                                                                

 INITIALIZATION                   STEP TIME:     0.035  TOTAL TIME:       0.106

 ******************************************************************************

 IRC FORWARD RXN3

 ******************************************************************************

 
 *** THE RESTART FILE WILL BE READ ***
 
 
 *** MOLECULAR SIMULATION DATA ***
 
 MOLECULAR CHARGE: 0
 NUMBER OF ATOMS: 8
 MOLECULAR SIMULATION TYPE: QM ONLY
 
 *** MOLECULAR QM DATA ***
 
 MULTIPLICITY: 1
 NUMBER OF QM ATOMS: 8
 NUMBER OF ELECTRONS: 42
 
 *** SCF OPTIONS ***
 
 SCF THEORY: RESTRICTED KOHN-SHAM (RKS)
 DIAGONALIZER: RS
 START GUESS: RESTART DENSITY
 SCF TOLERANCE: 0.100E-08
 POTENTIAL DENSITY: FITTED DENSITY
 NUMBER OF SCF ITERATIONS: 1000
 DIIS ACCELERATION: ON
 XC-POTENTIAL: PBE96 - PBE
 GRID TECHNIQUE: FIXED
 GRID PRUNING: ON
 GRID METHOD: DIRECT
 GRID TYPE: (99,590)p
 ATOMIC WEIGHT FUNCTION: BECKE SCREENED
 RADIAL QUADRATURE TYPE: EULER-MACLAURIN
 SCF METHODE: DIRECT & DOUBLE ASYMPTOTIC EXPANSION
 FREEZE AUXILIARY FUNCTIONS: OFF
 ANALYTICAL FIT SOLVER: DIAGONAL SVD
 SVD THRESHOLD: 0.100E-05
 SCF SCREENING: 0.238E-11
 SYMMETRY USE: NONE
 ROTATION OF THE ANGULAR GRIDS: OFF
 SCF PRINTING UNTIL CYCLE 0
 SPHERICAL ORBITALS WILL BE USED
 
 *** INTRINSIC REACTION COORDINATE OPTIONS ***
 
 STEP DIRECTION: FORWARD
 MAXIMUM IRC STEP: 0.100
 INITIAL ENERGY DECREASE: 0.00
 IRC PATH IN MASS WEIGHTED COORDINATES
 
 *** IRC PATH OPTIMIZATION OPTIONS ***
 
 NUMBER OF OPTIMIZATION STEPS: 50
 MAXIMUM OPTIMIZATION STEP: 0.300
 OPTMIZATION TOLERANCE: 0.100E-04
 HESSIAN UPDATE: BFGS
 STEP TYPE: LEVENBERG-MARQUARDT
 THE START HESSIAN IS READ FROM THE RESTART FILE
 NO WEIGHT DERIVATIVES WILL BE USED
 
 *** ACTIVATED INTERFACE PORTS ***
 
 FILE deMon.mol WILL BE WRITTEN
 
 
 *** GEOMETRY ***


 INPUT ORIENTATION IN ANGSTROM

  NO.  ATOM        X            Y            Z      Z-ATOM   MASS   TYPE OPTXYZ

    1  C         1.503291     0.148720     0.000002     6    12.011  QM       
    2  N         0.997366     1.263641     0.000034     7    14.007  QM       
    3  H         2.541205    -0.187115    -0.000020     1     1.008  QM       
    4  N         0.591630    -1.377057    -0.000019     7    14.007  QM       
    5  N        -0.591008    -1.377339    -0.000002     7    14.007  QM       
    6  C        -1.503371     0.148101     0.000044     6    12.011  QM       
    7  N        -0.997925     1.263238    -0.000060     7    14.007  QM       
    8  H        -2.541120    -0.188248     0.000138     1     1.008  QM       


 
 
 *** ERI STATISTIC ***
 
 Est. Integrated ERIs: 3096086
 Est. Asymptotic ERIS: 0
                                                                                

 INPUT                            STEP TIME:     0.054  TOTAL TIME:       0.160
 
 *** THE INPUT ORIENTATION IS USED ***
 
 POINT GROUP: Cs
 
 GROUP ORDER: 2


 STANDARD ORIENTATION IN ANGSTROM

  NO.  ATOM        X              Y              Z        Z-ATOM   MASS   TYPE

    1  C         1.503291       0.148721       0.000002       6    12.011  QM
    2  N         0.997365       1.263642       0.000034       7    14.007  QM
    3  H         2.541205      -0.187114      -0.000020       1     1.008  QM
    4  N         0.591631      -1.377057      -0.000019       7    14.007  QM
    5  N        -0.591007      -1.377339      -0.000002       7    14.007  QM
    6  C        -1.503371       0.148100       0.000044       6    12.011  QM
    7  N        -0.997926       1.263237      -0.000060       7    14.007  QM
    8  H        -2.541120      -0.188249       0.000138       1     1.008  QM
                                                                                

 SYMMETRY ANALYSIS                STEP TIME:     0.000  TOTAL TIME:       0.164
 
 
 GENERAL BASIS SET: (DZVP-GGA)
 
 NUMBER OF SHELLS: 42
 NUMBER OF ORBITALS: 100
 NUMBER OF PRIMITIVE GAUSSIAN EXPONENTS: 102
 
 
 GENERAL AUXIS SET: (GEN-A2*)
 
 NUMBER OF AUXILIARY FUNCTION SETS: 50
 NUMBER OF AUXILIARY FUNCTION SHELLS: 130
 NUMBER OF AUXILIARY FUNCTION: 602
 
 
 
 *** WARNING IN INVCDERI ***
 
 *** 11 COULOMB EIGENVALUES ARE QUENCHED ***
                                                                                

 MPI AUXILIARY FUNCTION FIT       STEP TIME:     0.102  TOTAL TIME:       0.276  
                                                                                

 CORE INTEGRALS                   STEP TIME:     0.114  TOTAL TIME:       0.281
                                                                                

 FIXED GRID GENERATION            STEP TIME:     0.001  TOTAL TIME:       0.326

 CYCLE:    1    EUPPER =     -447.801305100234    CDMIX =        0.300000000000
 CYCLE:    1    ELOWER =     -778.290697364364    SHIFT =        0.000000000000
 CYCLE:    1    EXC    =      -38.715185719150    ERCDC =       19.052900834877
 CYCLE:    1    ETOTAL =     -486.516490819384    ERROR =      330.489392264130

 CYCLE:    2    EUPPER =     -447.801295989035    CDMIX =        0.300000000000
 CYCLE:    2    ELOWER =     -447.801295989690    SHIFT =        0.000000000000
 CYCLE:    2    EXC    =      -38.715188452846    ERCDC =        0.000018331692
 CYCLE:    2    ETOTAL =     -486.516484441880    ERROR =        0.000000000655

 CYCLE:    3    EUPPER =     -447.801294340779    CDMIX =        0.300000000000
 CYCLE:    3    ELOWER =     -447.801294340902    SHIFT =        0.000000000000
 CYCLE:    3    EXC    =      -38.715190861022    ERCDC =        0.000008959492
 CYCLE:    3    ETOTAL =     -486.516485201801    ERROR =        0.000000000123

 CYCLE:    4    EUPPER =     -447.801296816532    CDMIX =        0.300000000000
 CYCLE:    4    ELOWER =     -447.801296816576    SHIFT =        0.000000000000
 CYCLE:    4    EXC    =      -38.715194818538    EDIIS =        0.000004593322
 CYCLE:    4    ETOTAL =     -486.516491635070    ERROR =        0.000000000044

 CYCLE:    5    EUPPER =     -447.801297296740    CDMIX =        0.300000000000
 CYCLE:    5    ELOWER =     -447.801297296765    SHIFT =        0.000000000000
 CYCLE:    5    EXC    =      -38.715193748737    EDIIS =        0.000004006405
 CYCLE:    5    ETOTAL =     -486.516491045476    ERROR =        0.000000000026

 CYCLE:    6    EUPPER =     -447.801296757697    CDMIX =        0.200000000000
 CYCLE:    6    ELOWER =     -447.801296757750    SHIFT =        0.000000000000
 CYCLE:    6    EXC    =      -38.715193733664    EDIIS =        0.000006532903
 CYCLE:    6    ETOTAL =     -486.516490491361    ERROR =        0.000000000054

 CYCLE:    7    EUPPER =     -447.801297420287    CDMIX =        0.133333333333
 CYCLE:    7    ELOWER =     -447.801297420401    SHIFT =        0.000000000000
 CYCLE:    7    EXC    =      -38.715193828267    EDIIS =        0.000010948773
 CYCLE:    7    ETOTAL =     -486.516491248554    ERROR =        0.000000000114

 CYCLE:    8    EUPPER =     -447.801294143897    CDMIX =        0.100000000000
 CYCLE:    8    ELOWER =     -447.801294144376    SHIFT =        0.000000000000
 CYCLE:    8    EXC    =      -38.715194322422    EDIIS =        0.000021598815
 CYCLE:    8    ETOTAL =     -486.516488466318    ERROR =        0.000000000480

 CYCLE:    9    EUPPER =     -447.801297123355    CDMIX =        0.100000000000
 CYCLE:    9    ELOWER =     -447.801297123990    SHIFT =        0.000000000000
 CYCLE:    9    EXC    =      -38.715194188959    EDIIS =        0.000020841982
 CYCLE:    9    ETOTAL =     -486.516491312314    ERROR =        0.000000000635

 CYCLE:   10    EUPPER =     -447.801297038542    CDMIX =        0.100000000000
 CYCLE:   10    ELOWER =     -447.801297038545    SHIFT =        0.000000000000
 CYCLE:   10    EXC    =      -38.715193782135    EDIIS =        0.000001086802
 CYCLE:   10    ETOTAL =     -486.516490820678    ERROR =        0.000000000003

 CYCLE:   11    EUPPER =     -447.801296441142    CDMIX =        0.100000000000
 CYCLE:   11    ELOWER =     -447.801296441150    SHIFT =        0.000000000000
 CYCLE:   11    EXC    =      -38.715193910930    EDIIS =        0.000002603720
 CYCLE:   11    ETOTAL =     -486.516490352072    ERROR =        0.000000000008

 CYCLE:   12    EUPPER =     -447.801296706118    CDMIX =        0.100000000000
 CYCLE:   12    ELOWER =     -447.801296706120    SHIFT =        0.000000000000
 CYCLE:   12    EXC    =      -38.715194131015    EDIIS =        0.000000597771
 CYCLE:   12    ETOTAL =     -486.516490837133    ERROR =        0.000000000002

 CYCLE:   13    EUPPER =     -447.801296875125    CDMIX =        0.100000000000
 CYCLE:   13    ELOWER =     -447.801296875128    SHIFT =        0.000000000000
 CYCLE:   13    EXC    =      -38.715193945842    ERCDC =        0.000000916634
 CYCLE:   13    ETOTAL =     -486.516490820967    ERROR =        0.000000000003
 
 *** SCF CONVERGED ***
 

 ELECTRONIC CORE ENERGY      =       -778.290738658
 ELECTRONIC COULOMB ENERGY   =        330.489441783
 ELECTRONIC HARTREE ENERGY   =       -447.801296875

 EXCHANGE ENERGY             =        -37.341833807
 CORRELATION ENERGY          =         -1.373360139
 EXCHANGE-CORRELATION ENERGY =        -38.715193946

 ELECTRONIC SCF ENERGY       =       -486.516490821
 NUCLEAR-REPULSION ENERGY    =        190.574366942
 TOTAL SCF ENERGY            =       -295.942123879
                                                                                

 SCF ITERATION                    STEP TIME:     1.041  TOTAL TIME:       1.439
 
 
 
 *************************************
 *** INTRINSIC REACTION COORDINATE ***
 *************************************


 MOLECULE ORIENTATION OF IRC START STRUCTURE IN ANGSTROM

  NO.  ATOM        X              Y              Z        Z-ATOM   MASS   TYPE

    1  C         1.503291       0.148720       0.000002       6    12.011  QM
    2  N         0.997366       1.263641       0.000034       7    14.007  QM
    3  H         2.541205      -0.187115      -0.000020       1     1.008  QM
    4  N         0.591630      -1.377057      -0.000019       7    14.007  QM
    5  N        -0.591008      -1.377339      -0.000002       7    14.007  QM
    6  C        -1.503371       0.148101       0.000044       6    12.011  QM
    7  N        -0.997925       1.263238      -0.000060       7    14.007  QM
    8  H        -2.541120      -0.188248       0.000138       1     1.008  QM


 
 THE START HESSIAN WAS READ FROM THE RESTART FILE

  ANGLE =       1.98  COS_ANGLE =      -0.40


 IRC COORDINATES OF STEP 1 IN ANGSTROM

  NO.  ATOM        X              Y              Z        Z-ATOM   MASS   TYPE

    1  C         1.497012       0.144353       0.000010       6    12.011  QM
    2  N         0.992551       1.262506       0.000019       7    14.007  QM
    3  H         2.538672      -0.181504       0.000031       1     1.008  QM
    4  N         0.593124      -1.372574      -0.000027       7    14.007  QM
    5  N        -0.592517      -1.372838       0.000006       7    14.007  QM
    6  C        -1.497085       0.143721       0.000036       6    12.011  QM
    7  N        -0.993101       1.262079      -0.000045       7    14.007  QM
    8  H        -2.538598      -0.182605       0.000087       1     1.008  QM


 RMSQ FORCE :   0.0007740  MAXIMUM :   0.0000100  CONVERGED :NO 
 MAX FORCE  :   0.0015014  MAXIMUM :   0.0000150  CONVERGED :NO 

 NUMBER OF CONSTRAINED OPTIMIZATION CYCLES: 1
 
 TOTAL ENERGY = -295.942176937573
 
 
 CURRENT SPLINE LENGTH: 0.053 AMU^1/2*ANGSTROM
 IRC COORDINATE: 0.053 AMU^1/2*ANGSTROM

  ANGLE =       0.01  COS_ANGLE =       1.00


 IRC COORDINATES OF STEP 2 IN ANGSTROM

  NO.  ATOM        X              Y              Z        Z-ATOM   MASS   TYPE

    1  C         1.490874       0.139932       0.000010       6    12.011  QM
    2  N         0.987749       1.261279       0.000015       7    14.007  QM
    3  H         2.536156      -0.175988       0.000032       1     1.008  QM
    4  N         0.594644      -1.367958      -0.000025       7    14.007  QM
    5  N        -0.594044      -1.368220       0.000006       7    14.007  QM
    6  C        -1.490942       0.139297       0.000031       6    12.011  QM
    7  N        -0.988296       1.260856      -0.000039       7    14.007  QM
    8  H        -2.536084      -0.177086       0.000074       1     1.008  QM


 RMSQ FORCE :   0.0015679  MAXIMUM :   0.0000100  CONVERGED :NO 
 MAX FORCE  :   0.0030051  MAXIMUM :   0.0000150  CONVERGED :NO 

 NUMBER OF CONSTRAINED OPTIMIZATION CYCLES: 2
 
 TOTAL ENERGY = -295.942338407652
 
 
 CURRENT SPLINE LENGTH: 0.053 AMU^1/2*ANGSTROM
 IRC COORDINATE: 0.106 AMU^1/2*ANGSTROM

  ANGLE =       0.01  COS_ANGLE =       1.00


 IRC COORDINATES OF STEP 3 IN ANGSTROM

  NO.  ATOM        X              Y              Z        Z-ATOM   MASS   TYPE

    1  C         1.484778       0.135537       0.000009       6    12.011  QM
    2  N         0.982840       1.260069       0.000015       7    14.007  QM
    3  H         2.533526      -0.170591       0.000030       1     1.008  QM
    4  N         0.596203      -1.363368      -0.000023       7    14.007  QM
    5  N        -0.595597      -1.363638       0.000007       7    14.007  QM
    6  C        -1.484854       0.134914       0.000030       6    12.011  QM
    7  N        -0.983385       1.259641      -0.000039       7    14.007  QM
    8  H        -2.533458      -0.171692       0.000069       1     1.008  QM


 RMSQ FORCE :   0.0023700  MAXIMUM :   0.0000100  CONVERGED :NO 
 MAX FORCE  :   0.0045192  MAXIMUM :   0.0000150  CONVERGED :NO 

 NUMBER OF CONSTRAINED OPTIMIZATION CYCLES: 1
 
 TOTAL ENERGY = -295.942609528861
 
 
 CURRENT SPLINE LENGTH: 0.053 AMU^1/2*ANGSTROM
 IRC COORDINATE: 0.159 AMU^1/2*ANGSTROM

  ANGLE =       0.01  COS_ANGLE =       1.00


 IRC COORDINATES OF STEP 4 IN ANGSTROM

  NO.  ATOM        X              Y              Z        Z-ATOM   MASS   TYPE

    1  C         1.478721       0.131145       0.000011       6    12.011  QM
    2  N         0.977912       1.258857       0.000012       7    14.007  QM
    3  H         2.530811      -0.165271       0.000036       1     1.008  QM
    4  N         0.597785      -1.358773      -0.000024       7    14.007  QM
    5  N        -0.597181      -1.359047       0.000007       7    14.007  QM
    6  C        -1.478793       0.130517       0.000029       6    12.011  QM
    7  N        -0.978457       1.258434      -0.000038       7    14.007  QM
    8  H        -2.530749      -0.166371       0.000071       1     1.008  QM


 RMSQ FORCE :   0.0031783  MAXIMUM :   0.0000100  CONVERGED :NO 
 MAX FORCE  :   0.0060014  MAXIMUM :   0.0000150  CONVERGED :NO 

 NUMBER OF CONSTRAINED OPTIMIZATION CYCLES: 2
 
 TOTAL ENERGY = -295.942991126096
 
 
 CURRENT SPLINE LENGTH: 0.053 AMU^1/2*ANGSTROM
 IRC COORDINATE: 0.212 AMU^1/2*ANGSTROM

  ANGLE =       0.01  COS_ANGLE =       1.00


 IRC COORDINATES OF STEP 5 IN ANGSTROM

  NO.  ATOM        X              Y              Z        Z-ATOM   MASS   TYPE

    1  C         1.472712       0.126792       0.000011       6    12.011  QM
    2  N         0.972873       1.257653       0.000012       7    14.007  QM
    3  H         2.527981      -0.160087       0.000037       1     1.008  QM
    4  N         0.599392      -1.354213      -0.000024       7    14.007  QM
    5  N        -0.598792      -1.354486       0.000007       7    14.007  QM
    6  C        -1.472780       0.126164       0.000029       6    12.011  QM
    7  N        -0.973418       1.257234      -0.000037       7    14.007  QM
    8  H        -2.527921      -0.161184       0.000069       1     1.008  QM


 RMSQ FORCE :   0.0039877  MAXIMUM :   0.0000100  CONVERGED :NO 
 MAX FORCE  :   0.0074711  MAXIMUM :   0.0000150  CONVERGED :NO 

 NUMBER OF CONSTRAINED OPTIMIZATION CYCLES: 4
 
 TOTAL ENERGY = -295.943483466682
 
 
 CURRENT SPLINE LENGTH: 0.053 AMU^1/2*ANGSTROM
 IRC COORDINATE: 0.265 AMU^1/2*ANGSTROM

  ANGLE =       0.01  COS_ANGLE =       1.00


 IRC COORDINATES OF STEP 6 IN ANGSTROM

  NO.  ATOM        X              Y              Z        Z-ATOM   MASS   TYPE

    1  C         1.466745       0.122470       0.000011       6    12.011  QM
    2  N         0.967747       1.256458       0.000011       7    14.007  QM
    3  H         2.525054      -0.155010       0.000037       1     1.008  QM
    4  N         0.601022      -1.349679      -0.000023       7    14.007  QM
    5  N        -0.600425      -1.349951       0.000007       7    14.007  QM
    6  C        -1.466809       0.121841       0.000029       6    12.011  QM
    7  N        -0.968293       1.256043      -0.000036       7    14.007  QM
    8  H        -2.524996      -0.156106       0.000069       1     1.008  QM


 RMSQ FORCE :   0.0047953  MAXIMUM :   0.0000100  CONVERGED :NO 
 MAX FORCE  :   0.0089208  MAXIMUM :   0.0000150  CONVERGED :NO 

 NUMBER OF CONSTRAINED OPTIMIZATION CYCLES: 2
 
 TOTAL ENERGY = -295.944086393597
 
 
 CURRENT SPLINE LENGTH: 0.053 AMU^1/2*ANGSTROM
 IRC COORDINATE: 0.318 AMU^1/2*ANGSTROM

  ANGLE =       0.01  COS_ANGLE =       1.00


 IRC COORDINATES OF STEP 7 IN ANGSTROM

  NO.  ATOM        X              Y              Z        Z-ATOM   MASS   TYPE

    1  C         1.460819       0.118177       0.000011       6    12.011  QM
    2  N         0.962541       1.255269       0.000011       7    14.007  QM
    3  H         2.522030      -0.150045       0.000038       1     1.008  QM
    4  N         0.602672      -1.345172      -0.000023       7    14.007  QM
    5  N        -0.602080      -1.345440       0.000007       7    14.007  QM
    6  C        -1.460878       0.117548       0.000028       6    12.011  QM
    7  N        -0.963086       1.254858      -0.000035       7    14.007  QM
    8  H        -2.521973      -0.151137       0.000067       1     1.008  QM


 RMSQ FORCE :   0.0055978  MAXIMUM :   0.0000100  CONVERGED :NO 
 MAX FORCE  :   0.0105841  MAXIMUM :   0.0000150  CONVERGED :NO 

 NUMBER OF CONSTRAINED OPTIMIZATION CYCLES: 2
 
 TOTAL ENERGY = -295.944799265161
 
 
 CURRENT SPLINE LENGTH: 0.053 AMU^1/2*ANGSTROM
 IRC COORDINATE: 0.370 AMU^1/2*ANGSTROM

  ANGLE =       0.01  COS_ANGLE =       1.00


 IRC COORDINATES OF STEP 8 IN ANGSTROM

  NO.  ATOM        X              Y              Z        Z-ATOM   MASS   TYPE

    1  C         1.454936       0.113924       0.000011       6    12.011  QM
    2  N         0.957235       1.254085       0.000010       7    14.007  QM
    3  H         2.518908      -0.145195       0.000037       1     1.008  QM
    4  N         0.604342      -1.340692      -0.000023       7    14.007  QM
    5  N        -0.603752      -1.340964       0.000007       7    14.007  QM
    6  C        -1.454993       0.113299       0.000028       6    12.011  QM
    7  N        -0.957781       1.253676      -0.000035       7    14.007  QM
    8  H        -2.518851      -0.146286       0.000065       1     1.008  QM


 RMSQ FORCE :   0.0063922  MAXIMUM :   0.0000100  CONVERGED :NO 
 MAX FORCE  :   0.0122844  MAXIMUM :   0.0000150  CONVERGED :NO 

 NUMBER OF CONSTRAINED OPTIMIZATION CYCLES: 3
 
 TOTAL ENERGY = -295.945620991486
 
 
 CURRENT SPLINE LENGTH: 0.053 AMU^1/2*ANGSTROM
 IRC COORDINATE: 0.423 AMU^1/2*ANGSTROM

  ANGLE =       0.01  COS_ANGLE =       1.00


 IRC COORDINATES OF STEP 9 IN ANGSTROM

  NO.  ATOM        X              Y              Z        Z-ATOM   MASS   TYPE

    1  C         1.449096       0.109708       0.000011       6    12.011  QM
    2  N         0.951842       1.252908       0.000010       7    14.007  QM
    3  H         2.515698      -0.140454       0.000038       1     1.008  QM
    4  N         0.606027      -1.336244      -0.000023       7    14.007  QM
    5  N        -0.605440      -1.336514       0.000007       7    14.007  QM
    6  C        -1.449150       0.109084       0.000028       6    12.011  QM
    7  N        -0.952388       1.252502      -0.000035       7    14.007  QM
    8  H        -2.515642      -0.141543       0.000064       1     1.008  QM


 RMSQ FORCE :   0.0071757  MAXIMUM :   0.0000100  CONVERGED :NO 
 MAX FORCE  :   0.0140271  MAXIMUM :   0.0000150  CONVERGED :NO 

 NUMBER OF CONSTRAINED OPTIMIZATION CYCLES: 2
 
 TOTAL ENERGY = -295.946550075439
 
 
 CURRENT SPLINE LENGTH: 0.053 AMU^1/2*ANGSTROM
 IRC COORDINATE: 0.476 AMU^1/2*ANGSTROM

  ANGLE =       0.01  COS_ANGLE =       1.00


 IRC COORDINATES OF STEP 10 IN ANGSTROM

  NO.  ATOM        X              Y              Z        Z-ATOM   MASS   TYPE

    1  C         1.443300       0.105534       0.000011       6    12.011  QM
    2  N         0.946355       1.251735       0.000009       7    14.007  QM
    3  H         2.512401      -0.135820       0.000038       1     1.008  QM
    4  N         0.607725      -1.331828      -0.000023       7    14.007  QM
    5  N        -0.607139      -1.332096       0.000007       7    14.007  QM
    6  C        -1.443351       0.104911       0.000027       6    12.011  QM
    7  N        -0.946901       1.251331      -0.000034       7    14.007  QM
    8  H        -2.512346      -0.136910       0.000064       1     1.008  QM


 RMSQ FORCE :   0.0079437  MAXIMUM :   0.0000100  CONVERGED :NO 
 MAX FORCE  :   0.0158049  MAXIMUM :   0.0000150  CONVERGED :NO 

 NUMBER OF CONSTRAINED OPTIMIZATION CYCLES: 2
 
 TOTAL ENERGY = -295.947584604330
 
 
 CURRENT SPLINE LENGTH: 0.053 AMU^1/2*ANGSTROM
 IRC COORDINATE: 0.529 AMU^1/2*ANGSTROM

  ANGLE =       0.01  COS_ANGLE =       1.00


 IRC COORDINATES OF STEP 11 IN ANGSTROM

  NO.  ATOM        X              Y              Z        Z-ATOM   MASS   TYPE

    1  C         1.437549       0.101408       0.000011       6    12.011  QM
    2  N         0.940766       1.250566       0.000009       7    14.007  QM
    3  H         2.509019      -0.131298       0.000038       1     1.008  QM
    4  N         0.609433      -1.327450      -0.000023       7    14.007  QM
    5  N        -0.608850      -1.327715       0.000007       7    14.007  QM
    6  C        -1.437597       0.100787       0.000026       6    12.011  QM
    7  N        -0.941312       1.250164      -0.000034       7    14.007  QM
    8  H        -2.508965      -0.132389       0.000064       1     1.008  QM


 RMSQ FORCE :   0.0086952  MAXIMUM :   0.0000100  CONVERGED :NO 
 MAX FORCE  :   0.0176145  MAXIMUM :   0.0000150  CONVERGED :NO 

 NUMBER OF CONSTRAINED OPTIMIZATION CYCLES: 2
 
 TOTAL ENERGY = -295.948722149348
 
 
 CURRENT SPLINE LENGTH: 0.053 AMU^1/2*ANGSTROM
 IRC COORDINATE: 0.582 AMU^1/2*ANGSTROM

  ANGLE =       0.01  COS_ANGLE =       1.00


 IRC COORDINATES OF STEP 12 IN ANGSTROM

  NO.  ATOM        X              Y              Z        Z-ATOM   MASS   TYPE

    1  C         1.431852       0.097337       0.000011       6    12.011  QM
    2  N         0.935069       1.249395       0.000008       7    14.007  QM
    3  H         2.505547      -0.126922       0.000039       1     1.008  QM
    4  N         0.611147      -1.323106      -0.000023       7    14.007  QM
    5  N        -0.610568      -1.323369       0.000007       7    14.007  QM
    6  C        -1.431893       0.096713       0.000025       6    12.011  QM
    7  N        -0.935617       1.248999      -0.000033       7    14.007  QM
    8  H        -2.505493      -0.128009       0.000065       1     1.008  QM


 RMSQ FORCE :   0.0094270  MAXIMUM :   0.0000100  CONVERGED :NO 
 MAX FORCE  :   0.0194486  MAXIMUM :   0.0000150  CONVERGED :NO 

 NUMBER OF CONSTRAINED OPTIMIZATION CYCLES: 6
 
 TOTAL ENERGY = -295.949960078922
 
 
 CURRENT SPLINE LENGTH: 0.053 AMU^1/2*ANGSTROM
 IRC COORDINATE: 0.635 AMU^1/2*ANGSTROM

  ANGLE =       0.01  COS_ANGLE =       1.00


 IRC COORDINATES OF STEP 13 IN ANGSTROM

  NO.  ATOM        X              Y              Z        Z-ATOM   MASS   TYPE

    1  C         1.426196       0.093326       0.000011       6    12.011  QM
    2  N         0.929253       1.248233       0.000008       7    14.007  QM
    3  H         2.502009      -0.122621       0.000040       1     1.008  QM
    4  N         0.612866      -1.318816      -0.000023       7    14.007  QM
    5  N        -0.612288      -1.319081       0.000007       7    14.007  QM
    6  C        -1.426238       0.092709       0.000025       6    12.011  QM
    7  N        -0.929800       1.247839      -0.000032       7    14.007  QM
    8  H        -2.501951      -0.123712       0.000067       1     1.008  QM


 RMSQ FORCE :   0.0101366  MAXIMUM :   0.0000100  CONVERGED :NO 
 MAX FORCE  :   0.0213069  MAXIMUM :   0.0000150  CONVERGED :NO 

 NUMBER OF CONSTRAINED OPTIMIZATION CYCLES: 2
 
 TOTAL ENERGY = -295.951295311107
 
 
 CURRENT SPLINE LENGTH: 0.053 AMU^1/2*ANGSTROM
 IRC COORDINATE: 0.688 AMU^1/2*ANGSTROM

  ANGLE =       0.01  COS_ANGLE =       1.00


 IRC COORDINATES OF STEP 14 IN ANGSTROM

  NO.  ATOM        X              Y              Z        Z-ATOM   MASS   TYPE

    1  C         1.420598       0.089387       0.000011       6    12.011  QM
    2  N         0.923312       1.247070       0.000007       7    14.007  QM
    3  H         2.498382      -0.118459       0.000039       1     1.008  QM
    4  N         0.614582      -1.314577      -0.000023       7    14.007  QM
    5  N        -0.614006      -1.314843       0.000007       7    14.007  QM
    6  C        -1.420633       0.088768       0.000026       6    12.011  QM
    7  N        -0.923859       1.246681      -0.000032       7    14.007  QM
    8  H        -2.498335      -0.119538       0.000059       1     1.008  QM


 RMSQ FORCE :   0.0108224  MAXIMUM :   0.0000100  CONVERGED :NO 
 MAX FORCE  :   0.0231776  MAXIMUM :   0.0000150  CONVERGED :NO 

 NUMBER OF CONSTRAINED OPTIMIZATION CYCLES: 1
 
 TOTAL ENERGY = -295.952724649892
 
 
 CURRENT SPLINE LENGTH: 0.053 AMU^1/2*ANGSTROM
 IRC COORDINATE: 0.741 AMU^1/2*ANGSTROM

  ANGLE =       0.02  COS_ANGLE =       1.00


 IRC COORDINATES OF STEP 15 IN ANGSTROM

  NO.  ATOM        X              Y              Z        Z-ATOM   MASS   TYPE

    1  C         1.415049       0.085509       0.000010       6    12.011  QM
    2  N         0.917256       1.245913       0.000007       7    14.007  QM
    3  H         2.494710      -0.114371       0.000038       1     1.008  QM
    4  N         0.616300      -1.310390      -0.000022       7    14.007  QM
    5  N        -0.615727      -1.310657       0.000007       7    14.007  QM
    6  C        -1.415082       0.084894       0.000026       6    12.011  QM
    7  N        -0.917803       1.245525      -0.000032       7    14.007  QM
    8  H        -2.494661      -0.115449       0.000057       1     1.008  QM


 RMSQ FORCE :   0.0114819  MAXIMUM :   0.0000100  CONVERGED :NO 
 MAX FORCE  :   0.0250654  MAXIMUM :   0.0000150  CONVERGED :NO 

 NUMBER OF CONSTRAINED OPTIMIZATION CYCLES: 3
 
 TOTAL ENERGY = -295.954244441707
 
 
 CURRENT SPLINE LENGTH: 0.053 AMU^1/2*ANGSTROM
 IRC COORDINATE: 0.794 AMU^1/2*ANGSTROM

  ANGLE =       0.02  COS_ANGLE =       1.00


 IRC COORDINATES OF STEP 16 IN ANGSTROM

  NO.  ATOM        X              Y              Z        Z-ATOM   MASS   TYPE

    1  C         1.409555       0.081698       0.000011       6    12.011  QM
    2  N         0.911080       1.244759       0.000006       7    14.007  QM
    3  H         2.490974      -0.110381       0.000038       1     1.008  QM
    4  N         0.618014      -1.306258      -0.000022       7    14.007  QM
    5  N        -0.617443      -1.306526       0.000007       7    14.007  QM
    6  C        -1.409585       0.081089       0.000026       6    12.011  QM
    7  N        -0.911627       1.244370      -0.000032       7    14.007  QM
    8  H        -2.490935      -0.111448       0.000056       1     1.008  QM


 RMSQ FORCE :   0.0121141  MAXIMUM :   0.0000100  CONVERGED :NO 
 MAX FORCE  :   0.0269634  MAXIMUM :   0.0000150  CONVERGED :NO 

 NUMBER OF CONSTRAINED OPTIMIZATION CYCLES: 2
 
 TOTAL ENERGY = -295.955850862111
 
 
 CURRENT SPLINE LENGTH: 0.053 AMU^1/2*ANGSTROM
 IRC COORDINATE: 0.847 AMU^1/2*ANGSTROM

  ANGLE =       0.02  COS_ANGLE =       1.00


 IRC COORDINATES OF STEP 17 IN ANGSTROM

  NO.  ATOM        X              Y              Z        Z-ATOM   MASS   TYPE

    1  C         1.404121       0.077971       0.000010       6    12.011  QM
    2  N         0.904770       1.243605       0.000006       7    14.007  QM
    3  H         2.487181      -0.106489       0.000038       1     1.008  QM
    4  N         0.619720      -1.302191      -0.000022       7    14.007  QM
    5  N        -0.619150      -1.302458       0.000007       7    14.007  QM
    6  C        -1.404152       0.077364       0.000026       6    12.011  QM
    7  N        -0.905315       1.243219      -0.000031       7    14.007  QM
    8  H        -2.487129      -0.107571       0.000057       1     1.008  QM


 RMSQ FORCE :   0.0127182  MAXIMUM :   0.0000100  CONVERGED :NO 
 MAX FORCE  :   0.0288557  MAXIMUM :   0.0000150  CONVERGED :NO 

 NUMBER OF CONSTRAINED OPTIMIZATION CYCLES: 3
 
 TOTAL ENERGY = -295.957539877519
 
 
 CURRENT SPLINE LENGTH: 0.053 AMU^1/2*ANGSTROM
 IRC COORDINATE: 0.900 AMU^1/2*ANGSTROM

  ANGLE =       0.02  COS_ANGLE =       1.00


 IRC COORDINATES OF STEP 18 IN ANGSTROM

  NO.  ATOM        X              Y              Z        Z-ATOM   MASS   TYPE

    1  C         1.398747       0.074321       0.000010       6    12.011  QM
    2  N         0.898336       1.242453       0.000006       7    14.007  QM
    3  H         2.483339      -0.102688       0.000038       1     1.008  QM
    4  N         0.621416      -1.298183      -0.000022       7    14.007  QM
    5  N        -0.620849      -1.298451       0.000007       7    14.007  QM
    6  C        -1.398778       0.073717       0.000026       6    12.011  QM
    7  N        -0.898879       1.242069      -0.000031       7    14.007  QM
    8  H        -2.483287      -0.103774       0.000056       1     1.008  QM


 RMSQ FORCE :   0.0132921  MAXIMUM :   0.0000100  CONVERGED :NO 
 MAX FORCE  :   0.0307424  MAXIMUM :   0.0000150  CONVERGED :NO 

 NUMBER OF CONSTRAINED OPTIMIZATION CYCLES: 3
 
 TOTAL ENERGY = -295.959307437938
 
 
 CURRENT SPLINE LENGTH: 0.053 AMU^1/2*ANGSTROM
 IRC COORDINATE: 0.953 AMU^1/2*ANGSTROM

  ANGLE =       0.02  COS_ANGLE =       1.00


 IRC COORDINATES OF STEP 19 IN ANGSTROM

  NO.  ATOM        X              Y              Z        Z-ATOM   MASS   TYPE

    1  C         1.393438       0.070752       0.000010       6    12.011  QM
    2  N         0.891773       1.241301       0.000006       7    14.007  QM
    3  H         2.479456      -0.098977       0.000038       1     1.008  QM
    4  N         0.623101      -1.294240      -0.000022       7    14.007  QM
    5  N        -0.622537      -1.294508       0.000007       7    14.007  QM
    6  C        -1.393466       0.070148       0.000026       6    12.011  QM
    7  N        -0.892317       1.240921      -0.000030       7    14.007  QM
    8  H        -2.479412      -0.100055       0.000055       1     1.008  QM


 RMSQ FORCE :   0.0138343  MAXIMUM :   0.0000100  CONVERGED :NO 
 MAX FORCE  :   0.0326167  MAXIMUM :   0.0000150  CONVERGED :NO 

 NUMBER OF CONSTRAINED OPTIMIZATION CYCLES: 4
 
 TOTAL ENERGY = -295.961149009331
 
 
 CURRENT SPLINE LENGTH: 0.053 AMU^1/2*ANGSTROM
 IRC COORDINATE: 1.005 AMU^1/2*ANGSTROM

  ANGLE =       0.02  COS_ANGLE =       1.00


 IRC COORDINATES OF STEP 20 IN ANGSTROM

  NO.  ATOM        X              Y              Z        Z-ATOM   MASS   TYPE

    1  C         1.388195       0.067266       0.000010       6    12.011  QM
    2  N         0.885081       1.240151       0.000006       7    14.007  QM
    3  H         2.475537      -0.095350       0.000037       1     1.008  QM
    4  N         0.624773      -1.290364      -0.000022       7    14.007  QM
    5  N        -0.624210      -1.290634       0.000007       7    14.007  QM
    6  C        -1.388221       0.066665       0.000026       6    12.011  QM
    7  N        -0.885625       1.239774      -0.000029       7    14.007  QM
    8  H        -2.475498      -0.096417       0.000055       1     1.008  QM


 RMSQ FORCE :   0.0143446  MAXIMUM :   0.0000100  CONVERGED :NO 
 MAX FORCE  :   0.0344693  MAXIMUM :   0.0000150  CONVERGED :NO 

 NUMBER OF CONSTRAINED OPTIMIZATION CYCLES: 4
 
 TOTAL ENERGY = -295.963060245150
 
 
 CURRENT SPLINE LENGTH: 0.053 AMU^1/2*ANGSTROM
 IRC COORDINATE: 1.058 AMU^1/2*ANGSTROM

  ANGLE =       0.02  COS_ANGLE =       1.00


 IRC COORDINATES OF STEP 21 IN ANGSTROM

  NO.  ATOM        X              Y              Z        Z-ATOM   MASS   TYPE

    1  C         1.383026       0.063878       0.000010       6    12.011  QM
    2  N         0.878246       1.239003       0.000005       7    14.007  QM
    3  H         2.471590      -0.091800       0.000037       1     1.008  QM
    4  N         0.626427      -1.286568      -0.000022       7    14.007  QM
    5  N        -0.625866      -1.286838       0.000007       7    14.007  QM
    6  C        -1.383052       0.063279       0.000026       6    12.011  QM
    7  N        -0.878788       1.238629      -0.000028       7    14.007  QM
    8  H        -2.471544      -0.092875       0.000055       1     1.008  QM


 RMSQ FORCE :   0.0148218  MAXIMUM :   0.0000100  CONVERGED :NO 
 MAX FORCE  :   0.0362844  MAXIMUM :   0.0000150  CONVERGED :NO 

 NUMBER OF CONSTRAINED OPTIMIZATION CYCLES: 3
 
 TOTAL ENERGY = -295.965036492377
 
 
 CURRENT SPLINE LENGTH: 0.053 AMU^1/2*ANGSTROM
 IRC COORDINATE: 1.111 AMU^1/2*ANGSTROM

  ANGLE =       0.02  COS_ANGLE =       1.00


 IRC COORDINATES OF STEP 22 IN ANGSTROM

  NO.  ATOM        X              Y              Z        Z-ATOM   MASS   TYPE

    1  C         1.377931       0.060581       0.000010       6    12.011  QM
    2  N         0.871281       1.237857       0.000005       7    14.007  QM
    3  H         2.467622      -0.088322       0.000037       1     1.008  QM
    4  N         0.628064      -1.282848      -0.000022       7    14.007  QM
    5  N        -0.627504      -1.283117       0.000007       7    14.007  QM
    6  C        -1.377956       0.059983       0.000026       6    12.011  QM
    7  N        -0.871821       1.237486      -0.000028       7    14.007  QM
    8  H        -2.467575      -0.089402       0.000055       1     1.008  QM


 RMSQ FORCE :   0.0152648  MAXIMUM :   0.0000100  CONVERGED :NO 
 MAX FORCE  :   0.0380561  MAXIMUM :   0.0000150  CONVERGED :NO 

 NUMBER OF CONSTRAINED OPTIMIZATION CYCLES: 3
 
 TOTAL ENERGY = -295.967072974061
 
 
 CURRENT SPLINE LENGTH: 0.053 AMU^1/2*ANGSTROM
 IRC COORDINATE: 1.164 AMU^1/2*ANGSTROM

  ANGLE =       0.02  COS_ANGLE =       1.00


 IRC COORDINATES OF STEP 23 IN ANGSTROM

  NO.  ATOM        X              Y              Z        Z-ATOM   MASS   TYPE

    1  C         1.372911       0.057377       0.000010       6    12.011  QM
    2  N         0.864184       1.236712       0.000005       7    14.007  QM
    3  H         2.463638      -0.084909       0.000037       1     1.008  QM
    4  N         0.629682      -1.279203      -0.000022       7    14.007  QM
    5  N        -0.629124      -1.279472       0.000007       7    14.007  QM
    6  C        -1.372935       0.056782       0.000026       6    12.011  QM
    7  N        -0.864724       1.236344      -0.000028       7    14.007  QM
    8  H        -2.463592      -0.085992       0.000055       1     1.008  QM


 RMSQ FORCE :   0.0156723  MAXIMUM :   0.0000100  CONVERGED :NO 
 MAX FORCE  :   0.0397730  MAXIMUM :   0.0000150  CONVERGED :NO 

 NUMBER OF CONSTRAINED OPTIMIZATION CYCLES: 3
 
 TOTAL ENERGY = -295.969164951083
 
 
 CURRENT SPLINE LENGTH: 0.053 AMU^1/2*ANGSTROM
 IRC COORDINATE: 1.217 AMU^1/2*ANGSTROM

  ANGLE =       0.02  COS_ANGLE =       1.00


 IRC COORDINATES OF STEP 24 IN ANGSTROM

  NO.  ATOM        X              Y              Z        Z-ATOM   MASS   TYPE

    1  C         1.367971       0.054269       0.000010       6    12.011  QM
    2  N         0.856958       1.235569       0.000005       7    14.007  QM
    3  H         2.459647      -0.081557       0.000037       1     1.008  QM
    4  N         0.631280      -1.275637      -0.000021       7    14.007  QM
    5  N        -0.630724      -1.275907       0.000007       7    14.007  QM
    6  C        -1.367994       0.053676       0.000026       6    12.011  QM
    7  N        -0.857497       1.235203      -0.000027       7    14.007  QM
    8  H        -2.459602      -0.082642       0.000054       1     1.008  QM


 RMSQ FORCE :   0.0160431  MAXIMUM :   0.0000100  CONVERGED :NO 
 MAX FORCE  :   0.0414224  MAXIMUM :   0.0000150  CONVERGED :NO 

 NUMBER OF CONSTRAINED OPTIMIZATION CYCLES: 3
 
 TOTAL ENERGY = -295.971307245015
 
 
 CURRENT SPLINE LENGTH: 0.053 AMU^1/2*ANGSTROM
 IRC COORDINATE: 1.270 AMU^1/2*ANGSTROM

  ANGLE =       0.02  COS_ANGLE =       1.00


 IRC COORDINATES OF STEP 25 IN ANGSTROM

  NO.  ATOM        X              Y              Z        Z-ATOM   MASS   TYPE

    1  C         1.363113       0.051258       0.000010       6    12.011  QM
    2  N         0.849603       1.234428       0.000005       7    14.007  QM
    3  H         2.455656      -0.078258       0.000037       1     1.008  QM
    4  N         0.632859      -1.272153      -0.000021       7    14.007  QM
    5  N        -0.632304      -1.272424       0.000007       7    14.007  QM
    6  C        -1.363135       0.050667       0.000026       6    12.011  QM
    7  N        -0.850142       1.234065      -0.000027       7    14.007  QM
    8  H        -2.455616      -0.079339       0.000054       1     1.008  QM


 RMSQ FORCE :   0.0163755  MAXIMUM :   0.0000100  CONVERGED :NO 
 MAX FORCE  :   0.0429892  MAXIMUM :   0.0000150  CONVERGED :NO 

 NUMBER OF CONSTRAINED OPTIMIZATION CYCLES: 5
 
 TOTAL ENERGY = -295.973494779716
 
 
 CURRENT SPLINE LENGTH: 0.053 AMU^1/2*ANGSTROM
 IRC COORDINATE: 1.323 AMU^1/2*ANGSTROM

  ANGLE =       0.02  COS_ANGLE =       1.00


 IRC COORDINATES OF STEP 26 IN ANGSTROM

  NO.  ATOM        X              Y              Z        Z-ATOM   MASS   TYPE

    1  C         1.358341       0.048345       0.000010       6    12.011  QM
    2  N         0.842123       1.233288       0.000004       7    14.007  QM
    3  H         2.451663      -0.075012       0.000037       1     1.008  QM
    4  N         0.634417      -1.268751      -0.000021       7    14.007  QM
    5  N        -0.633862      -1.269024       0.000007       7    14.007  QM
    6  C        -1.358361       0.047756       0.000025       6    12.011  QM
    7  N        -0.842661       1.232927      -0.000026       7    14.007  QM
    8  H        -2.451633      -0.076083       0.000054       1     1.008  QM


 RMSQ FORCE :   0.0166678  MAXIMUM :   0.0000100  CONVERGED :NO 
 MAX FORCE  :   0.0444578  MAXIMUM :   0.0000150  CONVERGED :NO 

 NUMBER OF CONSTRAINED OPTIMIZATION CYCLES: 3
 
 TOTAL ENERGY = -295.975722108320
 
 
 CURRENT SPLINE LENGTH: 0.053 AMU^1/2*ANGSTROM
 IRC COORDINATE: 1.376 AMU^1/2*ANGSTROM

  ANGLE =       0.02  COS_ANGLE =       1.00


 IRC COORDINATES OF STEP 27 IN ANGSTROM

  NO.  ATOM        X              Y              Z        Z-ATOM   MASS   TYPE

    1  C         1.353656       0.045533       0.000010       6    12.011  QM
    2  N         0.834519       1.232150       0.000004       7    14.007  QM
    3  H         2.447682      -0.071807       0.000037       1     1.008  QM
    4  N         0.635954      -1.265434      -0.000021       7    14.007  QM
    5  N        -0.635401      -1.265707       0.000007       7    14.007  QM
    6  C        -1.353675       0.044945       0.000025       6    12.011  QM
    7  N        -0.835058       1.231792      -0.000026       7    14.007  QM
    8  H        -2.447659      -0.072868       0.000054       1     1.008  QM


 RMSQ FORCE :   0.0169178  MAXIMUM :   0.0000100  CONVERGED :NO 
 MAX FORCE  :   0.0458105  MAXIMUM :   0.0000150  CONVERGED :NO 

 NUMBER OF CONSTRAINED OPTIMIZATION CYCLES: 3
 
 TOTAL ENERGY = -295.977983647043
 
 
 CURRENT SPLINE LENGTH: 0.053 AMU^1/2*ANGSTROM
 IRC COORDINATE: 1.429 AMU^1/2*ANGSTROM

  ANGLE =       0.02  COS_ANGLE =       1.00


 IRC COORDINATES OF STEP 28 IN ANGSTROM

  NO.  ATOM        X              Y              Z        Z-ATOM   MASS   TYPE

    1  C         1.349057       0.042820       0.000010       6    12.011  QM
    2  N         0.826798       1.231014       0.000004       7    14.007  QM
    3  H         2.443719      -0.068631       0.000037       1     1.008  QM
    4  N         0.637473      -1.262203      -0.000021       7    14.007  QM
    5  N        -0.636921      -1.262477       0.000007       7    14.007  QM
    6  C        -1.349074       0.042233       0.000024       6    12.011  QM
    7  N        -0.827336       1.230658      -0.000026       7    14.007  QM
    8  H        -2.443702      -0.069679       0.000054       1     1.008  QM


 RMSQ FORCE :   0.0171213  MAXIMUM :   0.0000100  CONVERGED :NO 
 MAX FORCE  :   0.0470259  MAXIMUM :   0.0000150  CONVERGED :NO 

 NUMBER OF CONSTRAINED OPTIMIZATION CYCLES: 3
 
 TOTAL ENERGY = -295.980274483939
 
 
 CURRENT SPLINE LENGTH: 0.053 AMU^1/2*ANGSTROM
 IRC COORDINATE: 1.482 AMU^1/2*ANGSTROM

  ANGLE =       0.02  COS_ANGLE =       1.00


 IRC COORDINATES OF STEP 29 IN ANGSTROM

  NO.  ATOM        X              Y              Z        Z-ATOM   MASS   TYPE

    1  C         1.344539       0.040193       0.000010       6    12.011  QM
    2  N         0.818974       1.229881       0.000003       7    14.007  QM
    3  H         2.439779      -0.065470       0.000036       1     1.008  QM
    4  N         0.638975      -1.259048      -0.000021       7    14.007  QM
    5  N        -0.638425      -1.259322       0.000007       7    14.007  QM
    6  C        -1.344557       0.039610       0.000024       6    12.011  QM
    7  N        -0.819511       1.229529      -0.000025       7    14.007  QM
    8  H        -2.439745      -0.066538       0.000052       1     1.008  QM


 RMSQ FORCE :   0.0172767  MAXIMUM :   0.0000100  CONVERGED :NO 
 MAX FORCE  :   0.0480937  MAXIMUM :   0.0000150  CONVERGED :NO 

 NUMBER OF CONSTRAINED OPTIMIZATION CYCLES: 4
 
 TOTAL ENERGY = -295.982586019657
 
 
 CURRENT SPLINE LENGTH: 0.053 AMU^1/2*ANGSTROM
 IRC COORDINATE: 1.535 AMU^1/2*ANGSTROM

  ANGLE =       0.02  COS_ANGLE =       1.00


 IRC COORDINATES OF STEP 30 IN ANGSTROM

  NO.  ATOM        X              Y              Z        Z-ATOM   MASS   TYPE

    1  C         1.340113       0.037662       0.000010       6    12.011  QM
    2  N         0.811041       1.228751       0.000003       7    14.007  QM
    3  H         2.435857      -0.062334       0.000036       1     1.008  QM
    4  N         0.640461      -1.255976      -0.000021       7    14.007  QM
    5  N        -0.639912      -1.256251       0.000007       7    14.007  QM
    6  C        -1.340130       0.037082       0.000024       6    12.011  QM
    7  N        -0.811578       1.228403      -0.000025       7    14.007  QM
    8  H        -2.435820      -0.063407       0.000051       1     1.008  QM


 RMSQ FORCE :   0.0173783  MAXIMUM :   0.0000100  CONVERGED :NO 
 MAX FORCE  :   0.0489831  MAXIMUM :   0.0000150  CONVERGED :NO 

 NUMBER OF CONSTRAINED OPTIMIZATION CYCLES: 4
 
 TOTAL ENERGY = -295.984912610425
 
 
 CURRENT SPLINE LENGTH: 0.053 AMU^1/2*ANGSTROM
 IRC COORDINATE: 1.588 AMU^1/2*ANGSTROM

  ANGLE =       0.02  COS_ANGLE =       1.00


 IRC COORDINATES OF STEP 31 IN ANGSTROM

  NO.  ATOM        X              Y              Z        Z-ATOM   MASS   TYPE

    1  C         1.335778       0.035224       0.000010       6    12.011  QM
    2  N         0.803005       1.227625       0.000003       7    14.007  QM
    3  H         2.431956      -0.059217       0.000037       1     1.008  QM
    4  N         0.641933      -1.252985      -0.000020       7    14.007  QM
    5  N        -0.641386      -1.253261       0.000007       7    14.007  QM
    6  C        -1.335792       0.034645       0.000024       6    12.011  QM
    7  N        -0.803542       1.227279      -0.000025       7    14.007  QM
    8  H        -2.431933      -0.060276       0.000051       1     1.008  QM


 RMSQ FORCE :   0.0174206  MAXIMUM :   0.0000100  CONVERGED :NO 
 MAX FORCE  :   0.0496679  MAXIMUM :   0.0000150  CONVERGED :NO 

 NUMBER OF CONSTRAINED OPTIMIZATION CYCLES: 3
 
 TOTAL ENERGY = -295.987246869255
 
 
 CURRENT SPLINE LENGTH: 0.053 AMU^1/2*ANGSTROM
 IRC COORDINATE: 1.640 AMU^1/2*ANGSTROM

  ANGLE =       0.02  COS_ANGLE =       1.00


 IRC COORDINATES OF STEP 32 IN ANGSTROM

  NO.  ATOM        X              Y              Z        Z-ATOM   MASS   TYPE

    1  C         1.331523       0.032864       0.000010       6    12.011  QM
    2  N         0.794884       1.226502       0.000002       7    14.007  QM
    3  H         2.428092      -0.056090       0.000036       1     1.008  QM
    4  N         0.643397      -1.250067      -0.000020       7    14.007  QM
    5  N        -0.642852      -1.250342       0.000007       7    14.007  QM
    6  C        -1.331536       0.032287       0.000024       6    12.011  QM
    7  N        -0.795420       1.226161      -0.000024       7    14.007  QM
    8  H        -2.428059      -0.057162       0.000049       1     1.008  QM


 RMSQ FORCE :   0.0173967  MAXIMUM :   0.0000100  CONVERGED :NO 
 MAX FORCE  :   0.0501195  MAXIMUM :   0.0000150  CONVERGED :NO 

 NUMBER OF CONSTRAINED OPTIMIZATION CYCLES: 2
 
 TOTAL ENERGY = -295.989580378231
 
 
 CURRENT SPLINE LENGTH: 0.053 AMU^1/2*ANGSTROM
 IRC COORDINATE: 1.693 AMU^1/2*ANGSTROM

  ANGLE =       0.02  COS_ANGLE =       1.00


 IRC COORDINATES OF STEP 33 IN ANGSTROM

  NO.  ATOM        X              Y              Z        Z-ATOM   MASS   TYPE

    1  C         1.327354       0.030588       0.000010       6    12.011  QM
    2  N         0.786675       1.225382       0.000002       7    14.007  QM
    3  H         2.424249      -0.052967       0.000036       1     1.008  QM
    4  N         0.644854      -1.247223      -0.000020       7    14.007  QM
    5  N        -0.644310      -1.247498       0.000007       7    14.007  QM
    6  C        -1.327365       0.030010       0.000024       6    12.011  QM
    7  N        -0.787211       1.225045      -0.000024       7    14.007  QM
    8  H        -2.424233      -0.054020       0.000050       1     1.008  QM


 RMSQ FORCE :   0.0172984  MAXIMUM :   0.0000100  CONVERGED :NO 
 MAX FORCE  :   0.0503077  MAXIMUM :   0.0000150  CONVERGED :NO 

 NUMBER OF CONSTRAINED OPTIMIZATION CYCLES: 3
 
 TOTAL ENERGY = -295.991904062708
 
 
 CURRENT SPLINE LENGTH: 0.053 AMU^1/2*ANGSTROM
 IRC COORDINATE: 1.746 AMU^1/2*ANGSTROM

  ANGLE =       0.01  COS_ANGLE =       1.00


 IRC COORDINATES OF STEP 34 IN ANGSTROM

  NO.  ATOM        X              Y              Z        Z-ATOM   MASS   TYPE

    1  C         1.323263       0.028380       0.000010       6    12.011  QM
    2  N         0.778394       1.224268       0.000002       7    14.007  QM
    3  H         2.420437      -0.049828       0.000035       1     1.008  QM
    4  N         0.646310      -1.244444      -0.000020       7    14.007  QM
    5  N        -0.645768      -1.244720       0.000007       7    14.007  QM
    6  C        -1.323272       0.027803       0.000024       6    12.011  QM
    7  N        -0.778930       1.223933      -0.000023       7    14.007  QM
    8  H        -2.420426      -0.050867       0.000050       1     1.008  QM


 RMSQ FORCE :   0.0171165  MAXIMUM :   0.0000100  CONVERGED :NO 
 MAX FORCE  :   0.0501958  MAXIMUM :   0.0000150  CONVERGED :NO 

 NUMBER OF CONSTRAINED OPTIMIZATION CYCLES: 3
 
 TOTAL ENERGY = -295.994207419460
 
 
 CURRENT SPLINE LENGTH: 0.053 AMU^1/2*ANGSTROM
 IRC COORDINATE: 1.799 AMU^1/2*ANGSTROM

  ANGLE =       0.01  COS_ANGLE =       1.00


 IRC COORDINATES OF STEP 35 IN ANGSTROM

  NO.  ATOM        X              Y              Z        Z-ATOM   MASS   TYPE

    1  C         1.319243       0.026239       0.000010       6    12.011  QM
    2  N         0.770047       1.223155       0.000002       7    14.007  QM
    3  H         2.416652      -0.046671       0.000035       1     1.008  QM
    4  N         0.647766      -1.241724      -0.000020       7    14.007  QM
    5  N        -0.647225      -1.242002       0.000007       7    14.007  QM
    6  C        -1.319253       0.025660       0.000024       6    12.011  QM
    7  N        -0.770582       1.222825      -0.000022       7    14.007  QM
    8  H        -2.416646      -0.047699       0.000051       1     1.008  QM


 RMSQ FORCE :   0.0168397  MAXIMUM :   0.0000100  CONVERGED :NO 
 MAX FORCE  :   0.0497418  MAXIMUM :   0.0000150  CONVERGED :NO 

 NUMBER OF CONSTRAINED OPTIMIZATION CYCLES: 1
 
 TOTAL ENERGY = -295.996478875684
 
 
 CURRENT SPLINE LENGTH: 0.053 AMU^1/2*ANGSTROM
 IRC COORDINATE: 1.852 AMU^1/2*ANGSTROM

  ANGLE =       0.01  COS_ANGLE =       1.00


 IRC COORDINATES OF STEP 36 IN ANGSTROM

  NO.  ATOM        X              Y              Z        Z-ATOM   MASS   TYPE

    1  C         1.315294       0.024150       0.000010       6    12.011  QM
    2  N         0.761644       1.222050       0.000002       7    14.007  QM
    3  H         2.412892      -0.043469       0.000035       1     1.008  QM
    4  N         0.649236      -1.239060      -0.000020       7    14.007  QM
    5  N        -0.648697      -1.239339       0.000007       7    14.007  QM
    6  C        -1.315302       0.023573       0.000024       6    12.011  QM
    7  N        -0.762179       1.221723      -0.000021       7    14.007  QM
    8  H        -2.412886      -0.044490       0.000051       1     1.008  QM


 RMSQ FORCE :   0.0164561  MAXIMUM :   0.0000100  CONVERGED :NO 
 MAX FORCE  :   0.0489061  MAXIMUM :   0.0000150  CONVERGED :NO 

 NUMBER OF CONSTRAINED OPTIMIZATION CYCLES: 3
 
 TOTAL ENERGY = -295.998705154846
 
 
 CURRENT SPLINE LENGTH: 0.053 AMU^1/2*ANGSTROM
 IRC COORDINATE: 1.905 AMU^1/2*ANGSTROM

  ANGLE =       0.01  COS_ANGLE =       1.00


 IRC COORDINATES OF STEP 37 IN ANGSTROM

  NO.  ATOM        X              Y              Z        Z-ATOM   MASS   TYPE

    1  C         1.311402       0.022102       0.000010       6    12.011  QM
    2  N         0.753199       1.220950       0.000001       7    14.007  QM
    3  H         2.409152      -0.040219       0.000035       1     1.008  QM
    4  N         0.650724      -1.236440      -0.000020       7    14.007  QM
    5  N        -0.650186      -1.236720       0.000007       7    14.007  QM
    6  C        -1.311409       0.021528       0.000023       6    12.011  QM
    7  N        -0.753733       1.220626      -0.000021       7    14.007  QM
    8  H        -2.409139      -0.041245       0.000051       1     1.008  QM


 RMSQ FORCE :   0.0159509  MAXIMUM :   0.0000100  CONVERGED :NO 
 MAX FORCE  :   0.0476415  MAXIMUM :   0.0000150  CONVERGED :NO 

 NUMBER OF CONSTRAINED OPTIMIZATION CYCLES: 5
 
 TOTAL ENERGY = -296.000871528872
 
 
 CURRENT SPLINE LENGTH: 0.053 AMU^1/2*ANGSTROM
 IRC COORDINATE: 1.958 AMU^1/2*ANGSTROM

  ANGLE =       0.01  COS_ANGLE =       1.00


 IRC COORDINATES OF STEP 38 IN ANGSTROM

  NO.  ATOM        X              Y              Z        Z-ATOM   MASS   TYPE

    1  C         1.307560       0.020086       0.000010       6    12.011  QM
    2  N         0.744721       1.219855       0.000001       7    14.007  QM
    3  H         2.405419      -0.036914       0.000034       1     1.008  QM
    4  N         0.652236      -1.233856      -0.000020       7    14.007  QM
    5  N        -0.651699      -1.234137       0.000007       7    14.007  QM
    6  C        -1.307566       0.019514       0.000023       6    12.011  QM
    7  N        -0.745255       1.219534      -0.000021       7    14.007  QM
    8  H        -2.405409      -0.037936       0.000050       1     1.008  QM


 RMSQ FORCE :   0.0153085  MAXIMUM :   0.0000100  CONVERGED :NO 
 MAX FORCE  :   0.0458965  MAXIMUM :   0.0000150  CONVERGED :NO 

 NUMBER OF CONSTRAINED OPTIMIZATION CYCLES: 2
 
 TOTAL ENERGY = -296.002960941408
 
 
 CURRENT SPLINE LENGTH: 0.053 AMU^1/2*ANGSTROM
 IRC COORDINATE: 2.011 AMU^1/2*ANGSTROM

  ANGLE =       0.01  COS_ANGLE =       1.00


 IRC COORDINATES OF STEP 39 IN ANGSTROM

  NO.  ATOM        X              Y              Z        Z-ATOM   MASS   TYPE

    1  C         1.303758       0.018088       0.000010       6    12.011  QM
    2  N         0.736224       1.218766       0.000001       7    14.007  QM
    3  H         2.401686      -0.033541       0.000034       1     1.008  QM
    4  N         0.653782      -1.231298      -0.000019       7    14.007  QM
    5  N        -0.653247      -1.231580       0.000007       7    14.007  QM
    6  C        -1.303761       0.017519       0.000023       6    12.011  QM
    7  N        -0.736758       1.218447      -0.000020       7    14.007  QM
    8  H        -2.401677      -0.034558       0.000050       1     1.008  QM


 RMSQ FORCE :   0.0145117  MAXIMUM :   0.0000100  CONVERGED :NO 
 MAX FORCE  :   0.0436159  MAXIMUM :   0.0000150  CONVERGED :NO 

 NUMBER OF CONSTRAINED OPTIMIZATION CYCLES: 2
 
 TOTAL ENERGY = -296.004954305073
 
 
 CURRENT SPLINE LENGTH: 0.053 AMU^1/2*ANGSTROM
 IRC COORDINATE: 2.064 AMU^1/2*ANGSTROM

  ANGLE =       0.01  COS_ANGLE =       1.00


 IRC COORDINATES OF STEP 40 IN ANGSTROM

  NO.  ATOM        X              Y              Z        Z-ATOM   MASS   TYPE

    1  C         1.299989       0.016101       0.000010       6    12.011  QM
    2  N         0.727712       1.217676       0.000000       7    14.007  QM
    3  H         2.397958      -0.030037       0.000034       1     1.008  QM
    4  N         0.655373      -1.228765      -0.000019       7    14.007  QM
    5  N        -0.654835      -1.229051       0.000006       7    14.007  QM
    6  C        -1.299994       0.015541       0.000023       6    12.011  QM
    7  N        -0.728249       1.217370      -0.000019       7    14.007  QM
    8  H        -2.397939      -0.031077       0.000047       1     1.008  QM


 RMSQ FORCE :   0.0135417  MAXIMUM :   0.0000100  CONVERGED :NO 
 MAX FORCE  :   0.0407367  MAXIMUM :   0.0000150  CONVERGED :NO 

 NUMBER OF CONSTRAINED OPTIMIZATION CYCLES: 5
 
 TOTAL ENERGY = -296.006830031726
 
 
 CURRENT SPLINE LENGTH: 0.053 AMU^1/2*ANGSTROM
 IRC COORDINATE: 2.117 AMU^1/2*ANGSTROM

  ANGLE =       0.01  COS_ANGLE =       1.00


 IRC COORDINATES OF STEP 41 IN ANGSTROM

  NO.  ATOM        X              Y              Z        Z-ATOM   MASS   TYPE

    1  C         1.296232       0.014100       0.000009       6    12.011  QM
    2  N         0.719212       1.216590       0.000001       7    14.007  QM
    3  H         2.394190      -0.026464       0.000032       1     1.008  QM
    4  N         0.657024      -1.226229      -0.000018       7    14.007  QM
    5  N        -0.656477      -1.226519       0.000006       7    14.007  QM
    6  C        -1.296242       0.013552       0.000022       6    12.011  QM
    7  N        -0.719752       1.216294      -0.000019       7    14.007  QM
    8  H        -2.394189      -0.027488       0.000050       1     1.008  QM


 RMSQ FORCE :   0.0123792  MAXIMUM :   0.0000100  CONVERGED :NO 
 MAX FORCE  :   0.0372090  MAXIMUM :   0.0000150  CONVERGED :NO 

 NUMBER OF CONSTRAINED OPTIMIZATION CYCLES: 6
 
 TOTAL ENERGY = -296.008564140932
 
 
 CURRENT SPLINE LENGTH: 0.053 AMU^1/2*ANGSTROM
 IRC COORDINATE: 2.170 AMU^1/2*ANGSTROM

  ANGLE =       0.01  COS_ANGLE =       1.00


 IRC COORDINATES OF STEP 42 IN ANGSTROM

  NO.  ATOM        X              Y              Z        Z-ATOM   MASS   TYPE

    1  C         1.292480       0.012082       0.000007       6    12.011  QM
    2  N         0.710739       1.215510       0.000002       7    14.007  QM
    3  H         2.390399      -0.022730       0.000033       1     1.008  QM
    4  N         0.658741      -1.223693      -0.000016       7    14.007  QM
    5  N        -0.658195      -1.223971       0.000007       7    14.007  QM
    6  C        -1.292491       0.011531       0.000017       6    12.011  QM
    7  N        -0.711278       1.215218      -0.000018       7    14.007  QM
    8  H        -2.390394      -0.023780       0.000066       1     1.008  QM


 RMSQ FORCE :   0.0110033  MAXIMUM :   0.0000100  CONVERGED :NO 
 MAX FORCE  :   0.0329698  MAXIMUM :   0.0000150  CONVERGED :NO 

 NUMBER OF CONSTRAINED OPTIMIZATION CYCLES: 6
 
 TOTAL ENERGY = -296.010129727760
 
 
 CURRENT SPLINE LENGTH: 0.053 AMU^1/2*ANGSTROM
 IRC COORDINATE: 2.223 AMU^1/2*ANGSTROM

  ANGLE =       0.01  COS_ANGLE =       1.00


 IRC COORDINATES OF STEP 43 IN ANGSTROM

  NO.  ATOM        X              Y              Z        Z-ATOM   MASS   TYPE

    1  C         1.288685       0.010009       0.000007       6    12.011  QM
    2  N         0.702327       1.214444       0.000001       7    14.007  QM
    3  H         2.386512      -0.018849       0.000033       1     1.008  QM
    4  N         0.660550      -1.221128      -0.000016       7    14.007  QM
    5  N        -0.660006      -1.221410       0.000007       7    14.007  QM
    6  C        -1.288692       0.009461       0.000017       6    12.011  QM
    7  N        -0.702865       1.214153      -0.000017       7    14.007  QM
    8  H        -2.386511      -0.019893       0.000060       1     1.008  QM


 RMSQ FORCE :   0.0093952  MAXIMUM :   0.0000100  CONVERGED :NO 
 MAX FORCE  :   0.0279928  MAXIMUM :   0.0000150  CONVERGED :NO 

 NUMBER OF CONSTRAINED OPTIMIZATION CYCLES: 4
 
 TOTAL ENERGY = -296.011497158005
 
 
 CURRENT SPLINE LENGTH: 0.053 AMU^1/2*ANGSTROM
 IRC COORDINATE: 2.275 AMU^1/2*ANGSTROM

  ANGLE =       0.02  COS_ANGLE =       1.00


 IRC COORDINATES OF STEP 44 IN ANGSTROM

  NO.  ATOM        X              Y              Z        Z-ATOM   MASS   TYPE

    1  C         1.284825       0.007861       0.000008       6    12.011  QM
    2  N         0.694006       1.213387      -0.000001       7    14.007  QM
    3  H         2.382529      -0.014739       0.000033       1     1.008  QM
    4  N         0.662477      -1.218526      -0.000016       7    14.007  QM
    5  N        -0.661936      -1.218808       0.000006       7    14.007  QM
    6  C        -1.284832       0.007312       0.000019       6    12.011  QM
    7  N        -0.694542       1.213098      -0.000017       7    14.007  QM
    8  H        -2.382528      -0.015780       0.000060       1     1.008  QM


 RMSQ FORCE :   0.0075361  MAXIMUM :   0.0000100  CONVERGED :NO 
 MAX FORCE  :   0.0222455  MAXIMUM :   0.0000150  CONVERGED :NO 

 NUMBER OF CONSTRAINED OPTIMIZATION CYCLES: 7
 
 TOTAL ENERGY = -296.012634165762
 
 
 CURRENT SPLINE LENGTH: 0.053 AMU^1/2*ANGSTROM
 IRC COORDINATE: 2.328 AMU^1/2*ANGSTROM

  ANGLE =       0.03  COS_ANGLE =       1.00


 IRC COORDINATES OF STEP 45 IN ANGSTROM

  NO.  ATOM        X              Y              Z        Z-ATOM   MASS   TYPE

    1  C         1.280857       0.005606       0.000011       6    12.011  QM
    2  N         0.685820       1.212348      -0.000004       7    14.007  QM
    3  H         2.378392      -0.010346       0.000041       1     1.008  QM
    4  N         0.664557      -1.215870      -0.000018       7    14.007  QM
    5  N        -0.664021      -1.216154       0.000008       7    14.007  QM
    6  C        -1.280856       0.005060       0.000016       6    12.011  QM
    7  N        -0.686358       1.212062      -0.000013       7    14.007  QM
    8  H        -2.378370      -0.011404       0.000058       1     1.008  QM


 RMSQ FORCE :   0.0054111  MAXIMUM :   0.0000100  CONVERGED :NO 
 MAX FORCE  :   0.0157414  MAXIMUM :   0.0000150  CONVERGED :NO 

 NUMBER OF CONSTRAINED OPTIMIZATION CYCLES: 4
 
 TOTAL ENERGY = -296.013506003609
 
 
 CURRENT SPLINE LENGTH: 0.053 AMU^1/2*ANGSTROM
 IRC COORDINATE: 2.381 AMU^1/2*ANGSTROM

  ANGLE =       0.04  COS_ANGLE =       1.00


 IRC COORDINATES OF STEP 46 IN ANGSTROM

  NO.  ATOM        X              Y              Z        Z-ATOM   MASS   TYPE

    1  C         1.276670       0.003195       0.000010       6    12.011  QM
    2  N         0.677855       1.211361      -0.000019       7    14.007  QM
    3  H         2.373976      -0.005577       0.000038       1     1.008  QM
    4  N         0.666850      -1.213172      -0.000001       7    14.007  QM
    5  N        -0.666311      -1.213445      -0.000010       7    14.007  QM
    6  C        -1.276658       0.002653       0.000020       6    12.011  QM
    7  N        -0.678406       1.211087       0.000000       7    14.007  QM
    8  H        -2.373948      -0.006623       0.000051       1     1.008  QM


 RMSQ FORCE :   0.0030155  MAXIMUM :   0.0000100  CONVERGED :NO 
 MAX FORCE  :   0.0085921  MAXIMUM :   0.0000150  CONVERGED :NO 

 NUMBER OF CONSTRAINED OPTIMIZATION CYCLES: 4
 
 TOTAL ENERGY = -296.014076001246
 
 
 CURRENT SPLINE LENGTH: 0.053 AMU^1/2*ANGSTROM
 IRC COORDINATE: 2.434 AMU^1/2*ANGSTROM

  ANGLE =       0.10  COS_ANGLE =       1.00


 IRC COORDINATES OF STEP 47 IN ANGSTROM

  NO.  ATOM        X              Y              Z        Z-ATOM   MASS   TYPE

    1  C         1.272011       0.000624       0.000024       6    12.011  QM
    2  N         0.670252       1.210616      -0.000029       7    14.007  QM
    3  H         2.369008      -0.000240       0.000046       1     1.008  QM
    4  N         0.669429      -1.210581      -0.000004       7    14.007  QM
    5  N        -0.668902      -1.210874      -0.000017       7    14.007  QM
    6  C        -1.272009       0.000075       0.000026       6    12.011  QM
    7  N        -0.670780       1.210318       0.000001       7    14.007  QM
    8  H        -2.369007      -0.001274       0.000079       1     1.008  QM


 RMSQ FORCE :   0.0003625  MAXIMUM :   0.0000100  CONVERGED :NO 
 MAX FORCE  :   0.0009858  MAXIMUM :   0.0000150  CONVERGED :NO 

 NUMBER OF CONSTRAINED OPTIMIZATION CYCLES: 5
 
 TOTAL ENERGY = -296.014306773075
 
 
 CURRENT SPLINE LENGTH: 0.053 AMU^1/2*ANGSTROM
 IRC COORDINATE: 2.487 AMU^1/2*ANGSTROM
 
 
 *** COORDINATES RELOADED ***
 
 
 *** COORDINATES RELOADED ***
 
 
 *** COORDINATES RELOADED ***

  ANGLE =       0.25  COS_ANGLE =       0.97


 IRC COORDINATES OF STEP 48 IN ANGSTROM

  NO.  ATOM        X              Y              Z        Z-ATOM   MASS   TYPE

    1  C         1.271349       0.000288      -0.000042       6    12.011  QM
    2  N         0.669355       1.210588       0.000002       7    14.007  QM
    3  H         2.368287       0.000468      -0.000117       1     1.008  QM
    4  N         0.669800      -1.210319       0.000034       7    14.007  QM
    5  N        -0.669273      -1.210621       0.000012       7    14.007  QM
    6  C        -1.271350      -0.000262      -0.000037       6    12.011  QM
    7  N        -0.669883       1.210303       0.000036       7    14.007  QM
    8  H        -2.368287      -0.000550      -0.000094       1     1.008  QM


 RMSQ FORCE :   0.0000222  MAXIMUM :   0.0000100  CONVERGED :NO 
 MAX FORCE  :   0.0000572  MAXIMUM :   0.0000150  CONVERGED :NO 

 NUMBER OF CONSTRAINED OPTIMIZATION CYCLES: 3
 
 TOTAL ENERGY = -296.014309997046
 
 
 CURRENT SPLINE LENGTH: 0.007 AMU^1/2*ANGSTROM
 IRC COORDINATE: 2.494 AMU^1/2*ANGSTROM
 
 
 *** COORDINATES RELOADED ***
 
 
 *** COORDINATES RELOADED ***
 
 
 *** COORDINATES RELOADED ***
 
 
 *** COORDINATES RELOADED ***

  ANGLE =       0.70  COS_ANGLE =       0.76


 IRC COORDINATES OF STEP 49 IN ANGSTROM

  NO.  ATOM        X              Y              Z        Z-ATOM   MASS   TYPE

    1  C         1.271305       0.000274      -0.000020       6    12.011  QM
    2  N         0.669309       1.210598       0.000001       7    14.007  QM
    3  H         2.368244       0.000499      -0.000053       1     1.008  QM
    4  N         0.669821      -1.210318       0.000013       7    14.007  QM
    5  N        -0.669297      -1.210613       0.000010       7    14.007  QM
    6  C        -1.271306      -0.000278      -0.000012       6    12.011  QM
    7  N        -0.669834       1.210306       0.000013       7    14.007  QM
    8  H        -2.368245      -0.000538      -0.000036       1     1.008  QM


 RMSQ FORCE :   0.0000031  MAXIMUM :   0.0000100  CONVERGED :YES
 MAX FORCE  :   0.0000081  MAXIMUM :   0.0000150  CONVERGED :YES

 NUMBER OF CONSTRAINED OPTIMIZATION CYCLES: 1
 
 TOTAL ENERGY = -296.014310005965
 
 
 CURRENT SPLINE LENGTH: 0.000 AMU^1/2*ANGSTROM
 IRC COORDINATE: 2.494 AMU^1/2*ANGSTROM
 
 
 *** IRC PATH GENERATION FINISHED ***
 
 
 *** CONVERGED BY GRADIENT AND ENERGY CRITERIA ***
 
 
 *** IRC PATH IN AMU^1/2*ANGSTROM ***
 
 IRC STEP  IRC COORDINATE   IRC ENERGY   No.REDO
     0        0.000000     -295.942124
     1        0.052918     -295.942177
     2        0.105835     -295.942338
     3        0.158753     -295.942610
     4        0.211671     -295.942991
     5        0.264589     -295.943483
     6        0.317506     -295.944086
     7        0.370424     -295.944799
     8        0.423342     -295.945621
     9        0.476259     -295.946550
    10        0.529177     -295.947585
    11        0.582095     -295.948722
    12        0.635013     -295.949960
    13        0.687930     -295.951295
    14        0.740848     -295.952725
    15        0.793766     -295.954244
    16        0.846684     -295.955851
    17        0.899601     -295.957540
    18        0.952519     -295.959307
    19        1.005437     -295.961149
    20        1.058354     -295.963060
    21        1.111272     -295.965036
    22        1.164190     -295.967073
    23        1.217108     -295.969165
    24        1.270025     -295.971307
    25        1.322943     -295.973495
    26        1.375861     -295.975722
    27        1.428778     -295.977984
    28        1.481696     -295.980274
    29        1.534614     -295.982586
    30        1.587532     -295.984913
    31        1.640449     -295.987247
    32        1.693367     -295.989580
    33        1.746285     -295.991904
    34        1.799203     -295.994207
    35        1.852120     -295.996479
    36        1.905038     -295.998705
    37        1.957956     -296.000872
    38        2.010873     -296.002961
    39        2.063791     -296.004954
    40        2.116709     -296.006830
    41        2.169627     -296.008564
    42        2.222544     -296.010130
    43        2.275462     -296.011497
    44        2.328380     -296.012634
    45        2.381297     -296.013506
    46        2.434215     -296.014076
    47        2.487133     -296.014307
    48        2.493748     -296.014310
    49        2.494161     -296.014310
                                                                                

 IRC PATH                         STEP TIME:  1240.350  TOTAL TIME:    1241.790
 
 TIMING STATISTICS (SECONDS)
 

 TIMER ENTRY                    NUMBER OF CALLS   CUMUL. CPU TIME   CONTRIBUT.

 INITIALIZATION                              1             0.035         0.0 %
 INPUT                                       1             0.054         0.0 %
 DIAGONALIZATION                          3886             0.316         0.0 %
 SYMMETRY ANALYSIS                         612             0.030         0.0 %
 CORE INTEGRALS                            612            63.383         5.1 %
 ORTHOGONALIZATION MATRIX                  612             2.601         0.2 %
 MPI DIAGONALIZATION                     12513            66.505         5.4 %
                         ON NODE             1            66.990
                         ON NODE             2            66.996
                         ON NODE             3            67.061
                         ON NODE             4            67.042
                         ON NODE             5            67.080
                         ON NODE             6            67.059
                         ON NODE             7            67.048
                         ON NODE             8            66.999
                         ON NODE             9            67.055
                         ON NODE            10            67.067
                         ON NODE            11            67.063
                         ON NODE            12            67.033
                         ON NODE            13            67.034
                         ON NODE            14            66.996
                         ON NODE            15            67.051
                         ON NODE            16            67.051
                         ON NODE            17            67.105
                         ON NODE            18            67.029
                         ON NODE            19            67.036
                         ON NODE            20            67.025
                         ON NODE            21            67.054
                         ON NODE            22            66.717
                         ON NODE            23            66.000
           AVERAGE PER PROCESSOR                          66.962
 MPI AUXILIARY FUNCTION FIT              22742           157.651        12.7 %
                         ON NODE             1           155.432
                         ON NODE             2           157.533
                         ON NODE             3           157.896
                         ON NODE             4           157.308
                         ON NODE             5           157.932
                         ON NODE             6           158.004
                         ON NODE             7           157.895
                         ON NODE             8           159.547
                         ON NODE             9           157.979
                         ON NODE            10           157.978
                         ON NODE            11           157.895
                         ON NODE            12           160.913
                         ON NODE            13           156.328
                         ON NODE            14           157.145
                         ON NODE            15           157.380
                         ON NODE            16           158.717
                         ON NODE            17           158.119
                         ON NODE            18           157.936
                         ON NODE            19           157.961
                         ON NODE            20           157.320
                         ON NODE            21           157.981
                         ON NODE            22           157.594
                         ON NODE            23           158.013
           AVERAGE PER PROCESSOR                         157.852
 MPI CORE HAMILTONIAN                      612             3.015         0.2 %
                         ON NODE             1             2.594
                         ON NODE             2             2.632
                         ON NODE             3             2.522
                         ON NODE             4             2.505
                         ON NODE             5             2.520
                         ON NODE             6             2.505
                         ON NODE             7             2.507
                         ON NODE             8             2.511
                         ON NODE             9             2.524
                         ON NODE            10             2.516
                         ON NODE            11             2.505
                         ON NODE            12             2.514
                         ON NODE            13             2.498
                         ON NODE            14             2.511
                         ON NODE            15             2.509
                         ON NODE            16             2.520
                         ON NODE            17             2.509
                         ON NODE            18             2.520
                         ON NODE            19             2.499
                         ON NODE            20             2.512
                         ON NODE            21             2.506
                         ON NODE            22             2.513
                         ON NODE            23             2.513
           AVERAGE PER PROCESSOR                           2.540
 SCF ITERATION                             612           897.312        72.3 %
 MPI NEAR J CALCULATION                  11065            59.382         4.8 %
                         ON NODE             1            59.245
                         ON NODE             2            59.283
                         ON NODE             3            59.334
                         ON NODE             4            59.274
                         ON NODE             5            59.390
                         ON NODE             6            59.314
                         ON NODE             7            59.236
                         ON NODE             8            59.282
                         ON NODE             9            59.270
                         ON NODE            10            56.700
                         ON NODE            11            60.169
                         ON NODE            12            60.229
                         ON NODE            13            60.241
                         ON NODE            14            60.143
                         ON NODE            15            60.020
                         ON NODE            16            59.895
                         ON NODE            17            60.035
                         ON NODE            18            59.806
                         ON NODE            19            59.703
                         ON NODE            20            59.294
                         ON NODE            21            59.275
                         ON NODE            22            56.521
                         ON NODE            23            59.007
           AVERAGE PER PROCESSOR                          59.335
 MPI FAR J CALCULATION                   11065             8.254         0.7 %
                         ON NODE             1             9.056
                         ON NODE             2             9.282
                         ON NODE             3             9.753
                         ON NODE             4             9.876
                         ON NODE             5             9.634
                         ON NODE             6             9.874
                         ON NODE             7             9.518
                         ON NODE             8             9.387
                         ON NODE             9             9.592
                         ON NODE            10            12.301
                         ON NODE            11             7.381
                         ON NODE            12             6.059
                         ON NODE            13             6.257
                         ON NODE            14             9.274
                         ON NODE            15             9.360
                         ON NODE            16             9.811
                         ON NODE            17             9.653
                         ON NODE            18             9.763
                         ON NODE            19             9.857
                         ON NODE            20             9.799
                         ON NODE            21             9.720
                         ON NODE            22            12.638
                         ON NODE            23             9.825
           AVERAGE PER PROCESSOR                           9.413
 GRID INITIALIZATION                        57             0.238         0.0 %
 FIXED GRID GENERATION                      57             0.002         0.0 %
 MPI XC POTENTIAL                        11065           538.359        43.4 %
                         ON NODE             1           537.514
                         ON NODE             2           537.567
                         ON NODE             3           533.240
                         ON NODE             4           533.276
                         ON NODE             5           533.852
                         ON NODE             6           533.196
                         ON NODE             7           533.268
                         ON NODE             8           532.052
                         ON NODE             9           533.257
                         ON NODE            10           533.179
                         ON NODE            11           533.207
                         ON NODE            12           532.922
                         ON NODE            13           534.761
                         ON NODE            14           533.056
                         ON NODE            15           533.064
                         ON NODE            16           532.251
                         ON NODE            17           532.918
                         ON NODE            18           534.203
                         ON NODE            19           532.863
                         ON NODE            20           532.889
                         ON NODE            21           532.872
                         ON NODE            22           534.865
                         ON NODE            23           534.821
           AVERAGE PER PROCESSOR                         533.894
 MPI NEAR ERI CALCULATION                11065            60.660         4.9 %
                         ON NODE             1            55.184
                         ON NODE             2            55.185
                         ON NODE             3            55.173
                         ON NODE             4            55.211
                         ON NODE             5            55.162
                         ON NODE             6            55.206
                         ON NODE             7            55.188
                         ON NODE             8            55.190
                         ON NODE             9            55.156
                         ON NODE            10            55.156
                         ON NODE            11            55.165
                         ON NODE            12            55.139
                         ON NODE            13            55.145
                         ON NODE            14            55.159
                         ON NODE            15            55.192
                         ON NODE            16            55.209
                         ON NODE            17            55.183
                         ON NODE            18            55.189
                         ON NODE            19            55.140
                         ON NODE            20            55.197
                         ON NODE            21            55.127
                         ON NODE            22            51.560
                         ON NODE            23            53.488
           AVERAGE PER PROCESSOR                          55.181
 MPI FAR ERI CALCULATION                 11065             4.607         0.4 %
                         ON NODE             1             4.733
                         ON NODE             2             4.494
                         ON NODE             3             4.840
                         ON NODE             4             4.588
                         ON NODE             5             4.243
                         ON NODE             6             4.096
                         ON NODE             7             4.393
                         ON NODE             8             4.478
                         ON NODE             9             4.355
                         ON NODE            10             4.532
                         ON NODE            11             3.777
                         ON NODE            12             4.861
                         ON NODE            13             4.934
                         ON NODE            14             4.875
                         ON NODE            15             5.117
                         ON NODE            16             5.029
                         ON NODE            17             4.748
                         ON NODE            18             5.099
                         ON NODE            19             5.104
                         ON NODE            20             4.733
                         ON NODE            21             5.067
                         ON NODE            22             8.493
                         ON NODE            23             6.590
           AVERAGE PER PROCESSOR                           4.908
 MPI MATRIX MULTIPLICATION               34823            24.030         1.9 %
                         ON NODE             1            25.151
                         ON NODE             2            25.208
                         ON NODE             3            25.159
                         ON NODE             4            25.158
                         ON NODE             5            25.059
                         ON NODE             6            25.075
                         ON NODE             7            25.174
                         ON NODE             8            25.165
                         ON NODE             9            25.139
                         ON NODE            10            25.081
                         ON NODE            11            25.124
                         ON NODE            12            25.013
                         ON NODE            13            25.201
                         ON NODE            14            25.210
                         ON NODE            15            25.233
                         ON NODE            16            25.088
                         ON NODE            17            25.176
                         ON NODE            18            25.184
                         ON NODE            19            25.202
                         ON NODE            20            25.219
                         ON NODE            21            25.138
                         ON NODE            22            25.512
                         ON NODE            23            26.025
           AVERAGE PER PROCESSOR                          25.155
 IRC PATH                                    1          1240.350        99.9 %
 OPTIMIZATION CYCLE                          1          1240.350        99.9 %
 ENERGY GRADIENTS                          563            95.279         7.7 %
 MPI XC ENERGY GRADIENTS                   563            75.174         6.1 %
                         ON NODE             1            75.178
                         ON NODE             2            75.169
                         ON NODE             3            75.178
                         ON NODE             4            75.166
                         ON NODE             5            75.163
                         ON NODE             6            75.158
                         ON NODE             7            75.165
                         ON NODE             8            75.176
                         ON NODE             9            75.149
                         ON NODE            10            75.164
                         ON NODE            11            75.157
                         ON NODE            12            75.210
                         ON NODE            13            75.187
                         ON NODE            14            75.189
                         ON NODE            15            75.161
                         ON NODE            16            75.191
                         ON NODE            17            75.163
                         ON NODE            18            75.159
                         ON NODE            19            75.158
                         ON NODE            20            75.137
                         ON NODE            21            75.147
                         ON NODE            22            75.180
                         ON NODE            23            75.178
           AVERAGE PER PROCESSOR                          75.169
 MPI NEAR ERI GRADIENTS                    563             7.565         0.6 %
                         ON NODE             1             7.602
                         ON NODE             2             7.583
                         ON NODE             3             7.581
                         ON NODE             4             7.587
                         ON NODE             5             7.579
                         ON NODE             6             7.554
                         ON NODE             7             7.562
                         ON NODE             8             7.592
                         ON NODE             9             7.588
                         ON NODE            10             7.566
                         ON NODE            11             7.614
                         ON NODE            12             7.638
                         ON NODE            13             7.595
                         ON NODE            14             7.609
                         ON NODE            15             7.605
                         ON NODE            16             7.632
                         ON NODE            17             7.597
                         ON NODE            18             7.594
                         ON NODE            19             7.588
                         ON NODE            20             7.587
                         ON NODE            21             7.580
                         ON NODE            22             7.558
                         ON NODE            23             7.560
           AVERAGE PER PROCESSOR                           7.588
 MPI FAR ERI GRADIENTS                     563             0.383         0.0 %
                         ON NODE             1             0.401
                         ON NODE             2             0.437
                         ON NODE             3             0.490
                         ON NODE             4             0.489
                         ON NODE             5             0.508
                         ON NODE             6             0.468
                         ON NODE             7             0.457
                         ON NODE             8             0.382
                         ON NODE             9             0.379
                         ON NODE            10             0.432
                         ON NODE            11             0.372
                         ON NODE            12             0.488
                         ON NODE            13             0.521
                         ON NODE            14             0.513
                         ON NODE            15             0.518
                         ON NODE            16             0.511
                         ON NODE            17             0.523
                         ON NODE            18             0.529
                         ON NODE            19             0.503
                         ON NODE            20             0.504
                         ON NODE            21             0.516
                         ON NODE            22             0.538
                         ON NODE            23             0.523
           AVERAGE PER PROCESSOR                           0.474
 MPI CORE HAMILTONIAN GRADIENTS            563             2.899         0.2 %
                         ON NODE             1             4.400
                         ON NODE             2             4.373
                         ON NODE             3             4.323
                         ON NODE             4             4.320
                         ON NODE             5             4.303
                         ON NODE             6             4.350
                         ON NODE             7             4.365
                         ON NODE             8             4.425
                         ON NODE             9             4.419
                         ON NODE            10             4.245
                         ON NODE            11             4.437
                         ON NODE            12             4.300
                         ON NODE            13             4.310
                         ON NODE            14             4.311
                         ON NODE            15             4.290
                         ON NODE            16             4.293
                         ON NODE            17             4.295
                         ON NODE            18             4.306
                         ON NODE            19             4.305
                         ON NODE            20             4.295
                         ON NODE            21             4.307
                         ON NODE            22             4.306
                         ON NODE            23             4.122
           AVERAGE PER PROCESSOR                           4.263
 MATRIX MULTIPLICATION                   12491             0.113         0.0 %
 START GUESS                                56           104.071         8.4 %
 NULLSPACE                                  56             0.321         0.0 %

 FINAL TIMING           DATE: FRI FEB 16 14:22:30 2024  TOTAL TIME:    1241.794
