# Supplementary material for: Constrained Structure Minimizations on Hyperspheres for Minimum Energy Path Following
Source: J Chem Inf Model. 2025 Apr 1;65(7):3488–501. doi: 10.1021/acs.jcim.4c02351 (PMC12004539; doi:10.1021/acs.jcim.4c02351)
Supplement: Supplementary file 1 — ci4c02351_si_001.zip [file ci4c02351_si_001.zip › data_availability/rxn4/outputs/IRC/rxn4-irc.mol]

    8
 TRAJECTORY GEOMETRY    -295.942177
  C      1.497012    0.144353    0.000010
  N      0.992551    1.262506    0.000019
  H      2.538672   -0.181504    0.000031
  N      0.593124   -1.372574   -0.000027
  N     -0.592517   -1.372838    0.000006
  C     -1.497085    0.143721    0.000036
  N     -0.993101    1.262079   -0.000045
  H     -2.538598   -0.182605    0.000087
    8
 TRAJECTORY GEOMETRY    -295.942338
  C      1.490874    0.139932    0.000010
  N      0.987749    1.261279    0.000015
  H      2.536156   -0.175988    0.000032
  N      0.594644   -1.367958   -0.000025
  N     -0.594044   -1.368220    0.000006
  C     -1.490942    0.139297    0.000031
  N     -0.988296    1.260856   -0.000039
  H     -2.536084   -0.177086    0.000074
    8
 TRAJECTORY GEOMETRY    -295.942610
  C      1.484778    0.135537    0.000009
  N      0.982840    1.260069    0.000015
  H      2.533526   -0.170591    0.000030
  N      0.596203   -1.363368   -0.000023
  N     -0.595597   -1.363638    0.000007
  C     -1.484854    0.134914    0.000030
  N     -0.983385    1.259641   -0.000039
  H     -2.533458   -0.171692    0.000069
    8
 TRAJECTORY GEOMETRY    -295.942991
  C      1.478721    0.131145    0.000011
  N      0.977912    1.258857    0.000012
  H      2.530811   -0.165271    0.000036
  N      0.597785   -1.358773   -0.000024
  N     -0.597181   -1.359047    0.000007
  C     -1.478793    0.130517    0.000029
  N     -0.978457    1.258434   -0.000038
  H     -2.530749   -0.166371    0.000071
    8
 TRAJECTORY GEOMETRY    -295.943483
  C      1.472712    0.126792    0.000011
  N      0.972873    1.257653    0.000012
  H      2.527981   -0.160087    0.000037
  N      0.599392   -1.354213   -0.000024
  N     -0.598792   -1.354486    0.000007
  C     -1.472780    0.126164    0.000029
  N     -0.973418    1.257234   -0.000037
  H     -2.527921   -0.161184    0.000069
    8
 TRAJECTORY GEOMETRY    -295.944086
  C      1.466745    0.122470    0.000011
  N      0.967747    1.256458    0.000011
  H      2.525054   -0.155010    0.000037
  N      0.601022   -1.349679   -0.000023
  N     -0.600425   -1.349951    0.000007
  C     -1.466809    0.121841    0.000029
  N     -0.968293    1.256043   -0.000036
  H     -2.524996   -0.156106    0.000069
    8
 TRAJECTORY GEOMETRY    -295.944799
  C      1.460819    0.118177    0.000011
  N      0.962541    1.255269    0.000011
  H      2.522030   -0.150045    0.000038
  N      0.602672   -1.345172   -0.000023
  N     -0.602080   -1.345440    0.000007
  C     -1.460878    0.117548    0.000028
  N     -0.963086    1.254858   -0.000035
  H     -2.521973   -0.151137    0.000067
    8
 TRAJECTORY GEOMETRY    -295.945621
  C      1.454936    0.113924    0.000011
  N      0.957235    1.254085    0.000010
  H      2.518908   -0.145195    0.000037
  N      0.604342   -1.340692   -0.000023
  N     -0.603752   -1.340964    0.000007
  C     -1.454993    0.113299    0.000028
  N     -0.957781    1.253676   -0.000035
  H     -2.518851   -0.146286    0.000065
    8
 TRAJECTORY GEOMETRY    -295.946550
  C      1.449096    0.109708    0.000011
  N      0.951842    1.252908    0.000010
  H      2.515698   -0.140454    0.000038
  N      0.606027   -1.336244   -0.000023
  N     -0.605440   -1.336514    0.000007
  C     -1.449150    0.109084    0.000028
  N     -0.952388    1.252502   -0.000035
  H     -2.515642   -0.141543    0.000064
    8
 TRAJECTORY GEOMETRY    -295.947585
  C      1.443300    0.105534    0.000011
  N      0.946355    1.251735    0.000009
  H      2.512401   -0.135820    0.000038
  N      0.607725   -1.331828   -0.000023
  N     -0.607139   -1.332096    0.000007
  C     -1.443351    0.104911    0.000027
  N     -0.946901    1.251331   -0.000034
  H     -2.512346   -0.136910    0.000064
    8
 TRAJECTORY GEOMETRY    -295.948722
  C      1.437549    0.101408    0.000011
  N      0.940766    1.250566    0.000009
  H      2.509019   -0.131298    0.000038
  N      0.609433   -1.327450   -0.000023
  N     -0.608850   -1.327715    0.000007
  C     -1.437597    0.100787    0.000026
  N     -0.941312    1.250164   -0.000034
  H     -2.508965   -0.132389    0.000064
    8
 TRAJECTORY GEOMETRY    -295.949960
  C      1.431852    0.097337    0.000011
  N      0.935069    1.249395    0.000008
  H      2.505547   -0.126922    0.000039
  N      0.611147   -1.323106   -0.000023
  N     -0.610568   -1.323369    0.000007
  C     -1.431893    0.096713    0.000025
  N     -0.935617    1.248999   -0.000033
  H     -2.505493   -0.128009    0.000065
    8
 TRAJECTORY GEOMETRY    -295.951295
  C      1.426196    0.093326    0.000011
  N      0.929253    1.248233    0.000008
  H      2.502009   -0.122621    0.000040
  N      0.612866   -1.318816   -0.000023
  N     -0.612288   -1.319081    0.000007
  C     -1.426238    0.092709    0.000025
  N     -0.929800    1.247839   -0.000032
  H     -2.501951   -0.123712    0.000067
    8
 TRAJECTORY GEOMETRY    -295.952725
  C      1.420598    0.089387    0.000011
  N      0.923312    1.247070    0.000007
  H      2.498382   -0.118459    0.000039
  N      0.614582   -1.314577   -0.000023
  N     -0.614006   -1.314843    0.000007
  C     -1.420633    0.088768    0.000026
  N     -0.923859    1.246681   -0.000032
  H     -2.498335   -0.119538    0.000059
    8
 TRAJECTORY GEOMETRY    -295.954244
  C      1.415049    0.085509    0.000010
  N      0.917256    1.245913    0.000007
  H      2.494710   -0.114371    0.000038
  N      0.616300   -1.310390   -0.000022
  N     -0.615727   -1.310657    0.000007
  C     -1.415082    0.084894    0.000026
  N     -0.917803    1.245525   -0.000032
  H     -2.494661   -0.115449    0.000057
    8
 TRAJECTORY GEOMETRY    -295.955851
  C      1.409555    0.081698    0.000011
  N      0.911080    1.244759    0.000006
  H      2.490974   -0.110381    0.000038
  N      0.618014   -1.306258   -0.000022
  N     -0.617443   -1.306526    0.000007
  C     -1.409585    0.081089    0.000026
  N     -0.911627    1.244370   -0.000032
  H     -2.490935   -0.111448    0.000056
    8
 TRAJECTORY GEOMETRY    -295.957540
  C      1.404121    0.077971    0.000010
  N      0.904770    1.243605    0.000006
  H      2.487181   -0.106489    0.000038
  N      0.619720   -1.302191   -0.000022
  N     -0.619150   -1.302458    0.000007
  C     -1.404152    0.077364    0.000026
  N     -0.905315    1.243219   -0.000031
  H     -2.487129   -0.107571    0.000057
    8
 TRAJECTORY GEOMETRY    -295.959307
  C      1.398747    0.074321    0.000010
  N      0.898336    1.242453    0.000006
  H      2.483339   -0.102688    0.000038
  N      0.621416   -1.298183   -0.000022
  N     -0.620849   -1.298451    0.000007
  C     -1.398778    0.073717    0.000026
  N     -0.898879    1.242069   -0.000031
  H     -2.483287   -0.103774    0.000056
    8
 TRAJECTORY GEOMETRY    -295.961149
  C      1.393438    0.070752    0.000010
  N      0.891773    1.241301    0.000006
  H      2.479456   -0.098977    0.000038
  N      0.623101   -1.294240   -0.000022
  N     -0.622537   -1.294508    0.000007
  C     -1.393466    0.070148    0.000026
  N     -0.892317    1.240921   -0.000030
  H     -2.479412   -0.100055    0.000055
    8
 TRAJECTORY GEOMETRY    -295.963060
  C      1.388195    0.067266    0.000010
  N      0.885081    1.240151    0.000006
  H      2.475537   -0.095350    0.000037
  N      0.624773   -1.290364   -0.000022
  N     -0.624210   -1.290634    0.000007
  C     -1.388221    0.066665    0.000026
  N     -0.885625    1.239774   -0.000029
  H     -2.475498   -0.096417    0.000055
    8
 TRAJECTORY GEOMETRY    -295.965036
  C      1.383026    0.063878    0.000010
  N      0.878246    1.239003    0.000005
  H      2.471590   -0.091800    0.000037
  N      0.626427   -1.286568   -0.000022
  N     -0.625866   -1.286838    0.000007
  C     -1.383052    0.063279    0.000026
  N     -0.878788    1.238629   -0.000028
  H     -2.471544   -0.092875    0.000055
    8
 TRAJECTORY GEOMETRY    -295.967073
  C      1.377931    0.060581    0.000010
  N      0.871281    1.237857    0.000005
  H      2.467622   -0.088322    0.000037
  N      0.628064   -1.282848   -0.000022
  N     -0.627504   -1.283117    0.000007
  C     -1.377956    0.059983    0.000026
  N     -0.871821    1.237486   -0.000028
  H     -2.467575   -0.089402    0.000055
    8
 TRAJECTORY GEOMETRY    -295.969165
  C      1.372911    0.057377    0.000010
  N      0.864184    1.236712    0.000005
  H      2.463638   -0.084909    0.000037
  N      0.629682   -1.279203   -0.000022
  N     -0.629124   -1.279472    0.000007
  C     -1.372935    0.056782    0.000026
  N     -0.864724    1.236344   -0.000028
  H     -2.463592   -0.085992    0.000055
    8
 TRAJECTORY GEOMETRY    -295.971307
  C      1.367971    0.054269    0.000010
  N      0.856958    1.235569    0.000005
  H      2.459647   -0.081557    0.000037
  N      0.631280   -1.275637   -0.000021
  N     -0.630724   -1.275907    0.000007
  C     -1.367994    0.053676    0.000026
  N     -0.857497    1.235203   -0.000027
  H     -2.459602   -0.082642    0.000054
    8
 TRAJECTORY GEOMETRY    -295.973495
  C      1.363113    0.051258    0.000010
  N      0.849603    1.234428    0.000005
  H      2.455656   -0.078258    0.000037
  N      0.632859   -1.272153   -0.000021
  N     -0.632304   -1.272424    0.000007
  C     -1.363135    0.050667    0.000026
  N     -0.850142    1.234065   -0.000027
  H     -2.455616   -0.079339    0.000054
    8
 TRAJECTORY GEOMETRY    -295.975722
  C      1.358341    0.048345    0.000010
  N      0.842123    1.233288    0.000004
  H      2.451663   -0.075012    0.000037
  N      0.634417   -1.268751   -0.000021
  N     -0.633862   -1.269024    0.000007
  C     -1.358361    0.047756    0.000025
  N     -0.842661    1.232927   -0.000026
  H     -2.451633   -0.076083    0.000054
    8
 TRAJECTORY GEOMETRY    -295.977984
  C      1.353656    0.045533    0.000010
  N      0.834519    1.232150    0.000004
  H      2.447682   -0.071807    0.000037
  N      0.635954   -1.265434   -0.000021
  N     -0.635401   -1.265707    0.000007
  C     -1.353675    0.044945    0.000025
  N     -0.835058    1.231792   -0.000026
  H     -2.447659   -0.072868    0.000054
    8
 TRAJECTORY GEOMETRY    -295.980274
  C      1.349057    0.042820    0.000010
  N      0.826798    1.231014    0.000004
  H      2.443719   -0.068631    0.000037
  N      0.637473   -1.262203   -0.000021
  N     -0.636921   -1.262477    0.000007
  C     -1.349074    0.042233    0.000024
  N     -0.827336    1.230658   -0.000026
  H     -2.443702   -0.069679    0.000054
    8
 TRAJECTORY GEOMETRY    -295.982586
  C      1.344539    0.040193    0.000010
  N      0.818974    1.229881    0.000003
  H      2.439779   -0.065470    0.000036
  N      0.638975   -1.259048   -0.000021
  N     -0.638425   -1.259322    0.000007
  C     -1.344557    0.039610    0.000024
  N     -0.819511    1.229529   -0.000025
  H     -2.439745   -0.066538    0.000052
    8
 TRAJECTORY GEOMETRY    -295.984913
  C      1.340113    0.037662    0.000010
  N      0.811041    1.228751    0.000003
  H      2.435857   -0.062334    0.000036
  N      0.640461   -1.255976   -0.000021
  N     -0.639912   -1.256251    0.000007
  C     -1.340130    0.037082    0.000024
  N     -0.811578    1.228403   -0.000025
  H     -2.435820   -0.063407    0.000051
    8
 TRAJECTORY GEOMETRY    -295.987247
  C      1.335778    0.035224    0.000010
  N      0.803005    1.227625    0.000003
  H      2.431956   -0.059217    0.000037
  N      0.641933   -1.252985   -0.000020
  N     -0.641386   -1.253261    0.000007
  C     -1.335792    0.034645    0.000024
  N     -0.803542    1.227279   -0.000025
  H     -2.431933   -0.060276    0.000051
    8
 TRAJECTORY GEOMETRY    -295.989580
  C      1.331523    0.032864    0.000010
  N      0.794884    1.226502    0.000002
  H      2.428092   -0.056090    0.000036
  N      0.643397   -1.250067   -0.000020
  N     -0.642852   -1.250342    0.000007
  C     -1.331536    0.032287    0.000024
  N     -0.795420    1.226161   -0.000024
  H     -2.428059   -0.057162    0.000049
    8
 TRAJECTORY GEOMETRY    -295.991904
  C      1.327354    0.030588    0.000010
  N      0.786675    1.225382    0.000002
  H      2.424249   -0.052967    0.000036
  N      0.644854   -1.247223   -0.000020
  N     -0.644310   -1.247498    0.000007
  C     -1.327365    0.030010    0.000024
  N     -0.787211    1.225045   -0.000024
  H     -2.424233   -0.054020    0.000050
    8
 TRAJECTORY GEOMETRY    -295.994207
  C      1.323263    0.028380    0.000010
  N      0.778394    1.224268    0.000002
  H      2.420437   -0.049828    0.000035
  N      0.646310   -1.244444   -0.000020
  N     -0.645768   -1.244720    0.000007
  C     -1.323272    0.027803    0.000024
  N     -0.778930    1.223933   -0.000023
  H     -2.420426   -0.050867    0.000050
    8
 TRAJECTORY GEOMETRY    -295.996479
  C      1.319243    0.026239    0.000010
  N      0.770047    1.223155    0.000002
  H      2.416652   -0.046671    0.000035
  N      0.647766   -1.241724   -0.000020
  N     -0.647225   -1.242002    0.000007
  C     -1.319253    0.025660    0.000024
  N     -0.770582    1.222825   -0.000022
  H     -2.416646   -0.047699    0.000051
    8
 TRAJECTORY GEOMETRY    -295.998705
  C      1.315294    0.024150    0.000010
  N      0.761644    1.222050    0.000002
  H      2.412892   -0.043469    0.000035
  N      0.649236   -1.239060   -0.000020
  N     -0.648697   -1.239339    0.000007
  C     -1.315302    0.023573    0.000024
  N     -0.762179    1.221723   -0.000021
  H     -2.412886   -0.044490    0.000051
    8
 TRAJECTORY GEOMETRY    -296.000872
  C      1.311402    0.022102    0.000010
  N      0.753199    1.220950    0.000001
  H      2.409152   -0.040219    0.000035
  N      0.650724   -1.236440   -0.000020
  N     -0.650186   -1.236720    0.000007
  C     -1.311409    0.021528    0.000023
  N     -0.753733    1.220626   -0.000021
  H     -2.409139   -0.041245    0.000051
    8
 TRAJECTORY GEOMETRY    -296.002961
  C      1.307560    0.020086    0.000010
  N      0.744721    1.219855    0.000001
  H      2.405419   -0.036914    0.000034
  N      0.652236   -1.233856   -0.000020
  N     -0.651699   -1.234137    0.000007
  C     -1.307566    0.019514    0.000023
  N     -0.745255    1.219534   -0.000021
  H     -2.405409   -0.037936    0.000050
    8
 TRAJECTORY GEOMETRY    -296.004954
  C      1.303758    0.018088    0.000010
  N      0.736224    1.218766    0.000001
  H      2.401686   -0.033541    0.000034
  N      0.653782   -1.231298   -0.000019
  N     -0.653247   -1.231580    0.000007
  C     -1.303761    0.017519    0.000023
  N     -0.736758    1.218447   -0.000020
  H     -2.401677   -0.034558    0.000050
    8
 TRAJECTORY GEOMETRY    -296.006830
  C      1.299989    0.016101    0.000010
  N      0.727712    1.217676    0.000000
  H      2.397958   -0.030037    0.000034
  N      0.655373   -1.228765   -0.000019
  N     -0.654835   -1.229051    0.000006
  C     -1.299994    0.015541    0.000023
  N     -0.728249    1.217370   -0.000019
  H     -2.397939   -0.031077    0.000047
    8
 TRAJECTORY GEOMETRY    -296.008564
  C      1.296232    0.014100    0.000009
  N      0.719212    1.216590    0.000001
  H      2.394190   -0.026464    0.000032
  N      0.657024   -1.226229   -0.000018
  N     -0.656477   -1.226519    0.000006
  C     -1.296242    0.013552    0.000022
  N     -0.719752    1.216294   -0.000019
  H     -2.394189   -0.027488    0.000050
    8
 TRAJECTORY GEOMETRY    -296.010130
  C      1.292480    0.012082    0.000007
  N      0.710739    1.215510    0.000002
  H      2.390399   -0.022730    0.000033
  N      0.658741   -1.223693   -0.000016
  N     -0.658195   -1.223971    0.000007
  C     -1.292491    0.011531    0.000017
  N     -0.711278    1.215218   -0.000018
  H     -2.390394   -0.023780    0.000066
    8
 TRAJECTORY GEOMETRY    -296.011497
  C      1.288685    0.010009    0.000007
  N      0.702327    1.214444    0.000001
  H      2.386512   -0.018849    0.000033
  N      0.660550   -1.221128   -0.000016
  N     -0.660006   -1.221410    0.000007
  C     -1.288692    0.009461    0.000017
  N     -0.702865    1.214153   -0.000017
  H     -2.386511   -0.019893    0.000060
    8
 TRAJECTORY GEOMETRY    -296.012634
  C      1.284825    0.007861    0.000008
  N      0.694006    1.213387   -0.000001
  H      2.382529   -0.014739    0.000033
  N      0.662477   -1.218526   -0.000016
  N     -0.661936   -1.218808    0.000006
  C     -1.284832    0.007312    0.000019
  N     -0.694542    1.213098   -0.000017
  H     -2.382528   -0.015780    0.000060
    8
 TRAJECTORY GEOMETRY    -296.013506
  C      1.280857    0.005606    0.000011
  N      0.685820    1.212348   -0.000004
  H      2.378392   -0.010346    0.000041
  N      0.664557   -1.215870   -0.000018
  N     -0.664021   -1.216154    0.000008
  C     -1.280856    0.005060    0.000016
  N     -0.686358    1.212062   -0.000013
  H     -2.378370   -0.011404    0.000058
    8
 TRAJECTORY GEOMETRY    -296.014076
  C      1.276670    0.003195    0.000010
  N      0.677855    1.211361   -0.000019
  H      2.373976   -0.005577    0.000038
  N      0.666850   -1.213172   -0.000001
  N     -0.666311   -1.213445   -0.000010
  C     -1.276658    0.002653    0.000020
  N     -0.678406    1.211087    0.000000
  H     -2.373948   -0.006623    0.000051
    8
 TRAJECTORY GEOMETRY    -296.014307
  C      1.272011    0.000624    0.000024
  N      0.670252    1.210616   -0.000029
  H      2.369008   -0.000240    0.000046
  N      0.669429   -1.210581   -0.000004
  N     -0.668902   -1.210874   -0.000017
  C     -1.272009    0.000075    0.000026
  N     -0.670780    1.210318    0.000001
  H     -2.369007   -0.001274    0.000079
    8
 TRAJECTORY GEOMETRY    -296.014310
  C      1.271349    0.000288   -0.000042
  N      0.669355    1.210588    0.000002
  H      2.368287    0.000468   -0.000117
  N      0.669800   -1.210319    0.000034
  N     -0.669273   -1.210621    0.000012
  C     -1.271350   -0.000262   -0.000037
  N     -0.669883    1.210303    0.000036
  H     -2.368287   -0.000550   -0.000094
    8
 TRAJECTORY GEOMETRY    -296.014310
  C      1.271305    0.000274   -0.000020
  N      0.669309    1.210598    0.000001
  H      2.368244    0.000499   -0.000053
  N      0.669821   -1.210318    0.000013
  N     -0.669297   -1.210613    0.000010
  C     -1.271306   -0.000278   -0.000012
  N     -0.669834    1.210306    0.000013
  H     -2.368245   -0.000538   -0.000036
