# Supplementary material for: Constrained Structure Minimizations on Hyperspheres for Minimum Energy Path Following
Source: J Chem Inf Model. 2025 Apr 1;65(7):3488–501. doi: 10.1021/acs.jcim.4c02351 (PMC12004539; doi:10.1021/acs.jcim.4c02351)
Supplement: Supplementary file 1 — ci4c02351_si_001.zip [file ci4c02351_si_001.zip › data_availability/rxn4/outputs/IRC/irc-full.out]

 Executing /home/jasa/demon/6.2.4/object.mpi/deMon.6.2.4.mpi.

node05
node05
node05
node05
node05
node05
node05
node05
node05
node05
node05
node05
node05
node05
node05
node05
node05
node05
node05
node05
node05
node05
node05
node05
(node05:0,1,2,3,4,5,6,7,8,9,10,11,12,13,14,15,16,17,18,19,20,21,22,23)

real	262m48.708s
user	5396m21.673s
sys	903m44.216s
196M	.
 ******************************************************************************
 ******************************************************************************
 ***                                                                        ***
 ***                              PROGRAM deMon2k                           ***
 ***                                                                        ***
 ***                        (VERSION 6.2.2, Jun. 2022)                      ***
 ***                                                                        ***
 ***     COPYRIGHT (C) BY THE INTERNATIONAL DEMON DEVELOPERS COMMUNITY      ***
 ***                                                                        ***
 ***  AUTHORS: A.M. Koster, G. Geudtner, A. Alvarez-Ibarra, M.C. Amirani,   ***
 ***           P. Calaminici, A.A.M. Carranza, M.E. Casida, J. Carmona-     ***
 ***           Espindola, J. Cuny, F.A. Delesma, R. Delgado-Venegas, V.D.   ***
 ***           Dominguez, R. Flores-Moreno, G.U. Gamboa, A. Goursot, T.     ***
 ***           Heine, K. Hermann, A. Ipatov, F. Janetzko, A. de la Lande,   ***
 ***           F. Louisnard, J. Martin del Campo, N. Pedroza Montero, L.G.  ***
 ***           M. Pettersson, D. Mejia-Rodriguez, J. Reveles, J. Vasquez-   ***
 ***           Perez, A. Vela, B. Zuniga-Gutierrez and D.R. Salahub         ***
 ***                                                                        ***
 ******************************************************************************
 ******************************************************************************
                                                                                

 FIRST TIMING           DATE: THU FEB 22 10:14:10 2024  TOTAL TIME:       0.070
                                                                                

 INITIALIZATION                   STEP TIME:     0.034  TOTAL TIME:       0.105

 ******************************************************************************

 IRC REVERSE EXTEND RXN3

 ******************************************************************************

 
 *** THE RESTART FILE WILL BE READ ***
 
 
 *** MOLECULAR SIMULATION DATA ***
 
 MOLECULAR CHARGE: 0
 NUMBER OF ATOMS: 8
 MOLECULAR SIMULATION TYPE: QM ONLY
 
 *** MOLECULAR QM DATA ***
 
 MULTIPLICITY: 1
 NUMBER OF QM ATOMS: 8
 NUMBER OF ELECTRONS: 42
 
 *** SCF OPTIONS ***
 
 SCF THEORY: RESTRICTED KOHN-SHAM (RKS)
 DIAGONALIZER: RS
 START GUESS: RESTART DENSITY
 SCF TOLERANCE: 0.100E-08
 POTENTIAL DENSITY: FITTED DENSITY
 NUMBER OF SCF ITERATIONS: 1000
 DIIS ACCELERATION: ON
 XC-POTENTIAL: PBE96 - PBE
 GRID TECHNIQUE: FIXED
 GRID PRUNING: ON
 GRID METHOD: DIRECT
 GRID TYPE: (99,590)p
 ATOMIC WEIGHT FUNCTION: BECKE SCREENED
 RADIAL QUADRATURE TYPE: EULER-MACLAURIN
 SCF METHODE: DIRECT & DOUBLE ASYMPTOTIC EXPANSION
 FREEZE AUXILIARY FUNCTIONS: OFF
 ANALYTICAL FIT SOLVER: DIAGONAL SVD
 SVD THRESHOLD: 0.100E-05
 SCF SCREENING: 0.238E-11
 SYMMETRY USE: NONE
 ROTATION OF THE ANGULAR GRIDS: OFF
 SCF PRINTING UNTIL CYCLE 0
 SPHERICAL ORBITALS WILL BE USED
 
 *** INTRINSIC REACTION COORDINATE OPTIONS ***
 
 STEP DIRECTION: REVERSE (IRC EXTENSION)
 MAXIMUM IRC STEP: 0.100
 INITIAL ENERGY DECREASE: 0.00
 IRC PATH IN MASS WEIGHTED COORDINATES
 
 *** IRC PATH OPTIMIZATION OPTIONS ***
 
 NUMBER OF OPTIMIZATION STEPS: 50
 MAXIMUM OPTIMIZATION STEP: 0.300
 OPTMIZATION TOLERANCE: 0.100E-04
 HESSIAN UPDATE: BFGS
 STEP TYPE: LEVENBERG-MARQUARDT
 THE START HESSIAN IS READ FROM THE RESTART FILE
 NO WEIGHT DERIVATIVES WILL BE USED
 
 *** ACTIVATED INTERFACE PORTS ***
 
 FILE deMon.mol WILL BE WRITTEN
 
 
 *** GEOMETRY ***


 INPUT ORIENTATION IN ANGSTROM

  NO.  ATOM        X            Y            Z      Z-ATOM   MASS   TYPE OPTXYZ

    1  C         1.503291     0.148720     0.000002     6    12.011  QM       
    2  N         0.997366     1.263641     0.000034     7    14.007  QM       
    3  H         2.541205    -0.187115    -0.000020     1     1.008  QM       
    4  N         0.591630    -1.377057    -0.000019     7    14.007  QM       
    5  N        -0.591008    -1.377339    -0.000002     7    14.007  QM       
    6  C        -1.503371     0.148101     0.000044     6    12.011  QM       
    7  N        -0.997925     1.263238    -0.000060     7    14.007  QM       
    8  H        -2.541120    -0.188248     0.000138     1     1.008  QM       


 
 
 *** ERI STATISTIC ***
 
 Est. Integrated ERIs: 3096086
 Est. Asymptotic ERIS: 0
                                                                                

 INPUT                            STEP TIME:     0.054  TOTAL TIME:       0.159
 
 *** THE INPUT ORIENTATION IS USED ***
 
 POINT GROUP: Cs
 
 GROUP ORDER: 2


 STANDARD ORIENTATION IN ANGSTROM

  NO.  ATOM        X              Y              Z        Z-ATOM   MASS   TYPE

    1  C         1.503291       0.148721       0.000002       6    12.011  QM
    2  N         0.997365       1.263642       0.000034       7    14.007  QM
    3  H         2.541205      -0.187114      -0.000020       1     1.008  QM
    4  N         0.591631      -1.377057      -0.000019       7    14.007  QM
    5  N        -0.591007      -1.377339      -0.000002       7    14.007  QM
    6  C        -1.503371       0.148100       0.000044       6    12.011  QM
    7  N        -0.997926       1.263237      -0.000060       7    14.007  QM
    8  H        -2.541120      -0.188249       0.000138       1     1.008  QM
                                                                                

 SYMMETRY ANALYSIS                STEP TIME:     0.000  TOTAL TIME:       0.169
 
 
 GENERAL BASIS SET: (DZVP-GGA)
 
 NUMBER OF SHELLS: 42
 NUMBER OF ORBITALS: 100
 NUMBER OF PRIMITIVE GAUSSIAN EXPONENTS: 102
 
 
 GENERAL AUXIS SET: (GEN-A2*)
 
 NUMBER OF AUXILIARY FUNCTION SETS: 50
 NUMBER OF AUXILIARY FUNCTION SHELLS: 130
 NUMBER OF AUXILIARY FUNCTION: 602
 
 
 
 *** WARNING IN INVCDERI ***
 
 *** 11 COULOMB EIGENVALUES ARE QUENCHED ***
                                                                                

 MPI AUXILIARY FUNCTION FIT       STEP TIME:     0.101  TOTAL TIME:       0.279  
                                                                                

 CORE INTEGRALS                   STEP TIME:     0.113  TOTAL TIME:       0.285
                                                                                

 FIXED GRID GENERATION            STEP TIME:     0.000  TOTAL TIME:       0.329

 CYCLE:    1    EUPPER =     -447.801305100234    CDMIX =        0.300000000000
 CYCLE:    1    ELOWER =     -778.290697364364    SHIFT =        0.000000000000
 CYCLE:    1    EXC    =      -38.715185719150    ERCDC =       19.052900834877
 CYCLE:    1    ETOTAL =     -486.516490819384    ERROR =      330.489392264130

 CYCLE:    2    EUPPER =     -447.801295989035    CDMIX =        0.300000000000
 CYCLE:    2    ELOWER =     -447.801295989690    SHIFT =        0.000000000000
 CYCLE:    2    EXC    =      -38.715188452846    ERCDC =        0.000018331692
 CYCLE:    2    ETOTAL =     -486.516484441880    ERROR =        0.000000000655

 CYCLE:    3    EUPPER =     -447.801294340778    CDMIX =        0.300000000000
 CYCLE:    3    ELOWER =     -447.801294340902    SHIFT =        0.000000000000
 CYCLE:    3    EXC    =      -38.715190861022    ERCDC =        0.000008959492
 CYCLE:    3    ETOTAL =     -486.516485201800    ERROR =        0.000000000124

 CYCLE:    4    EUPPER =     -447.801296816532    CDMIX =        0.300000000000
 CYCLE:    4    ELOWER =     -447.801296816576    SHIFT =        0.000000000000
 CYCLE:    4    EXC    =      -38.715194818538    EDIIS =        0.000004593322
 CYCLE:    4    ETOTAL =     -486.516491635070    ERROR =        0.000000000044

 CYCLE:    5    EUPPER =     -447.801297296739    CDMIX =        0.300000000000
 CYCLE:    5    ELOWER =     -447.801297296765    SHIFT =        0.000000000000
 CYCLE:    5    EXC    =      -38.715193748737    EDIIS =        0.000004006405
 CYCLE:    5    ETOTAL =     -486.516491045476    ERROR =        0.000000000026

 CYCLE:    6    EUPPER =     -447.801296757696    CDMIX =        0.200000000000
 CYCLE:    6    ELOWER =     -447.801296757750    SHIFT =        0.000000000000
 CYCLE:    6    EXC    =      -38.715193733664    EDIIS =        0.000006532903
 CYCLE:    6    ETOTAL =     -486.516490491360    ERROR =        0.000000000054

 CYCLE:    7    EUPPER =     -447.801297420287    CDMIX =        0.133333333333
 CYCLE:    7    ELOWER =     -447.801297420402    SHIFT =        0.000000000000
 CYCLE:    7    EXC    =      -38.715193828267    EDIIS =        0.000010948774
 CYCLE:    7    ETOTAL =     -486.516491248554    ERROR =        0.000000000115

 CYCLE:    8    EUPPER =     -447.801294143897    CDMIX =        0.100000000000
 CYCLE:    8    ELOWER =     -447.801294144377    SHIFT =        0.000000000000
 CYCLE:    8    EXC    =      -38.715194322421    EDIIS =        0.000021598815
 CYCLE:    8    ETOTAL =     -486.516488466319    ERROR =        0.000000000480

 CYCLE:    9    EUPPER =     -447.801297123355    CDMIX =        0.100000000000
 CYCLE:    9    ELOWER =     -447.801297123990    SHIFT =        0.000000000000
 CYCLE:    9    EXC    =      -38.715194188959    EDIIS =        0.000020841981
 CYCLE:    9    ETOTAL =     -486.516491312314    ERROR =        0.000000000635

 CYCLE:   10    EUPPER =     -447.801297038542    CDMIX =        0.100000000000
 CYCLE:   10    ELOWER =     -447.801297038545    SHIFT =        0.000000000000
 CYCLE:   10    EXC    =      -38.715193782136    EDIIS =        0.000001086802
 CYCLE:   10    ETOTAL =     -486.516490820677    ERROR =        0.000000000003

 CYCLE:   11    EUPPER =     -447.801296441141    CDMIX =        0.100000000000
 CYCLE:   11    ELOWER =     -447.801296441149    SHIFT =        0.000000000000
 CYCLE:   11    EXC    =      -38.715193910930    EDIIS =        0.000002603720
 CYCLE:   11    ETOTAL =     -486.516490352071    ERROR =        0.000000000008

 CYCLE:   12    EUPPER =     -447.801296706118    CDMIX =        0.100000000000
 CYCLE:   12    ELOWER =     -447.801296706121    SHIFT =        0.000000000000
 CYCLE:   12    EXC    =      -38.715194131015    EDIIS =        0.000000597771
 CYCLE:   12    ETOTAL =     -486.516490837133    ERROR =        0.000000000003

 CYCLE:   13    EUPPER =     -447.801296875124    CDMIX =        0.100000000000
 CYCLE:   13    ELOWER =     -447.801296875127    SHIFT =        0.000000000000
 CYCLE:   13    EXC    =      -38.715193945842    ERCDC =        0.000000916636
 CYCLE:   13    ETOTAL =     -486.516490820966    ERROR =        0.000000000003
 
 *** SCF CONVERGED ***
 

 ELECTRONIC CORE ENERGY      =       -778.290738658
 ELECTRONIC COULOMB ENERGY   =        330.489441783
 ELECTRONIC HARTREE ENERGY   =       -447.801296875

 EXCHANGE ENERGY             =        -37.341833807
 CORRELATION ENERGY          =         -1.373360139
 EXCHANGE-CORRELATION ENERGY =        -38.715193946

 ELECTRONIC SCF ENERGY       =       -486.516490821
 NUCLEAR-REPULSION ENERGY    =        190.574366942
 TOTAL SCF ENERGY            =       -295.942123879
                                                                                

 SCF ITERATION                    STEP TIME:     1.006  TOTAL TIME:       1.408
 
 
 
 *************************************
 *** INTRINSIC REACTION COORDINATE ***
 *************************************


 MOLECULE ORIENTATION OF IRC START STRUCTURE IN ANGSTROM

  NO.  ATOM        X              Y              Z        Z-ATOM   MASS   TYPE

    1  C         1.503291       0.148720       0.000002       6    12.011  QM
    2  N         0.997366       1.263641       0.000034       7    14.007  QM
    3  H         2.541205      -0.187115      -0.000020       1     1.008  QM
    4  N         0.591630      -1.377057      -0.000019       7    14.007  QM
    5  N        -0.591008      -1.377339      -0.000002       7    14.007  QM
    6  C        -1.503371       0.148101       0.000044       6    12.011  QM
    7  N        -0.997925       1.263238      -0.000060       7    14.007  QM
    8  H        -2.541120      -0.188248       0.000138       1     1.008  QM


 
 THE START HESSIAN WAS READ FROM THE RESTART FILE

  ANGLE =       1.16  COS_ANGLE =       0.40


 IRC COORDINATES OF STEP 1 IN ANGSTROM

  NO.  ATOM        X              Y              Z        Z-ATOM   MASS   TYPE

    1  C         1.509412       0.153242       0.000009       6    12.011  QM
    2  N         1.001947       1.264987       0.000018       7    14.007  QM
    3  H         2.543388      -0.192820       0.000026       1     1.008  QM
    4  N         0.590180      -1.381859      -0.000024       7    14.007  QM
    5  N        -0.589572      -1.382120       0.000005       7    14.007  QM
    6  C        -1.509482       0.152596       0.000034       6    12.011  QM
    7  N        -1.002500       1.264562      -0.000043       7    14.007  QM
    8  H        -2.543304      -0.193923       0.000085       1     1.008  QM


 RMSQ FORCE :   0.0007750  MAXIMUM :   0.0000100  CONVERGED :NO 
 MAX FORCE  :   0.0014978  MAXIMUM :   0.0000150  CONVERGED :NO 

 NUMBER OF CONSTRAINED OPTIMIZATION CYCLES: 1
 
 TOTAL ENERGY = -295.942177489663
 
 
 CURRENT SPLINE LENGTH: 0.053 AMU^1/2*ANGSTROM
 IRC COORDINATE: 0.053 AMU^1/2*ANGSTROM

  ANGLE =       0.01  COS_ANGLE =       1.00


 IRC COORDINATES OF STEP 2 IN ANGSTROM

  NO.  ATOM        X              Y              Z        Z-ATOM   MASS   TYPE

    1  C         1.515660       0.157694       0.000019       6    12.011  QM
    2  N         1.006565       1.266254       0.000014       7    14.007  QM
    3  H         2.545582      -0.198606       0.000048       1     1.008  QM
    4  N         0.588760      -1.386532      -0.000030       7    14.007  QM
    5  N        -0.588154      -1.386788       0.000000       7    14.007  QM
    6  C        -1.515734       0.157049       0.000043       6    12.011  QM
    7  N        -1.007113       1.265826      -0.000048       7    14.007  QM
    8  H        -2.545496      -0.199713       0.000116       1     1.008  QM


 RMSQ FORCE :   0.0015250  MAXIMUM :   0.0000100  CONVERGED :NO 
 MAX FORCE  :   0.0029827  MAXIMUM :   0.0000150  CONVERGED :NO 

 NUMBER OF CONSTRAINED OPTIMIZATION CYCLES: 22
 
 TOTAL ENERGY = -295.942335701861
 
 
 CURRENT SPLINE LENGTH: 0.053 AMU^1/2*ANGSTROM
 IRC COORDINATE: 0.106 AMU^1/2*ANGSTROM

  ANGLE =       0.02  COS_ANGLE =       1.00


 IRC COORDINATES OF STEP 3 IN ANGSTROM

  NO.  ATOM        X              Y              Z        Z-ATOM   MASS   TYPE

    1  C         1.521929       0.162165       0.000018       6    12.011  QM
    2  N         1.011101       1.267552       0.000014       7    14.007  QM
    3  H         2.547721      -0.204324       0.000046       1     1.008  QM
    4  N         0.587390      -1.391254      -0.000029       7    14.007  QM
    5  N        -0.586780      -1.391507       0.000000       7    14.007  QM
    6  C        -1.521997       0.161524       0.000042       6    12.011  QM
    7  N        -1.011659       1.267116      -0.000047       7    14.007  QM
    8  H        -2.547627      -0.205416       0.000110       1     1.008  QM


 RMSQ FORCE :   0.0022524  MAXIMUM :   0.0000100  CONVERGED :NO 
 MAX FORCE  :   0.0044723  MAXIMUM :   0.0000150  CONVERGED :NO 

 NUMBER OF CONSTRAINED OPTIMIZATION CYCLES: 6
 
 TOTAL ENERGY = -295.942595904118
 
 
 CURRENT SPLINE LENGTH: 0.053 AMU^1/2*ANGSTROM
 IRC COORDINATE: 0.159 AMU^1/2*ANGSTROM

  ANGLE =       0.01  COS_ANGLE =       1.00


 IRC COORDINATES OF STEP 4 IN ANGSTROM

  NO.  ATOM        X              Y              Z        Z-ATOM   MASS   TYPE

    1  C         1.528270       0.166637       0.000019       6    12.011  QM
    2  N         1.015585       1.268835       0.000013       7    14.007  QM
    3  H         2.549605      -0.210447       0.000046       1     1.008  QM
    4  N         0.586043      -1.395929      -0.000030       7    14.007  QM
    5  N        -0.585433      -1.396183       0.000001       7    14.007  QM
    6  C        -1.528343       0.165978       0.000042       6    12.011  QM
    7  N        -1.016139       1.268410      -0.000047       7    14.007  QM
    8  H        -2.549514      -0.211552       0.000106       1     1.008  QM


 RMSQ FORCE :   0.0029561  MAXIMUM :   0.0000100  CONVERGED :NO 
 MAX FORCE  :   0.0058705  MAXIMUM :   0.0000150  CONVERGED :NO 

 NUMBER OF CONSTRAINED OPTIMIZATION CYCLES: 5
 
 TOTAL ENERGY = -295.942955249049
 
 
 CURRENT SPLINE LENGTH: 0.053 AMU^1/2*ANGSTROM
 IRC COORDINATE: 0.212 AMU^1/2*ANGSTROM

  ANGLE =       0.01  COS_ANGLE =       1.00


 IRC COORDINATES OF STEP 5 IN ANGSTROM

  NO.  ATOM        X              Y              Z        Z-ATOM   MASS   TYPE

    1  C         1.534650       0.171113       0.000019       6    12.011  QM
    2  N         1.020013       1.270127       0.000013       7    14.007  QM
    3  H         2.551475      -0.216473       0.000047       1     1.008  QM
    4  N         0.584737      -1.400624      -0.000030       7    14.007  QM
    5  N        -0.584127      -1.400877       0.000001       7    14.007  QM
    6  C        -1.534723       0.170453       0.000042       6    12.011  QM
    7  N        -1.020568       1.269697      -0.000047       7    14.007  QM
    8  H        -2.551378      -0.217579       0.000109       1     1.008  QM


 RMSQ FORCE :   0.0036369  MAXIMUM :   0.0000100  CONVERGED :NO 
 MAX FORCE  :   0.0072783  MAXIMUM :   0.0000150  CONVERGED :NO 

 NUMBER OF CONSTRAINED OPTIMIZATION CYCLES: 5
 
 TOTAL ENERGY = -295.943410450606
 
 
 CURRENT SPLINE LENGTH: 0.053 AMU^1/2*ANGSTROM
 IRC COORDINATE: 0.265 AMU^1/2*ANGSTROM

  ANGLE =       0.01  COS_ANGLE =       1.00


 IRC COORDINATES OF STEP 6 IN ANGSTROM

  NO.  ATOM        X              Y              Z        Z-ATOM   MASS   TYPE

    1  C         1.541061       0.175560       0.000018       6    12.011  QM
    2  N         1.024427       1.271453       0.000013       7    14.007  QM
    3  H         2.553234      -0.222555       0.000051       1     1.008  QM
    4  N         0.583487      -1.405321      -0.000030       7    14.007  QM
    5  N        -0.582876      -1.405577      -0.000000       7    14.007  QM
    6  C        -1.541138       0.174895       0.000043       6    12.011  QM
    7  N        -1.024981       1.271019      -0.000047       7    14.007  QM
    8  H        -2.553140      -0.223651       0.000105       1     1.008  QM


 RMSQ FORCE :   0.0042878  MAXIMUM :   0.0000100  CONVERGED :NO 
 MAX FORCE  :   0.0086293  MAXIMUM :   0.0000150  CONVERGED :NO 

 NUMBER OF CONSTRAINED OPTIMIZATION CYCLES: 7
 
 TOTAL ENERGY = -295.943957914270
 
 
 CURRENT SPLINE LENGTH: 0.053 AMU^1/2*ANGSTROM
 IRC COORDINATE: 0.318 AMU^1/2*ANGSTROM

  ANGLE =       0.01  COS_ANGLE =       1.00


 IRC COORDINATES OF STEP 7 IN ANGSTROM

  NO.  ATOM        X              Y              Z        Z-ATOM   MASS   TYPE

    1  C         1.547517       0.180013       0.000018       6    12.011  QM
    2  N         1.028782       1.272777       0.000013       7    14.007  QM
    3  H         2.554900      -0.228758       0.000052       1     1.008  QM
    4  N         0.582269      -1.410017      -0.000030       7    14.007  QM
    5  N        -0.581655      -1.410271       0.000000       7    14.007  QM
    6  C        -1.547596       0.179348       0.000043       6    12.011  QM
    7  N        -1.029336       1.272339      -0.000047       7    14.007  QM
    8  H        -2.554804      -0.229853       0.000103       1     1.008  QM


 RMSQ FORCE :   0.0049123  MAXIMUM :   0.0000100  CONVERGED :NO 
 MAX FORCE  :   0.0099690  MAXIMUM :   0.0000150  CONVERGED :NO 

 NUMBER OF CONSTRAINED OPTIMIZATION CYCLES: 6
 
 TOTAL ENERGY = -295.944593821380
 
 
 CURRENT SPLINE LENGTH: 0.053 AMU^1/2*ANGSTROM
 IRC COORDINATE: 0.370 AMU^1/2*ANGSTROM

  ANGLE =       0.01  COS_ANGLE =       1.00


 IRC COORDINATES OF STEP 8 IN ANGSTROM

  NO.  ATOM        X              Y              Z        Z-ATOM   MASS   TYPE

    1  C         1.554012       0.184470       0.000018       6    12.011  QM
    2  N         1.033066       1.274124       0.000013       7    14.007  QM
    3  H         2.556446      -0.234968       0.000051       1     1.008  QM
    4  N         0.581095      -1.414736      -0.000031       7    14.007  QM
    5  N        -0.580481      -1.414989      -0.000000       7    14.007  QM
    6  C        -1.554092       0.183801       0.000043       6    12.011  QM
    7  N        -1.033621       1.273683      -0.000047       7    14.007  QM
    8  H        -2.556345      -0.236069       0.000106       1     1.008  QM


 RMSQ FORCE :   0.0055045  MAXIMUM :   0.0000100  CONVERGED :NO 
 MAX FORCE  :   0.0112329  MAXIMUM :   0.0000150  CONVERGED :NO 

 NUMBER OF CONSTRAINED OPTIMIZATION CYCLES: 3
 
 TOTAL ENERGY = -295.945314081758
 
 
 CURRENT SPLINE LENGTH: 0.053 AMU^1/2*ANGSTROM
 IRC COORDINATE: 0.423 AMU^1/2*ANGSTROM

  ANGLE =       0.01  COS_ANGLE =       1.00


 IRC COORDINATES OF STEP 9 IN ANGSTROM

  NO.  ATOM        X              Y              Z        Z-ATOM   MASS   TYPE

    1  C         1.560545       0.188909       0.000019       6    12.011  QM
    2  N         1.037324       1.275483       0.000012       7    14.007  QM
    3  H         2.557896      -0.241203       0.000052       1     1.008  QM
    4  N         0.579972      -1.419452      -0.000031       7    14.007  QM
    5  N        -0.579353      -1.419707      -0.000000       7    14.007  QM
    6  C        -1.560629       0.188241       0.000043       6    12.011  QM
    7  N        -1.037880       1.275041      -0.000046       7    14.007  QM
    8  H        -2.557795      -0.242302       0.000107       1     1.008  QM


 RMSQ FORCE :   0.0060647  MAXIMUM :   0.0000100  CONVERGED :NO 
 MAX FORCE  :   0.0124474  MAXIMUM :   0.0000150  CONVERGED :NO 

 NUMBER OF CONSTRAINED OPTIMIZATION CYCLES: 3
 
 TOTAL ENERGY = -295.946114394193
 
 
 CURRENT SPLINE LENGTH: 0.053 AMU^1/2*ANGSTROM
 IRC COORDINATE: 0.476 AMU^1/2*ANGSTROM

  ANGLE =       0.01  COS_ANGLE =       1.00


 IRC COORDINATES OF STEP 10 IN ANGSTROM

  NO.  ATOM        X              Y              Z        Z-ATOM   MASS   TYPE

    1  C         1.567121       0.193342       0.000019       6    12.011  QM
    2  N         1.041543       1.276849       0.000012       7    14.007  QM
    3  H         2.559249      -0.247535       0.000053       1     1.008  QM
    4  N         0.578880      -1.424162      -0.000031       7    14.007  QM
    5  N        -0.578261      -1.424413      -0.000000       7    14.007  QM
    6  C        -1.567205       0.192668       0.000044       6    12.011  QM
    7  N        -1.042099       1.276405      -0.000046       7    14.007  QM
    8  H        -2.559142      -0.248641       0.000108       1     1.008  QM


 RMSQ FORCE :   0.0065938  MAXIMUM :   0.0000100  CONVERGED :NO 
 MAX FORCE  :   0.0136276  MAXIMUM :   0.0000150  CONVERGED :NO 

 NUMBER OF CONSTRAINED OPTIMIZATION CYCLES: 4
 
 TOTAL ENERGY = -295.946990369363
 
 
 CURRENT SPLINE LENGTH: 0.053 AMU^1/2*ANGSTROM
 IRC COORDINATE: 0.529 AMU^1/2*ANGSTROM

  ANGLE =       0.01  COS_ANGLE =       1.00


 IRC COORDINATES OF STEP 11 IN ANGSTROM

  NO.  ATOM        X              Y              Z        Z-ATOM   MASS   TYPE

    1  C         1.573730       0.197768       0.000020       6    12.011  QM
    2  N         1.045715       1.278233       0.000011       7    14.007  QM
    3  H         2.560503      -0.253836       0.000049       1     1.008  QM
    4  N         0.577840      -1.428887      -0.000031       7    14.007  QM
    5  N        -0.577218      -1.429138       0.000001       7    14.007  QM
    6  C        -1.573816       0.197093       0.000043       6    12.011  QM
    7  N        -1.046272       1.277786      -0.000046       7    14.007  QM
    8  H        -2.560392      -0.254945       0.000112       1     1.008  QM


 RMSQ FORCE :   0.0070896  MAXIMUM :   0.0000100  CONVERGED :NO 
 MAX FORCE  :   0.0147381  MAXIMUM :   0.0000150  CONVERGED :NO 

 NUMBER OF CONSTRAINED OPTIMIZATION CYCLES: 3
 
 TOTAL ENERGY = -295.947937535393
 
 
 CURRENT SPLINE LENGTH: 0.053 AMU^1/2*ANGSTROM
 IRC COORDINATE: 0.582 AMU^1/2*ANGSTROM

  ANGLE =       0.01  COS_ANGLE =       1.00


 IRC COORDINATES OF STEP 12 IN ANGSTROM

  NO.  ATOM        X              Y              Z        Z-ATOM   MASS   TYPE

    1  C         1.580384       0.202168       0.000020       6    12.011  QM
    2  N         1.049863       1.279634       0.000011       7    14.007  QM
    3  H         2.561667      -0.260159       0.000047       1     1.008  QM
    4  N         0.576847      -1.433604      -0.000032       7    14.007  QM
    5  N        -0.576222      -1.433854       0.000000       7    14.007  QM
    6  C        -1.580471       0.201495       0.000043       6    12.011  QM
    7  N        -1.050424       1.279181      -0.000046       7    14.007  QM
    8  H        -2.561548      -0.261271       0.000114       1     1.008  QM


 RMSQ FORCE :   0.0075510  MAXIMUM :   0.0000100  CONVERGED :NO 
 MAX FORCE  :   0.0157788  MAXIMUM :   0.0000150  CONVERGED :NO 

 NUMBER OF CONSTRAINED OPTIMIZATION CYCLES: 4
 
 TOTAL ENERGY = -295.948951249530
 
 
 CURRENT SPLINE LENGTH: 0.053 AMU^1/2*ANGSTROM
 IRC COORDINATE: 0.635 AMU^1/2*ANGSTROM

  ANGLE =       0.01  COS_ANGLE =       1.00


 IRC COORDINATES OF STEP 13 IN ANGSTROM

  NO.  ATOM        X              Y              Z        Z-ATOM   MASS   TYPE

    1  C         1.587069       0.206555       0.000021       6    12.011  QM
    2  N         1.053988       1.281048       0.000011       7    14.007  QM
    3  H         2.562755      -0.266441       0.000048       1     1.008  QM
    4  N         0.575901      -1.438327      -0.000033       7    14.007  QM
    5  N        -0.575273      -1.438576       0.000000       7    14.007  QM
    6  C        -1.587159       0.205877       0.000043       6    12.011  QM
    7  N        -1.054548       1.280596      -0.000046       7    14.007  QM
    8  H        -2.562632      -0.267553       0.000115       1     1.008  QM


 RMSQ FORCE :   0.0079779  MAXIMUM :   0.0000100  CONVERGED :NO 
 MAX FORCE  :   0.0167456  MAXIMUM :   0.0000150  CONVERGED :NO 

 NUMBER OF CONSTRAINED OPTIMIZATION CYCLES: 3
 
 TOTAL ENERGY = -295.950026873602
 
 
 CURRENT SPLINE LENGTH: 0.053 AMU^1/2*ANGSTROM
 IRC COORDINATE: 0.688 AMU^1/2*ANGSTROM

  ANGLE =       0.01  COS_ANGLE =       1.00


 IRC COORDINATES OF STEP 14 IN ANGSTROM

  NO.  ATOM        X              Y              Z        Z-ATOM   MASS   TYPE

    1  C         1.593794       0.210934       0.000021       6    12.011  QM
    2  N         1.058076       1.282464       0.000011       7    14.007  QM
    3  H         2.563748      -0.272776       0.000046       1     1.008  QM
    4  N         0.574986      -1.443041      -0.000034       7    14.007  QM
    5  N        -0.574356      -1.443289       0.000001       7    14.007  QM
    6  C        -1.593886       0.210254       0.000042       6    12.011  QM
    7  N        -1.058637       1.282010      -0.000046       7    14.007  QM
    8  H        -2.563622      -0.273892       0.000118       1     1.008  QM


 RMSQ FORCE :   0.0083742  MAXIMUM :   0.0000100  CONVERGED :NO 
 MAX FORCE  :   0.0176802  MAXIMUM :   0.0000150  CONVERGED :NO 

 NUMBER OF CONSTRAINED OPTIMIZATION CYCLES: 4
 
 TOTAL ENERGY = -295.951159793173
 
 
 CURRENT SPLINE LENGTH: 0.053 AMU^1/2*ANGSTROM
 IRC COORDINATE: 0.741 AMU^1/2*ANGSTROM

  ANGLE =       0.01  COS_ANGLE =       1.00


 IRC COORDINATES OF STEP 15 IN ANGSTROM

  NO.  ATOM        X              Y              Z        Z-ATOM   MASS   TYPE

    1  C         1.600543       0.215291       0.000021       6    12.011  QM
    2  N         1.062146       1.283907       0.000012       7    14.007  QM
    3  H         2.564648      -0.279069       0.000046       1     1.008  QM
    4  N         0.574116      -1.447765      -0.000033       7    14.007  QM
    5  N        -0.573485      -1.448012      -0.000000       7    14.007  QM
    6  C        -1.600635       0.214611       0.000044       6    12.011  QM
    7  N        -1.062708       1.283447      -0.000047       7    14.007  QM
    8  H        -2.564519      -0.280183       0.000120       1     1.008  QM


 RMSQ FORCE :   0.0087356  MAXIMUM :   0.0000100  CONVERGED :NO 
 MAX FORCE  :   0.0185401  MAXIMUM :   0.0000150  CONVERGED :NO 

 NUMBER OF CONSTRAINED OPTIMIZATION CYCLES: 5
 
 TOTAL ENERGY = -295.952345433406
 
 
 CURRENT SPLINE LENGTH: 0.053 AMU^1/2*ANGSTROM
 IRC COORDINATE: 0.794 AMU^1/2*ANGSTROM

  ANGLE =       0.01  COS_ANGLE =       1.00


 IRC COORDINATES OF STEP 16 IN ANGSTROM

  NO.  ATOM        X              Y              Z        Z-ATOM   MASS   TYPE

    1  C         1.607321       0.219634       0.000021       6    12.011  QM
    2  N         1.066195       1.285361       0.000012       7    14.007  QM
    3  H         2.565497      -0.285282       0.000048       1     1.008  QM
    4  N         0.573286      -1.452494      -0.000033       7    14.007  QM
    5  N        -0.572653      -1.452741      -0.000000       7    14.007  QM
    6  C        -1.607419       0.218946       0.000044       6    12.011  QM
    7  N        -1.066755       1.284904      -0.000047       7    14.007  QM
    8  H        -2.565369      -0.286396       0.000121       1     1.008  QM


 RMSQ FORCE :   0.0090592  MAXIMUM :   0.0000100  CONVERGED :NO 
 MAX FORCE  :   0.0193105  MAXIMUM :   0.0000150  CONVERGED :NO 

 NUMBER OF CONSTRAINED OPTIMIZATION CYCLES: 5
 
 TOTAL ENERGY = -295.953559956074
 
 
 CURRENT SPLINE LENGTH: 0.053 AMU^1/2*ANGSTROM
 IRC COORDINATE: 0.847 AMU^1/2*ANGSTROM

  ANGLE =       0.01  COS_ANGLE =       1.00


 IRC COORDINATES OF STEP 17 IN ANGSTROM

  NO.  ATOM        X              Y              Z        Z-ATOM   MASS   TYPE

    1  C         1.614139       0.223962       0.000022       6    12.011  QM
    2  N         1.070204       1.286831       0.000012       7    14.007  QM
    3  H         2.566264      -0.291521       0.000049       1     1.008  QM
    4  N         0.572503      -1.457224      -0.000034       7    14.007  QM
    5  N        -0.571868      -1.457471       0.000000       7    14.007  QM
    6  C        -1.614235       0.223272       0.000045       6    12.011  QM
    7  N        -1.070766       1.286368      -0.000047       7    14.007  QM
    8  H        -2.566131      -0.292625       0.000122       1     1.008  QM


 RMSQ FORCE :   0.0093572  MAXIMUM :   0.0000100  CONVERGED :NO 
 MAX FORCE  :   0.0200398  MAXIMUM :   0.0000150  CONVERGED :NO 

 NUMBER OF CONSTRAINED OPTIMIZATION CYCLES: 4
 
 TOTAL ENERGY = -295.954835321105
 
 
 CURRENT SPLINE LENGTH: 0.053 AMU^1/2*ANGSTROM
 IRC COORDINATE: 0.900 AMU^1/2*ANGSTROM

  ANGLE =       0.01  COS_ANGLE =       1.00


 IRC COORDINATES OF STEP 18 IN ANGSTROM

  NO.  ATOM        X              Y              Z        Z-ATOM   MASS   TYPE

    1  C         1.620980       0.228277       0.000022       6    12.011  QM
    2  N         1.074196       1.288312       0.000012       7    14.007  QM
    3  H         2.566948      -0.297694       0.000050       1     1.008  QM
    4  N         0.571756      -1.461957      -0.000034       7    14.007  QM
    5  N        -0.571120      -1.462206      -0.000000       7    14.007  QM
    6  C        -1.621080       0.227579       0.000046       6    12.011  QM
    7  N        -1.074756       1.287849      -0.000048       7    14.007  QM
    8  H        -2.566818      -0.298791       0.000120       1     1.008  QM


 RMSQ FORCE :   0.0096229  MAXIMUM :   0.0000100  CONVERGED :NO 
 MAX FORCE  :   0.0206898  MAXIMUM :   0.0000150  CONVERGED :NO 

 NUMBER OF CONSTRAINED OPTIMIZATION CYCLES: 3
 
 TOTAL ENERGY = -295.956149573189
 
 
 CURRENT SPLINE LENGTH: 0.053 AMU^1/2*ANGSTROM
 IRC COORDINATE: 0.953 AMU^1/2*ANGSTROM

  ANGLE =       0.01  COS_ANGLE =       1.00


 IRC COORDINATES OF STEP 19 IN ANGSTROM

  NO.  ATOM        X              Y              Z        Z-ATOM   MASS   TYPE

    1  C         1.627843       0.232578       0.000022       6    12.011  QM
    2  N         1.078170       1.289809       0.000012       7    14.007  QM
    3  H         2.567601      -0.303709       0.000056       1     1.008  QM
    4  N         0.571044      -1.466707      -0.000034       7    14.007  QM
    5  N        -0.570406      -1.466955      -0.000000       7    14.007  QM
    6  C        -1.627943       0.231873       0.000047       6    12.011  QM
    7  N        -1.078730       1.289347      -0.000048       7    14.007  QM
    8  H        -2.567476      -0.304803       0.000115       1     1.008  QM


 RMSQ FORCE :   0.0098564  MAXIMUM :   0.0000100  CONVERGED :NO 
 MAX FORCE  :   0.0212790  MAXIMUM :   0.0000150  CONVERGED :NO 

 NUMBER OF CONSTRAINED OPTIMIZATION CYCLES: 7
 
 TOTAL ENERGY = -295.957498330381
 
 
 CURRENT SPLINE LENGTH: 0.053 AMU^1/2*ANGSTROM
 IRC COORDINATE: 1.005 AMU^1/2*ANGSTROM

  ANGLE =       0.01  COS_ANGLE =       1.00


 IRC COORDINATES OF STEP 20 IN ANGSTROM

  NO.  ATOM        X              Y              Z        Z-ATOM   MASS   TYPE

    1  C         1.634741       0.236861       0.000022       6    12.011  QM
    2  N         1.082125       1.291308       0.000012       7    14.007  QM
    3  H         2.568177      -0.309736       0.000055       1     1.008  QM
    4  N         0.570364      -1.471444      -0.000034       7    14.007  QM
    5  N        -0.569724      -1.471691      -0.000000       7    14.007  QM
    6  C        -1.634842       0.236155       0.000047       6    12.011  QM
    7  N        -1.082686       1.290843      -0.000048       7    14.007  QM
    8  H        -2.568050      -0.310837       0.000118       1     1.008  QM


 RMSQ FORCE :   0.0100623  MAXIMUM :   0.0000100  CONVERGED :NO 
 MAX FORCE  :   0.0218224  MAXIMUM :   0.0000150  CONVERGED :NO 

 NUMBER OF CONSTRAINED OPTIMIZATION CYCLES: 2
 
 TOTAL ENERGY = -295.958877340369
 
 
 CURRENT SPLINE LENGTH: 0.053 AMU^1/2*ANGSTROM
 IRC COORDINATE: 1.058 AMU^1/2*ANGSTROM

  ANGLE =       0.01  COS_ANGLE =       1.00


 IRC COORDINATES OF STEP 21 IN ANGSTROM

  NO.  ATOM        X              Y              Z        Z-ATOM   MASS   TYPE

    1  C         1.641667       0.241125       0.000023       6    12.011  QM
    2  N         1.086062       1.292821       0.000012       7    14.007  QM
    3  H         2.568692      -0.315668       0.000056       1     1.008  QM
    4  N         0.569729      -1.476185      -0.000034       7    14.007  QM
    5  N        -0.569087      -1.476432      -0.000000       7    14.007  QM
    6  C        -1.641771       0.240416       0.000047       6    12.011  QM
    7  N        -1.086623       1.292355      -0.000048       7    14.007  QM
    8  H        -2.568559      -0.316772       0.000120       1     1.008  QM


 RMSQ FORCE :   0.0102384  MAXIMUM :   0.0000100  CONVERGED :NO 
 MAX FORCE  :   0.0222717  MAXIMUM :   0.0000150  CONVERGED :NO 

 NUMBER OF CONSTRAINED OPTIMIZATION CYCLES: 3
 
 TOTAL ENERGY = -295.960282494726
 
 
 CURRENT SPLINE LENGTH: 0.053 AMU^1/2*ANGSTROM
 IRC COORDINATE: 1.111 AMU^1/2*ANGSTROM

  ANGLE =       0.01  COS_ANGLE =       1.00


 IRC COORDINATES OF STEP 22 IN ANGSTROM

  NO.  ATOM        X              Y              Z        Z-ATOM   MASS   TYPE

    1  C         1.648617       0.245372       0.000023       6    12.011  QM
    2  N         1.089986       1.294348       0.000012       7    14.007  QM
    3  H         2.569159      -0.321520       0.000055       1     1.008  QM
    4  N         0.569130      -1.480930      -0.000034       7    14.007  QM
    5  N        -0.568486      -1.481177      -0.000000       7    14.007  QM
    6  C        -1.648722       0.244660       0.000048       6    12.011  QM
    7  N        -1.090548       1.293879      -0.000049       7    14.007  QM
    8  H        -2.569021      -0.322631       0.000123       1     1.008  QM


 RMSQ FORCE :   0.0103870  MAXIMUM :   0.0000100  CONVERGED :NO 
 MAX FORCE  :   0.0226621  MAXIMUM :   0.0000150  CONVERGED :NO 

 NUMBER OF CONSTRAINED OPTIMIZATION CYCLES: 3
 
 TOTAL ENERGY = -295.961709879697
 
 
 CURRENT SPLINE LENGTH: 0.053 AMU^1/2*ANGSTROM
 IRC COORDINATE: 1.164 AMU^1/2*ANGSTROM

  ANGLE =       0.01  COS_ANGLE =       1.00


 IRC COORDINATES OF STEP 23 IN ANGSTROM

  NO.  ATOM        X              Y              Z        Z-ATOM   MASS   TYPE

    1  C         1.655588       0.249607       0.000023       6    12.011  QM
    2  N         1.093897       1.295880       0.000012       7    14.007  QM
    3  H         2.569589      -0.327286       0.000054       1     1.008  QM
    4  N         0.568561      -1.485678      -0.000034       7    14.007  QM
    5  N        -0.567915      -1.485924       0.000000       7    14.007  QM
    6  C        -1.655698       0.248889       0.000048       6    12.011  QM
    7  N        -1.094458       1.295413      -0.000049       7    14.007  QM
    8  H        -2.569449      -0.328404       0.000126       1     1.008  QM


 RMSQ FORCE :   0.0105109  MAXIMUM :   0.0000100  CONVERGED :NO 
 MAX FORCE  :   0.0230054  MAXIMUM :   0.0000150  CONVERGED :NO 

 NUMBER OF CONSTRAINED OPTIMIZATION CYCLES: 4
 
 TOTAL ENERGY = -295.963155587652
 
 
 CURRENT SPLINE LENGTH: 0.053 AMU^1/2*ANGSTROM
 IRC COORDINATE: 1.217 AMU^1/2*ANGSTROM

  ANGLE =       0.01  COS_ANGLE =       1.00


 IRC COORDINATES OF STEP 24 IN ANGSTROM

  NO.  ATOM        X              Y              Z        Z-ATOM   MASS   TYPE

    1  C         1.662583       0.253820       0.000024       6    12.011  QM
    2  N         1.097795       1.297428       0.000012       7    14.007  QM
    3  H         2.569984      -0.332934       0.000053       1     1.008  QM
    4  N         0.568026      -1.490431      -0.000034       7    14.007  QM
    5  N        -0.567378      -1.490677       0.000000       7    14.007  QM
    6  C        -1.662692       0.253104       0.000048       6    12.011  QM
    7  N        -1.098359       1.296955      -0.000049       7    14.007  QM
    8  H        -2.569839      -0.334054       0.000128       1     1.008  QM


 RMSQ FORCE :   0.0106085  MAXIMUM :   0.0000100  CONVERGED :NO 
 MAX FORCE  :   0.0232855  MAXIMUM :   0.0000150  CONVERGED :NO 

 NUMBER OF CONSTRAINED OPTIMIZATION CYCLES: 4
 
 TOTAL ENERGY = -295.964615993576
 
 
 CURRENT SPLINE LENGTH: 0.053 AMU^1/2*ANGSTROM
 IRC COORDINATE: 1.270 AMU^1/2*ANGSTROM

  ANGLE =       0.01  COS_ANGLE =       1.00


 IRC COORDINATES OF STEP 25 IN ANGSTROM

  NO.  ATOM        X              Y              Z        Z-ATOM   MASS   TYPE

    1  C         1.669594       0.258021       0.000024       6    12.011  QM
    2  N         1.101689       1.298984       0.000012       7    14.007  QM
    3  H         2.570366      -0.338432       0.000054       1     1.008  QM
    4  N         0.567521      -1.495191      -0.000034       7    14.007  QM
    5  N        -0.566871      -1.495437       0.000000       7    14.007  QM
    6  C        -1.669706       0.257299       0.000048       6    12.011  QM
    7  N        -1.102253       1.298511      -0.000050       7    14.007  QM
    8  H        -2.570216      -0.339549       0.000129       1     1.008  QM


 RMSQ FORCE :   0.0106812  MAXIMUM :   0.0000100  CONVERGED :NO 
 MAX FORCE  :   0.0234883  MAXIMUM :   0.0000150  CONVERGED :NO 

 NUMBER OF CONSTRAINED OPTIMIZATION CYCLES: 3
 
 TOTAL ENERGY = -295.966087680457
 
 
 CURRENT SPLINE LENGTH: 0.053 AMU^1/2*ANGSTROM
 IRC COORDINATE: 1.323 AMU^1/2*ANGSTROM

  ANGLE =       0.01  COS_ANGLE =       1.00


 IRC COORDINATES OF STEP 26 IN ANGSTROM

  NO.  ATOM        X              Y              Z        Z-ATOM   MASS   TYPE

    1  C         1.676623       0.262206       0.000025       6    12.011  QM
    2  N         1.105574       1.300551       0.000012       7    14.007  QM
    3  H         2.570752      -0.343776       0.000054       1     1.008  QM
    4  N         0.567048      -1.499960      -0.000035       7    14.007  QM
    5  N        -0.566396      -1.500206       0.000000       7    14.007  QM
    6  C        -1.676737       0.261479       0.000049       6    12.011  QM
    7  N        -1.106138       1.300077      -0.000051       7    14.007  QM
    8  H        -2.570602      -0.344889       0.000131       1     1.008  QM


 RMSQ FORCE :   0.0107314  MAXIMUM :   0.0000100  CONVERGED :NO 
 MAX FORCE  :   0.0236457  MAXIMUM :   0.0000150  CONVERGED :NO 

 NUMBER OF CONSTRAINED OPTIMIZATION CYCLES: 3
 
 TOTAL ENERGY = -295.967567196912
 
 
 CURRENT SPLINE LENGTH: 0.053 AMU^1/2*ANGSTROM
 IRC COORDINATE: 1.376 AMU^1/2*ANGSTROM

  ANGLE =       0.01  COS_ANGLE =       1.00


 IRC COORDINATES OF STEP 27 IN ANGSTROM

  NO.  ATOM        X              Y              Z        Z-ATOM   MASS   TYPE

    1  C         1.683670       0.266371       0.000025       6    12.011  QM
    2  N         1.109453       1.302128       0.000012       7    14.007  QM
    3  H         2.571086      -0.349040       0.000053       1     1.008  QM
    4  N         0.566604      -1.504729      -0.000035       7    14.007  QM
    5  N        -0.565949      -1.504976      -0.000000       7    14.007  QM
    6  C        -1.683784       0.265645       0.000049       6    12.011  QM
    7  N        -1.110019       1.301650      -0.000051       7    14.007  QM
    8  H        -2.570933      -0.350156       0.000134       1     1.008  QM


 RMSQ FORCE :   0.0107600  MAXIMUM :   0.0000100  CONVERGED :NO 
 MAX FORCE  :   0.0237514  MAXIMUM :   0.0000150  CONVERGED :NO 

 NUMBER OF CONSTRAINED OPTIMIZATION CYCLES: 4
 
 TOTAL ENERGY = -295.969051439744
 
 
 CURRENT SPLINE LENGTH: 0.053 AMU^1/2*ANGSTROM
 IRC COORDINATE: 1.429 AMU^1/2*ANGSTROM

  ANGLE =       0.01  COS_ANGLE =       1.00


 IRC COORDINATES OF STEP 28 IN ANGSTROM

  NO.  ATOM        X              Y              Z        Z-ATOM   MASS   TYPE

    1  C         1.690728       0.270527       0.000025       6    12.011  QM
    2  N         1.113332       1.303712       0.000012       7    14.007  QM
    3  H         2.571436      -0.354148       0.000052       1     1.008  QM
    4  N         0.566181      -1.509507      -0.000035       7    14.007  QM
    5  N        -0.565523      -1.509753      -0.000000       7    14.007  QM
    6  C        -1.690844       0.269797       0.000049       6    12.011  QM
    7  N        -1.113899       1.303231      -0.000051       7    14.007  QM
    8  H        -2.571265      -0.355258       0.000136       1     1.008  QM


 RMSQ FORCE :   0.0107679  MAXIMUM :   0.0000100  CONVERGED :NO 
 MAX FORCE  :   0.0238083  MAXIMUM :   0.0000150  CONVERGED :NO 

 NUMBER OF CONSTRAINED OPTIMIZATION CYCLES: 4
 
 TOTAL ENERGY = -295.970537569535
 
 
 CURRENT SPLINE LENGTH: 0.053 AMU^1/2*ANGSTROM
 IRC COORDINATE: 1.482 AMU^1/2*ANGSTROM

  ANGLE =       0.01  COS_ANGLE =       1.00


 IRC COORDINATES OF STEP 29 IN ANGSTROM

  NO.  ATOM        X              Y              Z        Z-ATOM   MASS   TYPE

    1  C         1.697801       0.274667       0.000025       6    12.011  QM
    2  N         1.117208       1.305304       0.000012       7    14.007  QM
    3  H         2.571779      -0.359093       0.000052       1     1.008  QM
    4  N         0.565789      -1.514292      -0.000035       7    14.007  QM
    5  N        -0.565130      -1.514538       0.000000       7    14.007  QM
    6  C        -1.697921       0.273930       0.000050       6    12.011  QM
    7  N        -1.117772       1.304824      -0.000052       7    14.007  QM
    8  H        -2.571617      -0.360212       0.000138       1     1.008  QM


 RMSQ FORCE :   0.0107566  MAXIMUM :   0.0000100  CONVERGED :NO 
 MAX FORCE  :   0.0238156  MAXIMUM :   0.0000150  CONVERGED :NO 

 NUMBER OF CONSTRAINED OPTIMIZATION CYCLES: 10
 
 TOTAL ENERGY = -295.972022602448
 
 
 CURRENT SPLINE LENGTH: 0.053 AMU^1/2*ANGSTROM
 IRC COORDINATE: 1.535 AMU^1/2*ANGSTROM

  ANGLE =       0.01  COS_ANGLE =       1.00


 IRC COORDINATES OF STEP 30 IN ANGSTROM

  NO.  ATOM        X              Y              Z        Z-ATOM   MASS   TYPE

    1  C         1.704887       0.278785       0.000025       6    12.011  QM
    2  N         1.121082       1.306912       0.000012       7    14.007  QM
    3  H         2.572126      -0.363884       0.000052       1     1.008  QM
    4  N         0.565420      -1.519084      -0.000035       7    14.007  QM
    5  N        -0.564759      -1.519329       0.000000       7    14.007  QM
    6  C        -1.705006       0.278050       0.000050       6    12.011  QM
    7  N        -1.121652       1.306426      -0.000052       7    14.007  QM
    8  H        -2.571957      -0.365005       0.000140       1     1.008  QM


 RMSQ FORCE :   0.0107260  MAXIMUM :   0.0000100  CONVERGED :NO 
 MAX FORCE  :   0.0237652  MAXIMUM :   0.0000150  CONVERGED :NO 

 NUMBER OF CONSTRAINED OPTIMIZATION CYCLES: 3
 
 TOTAL ENERGY = -295.973503972676
 
 
 CURRENT SPLINE LENGTH: 0.053 AMU^1/2*ANGSTROM
 IRC COORDINATE: 1.588 AMU^1/2*ANGSTROM

  ANGLE =       0.01  COS_ANGLE =       1.00


 IRC COORDINATES OF STEP 31 IN ANGSTROM

  NO.  ATOM        X              Y              Z        Z-ATOM   MASS   TYPE

    1  C         1.711974       0.282889       0.000024       6    12.011  QM
    2  N         1.124974       1.308526       0.000013       7    14.007  QM
    3  H         2.572517      -0.368504       0.000049       1     1.008  QM
    4  N         0.565076      -1.523884      -0.000036       7    14.007  QM
    5  N        -0.564413      -1.524129       0.000000       7    14.007  QM
    6  C        -1.712097       0.282147       0.000049       6    12.011  QM
    7  N        -1.125541       1.308039      -0.000053       7    14.007  QM
    8  H        -2.572349      -0.369626       0.000141       1     1.008  QM


 RMSQ FORCE :   0.0106794  MAXIMUM :   0.0000100  CONVERGED :NO 
 MAX FORCE  :   0.0236787  MAXIMUM :   0.0000150  CONVERGED :NO 

 NUMBER OF CONSTRAINED OPTIMIZATION CYCLES: 7
 
 TOTAL ENERGY = -295.974979220135
 
 
 CURRENT SPLINE LENGTH: 0.053 AMU^1/2*ANGSTROM
 IRC COORDINATE: 1.640 AMU^1/2*ANGSTROM

  ANGLE =       0.01  COS_ANGLE =       1.00


 IRC COORDINATES OF STEP 32 IN ANGSTROM

  NO.  ATOM        X              Y              Z        Z-ATOM   MASS   TYPE

    1  C         1.719074       0.286978       0.000025       6    12.011  QM
    2  N         1.128855       1.310149       0.000013       7    14.007  QM
    3  H         2.572935      -0.372943       0.000048       1     1.008  QM
    4  N         0.564756      -1.528695      -0.000036       7    14.007  QM
    5  N        -0.564091      -1.528939       0.000000       7    14.007  QM
    6  C        -1.719196       0.286238       0.000050       6    12.011  QM
    7  N        -1.129426       1.309662      -0.000053       7    14.007  QM
    8  H        -2.572763      -0.374077       0.000141       1     1.008  QM


 RMSQ FORCE :   0.0106166  MAXIMUM :   0.0000100  CONVERGED :NO 
 MAX FORCE  :   0.0235571  MAXIMUM :   0.0000150  CONVERGED :NO 

 NUMBER OF CONSTRAINED OPTIMIZATION CYCLES: 6
 
 TOTAL ENERGY = -295.976445938447
 
 
 CURRENT SPLINE LENGTH: 0.053 AMU^1/2*ANGSTROM
 IRC COORDINATE: 1.693 AMU^1/2*ANGSTROM

  ANGLE =       0.01  COS_ANGLE =       1.00


 IRC COORDINATES OF STEP 33 IN ANGSTROM

  NO.  ATOM        X              Y              Z        Z-ATOM   MASS   TYPE

    1  C         1.726178       0.291052       0.000026       6    12.011  QM
    2  N         1.132749       1.311783       0.000013       7    14.007  QM
    3  H         2.573376      -0.377226       0.000048       1     1.008  QM
    4  N         0.564455      -1.533512      -0.000037       7    14.007  QM
    5  N        -0.563788      -1.533756      -0.000000       7    14.007  QM
    6  C        -1.726303       0.290306       0.000050       6    12.011  QM
    7  N        -1.133321       1.311295      -0.000053       7    14.007  QM
    8  H        -2.573199      -0.378354       0.000143       1     1.008  QM


 RMSQ FORCE :   0.0105386  MAXIMUM :   0.0000100  CONVERGED :NO 
 MAX FORCE  :   0.0233790  MAXIMUM :   0.0000150  CONVERGED :NO 

 NUMBER OF CONSTRAINED OPTIMIZATION CYCLES: 6
 
 TOTAL ENERGY = -295.977902092652
 
 
 CURRENT SPLINE LENGTH: 0.053 AMU^1/2*ANGSTROM
 IRC COORDINATE: 1.746 AMU^1/2*ANGSTROM

  ANGLE =       0.01  COS_ANGLE =       1.00


 IRC COORDINATES OF STEP 34 IN ANGSTROM

  NO.  ATOM        X              Y              Z        Z-ATOM   MASS   TYPE

    1  C         1.733283       0.295110       0.000026       6    12.011  QM
    2  N         1.136652       1.313425       0.000014       7    14.007  QM
    3  H         2.573864      -0.381321       0.000049       1     1.008  QM
    4  N         0.564175      -1.538339      -0.000037       7    14.007  QM
    5  N        -0.563505      -1.538583       0.000000       7    14.007  QM
    6  C        -1.733410       0.294362       0.000051       6    12.011  QM
    7  N        -1.137224       1.312936      -0.000054       7    14.007  QM
    8  H        -2.573687      -0.382450       0.000144       1     1.008  QM


 RMSQ FORCE :   0.0104469  MAXIMUM :   0.0000100  CONVERGED :NO 
 MAX FORCE  :   0.0231745  MAXIMUM :   0.0000150  CONVERGED :NO 

 NUMBER OF CONSTRAINED OPTIMIZATION CYCLES: 9
 
 TOTAL ENERGY = -295.979345646142
 
 
 CURRENT SPLINE LENGTH: 0.053 AMU^1/2*ANGSTROM
 IRC COORDINATE: 1.799 AMU^1/2*ANGSTROM

  ANGLE =       0.01  COS_ANGLE =       1.00


 IRC COORDINATES OF STEP 35 IN ANGSTROM

  NO.  ATOM        X              Y              Z        Z-ATOM   MASS   TYPE

    1  C         1.740392       0.299151       0.000027       6    12.011  QM
    2  N         1.140564       1.315077       0.000014       7    14.007  QM
    3  H         2.574401      -0.385224       0.000049       1     1.008  QM
    4  N         0.563913      -1.543176      -0.000037       7    14.007  QM
    5  N        -0.563241      -1.543419       0.000000       7    14.007  QM
    6  C        -1.740521       0.298400       0.000051       6    12.011  QM
    7  N        -1.141138       1.314587      -0.000054       7    14.007  QM
    8  H        -2.574223      -0.386352       0.000145       1     1.008  QM


 RMSQ FORCE :   0.0103421  MAXIMUM :   0.0000100  CONVERGED :NO 
 MAX FORCE  :   0.0229344  MAXIMUM :   0.0000150  CONVERGED :NO 

 NUMBER OF CONSTRAINED OPTIMIZATION CYCLES: 8
 
 TOTAL ENERGY = -295.980774792376
 
 
 CURRENT SPLINE LENGTH: 0.053 AMU^1/2*ANGSTROM
 IRC COORDINATE: 1.852 AMU^1/2*ANGSTROM

  ANGLE =       0.01  COS_ANGLE =       1.00


 IRC COORDINATES OF STEP 36 IN ANGSTROM

  NO.  ATOM        X              Y              Z        Z-ATOM   MASS   TYPE

    1  C         1.747498       0.303181       0.000028       6    12.011  QM
    2  N         1.144492       1.316736       0.000014       7    14.007  QM
    3  H         2.574989      -0.388943       0.000050       1     1.008  QM
    4  N         0.563669      -1.548021      -0.000038       7    14.007  QM
    5  N        -0.562994      -1.548265      -0.000000       7    14.007  QM
    6  C        -1.747630       0.302424       0.000051       6    12.011  QM
    7  N        -1.145066       1.316245      -0.000054       7    14.007  QM
    8  H        -2.574806      -0.390066       0.000147       1     1.008  QM


 RMSQ FORCE :   0.0102255  MAXIMUM :   0.0000100  CONVERGED :NO 
 MAX FORCE  :   0.0226638  MAXIMUM :   0.0000150  CONVERGED :NO 

 NUMBER OF CONSTRAINED OPTIMIZATION CYCLES: 9
 
 TOTAL ENERGY = -295.982187971022
 
 
 CURRENT SPLINE LENGTH: 0.053 AMU^1/2*ANGSTROM
 IRC COORDINATE: 1.905 AMU^1/2*ANGSTROM

  ANGLE =       0.01  COS_ANGLE =       1.00


 IRC COORDINATES OF STEP 37 IN ANGSTROM

  NO.  ATOM        X              Y              Z        Z-ATOM   MASS   TYPE

    1  C         1.754607       0.307190       0.000027       6    12.011  QM
    2  N         1.148431       1.318409       0.000014       7    14.007  QM
    3  H         2.575639      -0.392494       0.000049       1     1.008  QM
    4  N         0.563440      -1.552873      -0.000037       7    14.007  QM
    5  N        -0.562765      -1.553118      -0.000000       7    14.007  QM
    6  C        -1.754741       0.306431       0.000052       6    12.011  QM
    7  N        -1.149004       1.317912      -0.000055       7    14.007  QM
    8  H        -2.575461      -0.393615       0.000150       1     1.008  QM


 RMSQ FORCE :   0.0100987  MAXIMUM :   0.0000100  CONVERGED :NO 
 MAX FORCE  :   0.0223679  MAXIMUM :   0.0000150  CONVERGED :NO 

 NUMBER OF CONSTRAINED OPTIMIZATION CYCLES: 7
 
 TOTAL ENERGY = -295.983583567084
 
 
 CURRENT SPLINE LENGTH: 0.053 AMU^1/2*ANGSTROM
 IRC COORDINATE: 1.958 AMU^1/2*ANGSTROM

  ANGLE =       0.01  COS_ANGLE =       1.00


 IRC COORDINATES OF STEP 38 IN ANGSTROM

  NO.  ATOM        X              Y              Z        Z-ATOM   MASS   TYPE

    1  C         1.761711       0.311178       0.000027       6    12.011  QM
    2  N         1.152389       1.320092       0.000015       7    14.007  QM
    3  H         2.576395      -0.395795       0.000050       1     1.008  QM
    4  N         0.563233      -1.557739      -0.000038       7    14.007  QM
    5  N        -0.562555      -1.557984      -0.000001       7    14.007  QM
    6  C        -1.761844       0.310416       0.000052       6    12.011  QM
    7  N        -1.152964       1.319595      -0.000055       7    14.007  QM
    8  H        -2.576214      -0.396916       0.000150       1     1.008  QM


 RMSQ FORCE :   0.0099614  MAXIMUM :   0.0000100  CONVERGED :NO 
 MAX FORCE  :   0.0220390  MAXIMUM :   0.0000150  CONVERGED :NO 

 NUMBER OF CONSTRAINED OPTIMIZATION CYCLES: 1
 
 TOTAL ENERGY = -295.984960210480
 
 
 CURRENT SPLINE LENGTH: 0.053 AMU^1/2*ANGSTROM
 IRC COORDINATE: 2.011 AMU^1/2*ANGSTROM

  ANGLE =       0.01  COS_ANGLE =       1.00


 IRC COORDINATES OF STEP 39 IN ANGSTROM

  NO.  ATOM        X              Y              Z        Z-ATOM   MASS   TYPE

    1  C         1.768811       0.315150       0.000028       6    12.011  QM
    2  N         1.156362       1.321788       0.000015       7    14.007  QM
    3  H         2.577240      -0.398923       0.000050       1     1.008  QM
    4  N         0.563037      -1.562615      -0.000039       7    14.007  QM
    5  N        -0.562358      -1.562859      -0.000001       7    14.007  QM
    6  C        -1.768943       0.314383       0.000053       6    12.011  QM
    7  N        -1.156940       1.321291      -0.000055       7    14.007  QM
    8  H        -2.577059      -0.400041       0.000150       1     1.008  QM


 RMSQ FORCE :   0.0098165  MAXIMUM :   0.0000100  CONVERGED :NO 
 MAX FORCE  :   0.0216855  MAXIMUM :   0.0000150  CONVERGED :NO 

 NUMBER OF CONSTRAINED OPTIMIZATION CYCLES: 4
 
 TOTAL ENERGY = -295.986316697465
 
 
 CURRENT SPLINE LENGTH: 0.053 AMU^1/2*ANGSTROM
 IRC COORDINATE: 2.064 AMU^1/2*ANGSTROM

  ANGLE =       0.01  COS_ANGLE =       1.00


 IRC COORDINATES OF STEP 40 IN ANGSTROM

  NO.  ATOM        X              Y              Z        Z-ATOM   MASS   TYPE

    1  C         1.775901       0.319107       0.000028       6    12.011  QM
    2  N         1.160355       1.323493       0.000015       7    14.007  QM
    3  H         2.578143      -0.401858       0.000050       1     1.008  QM
    4  N         0.562856      -1.567500      -0.000039       7    14.007  QM
    5  N        -0.562174      -1.567744      -0.000001       7    14.007  QM
    6  C        -1.776035       0.318337       0.000053       6    12.011  QM
    7  N        -1.160934       1.322995      -0.000056       7    14.007  QM
    8  H        -2.577962      -0.402977       0.000152       1     1.008  QM


 RMSQ FORCE :   0.0096629  MAXIMUM :   0.0000100  CONVERGED :NO 
 MAX FORCE  :   0.0213145  MAXIMUM :   0.0000150  CONVERGED :NO 

 NUMBER OF CONSTRAINED OPTIMIZATION CYCLES: 5
 
 TOTAL ENERGY = -295.987651950295
 
 
 CURRENT SPLINE LENGTH: 0.053 AMU^1/2*ANGSTROM
 IRC COORDINATE: 2.117 AMU^1/2*ANGSTROM

  ANGLE =       0.01  COS_ANGLE =       1.00


 IRC COORDINATES OF STEP 41 IN ANGSTROM

  NO.  ATOM        X              Y              Z        Z-ATOM   MASS   TYPE

    1  C         1.782983       0.323044       0.000029       6    12.011  QM
    2  N         1.164368       1.325212       0.000015       7    14.007  QM
    3  H         2.579128      -0.404622       0.000050       1     1.008  QM
    4  N         0.562686      -1.572395      -0.000040       7    14.007  QM
    5  N        -0.562004      -1.572638      -0.000001       7    14.007  QM
    6  C        -1.783120       0.322272       0.000053       6    12.011  QM
    7  N        -1.164947       1.324710      -0.000056       7    14.007  QM
    8  H        -2.578945      -0.405744       0.000155       1     1.008  QM


 RMSQ FORCE :   0.0095029  MAXIMUM :   0.0000100  CONVERGED :NO 
 MAX FORCE  :   0.0209220  MAXIMUM :   0.0000150  CONVERGED :NO 

 NUMBER OF CONSTRAINED OPTIMIZATION CYCLES: 5
 
 TOTAL ENERGY = -295.988964931122
 
 
 CURRENT SPLINE LENGTH: 0.053 AMU^1/2*ANGSTROM
 IRC COORDINATE: 2.170 AMU^1/2*ANGSTROM

  ANGLE =       0.01  COS_ANGLE =       1.00


 IRC COORDINATES OF STEP 42 IN ANGSTROM

  NO.  ATOM        X              Y              Z        Z-ATOM   MASS   TYPE

    1  C         1.790053       0.326963       0.000029       6    12.011  QM
    2  N         1.168406       1.326939       0.000015       7    14.007  QM
    3  H         2.580260      -0.407137       0.000049       1     1.008  QM
    4  N         0.562530      -1.577302      -0.000040       7    14.007  QM
    5  N        -0.561844      -1.577544      -0.000001       7    14.007  QM
    6  C        -1.790192       0.326184       0.000053       6    12.011  QM
    7  N        -1.168985       1.326441      -0.000057       7    14.007  QM
    8  H        -2.580075      -0.408261       0.000154       1     1.008  QM


 RMSQ FORCE :   0.0093363  MAXIMUM :   0.0000100  CONVERGED :NO 
 MAX FORCE  :   0.0205164  MAXIMUM :   0.0000150  CONVERGED :NO 

 NUMBER OF CONSTRAINED OPTIMIZATION CYCLES: 5
 
 TOTAL ENERGY = -295.990254776599
 
 
 CURRENT SPLINE LENGTH: 0.053 AMU^1/2*ANGSTROM
 IRC COORDINATE: 2.223 AMU^1/2*ANGSTROM

  ANGLE =       0.01  COS_ANGLE =       1.00


 IRC COORDINATES OF STEP 43 IN ANGSTROM

  NO.  ATOM        X              Y              Z        Z-ATOM   MASS   TYPE

    1  C         1.797113       0.330861       0.000029       6    12.011  QM
    2  N         1.172463       1.328681       0.000015       7    14.007  QM
    3  H         2.581456      -0.409490       0.000051       1     1.008  QM
    4  N         0.562391      -1.582218      -0.000041       7    14.007  QM
    5  N        -0.561703      -1.582460      -0.000001       7    14.007  QM
    6  C        -1.797254       0.330083       0.000053       6    12.011  QM
    7  N        -1.173043       1.328179      -0.000058       7    14.007  QM
    8  H        -2.581269      -0.410613       0.000158       1     1.008  QM


 RMSQ FORCE :   0.0091643  MAXIMUM :   0.0000100  CONVERGED :NO 
 MAX FORCE  :   0.0200896  MAXIMUM :   0.0000150  CONVERGED :NO 

 NUMBER OF CONSTRAINED OPTIMIZATION CYCLES: 6
 
 TOTAL ENERGY = -295.991520839912
 
 
 CURRENT SPLINE LENGTH: 0.053 AMU^1/2*ANGSTROM
 IRC COORDINATE: 2.275 AMU^1/2*ANGSTROM

  ANGLE =       0.01  COS_ANGLE =       1.00


 IRC COORDINATES OF STEP 44 IN ANGSTROM

  NO.  ATOM        X              Y              Z        Z-ATOM   MASS   TYPE

    1  C         1.804158       0.334741       0.000030       6    12.011  QM
    2  N         1.176547       1.330435       0.000015       7    14.007  QM
    3  H         2.582769      -0.411632       0.000051       1     1.008  QM
    4  N         0.562259      -1.587144      -0.000041       7    14.007  QM
    5  N        -0.561568      -1.587386      -0.000001       7    14.007  QM
    6  C        -1.804300       0.333962       0.000054       6    12.011  QM
    7  N        -1.177128       1.329930      -0.000058       7    14.007  QM
    8  H        -2.582580      -0.412756       0.000160       1     1.008  QM


 RMSQ FORCE :   0.0089878  MAXIMUM :   0.0000100  CONVERGED :NO 
 MAX FORCE  :   0.0196494  MAXIMUM :   0.0000150  CONVERGED :NO 

 NUMBER OF CONSTRAINED OPTIMIZATION CYCLES: 7
 
 TOTAL ENERGY = -295.992762406402
 
 
 CURRENT SPLINE LENGTH: 0.053 AMU^1/2*ANGSTROM
 IRC COORDINATE: 2.328 AMU^1/2*ANGSTROM

  ANGLE =       0.01  COS_ANGLE =       1.00


 IRC COORDINATES OF STEP 45 IN ANGSTROM

  NO.  ATOM        X              Y              Z        Z-ATOM   MASS   TYPE

    1  C         1.811189       0.338598       0.000030       6    12.011  QM
    2  N         1.180656       1.332204       0.000015       7    14.007  QM
    3  H         2.584201      -0.413563       0.000051       1     1.008  QM
    4  N         0.562142      -1.592080      -0.000041       7    14.007  QM
    5  N        -0.561449      -1.592322      -0.000001       7    14.007  QM
    6  C        -1.811330       0.337819       0.000054       6    12.011  QM
    7  N        -1.181240       1.331694      -0.000059       7    14.007  QM
    8  H        -2.584012      -0.414688       0.000162       1     1.008  QM


 RMSQ FORCE :   0.0088065  MAXIMUM :   0.0000100  CONVERGED :NO 
 MAX FORCE  :   0.0192023  MAXIMUM :   0.0000150  CONVERGED :NO 

 NUMBER OF CONSTRAINED OPTIMIZATION CYCLES: 6
 
 TOTAL ENERGY = -295.993978971931
 
 
 CURRENT SPLINE LENGTH: 0.053 AMU^1/2*ANGSTROM
 IRC COORDINATE: 2.381 AMU^1/2*ANGSTROM

  ANGLE =       0.01  COS_ANGLE =       1.00


 IRC COORDINATES OF STEP 46 IN ANGSTROM

  NO.  ATOM        X              Y              Z        Z-ATOM   MASS   TYPE

    1  C         1.818198       0.342440       0.000030       6    12.011  QM
    2  N         1.184794       1.333985       0.000016       7    14.007  QM
    3  H         2.585759      -0.415327       0.000052       1     1.008  QM
    4  N         0.562029      -1.597026      -0.000041       7    14.007  QM
    5  N        -0.561333      -1.597269      -0.000001       7    14.007  QM
    6  C        -1.818341       0.341659       0.000055       6    12.011  QM
    7  N        -1.185378       1.333470      -0.000059       7    14.007  QM
    8  H        -2.585570      -0.416448       0.000165       1     1.008  QM


 RMSQ FORCE :   0.0086234  MAXIMUM :   0.0000100  CONVERGED :NO 
 MAX FORCE  :   0.0187633  MAXIMUM :   0.0000150  CONVERGED :NO 

 NUMBER OF CONSTRAINED OPTIMIZATION CYCLES: 5
 
 TOTAL ENERGY = -295.995170108123
 
 
 CURRENT SPLINE LENGTH: 0.053 AMU^1/2*ANGSTROM
 IRC COORDINATE: 2.434 AMU^1/2*ANGSTROM

  ANGLE =       0.01  COS_ANGLE =       1.00


 IRC COORDINATES OF STEP 47 IN ANGSTROM

  NO.  ATOM        X              Y              Z        Z-ATOM   MASS   TYPE

    1  C         1.825190       0.346259       0.000030       6    12.011  QM
    2  N         1.188962       1.335777       0.000016       7    14.007  QM
    3  H         2.587456      -0.416860       0.000052       1     1.008  QM
    4  N         0.561925      -1.601982      -0.000041       7    14.007  QM
    5  N        -0.561227      -1.602225      -0.000001       7    14.007  QM
    6  C        -1.825334       0.345475       0.000055       6    12.011  QM
    7  N        -1.189548       1.335262      -0.000059       7    14.007  QM
    8  H        -2.587268      -0.417983       0.000166       1     1.008  QM


 RMSQ FORCE :   0.0084370  MAXIMUM :   0.0000100  CONVERGED :NO 
 MAX FORCE  :   0.0183067  MAXIMUM :   0.0000150  CONVERGED :NO 

 NUMBER OF CONSTRAINED OPTIMIZATION CYCLES: 4
 
 TOTAL ENERGY = -295.996335550574
 
 
 CURRENT SPLINE LENGTH: 0.053 AMU^1/2*ANGSTROM
 IRC COORDINATE: 2.487 AMU^1/2*ANGSTROM

  ANGLE =       0.01  COS_ANGLE =       1.00


 IRC COORDINATES OF STEP 48 IN ANGSTROM

  NO.  ATOM        X              Y              Z        Z-ATOM   MASS   TYPE

    1  C         1.832154       0.350050       0.000031       6    12.011  QM
    2  N         1.193163       1.337593       0.000016       7    14.007  QM
    3  H         2.589260      -0.418242       0.000051       1     1.008  QM
    4  N         0.561833      -1.606953      -0.000042       7    14.007  QM
    5  N        -0.561130      -1.607192      -0.000001       7    14.007  QM
    6  C        -1.832303       0.349262       0.000056       6    12.011  QM
    7  N        -1.193750       1.337083      -0.000060       7    14.007  QM
    8  H        -2.589063      -0.419378       0.000172       1     1.008  QM


 RMSQ FORCE :   0.0082494  MAXIMUM :   0.0000100  CONVERGED :NO 
 MAX FORCE  :   0.0178344  MAXIMUM :   0.0000150  CONVERGED :NO 

 NUMBER OF CONSTRAINED OPTIMIZATION CYCLES: 6
 
 TOTAL ENERGY = -295.997475016390
 
 
 CURRENT SPLINE LENGTH: 0.053 AMU^1/2*ANGSTROM
 IRC COORDINATE: 2.540 AMU^1/2*ANGSTROM

  ANGLE =       0.01  COS_ANGLE =       1.00


 IRC COORDINATES OF STEP 49 IN ANGSTROM

  NO.  ATOM        X              Y              Z        Z-ATOM   MASS   TYPE

    1  C         1.839102       0.353820       0.000031       6    12.011  QM
    2  N         1.197392       1.339423       0.000016       7    14.007  QM
    3  H         2.591227      -0.419413       0.000051       1     1.008  QM
    4  N         0.561744      -1.611930      -0.000042       7    14.007  QM
    5  N        -0.561039      -1.612168      -0.000001       7    14.007  QM
    6  C        -1.839253       0.353027       0.000056       6    12.011  QM
    7  N        -1.197979       1.338912      -0.000061       7    14.007  QM
    8  H        -2.591029      -0.420546       0.000172       1     1.008  QM


 RMSQ FORCE :   0.0080604  MAXIMUM :   0.0000100  CONVERGED :NO 
 MAX FORCE  :   0.0173622  MAXIMUM :   0.0000150  CONVERGED :NO 

 NUMBER OF CONSTRAINED OPTIMIZATION CYCLES: 5
 
 TOTAL ENERGY = -295.998588333498
 
 
 CURRENT SPLINE LENGTH: 0.053 AMU^1/2*ANGSTROM
 IRC COORDINATE: 2.593 AMU^1/2*ANGSTROM

  ANGLE =       0.01  COS_ANGLE =       1.00


 IRC COORDINATES OF STEP 50 IN ANGSTROM

  NO.  ATOM        X              Y              Z        Z-ATOM   MASS   TYPE

    1  C         1.846035       0.357571       0.000031       6    12.011  QM
    2  N         1.201643       1.341263       0.000016       7    14.007  QM
    3  H         2.593282      -0.420422       0.000053       1     1.008  QM
    4  N         0.561662      -1.616913      -0.000042       7    14.007  QM
    5  N        -0.560954      -1.617151      -0.000001       7    14.007  QM
    6  C        -1.846192       0.356777       0.000057       6    12.011  QM
    7  N        -1.202228       1.340747      -0.000061       7    14.007  QM
    8  H        -2.593091      -0.421555       0.000175       1     1.008  QM


 RMSQ FORCE :   0.0078700  MAXIMUM :   0.0000100  CONVERGED :NO 
 MAX FORCE  :   0.0168865  MAXIMUM :   0.0000150  CONVERGED :NO 

 NUMBER OF CONSTRAINED OPTIMIZATION CYCLES: 2
 
 TOTAL ENERGY = -295.999675448040
 
 
 CURRENT SPLINE LENGTH: 0.053 AMU^1/2*ANGSTROM
 IRC COORDINATE: 2.646 AMU^1/2*ANGSTROM

  ANGLE =       0.01  COS_ANGLE =       1.00


 IRC COORDINATES OF STEP 51 IN ANGSTROM

  NO.  ATOM        X              Y              Z        Z-ATOM   MASS   TYPE

    1  C         1.852944       0.361296       0.000031       6    12.011  QM
    2  N         1.205936       1.343116       0.000017       7    14.007  QM
    3  H         2.595551      -0.421182       0.000052       1     1.008  QM
    4  N         0.561593      -1.621903      -0.000042       7    14.007  QM
    5  N        -0.560886      -1.622140      -0.000001       7    14.007  QM
    6  C        -1.853096       0.360493       0.000057       6    12.011  QM
    7  N        -1.206523       1.342601      -0.000062       7    14.007  QM
    8  H        -2.595360      -0.422315       0.000173       1     1.008  QM


 RMSQ FORCE :   0.0076795  MAXIMUM :   0.0000100  CONVERGED :NO 
 MAX FORCE  :   0.0164128  MAXIMUM :   0.0000150  CONVERGED :NO 

 NUMBER OF CONSTRAINED OPTIMIZATION CYCLES: 9
 
 TOTAL ENERGY = -296.000736282744
 
 
 CURRENT SPLINE LENGTH: 0.053 AMU^1/2*ANGSTROM
 IRC COORDINATE: 2.699 AMU^1/2*ANGSTROM

  ANGLE =       0.01  COS_ANGLE =       1.00


 IRC COORDINATES OF STEP 52 IN ANGSTROM

  NO.  ATOM        X              Y              Z        Z-ATOM   MASS   TYPE

    1  C         1.859826       0.364996       0.000031       6    12.011  QM
    2  N         1.210255       1.344992       0.000017       7    14.007  QM
    3  H         2.597934      -0.421827       0.000051       1     1.008  QM
    4  N         0.561533      -1.626903      -0.000043       7    14.007  QM
    5  N        -0.560823      -1.627141      -0.000002       7    14.007  QM
    6  C        -1.859976       0.364192       0.000058       6    12.011  QM
    7  N        -1.210845       1.344470      -0.000062       7    14.007  QM
    8  H        -2.597747      -0.422933       0.000175       1     1.008  QM


 RMSQ FORCE :   0.0074900  MAXIMUM :   0.0000100  CONVERGED :NO 
 MAX FORCE  :   0.0159525  MAXIMUM :   0.0000150  CONVERGED :NO 

 NUMBER OF CONSTRAINED OPTIMIZATION CYCLES: 3
 
 TOTAL ENERGY = -296.001770891557
 
 
 CURRENT SPLINE LENGTH: 0.053 AMU^1/2*ANGSTROM
 IRC COORDINATE: 2.752 AMU^1/2*ANGSTROM

  ANGLE =       0.01  COS_ANGLE =       1.00


 IRC COORDINATES OF STEP 53 IN ANGSTROM

  NO.  ATOM        X              Y              Z        Z-ATOM   MASS   TYPE

    1  C         1.866703       0.368676       0.000035       6    12.011  QM
    2  N         1.214589       1.346844       0.000015       7    14.007  QM
    3  H         2.600516      -0.422213       0.000045       1     1.008  QM
    4  N         0.561479      -1.631899      -0.000045       7    14.007  QM
    5  N        -0.560753      -1.632133      -0.000001       7    14.007  QM
    6  C        -1.866853       0.367880       0.000058       6    12.011  QM
    7  N        -1.215197       1.346346      -0.000061       7    14.007  QM
    8  H        -2.600313      -0.423341       0.000168       1     1.008  QM


 RMSQ FORCE :   0.0073002  MAXIMUM :   0.0000100  CONVERGED :NO 
 MAX FORCE  :   0.0154996  MAXIMUM :   0.0000150  CONVERGED :NO 

 NUMBER OF CONSTRAINED OPTIMIZATION CYCLES: 12
 
 TOTAL ENERGY = -296.002779373797
 
 
 CURRENT SPLINE LENGTH: 0.053 AMU^1/2*ANGSTROM
 IRC COORDINATE: 2.805 AMU^1/2*ANGSTROM

  ANGLE =       0.01  COS_ANGLE =       1.00


 IRC COORDINATES OF STEP 54 IN ANGSTROM

  NO.  ATOM        X              Y              Z        Z-ATOM   MASS   TYPE

    1  C         1.873530       0.372327       0.000037       6    12.011  QM
    2  N         1.218972       1.348742       0.000013       7    14.007  QM
    3  H         2.603217      -0.422459       0.000041       1     1.008  QM
    4  N         0.561425      -1.636917      -0.000045       7    14.007  QM
    5  N        -0.560692      -1.637149      -0.000001       7    14.007  QM
    6  C        -1.873681       0.371528       0.000059       6    12.011  QM
    7  N        -1.219587       1.348257      -0.000062       7    14.007  QM
    8  H        -2.603005      -0.423592       0.000165       1     1.008  QM


 RMSQ FORCE :   0.0071120  MAXIMUM :   0.0000100  CONVERGED :NO 
 MAX FORCE  :   0.0150289  MAXIMUM :   0.0000150  CONVERGED :NO 

 NUMBER OF CONSTRAINED OPTIMIZATION CYCLES: 8
 
 TOTAL ENERGY = -296.003761924774
 
 
 CURRENT SPLINE LENGTH: 0.053 AMU^1/2*ANGSTROM
 IRC COORDINATE: 2.858 AMU^1/2*ANGSTROM

  ANGLE =       0.01  COS_ANGLE =       1.00


 IRC COORDINATES OF STEP 55 IN ANGSTROM

  NO.  ATOM        X              Y              Z        Z-ATOM   MASS   TYPE

    1  C         1.880334       0.375950       0.000037       6    12.011  QM
    2  N         1.223394       1.350664       0.000014       7    14.007  QM
    3  H         2.606015      -0.422563       0.000040       1     1.008  QM
    4  N         0.561377      -1.641937      -0.000046       7    14.007  QM
    5  N        -0.560642      -1.642168      -0.000001       7    14.007  QM
    6  C        -1.880483       0.375149       0.000059       6    12.011  QM
    7  N        -1.224012       1.350176      -0.000063       7    14.007  QM
    8  H        -2.605799      -0.423707       0.000163       1     1.008  QM


 RMSQ FORCE :   0.0069247  MAXIMUM :   0.0000100  CONVERGED :NO 
 MAX FORCE  :   0.0145696  MAXIMUM :   0.0000150  CONVERGED :NO 

 NUMBER OF CONSTRAINED OPTIMIZATION CYCLES: 13
 
 TOTAL ENERGY = -296.004718702392
 
 
 CURRENT SPLINE LENGTH: 0.053 AMU^1/2*ANGSTROM
 IRC COORDINATE: 2.910 AMU^1/2*ANGSTROM

  ANGLE =       0.01  COS_ANGLE =       1.00


 IRC COORDINATES OF STEP 56 IN ANGSTROM

  NO.  ATOM        X              Y              Z        Z-ATOM   MASS   TYPE

    1  C         1.887105       0.379552       0.000028       6    12.011  QM
    2  N         1.227848       1.352601       0.000019       7    14.007  QM
    3  H         2.608941      -0.422502       0.000013       1     1.008  QM
    4  N         0.561333      -1.646967      -0.000041       7    14.007  QM
    5  N        -0.560597      -1.647198       0.000002       7    14.007  QM
    6  C        -1.887256       0.378751       0.000048       6    12.011  QM
    7  N        -1.228467       1.352113      -0.000054       7    14.007  QM
    8  H        -2.608721      -0.423664       0.000140       1     1.008  QM


 RMSQ FORCE :   0.0067389  MAXIMUM :   0.0000100  CONVERGED :NO 
 MAX FORCE  :   0.0141176  MAXIMUM :   0.0000150  CONVERGED :NO 

 NUMBER OF CONSTRAINED OPTIMIZATION CYCLES: 4
 
 TOTAL ENERGY = -296.005649961565
 
 
 CURRENT SPLINE LENGTH: 0.053 AMU^1/2*ANGSTROM
 IRC COORDINATE: 2.963 AMU^1/2*ANGSTROM

  ANGLE =       0.01  COS_ANGLE =       1.00


 IRC COORDINATES OF STEP 57 IN ANGSTROM

  NO.  ATOM        X              Y              Z        Z-ATOM   MASS   TYPE

    1  C         1.893842       0.383131       0.000027       6    12.011  QM
    2  N         1.232343       1.354555       0.000019       7    14.007  QM
    3  H         2.612017      -0.422324       0.000018       1     1.008  QM
    4  N         0.561294      -1.652001      -0.000042       7    14.007  QM
    5  N        -0.560554      -1.652233       0.000002       7    14.007  QM
    6  C        -1.894002       0.382320       0.000048       6    12.011  QM
    7  N        -1.232958       1.354067      -0.000055       7    14.007  QM
    8  H        -2.611800      -0.423450       0.000144       1     1.008  QM


 RMSQ FORCE :   0.0065556  MAXIMUM :   0.0000100  CONVERGED :NO 
 MAX FORCE  :   0.0136806  MAXIMUM :   0.0000150  CONVERGED :NO 

 NUMBER OF CONSTRAINED OPTIMIZATION CYCLES: 5
 
 TOTAL ENERGY = -296.006555977930
 
 
 CURRENT SPLINE LENGTH: 0.053 AMU^1/2*ANGSTROM
 IRC COORDINATE: 3.016 AMU^1/2*ANGSTROM

  ANGLE =       0.01  COS_ANGLE =       1.00


 IRC COORDINATES OF STEP 58 IN ANGSTROM

  NO.  ATOM        X              Y              Z        Z-ATOM   MASS   TYPE

    1  C         1.900559       0.386674       0.000027       6    12.011  QM
    2  N         1.236868       1.356529       0.000020       7    14.007  QM
    3  H         2.615233      -0.421953       0.000019       1     1.008  QM
    4  N         0.561265      -1.657038      -0.000041       7    14.007  QM
    5  N        -0.560524      -1.657271       0.000002       7    14.007  QM
    6  C        -1.900716       0.385864       0.000048       6    12.011  QM
    7  N        -1.237487       1.356037      -0.000055       7    14.007  QM
    8  H        -2.615026      -0.423092       0.000145       1     1.008  QM


 RMSQ FORCE :   0.0063743  MAXIMUM :   0.0000100  CONVERGED :NO 
 MAX FORCE  :   0.0132262  MAXIMUM :   0.0000150  CONVERGED :NO 

 NUMBER OF CONSTRAINED OPTIMIZATION CYCLES: 10
 
 TOTAL ENERGY = -296.007437084580
 
 
 CURRENT SPLINE LENGTH: 0.053 AMU^1/2*ANGSTROM
 IRC COORDINATE: 3.069 AMU^1/2*ANGSTROM

  ANGLE =       0.01  COS_ANGLE =       1.00


 IRC COORDINATES OF STEP 59 IN ANGSTROM

  NO.  ATOM        X              Y              Z        Z-ATOM   MASS   TYPE

    1  C         1.907238       0.390199       0.000023       6    12.011  QM
    2  N         1.241431       1.358519       0.000022       7    14.007  QM
    3  H         2.618572      -0.421473       0.000014       1     1.008  QM
    4  N         0.561230      -1.662082      -0.000040       7    14.007  QM
    5  N        -0.560484      -1.662316       0.000002       7    14.007  QM
    6  C        -1.907398       0.389387       0.000044       6    12.011  QM
    7  N        -1.242050       1.358021      -0.000052       7    14.007  QM
    8  H        -2.618364      -0.422594       0.000142       1     1.008  QM


 RMSQ FORCE :   0.0061956  MAXIMUM :   0.0000100  CONVERGED :NO 
 MAX FORCE  :   0.0128136  MAXIMUM :   0.0000150  CONVERGED :NO 

 NUMBER OF CONSTRAINED OPTIMIZATION CYCLES: 7
 
 TOTAL ENERGY = -296.008293600380
 
 
 CURRENT SPLINE LENGTH: 0.053 AMU^1/2*ANGSTROM
 IRC COORDINATE: 3.122 AMU^1/2*ANGSTROM

  ANGLE =       0.01  COS_ANGLE =       1.00


 IRC COORDINATES OF STEP 60 IN ANGSTROM

  NO.  ATOM        X              Y              Z        Z-ATOM   MASS   TYPE

    1  C         1.913888       0.393689       0.000022       6    12.011  QM
    2  N         1.246030       1.360530       0.000023       7    14.007  QM
    3  H         2.622090      -0.420815       0.000015       1     1.008  QM
    4  N         0.561206      -1.667131      -0.000039       7    14.007  QM
    5  N        -0.560460      -1.667365       0.000002       7    14.007  QM
    6  C        -1.914045       0.392875       0.000044       6    12.011  QM
    7  N        -1.246652       1.360029      -0.000052       7    14.007  QM
    8  H        -2.621885      -0.421951       0.000138       1     1.008  QM


 RMSQ FORCE :   0.0060200  MAXIMUM :   0.0000100  CONVERGED :NO 
 MAX FORCE  :   0.0124068  MAXIMUM :   0.0000150  CONVERGED :NO 

 NUMBER OF CONSTRAINED OPTIMIZATION CYCLES: 6
 
 TOTAL ENERGY = -296.009125947444
 
 
 CURRENT SPLINE LENGTH: 0.053 AMU^1/2*ANGSTROM
 IRC COORDINATE: 3.175 AMU^1/2*ANGSTROM

  ANGLE =       0.01  COS_ANGLE =       1.00


 IRC COORDINATES OF STEP 61 IN ANGSTROM

  NO.  ATOM        X              Y              Z        Z-ATOM   MASS   TYPE

    1  C         1.920510       0.397155       0.000022       6    12.011  QM
    2  N         1.250661       1.362556       0.000024       7    14.007  QM
    3  H         2.625704      -0.420043       0.000016       1     1.008  QM
    4  N         0.561177      -1.672184      -0.000040       7    14.007  QM
    5  N        -0.560430      -1.672418       0.000002       7    14.007  QM
    6  C        -1.920668       0.396338       0.000045       6    12.011  QM
    7  N        -1.251283       1.362055      -0.000053       7    14.007  QM
    8  H        -2.625494      -0.421185       0.000138       1     1.008  QM


 RMSQ FORCE :   0.0058468  MAXIMUM :   0.0000100  CONVERGED :NO 
 MAX FORCE  :   0.0119859  MAXIMUM :   0.0000150  CONVERGED :NO 

 NUMBER OF CONSTRAINED OPTIMIZATION CYCLES: 7
 
 TOTAL ENERGY = -296.009934489367
 
 
 CURRENT SPLINE LENGTH: 0.053 AMU^1/2*ANGSTROM
 IRC COORDINATE: 3.228 AMU^1/2*ANGSTROM

  ANGLE =       0.01  COS_ANGLE =       1.00


 IRC COORDINATES OF STEP 62 IN ANGSTROM

  NO.  ATOM        X              Y              Z        Z-ATOM   MASS   TYPE

    1  C         1.927107       0.400592       0.000022       6    12.011  QM
    2  N         1.255321       1.364604       0.000024       7    14.007  QM
    3  H         2.629404      -0.419184       0.000016       1     1.008  QM
    4  N         0.561160      -1.677240      -0.000040       7    14.007  QM
    5  N        -0.560410      -1.677473       0.000002       7    14.007  QM
    6  C        -1.927269       0.399771       0.000045       6    12.011  QM
    7  N        -1.255943       1.364102      -0.000053       7    14.007  QM
    8  H        -2.629187      -0.420327       0.000141       1     1.008  QM


 RMSQ FORCE :   0.0056762  MAXIMUM :   0.0000100  CONVERGED :NO 
 MAX FORCE  :   0.0115747  MAXIMUM :   0.0000150  CONVERGED :NO 

 NUMBER OF CONSTRAINED OPTIMIZATION CYCLES: 5
 
 TOTAL ENERGY = -296.010719650596
 
 
 CURRENT SPLINE LENGTH: 0.053 AMU^1/2*ANGSTROM
 IRC COORDINATE: 3.281 AMU^1/2*ANGSTROM

  ANGLE =       0.01  COS_ANGLE =       1.00


 IRC COORDINATES OF STEP 63 IN ANGSTROM

  NO.  ATOM        X              Y              Z        Z-ATOM   MASS   TYPE

    1  C         1.933672       0.404014       0.000022       6    12.011  QM
    2  N         1.260012       1.366655       0.000025       7    14.007  QM
    3  H         2.633265      -0.418178       0.000015       1     1.008  QM
    4  N         0.561138      -1.682296      -0.000040       7    14.007  QM
    5  N        -0.560383      -1.682532       0.000003       7    14.007  QM
    6  C        -1.933834       0.403193       0.000044       6    12.011  QM
    7  N        -1.260640       1.366149      -0.000052       7    14.007  QM
    8  H        -2.633059      -0.419299       0.000138       1     1.008  QM


 RMSQ FORCE :   0.0055093  MAXIMUM :   0.0000100  CONVERGED :NO 
 MAX FORCE  :   0.0111830  MAXIMUM :   0.0000150  CONVERGED :NO 

 NUMBER OF CONSTRAINED OPTIMIZATION CYCLES: 6
 
 TOTAL ENERGY = -296.011481833489
 
 
 CURRENT SPLINE LENGTH: 0.053 AMU^1/2*ANGSTROM
 IRC COORDINATE: 3.334 AMU^1/2*ANGSTROM

  ANGLE =       0.01  COS_ANGLE =       1.00


 IRC COORDINATES OF STEP 64 IN ANGSTROM

  NO.  ATOM        X              Y              Z        Z-ATOM   MASS   TYPE

    1  C         1.940199       0.407403       0.000021       6    12.011  QM
    2  N         1.264747       1.368732       0.000025       7    14.007  QM
    3  H         2.637214      -0.417045       0.000013       1     1.008  QM
    4  N         0.561120      -1.687358      -0.000040       7    14.007  QM
    5  N        -0.560363      -1.687593       0.000003       7    14.007  QM
    6  C        -1.940366       0.406576       0.000044       6    12.011  QM
    7  N        -1.265373       1.368227      -0.000052       7    14.007  QM
    8  H        -2.637011      -0.418185       0.000137       1     1.008  QM


 RMSQ FORCE :   0.0053450  MAXIMUM :   0.0000100  CONVERGED :NO 
 MAX FORCE  :   0.0107935  MAXIMUM :   0.0000150  CONVERGED :NO 

 NUMBER OF CONSTRAINED OPTIMIZATION CYCLES: 12
 
 TOTAL ENERGY = -296.012221473666
 
 
 CURRENT SPLINE LENGTH: 0.053 AMU^1/2*ANGSTROM
 IRC COORDINATE: 3.387 AMU^1/2*ANGSTROM

  ANGLE =       0.01  COS_ANGLE =       1.00


 IRC COORDINATES OF STEP 65 IN ANGSTROM

  NO.  ATOM        X              Y              Z        Z-ATOM   MASS   TYPE

    1  C         1.946683       0.410783       0.000022       6    12.011  QM
    2  N         1.269527       1.370810       0.000025       7    14.007  QM
    3  H         2.641248      -0.415800       0.000012       1     1.008  QM
    4  N         0.561088      -1.692423      -0.000041       7    14.007  QM
    5  N        -0.560327      -1.692657       0.000004       7    14.007  QM
    6  C        -1.946858       0.409958       0.000043       6    12.011  QM
    7  N        -1.270150       1.370301      -0.000053       7    14.007  QM
    8  H        -2.641034      -0.416971       0.000144       1     1.008  QM


 RMSQ FORCE :   0.0051840  MAXIMUM :   0.0000100  CONVERGED :NO 
 MAX FORCE  :   0.0104777  MAXIMUM :   0.0000150  CONVERGED :NO 

 NUMBER OF CONSTRAINED OPTIMIZATION CYCLES: 7
 
 TOTAL ENERGY = -296.012939036674
 
 
 CURRENT SPLINE LENGTH: 0.053 AMU^1/2*ANGSTROM
 IRC COORDINATE: 3.440 AMU^1/2*ANGSTROM

  ANGLE =       0.01  COS_ANGLE =       1.00


 IRC COORDINATES OF STEP 66 IN ANGSTROM

  NO.  ATOM        X              Y              Z        Z-ATOM   MASS   TYPE

    1  C         1.953160       0.414095       0.000022       6    12.011  QM
    2  N         1.274318       1.372945       0.000026       7    14.007  QM
    3  H         2.645477      -0.414494       0.000012       1     1.008  QM
    4  N         0.561091      -1.697491      -0.000041       7    14.007  QM
    5  N        -0.560328      -1.697725       0.000004       7    14.007  QM
    6  C        -1.953331       0.413269       0.000044       6    12.011  QM
    7  N        -1.274946       1.372431      -0.000053       7    14.007  QM
    8  H        -2.645260      -0.415644       0.000142       1     1.008  QM


 RMSQ FORCE :   0.0050276  MAXIMUM :   0.0000100  CONVERGED :NO 
 MAX FORCE  :   0.0100760  MAXIMUM :   0.0000150  CONVERGED :NO 

 NUMBER OF CONSTRAINED OPTIMIZATION CYCLES: 8
 
 TOTAL ENERGY = -296.013635058479
 
 
 CURRENT SPLINE LENGTH: 0.053 AMU^1/2*ANGSTROM
 IRC COORDINATE: 3.493 AMU^1/2*ANGSTROM

  ANGLE =       0.01  COS_ANGLE =       1.00


 IRC COORDINATES OF STEP 67 IN ANGSTROM

  NO.  ATOM        X              Y              Z        Z-ATOM   MASS   TYPE

    1  C         1.959607       0.417399       0.000020       6    12.011  QM
    2  N         1.279138       1.375086       0.000027       7    14.007  QM
    3  H         2.649760      -0.413121       0.000007       1     1.008  QM
    4  N         0.561081      -1.702562      -0.000039       7    14.007  QM
    5  N        -0.560316      -1.702794       0.000004       7    14.007  QM
    6  C        -1.959770       0.416574       0.000041       6    12.011  QM
    7  N        -1.279774       1.374564      -0.000050       7    14.007  QM
    8  H        -2.649541      -0.414250       0.000138       1     1.008  QM


 RMSQ FORCE :   0.0048746  MAXIMUM :   0.0000100  CONVERGED :NO 
 MAX FORCE  :   0.0097227  MAXIMUM :   0.0000150  CONVERGED :NO 

 NUMBER OF CONSTRAINED OPTIMIZATION CYCLES: 6
 
 TOTAL ENERGY = -296.014309900047
 
 
 CURRENT SPLINE LENGTH: 0.053 AMU^1/2*ANGSTROM
 IRC COORDINATE: 3.545 AMU^1/2*ANGSTROM

  ANGLE =       0.01  COS_ANGLE =       1.00


 IRC COORDINATES OF STEP 68 IN ANGSTROM

  NO.  ATOM        X              Y              Z        Z-ATOM   MASS   TYPE

    1  C         1.966014       0.420685       0.000019       6    12.011  QM
    2  N         1.284005       1.377230       0.000027       7    14.007  QM
    3  H         2.654116      -0.411613       0.000011       1     1.008  QM
    4  N         0.561070      -1.707631      -0.000039       7    14.007  QM
    5  N        -0.560304      -1.707863       0.000004       7    14.007  QM
    6  C        -1.966182       0.419849       0.000042       6    12.011  QM
    7  N        -1.284637       1.376714      -0.000051       7    14.007  QM
    8  H        -2.653902      -0.412761       0.000135       1     1.008  QM


 RMSQ FORCE :   0.0047242  MAXIMUM :   0.0000100  CONVERGED :NO 
 MAX FORCE  :   0.0093728  MAXIMUM :   0.0000150  CONVERGED :NO 

 NUMBER OF CONSTRAINED OPTIMIZATION CYCLES: 5
 
 TOTAL ENERGY = -296.014964031123
 
 
 CURRENT SPLINE LENGTH: 0.053 AMU^1/2*ANGSTROM
 IRC COORDINATE: 3.598 AMU^1/2*ANGSTROM

  ANGLE =       0.01  COS_ANGLE =       1.00


 IRC COORDINATES OF STEP 69 IN ANGSTROM

  NO.  ATOM        X              Y              Z        Z-ATOM   MASS   TYPE

    1  C         1.972384       0.423931       0.000020       6    12.011  QM
    2  N         1.288910       1.379401       0.000028       7    14.007  QM
    3  H         2.658612      -0.409989       0.000008       1     1.008  QM
    4  N         0.561065      -1.712700      -0.000039       7    14.007  QM
    5  N        -0.560297      -1.712932       0.000004       7    14.007  QM
    6  C        -1.972553       0.423093       0.000043       6    12.011  QM
    7  N        -1.289544       1.378884      -0.000052       7    14.007  QM
    8  H        -2.658409      -0.411146       0.000135       1     1.008  QM


 RMSQ FORCE :   0.0045777  MAXIMUM :   0.0000100  CONVERGED :NO 
 MAX FORCE  :   0.0090485  MAXIMUM :   0.0000150  CONVERGED :NO 

 NUMBER OF CONSTRAINED OPTIMIZATION CYCLES: 1
 
 TOTAL ENERGY = -296.015597948269
 
 
 CURRENT SPLINE LENGTH: 0.053 AMU^1/2*ANGSTROM
 IRC COORDINATE: 3.651 AMU^1/2*ANGSTROM

  ANGLE =       0.01  COS_ANGLE =       1.00


 IRC COORDINATES OF STEP 70 IN ANGSTROM

  NO.  ATOM        X              Y              Z        Z-ATOM   MASS   TYPE

    1  C         1.978736       0.427164       0.000019       6    12.011  QM
    2  N         1.293838       1.381582       0.000028       7    14.007  QM
    3  H         2.663148      -0.408355       0.000012       1     1.008  QM
    4  N         0.561055      -1.717770      -0.000039       7    14.007  QM
    5  N        -0.560286      -1.718002       0.000004       7    14.007  QM
    6  C        -1.978906       0.426321       0.000043       6    12.011  QM
    7  N        -1.294471       1.381064      -0.000052       7    14.007  QM
    8  H        -2.662933      -0.409513       0.000136       1     1.008  QM


 RMSQ FORCE :   0.0044346  MAXIMUM :   0.0000100  CONVERGED :NO 
 MAX FORCE  :   0.0087203  MAXIMUM :   0.0000150  CONVERGED :NO 

 NUMBER OF CONSTRAINED OPTIMIZATION CYCLES: 5
 
 TOTAL ENERGY = -296.016212129002
 
 
 CURRENT SPLINE LENGTH: 0.053 AMU^1/2*ANGSTROM
 IRC COORDINATE: 3.704 AMU^1/2*ANGSTROM

  ANGLE =       0.01  COS_ANGLE =       1.00


 IRC COORDINATES OF STEP 71 IN ANGSTROM

  NO.  ATOM        X              Y              Z        Z-ATOM   MASS   TYPE

    1  C         1.985052       0.430363       0.000046       6    12.011  QM
    2  N         1.298795       1.383779       0.000013       7    14.007  QM
    3  H         2.667754      -0.406652       0.000073       1     1.008  QM
    4  N         0.561054      -1.722844      -0.000052       7    14.007  QM
    5  N        -0.560273      -1.723073      -0.000002       7    14.007  QM
    6  C        -1.985222       0.429524       0.000071       6    12.011  QM
    7  N        -1.299443       1.383279      -0.000073       7    14.007  QM
    8  H        -2.667513      -0.407833       0.000203       1     1.008  QM


 RMSQ FORCE :   0.0042953  MAXIMUM :   0.0000100  CONVERGED :NO 
 MAX FORCE  :   0.0084191  MAXIMUM :   0.0000150  CONVERGED :NO 

 NUMBER OF CONSTRAINED OPTIMIZATION CYCLES: 4
 
 TOTAL ENERGY = -296.016807037773
 
 
 CURRENT SPLINE LENGTH: 0.053 AMU^1/2*ANGSTROM
 IRC COORDINATE: 3.757 AMU^1/2*ANGSTROM

  ANGLE =       0.01  COS_ANGLE =       1.00


 IRC COORDINATES OF STEP 72 IN ANGSTROM

  NO.  ATOM        X              Y              Z        Z-ATOM   MASS   TYPE

    1  C         1.991337       0.433530       0.000047       6    12.011  QM
    2  N         1.303795       1.386003       0.000014       7    14.007  QM
    3  H         2.672476      -0.404858       0.000071       1     1.008  QM
    4  N         0.561054      -1.727913      -0.000052       7    14.007  QM
    5  N        -0.560269      -1.728142      -0.000002       7    14.007  QM
    6  C        -1.991506       0.432688       0.000072       6    12.011  QM
    7  N        -1.304448       1.385505      -0.000074       7    14.007  QM
    8  H        -2.672213      -0.406026       0.000209       1     1.008  QM


 RMSQ FORCE :   0.0041593  MAXIMUM :   0.0000100  CONVERGED :NO 
 MAX FORCE  :   0.0081020  MAXIMUM :   0.0000150  CONVERGED :NO 

 NUMBER OF CONSTRAINED OPTIMIZATION CYCLES: 1
 
 TOTAL ENERGY = -296.017383146811
 
 
 CURRENT SPLINE LENGTH: 0.053 AMU^1/2*ANGSTROM
 IRC COORDINATE: 3.810 AMU^1/2*ANGSTROM

  ANGLE =       0.01  COS_ANGLE =       1.00


 IRC COORDINATES OF STEP 73 IN ANGSTROM

  NO.  ATOM        X              Y              Z        Z-ATOM   MASS   TYPE

    1  C         1.997606       0.436683       0.000049       6    12.011  QM
    2  N         1.308811       1.388231       0.000012       7    14.007  QM
    3  H         2.677207      -0.403005       0.000070       1     1.008  QM
    4  N         0.561055      -1.732983      -0.000055       7    14.007  QM
    5  N        -0.560262      -1.733206      -0.000002       7    14.007  QM
    6  C        -1.997790       0.435849       0.000073       6    12.011  QM
    7  N        -1.309463       1.387737      -0.000075       7    14.007  QM
    8  H        -2.676905      -0.404254       0.000206       1     1.008  QM


 RMSQ FORCE :   0.0040263  MAXIMUM :   0.0000100  CONVERGED :NO 
 MAX FORCE  :   0.0078052  MAXIMUM :   0.0000150  CONVERGED :NO 

 NUMBER OF CONSTRAINED OPTIMIZATION CYCLES: 5
 
 TOTAL ENERGY = -296.017940911814
 
 
 CURRENT SPLINE LENGTH: 0.053 AMU^1/2*ANGSTROM
 IRC COORDINATE: 3.863 AMU^1/2*ANGSTROM

  ANGLE =       0.01  COS_ANGLE =       1.00


 IRC COORDINATES OF STEP 74 IN ANGSTROM

  NO.  ATOM        X              Y              Z        Z-ATOM   MASS   TYPE

    1  C         2.003849       0.439819       0.000048       6    12.011  QM
    2  N         1.313854       1.390478       0.000014       7    14.007  QM
    3  H         2.682030      -0.401114       0.000075       1     1.008  QM
    4  N         0.561051      -1.738051      -0.000055       7    14.007  QM
    5  N        -0.560256      -1.738276      -0.000002       7    14.007  QM
    6  C        -2.004033       0.438981       0.000073       6    12.011  QM
    7  N        -1.314507       1.389980      -0.000075       7    14.007  QM
    8  H        -2.681732      -0.402339       0.000205       1     1.008  QM


 RMSQ FORCE :   0.0038971  MAXIMUM :   0.0000100  CONVERGED :NO 
 MAX FORCE  :   0.0075208  MAXIMUM :   0.0000150  CONVERGED :NO 

 NUMBER OF CONSTRAINED OPTIMIZATION CYCLES: 5
 
 TOTAL ENERGY = -296.018480771215
 
 
 CURRENT SPLINE LENGTH: 0.053 AMU^1/2*ANGSTROM
 IRC COORDINATE: 3.916 AMU^1/2*ANGSTROM

  ANGLE =       0.01  COS_ANGLE =       1.00


 IRC COORDINATES OF STEP 75 IN ANGSTROM

  NO.  ATOM        X              Y              Z        Z-ATOM   MASS   TYPE

    1  C         2.010056       0.442932       0.000044       6    12.011  QM
    2  N         1.318914       1.392748       0.000016       7    14.007  QM
    3  H         2.686902      -0.399150       0.000069       1     1.008  QM
    4  N         0.561053      -1.743131      -0.000054       7    14.007  QM
    5  N        -0.560249      -1.743359      -0.000000       7    14.007  QM
    6  C        -2.010247       0.442095       0.000069       6    12.011  QM
    7  N        -1.319567       1.392252      -0.000072       7    14.007  QM
    8  H        -2.686625      -0.400366       0.000192       1     1.008  QM


 RMSQ FORCE :   0.0037712  MAXIMUM :   0.0000100  CONVERGED :NO 
 MAX FORCE  :   0.0072426  MAXIMUM :   0.0000150  CONVERGED :NO 

 NUMBER OF CONSTRAINED OPTIMIZATION CYCLES: 4
 
 TOTAL ENERGY = -296.019003238637
 
 
 CURRENT SPLINE LENGTH: 0.053 AMU^1/2*ANGSTROM
 IRC COORDINATE: 3.969 AMU^1/2*ANGSTROM

  ANGLE =       0.01  COS_ANGLE =       1.00


 IRC COORDINATES OF STEP 76 IN ANGSTROM

  NO.  ATOM        X              Y              Z        Z-ATOM   MASS   TYPE

    1  C         2.016245       0.446013       0.000044       6    12.011  QM
    2  N         1.324021       1.395034       0.000016       7    14.007  QM
    3  H         2.691820      -0.397200       0.000070       1     1.008  QM
    4  N         0.561054      -1.748196      -0.000054       7    14.007  QM
    5  N        -0.560247      -1.748425       0.000000       7    14.007  QM
    6  C        -2.016430       0.445179       0.000069       6    12.011  QM
    7  N        -1.324682       1.394531      -0.000072       7    14.007  QM
    8  H        -2.691549      -0.398398       0.000195       1     1.008  QM


 RMSQ FORCE :   0.0036493  MAXIMUM :   0.0000100  CONVERGED :NO 
 MAX FORCE  :   0.0069892  MAXIMUM :   0.0000150  CONVERGED :NO 

 NUMBER OF CONSTRAINED OPTIMIZATION CYCLES: 5
 
 TOTAL ENERGY = -296.019508720374
 
 
 CURRENT SPLINE LENGTH: 0.053 AMU^1/2*ANGSTROM
 IRC COORDINATE: 4.022 AMU^1/2*ANGSTROM

  ANGLE =       0.01  COS_ANGLE =       1.00


 IRC COORDINATES OF STEP 77 IN ANGSTROM

  NO.  ATOM        X              Y              Z        Z-ATOM   MASS   TYPE

    1  C         2.022408       0.449075       0.000042       6    12.011  QM
    2  N         1.329155       1.397331       0.000018       7    14.007  QM
    3  H         2.696769      -0.395174       0.000065       1     1.008  QM
    4  N         0.561053      -1.753262      -0.000055       7    14.007  QM
    5  N        -0.560244      -1.753491       0.000002       7    14.007  QM
    6  C        -2.022587       0.448244       0.000068       6    12.011  QM
    7  N        -1.329823       1.396819      -0.000072       7    14.007  QM
    8  H        -2.696503      -0.396362       0.000191       1     1.008  QM


 RMSQ FORCE :   0.0035298  MAXIMUM :   0.0000100  CONVERGED :NO 
 MAX FORCE  :   0.0067499  MAXIMUM :   0.0000150  CONVERGED :NO 

 NUMBER OF CONSTRAINED OPTIMIZATION CYCLES: 10
 
 TOTAL ENERGY = -296.019997697755
 
 
 CURRENT SPLINE LENGTH: 0.053 AMU^1/2*ANGSTROM
 IRC COORDINATE: 4.075 AMU^1/2*ANGSTROM

  ANGLE =       0.01  COS_ANGLE =       1.00


 IRC COORDINATES OF STEP 78 IN ANGSTROM

  NO.  ATOM        X              Y              Z        Z-ATOM   MASS   TYPE

    1  C         2.028540       0.452111       0.000041       6    12.011  QM
    2  N         1.334328       1.399643       0.000019       7    14.007  QM
    3  H         2.701785      -0.393105       0.000067       1     1.008  QM
    4  N         0.561056      -1.758321      -0.000055       7    14.007  QM
    5  N        -0.560245      -1.758552       0.000002       7    14.007  QM
    6  C        -2.028728       0.451267       0.000069       6    12.011  QM
    7  N        -1.334989       1.399136      -0.000073       7    14.007  QM
    8  H        -2.701532      -0.394298       0.000195       1     1.008  QM


 RMSQ FORCE :   0.0034140  MAXIMUM :   0.0000100  CONVERGED :NO 
 MAX FORCE  :   0.0064786  MAXIMUM :   0.0000150  CONVERGED :NO 

 NUMBER OF CONSTRAINED OPTIMIZATION CYCLES: 7
 
 TOTAL ENERGY = -296.020470590169
 
 
 CURRENT SPLINE LENGTH: 0.053 AMU^1/2*ANGSTROM
 IRC COORDINATE: 4.128 AMU^1/2*ANGSTROM

  ANGLE =       0.00  COS_ANGLE =       1.00


 IRC COORDINATES OF STEP 79 IN ANGSTROM

  NO.  ATOM        X              Y              Z        Z-ATOM   MASS   TYPE

    1  C         2.034653       0.455117       0.000052       6    12.011  QM
    2  N         1.339538       1.401972       0.000012       7    14.007  QM
    3  H         2.706823      -0.391039       0.000089       1     1.008  QM
    4  N         0.561056      -1.763373      -0.000057       7    14.007  QM
    5  N        -0.560246      -1.763601      -0.000003       7    14.007  QM
    6  C        -2.034839       0.454261       0.000077       6    12.011  QM
    7  N        -1.340198       1.401468      -0.000078       7    14.007  QM
    8  H        -2.706578      -0.392238       0.000231       1     1.008  QM


 RMSQ FORCE :   0.0033015  MAXIMUM :   0.0000100  CONVERGED :NO 
 MAX FORCE  :   0.0062367  MAXIMUM :   0.0000150  CONVERGED :NO 

 NUMBER OF CONSTRAINED OPTIMIZATION CYCLES: 6
 
 TOTAL ENERGY = -296.020927856774
 
 
 CURRENT SPLINE LENGTH: 0.053 AMU^1/2*ANGSTROM
 IRC COORDINATE: 4.180 AMU^1/2*ANGSTROM

  ANGLE =       0.00  COS_ANGLE =       1.00


 IRC COORDINATES OF STEP 80 IN ANGSTROM

  NO.  ATOM        X              Y              Z        Z-ATOM   MASS   TYPE

    1  C         2.040740       0.458104       0.000055       6    12.011  QM
    2  N         1.344767       1.404318       0.000011       7    14.007  QM
    3  H         2.711881      -0.388937       0.000094       1     1.008  QM
    4  N         0.561057      -1.768427      -0.000060       7    14.007  QM
    5  N        -0.560246      -1.768655      -0.000005       7    14.007  QM
    6  C        -2.040926       0.457245       0.000081       6    12.011  QM
    7  N        -1.345428       1.403810      -0.000080       7    14.007  QM
    8  H        -2.711638      -0.390137       0.000235       1     1.008  QM


 RMSQ FORCE :   0.0031919  MAXIMUM :   0.0000100  CONVERGED :NO 
 MAX FORCE  :   0.0060165  MAXIMUM :   0.0000150  CONVERGED :NO 

 NUMBER OF CONSTRAINED OPTIMIZATION CYCLES: 6
 
 TOTAL ENERGY = -296.021369916691
 
 
 CURRENT SPLINE LENGTH: 0.053 AMU^1/2*ANGSTROM
 IRC COORDINATE: 4.233 AMU^1/2*ANGSTROM

  ANGLE =       0.01  COS_ANGLE =       1.00


 IRC COORDINATES OF STEP 81 IN ANGSTROM

  NO.  ATOM        X              Y              Z        Z-ATOM   MASS   TYPE

    1  C         2.046799       0.461067       0.000059       6    12.011  QM
    2  N         1.350031       1.406678       0.000010       7    14.007  QM
    3  H         2.716974      -0.386816       0.000101       1     1.008  QM
    4  N         0.561059      -1.773474      -0.000062       7    14.007  QM
    5  N        -0.560246      -1.773707      -0.000006       7    14.007  QM
    6  C        -2.046999       0.460200       0.000084       6    12.011  QM
    7  N        -1.350681       1.406169      -0.000083       7    14.007  QM
    8  H        -2.716738      -0.388030       0.000248       1     1.008  QM


 RMSQ FORCE :   0.0030857  MAXIMUM :   0.0000100  CONVERGED :NO 
 MAX FORCE  :   0.0058739  MAXIMUM :   0.0000150  CONVERGED :NO 

 NUMBER OF CONSTRAINED OPTIMIZATION CYCLES: 4
 
 TOTAL ENERGY = -296.021797202626
 
 
 CURRENT SPLINE LENGTH: 0.053 AMU^1/2*ANGSTROM
 IRC COORDINATE: 4.286 AMU^1/2*ANGSTROM

  ANGLE =       0.01  COS_ANGLE =       1.00


 IRC COORDINATES OF STEP 82 IN ANGSTROM

  NO.  ATOM        X              Y              Z        Z-ATOM   MASS   TYPE

    1  C         2.052839       0.464004       0.000060       6    12.011  QM
    2  N         1.355314       1.409061       0.000010       7    14.007  QM
    3  H         2.722069      -0.384689       0.000101       1     1.008  QM
    4  N         0.561062      -1.778524      -0.000062       7    14.007  QM
    5  N        -0.560248      -1.778758      -0.000007       7    14.007  QM
    6  C        -2.053032       0.463140       0.000085       6    12.011  QM
    7  N        -1.355971       1.408542      -0.000085       7    14.007  QM
    8  H        -2.721836      -0.385892       0.000249       1     1.008  QM


 RMSQ FORCE :   0.0029821  MAXIMUM :   0.0000100  CONVERGED :NO 
 MAX FORCE  :   0.0056825  MAXIMUM :   0.0000150  CONVERGED :NO 

 NUMBER OF CONSTRAINED OPTIMIZATION CYCLES: 6
 
 TOTAL ENERGY = -296.022210121747
 
 
 CURRENT SPLINE LENGTH: 0.053 AMU^1/2*ANGSTROM
 IRC COORDINATE: 4.339 AMU^1/2*ANGSTROM

  ANGLE =       0.01  COS_ANGLE =       1.00


 IRC COORDINATES OF STEP 83 IN ANGSTROM

  NO.  ATOM        X              Y              Z        Z-ATOM   MASS   TYPE

    1  C         2.058851       0.466919       0.000062       6    12.011  QM
    2  N         1.360646       1.411449       0.000009       7    14.007  QM
    3  H         2.727191      -0.382564       0.000101       1     1.008  QM
    4  N         0.561062      -1.783559      -0.000062       7    14.007  QM
    5  N        -0.560247      -1.783796      -0.000008       7    14.007  QM
    6  C        -2.059050       0.466053       0.000088       6    12.011  QM
    7  N        -1.361297       1.410923      -0.000087       7    14.007  QM
    8  H        -2.726964      -0.383767       0.000258       1     1.008  QM


 RMSQ FORCE :   0.0028819  MAXIMUM :   0.0000100  CONVERGED :NO 
 MAX FORCE  :   0.0055013  MAXIMUM :   0.0000150  CONVERGED :NO 

 NUMBER OF CONSTRAINED OPTIMIZATION CYCLES: 6
 
 TOTAL ENERGY = -296.022609103493
 
 
 CURRENT SPLINE LENGTH: 0.053 AMU^1/2*ANGSTROM
 IRC COORDINATE: 4.392 AMU^1/2*ANGSTROM

  ANGLE =       0.01  COS_ANGLE =       1.00


 IRC COORDINATES OF STEP 84 IN ANGSTROM

  NO.  ATOM        X              Y              Z        Z-ATOM   MASS   TYPE

    1  C         2.064850       0.469816       0.000062       6    12.011  QM
    2  N         1.365973       1.413859       0.000010       7    14.007  QM
    3  H         2.732319      -0.380385       0.000104       1     1.008  QM
    4  N         0.561067      -1.788608      -0.000063       7    14.007  QM
    5  N        -0.560252      -1.788843      -0.000008       7    14.007  QM
    6  C        -2.065046       0.468948       0.000089       6    12.011  QM
    7  N        -1.366628       1.413330      -0.000088       7    14.007  QM
    8  H        -2.732093      -0.381588       0.000255       1     1.008  QM


 RMSQ FORCE :   0.0027838  MAXIMUM :   0.0000100  CONVERGED :NO 
 MAX FORCE  :   0.0053510  MAXIMUM :   0.0000150  CONVERGED :NO 

 NUMBER OF CONSTRAINED OPTIMIZATION CYCLES: 4
 
 TOTAL ENERGY = -296.022994532286
 
 
 CURRENT SPLINE LENGTH: 0.053 AMU^1/2*ANGSTROM
 IRC COORDINATE: 4.445 AMU^1/2*ANGSTROM

  ANGLE =       0.00  COS_ANGLE =       1.00


 IRC COORDINATES OF STEP 85 IN ANGSTROM

  NO.  ATOM        X              Y              Z        Z-ATOM   MASS   TYPE

    1  C         2.070822       0.472701       0.000061       6    12.011  QM
    2  N         1.371327       1.416277       0.000010       7    14.007  QM
    3  H         2.737492      -0.378201       0.000110       1     1.008  QM
    4  N         0.561069      -1.793653      -0.000063       7    14.007  QM
    5  N        -0.560252      -1.793890      -0.000008       7    14.007  QM
    6  C        -2.071021       0.471831       0.000090       6    12.011  QM
    7  N        -1.371982       1.415745      -0.000089       7    14.007  QM
    8  H        -2.737253      -0.379407       0.000255       1     1.008  QM


 RMSQ FORCE :   0.0026891  MAXIMUM :   0.0000100  CONVERGED :NO 
 MAX FORCE  :   0.0051935  MAXIMUM :   0.0000150  CONVERGED :NO 

 NUMBER OF CONSTRAINED OPTIMIZATION CYCLES: 3
 
 TOTAL ENERGY = -296.023366819516
 
 
 CURRENT SPLINE LENGTH: 0.053 AMU^1/2*ANGSTROM
 IRC COORDINATE: 4.498 AMU^1/2*ANGSTROM

  ANGLE =       0.01  COS_ANGLE =       1.00


 IRC COORDINATES OF STEP 86 IN ANGSTROM

  NO.  ATOM        X              Y              Z        Z-ATOM   MASS   TYPE

    1  C         2.076781       0.475565       0.000062       6    12.011  QM
    2  N         1.376698       1.418709       0.000011       7    14.007  QM
    3  H         2.742657      -0.376021       0.000113       1     1.008  QM
    4  N         0.561075      -1.798697      -0.000064       7    14.007  QM
    5  N        -0.560254      -1.798933      -0.000007       7    14.007  QM
    6  C        -2.076985       0.474692       0.000090       6    12.011  QM
    7  N        -1.377353       1.418176      -0.000089       7    14.007  QM
    8  H        -2.742434      -0.377231       0.000256       1     1.008  QM


 RMSQ FORCE :   0.0025974  MAXIMUM :   0.0000100  CONVERGED :NO 
 MAX FORCE  :   0.0050548  MAXIMUM :   0.0000150  CONVERGED :NO 

 NUMBER OF CONSTRAINED OPTIMIZATION CYCLES: 4
 
 TOTAL ENERGY = -296.023726343466
 
 
 CURRENT SPLINE LENGTH: 0.053 AMU^1/2*ANGSTROM
 IRC COORDINATE: 4.551 AMU^1/2*ANGSTROM

  ANGLE =       0.01  COS_ANGLE =       1.00


 IRC COORDINATES OF STEP 87 IN ANGSTROM

  NO.  ATOM        X              Y              Z        Z-ATOM   MASS   TYPE

    1  C         2.082709       0.478399       0.000062       6    12.011  QM
    2  N         1.382112       1.421158       0.000012       7    14.007  QM
    3  H         2.747837      -0.373840       0.000114       1     1.008  QM
    4  N         0.561085      -1.803732      -0.000063       7    14.007  QM
    5  N        -0.560259      -1.803968      -0.000008       7    14.007  QM
    6  C        -2.082912       0.477525       0.000091       6    12.011  QM
    7  N        -1.382771       1.420623      -0.000090       7    14.007  QM
    8  H        -2.747618      -0.375044       0.000256       1     1.008  QM


 RMSQ FORCE :   0.0025083  MAXIMUM :   0.0000100  CONVERGED :NO 
 MAX FORCE  :   0.0049010  MAXIMUM :   0.0000150  CONVERGED :NO 

 NUMBER OF CONSTRAINED OPTIMIZATION CYCLES: 9
 
 TOTAL ENERGY = -296.024073458947
 
 
 CURRENT SPLINE LENGTH: 0.053 AMU^1/2*ANGSTROM
 IRC COORDINATE: 4.604 AMU^1/2*ANGSTROM

  ANGLE =       0.01  COS_ANGLE =       1.00


 IRC COORDINATES OF STEP 88 IN ANGSTROM

  NO.  ATOM        X              Y              Z        Z-ATOM   MASS   TYPE

    1  C         2.088607       0.481212       0.000063       6    12.011  QM
    2  N         1.387562       1.423630       0.000011       7    14.007  QM
    3  H         2.752944      -0.371725       0.000112       1     1.008  QM
    4  N         0.561088      -1.808766      -0.000064       7    14.007  QM
    5  N        -0.560261      -1.809003      -0.000008       7    14.007  QM
    6  C        -2.088811       0.480336       0.000091       6    12.011  QM
    7  N        -1.388221       1.423093      -0.000090       7    14.007  QM
    8  H        -2.752726      -0.372929       0.000261       1     1.008  QM


 RMSQ FORCE :   0.0024219  MAXIMUM :   0.0000100  CONVERGED :NO 
 MAX FORCE  :   0.0047480  MAXIMUM :   0.0000150  CONVERGED :NO 

 NUMBER OF CONSTRAINED OPTIMIZATION CYCLES: 4
 
 TOTAL ENERGY = -296.024408555203
 
 
 CURRENT SPLINE LENGTH: 0.053 AMU^1/2*ANGSTROM
 IRC COORDINATE: 4.657 AMU^1/2*ANGSTROM

  ANGLE =       0.01  COS_ANGLE =       1.00


 IRC COORDINATES OF STEP 89 IN ANGSTROM

  NO.  ATOM        X              Y              Z        Z-ATOM   MASS   TYPE

    1  C         2.094495       0.484015       0.000064       6    12.011  QM
    2  N         1.393016       1.426103       0.000013       7    14.007  QM
    3  H         2.758102      -0.369544       0.000115       1     1.008  QM
    4  N         0.561091      -1.813800      -0.000065       7    14.007  QM
    5  N        -0.560258      -1.814037      -0.000007       7    14.007  QM
    6  C        -2.094701       0.483138       0.000094       6    12.011  QM
    7  N        -1.393680       1.425568      -0.000093       7    14.007  QM
    8  H        -2.757887      -0.370750       0.000263       1     1.008  QM


 RMSQ FORCE :   0.0023378  MAXIMUM :   0.0000100  CONVERGED :NO 
 MAX FORCE  :   0.0046005  MAXIMUM :   0.0000150  CONVERGED :NO 

 NUMBER OF CONSTRAINED OPTIMIZATION CYCLES: 5
 
 TOTAL ENERGY = -296.024731970011
 
 
 CURRENT SPLINE LENGTH: 0.053 AMU^1/2*ANGSTROM
 IRC COORDINATE: 4.710 AMU^1/2*ANGSTROM

  ANGLE =       0.00  COS_ANGLE =       1.00


 IRC COORDINATES OF STEP 90 IN ANGSTROM

  NO.  ATOM        X              Y              Z        Z-ATOM   MASS   TYPE

    1  C         2.100347       0.486772       0.000065       6    12.011  QM
    2  N         1.398531       1.428605       0.000012       7    14.007  QM
    3  H         2.763245      -0.367397       0.000108       1     1.008  QM
    4  N         0.561099      -1.818817      -0.000063       7    14.007  QM
    5  N        -0.560264      -1.819054      -0.000009       7    14.007  QM
    6  C        -2.100556       0.485893       0.000092       6    12.011  QM
    7  N        -1.399193       1.428065      -0.000092       7    14.007  QM
    8  H        -2.763037      -0.368601       0.000270       1     1.008  QM


 RMSQ FORCE :   0.0022565  MAXIMUM :   0.0000100  CONVERGED :NO 
 MAX FORCE  :   0.0044616  MAXIMUM :   0.0000150  CONVERGED :NO 

 NUMBER OF CONSTRAINED OPTIMIZATION CYCLES: 6
 
 TOTAL ENERGY = -296.025044055926
 
 
 CURRENT SPLINE LENGTH: 0.053 AMU^1/2*ANGSTROM
 IRC COORDINATE: 4.763 AMU^1/2*ANGSTROM

  ANGLE =       0.01  COS_ANGLE =       1.00


 IRC COORDINATES OF STEP 91 IN ANGSTROM

  NO.  ATOM        X              Y              Z        Z-ATOM   MASS   TYPE

    1  C         2.106199       0.489540       0.000065       6    12.011  QM
    2  N         1.404027       1.431108       0.000014       7    14.007  QM
    3  H         2.768380      -0.365243       0.000113       1     1.008  QM
    4  N         0.561103      -1.823849      -0.000067       7    14.007  QM
    5  N        -0.560264      -1.824083      -0.000007       7    14.007  QM
    6  C        -2.106403       0.488659       0.000097       6    12.011  QM
    7  N        -1.404698       1.430569      -0.000099       7    14.007  QM
    8  H        -2.768168      -0.366446       0.000277       1     1.008  QM


 RMSQ FORCE :   0.0021775  MAXIMUM :   0.0000100  CONVERGED :NO 
 MAX FORCE  :   0.0043244  MAXIMUM :   0.0000150  CONVERGED :NO 

 NUMBER OF CONSTRAINED OPTIMIZATION CYCLES: 5
 
 TOTAL ENERGY = -296.025345155571
 
 
 CURRENT SPLINE LENGTH: 0.053 AMU^1/2*ANGSTROM
 IRC COORDINATE: 4.816 AMU^1/2*ANGSTROM

  ANGLE =       0.01  COS_ANGLE =       1.00


 IRC COORDINATES OF STEP 92 IN ANGSTROM

  NO.  ATOM        X              Y              Z        Z-ATOM   MASS   TYPE

    1  C         2.112017       0.492277       0.000064       6    12.011  QM
    2  N         1.409567       1.433633       0.000017       7    14.007  QM
    3  H         2.773498      -0.363085       0.000121       1     1.008  QM
    4  N         0.561105      -1.828873      -0.000070       7    14.007  QM
    5  N        -0.560264      -1.829106      -0.000006       7    14.007  QM
    6  C        -2.112221       0.491392       0.000101       6    12.011  QM
    7  N        -1.410239       1.433094      -0.000103       7    14.007  QM
    8  H        -2.773280      -0.364293       0.000274       1     1.008  QM


 RMSQ FORCE :   0.0021006  MAXIMUM :   0.0000100  CONVERGED :NO 
 MAX FORCE  :   0.0041934  MAXIMUM :   0.0000150  CONVERGED :NO 

 NUMBER OF CONSTRAINED OPTIMIZATION CYCLES: 7
 
 TOTAL ENERGY = -296.025635598391
 
 
 CURRENT SPLINE LENGTH: 0.053 AMU^1/2*ANGSTROM
 IRC COORDINATE: 4.868 AMU^1/2*ANGSTROM

  ANGLE =       0.00  COS_ANGLE =       1.00


 IRC COORDINATES OF STEP 93 IN ANGSTROM

  NO.  ATOM        X              Y              Z        Z-ATOM   MASS   TYPE

    1  C         2.117815       0.494994       0.000066       6    12.011  QM
    2  N         1.415130       1.436175       0.000018       7    14.007  QM
    3  H         2.778606      -0.360954       0.000121       1     1.008  QM
    4  N         0.561112      -1.833894      -0.000072       7    14.007  QM
    5  N        -0.560270      -1.834125      -0.000005       7    14.007  QM
    6  C        -2.118020       0.494104       0.000103       6    12.011  QM
    7  N        -1.415803       1.435633      -0.000105       7    14.007  QM
    8  H        -2.778382      -0.362174       0.000280       1     1.008  QM


 RMSQ FORCE :   0.0020264  MAXIMUM :   0.0000100  CONVERGED :NO 
 MAX FORCE  :   0.0040650  MAXIMUM :   0.0000150  CONVERGED :NO 

 NUMBER OF CONSTRAINED OPTIMIZATION CYCLES: 6
 
 TOTAL ENERGY = -296.025915716488
 
 
 CURRENT SPLINE LENGTH: 0.053 AMU^1/2*ANGSTROM
 IRC COORDINATE: 4.921 AMU^1/2*ANGSTROM

  ANGLE =       0.01  COS_ANGLE =       1.00


 IRC COORDINATES OF STEP 94 IN ANGSTROM

  NO.  ATOM        X              Y              Z        Z-ATOM   MASS   TYPE

    1  C         2.123573       0.497700       0.000075       6    12.011  QM
    2  N         1.420707       1.438752       0.000010       7    14.007  QM
    3  H         2.783623      -0.358875       0.000158       1     1.008  QM
    4  N         0.561121      -1.838936      -0.000074       7    14.007  QM
    5  N        -0.560279      -1.839164      -0.000009       7    14.007  QM
    6  C        -2.123777       0.496808       0.000113       6    12.011  QM
    7  N        -1.421381       1.438205      -0.000111       7    14.007  QM
    8  H        -2.783391      -0.360106       0.000294       1     1.008  QM


 RMSQ FORCE :   0.0019545  MAXIMUM :   0.0000100  CONVERGED :NO 
 MAX FORCE  :   0.0039490  MAXIMUM :   0.0000150  CONVERGED :NO 

 NUMBER OF CONSTRAINED OPTIMIZATION CYCLES: 6
 
 TOTAL ENERGY = -296.026185802024
 
 
 CURRENT SPLINE LENGTH: 0.053 AMU^1/2*ANGSTROM
 IRC COORDINATE: 4.974 AMU^1/2*ANGSTROM

  ANGLE =       0.00  COS_ANGLE =       1.00


 IRC COORDINATES OF STEP 95 IN ANGSTROM

  NO.  ATOM        X              Y              Z        Z-ATOM   MASS   TYPE

    1  C         2.129311       0.500343       0.000077       6    12.011  QM
    2  N         1.426359       1.441333       0.000011       7    14.007  QM
    3  H         2.788689      -0.356798       0.000145       1     1.008  QM
    4  N         0.561130      -1.843931      -0.000076       7    14.007  QM
    5  N        -0.560283      -1.844159      -0.000008       7    14.007  QM
    6  C        -2.129519       0.499451       0.000113       6    12.011  QM
    7  N        -1.427035       1.440787      -0.000113       7    14.007  QM
    8  H        -2.788430      -0.358048       0.000307       1     1.008  QM


 RMSQ FORCE :   0.0018849  MAXIMUM :   0.0000100  CONVERGED :NO 
 MAX FORCE  :   0.0038320  MAXIMUM :   0.0000150  CONVERGED :NO 

 NUMBER OF CONSTRAINED OPTIMIZATION CYCLES: 1
 
 TOTAL ENERGY = -296.026446197314
 
 
 CURRENT SPLINE LENGTH: 0.053 AMU^1/2*ANGSTROM
 IRC COORDINATE: 5.027 AMU^1/2*ANGSTROM

  ANGLE =       0.01  COS_ANGLE =       1.00


 IRC COORDINATES OF STEP 96 IN ANGSTROM

  NO.  ATOM        X              Y              Z        Z-ATOM   MASS   TYPE

    1  C         2.135032       0.502997       0.000075       6    12.011  QM
    2  N         1.432005       1.443925       0.000019       7    14.007  QM
    3  H         2.793718      -0.354729       0.000154       1     1.008  QM
    4  N         0.561131      -1.848946      -0.000085       7    14.007  QM
    5  N        -0.560282      -1.849170      -0.000001       7    14.007  QM
    6  C        -2.135235       0.502103       0.000122       6    12.011  QM
    7  N        -1.432687       1.443377      -0.000125       7    14.007  QM
    8  H        -2.793471      -0.355965       0.000314       1     1.008  QM


 RMSQ FORCE :   0.0018175  MAXIMUM :   0.0000100  CONVERGED :NO 
 MAX FORCE  :   0.0037029  MAXIMUM :   0.0000150  CONVERGED :NO 

 NUMBER OF CONSTRAINED OPTIMIZATION CYCLES: 11
 
 TOTAL ENERGY = -296.026697175423
 
 
 CURRENT SPLINE LENGTH: 0.053 AMU^1/2*ANGSTROM
 IRC COORDINATE: 5.080 AMU^1/2*ANGSTROM

  ANGLE =       0.00  COS_ANGLE =       1.00


 IRC COORDINATES OF STEP 97 IN ANGSTROM

  NO.  ATOM        X              Y              Z        Z-ATOM   MASS   TYPE

    1  C         2.140738       0.505609       0.000077       6    12.011  QM
    2  N         1.437703       1.446530       0.000020       7    14.007  QM
    3  H         2.798716      -0.352702       0.000138       1     1.008  QM
    4  N         0.561136      -1.853930      -0.000085       7    14.007  QM
    5  N        -0.560286      -1.854155      -0.000001       7    14.007  QM
    6  C        -2.140938       0.504707       0.000121       6    12.011  QM
    7  N        -1.438388       1.445982      -0.000126       7    14.007  QM
    8  H        -2.798499      -0.353923       0.000333       1     1.008  QM


 RMSQ FORCE :   0.0017521  MAXIMUM :   0.0000100  CONVERGED :NO 
 MAX FORCE  :   0.0035852  MAXIMUM :   0.0000150  CONVERGED :NO 

 NUMBER OF CONSTRAINED OPTIMIZATION CYCLES: 1
 
 TOTAL ENERGY = -296.026939047318
 
 
 CURRENT SPLINE LENGTH: 0.053 AMU^1/2*ANGSTROM
 IRC COORDINATE: 5.133 AMU^1/2*ANGSTROM

  ANGLE =       0.01  COS_ANGLE =       1.00


 IRC COORDINATES OF STEP 98 IN ANGSTROM

  NO.  ATOM        X              Y              Z        Z-ATOM   MASS   TYPE

    1  C         2.146420       0.508197       0.000080       6    12.011  QM
    2  N         1.443435       1.449154       0.000019       7    14.007  QM
    3  H         2.803666      -0.350740       0.000131       1     1.008  QM
    4  N         0.561146      -1.858905      -0.000087       7    14.007  QM
    5  N        -0.560295      -1.859133      -0.000001       7    14.007  QM
    6  C        -2.146631       0.507290       0.000119       6    12.011  QM
    7  N        -1.444112       1.448601      -0.000127       7    14.007  QM
    8  H        -2.803442      -0.351980       0.000358       1     1.008  QM


 RMSQ FORCE :   0.0016892  MAXIMUM :   0.0000100  CONVERGED :NO 
 MAX FORCE  :   0.0034776  MAXIMUM :   0.0000150  CONVERGED :NO 

 NUMBER OF CONSTRAINED OPTIMIZATION CYCLES: 4
 
 TOTAL ENERGY = -296.027172087892
 
 
 CURRENT SPLINE LENGTH: 0.053 AMU^1/2*ANGSTROM
 IRC COORDINATE: 5.186 AMU^1/2*ANGSTROM

  ANGLE =       0.01  COS_ANGLE =       1.00


 IRC COORDINATES OF STEP 99 IN ANGSTROM

  NO.  ATOM        X              Y              Z        Z-ATOM   MASS   TYPE

    1  C         2.152082       0.510790       0.000054       6    12.011  QM
    2  N         1.449158       1.451787       0.000041       7    14.007  QM
    3  H         2.808593      -0.348740       0.000075       1     1.008  QM
    4  N         0.561147      -1.863904      -0.000082       7    14.007  QM
    5  N        -0.560292      -1.864129       0.000010       7    14.007  QM
    6  C        -2.152284       0.509884       0.000101       6    12.011  QM
    7  N        -1.449845       1.451233      -0.000116       7    14.007  QM
    8  H        -2.808371      -0.349959       0.000286       1     1.008  QM


 RMSQ FORCE :   0.0016274  MAXIMUM :   0.0000100  CONVERGED :NO 
 MAX FORCE  :   0.0033572  MAXIMUM :   0.0000150  CONVERGED :NO 

 NUMBER OF CONSTRAINED OPTIMIZATION CYCLES: 6
 
 TOTAL ENERGY = -296.027396587134
 
 
 CURRENT SPLINE LENGTH: 0.053 AMU^1/2*ANGSTROM
 IRC COORDINATE: 5.239 AMU^1/2*ANGSTROM

  ANGLE =       0.01  COS_ANGLE =       1.00


 IRC COORDINATES OF STEP 100 IN ANGSTROM

  NO.  ATOM        X              Y              Z        Z-ATOM   MASS   TYPE

    1  C         2.157706       0.513318       0.000056       6    12.011  QM
    2  N         1.454968       1.454450       0.000042       7    14.007  QM
    3  H         2.813449      -0.346830       0.000045       1     1.008  QM
    4  N         0.561153      -1.868859      -0.000082       7    14.007  QM
    5  N        -0.560297      -1.869091       0.000011       7    14.007  QM
    6  C        -2.157907       0.512400       0.000095       6    12.011  QM
    7  N        -1.455650       1.453889      -0.000115       7    14.007  QM
    8  H        -2.813327      -0.347998       0.000318       1     1.008  QM


 RMSQ FORCE :   0.0015682  MAXIMUM :   0.0000100  CONVERGED :NO 
 MAX FORCE  :   0.0032418  MAXIMUM :   0.0000150  CONVERGED :NO 

 NUMBER OF CONSTRAINED OPTIMIZATION CYCLES: 1
 
 TOTAL ENERGY = -296.027612814321
 
 
 CURRENT SPLINE LENGTH: 0.053 AMU^1/2*ANGSTROM
 IRC COORDINATE: 5.292 AMU^1/2*ANGSTROM

  ANGLE =       0.01  COS_ANGLE =       1.00


 IRC COORDINATES OF STEP 101 IN ANGSTROM

  NO.  ATOM        X              Y              Z        Z-ATOM   MASS   TYPE

    1  C         2.163333       0.515876       0.000046       6    12.011  QM
    2  N         1.460727       1.457101       0.000042       7    14.007  QM
    3  H         2.818382      -0.344862       0.000024       1     1.008  QM
    4  N         0.561159      -1.873847      -0.000073       7    14.007  QM
    5  N        -0.560291      -1.874078       0.000011       7    14.007  QM
    6  C        -2.163548       0.514969       0.000074       6    12.011  QM
    7  N        -1.461414       1.456545      -0.000094       7    14.007  QM
    8  H        -2.818205      -0.346066       0.000271       1     1.008  QM


 RMSQ FORCE :   0.0015109  MAXIMUM :   0.0000100  CONVERGED :NO 
 MAX FORCE  :   0.0031380  MAXIMUM :   0.0000150  CONVERGED :NO 

 NUMBER OF CONSTRAINED OPTIMIZATION CYCLES: 7
 
 TOTAL ENERGY = -296.027821038235
 
 
 CURRENT SPLINE LENGTH: 0.053 AMU^1/2*ANGSTROM
 IRC COORDINATE: 5.345 AMU^1/2*ANGSTROM

  ANGLE =       0.01  COS_ANGLE =       1.00


 IRC COORDINATES OF STEP 102 IN ANGSTROM

  NO.  ATOM        X              Y              Z        Z-ATOM   MASS   TYPE

    1  C         2.168958       0.518397       0.000044       6    12.011  QM
    2  N         1.466526       1.459763       0.000041       7    14.007  QM
    3  H         2.823220      -0.342962       0.000003       1     1.008  QM
    4  N         0.561170      -1.878810      -0.000068       7    14.007  QM
    5  N        -0.560291      -1.879039       0.000011       7    14.007  QM
    6  C        -2.169182       0.517493       0.000063       6    12.011  QM
    7  N        -1.467217       1.459216      -0.000083       7    14.007  QM
    8  H        -2.823033      -0.344189       0.000261       1     1.008  QM


 RMSQ FORCE :   0.0014551  MAXIMUM :   0.0000100  CONVERGED :NO 
 MAX FORCE  :   0.0030602  MAXIMUM :   0.0000150  CONVERGED :NO 

 NUMBER OF CONSTRAINED OPTIMIZATION CYCLES: 4
 
 TOTAL ENERGY = -296.028021499541
 
 
 CURRENT SPLINE LENGTH: 0.053 AMU^1/2*ANGSTROM
 IRC COORDINATE: 5.398 AMU^1/2*ANGSTROM

  ANGLE =       0.01  COS_ANGLE =       1.00


 IRC COORDINATES OF STEP 103 IN ANGSTROM

  NO.  ATOM        X              Y              Z        Z-ATOM   MASS   TYPE

    1  C         2.174532       0.520888       0.000045       6    12.011  QM
    2  N         1.472372       1.462456       0.000037       7    14.007  QM
    3  H         2.828034      -0.341114       0.000017       1     1.008  QM
    4  N         0.561183      -1.883771      -0.000068       7    14.007  QM
    5  N        -0.560296      -1.884000       0.000010       7    14.007  QM
    6  C        -2.174769       0.519990       0.000063       6    12.011  QM
    7  N        -1.473062       1.461909      -0.000081       7    14.007  QM
    8  H        -2.827806      -0.342361       0.000247       1     1.008  QM


 RMSQ FORCE :   0.0014016  MAXIMUM :   0.0000100  CONVERGED :NO 
 MAX FORCE  :   0.0029668  MAXIMUM :   0.0000150  CONVERGED :NO 

 NUMBER OF CONSTRAINED OPTIMIZATION CYCLES: 6
 
 TOTAL ENERGY = -296.028214472712
 
 
 CURRENT SPLINE LENGTH: 0.053 AMU^1/2*ANGSTROM
 IRC COORDINATE: 5.451 AMU^1/2*ANGSTROM

  ANGLE =       0.01  COS_ANGLE =       1.00


 IRC COORDINATES OF STEP 104 IN ANGSTROM

  NO.  ATOM        X              Y              Z        Z-ATOM   MASS   TYPE

    1  C         2.180081       0.523326       0.000052       6    12.011  QM
    2  N         1.478287       1.465169       0.000031       7    14.007  QM
    3  H         2.832775      -0.339308       0.000051       1     1.008  QM
    4  N         0.561183      -1.888699      -0.000068       7    14.007  QM
    5  N        -0.560296      -1.888925       0.000003       7    14.007  QM
    6  C        -2.180305       0.522426       0.000073       6    12.011  QM
    7  N        -1.478987       1.464616      -0.000086       7    14.007  QM
    8  H        -2.832574      -0.340541       0.000250       1     1.008  QM


 RMSQ FORCE :   0.0013494  MAXIMUM :   0.0000100  CONVERGED :NO 
 MAX FORCE  :   0.0028543  MAXIMUM :   0.0000150  CONVERGED :NO 

 NUMBER OF CONSTRAINED OPTIMIZATION CYCLES: 9
 
 TOTAL ENERGY = -296.028400195174
 
 
 CURRENT SPLINE LENGTH: 0.053 AMU^1/2*ANGSTROM
 IRC COORDINATE: 5.503 AMU^1/2*ANGSTROM

  ANGLE =       0.01  COS_ANGLE =       1.00


 IRC COORDINATES OF STEP 105 IN ANGSTROM

  NO.  ATOM        X              Y              Z        Z-ATOM   MASS   TYPE

    1  C         2.185605       0.525743       0.000052       6    12.011  QM
    2  N         1.484231       1.467897       0.000031       7    14.007  QM
    3  H         2.837485      -0.337548       0.000061       1     1.008  QM
    4  N         0.561190      -1.893619      -0.000069       7    14.007  QM
    5  N        -0.560304      -1.893845       0.000003       7    14.007  QM
    6  C        -2.185831       0.524837       0.000076       6    12.011  QM
    7  N        -1.484932       1.467342      -0.000087       7    14.007  QM
    8  H        -2.837256      -0.338794       0.000248       1     1.008  QM


 RMSQ FORCE :   0.0012992  MAXIMUM :   0.0000100  CONVERGED :NO 
 MAX FORCE  :   0.0027618  MAXIMUM :   0.0000150  CONVERGED :NO 

 NUMBER OF CONSTRAINED OPTIMIZATION CYCLES: 9
 
 TOTAL ENERGY = -296.028578921007
 
 
 CURRENT SPLINE LENGTH: 0.053 AMU^1/2*ANGSTROM
 IRC COORDINATE: 5.556 AMU^1/2*ANGSTROM

  ANGLE =       0.01  COS_ANGLE =       1.00


 IRC COORDINATES OF STEP 106 IN ANGSTROM

  NO.  ATOM        X              Y              Z        Z-ATOM   MASS   TYPE

    1  C         2.191105       0.528127       0.000051       6    12.011  QM
    2  N         1.490221       1.470646       0.000031       7    14.007  QM
    3  H         2.842071      -0.335886       0.000057       1     1.008  QM
    4  N         0.561194      -1.898522      -0.000067       7    14.007  QM
    5  N        -0.560310      -1.898750       0.000001       7    14.007  QM
    6  C        -2.191324       0.527211       0.000076       6    12.011  QM
    7  N        -1.490923       1.470087      -0.000087       7    14.007  QM
    8  H        -2.841893      -0.337101       0.000242       1     1.008  QM


 RMSQ FORCE :   0.0012505  MAXIMUM :   0.0000100  CONVERGED :NO 
 MAX FORCE  :   0.0026717  MAXIMUM :   0.0000150  CONVERGED :NO 

 NUMBER OF CONSTRAINED OPTIMIZATION CYCLES: 1
 
 TOTAL ENERGY = -296.028750870695
 
 
 CURRENT SPLINE LENGTH: 0.053 AMU^1/2*ANGSTROM
 IRC COORDINATE: 5.609 AMU^1/2*ANGSTROM

  ANGLE =       0.01  COS_ANGLE =       1.00


 IRC COORDINATES OF STEP 107 IN ANGSTROM

  NO.  ATOM        X              Y              Z        Z-ATOM   MASS   TYPE

    1  C         2.196587       0.530488       0.000051       6    12.011  QM
    2  N         1.496237       1.473405       0.000033       7    14.007  QM
    3  H         2.846637      -0.334250       0.000054       1     1.008  QM
    4  N         0.561198      -1.903413      -0.000067       7    14.007  QM
    5  N        -0.560315      -1.903642       0.000001       7    14.007  QM
    6  C        -2.196809       0.529569       0.000077       6    12.011  QM
    7  N        -1.496937       1.472841      -0.000088       7    14.007  QM
    8  H        -2.846426      -0.335492       0.000242       1     1.008  QM


 RMSQ FORCE :   0.0012035  MAXIMUM :   0.0000100  CONVERGED :NO 
 MAX FORCE  :   0.0025872  MAXIMUM :   0.0000150  CONVERGED :NO 

 NUMBER OF CONSTRAINED OPTIMIZATION CYCLES: 4
 
 TOTAL ENERGY = -296.028916278981
 
 
 CURRENT SPLINE LENGTH: 0.053 AMU^1/2*ANGSTROM
 IRC COORDINATE: 5.662 AMU^1/2*ANGSTROM

  ANGLE =       0.01  COS_ANGLE =       1.00


 IRC COORDINATES OF STEP 108 IN ANGSTROM

  NO.  ATOM        X              Y              Z        Z-ATOM   MASS   TYPE

    1  C         2.202019       0.532781       0.000043       6    12.011  QM
    2  N         1.502343       1.476202       0.000042       7    14.007  QM
    3  H         2.851040      -0.332747       0.000035       1     1.008  QM
    4  N         0.561201      -1.908266      -0.000066       7    14.007  QM
    5  N        -0.560325      -1.908505       0.000003       7    14.007  QM
    6  C        -2.202233       0.531849       0.000079       6    12.011  QM
    7  N        -1.503038       1.475626      -0.000094       7    14.007  QM
    8  H        -2.850887      -0.333947       0.000232       1     1.008  QM


 RMSQ FORCE :   0.0011578  MAXIMUM :   0.0000100  CONVERGED :NO 
 MAX FORCE  :   0.0025043  MAXIMUM :   0.0000150  CONVERGED :NO 

 NUMBER OF CONSTRAINED OPTIMIZATION CYCLES: 1
 
 TOTAL ENERGY = -296.029075363139
 
 
 CURRENT SPLINE LENGTH: 0.053 AMU^1/2*ANGSTROM
 IRC COORDINATE: 5.715 AMU^1/2*ANGSTROM

  ANGLE =       0.01  COS_ANGLE =       1.00


 IRC COORDINATES OF STEP 109 IN ANGSTROM

  NO.  ATOM        X              Y              Z        Z-ATOM   MASS   TYPE

    1  C         2.207489       0.535166       0.000038       6    12.011  QM
    2  N         1.508340       1.478966       0.000057       7    14.007  QM
    3  H         2.855534      -0.331134       0.000037       1     1.008  QM
    4  N         0.561198      -1.913174      -0.000083       7    14.007  QM
    5  N        -0.560325      -1.913436       0.000016       7    14.007  QM
    6  C        -2.207709       0.534235       0.000082       6    12.011  QM
    7  N        -1.509033       1.478392      -0.000110       7    14.007  QM
    8  H        -2.855304      -0.332392       0.000321       1     1.008  QM


 RMSQ FORCE :   0.0011135  MAXIMUM :   0.0000100  CONVERGED :NO 
 MAX FORCE  :   0.0024202  MAXIMUM :   0.0000150  CONVERGED :NO 

 NUMBER OF CONSTRAINED OPTIMIZATION CYCLES: 4
 
 TOTAL ENERGY = -296.029228358801
 
 
 CURRENT SPLINE LENGTH: 0.053 AMU^1/2*ANGSTROM
 IRC COORDINATE: 5.768 AMU^1/2*ANGSTROM

  ANGLE =       0.02  COS_ANGLE =       1.00


 IRC COORDINATES OF STEP 110 IN ANGSTROM

  NO.  ATOM        X              Y              Z        Z-ATOM   MASS   TYPE

    1  C         2.212878       0.537382       0.000033       6    12.011  QM
    2  N         1.514542       1.481795       0.000079       7    14.007  QM
    3  H         2.859887      -0.329738       0.000052       1     1.008  QM
    4  N         0.561199      -1.917977      -0.000103       7    14.007  QM
    5  N        -0.560344      -1.918243       0.000028       7    14.007  QM
    6  C        -2.213090       0.536431       0.000115       6    12.011  QM
    7  N        -1.515220       1.481199      -0.000150       7    14.007  QM
    8  H        -2.859700      -0.330988       0.000341       1     1.008  QM


 RMSQ FORCE :   0.0010718  MAXIMUM :   0.0000100  CONVERGED :NO 
 MAX FORCE  :   0.0023522  MAXIMUM :   0.0000150  CONVERGED :NO 

 NUMBER OF CONSTRAINED OPTIMIZATION CYCLES: 6
 
 TOTAL ENERGY = -296.029375420707
 
 
 CURRENT SPLINE LENGTH: 0.053 AMU^1/2*ANGSTROM
 IRC COORDINATE: 5.821 AMU^1/2*ANGSTROM

  ANGLE =       0.02  COS_ANGLE =       1.00


 IRC COORDINATES OF STEP 111 IN ANGSTROM

  NO.  ATOM        X              Y              Z        Z-ATOM   MASS   TYPE

    1  C         2.218254       0.539588       0.000057       6    12.011  QM
    2  N         1.520762       1.484616       0.000079       7    14.007  QM
    3  H         2.864202      -0.328338       0.000065       1     1.008  QM
    4  N         0.561195      -1.922773      -0.000125       7    14.007  QM
    5  N        -0.560347      -1.923036       0.000030       7    14.007  QM
    6  C        -2.218464       0.538629       0.000153       6    12.011  QM
    7  N        -1.521434       1.484001      -0.000194       7    14.007  QM
    8  H        -2.864018      -0.329589       0.000458       1     1.008  QM


 RMSQ FORCE :   0.0010305  MAXIMUM :   0.0000100  CONVERGED :NO 
 MAX FORCE  :   0.0022553  MAXIMUM :   0.0000150  CONVERGED :NO 

 NUMBER OF CONSTRAINED OPTIMIZATION CYCLES: 7
 
 TOTAL ENERGY = -296.029516798496
 
 
 CURRENT SPLINE LENGTH: 0.053 AMU^1/2*ANGSTROM
 IRC COORDINATE: 5.874 AMU^1/2*ANGSTROM

  ANGLE =       0.01  COS_ANGLE =       1.00


 IRC COORDINATES OF STEP 112 IN ANGSTROM

  NO.  ATOM        X              Y              Z        Z-ATOM   MASS   TYPE

    1  C         2.223596       0.541789       0.000102       6    12.011  QM
    2  N         1.526973       1.487461       0.000041       7    14.007  QM
    3  H         2.868449      -0.326985       0.000115       1     1.008  QM
    4  N         0.561201      -1.927595      -0.000124       7    14.007  QM
    5  N        -0.560351      -1.927855       0.000008       7    14.007  QM
    6  C        -2.223810       0.540828       0.000177       6    12.011  QM
    7  N        -1.527644       1.486844      -0.000203       7    14.007  QM
    8  H        -2.868248      -0.328258       0.000556       1     1.008  QM


 RMSQ FORCE :   0.0009911  MAXIMUM :   0.0000100  CONVERGED :NO 
 MAX FORCE  :   0.0021876  MAXIMUM :   0.0000150  CONVERGED :NO 

 NUMBER OF CONSTRAINED OPTIMIZATION CYCLES: 10
 
 TOTAL ENERGY = -296.029652688390
 
 
 CURRENT SPLINE LENGTH: 0.053 AMU^1/2*ANGSTROM
 IRC COORDINATE: 5.927 AMU^1/2*ANGSTROM

  ANGLE =       0.02  COS_ANGLE =       1.00


 IRC COORDINATES OF STEP 113 IN ANGSTROM

  NO.  ATOM        X              Y              Z        Z-ATOM   MASS   TYPE

    1  C         2.228929       0.543975       0.000076       6    12.011  QM
    2  N         1.533200       1.490316       0.000054       7    14.007  QM
    3  H         2.872676      -0.325658       0.000065       1     1.008  QM
    4  N         0.561212      -1.932406      -0.000107       7    14.007  QM
    5  N        -0.560363      -1.932669       0.000009       7    14.007  QM
    6  C        -2.229148       0.543016       0.000148       6    12.011  QM
    7  N        -1.533868       1.489687      -0.000178       7    14.007  QM
    8  H        -2.872470      -0.326942       0.000468       1     1.008  QM


 RMSQ FORCE :   0.0009533  MAXIMUM :   0.0000100  CONVERGED :NO 
 MAX FORCE  :   0.0021204  MAXIMUM :   0.0000150  CONVERGED :NO 

 NUMBER OF CONSTRAINED OPTIMIZATION CYCLES: 5
 
 TOTAL ENERGY = -296.029783269837
 
 
 CURRENT SPLINE LENGTH: 0.053 AMU^1/2*ANGSTROM
 IRC COORDINATE: 5.980 AMU^1/2*ANGSTROM

  ANGLE =       0.02  COS_ANGLE =       1.00


 IRC COORDINATES OF STEP 114 IN ANGSTROM

  NO.  ATOM        X              Y              Z        Z-ATOM   MASS   TYPE

    1  C         2.234230       0.546136       0.000092       6    12.011  QM
    2  N         1.539483       1.493186       0.000036       7    14.007  QM
    3  H         2.876748      -0.324455       0.000119       1     1.008  QM
    4  N         0.561205      -1.937196      -0.000102       7    14.007  QM
    5  N        -0.560365      -1.937462      -0.000006       7    14.007  QM
    6  C        -2.234450       0.545168       0.000159       6    12.011  QM
    7  N        -1.540144       1.492544      -0.000179       7    14.007  QM
    8  H        -2.876494      -0.325757       0.000495       1     1.008  QM


 RMSQ FORCE :   0.0009163  MAXIMUM :   0.0000100  CONVERGED :NO 
 MAX FORCE  :   0.0020444  MAXIMUM :   0.0000150  CONVERGED :NO 

 NUMBER OF CONSTRAINED OPTIMIZATION CYCLES: 4
 
 TOTAL ENERGY = -296.029908726845
 
 
 CURRENT SPLINE LENGTH: 0.053 AMU^1/2*ANGSTROM
 IRC COORDINATE: 6.033 AMU^1/2*ANGSTROM

  ANGLE =       0.01  COS_ANGLE =       1.00


 IRC COORDINATES OF STEP 115 IN ANGSTROM

  NO.  ATOM        X              Y              Z        Z-ATOM   MASS   TYPE

    1  C         2.239495       0.548280       0.000058       6    12.011  QM
    2  N         1.545762       1.496080       0.000056       7    14.007  QM
    3  H         2.880804      -0.323216       0.000057       1     1.008  QM
    4  N         0.561212      -1.942008      -0.000086       7    14.007  QM
    5  N        -0.560366      -1.942272       0.000001       7    14.007  QM
    6  C        -2.239711       0.547307       0.000127       6    12.011  QM
    7  N        -1.546426       1.495433      -0.000150       7    14.007  QM
    8  H        -2.880637      -0.324452       0.000377       1     1.008  QM


 RMSQ FORCE :   0.0008806  MAXIMUM :   0.0000100  CONVERGED :NO 
 MAX FORCE  :   0.0019793  MAXIMUM :   0.0000150  CONVERGED :NO 

 NUMBER OF CONSTRAINED OPTIMIZATION CYCLES: 7
 
 TOTAL ENERGY = -296.030029237871
 
 
 CURRENT SPLINE LENGTH: 0.053 AMU^1/2*ANGSTROM
 IRC COORDINATE: 6.086 AMU^1/2*ANGSTROM

  ANGLE =       0.02  COS_ANGLE =       1.00


 IRC COORDINATES OF STEP 116 IN ANGSTROM

  NO.  ATOM        X              Y              Z        Z-ATOM   MASS   TYPE

    1  C         2.244722       0.550413       0.000078       6    12.011  QM
    2  N         1.552053       1.498988       0.000046       7    14.007  QM
    3  H         2.884798      -0.322000       0.000114       1     1.008  QM
    4  N         0.561224      -1.946832      -0.000100       7    14.007  QM
    5  N        -0.560365      -1.947091      -0.000000       7    14.007  QM
    6  C        -2.244943       0.549445       0.000154       6    12.011  QM
    7  N        -1.552722       1.498346      -0.000175       7    14.007  QM
    8  H        -2.884672      -0.323232       0.000448       1     1.008  QM


 RMSQ FORCE :   0.0008462  MAXIMUM :   0.0000100  CONVERGED :NO 
 MAX FORCE  :   0.0019075  MAXIMUM :   0.0000150  CONVERGED :NO 

 NUMBER OF CONSTRAINED OPTIMIZATION CYCLES: 7
 
 TOTAL ENERGY = -296.030144971647
 
 
 CURRENT SPLINE LENGTH: 0.053 AMU^1/2*ANGSTROM
 IRC COORDINATE: 6.138 AMU^1/2*ANGSTROM

  ANGLE =       0.02  COS_ANGLE =       1.00


 IRC COORDINATES OF STEP 117 IN ANGSTROM

  NO.  ATOM        X              Y              Z        Z-ATOM   MASS   TYPE

    1  C         2.249931       0.552483      -0.000015       6    12.011  QM
    2  N         1.558430       1.501906       0.000095       7    14.007  QM
    3  H         2.888772      -0.320879      -0.000112       1     1.008  QM
    4  N         0.561223      -1.951588      -0.000044       7    14.007  QM
    5  N        -0.560368      -1.951853       0.000012       7    14.007  QM
    6  C        -2.250165       0.551514       0.000039       6    12.011  QM
    7  N        -1.559091       1.501254      -0.000074       7    14.007  QM
    8  H        -2.888575      -0.322133       0.000136       1     1.008  QM


 RMSQ FORCE :   0.0008131  MAXIMUM :   0.0000100  CONVERGED :NO 
 MAX FORCE  :   0.0018443  MAXIMUM :   0.0000150  CONVERGED :NO 

 NUMBER OF CONSTRAINED OPTIMIZATION CYCLES: 6
 
 TOTAL ENERGY = -296.030256091391
 
 
 CURRENT SPLINE LENGTH: 0.053 AMU^1/2*ANGSTROM
 IRC COORDINATE: 6.191 AMU^1/2*ANGSTROM

  ANGLE =       0.02  COS_ANGLE =       1.00


 IRC COORDINATES OF STEP 118 IN ANGSTROM

  NO.  ATOM        X              Y              Z        Z-ATOM   MASS   TYPE

    1  C         2.255066       0.554517      -0.000125       6    12.011  QM
    2  N         1.564862       1.504879       0.000166       7    14.007  QM
    3  H         2.892371      -0.319968      -0.000392       1     1.008  QM
    4  N         0.561229      -1.956357      -0.000000       7    14.007  QM
    5  N        -0.560369      -1.956608       0.000044       7    14.007  QM
    6  C        -2.255301       0.553538      -0.000076       6    12.011  QM
    7  N        -1.565511       1.504205       0.000013       7    14.007  QM
    8  H        -2.892386      -0.321126      -0.000170       1     1.008  QM


 RMSQ FORCE :   0.0007811  MAXIMUM :   0.0000100  CONVERGED :NO 
 MAX FORCE  :   0.0017765  MAXIMUM :   0.0000150  CONVERGED :NO 

 NUMBER OF CONSTRAINED OPTIMIZATION CYCLES: 6
 
 TOTAL ENERGY = -296.030362770933
 
 
 CURRENT SPLINE LENGTH: 0.053 AMU^1/2*ANGSTROM
 IRC COORDINATE: 6.244 AMU^1/2*ANGSTROM

  ANGLE =       0.02  COS_ANGLE =       1.00


 IRC COORDINATES OF STEP 119 IN ANGSTROM

  NO.  ATOM        X              Y              Z        Z-ATOM   MASS   TYPE

    1  C         2.260218       0.556469      -0.000117       6    12.011  QM
    2  N         1.571374       1.507826       0.000166       7    14.007  QM
    3  H         2.896132      -0.319070      -0.000372       1     1.008  QM
    4  N         0.561232      -1.961024      -0.000007       7    14.007  QM
    5  N        -0.560379      -1.961283       0.000042       7    14.007  QM
    6  C        -2.260460       0.555494      -0.000064       6    12.011  QM
    7  N        -1.572018       1.507143      -0.000001       7    14.007  QM
    8  H        -2.896024      -0.320295      -0.000119       1     1.008  QM


 RMSQ FORCE :   0.0007505  MAXIMUM :   0.0000100  CONVERGED :NO 
 MAX FORCE  :   0.0017229  MAXIMUM :   0.0000150  CONVERGED :NO 

 NUMBER OF CONSTRAINED OPTIMIZATION CYCLES: 6
 
 TOTAL ENERGY = -296.030465194307
 
 
 CURRENT SPLINE LENGTH: 0.053 AMU^1/2*ANGSTROM
 IRC COORDINATE: 6.297 AMU^1/2*ANGSTROM

  ANGLE =       0.01  COS_ANGLE =       1.00


 IRC COORDINATES OF STEP 120 IN ANGSTROM

  NO.  ATOM        X              Y              Z        Z-ATOM   MASS   TYPE

    1  C         2.265330       0.558382      -0.000128       6    12.011  QM
    2  N         1.577927       1.510785       0.000182       7    14.007  QM
    3  H         2.899767      -0.318254      -0.000423       1     1.008  QM
    4  N         0.561240      -1.965681      -0.000011       7    14.007  QM
    5  N        -0.560382      -1.965930       0.000051       7    14.007  QM
    6  C        -2.265569       0.557407      -0.000066       6    12.011  QM
    7  N        -1.578583       1.510111      -0.000006       7    14.007  QM
    8  H        -2.899617      -0.319515      -0.000131       1     1.008  QM


 RMSQ FORCE :   0.0007211  MAXIMUM :   0.0000100  CONVERGED :NO 
 MAX FORCE  :   0.0016687  MAXIMUM :   0.0000150  CONVERGED :NO 

 NUMBER OF CONSTRAINED OPTIMIZATION CYCLES: 7
 
 TOTAL ENERGY = -296.030563511940
 
 
 CURRENT SPLINE LENGTH: 0.053 AMU^1/2*ANGSTROM
 IRC COORDINATE: 6.350 AMU^1/2*ANGSTROM

  ANGLE =       0.02  COS_ANGLE =       1.00


 IRC COORDINATES OF STEP 121 IN ANGSTROM

  NO.  ATOM        X              Y              Z        Z-ATOM   MASS   TYPE

    1  C         2.270445       0.560347      -0.000125       6    12.011  QM
    2  N         1.584439       1.513747       0.000165       7    14.007  QM
    3  H         2.903414      -0.317388      -0.000383       1     1.008  QM
    4  N         0.561244      -1.970374       0.000003       7    14.007  QM
    5  N        -0.560383      -1.970629       0.000039       7    14.007  QM
    6  C        -2.270692       0.559371      -0.000085       6    12.011  QM
    7  N        -1.585087       1.513062       0.000018       7    14.007  QM
    8  H        -2.903321      -0.318614      -0.000133       1     1.008  QM


 RMSQ FORCE :   0.0006928  MAXIMUM :   0.0000100  CONVERGED :NO 
 MAX FORCE  :   0.0016079  MAXIMUM :   0.0000150  CONVERGED :NO 

 NUMBER OF CONSTRAINED OPTIMIZATION CYCLES: 11
 
 TOTAL ENERGY = -296.030657888691
 
 
 CURRENT SPLINE LENGTH: 0.053 AMU^1/2*ANGSTROM
 IRC COORDINATE: 6.403 AMU^1/2*ANGSTROM

  ANGLE =       0.02  COS_ANGLE =       1.00


 IRC COORDINATES OF STEP 122 IN ANGSTROM

  NO.  ATOM        X              Y              Z        Z-ATOM   MASS   TYPE

    1  C         2.275465       0.562186      -0.000120       6    12.011  QM
    2  N         1.591089       1.516755       0.000163       7    14.007  QM
    3  H         2.906747      -0.316770      -0.000371       1     1.008  QM
    4  N         0.561244      -1.974996       0.000001       7    14.007  QM
    5  N        -0.560382      -1.975249       0.000035       7    14.007  QM
    6  C        -2.275713       0.561212      -0.000071       6    12.011  QM
    7  N        -1.591739       1.516070       0.000009       7    14.007  QM
    8  H        -2.906624      -0.318008      -0.000135       1     1.008  QM


 RMSQ FORCE :   0.0006648  MAXIMUM :   0.0000100  CONVERGED :NO 
 MAX FORCE  :   0.0015506  MAXIMUM :   0.0000150  CONVERGED :NO 

 NUMBER OF CONSTRAINED OPTIMIZATION CYCLES: 14
 
 TOTAL ENERGY = -296.030748465885
 
 
 CURRENT SPLINE LENGTH: 0.053 AMU^1/2*ANGSTROM
 IRC COORDINATE: 6.456 AMU^1/2*ANGSTROM

  ANGLE =       0.02  COS_ANGLE =       1.00


 IRC COORDINATES OF STEP 123 IN ANGSTROM

  NO.  ATOM        X              Y              Z        Z-ATOM   MASS   TYPE

    1  C         2.280539       0.563962      -0.000081       6    12.011  QM
    2  N         1.597806       1.519714       0.000081       7    14.007  QM
    3  H         2.910232      -0.316162      -0.000290       1     1.008  QM
    4  N         0.561253      -1.979509       0.000064       7    14.007  QM
    5  N        -0.560384      -1.979767      -0.000024       7    14.007  QM
    6  C        -2.280799       0.562990      -0.000122       6    12.011  QM
    7  N        -1.598451       1.519020       0.000099       7    14.007  QM
    8  H        -2.910140      -0.317379      -0.000214       1     1.008  QM


 RMSQ FORCE :   0.0006387  MAXIMUM :   0.0000100  CONVERGED :NO 
 MAX FORCE  :   0.0015072  MAXIMUM :   0.0000150  CONVERGED :NO 

 NUMBER OF CONSTRAINED OPTIMIZATION CYCLES: 6
 
 TOTAL ENERGY = -296.030835371168
 
 
 CURRENT SPLINE LENGTH: 0.053 AMU^1/2*ANGSTROM
 IRC COORDINATE: 6.509 AMU^1/2*ANGSTROM

  ANGLE =       0.03  COS_ANGLE =       1.00


 IRC COORDINATES OF STEP 124 IN ANGSTROM

  NO.  ATOM        X              Y              Z        Z-ATOM   MASS   TYPE

    1  C         2.285529       0.565785      -0.000096       6    12.011  QM
    2  N         1.604483       1.522739       0.000083       7    14.007  QM
    3  H         2.913389      -0.315640      -0.000283       1     1.008  QM
    4  N         0.561259      -1.984124       0.000074       7    14.007  QM
    5  N        -0.560385      -1.984383      -0.000025       7    14.007  QM
    6  C        -2.285792       0.564812      -0.000133       6    12.011  QM
    7  N        -1.605128       1.522039       0.000117       7    14.007  QM
    8  H        -2.913311      -0.316856      -0.000320       1     1.008  QM


 RMSQ FORCE :   0.0006125  MAXIMUM :   0.0000100  CONVERGED :NO 
 MAX FORCE  :   0.0014541  MAXIMUM :   0.0000150  CONVERGED :NO 

 NUMBER OF CONSTRAINED OPTIMIZATION CYCLES: 8
 
 TOTAL ENERGY = -296.030918805091
 
 
 CURRENT SPLINE LENGTH: 0.053 AMU^1/2*ANGSTROM
 IRC COORDINATE: 6.562 AMU^1/2*ANGSTROM

  ANGLE =       0.04  COS_ANGLE =       1.00


 IRC COORDINATES OF STEP 125 IN ANGSTROM

  NO.  ATOM        X              Y              Z        Z-ATOM   MASS   TYPE

    1  C         2.290468       0.567549      -0.000089       6    12.011  QM
    2  N         1.611209       1.525796       0.000073       7    14.007  QM
    3  H         2.916496      -0.315225      -0.000276       1     1.008  QM
    4  N         0.561269      -1.988714       0.000078       7    14.007  QM
    5  N        -0.560393      -1.988974      -0.000029       7    14.007  QM
    6  C        -2.290733       0.566576      -0.000130       6    12.011  QM
    7  N        -1.611856       1.525092       0.000120       7    14.007  QM
    8  H        -2.916409      -0.316446      -0.000346       1     1.008  QM


 RMSQ FORCE :   0.0005888  MAXIMUM :   0.0000100  CONVERGED :NO 
 MAX FORCE  :   0.0014295  MAXIMUM :   0.0000150  CONVERGED :NO 

 NUMBER OF CONSTRAINED OPTIMIZATION CYCLES: 8
 
 TOTAL ENERGY = -296.030998862050
 
 
 CURRENT SPLINE LENGTH: 0.053 AMU^1/2*ANGSTROM
 IRC COORDINATE: 6.615 AMU^1/2*ANGSTROM

  ANGLE =       0.02  COS_ANGLE =       1.00


 IRC COORDINATES OF STEP 126 IN ANGSTROM

  NO.  ATOM        X              Y              Z        Z-ATOM   MASS   TYPE

    1  C         2.295316       0.569136      -0.000110       6    12.011  QM
    2  N         1.618132       1.528844       0.000082       7    14.007  QM
    3  H         2.919439      -0.315001      -0.000313       1     1.008  QM
    4  N         0.561282      -1.993145       0.000091       7    14.007  QM
    5  N        -0.560387      -1.993407      -0.000026       7    14.007  QM
    6  C        -2.295599       0.568175      -0.000155       6    12.011  QM
    7  N        -1.618784       1.528150       0.000144       7    14.007  QM
    8  H        -2.919347      -0.316222      -0.000436       1     1.008  QM


 RMSQ FORCE :   0.0005653  MAXIMUM :   0.0000100  CONVERGED :NO 
 MAX FORCE  :   0.0013813  MAXIMUM :   0.0000150  CONVERGED :NO 

 NUMBER OF CONSTRAINED OPTIMIZATION CYCLES: 10
 
 TOTAL ENERGY = -296.031075664972
 
 
 CURRENT SPLINE LENGTH: 0.053 AMU^1/2*ANGSTROM
 IRC COORDINATE: 6.668 AMU^1/2*ANGSTROM

  ANGLE =       0.03  COS_ANGLE =       1.00


 IRC COORDINATES OF STEP 127 IN ANGSTROM

  NO.  ATOM        X              Y              Z        Z-ATOM   MASS   TYPE

    1  C         2.300160       0.570869      -0.000281       6    12.011  QM
    2  N         1.624920       1.531936       0.000181       7    14.007  QM
    3  H         2.922223      -0.314747      -0.000687       1     1.008  QM
    4  N         0.561284      -1.997732       0.000169       7    14.007  QM
    5  N        -0.560379      -1.997996       0.000016       7    14.007  QM
    6  C        -2.300458       0.569913      -0.000346       6    12.011  QM
    7  N        -1.625563       1.531224       0.000305       7    14.007  QM
    8  H        -2.922213      -0.315891      -0.000998       1     1.008  QM


 RMSQ FORCE :   0.0005421  MAXIMUM :   0.0000100  CONVERGED :NO 
 MAX FORCE  :   0.0013235  MAXIMUM :   0.0000150  CONVERGED :NO 

 NUMBER OF CONSTRAINED OPTIMIZATION CYCLES: 27
 
 TOTAL ENERGY = -296.031149373958
 
 
 CURRENT SPLINE LENGTH: 0.053 AMU^1/2*ANGSTROM
 IRC COORDINATE: 6.721 AMU^1/2*ANGSTROM

  ANGLE =       0.02  COS_ANGLE =       1.00


 IRC COORDINATES OF STEP 128 IN ANGSTROM

  NO.  ATOM        X              Y              Z        Z-ATOM   MASS   TYPE

    1  C         2.304943       0.572437      -0.000435       6    12.011  QM
    2  N         1.631886       1.535036       0.000296       7    14.007  QM
    3  H         2.924842      -0.314710      -0.001029       1     1.008  QM
    4  N         0.561286      -2.002167       0.000205       7    14.007  QM
    5  N        -0.560385      -2.002432       0.000074       7    14.007  QM
    6  C        -2.305241       0.571477      -0.000487       6    12.011  QM
    7  N        -1.632522       1.534307       0.000396       7    14.007  QM
    8  H        -2.924839      -0.315870      -0.001336       1     1.008  QM


 RMSQ FORCE :   0.0005203  MAXIMUM :   0.0000100  CONVERGED :NO 
 MAX FORCE  :   0.0012805  MAXIMUM :   0.0000150  CONVERGED :NO 

 NUMBER OF CONSTRAINED OPTIMIZATION CYCLES: 11
 
 TOTAL ENERGY = -296.031220092477
 
 
 CURRENT SPLINE LENGTH: 0.053 AMU^1/2*ANGSTROM
 IRC COORDINATE: 6.773 AMU^1/2*ANGSTROM

  ANGLE =       0.03  COS_ANGLE =       1.00


 IRC COORDINATES OF STEP 129 IN ANGSTROM

  NO.  ATOM        X              Y              Z        Z-ATOM   MASS   TYPE

    1  C         2.309676       0.573898      -0.000521       6    12.011  QM
    2  N         1.638978       1.538128       0.000396       7    14.007  QM
    3  H         2.927345      -0.314793      -0.001191       1     1.008  QM
    4  N         0.561280      -2.006494       0.000177       7    14.007  QM
    5  N        -0.560394      -2.006759       0.000134       7    14.007  QM
    6  C        -2.309962       0.572924      -0.000504       6    12.011  QM
    7  N        -1.639611       1.537392       0.000368       7    14.007  QM
    8  H        -2.927317      -0.316003      -0.001376       1     1.008  QM


 RMSQ FORCE :   0.0004991  MAXIMUM :   0.0000100  CONVERGED :NO 
 MAX FORCE  :   0.0012227  MAXIMUM :   0.0000150  CONVERGED :NO 

 NUMBER OF CONSTRAINED OPTIMIZATION CYCLES: 18
 
 TOTAL ENERGY = -296.031287946720
 
 
 CURRENT SPLINE LENGTH: 0.053 AMU^1/2*ANGSTROM
 IRC COORDINATE: 6.826 AMU^1/2*ANGSTROM

  ANGLE =       0.02  COS_ANGLE =       1.00


 IRC COORDINATES OF STEP 130 IN ANGSTROM

  NO.  ATOM        X              Y              Z        Z-ATOM   MASS   TYPE

    1  C         2.314408       0.575426      -0.000502       6    12.011  QM
    2  N         1.645990       1.541241       0.000389       7    14.007  QM
    3  H         2.929836      -0.314838      -0.001269       1     1.008  QM
    4  N         0.561280      -2.010908       0.000171       7    14.007  QM
    5  N        -0.560399      -2.011176       0.000136       7    14.007  QM
    6  C        -2.314687       0.574443      -0.000502       6    12.011  QM
    7  N        -1.646625       1.540501       0.000361       7    14.007  QM
    8  H        -2.929800      -0.316045      -0.001306       1     1.008  QM


 RMSQ FORCE :   0.0004789  MAXIMUM :   0.0000100  CONVERGED :NO 
 MAX FORCE  :   0.0011857  MAXIMUM :   0.0000150  CONVERGED :NO 

 NUMBER OF CONSTRAINED OPTIMIZATION CYCLES: 14
 
 TOTAL ENERGY = -296.031353067974
 
 
 CURRENT SPLINE LENGTH: 0.053 AMU^1/2*ANGSTROM
 IRC COORDINATE: 6.879 AMU^1/2*ANGSTROM

  ANGLE =       0.02  COS_ANGLE =       1.00


 IRC COORDINATES OF STEP 131 IN ANGSTROM

  NO.  ATOM        X              Y              Z        Z-ATOM   MASS   TYPE

    1  C         2.319158       0.576985      -0.000469       6    12.011  QM
    2  N         1.652945       1.544326       0.000371       7    14.007  QM
    3  H         2.932437      -0.314788      -0.001251       1     1.008  QM
    4  N         0.561305      -2.015358       0.000151       7    14.007  QM
    5  N        -0.560386      -2.015631       0.000140       7    14.007  QM
    6  C        -2.319458       0.576025      -0.000485       6    12.011  QM
    7  N        -1.653597       1.543613       0.000346       7    14.007  QM
    8  H        -2.932438      -0.315959      -0.001231       1     1.008  QM


 RMSQ FORCE :   0.0004598  MAXIMUM :   0.0000100  CONVERGED :NO 
 MAX FORCE  :   0.0011579  MAXIMUM :   0.0000150  CONVERGED :NO 

 NUMBER OF CONSTRAINED OPTIMIZATION CYCLES: 16
 
 TOTAL ENERGY = -296.031415498242
 
 
 CURRENT SPLINE LENGTH: 0.053 AMU^1/2*ANGSTROM
 IRC COORDINATE: 6.932 AMU^1/2*ANGSTROM

  ANGLE =       0.02  COS_ANGLE =       1.00


 IRC COORDINATES OF STEP 132 IN ANGSTROM

  NO.  ATOM        X              Y              Z        Z-ATOM   MASS   TYPE

    1  C         2.323752       0.578326      -0.000471       6    12.011  QM
    2  N         1.660156       1.547468       0.000377       7    14.007  QM
    3  H         2.934555      -0.315163      -0.001242       1     1.008  QM
    4  N         0.561304      -2.019620       0.000145       7    14.007  QM
    5  N        -0.560392      -2.019894       0.000143       7    14.007  QM
    6  C        -2.324048       0.577361      -0.000476       6    12.011  QM
    7  N        -1.660808       1.546746       0.000334       7    14.007  QM
    8  H        -2.934517      -0.316359      -0.001207       1     1.008  QM


 RMSQ FORCE :   0.0004415  MAXIMUM :   0.0000100  CONVERGED :NO 
 MAX FORCE  :   0.0011241  MAXIMUM :   0.0000150  CONVERGED :NO 

 NUMBER OF CONSTRAINED OPTIMIZATION CYCLES: 7
 
 TOTAL ENERGY = -296.031475377090
 
 
 CURRENT SPLINE LENGTH: 0.053 AMU^1/2*ANGSTROM
 IRC COORDINATE: 6.985 AMU^1/2*ANGSTROM

  ANGLE =       0.02  COS_ANGLE =       1.00


 IRC COORDINATES OF STEP 133 IN ANGSTROM

  NO.  ATOM        X              Y              Z        Z-ATOM   MASS   TYPE

    1  C         2.328312       0.579686      -0.000469       6    12.011  QM
    2  N         1.667342       1.550622       0.000370       7    14.007  QM
    3  H         2.936663      -0.315501      -0.001240       1     1.008  QM
    4  N         0.561313      -2.023923       0.000149       7    14.007  QM
    5  N        -0.560387      -2.024204       0.000143       7    14.007  QM
    6  C        -2.328622       0.578731      -0.000487       6    12.011  QM
    7  N        -1.667995       1.549902       0.000348       7    14.007  QM
    8  H        -2.936655      -0.316677      -0.001248       1     1.008  QM


 RMSQ FORCE :   0.0004239  MAXIMUM :   0.0000100  CONVERGED :NO 
 MAX FORCE  :   0.0010859  MAXIMUM :   0.0000150  CONVERGED :NO 

 NUMBER OF CONSTRAINED OPTIMIZATION CYCLES: 12
 
 TOTAL ENERGY = -296.031532797404
 
 
 CURRENT SPLINE LENGTH: 0.053 AMU^1/2*ANGSTROM
 IRC COORDINATE: 7.038 AMU^1/2*ANGSTROM

  ANGLE =       0.02  COS_ANGLE =       1.00


 IRC COORDINATES OF STEP 134 IN ANGSTROM

  NO.  ATOM        X              Y              Z        Z-ATOM   MASS   TYPE

    1  C         2.332888       0.581080      -0.000424       6    12.011  QM
    2  N         1.674564       1.553800       0.000345       7    14.007  QM
    3  H         2.938623      -0.315889      -0.001104       1     1.008  QM
    4  N         0.561281      -2.028234       0.000138       7    14.007  QM
    5  N        -0.560428      -2.028476       0.000114       7    14.007  QM
    6  C        -2.333146       0.580049      -0.000413       6    12.011  QM
    7  N        -1.675192       1.553031       0.000287       7    14.007  QM
    8  H        -2.938552      -0.317143      -0.001047       1     1.008  QM


 RMSQ FORCE :   0.0004066  MAXIMUM :   0.0000100  CONVERGED :NO 
 MAX FORCE  :   0.0010504  MAXIMUM :   0.0000150  CONVERGED :NO 

 NUMBER OF CONSTRAINED OPTIMIZATION CYCLES: 16
 
 TOTAL ENERGY = -296.031587839808
 
 
 CURRENT SPLINE LENGTH: 0.053 AMU^1/2*ANGSTROM
 IRC COORDINATE: 7.091 AMU^1/2*ANGSTROM

  ANGLE =       0.04  COS_ANGLE =       1.00


 IRC COORDINATES OF STEP 135 IN ANGSTROM

  NO.  ATOM        X              Y              Z        Z-ATOM   MASS   TYPE

    1  C         2.337299       0.582163      -0.000393       6    12.011  QM
    2  N         1.682042       1.556965       0.000333       7    14.007  QM
    3  H         2.940206      -0.316731      -0.001055       1     1.008  QM
    4  N         0.561267      -2.032267       0.000123       7    14.007  QM
    5  N        -0.560436      -2.032494       0.000103       7    14.007  QM
    6  C        -2.337530       0.581120      -0.000365       6    12.011  QM
    7  N        -1.682680       1.556182       0.000241       7    14.007  QM
    8  H        -2.940035      -0.318052      -0.000898       1     1.008  QM


 RMSQ FORCE :   0.0003907  MAXIMUM :   0.0000100  CONVERGED :NO 
 MAX FORCE  :   0.0010165  MAXIMUM :   0.0000150  CONVERGED :NO 

 NUMBER OF CONSTRAINED OPTIMIZATION CYCLES: 21
 
 TOTAL ENERGY = -296.031640599740
 
 
 CURRENT SPLINE LENGTH: 0.053 AMU^1/2*ANGSTROM
 IRC COORDINATE: 7.144 AMU^1/2*ANGSTROM

  ANGLE =       0.04  COS_ANGLE =       1.00


 IRC COORDINATES OF STEP 136 IN ANGSTROM

  NO.  ATOM        X              Y              Z        Z-ATOM   MASS   TYPE

    1  C         2.341702       0.583326      -0.000394       6    12.011  QM
    2  N         1.689451       1.560130       0.000335       7    14.007  QM
    3  H         2.941781      -0.317459      -0.001059       1     1.008  QM
    4  N         0.561275      -2.036385       0.000125       7    14.007  QM
    5  N        -0.560437      -2.036626       0.000100       7    14.007  QM
    6  C        -2.341930       0.582278      -0.000361       6    12.011  QM
    7  N        -1.690099       1.559365       0.000237       7    14.007  QM
    8  H        -2.941599      -0.318775      -0.000882       1     1.008  QM


 RMSQ FORCE :   0.0003746  MAXIMUM :   0.0000100  CONVERGED :NO 
 MAX FORCE  :   0.0009753  MAXIMUM :   0.0000150  CONVERGED :NO 

 NUMBER OF CONSTRAINED OPTIMIZATION CYCLES: 47
 
 TOTAL ENERGY = -296.031691232023
 
 
 CURRENT SPLINE LENGTH: 0.053 AMU^1/2*ANGSTROM
 IRC COORDINATE: 7.197 AMU^1/2*ANGSTROM

  ANGLE =       0.02  COS_ANGLE =       1.00


 IRC COORDINATES OF STEP 137 IN ANGSTROM

  NO.  ATOM        X              Y              Z        Z-ATOM   MASS   TYPE

    1  C         2.346036       0.584454      -0.000368       6    12.011  QM
    2  N         1.696902       1.563333       0.000324       7    14.007  QM
    3  H         2.943241      -0.318254      -0.000980       1     1.008  QM
    4  N         0.561280      -2.040505       0.000102       7    14.007  QM
    5  N        -0.560438      -2.040729       0.000099       7    14.007  QM
    6  C        -2.346281       0.583405      -0.000319       6    12.011  QM
    7  N        -1.697534       1.562544       0.000199       7    14.007  QM
    8  H        -2.943143      -0.319529      -0.000791       1     1.008  QM


 RMSQ FORCE :   0.0003598  MAXIMUM :   0.0000100  CONVERGED :NO 
 MAX FORCE  :   0.0009462  MAXIMUM :   0.0000150  CONVERGED :NO 

 NUMBER OF CONSTRAINED OPTIMIZATION CYCLES: 12
 
 TOTAL ENERGY = -296.031739760953
 
 
 CURRENT SPLINE LENGTH: 0.053 AMU^1/2*ANGSTROM
 IRC COORDINATE: 7.250 AMU^1/2*ANGSTROM

  ANGLE =       0.02  COS_ANGLE =       1.00


 IRC COORDINATES OF STEP 138 IN ANGSTROM

  NO.  ATOM        X              Y              Z        Z-ATOM   MASS   TYPE

    1  C         2.350334       0.585499      -0.000374       6    12.011  QM
    2  N         1.704431       1.566514       0.000334       7    14.007  QM
    3  H         2.944463      -0.319256      -0.001016       1     1.008  QM
    4  N         0.561288      -2.044519       0.000098       7    14.007  QM
    5  N        -0.560434      -2.044751       0.000106       7    14.007  QM
    6  C        -2.350589       0.584460      -0.000320       6    12.011  QM
    7  N        -1.705064       1.565725       0.000195       7    14.007  QM
    8  H        -2.944364      -0.320526      -0.000792       1     1.008  QM


 RMSQ FORCE :   0.0003456  MAXIMUM :   0.0000100  CONVERGED :NO 
 MAX FORCE  :   0.0009146  MAXIMUM :   0.0000150  CONVERGED :NO 

 NUMBER OF CONSTRAINED OPTIMIZATION CYCLES: 18
 
 TOTAL ENERGY = -296.031786313842
 
 
 CURRENT SPLINE LENGTH: 0.053 AMU^1/2*ANGSTROM
 IRC COORDINATE: 7.303 AMU^1/2*ANGSTROM

  ANGLE =       0.04  COS_ANGLE =       1.00


 IRC COORDINATES OF STEP 139 IN ANGSTROM

  NO.  ATOM        X              Y              Z        Z-ATOM   MASS   TYPE

    1  C         2.354510       0.586367      -0.000382       6    12.011  QM
    2  N         1.712127       1.569697       0.000344       7    14.007  QM
    3  H         2.945331      -0.320576      -0.001039       1     1.008  QM
    4  N         0.561304      -2.048351       0.000092       7    14.007  QM
    5  N        -0.560428      -2.048617       0.000116       7    14.007  QM
    6  C        -2.354800       0.585349      -0.000328       6    12.011  QM
    7  N        -1.712746       1.568900       0.000195       7    14.007  QM
    8  H        -2.945319      -0.321770      -0.000782       1     1.008  QM


 RMSQ FORCE :   0.0003323  MAXIMUM :   0.0000100  CONVERGED :NO 
 MAX FORCE  :   0.0008986  MAXIMUM :   0.0000150  CONVERGED :NO 

 NUMBER OF CONSTRAINED OPTIMIZATION CYCLES: 1
 
 TOTAL ENERGY = -296.031830976267
 
 
 CURRENT SPLINE LENGTH: 0.053 AMU^1/2*ANGSTROM
 IRC COORDINATE: 7.356 AMU^1/2*ANGSTROM

  ANGLE =       0.08  COS_ANGLE =       1.00


 IRC COORDINATES OF STEP 140 IN ANGSTROM

  NO.  ATOM        X              Y              Z        Z-ATOM   MASS   TYPE

    1  C         2.358827       0.587485      -0.000410       6    12.011  QM
    2  N         1.719607       1.572859       0.000449       7    14.007  QM
    3  H         2.946736      -0.321345      -0.001175       1     1.008  QM
    4  N         0.561318      -2.052431      -0.000011       7    14.007  QM
    5  N        -0.560410      -2.052703       0.000198       7    14.007  QM
    6  C        -2.359151       0.586494      -0.000238       6    12.011  QM
    7  N        -1.720218       1.572056       0.000047       7    14.007  QM
    8  H        -2.946861      -0.322494      -0.000499       1     1.008  QM


 RMSQ FORCE :   0.0003190  MAXIMUM :   0.0000100  CONVERGED :NO 
 MAX FORCE  :   0.0008500  MAXIMUM :   0.0000150  CONVERGED :NO 

 NUMBER OF CONSTRAINED OPTIMIZATION CYCLES: 7
 
 TOTAL ENERGY = -296.031873821148
 
 
 CURRENT SPLINE LENGTH: 0.053 AMU^1/2*ANGSTROM
 IRC COORDINATE: 7.408 AMU^1/2*ANGSTROM

  ANGLE =       0.04  COS_ANGLE =       1.00


 IRC COORDINATES OF STEP 141 IN ANGSTROM

  NO.  ATOM        X              Y              Z        Z-ATOM   MASS   TYPE

    1  C         2.362979       0.588303      -0.000423       6    12.011  QM
    2  N         1.727376       1.576020       0.000495       7    14.007  QM
    3  H         2.947458      -0.322756      -0.001238       1     1.008  QM
    4  N         0.561314      -2.056195      -0.000056       7    14.007  QM
    5  N        -0.560419      -2.056456       0.000235       7    14.007  QM
    6  C        -2.363288       0.587296      -0.000201       6    12.011  QM
    7  N        -1.727991       1.575210      -0.000015       7    14.007  QM
    8  H        -2.947509      -0.323929      -0.000380       1     1.008  QM


 RMSQ FORCE :   0.0003065  MAXIMUM :   0.0000100  CONVERGED :NO 
 MAX FORCE  :   0.0008304  MAXIMUM :   0.0000150  CONVERGED :NO 

 NUMBER OF CONSTRAINED OPTIMIZATION CYCLES: 25
 
 TOTAL ENERGY = -296.031915012874
 
 
 CURRENT SPLINE LENGTH: 0.053 AMU^1/2*ANGSTROM
 IRC COORDINATE: 7.461 AMU^1/2*ANGSTROM

  ANGLE =       0.06  COS_ANGLE =       1.00


 IRC COORDINATES OF STEP 142 IN ANGSTROM

  NO.  ATOM        X              Y              Z        Z-ATOM   MASS   TYPE

    1  C         2.367050       0.589107      -0.000425       6    12.011  QM
    2  N         1.735156       1.579211       0.000516       7    14.007  QM
    3  H         2.948014      -0.324202      -0.001281       1     1.008  QM
    4  N         0.561320      -2.059978      -0.000071       7    14.007  QM
    5  N        -0.560430      -2.060231       0.000243       7    14.007  QM
    6  C        -2.367350       0.588089      -0.000179       6    12.011  QM
    7  N        -1.735778       1.578403      -0.000049       7    14.007  QM
    8  H        -2.948012      -0.325410      -0.000289       1     1.008  QM


 RMSQ FORCE :   0.0002951  MAXIMUM :   0.0000100  CONVERGED :NO 
 MAX FORCE  :   0.0008219  MAXIMUM :   0.0000150  CONVERGED :NO 

 NUMBER OF CONSTRAINED OPTIMIZATION CYCLES: 12
 
 TOTAL ENERGY = -296.031954616197
 
 
 CURRENT SPLINE LENGTH: 0.053 AMU^1/2*ANGSTROM
 IRC COORDINATE: 7.514 AMU^1/2*ANGSTROM

  ANGLE =       0.09  COS_ANGLE =       1.00


 IRC COORDINATES OF STEP 143 IN ANGSTROM

  NO.  ATOM        X              Y              Z        Z-ATOM   MASS   TYPE

    1  C         2.371000       0.589798      -0.000450       6    12.011  QM
    2  N         1.743040       1.582395       0.000489       7    14.007  QM
    3  H         2.948289      -0.325864      -0.001400       1     1.008  QM
    4  N         0.561318      -2.063653       0.000014       7    14.007  QM
    5  N        -0.560416      -2.063906       0.000203       7    14.007  QM
    6  C        -2.371291       0.588794      -0.000284       6    12.011  QM
    7  N        -1.743682       1.581594       0.000072       7    14.007  QM
    8  H        -2.948255      -0.327069      -0.000559       1     1.008  QM


 RMSQ FORCE :   0.0002836  MAXIMUM :   0.0000100  CONVERGED :NO 
 MAX FORCE  :   0.0007854  MAXIMUM :   0.0000150  CONVERGED :NO 

 NUMBER OF CONSTRAINED OPTIMIZATION CYCLES: 35
 
 TOTAL ENERGY = -296.031992727561
 
 
 CURRENT SPLINE LENGTH: 0.053 AMU^1/2*ANGSTROM
 IRC COORDINATE: 7.567 AMU^1/2*ANGSTROM

  ANGLE =       0.06  COS_ANGLE =       1.00


 IRC COORDINATES OF STEP 144 IN ANGSTROM

  NO.  ATOM        X              Y              Z        Z-ATOM   MASS   TYPE

    1  C         2.374855       0.590444      -0.000461       6    12.011  QM
    2  N         1.750960       1.585615       0.000572       7    14.007  QM
    3  H         2.948368      -0.327612      -0.001462       1     1.008  QM
    4  N         0.561322      -2.067321      -0.000082       7    14.007  QM
    5  N        -0.560411      -2.067553       0.000272       7    14.007  QM
    6  C        -2.375150       0.589443      -0.000187       6    12.011  QM
    7  N        -1.751608       1.584815      -0.000069       7    14.007  QM
    8  H        -2.948333      -0.328821      -0.000309       1     1.008  QM


 RMSQ FORCE :   0.0002734  MAXIMUM :   0.0000100  CONVERGED :NO 
 MAX FORCE  :   0.0007761  MAXIMUM :   0.0000150  CONVERGED :NO 

 NUMBER OF CONSTRAINED OPTIMIZATION CYCLES: 18
 
 TOTAL ENERGY = -296.032029415142
 
 
 CURRENT SPLINE LENGTH: 0.053 AMU^1/2*ANGSTROM
 IRC COORDINATE: 7.620 AMU^1/2*ANGSTROM

  ANGLE =       0.07  COS_ANGLE =       1.00


 IRC COORDINATES OF STEP 145 IN ANGSTROM

  NO.  ATOM        X              Y              Z        Z-ATOM   MASS   TYPE

    1  C         2.378736       0.591082      -0.000460       6    12.011  QM
    2  N         1.758918       1.588783       0.000567       7    14.007  QM
    3  H         2.948509      -0.329286      -0.001483       1     1.008  QM
    4  N         0.561334      -2.070926      -0.000069       7    14.007  QM
    5  N        -0.560407      -2.071164       0.000263       7    14.007  QM
    6  C        -2.379046       0.590084      -0.000200       6    12.011  QM
    7  N        -1.759569       1.587993      -0.000057       7    14.007  QM
    8  H        -2.948472      -0.330497      -0.000298       1     1.008  QM


 RMSQ FORCE :   0.0002622  MAXIMUM :   0.0000100  CONVERGED :NO 
 MAX FORCE  :   0.0007385  MAXIMUM :   0.0000150  CONVERGED :NO 

 NUMBER OF CONSTRAINED OPTIMIZATION CYCLES: 30
 
 TOTAL ENERGY = -296.032064793665
 
 
 CURRENT SPLINE LENGTH: 0.053 AMU^1/2*ANGSTROM
 IRC COORDINATE: 7.673 AMU^1/2*ANGSTROM

  ANGLE =       0.06  COS_ANGLE =       1.00


 IRC COORDINATES OF STEP 146 IN ANGSTROM

  NO.  ATOM        X              Y              Z        Z-ATOM   MASS   TYPE

    1  C         2.382587       0.591641      -0.000476       6    12.011  QM
    2  N         1.766951       1.591930       0.000588       7    14.007  QM
    3  H         2.948457      -0.331157      -0.001467       1     1.008  QM
    4  N         0.561344      -2.074423      -0.000080       7    14.007  QM
    5  N        -0.560409      -2.074670       0.000274       7    14.007  QM
    6  C        -2.382908       0.590642      -0.000197       6    12.011  QM
    7  N        -1.767599       1.591141      -0.000069       7    14.007  QM
    8  H        -2.948460      -0.332350      -0.000281       1     1.008  QM


 RMSQ FORCE :   0.0002530  MAXIMUM :   0.0000100  CONVERGED :NO 
 MAX FORCE  :   0.0007298  MAXIMUM :   0.0000150  CONVERGED :NO 

 NUMBER OF CONSTRAINED OPTIMIZATION CYCLES: 33
 
 TOTAL ENERGY = -296.032098906905
 
 
 CURRENT SPLINE LENGTH: 0.053 AMU^1/2*ANGSTROM
 IRC COORDINATE: 7.726 AMU^1/2*ANGSTROM

  ANGLE =       0.07  COS_ANGLE =       1.00


 IRC COORDINATES OF STEP 147 IN ANGSTROM

  NO.  ATOM        X              Y              Z        Z-ATOM   MASS   TYPE

    1  C         2.386269       0.592300      -0.000361       6    12.011  QM
    2  N         1.774875       1.595168       0.000450       7    14.007  QM
    3  H         2.948332      -0.332808      -0.001159       1     1.008  QM
    4  N         0.561379      -2.078156      -0.000041       7    14.007  QM
    5  N        -0.560369      -2.078415       0.000190       7    14.007  QM
    6  C        -2.386649       0.591363      -0.000171       6    12.011  QM
    7  N        -1.775542       1.594415      -0.000031       7    14.007  QM
    8  H        -2.948381      -0.333951      -0.000288       1     1.008  QM


 RMSQ FORCE :   0.0002426  MAXIMUM :   0.0000100  CONVERGED :NO 
 MAX FORCE  :   0.0007018  MAXIMUM :   0.0000150  CONVERGED :NO 

 NUMBER OF CONSTRAINED OPTIMIZATION CYCLES: 11
 
 TOTAL ENERGY = -296.032131770887
 
 
 CURRENT SPLINE LENGTH: 0.053 AMU^1/2*ANGSTROM
 IRC COORDINATE: 7.779 AMU^1/2*ANGSTROM

  ANGLE =       0.11  COS_ANGLE =       0.99


 IRC COORDINATES OF STEP 148 IN ANGSTROM

  NO.  ATOM        X              Y              Z        Z-ATOM   MASS   TYPE

    1  C         2.389955       0.592683      -0.000285       6    12.011  QM
    2  N         1.783082       1.598286       0.000397       7    14.007  QM
    3  H         2.947905      -0.334940      -0.000957       1     1.008  QM
    4  N         0.561364      -2.081444      -0.000048       7    14.007  QM
    5  N        -0.560374      -2.081697       0.000141       7    14.007  QM
    6  C        -2.390306       0.591723      -0.000085       6    12.011  QM
    7  N        -1.783760       1.597522      -0.000095       7    14.007  QM
    8  H        -2.947882      -0.336138       0.000000       1     1.008  QM


 RMSQ FORCE :   0.0002345  MAXIMUM :   0.0000100  CONVERGED :NO 
 MAX FORCE  :   0.0006536  MAXIMUM :   0.0000150  CONVERGED :NO 

 NUMBER OF CONSTRAINED OPTIMIZATION CYCLES: 7
 
 TOTAL ENERGY = -296.032163533550
 
 
 CURRENT SPLINE LENGTH: 0.053 AMU^1/2*ANGSTROM
 IRC COORDINATE: 7.832 AMU^1/2*ANGSTROM

  ANGLE =       0.08  COS_ANGLE =       1.00


 IRC COORDINATES OF STEP 149 IN ANGSTROM

  NO.  ATOM        X              Y              Z        Z-ATOM   MASS   TYPE

    1  C         2.393856       0.592843      -0.000476       6    12.011  QM
    2  N         1.791515       1.601177       0.000648       7    14.007  QM
    3  H         2.947508      -0.337370      -0.001489       1     1.008  QM
    4  N         0.561304      -2.084239      -0.000134       7    14.007  QM
    5  N        -0.560443      -2.084448       0.000287       7    14.007  QM
    6  C        -2.394090       0.591758      -0.000074       6    12.011  QM
    7  N        -1.792170       1.600343      -0.000220       7    14.007  QM
    8  H        -2.947395      -0.338640       0.000079       1     1.008  QM


 RMSQ FORCE :   0.0002256  MAXIMUM :   0.0000100  CONVERGED :NO 
 MAX FORCE  :   0.0006462  MAXIMUM :   0.0000150  CONVERGED :NO 

 NUMBER OF CONSTRAINED OPTIMIZATION CYCLES: 24
 
 TOTAL ENERGY = -296.032194156499
 
 
 CURRENT SPLINE LENGTH: 0.053 AMU^1/2*ANGSTROM
 IRC COORDINATE: 7.885 AMU^1/2*ANGSTROM

  ANGLE =       0.05  COS_ANGLE =       1.00


 IRC COORDINATES OF STEP 150 IN ANGSTROM

  NO.  ATOM        X              Y              Z        Z-ATOM   MASS   TYPE

    1  C         2.397386       0.593090      -0.000446       6    12.011  QM
    2  N         1.799756       1.604223       0.000720       7    14.007  QM
    3  H         2.946753      -0.339665      -0.001522       1     1.008  QM
    4  N         0.561383      -2.087419      -0.000284       7    14.007  QM
    5  N        -0.560372      -2.087707       0.000381       7    14.007  QM
    6  C        -2.397724       0.592137       0.000068       6    12.011  QM
    7  N        -1.800469       1.603498      -0.000411       7    14.007  QM
    8  H        -2.946702      -0.340846       0.000519       1     1.008  QM


 RMSQ FORCE :   0.0002176  MAXIMUM :   0.0000100  CONVERGED :NO 
 MAX FORCE  :   0.0006331  MAXIMUM :   0.0000150  CONVERGED :NO 

 NUMBER OF CONSTRAINED OPTIMIZATION CYCLES: 17
 
 TOTAL ENERGY = -296.032223758185
 
 
 CURRENT SPLINE LENGTH: 0.053 AMU^1/2*ANGSTROM
 IRC COORDINATE: 7.938 AMU^1/2*ANGSTROM

  ANGLE =       0.12  COS_ANGLE =       0.99


 IRC COORDINATES OF STEP 151 IN ANGSTROM

  NO.  ATOM        X              Y              Z        Z-ATOM   MASS   TYPE

    1  C         2.400972       0.593308      -0.000476       6    12.011  QM
    2  N         1.808060       1.607233       0.000858       7    14.007  QM
    3  H         2.945922      -0.342019      -0.001675       1     1.008  QM
    4  N         0.561427      -2.090515      -0.000445       7    14.007  QM
    5  N        -0.560339      -2.090820       0.000505       7    14.007  QM
    6  C        -2.401336       0.592415       0.000209       6    12.011  QM
    7  N        -1.808826       1.606574      -0.000628       7    14.007  QM
    8  H        -2.945889      -0.343144       0.000946       1     1.008  QM


 RMSQ FORCE :   0.0002103  MAXIMUM :   0.0000100  CONVERGED :NO 
 MAX FORCE  :   0.0006310  MAXIMUM :   0.0000150  CONVERGED :NO 

 NUMBER OF CONSTRAINED OPTIMIZATION CYCLES: 36
 
 TOTAL ENERGY = -296.032252328875
 
 
 CURRENT SPLINE LENGTH: 0.053 AMU^1/2*ANGSTROM
 IRC COORDINATE: 7.991 AMU^1/2*ANGSTROM

  ANGLE =       0.15  COS_ANGLE =       0.99


 IRC COORDINATES OF STEP 152 IN ANGSTROM

  NO.  ATOM        X              Y              Z        Z-ATOM   MASS   TYPE

    1  C         2.404765       0.593687      -0.000483       6    12.011  QM
    2  N         1.816350       1.610207       0.000955       7    14.007  QM
    3  H         2.945527      -0.344102      -0.001747       1     1.008  QM
    4  N         0.561389      -2.093652      -0.000560       7    14.007  QM
    5  N        -0.560365      -2.093933       0.000575       7    14.007  QM
    6  C        -2.405053       0.592728       0.000352       6    12.011  QM
    7  N        -1.817125       1.609527      -0.000820       7    14.007  QM
    8  H        -2.945382      -0.345314       0.001352       1     1.008  QM


 RMSQ FORCE :   0.0002027  MAXIMUM :   0.0000100  CONVERGED :NO 
 MAX FORCE  :   0.0005954  MAXIMUM :   0.0000150  CONVERGED :NO 

 NUMBER OF CONSTRAINED OPTIMIZATION CYCLES: 3
 
 TOTAL ENERGY = -296.032279858368
 
 
 CURRENT SPLINE LENGTH: 0.053 AMU^1/2*ANGSTROM
 IRC COORDINATE: 8.043 AMU^1/2*ANGSTROM

  ANGLE =       0.11  COS_ANGLE =       0.99


 IRC COORDINATES OF STEP 153 IN ANGSTROM

  NO.  ATOM        X              Y              Z        Z-ATOM   MASS   TYPE

    1  C         2.408425       0.593783      -0.000668       6    12.011  QM
    2  N         1.824821       1.613084       0.001271       7    14.007  QM
    3  H         2.944865      -0.346479      -0.002453       1     1.008  QM
    4  N         0.561383      -2.096430      -0.000802       7    14.007  QM
    5  N        -0.560380      -2.096752       0.000873       7    14.007  QM
    6  C        -2.408687       0.592806       0.000370       6    12.011  QM
    7  N        -1.825598       1.612401      -0.001015       7    14.007  QM
    8  H        -2.944745      -0.347671       0.001569       1     1.008  QM


 RMSQ FORCE :   0.0001953  MAXIMUM :   0.0000100  CONVERGED :NO 
 MAX FORCE  :   0.0005873  MAXIMUM :   0.0000150  CONVERGED :NO 

 NUMBER OF CONSTRAINED OPTIMIZATION CYCLES: 12
 
 TOTAL ENERGY = -296.032306396010
 
 
 CURRENT SPLINE LENGTH: 0.053 AMU^1/2*ANGSTROM
 IRC COORDINATE: 8.096 AMU^1/2*ANGSTROM

  ANGLE =       0.07  COS_ANGLE =       1.00


 IRC COORDINATES OF STEP 154 IN ANGSTROM

  NO.  ATOM        X              Y              Z        Z-ATOM   MASS   TYPE

    1  C         2.411878       0.593838      -0.000715       6    12.011  QM
    2  N         1.833360       1.616024       0.001328       7    14.007  QM
    3  H         2.943525      -0.349156      -0.002580       1     1.008  QM
    4  N         0.561362      -2.099230      -0.000787       7    14.007  QM
    5  N        -0.560391      -2.099535       0.000870       7    14.007  QM
    6  C        -2.412125       0.592837       0.000369       6    12.011  QM
    7  N        -1.834125       1.615312      -0.001039       7    14.007  QM
    8  H        -2.943318      -0.350404       0.001658       1     1.008  QM


 RMSQ FORCE :   0.0001889  MAXIMUM :   0.0000100  CONVERGED :NO 
 MAX FORCE  :   0.0005655  MAXIMUM :   0.0000150  CONVERGED :NO 

 NUMBER OF CONSTRAINED OPTIMIZATION CYCLES: 14
 
 TOTAL ENERGY = -296.032332059123
 
 
 CURRENT SPLINE LENGTH: 0.053 AMU^1/2*ANGSTROM
 IRC COORDINATE: 8.149 AMU^1/2*ANGSTROM

  ANGLE =       0.10  COS_ANGLE =       1.00


 IRC COORDINATES OF STEP 155 IN ANGSTROM

  NO.  ATOM        X              Y              Z        Z-ATOM   MASS   TYPE

    1  C         2.415345       0.593948      -0.000704       6    12.011  QM
    2  N         1.841888       1.618963       0.001309       7    14.007  QM
    3  H         2.942368      -0.351656      -0.002522       1     1.008  QM
    4  N         0.561334      -2.102084      -0.000734       7    14.007  QM
    5  N        -0.560409      -2.102364       0.000805       7    14.007  QM
    6  C        -2.415575       0.592908       0.000367       6    12.011  QM
    7  N        -1.842630       1.618214      -0.001033       7    14.007  QM
    8  H        -2.942062      -0.352986       0.001847       1     1.008  QM


 RMSQ FORCE :   0.0001835  MAXIMUM :   0.0000100  CONVERGED :NO 
 MAX FORCE  :   0.0005394  MAXIMUM :   0.0000150  CONVERGED :NO 

 NUMBER OF CONSTRAINED OPTIMIZATION CYCLES: 19
 
 TOTAL ENERGY = -296.032356797567
 
 
 CURRENT SPLINE LENGTH: 0.053 AMU^1/2*ANGSTROM
 IRC COORDINATE: 8.202 AMU^1/2*ANGSTROM

  ANGLE =       0.07  COS_ANGLE =       1.00


 IRC COORDINATES OF STEP 156 IN ANGSTROM

  NO.  ATOM        X              Y              Z        Z-ATOM   MASS   TYPE

    1  C         2.418633       0.593853      -0.000716       6    12.011  QM
    2  N         1.850505       1.621837       0.001338       7    14.007  QM
    3  H         2.940781      -0.354450      -0.002639       1     1.008  QM
    4  N         0.561346      -2.104713      -0.000714       7    14.007  QM
    5  N        -0.560404      -2.105015       0.000779       7    14.007  QM
    6  C        -2.418839       0.592823       0.000418       6    12.011  QM
    7  N        -1.851287       1.621122      -0.001079       7    14.007  QM
    8  H        -2.940444      -0.355793       0.001797       1     1.008  QM


 RMSQ FORCE :   0.0001772  MAXIMUM :   0.0000100  CONVERGED :NO 
 MAX FORCE  :   0.0005272  MAXIMUM :   0.0000150  CONVERGED :NO 

 NUMBER OF CONSTRAINED OPTIMIZATION CYCLES: 29
 
 TOTAL ENERGY = -296.032380684140
 
 
 CURRENT SPLINE LENGTH: 0.053 AMU^1/2*ANGSTROM
 IRC COORDINATE: 8.255 AMU^1/2*ANGSTROM

  ANGLE =       0.11  COS_ANGLE =       0.99


 IRC COORDINATES OF STEP 157 IN ANGSTROM

  NO.  ATOM        X              Y              Z        Z-ATOM   MASS   TYPE

    1  C         2.421826       0.593795      -0.000701       6    12.011  QM
    2  N         1.859093       1.624759       0.001348       7    14.007  QM
    3  H         2.938967      -0.357236      -0.002707       1     1.008  QM
    4  N         0.561394      -2.107455      -0.000729       7    14.007  QM
    5  N        -0.560363      -2.107795       0.000783       7    14.007  QM
    6  C        -2.422109       0.592851       0.000455       6    12.011  QM
    7  N        -1.859896       1.624087      -0.001124       7    14.007  QM
    8  H        -2.938675      -0.358525       0.001884       1     1.008  QM


 RMSQ FORCE :   0.0001716  MAXIMUM :   0.0000100  CONVERGED :NO 
 MAX FORCE  :   0.0005312  MAXIMUM :   0.0000150  CONVERGED :NO 

 NUMBER OF CONSTRAINED OPTIMIZATION CYCLES: 19
 
 TOTAL ENERGY = -296.032403768814
 
 
 CURRENT SPLINE LENGTH: 0.053 AMU^1/2*ANGSTROM
 IRC COORDINATE: 8.308 AMU^1/2*ANGSTROM

  ANGLE =       0.16  COS_ANGLE =       0.99


 IRC COORDINATES OF STEP 158 IN ANGSTROM

  NO.  ATOM        X              Y              Z        Z-ATOM   MASS   TYPE

    1  C         2.424987       0.593601      -0.000726       6    12.011  QM
    2  N         1.867857       1.627580       0.001388       7    14.007  QM
    3  H         2.936976      -0.360247      -0.002685       1     1.008  QM
    4  N         0.561384      -2.109891      -0.000734       7    14.007  QM
    5  N        -0.560373      -2.110262       0.000779       7    14.007  QM
    6  C        -2.425271       0.592631       0.000477       6    12.011  QM
    7  N        -1.868633       1.626885      -0.001169       7    14.007  QM
    8  H        -2.936770      -0.361448       0.002069       1     1.008  QM


 RMSQ FORCE :   0.0001660  MAXIMUM :   0.0000100  CONVERGED :NO 
 MAX FORCE  :   0.0005058  MAXIMUM :   0.0000150  CONVERGED :NO 

 NUMBER OF CONSTRAINED OPTIMIZATION CYCLES: 15
 
 TOTAL ENERGY = -296.032426123064
 
 
 CURRENT SPLINE LENGTH: 0.053 AMU^1/2*ANGSTROM
 IRC COORDINATE: 8.361 AMU^1/2*ANGSTROM

  ANGLE =       0.04  COS_ANGLE =       1.00


 IRC COORDINATES OF STEP 159 IN ANGSTROM

  NO.  ATOM        X              Y              Z        Z-ATOM   MASS   TYPE

    1  C         2.428248       0.593435      -0.000742       6    12.011  QM
    2  N         1.876596       1.630354       0.001419       7    14.007  QM
    3  H         2.935258      -0.363079      -0.002757       1     1.008  QM
    4  N         0.561384      -2.112353      -0.000735       7    14.007  QM
    5  N        -0.560377      -2.112707       0.000783       7    14.007  QM
    6  C        -2.428534       0.592463       0.000491       6    12.011  QM
    7  N        -1.877365       1.629645      -0.001197       7    14.007  QM
    8  H        -2.935047      -0.364278       0.002109       1     1.008  QM


 RMSQ FORCE :   0.0001609  MAXIMUM :   0.0000100  CONVERGED :NO 
 MAX FORCE  :   0.0004975  MAXIMUM :   0.0000150  CONVERGED :NO 

 NUMBER OF CONSTRAINED OPTIMIZATION CYCLES: 8
 
 TOTAL ENERGY = -296.032447777217
 
 
 CURRENT SPLINE LENGTH: 0.053 AMU^1/2*ANGSTROM
 IRC COORDINATE: 8.414 AMU^1/2*ANGSTROM

  ANGLE =       0.06  COS_ANGLE =       1.00


 IRC COORDINATES OF STEP 160 IN ANGSTROM

  NO.  ATOM        X              Y              Z        Z-ATOM   MASS   TYPE

    1  C         2.431485       0.593228      -0.000769       6    12.011  QM
    2  N         1.885371       1.633071       0.001466       7    14.007  QM
    3  H         2.933353      -0.365995      -0.002837       1     1.008  QM
    4  N         0.561378      -2.114726      -0.000743       7    14.007  QM
    5  N        -0.560380      -2.115054       0.000790       7    14.007  QM
    6  C        -2.431744       0.592241       0.000525       6    12.011  QM
    7  N        -1.886157       1.632367      -0.001248       7    14.007  QM
    8  H        -2.933117      -0.367227       0.002158       1     1.008  QM


 RMSQ FORCE :   0.0001563  MAXIMUM :   0.0000100  CONVERGED :NO 
 MAX FORCE  :   0.0004831  MAXIMUM :   0.0000150  CONVERGED :NO 

 NUMBER OF CONSTRAINED OPTIMIZATION CYCLES: 15
 
 TOTAL ENERGY = -296.032468808359
 
 
 CURRENT SPLINE LENGTH: 0.053 AMU^1/2*ANGSTROM
 IRC COORDINATE: 8.467 AMU^1/2*ANGSTROM

  ANGLE =       0.07  COS_ANGLE =       1.00


 IRC COORDINATES OF STEP 161 IN ANGSTROM

  NO.  ATOM        X              Y              Z        Z-ATOM   MASS   TYPE

    1  C         2.434723       0.592993      -0.000806       6    12.011  QM
    2  N         1.894178       1.635737       0.001522       7    14.007  QM
    3  H         2.931509      -0.368873      -0.002960       1     1.008  QM
    4  N         0.561388      -2.117022      -0.000737       7    14.007  QM
    5  N        -0.560361      -2.117378       0.000787       7    14.007  QM
    6  C        -2.435012       0.592040       0.000545       6    12.011  QM
    7  N        -1.894965       1.635036      -0.001293       7    14.007  QM
    8  H        -2.931293      -0.370077       0.002291       1     1.008  QM


 RMSQ FORCE :   0.0001519  MAXIMUM :   0.0000100  CONVERGED :NO 
 MAX FORCE  :   0.0004704  MAXIMUM :   0.0000150  CONVERGED :NO 

 NUMBER OF CONSTRAINED OPTIMIZATION CYCLES: 11
 
 TOTAL ENERGY = -296.032489258148
 
 
 CURRENT SPLINE LENGTH: 0.053 AMU^1/2*ANGSTROM
 IRC COORDINATE: 8.520 AMU^1/2*ANGSTROM

  ANGLE =       0.10  COS_ANGLE =       0.99


 IRC COORDINATES OF STEP 162 IN ANGSTROM

  NO.  ATOM        X              Y              Z        Z-ATOM   MASS   TYPE

    1  C         2.437872       0.592617      -0.000815       6    12.011  QM
    2  N         1.903033       1.638306       0.001546       7    14.007  QM
    3  H         2.929459      -0.371901      -0.003032       1     1.008  QM
    4  N         0.561462      -2.119152      -0.000751       7    14.007  QM
    5  N        -0.560297      -2.119569       0.000807       7    14.007  QM
    6  C        -2.438274       0.591785       0.000532       6    12.011  QM
    7  N        -1.903848       1.637684      -0.001299       7    14.007  QM
    8  H        -2.929417      -0.372967       0.002304       1     1.008  QM


 RMSQ FORCE :   0.0001470  MAXIMUM :   0.0000100  CONVERGED :NO 
 MAX FORCE  :   0.0004587  MAXIMUM :   0.0000150  CONVERGED :NO 

 NUMBER OF CONSTRAINED OPTIMIZATION CYCLES: 18
 
 TOTAL ENERGY = -296.032509179492
 
 
 CURRENT SPLINE LENGTH: 0.053 AMU^1/2*ANGSTROM
 IRC COORDINATE: 8.573 AMU^1/2*ANGSTROM

  ANGLE =       0.10  COS_ANGLE =       0.99


 IRC COORDINATES OF STEP 163 IN ANGSTROM

  NO.  ATOM        X              Y              Z        Z-ATOM   MASS   TYPE

    1  C         2.440772       0.592435      -0.001011       6    12.011  QM
    2  N         1.911809       1.641120       0.001579       7    14.007  QM
    3  H         2.926988      -0.374809      -0.003487       1     1.008  QM
    4  N         0.561525      -2.121658      -0.000545       7    14.007  QM
    5  N        -0.560243      -2.122145       0.000808       7    14.007  QM
    6  C        -2.441331       0.591709       0.000128       6    12.011  QM
    7  N        -1.912579       1.640503      -0.000907       7    14.007  QM
    8  H        -2.927304      -0.375672       0.001127       1     1.008  QM


 RMSQ FORCE :   0.0001441  MAXIMUM :   0.0000100  CONVERGED :NO 
 MAX FORCE  :   0.0004605  MAXIMUM :   0.0000150  CONVERGED :NO 

 NUMBER OF CONSTRAINED OPTIMIZATION CYCLES: 7
 
 TOTAL ENERGY = -296.032528537679
 
 
 CURRENT SPLINE LENGTH: 0.053 AMU^1/2*ANGSTROM
 IRC COORDINATE: 8.626 AMU^1/2*ANGSTROM

  ANGLE =       0.14  COS_ANGLE =       0.99


 IRC COORDINATES OF STEP 164 IN ANGSTROM

  NO.  ATOM        X              Y              Z        Z-ATOM   MASS   TYPE

    1  C         2.444185       0.592198      -0.001036       6    12.011  QM
    2  N         1.920680       1.643597       0.001629       7    14.007  QM
    3  H         2.925256      -0.377611      -0.003504       1     1.008  QM
    4  N         0.561529      -2.123769      -0.000582       7    14.007  QM
    5  N        -0.560226      -2.124259       0.000838       7    14.007  QM
    6  C        -2.444780       0.591489       0.000168       6    12.011  QM
    7  N        -1.921432       1.642967      -0.000972       7    14.007  QM
    8  H        -2.925711      -0.378397       0.001228       1     1.008  QM


 RMSQ FORCE :   0.0001390  MAXIMUM :   0.0000100  CONVERGED :NO 
 MAX FORCE  :   0.0004369  MAXIMUM :   0.0000150  CONVERGED :NO 

 NUMBER OF CONSTRAINED OPTIMIZATION CYCLES: 29
 
 TOTAL ENERGY = -296.032547506089
 
 
 CURRENT SPLINE LENGTH: 0.053 AMU^1/2*ANGSTROM
 IRC COORDINATE: 8.679 AMU^1/2*ANGSTROM

  ANGLE =       0.10  COS_ANGLE =       1.00


 IRC COORDINATES OF STEP 165 IN ANGSTROM

  NO.  ATOM        X              Y              Z        Z-ATOM   MASS   TYPE

    1  C         2.447332       0.591743      -0.001114       6    12.011  QM
    2  N         1.929673       1.646033       0.001730       7    14.007  QM
    3  H         2.923005      -0.380750      -0.003743       1     1.008  QM
    4  N         0.561503      -2.125626      -0.000587       7    14.007  QM
    5  N        -0.560253      -2.126053       0.000863       7    14.007  QM
    6  C        -2.447847       0.590978       0.000185       6    12.011  QM
    7  N        -1.930453       1.645398      -0.001029       7    14.007  QM
    8  H        -2.923284      -0.381634       0.001327       1     1.008  QM


 RMSQ FORCE :   0.0001359  MAXIMUM :   0.0000100  CONVERGED :NO 
 MAX FORCE  :   0.0004286  MAXIMUM :   0.0000150  CONVERGED :NO 

 NUMBER OF CONSTRAINED OPTIMIZATION CYCLES: 24
 
 TOTAL ENERGY = -296.032566096294
 
 
 CURRENT SPLINE LENGTH: 0.053 AMU^1/2*ANGSTROM
 IRC COORDINATE: 8.731 AMU^1/2*ANGSTROM

  ANGLE =       0.14  COS_ANGLE =       0.99


 IRC COORDINATES OF STEP 166 IN ANGSTROM

  NO.  ATOM        X              Y              Z        Z-ATOM   MASS   TYPE

    1  C         2.450540       0.591352      -0.001163       6    12.011  QM
    2  N         1.938641       1.648459       0.001799       7    14.007  QM
    3  H         2.920891      -0.383720      -0.003893       1     1.008  QM
    4  N         0.561509      -2.127556      -0.000605       7    14.007  QM
    5  N        -0.560257      -2.127946       0.000895       7    14.007  QM
    6  C        -2.451049       0.590580       0.000190       6    12.011  QM
    7  N        -1.939428       1.647825      -0.001068       7    14.007  QM
    8  H        -2.921146      -0.384616       0.001374       1     1.008  QM


 RMSQ FORCE :   0.0001334  MAXIMUM :   0.0000100  CONVERGED :NO 
 MAX FORCE  :   0.0004321  MAXIMUM :   0.0000150  CONVERGED :NO 

 NUMBER OF CONSTRAINED OPTIMIZATION CYCLES: 16
 
 TOTAL ENERGY = -296.032584266982
 
 
 CURRENT SPLINE LENGTH: 0.053 AMU^1/2*ANGSTROM
 IRC COORDINATE: 8.784 AMU^1/2*ANGSTROM

  ANGLE =       0.22  COS_ANGLE =       0.98


 IRC COORDINATES OF STEP 167 IN ANGSTROM

  NO.  ATOM        X              Y              Z        Z-ATOM   MASS   TYPE

    1  C         2.453816       0.590930      -0.001133       6    12.011  QM
    2  N         1.947669       1.650783       0.001830       7    14.007  QM
    3  H         2.918978      -0.386661      -0.003871       1     1.008  QM
    4  N         0.561503      -2.129325      -0.000683       7    14.007  QM
    5  N        -0.560249      -2.129725       0.000927       7    14.007  QM
    6  C        -2.454365       0.590165       0.000295       6    12.011  QM
    7  N        -1.948418       1.650116      -0.001193       7    14.007  QM
    8  H        -2.919323      -0.387515       0.001694       1     1.008  QM


 RMSQ FORCE :   0.0001296  MAXIMUM :   0.0000100  CONVERGED :NO 
 MAX FORCE  :   0.0004039  MAXIMUM :   0.0000150  CONVERGED :NO 

 NUMBER OF CONSTRAINED OPTIMIZATION CYCLES: 3
 
 TOTAL ENERGY = -296.032602043100
 
 
 CURRENT SPLINE LENGTH: 0.053 AMU^1/2*ANGSTROM
 IRC COORDINATE: 8.837 AMU^1/2*ANGSTROM

  ANGLE =       0.19  COS_ANGLE =       0.98


 IRC COORDINATES OF STEP 168 IN ANGSTROM

  NO.  ATOM        X              Y              Z        Z-ATOM   MASS   TYPE

    1  C         2.456784       0.590431      -0.001029       6    12.011  QM
    2  N         1.956731       1.653194       0.001626       7    14.007  QM
    3  H         2.916134      -0.389872      -0.003486       1     1.008  QM
    4  N         0.561504      -2.131103      -0.000474       7    14.007  QM
    5  N        -0.560249      -2.131489       0.000714       7    14.007  QM
    6  C        -2.457351       0.589668       0.000202       6    12.011  QM
    7  N        -1.957454       1.652490      -0.000995       7    14.007  QM
    8  H        -2.916647      -0.390696       0.001321       1     1.008  QM


 RMSQ FORCE :   0.0001269  MAXIMUM :   0.0000100  CONVERGED :NO 
 MAX FORCE  :   0.0004139  MAXIMUM :   0.0000150  CONVERGED :NO 

 NUMBER OF CONSTRAINED OPTIMIZATION CYCLES: 10
 
 TOTAL ENERGY = -296.032619455672
 
 
 CURRENT SPLINE LENGTH: 0.053 AMU^1/2*ANGSTROM
 IRC COORDINATE: 8.890 AMU^1/2*ANGSTROM

  ANGLE =       0.14  COS_ANGLE =       0.99


 IRC COORDINATES OF STEP 169 IN ANGSTROM

  NO.  ATOM        X              Y              Z        Z-ATOM   MASS   TYPE

    1  C         2.459970       0.590055      -0.001042       6    12.011  QM
    2  N         1.965836       1.655582       0.001672       7    14.007  QM
    3  H         2.914001      -0.392751      -0.003549       1     1.008  QM
    4  N         0.561395      -2.132878      -0.000472       7    14.007  QM
    5  N        -0.560359      -2.133165       0.000687       7    14.007  QM
    6  C        -2.460403       0.589104       0.000282       6    12.011  QM
    7  N        -1.966474       1.654718      -0.001089       7    14.007  QM
    8  H        -2.914251      -0.393782       0.001594       1     1.008  QM


 RMSQ FORCE :   0.0001242  MAXIMUM :   0.0000100  CONVERGED :NO 
 MAX FORCE  :   0.0004102  MAXIMUM :   0.0000150  CONVERGED :NO 

 NUMBER OF CONSTRAINED OPTIMIZATION CYCLES: 16
 
 TOTAL ENERGY = -296.032636481799
 
 
 CURRENT SPLINE LENGTH: 0.053 AMU^1/2*ANGSTROM
 IRC COORDINATE: 8.943 AMU^1/2*ANGSTROM

  ANGLE =       0.17  COS_ANGLE =       0.99


 IRC COORDINATES OF STEP 170 IN ANGSTROM

  NO.  ATOM        X              Y              Z        Z-ATOM   MASS   TYPE

    1  C         2.462712       0.589181      -0.000991       6    12.011  QM
    2  N         1.974985       1.657634       0.001694       7    14.007  QM
    3  H         2.910937      -0.396308      -0.003508       1     1.008  QM
    4  N         0.561535      -2.134116      -0.000587       7    14.007  QM
    5  N        -0.560208      -2.134515       0.000747       7    14.007  QM
    6  C        -2.463351       0.588466       0.000392       6    12.011  QM
    7  N        -1.975726       1.656977      -0.001221       7    14.007  QM
    8  H        -2.911376      -0.397114       0.001904       1     1.008  QM


 RMSQ FORCE :   0.0001216  MAXIMUM :   0.0000100  CONVERGED :NO 
 MAX FORCE  :   0.0003947  MAXIMUM :   0.0000150  CONVERGED :NO 

 NUMBER OF CONSTRAINED OPTIMIZATION CYCLES: 10
 
 TOTAL ENERGY = -296.032653144559
 
 
 CURRENT SPLINE LENGTH: 0.053 AMU^1/2*ANGSTROM
 IRC COORDINATE: 8.996 AMU^1/2*ANGSTROM

  ANGLE =       0.08  COS_ANGLE =       1.00


 IRC COORDINATES OF STEP 171 IN ANGSTROM

  NO.  ATOM        X              Y              Z        Z-ATOM   MASS   TYPE

    1  C         2.465843       0.588608      -0.001021       6    12.011  QM
    2  N         1.984109       1.659767       0.001744       7    14.007  QM
    3  H         2.908477      -0.399406      -0.003552       1     1.008  QM
    4  N         0.561523      -2.135587      -0.000596       7    14.007  QM
    5  N        -0.560215      -2.135937       0.000750       7    14.007  QM
    6  C        -2.466413       0.587860       0.000430       6    12.011  QM
    7  N        -1.984892       1.659127      -0.001281       7    14.007  QM
    8  H        -2.908867      -0.400242       0.002069       1     1.008  QM


 RMSQ FORCE :   0.0001194  MAXIMUM :   0.0000100  CONVERGED :NO 
 MAX FORCE  :   0.0003791  MAXIMUM :   0.0000150  CONVERGED :NO 

 NUMBER OF CONSTRAINED OPTIMIZATION CYCLES: 24
 
 TOTAL ENERGY = -296.032669421367
 
 
 CURRENT SPLINE LENGTH: 0.053 AMU^1/2*ANGSTROM
 IRC COORDINATE: 9.049 AMU^1/2*ANGSTROM

  ANGLE =       0.17  COS_ANGLE =       0.99


 IRC COORDINATES OF STEP 172 IN ANGSTROM

  NO.  ATOM        X              Y              Z        Z-ATOM   MASS   TYPE

    1  C         2.469246       0.588108      -0.001032       6    12.011  QM
    2  N         1.993159       1.661799       0.001791       7    14.007  QM
    3  H         2.906679      -0.402215      -0.003628       1     1.008  QM
    4  N         0.561600      -2.137101      -0.000670       7    14.007  QM
    5  N        -0.560150      -2.137465       0.000823       7    14.007  QM
    6  C        -2.469944       0.587470       0.000445       6    12.011  QM
    7  N        -1.993961       1.661227      -0.001333       7    14.007  QM
    8  H        -2.907266      -0.402908       0.002165       1     1.008  QM


 RMSQ FORCE :   0.0001170  MAXIMUM :   0.0000100  CONVERGED :NO 
 MAX FORCE  :   0.0003899  MAXIMUM :   0.0000150  CONVERGED :NO 

 NUMBER OF CONSTRAINED OPTIMIZATION CYCLES: 36
 
 TOTAL ENERGY = -296.032685256886
 
 
 CURRENT SPLINE LENGTH: 0.053 AMU^1/2*ANGSTROM
 IRC COORDINATE: 9.102 AMU^1/2*ANGSTROM

  ANGLE =       0.16  COS_ANGLE =       0.99


 IRC COORDINATES OF STEP 173 IN ANGSTROM

  NO.  ATOM        X              Y              Z        Z-ATOM   MASS   TYPE

    1  C         2.472233       0.587419      -0.001000       6    12.011  QM
    2  N         2.002392       1.663860       0.001753       7    14.007  QM
    3  H         2.903984      -0.405369      -0.003497       1     1.008  QM
    4  N         0.561550      -2.138342      -0.000620       7    14.007  QM
    5  N        -0.560203      -2.138642       0.000750       7    14.007  QM
    6  C        -2.472834       0.586701       0.000495       6    12.011  QM
    7  N        -2.003189       1.663233      -0.001348       7    14.007  QM
    8  H        -2.904395      -0.406190       0.002108       1     1.008  QM


 RMSQ FORCE :   0.0001143  MAXIMUM :   0.0000100  CONVERGED :NO 
 MAX FORCE  :   0.0003770  MAXIMUM :   0.0000150  CONVERGED :NO 

 NUMBER OF CONSTRAINED OPTIMIZATION CYCLES: 5
 
 TOTAL ENERGY = -296.032700794651
 
 
 CURRENT SPLINE LENGTH: 0.053 AMU^1/2*ANGSTROM
 IRC COORDINATE: 9.155 AMU^1/2*ANGSTROM

  ANGLE =       0.13  COS_ANGLE =       0.99


 IRC COORDINATES OF STEP 174 IN ANGSTROM

  NO.  ATOM        X              Y              Z        Z-ATOM   MASS   TYPE

    1  C         2.475324       0.586707      -0.000971       6    12.011  QM
    2  N         2.011665       1.665819       0.001692       7    14.007  QM
    3  H         2.901351      -0.408573      -0.003440       1     1.008  QM
    4  N         0.561511      -2.139422      -0.000554       7    14.007  QM
    5  N        -0.560233      -2.139712       0.000700       7    14.007  QM
    6  C        -2.475933       0.585937       0.000418       6    12.011  QM
    7  N        -2.012382       1.665091      -0.001252       7    14.007  QM
    8  H        -2.901823      -0.409399       0.001930       1     1.008  QM


 RMSQ FORCE :   0.0001119  MAXIMUM :   0.0000100  CONVERGED :NO 
 MAX FORCE  :   0.0003629  MAXIMUM :   0.0000150  CONVERGED :NO 

 NUMBER OF CONSTRAINED OPTIMIZATION CYCLES: 15
 
 TOTAL ENERGY = -296.032715977996
 
 
 CURRENT SPLINE LENGTH: 0.053 AMU^1/2*ANGSTROM
 IRC COORDINATE: 9.208 AMU^1/2*ANGSTROM

  ANGLE =       0.07  COS_ANGLE =       1.00


 IRC COORDINATES OF STEP 175 IN ANGSTROM

  NO.  ATOM        X              Y              Z        Z-ATOM   MASS   TYPE

    1  C         2.478568       0.586137      -0.001051       6    12.011  QM
    2  N         2.020858       1.667788       0.001779       7    14.007  QM
    3  H         2.898991      -0.411528      -0.003644       1     1.008  QM
    4  N         0.561458      -2.140658      -0.000530       7    14.007  QM
    5  N        -0.560287      -2.140931       0.000699       7    14.007  QM
    6  C        -2.479079       0.585277       0.000426       6    12.011  QM
    7  N        -2.021562       1.667006      -0.001289       7    14.007  QM
    8  H        -2.899349      -0.412438       0.001978       1     1.008  QM


 RMSQ FORCE :   0.0001104  MAXIMUM :   0.0000100  CONVERGED :NO 
 MAX FORCE  :   0.0003633  MAXIMUM :   0.0000150  CONVERGED :NO 

 NUMBER OF CONSTRAINED OPTIMIZATION CYCLES: 5
 
 TOTAL ENERGY = -296.032730816468
 
 
 CURRENT SPLINE LENGTH: 0.053 AMU^1/2*ANGSTROM
 IRC COORDINATE: 9.261 AMU^1/2*ANGSTROM

  ANGLE =       0.15  COS_ANGLE =       0.99


 IRC COORDINATES OF STEP 176 IN ANGSTROM

  NO.  ATOM        X              Y              Z        Z-ATOM   MASS   TYPE

    1  C         2.481695       0.585528      -0.001010       6    12.011  QM
    2  N         2.030063       1.669726       0.001747       7    14.007  QM
    3  H         2.896658      -0.414436      -0.003614       1     1.008  QM
    4  N         0.561480      -2.141891      -0.000545       7    14.007  QM
    5  N        -0.560259      -2.142229       0.000706       7    14.007  QM
    6  C        -2.482247       0.584706       0.000400       6    12.011  QM
    7  N        -2.030773       1.668975      -0.001269       7    14.007  QM
    8  H        -2.897138      -0.415289       0.002018       1     1.008  QM


 RMSQ FORCE :   0.0001086  MAXIMUM :   0.0000100  CONVERGED :NO 
 MAX FORCE  :   0.0003550  MAXIMUM :   0.0000150  CONVERGED :NO 

 NUMBER OF CONSTRAINED OPTIMIZATION CYCLES: 3
 
 TOTAL ENERGY = -296.032745349445
 
 
 CURRENT SPLINE LENGTH: 0.053 AMU^1/2*ANGSTROM
 IRC COORDINATE: 9.314 AMU^1/2*ANGSTROM

  ANGLE =       0.13  COS_ANGLE =       0.99


 IRC COORDINATES OF STEP 177 IN ANGSTROM

  NO.  ATOM        X              Y              Z        Z-ATOM   MASS   TYPE

    1  C         2.484951       0.584987      -0.001080       6    12.011  QM
    2  N         2.039270       1.671644       0.001850       7    14.007  QM
    3  H         2.894286      -0.417278      -0.003797       1     1.008  QM
    4  N         0.561462      -2.143124      -0.000611       7    14.007  QM
    5  N        -0.560279      -2.143474       0.000790       7    14.007  QM
    6  C        -2.485507       0.584139       0.000431       6    12.011  QM
    7  N        -2.039941       1.670854      -0.001343       7    14.007  QM
    8  H        -2.894746      -0.418176       0.002021       1     1.008  QM


 RMSQ FORCE :   0.0001075  MAXIMUM :   0.0000100  CONVERGED :NO 
 MAX FORCE  :   0.0003584  MAXIMUM :   0.0000150  CONVERGED :NO 

 NUMBER OF CONSTRAINED OPTIMIZATION CYCLES: 20
 
 TOTAL ENERGY = -296.032759598480
 
 
 CURRENT SPLINE LENGTH: 0.053 AMU^1/2*ANGSTROM
 IRC COORDINATE: 9.366 AMU^1/2*ANGSTROM

  ANGLE =       0.24  COS_ANGLE =       0.97


 IRC COORDINATES OF STEP 178 IN ANGSTROM

  NO.  ATOM        X              Y              Z        Z-ATOM   MASS   TYPE

    1  C         2.488289       0.584456      -0.000953       6    12.011  QM
    2  N         2.048470       1.673481       0.001789       7    14.007  QM
    3  H         2.892344      -0.419973      -0.003495       1     1.008  QM
    4  N         0.561409      -2.144316      -0.000649       7    14.007  QM
    5  N        -0.560316      -2.144589       0.000711       7    14.007  QM
    6  C        -2.488733       0.583534       0.000630       6    12.011  QM
    7  N        -2.049165       1.672661      -0.001511       7    14.007  QM
    8  H        -2.892581      -0.420975       0.002629       1     1.008  QM


 RMSQ FORCE :   0.0001060  MAXIMUM :   0.0000100  CONVERGED :NO 
 MAX FORCE  :   0.0003348  MAXIMUM :   0.0000150  CONVERGED :NO 

 NUMBER OF CONSTRAINED OPTIMIZATION CYCLES: 13
 
 TOTAL ENERGY = -296.032773579519
 
 
 CURRENT SPLINE LENGTH: 0.053 AMU^1/2*ANGSTROM
 IRC COORDINATE: 9.419 AMU^1/2*ANGSTROM
 
 
 
 
 ***************************************
 *** MOLECULAR GEOMETRY OPTIMIZATION ***
 ***************************************
 
 *** ACTIVE DEGREES OF FREEDOM: 18 ***
 
 HYPERSPHERE RADIUS: 0.0999981768
 
 *** ENTERING OPTIMIZATION CYCLE: 1 ***
 
 
 RMSQ FORCE :   0.0009927  MAXIMUM :   0.0000100  CONVERGED : NO
 MAX FORCE  :   0.0022284  MAXIMUM :   0.0000150  CONVERGED : NO
 
 LAMBDA ITERATION CONVERGED IN 16 CYCLES

  |TANGENTIAL STEP| =   0.049999  |PARALLEL STEP| =   0.013397
 
 HYPERSPHERE RADIUS: 0.0999981768


 COORDINATES OF OPTIMIZATION STEP 1 IN ANGSTROM

  NO.  ATOM        X              Y              Z        Z-ATOM   MASS   TYPE

    1  C         2.488095       0.583422       0.002004       6    12.011  QM
    2  N         2.057906       1.675233      -0.001489       7    14.007  QM
    3  H         2.888811      -0.419904       0.005144       1     1.008  QM
    4  N         0.560820      -2.144705       0.000193       7    14.007  QM
    5  N        -0.559688      -2.145539      -0.001344       7    14.007  QM
    6  C        -2.489451       0.582758       0.001154       6    12.011  QM
    7  N        -2.057672       1.673775      -0.000653       7    14.007  QM
    8  H        -2.891620      -0.421045       0.003010       1     1.008  QM


 
 NEW SCF-ENERGY CALCULATED IN 23 CYCLES
 

 TOTAL ENERGY    =       -296.032770754
 
 *** ENTERING OPTIMIZATION CYCLE: 2 ***
 

 COSANG =        -0.181918725
 
 RMSQ FORCE :   0.0006004  MAXIMUM :   0.0000100  CONVERGED : NO
 MAX FORCE  :   0.0015354  MAXIMUM :   0.0000150  CONVERGED : NO
 RMSQ DR    :   0.0122006  MAXIMUM :   0.0000400  CONVERGED : NO
 MAX DR     :   0.0263497  MAXIMUM :   0.0000600  CONVERGED : NO
 
 LAMBDA ITERATION CONVERGED IN 5 CYCLES

  |TANGENTIAL STEP| =   0.049999  |PARALLEL STEP| =   0.013397
 
 HYPERSPHERE RADIUS: 0.0999981768


 COORDINATES OF OPTIMIZATION STEP 2 IN ANGSTROM

  NO.  ATOM        X              Y              Z        Z-ATOM   MASS   TYPE

    1  C         2.489799       0.584150       0.001802       6    12.011  QM
    2  N         2.056370       1.676056      -0.001253       7    14.007  QM
    3  H         2.887578      -0.438751       0.004569       1     1.008  QM
    4  N         0.561882      -2.144744      -0.000015       7    14.007  QM
    5  N        -0.560849      -2.145729      -0.001013       7    14.007  QM
    6  C        -2.491117       0.583105       0.001014       6    12.011  QM
    7  N        -2.056332       1.674564      -0.000654       7    14.007  QM
    8  H        -2.886756      -0.434225       0.002664       1     1.008  QM


 
 NEW SCF-ENERGY CALCULATED IN 26 CYCLES
 

 TOTAL ENERGY    =       -296.032577978
 
 *** LAST STEP WAS REJECTED ***
 
 LAMBDA ITERATION CONVERGED IN 4 CYCLES

  |TANGENTIAL STEP| =   0.025000  |PARALLEL STEP| =   0.003175
 
 HYPERSPHERE RADIUS: 0.0999981768


 COORDINATES OF OPTIMIZATION STEP 2 IN ANGSTROM

  NO.  ATOM        X              Y              Z        Z-ATOM   MASS   TYPE

    1  C         2.488683       0.583590       0.001983       6    12.011  QM
    2  N         2.057497       1.675825      -0.001465       7    14.007  QM
    3  H         2.889575      -0.429653       0.005127       1     1.008  QM
    4  N         0.561530      -2.144715       0.000144       7    14.007  QM
    5  N        -0.560429      -2.145604      -0.001275       7    14.007  QM
    6  C        -2.490083       0.582686       0.001125       6    12.011  QM
    7  N        -2.057312       1.674346      -0.000644       7    14.007  QM
    8  H        -2.890757      -0.427558       0.002891       1     1.008  QM


 
 NEW SCF-ENERGY CALCULATED IN 18 CYCLES
 

 TOTAL ENERGY    =       -296.032739798
 
 *** ENTERING OPTIMIZATION CYCLE: 3 ***
 

 COSANG =         0.677258993
 
 RMSQ FORCE :   0.0014833  MAXIMUM :   0.0000100  CONVERGED : NO
 MAX FORCE  :   0.0044369  MAXIMUM :   0.0000150  CONVERGED : NO
 RMSQ DR    :   0.0059398  MAXIMUM :   0.0000400  CONVERGED : NO
 MAX DR     :   0.0177650  MAXIMUM :   0.0000600  CONVERGED : NO
 
 LAMBDA ITERATION CONVERGED IN 4 CYCLES

  |TANGENTIAL STEP| =   0.020000  |PARALLEL STEP| =   0.002020
 
 HYPERSPHERE RADIUS: 0.0999981768


 COORDINATES OF OPTIMIZATION STEP 3 IN ANGSTROM

  NO.  ATOM        X              Y              Z        Z-ATOM   MASS   TYPE

    1  C         2.488956       0.582797       0.001990       6    12.011  QM
    2  N         2.057573       1.675933      -0.001472       7    14.007  QM
    3  H         2.886617      -0.421644       0.005121       1     1.008  QM
    4  N         0.561585      -2.144726       0.000156       7    14.007  QM
    5  N        -0.560477      -2.145600      -0.001293       7    14.007  QM
    6  C        -2.490269       0.582116       0.001137       6    12.011  QM
    7  N        -2.057369       1.674488      -0.000648       7    14.007  QM
    8  H        -2.889182      -0.422705       0.002885       1     1.008  QM


 
 NEW SCF-ENERGY CALCULATED IN 25 CYCLES
 

 TOTAL ENERGY    =       -296.032778273
 
 *** ENTERING OPTIMIZATION CYCLE: 4 ***
 

 COSANG =        -0.939900968
 
 RMSQ FORCE :   0.0006008  MAXIMUM :   0.0000100  CONVERGED : NO
 MAX FORCE  :   0.0016047  MAXIMUM :   0.0000150  CONVERGED : NO
 RMSQ DR    :   0.0047380  MAXIMUM :   0.0000400  CONVERGED : NO
 MAX DR     :   0.0144919  MAXIMUM :   0.0000600  CONVERGED : NO
 
 LAMBDA ITERATION CONVERGED IN 5 CYCLES

  |TANGENTIAL STEP| =   0.020000  |PARALLEL STEP| =   0.002020
 
 HYPERSPHERE RADIUS: 0.0999981768


 COORDINATES OF OPTIMIZATION STEP 4 IN ANGSTROM

  NO.  ATOM        X              Y              Z        Z-ATOM   MASS   TYPE

    1  C         2.488621       0.584064       0.001841       6    12.011  QM
    2  N         2.057941       1.674863      -0.001293       7    14.007  QM
    3  H         2.886965      -0.421602       0.004516       1     1.008  QM
    4  N         0.560434      -2.144760       0.000098       7    14.007  QM
    5  N        -0.559346      -2.145608      -0.001164       7    14.007  QM
    6  C        -2.489876       0.583323       0.001089       6    12.011  QM
    7  N        -2.057778       1.673463      -0.000686       7    14.007  QM
    8  H        -2.889383      -0.422549       0.002899       1     1.008  QM


 
 NEW SCF-ENERGY CALCULATED IN 21 CYCLES
 

 TOTAL ENERGY    =       -296.032761868
 
 *** ENTERING OPTIMIZATION CYCLE: 5 ***
 

 COSANG =        -0.220877948
 
 RMSQ FORCE :   0.0007211  MAXIMUM :   0.0000100  CONVERGED : NO
 MAX FORCE  :   0.0018563  MAXIMUM :   0.0000150  CONVERGED : NO
 RMSQ DR    :   0.0047380  MAXIMUM :   0.0000400  CONVERGED : NO
 MAX DR     :   0.0102732  MAXIMUM :   0.0000600  CONVERGED : NO
 
 LAMBDA ITERATION CONVERGED IN 4 CYCLES

  |TANGENTIAL STEP| =   0.016000  |PARALLEL STEP| =   0.001288
 
 HYPERSPHERE RADIUS: 0.0999981768


 COORDINATES OF OPTIMIZATION STEP 5 IN ANGSTROM

  NO.  ATOM        X              Y              Z        Z-ATOM   MASS   TYPE

    1  C         2.488972       0.583693       0.001819       6    12.011  QM
    2  N         2.057754       1.675492      -0.001279       7    14.007  QM
    3  H         2.887634      -0.425869       0.004575       1     1.008  QM
    4  N         0.561332      -2.144769       0.000100       7    14.007  QM
    5  N        -0.560243      -2.145613      -0.001161       7    14.007  QM
    6  C        -2.490272       0.582749       0.001103       6    12.011  QM
    7  N        -2.057585       1.674171      -0.000695       7    14.007  QM
    8  H        -2.889614      -0.425389       0.002813       1     1.008  QM


 
 NEW SCF-ENERGY CALCULATED IN 19 CYCLES
 

 TOTAL ENERGY    =       -296.032777436
 
 *** ENTERING OPTIMIZATION CYCLE: 6 ***
 

 COSANG =         0.136936200
 
 RMSQ FORCE :   0.0006580  MAXIMUM :   0.0000100  CONVERGED : NO
 MAX FORCE  :   0.0018099  MAXIMUM :   0.0000150  CONVERGED : NO
 RMSQ DR    :   0.0037834  MAXIMUM :   0.0000400  CONVERGED : NO
 MAX DR     :   0.0083458  MAXIMUM :   0.0000600  CONVERGED : NO
 
 LAMBDA ITERATION CONVERGED IN 4 CYCLES

  |TANGENTIAL STEP| =   0.016000  |PARALLEL STEP| =   0.001288
 
 HYPERSPHERE RADIUS: 0.0999981768


 COORDINATES OF OPTIMIZATION STEP 6 IN ANGSTROM

  NO.  ATOM        X              Y              Z        Z-ATOM   MASS   TYPE

    1  C         2.489155       0.582673       0.001773       6    12.011  QM
    2  N         2.057641       1.676061      -0.001208       7    14.007  QM
    3  H         2.887738      -0.421131       0.004212       1     1.008  QM
    4  N         0.561870      -2.144797       0.000068       7    14.007  QM
    5  N        -0.560793      -2.145630      -0.001099       7    14.007  QM
    6  C        -2.490403       0.581923       0.001060       6    12.011  QM
    7  N        -2.057476       1.674648      -0.000705       7    14.007  QM
    8  H        -2.890111      -0.422048       0.002951       1     1.008  QM


 
 NEW SCF-ENERGY CALCULATED IN 18 CYCLES
 

 TOTAL ENERGY    =       -296.032771954
 
 *** ENTERING OPTIMIZATION CYCLE: 7 ***
 

 COSANG =        -0.941289297
 
 RMSQ FORCE :   0.0007679  MAXIMUM :   0.0000100  CONVERGED : NO
 MAX FORCE  :   0.0017922  MAXIMUM :   0.0000150  CONVERGED : NO
 RMSQ DR    :   0.0037834  MAXIMUM :   0.0000400  CONVERGED : NO
 MAX DR     :   0.0086805  MAXIMUM :   0.0000600  CONVERGED : NO
 
 LAMBDA ITERATION CONVERGED IN 8 CYCLES

  |TANGENTIAL STEP| =   0.012800  |PARALLEL STEP| =   0.000823
 
 HYPERSPHERE RADIUS: 0.0999981768


 COORDINATES OF OPTIMIZATION STEP 7 IN ANGSTROM

  NO.  ATOM        X              Y              Z        Z-ATOM   MASS   TYPE

    1  C         2.489953       0.583184       0.001358       6    12.011  QM
    2  N         2.057670       1.675772      -0.000763       7    14.007  QM
    3  H         2.885827      -0.422945       0.003129       1     1.008  QM
    4  N         0.561557      -2.144882      -0.000024       7    14.007  QM
    5  N        -0.560501      -2.145642      -0.000842       7    14.007  QM
    6  C        -2.491024       0.582389       0.001007       6    12.011  QM
    7  N        -2.057668       1.674457      -0.000823       7    14.007  QM
    8  H        -2.887746      -0.423831       0.002778       1     1.008  QM


 
 NEW SCF-ENERGY CALCULATED IN 22 CYCLES
 

 TOTAL ENERGY    =       -296.032783202
 
 *** ENTERING OPTIMIZATION CYCLE: 8 ***
 

 COSANG =         0.975437050
 
 RMSQ FORCE :   0.0003970  MAXIMUM :   0.0000100  CONVERGED : NO
 MAX FORCE  :   0.0009637  MAXIMUM :   0.0000150  CONVERGED : NO
 RMSQ DR    :   0.0030232  MAXIMUM :   0.0000400  CONVERGED : NO
 MAX DR     :   0.0056827  MAXIMUM :   0.0000600  CONVERGED : NO
 
 LAMBDA ITERATION CONVERGED IN 7 CYCLES

  |TANGENTIAL STEP| =   0.025600  |PARALLEL STEP| =   0.003332
 
 HYPERSPHERE RADIUS: 0.0999981768


 COORDINATES OF OPTIMIZATION STEP 8 IN ANGSTROM

  NO.  ATOM        X              Y              Z        Z-ATOM   MASS   TYPE

    1  C         2.489017       0.583399       0.000557       6    12.011  QM
    2  N         2.058264       1.675562       0.000117       7    14.007  QM
    3  H         2.893526      -0.422422       0.001046       1     1.008  QM
    4  N         0.561450      -2.144941      -0.000327       7    14.007  QM
    5  N        -0.560442      -2.145521      -0.000206       7    14.007  QM
    6  C        -2.490028       0.582347       0.000830       6    12.011  QM
    7  N        -2.058267       1.674320      -0.001026       7    14.007  QM
    8  H        -2.895430      -0.422473       0.002488       1     1.008  QM


 
 NEW SCF-ENERGY CALCULATED IN 22 CYCLES
 

 TOTAL ENERGY    =       -296.032780018
 
 *** ENTERING OPTIMIZATION CYCLE: 9 ***
 

 COSANG =        -0.888957703
 
 RMSQ FORCE :   0.0003731  MAXIMUM :   0.0000100  CONVERGED : NO
 MAX FORCE  :   0.0008718  MAXIMUM :   0.0000150  CONVERGED : NO
 RMSQ DR    :   0.0060848  MAXIMUM :   0.0000400  CONVERGED : NO
 MAX DR     :   0.0156025  MAXIMUM :   0.0000600  CONVERGED : NO
 
 LAMBDA ITERATION CONVERGED IN 6 CYCLES

  |TANGENTIAL STEP| =   0.020480  |PARALLEL STEP| =   0.002120
 
 HYPERSPHERE RADIUS: 0.0999981768


 COORDINATES OF OPTIMIZATION STEP 9 IN ANGSTROM

  NO.  ATOM        X              Y              Z        Z-ATOM   MASS   TYPE

    1  C         2.490418       0.583575       0.000249       6    12.011  QM
    2  N         2.058007       1.675505       0.000456       7    14.007  QM
    3  H         2.888025      -0.423567       0.000092       1     1.008  QM
    4  N         0.561316      -2.145013      -0.000368       7    14.007  QM
    5  N        -0.560321      -2.145562      -0.000044       7    14.007  QM
    6  C        -2.491233       0.582629       0.000795       6    12.011  QM
    7  N        -2.058198       1.674306      -0.001125       7    14.007  QM
    8  H        -2.889489      -0.424240       0.002499       1     1.008  QM


 
 NEW SCF-ENERGY CALCULATED IN 21 CYCLES
 

 TOTAL ENERGY    =       -296.032787121
 
 *** ENTERING OPTIMIZATION CYCLE: 10 ***
 

 COSANG =         0.737218315
 
 RMSQ FORCE :   0.0000501  MAXIMUM :   0.0000100  CONVERGED : NO
 MAX FORCE  :   0.0000913  MAXIMUM :   0.0000150  CONVERGED : NO
 RMSQ DR    :   0.0048529  MAXIMUM :   0.0000400  CONVERGED : NO
 MAX DR     :   0.0124214  MAXIMUM :   0.0000600  CONVERGED : NO
 
 LAMBDA ITERATION CONVERGED IN 8 CYCLES

  |TANGENTIAL STEP| =   0.040959  |PARALLEL STEP| =   0.008773
 
 HYPERSPHERE RADIUS: 0.0999981768
 
 *** SCFTOL TIGHTEN TO 0.500E-09 ***


 COORDINATES OF OPTIMIZATION STEP 10 IN ANGSTROM

  NO.  ATOM        X              Y              Z        Z-ATOM   MASS   TYPE

    1  C         2.492448       0.584029      -0.002484       6    12.011  QM
    2  N         2.057278       1.674902       0.003560       7    14.007  QM
    3  H         2.892218      -0.422028      -0.008112       1     1.008  QM
    4  N         0.561346      -2.145205      -0.001284       7    14.007  QM
    5  N        -0.560475      -2.145313       0.001979       7    14.007  QM
    6  C        -2.492589       0.582897       0.000338       6    12.011  QM
    7  N        -2.058060       1.674063      -0.002009       7    14.007  QM
    8  H        -2.891770      -0.423408       0.002492       1     1.008  QM


 
 NEW SCF-ENERGY CALCULATED IN 16 CYCLES
 

 TOTAL ENERGY    =       -296.032786856
 
 *** LAST STEP WAS REJECTED ***
 
 LAMBDA ITERATION CONVERGED IN 7 CYCLES

  |TANGENTIAL STEP| =   0.020480  |PARALLEL STEP| =   0.002120
 
 HYPERSPHERE RADIUS: 0.0999981768


 COORDINATES OF OPTIMIZATION STEP 10 IN ANGSTROM

  NO.  ATOM        X              Y              Z        Z-ATOM   MASS   TYPE

    1  C         2.491529       0.583763      -0.001079       6    12.011  QM
    2  N         2.057808       1.675237       0.001962       7    14.007  QM
    3  H         2.890109      -0.422767      -0.003930       1     1.008  QM
    4  N         0.561376      -2.145162      -0.000793       7    14.007  QM
    5  N        -0.560413      -2.145457       0.000920       7    14.007  QM
    6  C        -2.491973       0.582739       0.000570       6    12.011  QM
    7  N        -2.058363       1.674277      -0.001550       7    14.007  QM
    8  H        -2.890477      -0.423838       0.002536       1     1.008  QM


 
 NEW SCF-ENERGY CALCULATED IN 18 CYCLES
 

 TOTAL ENERGY    =       -296.032787330
 
 *** ENTERING OPTIMIZATION CYCLE: 11 ***
 

 COSANG =        -0.909721188
 
 RMSQ FORCE :   0.0000230  MAXIMUM :   0.0000100  CONVERGED : NO
 MAX FORCE  :   0.0000543  MAXIMUM :   0.0000150  CONVERGED : NO
 RMSQ DR    :   0.0048529  MAXIMUM :   0.0000400  CONVERGED : NO
 MAX DR     :   0.0122952  MAXIMUM :   0.0000600  CONVERGED : NO
 
 LAMBDA ITERATION CONVERGED IN 7 CYCLES

  |TANGENTIAL STEP| =   0.020480  |PARALLEL STEP| =   0.002120
 
 HYPERSPHERE RADIUS: 0.0999981768
 
 *** SCFTOL TIGHTEN TO 0.250E-09 ***


 COORDINATES OF OPTIMIZATION STEP 11 IN ANGSTROM

  NO.  ATOM        X              Y              Z        Z-ATOM   MASS   TYPE

    1  C         2.490384       0.584556      -0.000927       6    12.011  QM
    2  N         2.058218       1.674307       0.001818       7    14.007  QM
    3  H         2.891970      -0.421680      -0.003656       1     1.008  QM
    4  N         0.560338      -2.145021      -0.000765       7    14.007  QM
    5  N        -0.559304      -2.145331       0.000826       7    14.007  QM
    6  C        -2.490908       0.583610       0.000601       6    12.011  QM
    7  N        -2.058770       1.673345      -0.001535       7    14.007  QM
    8  H        -2.892415      -0.422586       0.002779       1     1.008  QM


 
 NEW SCF-ENERGY CALCULATED IN 17 CYCLES
 

 TOTAL ENERGY    =       -296.032754053
 
 *** ENTERING OPTIMIZATION CYCLE: 12 ***
 

 COSANG =        -0.715693719
 
 RMSQ FORCE :   0.0008956  MAXIMUM :   0.0000100  CONVERGED : NO
 MAX FORCE  :   0.0019898  MAXIMUM :   0.0000150  CONVERGED : NO
 RMSQ DR    :   0.0048529  MAXIMUM :   0.0000400  CONVERGED : NO
 MAX DR     :   0.0105403  MAXIMUM :   0.0000600  CONVERGED : NO
 
 LAMBDA ITERATION CONVERGED IN 14 CYCLES

  |TANGENTIAL STEP| =   0.016384  |PARALLEL STEP| =   0.001351
 
 HYPERSPHERE RADIUS: 0.0999981768


 COORDINATES OF OPTIMIZATION STEP 12 IN ANGSTROM

  NO.  ATOM        X              Y              Z        Z-ATOM   MASS   TYPE

    1  C         2.491526       0.584639      -0.000906       6    12.011  QM
    2  N         2.057698       1.674947       0.001727       7    14.007  QM
    3  H         2.891703      -0.421837      -0.003478       1     1.008  QM
    4  N         0.560912      -2.145877      -0.000606       7    14.007  QM
    5  N        -0.559807      -2.146081       0.000676       7    14.007  QM
    6  C        -2.491887       0.583713       0.000547       6    12.011  QM
    7  N        -2.058491       1.674178      -0.001424       7    14.007  QM
    8  H        -2.891728      -0.422824       0.002587       1     1.008  QM


 
 NEW SCF-ENERGY CALCULATED IN 15 CYCLES
 

 TOTAL ENERGY    =       -296.032779521
 
 *** ENTERING OPTIMIZATION CYCLE: 13 ***
 

 COSANG =         0.998314444
 
 RMSQ FORCE :   0.0004446  MAXIMUM :   0.0000100  CONVERGED : NO
 MAX FORCE  :   0.0009608  MAXIMUM :   0.0000150  CONVERGED : NO
 RMSQ DR    :   0.0038748  MAXIMUM :   0.0000400  CONVERGED : NO
 MAX DR     :   0.0082690  MAXIMUM :   0.0000600  CONVERGED : NO
 
 LAMBDA ITERATION CONVERGED IN 10 CYCLES

  |TANGENTIAL STEP| =   0.032767  |PARALLEL STEP| =   0.005521
 
 HYPERSPHERE RADIUS: 0.0999981768


 COORDINATES OF OPTIMIZATION STEP 13 IN ANGSTROM

  NO.  ATOM        X              Y              Z        Z-ATOM   MASS   TYPE

    1  C         2.490015       0.582596      -0.000920       6    12.011  QM
    2  N         2.058069       1.674847       0.001855       7    14.007  QM
    3  H         2.888696      -0.423489      -0.003316       1     1.008  QM
    4  N         0.561414      -2.143713      -0.000908       7    14.007  QM
    5  N        -0.560396      -2.144070       0.000914       7    14.007  QM
    6  C        -2.490588       0.581652       0.000779       6    12.011  QM
    7  N        -2.058566       1.673876      -0.001694       7    14.007  QM
    8  H        -2.889091      -0.424691       0.002691       1     1.008  QM


 
 NEW SCF-ENERGY CALCULATED IN 25 CYCLES
 

 TOTAL ENERGY    =       -296.032786589
 
 *** ENTERING OPTIMIZATION CYCLE: 14 ***
 

 COSANG =        -0.607637518
 
 RMSQ FORCE :   0.0001081  MAXIMUM :   0.0000100  CONVERGED : NO
 MAX FORCE  :   0.0003125  MAXIMUM :   0.0000150  CONVERGED : NO
 RMSQ DR    :   0.0078322  MAXIMUM :   0.0000400  CONVERGED : NO
 MAX DR     :   0.0212221  MAXIMUM :   0.0000600  CONVERGED : NO
 
 LAMBDA ITERATION CONVERGED IN 9 CYCLES

  |TANGENTIAL STEP| =   0.050000  |PARALLEL STEP| =   0.013398
 
 HYPERSPHERE RADIUS: 0.0999981768


 COORDINATES OF OPTIMIZATION STEP 14 IN ANGSTROM

  NO.  ATOM        X              Y              Z        Z-ATOM   MASS   TYPE

    1  C         2.493517       0.585113      -0.001063       6    12.011  QM
    2  N         2.056410       1.675372       0.001843       7    14.007  QM
    3  H         2.892170      -0.422045      -0.003942       1     1.008  QM
    4  N         0.561463      -2.146932      -0.000396       7    14.007  QM
    5  N        -0.560348      -2.146890       0.000514       7    14.007  QM
    6  C        -2.493455       0.584129       0.000542       6    12.011  QM
    7  N        -2.057649       1.674895      -0.001434       7    14.007  QM
    8  H        -2.891180      -0.423174       0.002849       1     1.008  QM


 
 NEW SCF-ENERGY CALCULATED IN 19 CYCLES
 

 TOTAL ENERGY    =       -296.032785781
 
 *** ENTERING OPTIMIZATION CYCLE: 15 ***
 

 COSANG =        -0.742607906
 
 RMSQ FORCE :   0.0001197  MAXIMUM :   0.0000100  CONVERGED : NO
 MAX FORCE  :   0.0003660  MAXIMUM :   0.0000150  CONVERGED : NO
 RMSQ DR    :   0.0122009  MAXIMUM :   0.0000400  CONVERGED : NO
 MAX DR     :   0.0294448  MAXIMUM :   0.0000600  CONVERGED : NO
 
 LAMBDA ITERATION CONVERGED IN 10 CYCLES

  |TANGENTIAL STEP| =   0.040000  |PARALLEL STEP| =   0.008349
 
 HYPERSPHERE RADIUS: 0.0999981768


 COORDINATES OF OPTIMIZATION STEP 15 IN ANGSTROM

  NO.  ATOM        X              Y              Z        Z-ATOM   MASS   TYPE

    1  C         2.490939       0.583198      -0.000964       6    12.011  QM
    2  N         2.057728       1.674919       0.001838       7    14.007  QM
    3  H         2.887787      -0.424429      -0.003578       1     1.008  QM
    4  N         0.561410      -2.144467      -0.000655       7    14.007  QM
    5  N        -0.560274      -2.144693       0.000688       7    14.007  QM
    6  C        -2.491257       0.582309       0.000707       6    12.011  QM
    7  N        -2.058612       1.674226      -0.001607       7    14.007  QM
    8  H        -2.887493      -0.425475       0.002979       1     1.008  QM


 
 NEW SCF-ENERGY CALCULATED IN 22 CYCLES
 

 TOTAL ENERGY    =       -296.032787145
 
 *** ENTERING OPTIMIZATION CYCLE: 16 ***
 

 COSANG =         0.892869418
 
 RMSQ FORCE :   0.0000738  MAXIMUM :   0.0000100  CONVERGED : NO
 MAX FORCE  :   0.0002260  MAXIMUM :   0.0000150  CONVERGED : NO
 RMSQ DR    :   0.0096313  MAXIMUM :   0.0000400  CONVERGED : NO
 MAX DR     :   0.0235637  MAXIMUM :   0.0000600  CONVERGED : NO
 
 LAMBDA ITERATION CONVERGED IN 10 CYCLES

  |TANGENTIAL STEP| =   0.050000  |PARALLEL STEP| =   0.013398
 
 HYPERSPHERE RADIUS: 0.0999981768


 COORDINATES OF OPTIMIZATION STEP 16 IN ANGSTROM

  NO.  ATOM        X              Y              Z        Z-ATOM   MASS   TYPE

    1  C         2.492759       0.585312      -0.000954       6    12.011  QM
    2  N         2.057099       1.675940       0.001843       7    14.007  QM
    3  H         2.896052      -0.418545      -0.003554       1     1.008  QM
    4  N         0.561307      -2.146887      -0.000973       7    14.007  QM
    5  N        -0.560637      -2.147577       0.001097       7    14.007  QM
    6  C        -2.493755       0.584124       0.000473       6    12.011  QM
    7  N        -2.056733       1.674269      -0.001445       7    14.007  QM
    8  H        -2.898582      -0.419272       0.002044       1     1.008  QM


 
 NEW SCF-ENERGY CALCULATED IN 22 CYCLES
 

 TOTAL ENERGY    =       -296.032784201
 
 *** ENTERING OPTIMIZATION CYCLE: 17 ***
 

 COSANG =        -0.986924733
 
 RMSQ FORCE :   0.0002038  MAXIMUM :   0.0000100  CONVERGED : NO
 MAX FORCE  :   0.0005808  MAXIMUM :   0.0000150  CONVERGED : NO
 RMSQ DR    :   0.0122009  MAXIMUM :   0.0000400  CONVERGED : NO
 MAX DR     :   0.0308872  MAXIMUM :   0.0000600  CONVERGED : NO
 
 LAMBDA ITERATION CONVERGED IN 9 CYCLES

  |TANGENTIAL STEP| =   0.040000  |PARALLEL STEP| =   0.008349
 
 HYPERSPHERE RADIUS: 0.0999981768


 COORDINATES OF OPTIMIZATION STEP 17 IN ANGSTROM

  NO.  ATOM        X              Y              Z        Z-ATOM   MASS   TYPE

    1  C         2.491192       0.583555      -0.000974       6    12.011  QM
    2  N         2.057813       1.675118       0.001844       7    14.007  QM
    3  H         2.890643      -0.422300      -0.003617       1     1.008  QM
    4  N         0.561454      -2.145084      -0.000719       7    14.007  QM
    5  N        -0.560362      -2.145284       0.000787       7    14.007  QM
    6  C        -2.491525       0.582600       0.000634       6    12.011  QM
    7  N        -2.058613       1.674379      -0.001550       7    14.007  QM
    8  H        -2.890725      -0.423437       0.002657       1     1.008  QM


 
 NEW SCF-ENERGY CALCULATED IN 23 CYCLES
 

 TOTAL ENERGY    =       -296.032787002
 
 *** ENTERING OPTIMIZATION CYCLE: 18 ***
 

 COSANG =         0.994756561
 
 RMSQ FORCE :   0.0000922  MAXIMUM :   0.0000100  CONVERGED : NO
 MAX FORCE  :   0.0002634  MAXIMUM :   0.0000150  CONVERGED : NO
 RMSQ DR    :   0.0096313  MAXIMUM :   0.0000400  CONVERGED : NO
 MAX DR     :   0.0247850  MAXIMUM :   0.0000600  CONVERGED : NO
 
 LAMBDA ITERATION CONVERGED IN 14 CYCLES

  |TANGENTIAL STEP| =   0.050000  |PARALLEL STEP| =   0.013398
 
 HYPERSPHERE RADIUS: 0.0999981768


 COORDINATES OF OPTIMIZATION STEP 18 IN ANGSTROM

  NO.  ATOM        X              Y              Z        Z-ATOM   MASS   TYPE

    1  C         2.491940       0.585818       0.000016       6    12.011  QM
    2  N         2.056350       1.676658       0.001204       7    14.007  QM
    3  H         2.891574      -0.420665      -0.001074       1     1.008  QM
    4  N         0.561424      -2.148134      -0.001322       7    14.007  QM
    5  N        -0.560227      -2.149075       0.000731       7    14.007  QM
    6  C        -2.493380       0.585147       0.001573       6    12.011  QM
    7  N        -2.056142       1.675257      -0.002243       7    14.007  QM
    8  H        -2.893931      -0.420904       0.004813       1     1.008  QM


 
 NEW SCF-ENERGY CALCULATED IN 20 CYCLES
 

 TOTAL ENERGY    =       -296.032785211
 
 *** LAST STEP WAS REJECTED ***
 
 LAMBDA ITERATION CONVERGED IN 12 CYCLES

  |TANGENTIAL STEP| =   0.025000  |PARALLEL STEP| =   0.003175
 
 HYPERSPHERE RADIUS: 0.0999981768


 COORDINATES OF OPTIMIZATION STEP 18 IN ANGSTROM

  NO.  ATOM        X              Y              Z        Z-ATOM   MASS   TYPE

    1  C         2.492197       0.584691      -0.000762       6    12.011  QM
    2  N         2.057376       1.675793       0.001724       7    14.007  QM
    3  H         2.891274      -0.421907      -0.003016       1     1.008  QM
    4  N         0.561388      -2.146396      -0.000919       7    14.007  QM
    5  N        -0.560302      -2.147032       0.000840       7    14.007  QM
    6  C        -2.493137       0.583861       0.000853       6    12.011  QM
    7  N        -2.057563       1.674617      -0.001728       7    14.007  QM
    8  H        -2.892550      -0.422555       0.003092       1     1.008  QM


 
 NEW SCF-ENERGY CALCULATED IN 18 CYCLES
 

 TOTAL ENERGY    =       -296.032786828
 
 *** ENTERING OPTIMIZATION CYCLE: 19 ***
 

 COSANG =        -0.942363929
 
 RMSQ FORCE :   0.0000412  MAXIMUM :   0.0000100  CONVERGED : NO
 MAX FORCE  :   0.0001060  MAXIMUM :   0.0000150  CONVERGED : NO
 RMSQ DR    :   0.0059399  MAXIMUM :   0.0000400  CONVERGED : NO
 MAX DR     :   0.0171240  MAXIMUM :   0.0000600  CONVERGED : NO
 
 LAMBDA ITERATION CONVERGED IN 7 CYCLES

  |TANGENTIAL STEP| =   0.020000  |PARALLEL STEP| =   0.002020
 
 HYPERSPHERE RADIUS: 0.0999981768


 COORDINATES OF OPTIMIZATION STEP 19 IN ANGSTROM

  NO.  ATOM        X              Y              Z        Z-ATOM   MASS   TYPE

    1  C         2.491365       0.583959      -0.000923       6    12.011  QM
    2  N         2.057841       1.675188       0.001806       7    14.007  QM
    3  H         2.890406      -0.422477      -0.003455       1     1.008  QM
    4  N         0.561261      -2.145345      -0.000723       7    14.007  QM
    5  N        -0.560224      -2.145669       0.000749       7    14.007  QM
    6  C        -2.491836       0.582990       0.000690       6    12.011  QM
    7  N        -2.058441       1.674290      -0.001591       7    14.007  QM
    8  H        -2.890857      -0.423477       0.002889       1     1.008  QM


 
 NEW SCF-ENERGY CALCULATED IN 25 CYCLES
 

 TOTAL ENERGY    =       -296.032786795
 
 *** ENTERING OPTIMIZATION CYCLE: 20 ***
 

 COSANG =         0.124115629
 
 RMSQ FORCE :   0.0001106  MAXIMUM :   0.0000100  CONVERGED : NO
 MAX FORCE  :   0.0002325  MAXIMUM :   0.0000150  CONVERGED : NO
 RMSQ DR    :   0.0047380  MAXIMUM :   0.0000400  CONVERGED : NO
 MAX DR     :   0.0132475  MAXIMUM :   0.0000600  CONVERGED : NO
 
 LAMBDA ITERATION CONVERGED IN 9 CYCLES

  |TANGENTIAL STEP| =   0.016000  |PARALLEL STEP| =   0.001288
 
 HYPERSPHERE RADIUS: 0.0999981768


 COORDINATES OF OPTIMIZATION STEP 20 IN ANGSTROM

  NO.  ATOM        X              Y              Z        Z-ATOM   MASS   TYPE

    1  C         2.490910       0.583366      -0.000882       6    12.011  QM
    2  N         2.057805       1.675050       0.001772       7    14.007  QM
    3  H         2.890980      -0.420424      -0.003680       1     1.008  QM
    4  N         0.561894      -2.145001      -0.000701       7    14.007  QM
    5  N        -0.560941      -2.145066       0.000739       7    14.007  QM
    6  C        -2.490722       0.581933       0.000495       6    12.011  QM
    7  N        -2.058779       1.674606      -0.001484       7    14.007  QM
    8  H        -2.892911      -0.421502       0.003770       1     1.008  QM


 
 NEW SCF-ENERGY CALCULATED IN 16 CYCLES
 

 TOTAL ENERGY    =       -296.032777297
 
 *** ENTERING OPTIMIZATION CYCLE: 21 ***
 

 COSANG =        -0.550019359
 
 RMSQ FORCE :   0.0005799  MAXIMUM :   0.0000100  CONVERGED : NO
 MAX FORCE  :   0.0013987  MAXIMUM :   0.0000150  CONVERGED : NO
 RMSQ DR    :   0.0037834  MAXIMUM :   0.0000400  CONVERGED : NO
 MAX DR     :   0.0086277  MAXIMUM :   0.0000600  CONVERGED : NO
 
 LAMBDA ITERATION CONVERGED IN 11 CYCLES

  |TANGENTIAL STEP| =   0.012800  |PARALLEL STEP| =   0.000823
 
 HYPERSPHERE RADIUS: 0.0999981768


 COORDINATES OF OPTIMIZATION STEP 21 IN ANGSTROM

  NO.  ATOM        X              Y              Z        Z-ATOM   MASS   TYPE

    1  C         2.491431       0.583676      -0.000966       6    12.011  QM
    2  N         2.057791       1.675314       0.001845       7    14.007  QM
    3  H         2.890321      -0.421819      -0.003679       1     1.008  QM
    4  N         0.561724      -2.145269      -0.000759       7    14.007  QM
    5  N        -0.560600      -2.145698       0.000837       7    14.007  QM
    6  C        -2.491937       0.582655       0.000541       6    12.011  QM
    7  N        -2.058363       1.674538      -0.001508       7    14.007  QM
    8  H        -2.891943      -0.422610       0.002987       1     1.008  QM


 
 NEW SCF-ENERGY CALCULATED IN 17 CYCLES
 

 TOTAL ENERGY    =       -296.032784962
 
 *** ENTERING OPTIMIZATION CYCLE: 22 ***
 

 COSANG =         0.989886785
 
 RMSQ FORCE :   0.0002852  MAXIMUM :   0.0000100  CONVERGED : NO
 MAX FORCE  :   0.0006206  MAXIMUM :   0.0000150  CONVERGED : NO
 RMSQ DR    :   0.0030232  MAXIMUM :   0.0000400  CONVERGED : NO
 MAX DR     :   0.0082509  MAXIMUM :   0.0000600  CONVERGED : NO
 
 LAMBDA ITERATION CONVERGED IN 10 CYCLES

  |TANGENTIAL STEP| =   0.025600  |PARALLEL STEP| =   0.003332
 
 HYPERSPHERE RADIUS: 0.0999981768


 COORDINATES OF OPTIMIZATION STEP 22 IN ANGSTROM

  NO.  ATOM        X              Y              Z        Z-ATOM   MASS   TYPE

    1  C         2.490444       0.583164      -0.000930       6    12.011  QM
    2  N         2.057614       1.674668       0.001724       7    14.007  QM
    3  H         2.888938      -0.423505      -0.003469       1     1.008  QM
    4  N         0.561132      -2.144485      -0.000326       7    14.007  QM
    5  N        -0.560352      -2.144042       0.000330       7    14.007  QM
    6  C        -2.489853       0.581850       0.000758       6    12.011  QM
    7  N        -2.059040       1.674194      -0.001551       7    14.007  QM
    8  H        -2.886969      -0.425392       0.003081       1     1.008  QM


 
 NEW SCF-ENERGY CALCULATED IN 24 CYCLES
 

 TOTAL ENERGY    =       -296.032786543
 
 *** ENTERING OPTIMIZATION CYCLE: 23 ***
 

 COSANG =        -0.672009813
 
 RMSQ FORCE :   0.0001090  MAXIMUM :   0.0000100  CONVERGED : NO
 MAX FORCE  :   0.0002409  MAXIMUM :   0.0000150  CONVERGED : NO
 RMSQ DR    :   0.0060849  MAXIMUM :   0.0000400  CONVERGED : NO
 MAX DR     :   0.0182708  MAXIMUM :   0.0000600  CONVERGED : NO
 
 LAMBDA ITERATION CONVERGED IN 8 CYCLES

  |TANGENTIAL STEP| =   0.025600  |PARALLEL STEP| =   0.003332
 
 HYPERSPHERE RADIUS: 0.0999981768


 COORDINATES OF OPTIMIZATION STEP 23 IN ANGSTROM

  NO.  ATOM        X              Y              Z        Z-ATOM   MASS   TYPE

    1  C         2.491614       0.583788      -0.000994       6    12.011  QM
    2  N         2.057699       1.675310       0.001855       7    14.007  QM
    3  H         2.889787      -0.423162      -0.003568       1     1.008  QM
    4  N         0.561434      -2.145299      -0.000695       7    14.007  QM
    5  N        -0.560286      -2.145700       0.000760       7    14.007  QM
    6  C        -2.492254       0.582973       0.000673       6    12.011  QM
    7  N        -2.058278       1.674407      -0.001571       7    14.007  QM
    8  H        -2.890050      -0.424084       0.002553       1     1.008  QM


 
 NEW SCF-ENERGY CALCULATED IN 23 CYCLES
 

 TOTAL ENERGY    =       -296.032787276
 
 *** ENTERING OPTIMIZATION CYCLE: 24 ***
 

 COSANG =        -0.220743023
 
 RMSQ FORCE :   0.0000429  MAXIMUM :   0.0000100  CONVERGED : NO
 MAX FORCE  :   0.0001127  MAXIMUM :   0.0000150  CONVERGED : NO
 RMSQ DR    :   0.0060849  MAXIMUM :   0.0000400  CONVERGED : NO
 MAX DR     :   0.0194154  MAXIMUM :   0.0000600  CONVERGED : NO
 
 LAMBDA ITERATION CONVERGED IN 10 CYCLES

  |TANGENTIAL STEP| =   0.025600  |PARALLEL STEP| =   0.003332
 
 HYPERSPHERE RADIUS: 0.0999981768


 COORDINATES OF OPTIMIZATION STEP 24 IN ANGSTROM

  NO.  ATOM        X              Y              Z        Z-ATOM   MASS   TYPE

    1  C         2.490571       0.582913      -0.000971       6    12.011  QM
    2  N         2.057548       1.674682       0.001832       7    14.007  QM
    3  H         2.888521      -0.423839      -0.003586       1     1.008  QM
    4  N         0.561342      -2.144275      -0.000476       7    14.007  QM
    5  N        -0.560456      -2.143926       0.000464       7    14.007  QM
    6  C        -2.490136       0.581709       0.000851       6    12.011  QM
    7  N        -2.058943       1.674235      -0.001694       7    14.007  QM
    8  H        -2.886613      -0.425662       0.003298       1     1.008  QM


 
 NEW SCF-ENERGY CALCULATED IN 17 CYCLES
 

 TOTAL ENERGY    =       -296.032787050
 
 *** LAST STEP WAS REJECTED ***
 
 LAMBDA ITERATION CONVERGED IN 10 CYCLES

  |TANGENTIAL STEP| =   0.012800  |PARALLEL STEP| =   0.000823
 
 HYPERSPHERE RADIUS: 0.0999981768


 COORDINATES OF OPTIMIZATION STEP 24 IN ANGSTROM

  NO.  ATOM        X              Y              Z        Z-ATOM   MASS   TYPE

    1  C         2.491100       0.583379      -0.000974       6    12.011  QM
    2  N         2.057730       1.675004       0.001836       7    14.007  QM
    3  H         2.889353      -0.423297      -0.003577       1     1.008  QM
    4  N         0.561378      -2.144819      -0.000591       7    14.007  QM
    5  N        -0.560394      -2.144829       0.000616       7    14.007  QM
    6  C        -2.491159       0.582318       0.000747       6    12.011  QM
    7  N        -2.058711       1.674327      -0.001624       7    14.007  QM
    8  H        -2.888672      -0.424667       0.002993       1     1.008  QM


 
 NEW SCF-ENERGY CALCULATED IN 15 CYCLES
 

 TOTAL ENERGY    =       -296.032787335
 
 *** ENTERING OPTIMIZATION CYCLE: 25 ***
 

 COSANG =        -0.498366596
 
 RMSQ FORCE :   0.0000187  MAXIMUM :   0.0000100  CONVERGED : NO
 MAX FORCE  :   0.0000358  MAXIMUM :   0.0000150  CONVERGED : NO
 RMSQ DR    :   0.0030232  MAXIMUM :   0.0000400  CONVERGED : NO
 MAX DR     :   0.0099052  MAXIMUM :   0.0000600  CONVERGED : NO
 
 LAMBDA ITERATION CONVERGED IN 6 CYCLES

  |TANGENTIAL STEP| =   0.012800  |PARALLEL STEP| =   0.000823
 
 HYPERSPHERE RADIUS: 0.0999981768


 COORDINATES OF OPTIMIZATION STEP 25 IN ANGSTROM

  NO.  ATOM        X              Y              Z        Z-ATOM   MASS   TYPE

    1  C         2.490729       0.584066      -0.000966       6    12.011  QM
    2  N         2.058049       1.674616       0.001836       7    14.007  QM
    3  H         2.890885      -0.422417      -0.003590       1     1.008  QM
    4  N         0.560759      -2.144966      -0.000658       7    14.007  QM
    5  N        -0.559707      -2.145176       0.000701       7    14.007  QM
    6  C        -2.491107       0.583125       0.000697       6    12.011  QM
    7  N        -2.058783       1.673783      -0.001592       7    14.007  QM
    8  H        -2.890777      -0.423535       0.002825       1     1.008  QM


 
 NEW SCF-ENERGY CALCULATED IN 19 CYCLES
 

 TOTAL ENERGY    =       -296.032775942
 
 *** ENTERING OPTIMIZATION CYCLE: 26 ***
 

 COSANG =        -0.816694065
 
 RMSQ FORCE :   0.0005326  MAXIMUM :   0.0000100  CONVERGED : NO
 MAX FORCE  :   0.0012056  MAXIMUM :   0.0000150  CONVERGED : NO
 RMSQ DR    :   0.0030232  MAXIMUM :   0.0000400  CONVERGED : NO
 MAX DR     :   0.0060140  MAXIMUM :   0.0000600  CONVERGED : NO
 
 LAMBDA ITERATION CONVERGED IN 12 CYCLES

  |TANGENTIAL STEP| =   0.010240  |PARALLEL STEP| =   0.000526
 
 HYPERSPHERE RADIUS: 0.0999981768


 COORDINATES OF OPTIMIZATION STEP 26 IN ANGSTROM

  NO.  ATOM        X              Y              Z        Z-ATOM   MASS   TYPE

    1  C         2.491475       0.584142      -0.000985       6    12.011  QM
    2  N         2.057823       1.675002       0.001850       7    14.007  QM
    3  H         2.890975      -0.422398      -0.003623       1     1.008  QM
    4  N         0.561081      -2.145368      -0.000678       7    14.007  QM
    5  N        -0.560019      -2.145655       0.000739       7    14.007  QM
    6  C        -2.491940       0.583217       0.000667       6    12.011  QM
    7  N        -2.058476       1.674124      -0.001572       7    14.007  QM
    8  H        -2.891119      -0.423426       0.002710       1     1.008  QM


 
 NEW SCF-ENERGY CALCULATED IN 18 CYCLES
 

 TOTAL ENERGY    =       -296.032784597
 
 *** ENTERING OPTIMIZATION CYCLE: 27 ***
 

 COSANG =         0.998172470
 
 RMSQ FORCE :   0.0002661  MAXIMUM :   0.0000100  CONVERGED : NO
 MAX FORCE  :   0.0005976  MAXIMUM :   0.0000150  CONVERGED : NO
 RMSQ DR    :   0.0024168  MAXIMUM :   0.0000400  CONVERGED : NO
 MAX DR     :   0.0053172  MAXIMUM :   0.0000600  CONVERGED : NO
 
 LAMBDA ITERATION CONVERGED IN 11 CYCLES

  |TANGENTIAL STEP| =   0.020480  |PARALLEL STEP| =   0.002120
 
 HYPERSPHERE RADIUS: 0.0999981768


 COORDINATES OF OPTIMIZATION STEP 27 IN ANGSTROM

  NO.  ATOM        X              Y              Z        Z-ATOM   MASS   TYPE

    1  C         2.490485       0.583066      -0.000985       6    12.011  QM
    2  N         2.057880       1.674977       0.001829       7    14.007  QM
    3  H         2.888497      -0.423609      -0.003591       1     1.008  QM
    4  N         0.561365      -2.144407      -0.000588       7    14.007  QM
    5  N        -0.560413      -2.144495       0.000641       7    14.007  QM
    6  C        -2.490649       0.581992       0.000679       6    12.011  QM
    7  N        -2.058715       1.674198      -0.001561       7    14.007  QM
    8  H        -2.888165      -0.424933       0.002802       1     1.008  QM


 
 NEW SCF-ENERGY CALCULATED IN 22 CYCLES
 

 TOTAL ENERGY    =       -296.032787183
 
 *** ENTERING OPTIMIZATION CYCLE: 28 ***
 

 COSANG =        -0.641772792
 
 RMSQ FORCE :   0.0000361  MAXIMUM :   0.0000100  CONVERGED : NO
 MAX FORCE  :   0.0000967  MAXIMUM :   0.0000150  CONVERGED : NO
 RMSQ DR    :   0.0048530  MAXIMUM :   0.0000400  CONVERGED : NO
 MAX DR     :   0.0147311  MAXIMUM :   0.0000600  CONVERGED : NO
 
 LAMBDA ITERATION CONVERGED IN 8 CYCLES

  |TANGENTIAL STEP| =   0.040960  |PARALLEL STEP| =   0.008774
 
 HYPERSPHERE RADIUS: 0.0999981768


 COORDINATES OF OPTIMIZATION STEP 28 IN ANGSTROM

  NO.  ATOM        X              Y              Z        Z-ATOM   MASS   TYPE

    1  C         2.492903       0.584767      -0.000981       6    12.011  QM
    2  N         2.057027       1.675479       0.001864       7    14.007  QM
    3  H         2.892404      -0.421668      -0.003596       1     1.008  QM
    4  N         0.561481      -2.146367      -0.000781       7    14.007  QM
    5  N        -0.560258      -2.146905       0.000849       7    14.007  QM
    6  C        -2.493701       0.584006       0.000641       6    12.011  QM
    7  N        -2.057500       1.674552      -0.001570       7    14.007  QM
    8  H        -2.893313      -0.422323       0.002636       1     1.008  QM


 
 NEW SCF-ENERGY CALCULATED IN 16 CYCLES
 

 TOTAL ENERGY    =       -296.032786591
 
 *** LAST STEP WAS REJECTED ***
 
 LAMBDA ITERATION CONVERGED IN 8 CYCLES

  |TANGENTIAL STEP| =   0.020480  |PARALLEL STEP| =   0.002120
 
 HYPERSPHERE RADIUS: 0.0999981768


 COORDINATES OF OPTIMIZATION STEP 28 IN ANGSTROM

  NO.  ATOM        X              Y              Z        Z-ATOM   MASS   TYPE

    1  C         2.491803       0.583887      -0.000991       6    12.011  QM
    2  N         2.057617       1.675233       0.001850       7    14.007  QM
    3  H         2.890175      -0.422919      -0.003599       1     1.008  QM
    4  N         0.561421      -2.145389      -0.000667       7    14.007  QM
    5  N        -0.560312      -2.145677       0.000727       7    14.007  QM
    6  C        -2.492253       0.582990       0.000670       6    12.011  QM
    7  N        -2.058333       1.674421      -0.001570       7    14.007  QM
    8  H        -2.890266      -0.423918       0.002704       1     1.008  QM


 
 NEW SCF-ENERGY CALCULATED IN 21 CYCLES
 

 TOTAL ENERGY    =       -296.032787310
 
 *** ENTERING OPTIMIZATION CYCLE: 29 ***
 

 COSANG =        -0.756812985
 
 RMSQ FORCE :   0.0000250  MAXIMUM :   0.0000100  CONVERGED : NO
 MAX FORCE  :   0.0000734  MAXIMUM :   0.0000150  CONVERGED : NO
 RMSQ DR    :   0.0048530  MAXIMUM :   0.0000400  CONVERGED : NO
 MAX DR     :   0.0141625  MAXIMUM :   0.0000600  CONVERGED : NO
 
 LAMBDA ITERATION CONVERGED IN 6 CYCLES

  |TANGENTIAL STEP| =   0.020480  |PARALLEL STEP| =   0.002120
 
 HYPERSPHERE RADIUS: 0.0999981768


 COORDINATES OF OPTIMIZATION STEP 29 IN ANGSTROM

  NO.  ATOM        X              Y              Z        Z-ATOM   MASS   TYPE

    1  C         2.490546       0.584553      -0.000967       6    12.011  QM
    2  N         2.058126       1.674350       0.001838       7    14.007  QM
    3  H         2.891957      -0.421756      -0.003623       1     1.008  QM
    4  N         0.560369      -2.145126      -0.000682       7    14.007  QM
    5  N        -0.559282      -2.145412       0.000737       7    14.007  QM
    6  C        -2.491055       0.583668       0.000667       6    12.011  QM
    7  N        -2.058769       1.673460      -0.001570       7    14.007  QM
    8  H        -2.892063      -0.422785       0.002739       1     1.008  QM


 
 NEW SCF-ENERGY CALCULATED IN 15 CYCLES
 

 TOTAL ENERGY    =       -296.032756511
 
 *** ENTERING OPTIMIZATION CYCLE: 30 ***
 

 COSANG =        -0.018727466
 
 RMSQ FORCE :   0.0008690  MAXIMUM :   0.0000100  CONVERGED : NO
 MAX FORCE  :   0.0019828  MAXIMUM :   0.0000150  CONVERGED : NO
 RMSQ DR    :   0.0048530  MAXIMUM :   0.0000400  CONVERGED : NO
 MAX DR     :   0.0109690  MAXIMUM :   0.0000600  CONVERGED : NO
 
 LAMBDA ITERATION CONVERGED IN 4 CYCLES

  |TANGENTIAL STEP| =   0.016384  |PARALLEL STEP| =   0.001351
 
 HYPERSPHERE RADIUS: 0.0999981768


 COORDINATES OF OPTIMIZATION STEP 30 IN ANGSTROM

  NO.  ATOM        X              Y              Z        Z-ATOM   MASS   TYPE

    1  C         2.491061       0.583669      -0.000961       6    12.011  QM
    2  N         2.057932       1.675125       0.001835       7    14.007  QM
    3  H         2.891094      -0.421893      -0.003634       1     1.008  QM
    4  N         0.561379      -2.145129      -0.000693       7    14.007  QM
    5  N        -0.560302      -2.145413       0.000747       7    14.007  QM
    6  C        -2.491528       0.582706       0.000648       6    12.011  QM
    7  N        -2.058573       1.674298      -0.001564       7    14.007  QM
    8  H        -2.891570      -0.423015       0.002848       1     1.008  QM


 
 NEW SCF-ENERGY CALCULATED IN 20 CYCLES
 

 TOTAL ENERGY    =       -296.032786626
 
 *** ENTERING OPTIMIZATION CYCLE: 31 ***
 

 COSANG =         0.160608544
 
 RMSQ FORCE :   0.0001059  MAXIMUM :   0.0000100  CONVERGED : NO
 MAX FORCE  :   0.0003054  MAXIMUM :   0.0000150  CONVERGED : NO
 RMSQ DR    :   0.0038749  MAXIMUM :   0.0000400  CONVERGED : NO
 MAX DR     :   0.0093759  MAXIMUM :   0.0000600  CONVERGED : NO
 
 LAMBDA ITERATION CONVERGED IN 12 CYCLES

  |TANGENTIAL STEP| =   0.032768  |PARALLEL STEP| =   0.005521
 
 HYPERSPHERE RADIUS: 0.0999981768


 COORDINATES OF OPTIMIZATION STEP 31 IN ANGSTROM

  NO.  ATOM        X              Y              Z        Z-ATOM   MASS   TYPE

    1  C         2.493506       0.584668      -0.001198       6    12.011  QM
    2  N         2.056449       1.675250       0.001982       7    14.007  QM
    3  H         2.890833      -0.423741      -0.003898       1     1.008  QM
    4  N         0.561567      -2.146285      -0.000538       7    14.007  QM
    5  N        -0.560021      -2.146712       0.000704       7    14.007  QM
    6  C        -2.494271       0.584251       0.000621       6    12.011  QM
    7  N        -2.057402       1.674676      -0.001510       7    14.007  QM
    8  H        -2.889951      -0.424348       0.001921       1     1.008  QM


 
 NEW SCF-ENERGY CALCULATED IN 23 CYCLES
 

 TOTAL ENERGY    =       -296.032783313
 
 *** ENTERING OPTIMIZATION CYCLE: 32 ***
 

 COSANG =        -0.930851029
 
 RMSQ FORCE :   0.0002691  MAXIMUM :   0.0000100  CONVERGED : NO
 MAX FORCE  :   0.0008197  MAXIMUM :   0.0000150  CONVERGED : NO
 RMSQ DR    :   0.0078324  MAXIMUM :   0.0000400  CONVERGED : NO
 MAX DR     :   0.0178486  MAXIMUM :   0.0000600  CONVERGED : NO
 
 LAMBDA ITERATION CONVERGED IN 10 CYCLES

  |TANGENTIAL STEP| =   0.026214  |PARALLEL STEP| =   0.003497
 
 HYPERSPHERE RADIUS: 0.0999981768


 COORDINATES OF OPTIMIZATION STEP 32 IN ANGSTROM

  NO.  ATOM        X              Y              Z        Z-ATOM   MASS   TYPE

    1  C         2.491837       0.583717      -0.001050       6    12.011  QM
    2  N         2.057463       1.675143       0.001889       7    14.007  QM
    3  H         2.889077      -0.424031      -0.003625       1     1.008  QM
    4  N         0.561417      -2.145220      -0.000569       7    14.007  QM
    5  N        -0.560244      -2.145404       0.000629       7    14.007  QM
    6  C        -2.492196       0.582908       0.000753       6    12.011  QM
    7  N        -2.058391       1.674453      -0.001619       7    14.007  QM
    8  H        -2.888193      -0.425120       0.002603       1     1.008  QM


 
 NEW SCF-ENERGY CALCULATED IN 17 CYCLES
 

 TOTAL ENERGY    =       -296.032786695
 
 *** ENTERING OPTIMIZATION CYCLE: 33 ***
 

 COSANG =         0.998973339
 
 RMSQ FORCE :   0.0001268  MAXIMUM :   0.0000100  CONVERGED : NO
 MAX FORCE  :   0.0003908  MAXIMUM :   0.0000150  CONVERGED : NO
 RMSQ DR    :   0.0062335  MAXIMUM :   0.0000400  CONVERGED : NO
 MAX DR     :   0.0173105  MAXIMUM :   0.0000600  CONVERGED : NO
 
 LAMBDA ITERATION CONVERGED IN 12 CYCLES

  |TANGENTIAL STEP| =   0.050000  |PARALLEL STEP| =   0.013398
 
 HYPERSPHERE RADIUS: 0.0999981768


 COORDINATES OF OPTIMIZATION STEP 33 IN ANGSTROM

  NO.  ATOM        X              Y              Z        Z-ATOM   MASS   TYPE

    1  C         2.492709       0.585793      -0.000533       6    12.011  QM
    2  N         2.056846       1.676348       0.001521       7    14.007  QM
    3  H         2.894172      -0.419451      -0.002463       1     1.008  QM
    4  N         0.561268      -2.147077      -0.001209       7    14.007  QM
    5  N        -0.560468      -2.148599       0.001111       7    14.007  QM
    6  C        -2.494777       0.584866       0.000663       6    12.011  QM
    7  N        -2.055493       1.674084      -0.001555       7    14.007  QM
    8  H        -2.899434      -0.419180       0.002763       1     1.008  QM


 
 NEW SCF-ENERGY CALCULATED IN 24 CYCLES
 

 TOTAL ENERGY    =       -296.032784910
 
 *** LAST STEP WAS REJECTED ***
 
 LAMBDA ITERATION CONVERGED IN 12 CYCLES

  |TANGENTIAL STEP| =   0.025000  |PARALLEL STEP| =   0.003175
 
 HYPERSPHERE RADIUS: 0.0999981768


 COORDINATES OF OPTIMIZATION STEP 33 IN ANGSTROM

  NO.  ATOM        X              Y              Z        Z-ATOM   MASS   TYPE

    1  C         2.492063       0.584644      -0.000772       6    12.011  QM
    2  N         2.057713       1.675833       0.001703       7    14.007  QM
    3  H         2.891709      -0.421433      -0.003078       1     1.008  QM
    4  N         0.561334      -2.146031      -0.000967       7    14.007  QM
    5  N        -0.560399      -2.146984       0.000958       7    14.007  QM
    6  C        -2.493385       0.583720       0.000649       6    12.011  QM
    7  N        -2.057305       1.674234      -0.001561       7    14.007  QM
    8  H        -2.894629      -0.421747       0.002725       1     1.008  QM


 
 NEW SCF-ENERGY CALCULATED IN 21 CYCLES
 

 TOTAL ENERGY    =       -296.032786752
 
 *** ENTERING OPTIMIZATION CYCLE: 34 ***
 

 COSANG =        -0.918787757
 
 RMSQ FORCE :   0.0000267  MAXIMUM :   0.0000100  CONVERGED : NO
 MAX FORCE  :   0.0000819  MAXIMUM :   0.0000150  CONVERGED : NO
 RMSQ DR    :   0.0059399  MAXIMUM :   0.0000400  CONVERGED : NO
 MAX DR     :   0.0159608  MAXIMUM :   0.0000600  CONVERGED : NO
 
 LAMBDA ITERATION CONVERGED IN 4 CYCLES

  |TANGENTIAL STEP| =   0.012500  |PARALLEL STEP| =   0.000784
 
 HYPERSPHERE RADIUS: 0.0999981768


 COORDINATES OF OPTIMIZATION STEP 34 IN ANGSTROM

  NO.  ATOM        X              Y              Z        Z-ATOM   MASS   TYPE

    1  C         2.492153       0.583956      -0.000853       6    12.011  QM
    2  N         2.057581       1.675954       0.001755       7    14.007  QM
    3  H         2.889761      -0.422848      -0.003227       1     1.008  QM
    4  N         0.561725      -2.145677      -0.000854       7    14.007  QM
    5  N        -0.560774      -2.146394       0.000867       7    14.007  QM
    6  C        -2.493148       0.583004       0.000667       6    12.011  QM
    7  N        -2.057537       1.674591      -0.001569       7    14.007  QM
    8  H        -2.891716      -0.423387       0.002698       1     1.008  QM


 
 NEW SCF-ENERGY CALCULATED IN 20 CYCLES
 

 TOTAL ENERGY    =       -296.032782750
 
 *** ENTERING OPTIMIZATION CYCLE: 35 ***
 

 COSANG =         0.021009349
 
 RMSQ FORCE :   0.0003222  MAXIMUM :   0.0000100  CONVERGED : NO
 MAX FORCE  :   0.0007119  MAXIMUM :   0.0000150  CONVERGED : NO
 RMSQ DR    :   0.0029521  MAXIMUM :   0.0000400  CONVERGED : NO
 MAX DR     :   0.0076311  MAXIMUM :   0.0000600  CONVERGED : NO
 
 LAMBDA ITERATION CONVERGED IN 9 CYCLES

  |TANGENTIAL STEP| =   0.010000  |PARALLEL STEP| =   0.000501
 
 HYPERSPHERE RADIUS: 0.0999981768


 COORDINATES OF OPTIMIZATION STEP 35 IN ANGSTROM

  NO.  ATOM        X              Y              Z        Z-ATOM   MASS   TYPE

    1  C         2.491741       0.584031      -0.000911       6    12.011  QM
    2  N         2.057786       1.675488       0.001792       7    14.007  QM
    3  H         2.889392      -0.423531      -0.003366       1     1.008  QM
    4  N         0.561299      -2.145398      -0.000766       7    14.007  QM
    5  N        -0.560337      -2.145906       0.000798       7    14.007  QM
    6  C        -2.492494       0.583079       0.000677       6    12.011  QM
    7  N        -2.058017       1.674268      -0.001571       7    14.007  QM
    8  H        -2.890584      -0.424181       0.002656       1     1.008  QM


 
 NEW SCF-ENERGY CALCULATED IN 18 CYCLES
 

 TOTAL ENERGY    =       -296.032786905
 
 *** ENTERING OPTIMIZATION CYCLE: 36 ***
 

 COSANG =        -0.369594956
 
 RMSQ FORCE :   0.0001283  MAXIMUM :   0.0000100  CONVERGED : NO
 MAX FORCE  :   0.0003675  MAXIMUM :   0.0000150  CONVERGED : NO
 RMSQ DR    :   0.0023600  MAXIMUM :   0.0000400  CONVERGED : NO
 MAX DR     :   0.0056037  MAXIMUM :   0.0000600  CONVERGED : NO
 
 LAMBDA ITERATION CONVERGED IN 12 CYCLES

  |TANGENTIAL STEP| =   0.020000  |PARALLEL STEP| =   0.002020
 
 HYPERSPHERE RADIUS: 0.0999981768


 COORDINATES OF OPTIMIZATION STEP 36 IN ANGSTROM

  NO.  ATOM        X              Y              Z        Z-ATOM   MASS   TYPE

    1  C         2.490780       0.583420      -0.001023       6    12.011  QM
    2  N         2.057790       1.674594       0.001899       7    14.007  QM
    3  H         2.892077      -0.420383      -0.004023       1     1.008  QM
    4  N         0.561559      -2.144890      -0.000688       7    14.007  QM
    5  N        -0.560199      -2.145040       0.000795       7    14.007  QM
    6  C        -2.490963       0.582550       0.000532       6    12.011  QM
    7  N        -2.059005       1.674371      -0.001512       7    14.007  QM
    8  H        -2.891888      -0.421844       0.003018       1     1.008  QM


 
 NEW SCF-ENERGY CALCULATED IN 26 CYCLES
 

 TOTAL ENERGY    =       -296.032782576
 
 *** ENTERING OPTIMIZATION CYCLE: 37 ***
 

 COSANG =        -0.951724037
 
 RMSQ FORCE :   0.0003650  MAXIMUM :   0.0000100  CONVERGED : NO
 MAX FORCE  :   0.0010872  MAXIMUM :   0.0000150  CONVERGED : NO
 RMSQ DR    :   0.0047380  MAXIMUM :   0.0000400  CONVERGED : NO
 MAX DR     :   0.0099787  MAXIMUM :   0.0000600  CONVERGED : NO
 
 LAMBDA ITERATION CONVERGED IN 12 CYCLES

  |TANGENTIAL STEP| =   0.016000  |PARALLEL STEP| =   0.001288
 
 HYPERSPHERE RADIUS: 0.0999981768


 COORDINATES OF OPTIMIZATION STEP 37 IN ANGSTROM

  NO.  ATOM        X              Y              Z        Z-ATOM   MASS   TYPE

    1  C         2.491425       0.584157      -0.000764       6    12.011  QM
    2  N         2.057997       1.675473       0.001647       7    14.007  QM
    3  H         2.891312      -0.421097      -0.003117       1     1.008  QM
    4  N         0.561223      -2.145556      -0.000711       7    14.007  QM
    5  N        -0.560514      -2.145963       0.000677       7    14.007  QM
    6  C        -2.491952       0.582927       0.000699       6    12.011  QM
    7  N        -2.058176       1.674213      -0.001550       7    14.007  QM
    8  H        -2.892374      -0.422332       0.003015       1     1.008  QM


 
 NEW SCF-ENERGY CALCULATED IN 12 CYCLES
 

 TOTAL ENERGY    =       -296.032786147
 
 *** ENTERING OPTIMIZATION CYCLE: 38 ***
 

 COSANG =         0.999616729
 
 RMSQ FORCE :   0.0001767  MAXIMUM :   0.0000100  CONVERGED : NO
 MAX FORCE  :   0.0005305  MAXIMUM :   0.0000150  CONVERGED : NO
 RMSQ DR    :   0.0037834  MAXIMUM :   0.0000400  CONVERGED : NO
 MAX DR     :   0.0101819  MAXIMUM :   0.0000600  CONVERGED : NO
 
 LAMBDA ITERATION CONVERGED IN 10 CYCLES

  |TANGENTIAL STEP| =   0.032000  |PARALLEL STEP| =   0.005258
 
 HYPERSPHERE RADIUS: 0.0999981768


 COORDINATES OF OPTIMIZATION STEP 38 IN ANGSTROM

  NO.  ATOM        X              Y              Z        Z-ATOM   MASS   TYPE

    1  C         2.490158       0.582609      -0.001213       6    12.011  QM
    2  N         2.057586       1.674553       0.002029       7    14.007  QM
    3  H         2.887062      -0.424736      -0.004207       1     1.008  QM
    4  N         0.561579      -2.143890      -0.000577       7    14.007  QM
    5  N        -0.560175      -2.143995       0.000761       7    14.007  QM
    6  C        -2.490372       0.581874       0.000525       6    12.011  QM
    7  N        -2.058851       1.674239      -0.001497       7    14.007  QM
    8  H        -2.886424      -0.425789       0.002474       1     1.008  QM


 
 NEW SCF-ENERGY CALCULATED IN 25 CYCLES
 

 TOTAL ENERGY    =       -296.032787027
 
 *** ENTERING OPTIMIZATION CYCLE: 39 ***
 

 COSANG =        -0.804400685
 
 RMSQ FORCE :   0.0000212  MAXIMUM :   0.0000100  CONVERGED : NO
 MAX FORCE  :   0.0000642  MAXIMUM :   0.0000150  CONVERGED : NO
 RMSQ DR    :   0.0076436  MAXIMUM :   0.0000400  CONVERGED : NO
 MAX DR     :   0.0185818  MAXIMUM :   0.0000600  CONVERGED : NO
 
 LAMBDA ITERATION CONVERGED IN 7 CYCLES

  |TANGENTIAL STEP| =   0.050000  |PARALLEL STEP| =   0.013398
 
 HYPERSPHERE RADIUS: 0.0999981768


 COORDINATES OF OPTIMIZATION STEP 39 IN ANGSTROM

  NO.  ATOM        X              Y              Z        Z-ATOM   MASS   TYPE

    1  C         2.492695       0.584999      -0.000739       6    12.011  QM
    2  N         2.057259       1.675821       0.001662       7    14.007  QM
    3  H         2.892623      -0.421195      -0.002985       1     1.008  QM
    4  N         0.561274      -2.146547      -0.000833       7    14.007  QM
    5  N        -0.560437      -2.147142       0.000769       7    14.007  QM
    6  C        -2.493555       0.583958       0.000777       6    12.011  QM
    7  N        -2.057237       1.674406      -0.001632       7    14.007  QM
    8  H        -2.894299      -0.421912       0.003018       1     1.008  QM


 
 NEW SCF-ENERGY CALCULATED IN 23 CYCLES
 

 TOTAL ENERGY    =       -296.032786573
 
 *** ENTERING OPTIMIZATION CYCLE: 40 ***
 

 COSANG =         0.456088721
 
 RMSQ FORCE :   0.0000303  MAXIMUM :   0.0000100  CONVERGED : NO
 MAX FORCE  :   0.0000749  MAXIMUM :   0.0000150  CONVERGED : NO
 RMSQ DR    :   0.0122009  MAXIMUM :   0.0000400  CONVERGED : NO
 MAX DR     :   0.0326621  MAXIMUM :   0.0000600  CONVERGED : NO
 
 LAMBDA ITERATION CONVERGED IN 6 CYCLES

  |TANGENTIAL STEP| =   0.040000  |PARALLEL STEP| =   0.008349
 
 HYPERSPHERE RADIUS: 0.0999981768


 COORDINATES OF OPTIMIZATION STEP 40 IN ANGSTROM

  NO.  ATOM        X              Y              Z        Z-ATOM   MASS   TYPE

    1  C         2.490837       0.583175      -0.001106       6    12.011  QM
    2  N         2.057703       1.674852       0.001931       7    14.007  QM
    3  H         2.889538      -0.423202      -0.003929       1     1.008  QM
    4  N         0.561379      -2.144636      -0.000535       7    14.007  QM
    5  N        -0.560307      -2.144569       0.000647       7    14.007  QM
    6  C        -2.490839       0.582183       0.000636       6    12.011  QM
    7  N        -2.058856       1.674325      -0.001548       7    14.007  QM
    8  H        -2.888371      -0.424750       0.002669       1     1.008  QM


 
 NEW SCF-ENERGY CALCULATED IN 22 CYCLES
 

 TOTAL ENERGY    =       -296.032787227
 
 *** ENTERING OPTIMIZATION CYCLE: 41 ***
 

 COSANG =        -0.745986715
 
 RMSQ FORCE :   0.0000367  MAXIMUM :   0.0000100  CONVERGED : NO
 MAX FORCE  :   0.0001151  MAXIMUM :   0.0000150  CONVERGED : NO
 RMSQ DR    :   0.0096313  MAXIMUM :   0.0000400  CONVERGED : NO
 MAX DR     :   0.0271734  MAXIMUM :   0.0000600  CONVERGED : NO
 
 LAMBDA ITERATION CONVERGED IN 16 CYCLES

  |TANGENTIAL STEP| =   0.050000  |PARALLEL STEP| =   0.013398
 
 HYPERSPHERE RADIUS: 0.0999981768


 COORDINATES OF OPTIMIZATION STEP 41 IN ANGSTROM

  NO.  ATOM        X              Y              Z        Z-ATOM   MASS   TYPE

    1  C         2.491444       0.585442       0.000606       6    12.011  QM
    2  N         2.056978       1.676637       0.000727       7    14.007  QM
    3  H         2.891177      -0.420621       0.000407       1     1.008  QM
    4  N         0.561158      -2.147656      -0.001293       7    14.007  QM
    5  N        -0.560518      -2.148178       0.000302       7    14.007  QM
    6  C        -2.492272       0.584252       0.002134       6    12.011  QM
    7  N        -2.056794       1.675037      -0.002568       7    14.007  QM
    8  H        -2.892738      -0.421593       0.006314       1     1.008  QM


 
 NEW SCF-ENERGY CALCULATED IN 21 CYCLES
 

 TOTAL ENERGY    =       -296.032785965
 
 *** LAST STEP WAS REJECTED ***
 
 LAMBDA ITERATION CONVERGED IN 9 CYCLES

  |TANGENTIAL STEP| =   0.025000  |PARALLEL STEP| =   0.003175
 
 HYPERSPHERE RADIUS: 0.0999981768


 COORDINATES OF OPTIMIZATION STEP 41 IN ANGSTROM

  NO.  ATOM        X              Y              Z        Z-ATOM   MASS   TYPE

    1  C         2.491819       0.584181      -0.000810       6    12.011  QM
    2  N         2.057722       1.675521       0.001736       7    14.007  QM
    3  H         2.890329      -0.422503      -0.003139       1     1.008  QM
    4  N         0.561425      -2.145656      -0.000868       7    14.007  QM
    5  N        -0.560323      -2.146292       0.000840       7    14.007  QM
    6  C        -2.492725       0.583325       0.000742       6    12.011  QM
    7  N        -2.057932       1.674386      -0.001633       7    14.007  QM
    8  H        -2.891910      -0.423064       0.002929       1     1.008  QM


 
 NEW SCF-ENERGY CALCULATED IN 15 CYCLES
 

 TOTAL ENERGY    =       -296.032787198
 
 *** ENTERING OPTIMIZATION CYCLE: 42 ***
 

 COSANG =        -0.893002452
 
 RMSQ FORCE :   0.0000109  MAXIMUM :   0.0000100  CONVERGED : NO
 MAX FORCE  :   0.0000273  MAXIMUM :   0.0000150  CONVERGED : NO
 RMSQ DR    :   0.0059399  MAXIMUM :   0.0000400  CONVERGED : NO
 MAX DR     :   0.0181527  MAXIMUM :   0.0000600  CONVERGED : NO
 
 LAMBDA ITERATION CONVERGED IN 6 CYCLES

  |TANGENTIAL STEP| =   0.020000  |PARALLEL STEP| =   0.002020
 
 HYPERSPHERE RADIUS: 0.0999981768


 COORDINATES OF OPTIMIZATION STEP 42 IN ANGSTROM

  NO.  ATOM        X              Y              Z        Z-ATOM   MASS   TYPE

    1  C         2.490682       0.583962      -0.000990       6    12.011  QM
    2  N         2.058079       1.674733       0.001850       7    14.007  QM
    3  H         2.890382      -0.422535      -0.003673       1     1.008  QM
    4  N         0.560843      -2.144928      -0.000654       7    14.007  QM
    5  N        -0.559848      -2.145145       0.000720       7    14.007  QM
    6  C        -2.491053       0.582959       0.000647       6    12.011  QM
    7  N        -2.058745       1.673846      -0.001556       7    14.007  QM
    8  H        -2.890508      -0.423672       0.002765       1     1.008  QM


 
 NEW SCF-ENERGY CALCULATED IN 24 CYCLES
 

 TOTAL ENERGY    =       -296.032779387
 
 *** ENTERING OPTIMIZATION CYCLE: 43 ***
 

 COSANG =        -0.220664369
 
 RMSQ FORCE :   0.0004410  MAXIMUM :   0.0000100  CONVERGED : NO
 MAX FORCE  :   0.0009913  MAXIMUM :   0.0000150  CONVERGED : NO
 RMSQ DR    :   0.0047380  MAXIMUM :   0.0000400  CONVERGED : NO
 MAX DR     :   0.0110279  MAXIMUM :   0.0000600  CONVERGED : NO
 
 LAMBDA ITERATION CONVERGED IN 12 CYCLES

  |TANGENTIAL STEP| =   0.016000  |PARALLEL STEP| =   0.001288
 
 HYPERSPHERE RADIUS: 0.0999981768


 COORDINATES OF OPTIMIZATION STEP 43 IN ANGSTROM

  NO.  ATOM        X              Y              Z        Z-ATOM   MASS   TYPE

    1  C         2.491712       0.584007      -0.000966       6    12.011  QM
    2  N         2.057688       1.675382       0.001834       7    14.007  QM
    3  H         2.890432      -0.422521      -0.003576       1     1.008  QM
    4  N         0.561422      -2.145565      -0.000719       7    14.007  QM
    5  N        -0.560329      -2.145951       0.000783       7    14.007  QM
    6  C        -2.492305       0.583102       0.000631       6    12.011  QM
    7  N        -2.058226       1.674461      -0.001545       7    14.007  QM
    8  H        -2.891071      -0.423429       0.002682       1     1.008  QM


 
 NEW SCF-ENERGY CALCULATED IN 15 CYCLES
 

 TOTAL ENERGY    =       -296.032787295
 
 *** ENTERING OPTIMIZATION CYCLE: 44 ***
 

 COSANG =        -0.893710906
 
 RMSQ FORCE :   0.0000097  MAXIMUM :   0.0000100  CONVERGED :YES
 MAX FORCE  :   0.0000198  MAXIMUM :   0.0000150  CONVERGED : NO
 RMSQ DR    :   0.0037834  MAXIMUM :   0.0000400  CONVERGED : NO
 MAX DR     :   0.0082556  MAXIMUM :   0.0000600  CONVERGED : NO
 
 LAMBDA ITERATION CONVERGED IN 8 CYCLES

  |TANGENTIAL STEP| =   0.032000  |PARALLEL STEP| =   0.005258
 
 HYPERSPHERE RADIUS: 0.0999981768
 
 *** SCFTOL TIGHTEN TO 0.100E-09 ***


 COORDINATES OF OPTIMIZATION STEP 44 IN ANGSTROM

  NO.  ATOM        X              Y              Z        Z-ATOM   MASS   TYPE

    1  C         2.490036       0.582508      -0.000989       6    12.011  QM
    2  N         2.057739       1.674534       0.001857       7    14.007  QM
    3  H         2.886328      -0.425200      -0.003507       1     1.008  QM
    4  N         0.561590      -2.143539      -0.000719       7    14.007  QM
    5  N        -0.560160      -2.143934       0.000778       7    14.007  QM
    6  C        -2.490603       0.581837       0.000658       6    12.011  QM
    7  N        -2.058652       1.673999      -0.001574       7    14.007  QM
    8  H        -2.886741      -0.425807       0.002724       1     1.008  QM


 
 NEW SCF-ENERGY CALCULATED IN 16 CYCLES
 

 TOTAL ENERGY    =       -296.032786929
 
 *** LAST STEP WAS REJECTED ***
 
 LAMBDA ITERATION CONVERGED IN 7 CYCLES

  |TANGENTIAL STEP| =   0.016000  |PARALLEL STEP| =   0.001288
 
 HYPERSPHERE RADIUS: 0.0999981768


 COORDINATES OF OPTIMIZATION STEP 44 IN ANGSTROM

  NO.  ATOM        X              Y              Z        Z-ATOM   MASS   TYPE

    1  C         2.490976       0.583305      -0.000986       6    12.011  QM
    2  N         2.057828       1.675000       0.001848       7    14.007  QM
    3  H         2.888503      -0.423813      -0.003555       1     1.008  QM
    4  N         0.561447      -2.144623      -0.000682       7    14.007  QM
    5  N        -0.560295      -2.144916       0.000738       7    14.007  QM
    6  C        -2.491420       0.582420       0.000667       6    12.011  QM
    7  N        -2.058580       1.674238      -0.001572       7    14.007  QM
    8  H        -2.888763      -0.424712       0.002747       1     1.008  QM


 
 NEW SCF-ENERGY CALCULATED IN 15 CYCLES
 

 TOTAL ENERGY    =       -296.032787352
 
 *** ENTERING OPTIMIZATION CYCLE: 45 ***
 

 COSANG =        -0.592640354
 
 RMSQ FORCE :   0.0000195  MAXIMUM :   0.0000100  CONVERGED : NO
 MAX FORCE  :   0.0000681  MAXIMUM :   0.0000150  CONVERGED : NO
 RMSQ DR    :   0.0037834  MAXIMUM :   0.0000400  CONVERGED : NO
 MAX DR     :   0.0104096  MAXIMUM :   0.0000600  CONVERGED : NO
 
 LAMBDA ITERATION CONVERGED IN 9 CYCLES

  |TANGENTIAL STEP| =   0.032000  |PARALLEL STEP| =   0.005258
 
 HYPERSPHERE RADIUS: 0.0999981768


 COORDINATES OF OPTIMIZATION STEP 45 IN ANGSTROM

  NO.  ATOM        X              Y              Z        Z-ATOM   MASS   TYPE

    1  C         2.492803       0.585084      -0.000980       6    12.011  QM
    2  N         2.057213       1.675588       0.001821       7    14.007  QM
    3  H         2.894477      -0.420126      -0.003738       1     1.008  QM
    4  N         0.560877      -2.146744      -0.000443       7    14.007  QM
    5  N        -0.560623      -2.146394       0.000463       7    14.007  QM
    6  C        -2.492412       0.583449       0.000784       6    12.011  QM
    7  N        -2.057909       1.674407      -0.001625       7    14.007  QM
    8  H        -2.892990      -0.422379       0.003091       1     1.008  QM


 
 NEW SCF-ENERGY CALCULATED IN 21 CYCLES
 

 TOTAL ENERGY    =       -296.032786319
 
 *** LAST STEP WAS REJECTED ***
 
 LAMBDA ITERATION CONVERGED IN 8 CYCLES

  |TANGENTIAL STEP| =   0.016000  |PARALLEL STEP| =   0.001288
 
 HYPERSPHERE RADIUS: 0.0999981768


 COORDINATES OF OPTIMIZATION STEP 45 IN ANGSTROM

  NO.  ATOM        X              Y              Z        Z-ATOM   MASS   TYPE

    1  C         2.491630       0.584137      -0.000966       6    12.011  QM
    2  N         2.057736       1.675154       0.001828       7    14.007  QM
    3  H         2.892078      -0.421635      -0.003685       1     1.008  QM
    4  N         0.561116      -2.145601      -0.000609       7    14.007  QM
    5  N        -0.560219      -2.145666       0.000655       7    14.007  QM
    6  C        -2.491835       0.583052       0.000694       6    12.011  QM
    7  N        -2.058492       1.674289      -0.001580       7    14.007  QM
    8  H        -2.891586      -0.423156       0.002850       1     1.008  QM


 
 NEW SCF-ENERGY CALCULATED IN 12 CYCLES
 

 TOTAL ENERGY    =       -296.032786158
 
 *** ENTERING OPTIMIZATION CYCLE: 46 ***
 

 COSANG =         0.018522279
 
 RMSQ FORCE :   0.0001517  MAXIMUM :   0.0000100  CONVERGED : NO
 MAX FORCE  :   0.0003745  MAXIMUM :   0.0000150  CONVERGED : NO
 RMSQ DR    :   0.0037834  MAXIMUM :   0.0000400  CONVERGED : NO
 MAX DR     :   0.0080763  MAXIMUM :   0.0000600  CONVERGED : NO
 
 LAMBDA ITERATION CONVERGED IN 3 CYCLES

  |TANGENTIAL STEP| =   0.012800  |PARALLEL STEP| =   0.000823
 
 HYPERSPHERE RADIUS: 0.0999981768


 COORDINATES OF OPTIMIZATION STEP 46 IN ANGSTROM

  NO.  ATOM        X              Y              Z        Z-ATOM   MASS   TYPE

    1  C         2.492047       0.583477      -0.000976       6    12.011  QM
    2  N         2.057395       1.675760       0.001833       7    14.007  QM
    3  H         2.891256      -0.422414      -0.003630       1     1.008  QM
    4  N         0.561867      -2.145584      -0.000613       7    14.007  QM
    5  N        -0.560962      -2.145663       0.000659       7    14.007  QM
    6  C        -2.492254       0.582389       0.000699       6    12.011  QM
    7  N        -2.058156       1.674893      -0.001583       7    14.007  QM
    8  H        -2.890780      -0.423712       0.002813       1     1.008  QM


 
 NEW SCF-ENERGY CALCULATED IN 17 CYCLES
 

 TOTAL ENERGY    =       -296.032778733
 
 *** ENTERING OPTIMIZATION CYCLE: 47 ***
 

 COSANG =        -0.941641650
 
 RMSQ FORCE :   0.0004661  MAXIMUM :   0.0000100  CONVERGED : NO
 MAX FORCE  :   0.0010092  MAXIMUM :   0.0000150  CONVERGED : NO
 RMSQ DR    :   0.0030232  MAXIMUM :   0.0000400  CONVERGED : NO
 MAX DR     :   0.0068001  MAXIMUM :   0.0000600  CONVERGED : NO
 
 LAMBDA ITERATION CONVERGED IN 11 CYCLES

  |TANGENTIAL STEP| =   0.010240  |PARALLEL STEP| =   0.000526
 
 HYPERSPHERE RADIUS: 0.0999981768


 COORDINATES OF OPTIMIZATION STEP 47 IN ANGSTROM

  NO.  ATOM        X              Y              Z        Z-ATOM   MASS   TYPE

    1  C         2.491834       0.583583      -0.000997       6    12.011  QM
    2  N         2.057526       1.675408       0.001859       7    14.007  QM
    3  H         2.888030      -0.423947      -0.003505       1     1.008  QM
    4  N         0.561710      -2.145173      -0.000720       7    14.007  QM
    5  N        -0.560544      -2.145595       0.000785       7    14.007  QM
    6  C        -2.492413       0.582725       0.000653       6    12.011  QM
    7  N        -2.058143       1.674569      -0.001565       7    14.007  QM
    8  H        -2.888759      -0.424711       0.002648       1     1.008  QM


 
 NEW SCF-ENERGY CALCULATED IN 20 CYCLES
 

 TOTAL ENERGY    =       -296.032785066
 
 *** ENTERING OPTIMIZATION CYCLE: 48 ***
 

 COSANG =         0.966584390
 
 RMSQ FORCE :   0.0002135  MAXIMUM :   0.0000100  CONVERGED : NO
 MAX FORCE  :   0.0004887  MAXIMUM :   0.0000150  CONVERGED : NO
 RMSQ DR    :   0.0024168  MAXIMUM :   0.0000400  CONVERGED : NO
 MAX DR     :   0.0061890  MAXIMUM :   0.0000600  CONVERGED : NO
 
 LAMBDA ITERATION CONVERGED IN 6 CYCLES

  |TANGENTIAL STEP| =   0.020480  |PARALLEL STEP| =   0.002120
 
 HYPERSPHERE RADIUS: 0.0999981768


 COORDINATES OF OPTIMIZATION STEP 48 IN ANGSTROM

  NO.  ATOM        X              Y              Z        Z-ATOM   MASS   TYPE

    1  C         2.490839       0.583709      -0.000956       6    12.011  QM
    2  N         2.057959       1.675108       0.001831       7    14.007  QM
    3  H         2.893875      -0.420823      -0.003749       1     1.008  QM
    4  N         0.561220      -2.145279      -0.000659       7    14.007  QM
    5  N        -0.560169      -2.145457       0.000716       7    14.007  QM
    6  C        -2.491245       0.582770       0.000657       6    12.011  QM
    7  N        -2.058683       1.674271      -0.001563       7    14.007  QM
    8  H        -2.893577      -0.422010       0.002828       1     1.008  QM


 
 NEW SCF-ENERGY CALCULATED IN 24 CYCLES
 

 TOTAL ENERGY    =       -296.032784569
 
 *** ENTERING OPTIMIZATION CYCLE: 49 ***
 

 COSANG =        -0.827761428
 
 RMSQ FORCE :   0.0001640  MAXIMUM :   0.0000100  CONVERGED : NO
 MAX FORCE  :   0.0003276  MAXIMUM :   0.0000150  CONVERGED : NO
 RMSQ DR    :   0.0048530  MAXIMUM :   0.0000400  CONVERGED : NO
 MAX DR     :   0.0130873  MAXIMUM :   0.0000600  CONVERGED : NO
 
 LAMBDA ITERATION CONVERGED IN 12 CYCLES

  |TANGENTIAL STEP| =   0.016384  |PARALLEL STEP| =   0.001351
 
 HYPERSPHERE RADIUS: 0.0999981768


 COORDINATES OF OPTIMIZATION STEP 49 IN ANGSTROM

  NO.  ATOM        X              Y              Z        Z-ATOM   MASS   TYPE

    1  C         2.491242       0.583632      -0.000978       6    12.011  QM
    2  N         2.057860       1.675181       0.001847       7    14.007  QM
    3  H         2.888353      -0.423599      -0.003542       1     1.008  QM
    4  N         0.561468      -2.144934      -0.000775       7    14.007  QM
    5  N        -0.560187      -2.145575       0.000856       7    14.007  QM
    6  C        -2.492123       0.582906       0.000594       6    12.011  QM
    7  N        -2.058288       1.674275      -0.001524       7    14.007  QM
    8  H        -2.889694      -0.424167       0.002524       1     1.008  QM


 
 NEW SCF-ENERGY CALCULATED IN 15 CYCLES
 

 TOTAL ENERGY    =       -296.032787306
 
 *** ENTERING OPTIMIZATION CYCLE: 50 ***
 

 COSANG =         0.367091332
 
 RMSQ FORCE :   0.0000337  MAXIMUM :   0.0000100  CONVERGED : NO
 MAX FORCE  :   0.0000796  MAXIMUM :   0.0000150  CONVERGED : NO
 RMSQ DR    :   0.0038749  MAXIMUM :   0.0000400  CONVERGED : NO
 MAX DR     :   0.0104520  MAXIMUM :   0.0000600  CONVERGED : NO
 
 LAMBDA ITERATION CONVERGED IN 12 CYCLES

  |TANGENTIAL STEP| =   0.032768  |PARALLEL STEP| =   0.005521
 
 HYPERSPHERE RADIUS: 0.0999981768


 COORDINATES OF OPTIMIZATION STEP 50 IN ANGSTROM

  NO.  ATOM        X              Y              Z        Z-ATOM   MASS   TYPE

    1  C         2.493241       0.584974      -0.001084       6    12.011  QM
    2  N         2.056862       1.675462       0.001897       7    14.007  QM
    3  H         2.894594      -0.420424      -0.004017       1     1.008  QM
    4  N         0.560314      -2.146537       0.000114       7    14.007  QM
    5  N        -0.561555      -2.144611      -0.000218       7    14.007  QM
    6  C        -2.490572       0.581936       0.001239       6    12.011  QM
    7  N        -2.058354       1.674140      -0.001948       7    14.007  QM
    8  H        -2.888401      -0.424938       0.004340       1     1.008  QM


 
 NEW SCF-ENERGY CALCULATED IN 23 CYCLES
 

 TOTAL ENERGY    =       -296.032786507
 
 *** LAST STEP WAS REJECTED ***
 
 LAMBDA ITERATION CONVERGED IN 11 CYCLES

  |TANGENTIAL STEP| =   0.016384  |PARALLEL STEP| =   0.001351
 
 HYPERSPHERE RADIUS: 0.0999981768


 COORDINATES OF OPTIMIZATION STEP 50 IN ANGSTROM

  NO.  ATOM        X              Y              Z        Z-ATOM   MASS   TYPE

    1  C         2.492108       0.584103      -0.001034       6    12.011  QM
    2  N         2.057462       1.675272       0.001866       7    14.007  QM
    3  H         2.891832      -0.422006      -0.003814       1     1.008  QM
    4  N         0.561004      -2.145675      -0.000318       7    14.007  QM
    5  N        -0.560831      -2.144988       0.000317       7    14.007  QM
    6  C        -2.491198       0.582324       0.000887       6    12.011  QM
    7  N        -2.058605       1.674342      -0.001708       7    14.007  QM
    8  H        -2.889182      -0.424492       0.003390       1     1.008  QM


 
 NEW SCF-ENERGY CALCULATED IN 21 CYCLES
 

 TOTAL ENERGY    =       -296.032787165
 
 *** OPTIMIZATION NOT COMPLETED ***
 


 LAST INPUT ORIENTATION IN ANGSTROM

  NO.  ATOM        X              Y              Z        Z-ATOM   MASS   TYPE

    1  C         2.492108       0.584103      -0.001034       6    12.011  QM
    2  N         2.057462       1.675272       0.001866       7    14.007  QM
    3  H         2.891832      -0.422006      -0.003814       1     1.008  QM
    4  N         0.561004      -2.145675      -0.000318       7    14.007  QM
    5  N        -0.560831      -2.144988       0.000317       7    14.007  QM
    6  C        -2.491198       0.582324       0.000887       6    12.011  QM
    7  N        -2.058605       1.674342      -0.001708       7    14.007  QM
    8  H        -2.889182      -0.424492       0.003390       1     1.008  QM


 
 HYPERSPHERE RADIUS: 0.0999981768

  ANGLE =       0.96  COS_ANGLE =       0.57
 
 *** COORDINATES RELOADED ***

  ANGLE =       0.19  COS_ANGLE =       0.98


 IRC COORDINATES OF STEP 179 IN ANGSTROM

  NO.  ATOM        X              Y              Z        Z-ATOM   MASS   TYPE

    1  C         2.490138       0.584085      -0.001130       6    12.011  QM
    2  N         2.053078       1.674221       0.002072       7    14.007  QM
    3  H         2.891726      -0.421320      -0.004084       1     1.008  QM
    4  N         0.561347      -2.144585      -0.000819       7    14.007  QM
    5  N        -0.560398      -2.144804       0.000893       7    14.007  QM
    6  C        -2.490448       0.583042       0.000774       6    12.011  QM
    7  N        -2.053763       1.673339      -0.001768       7    14.007  QM
    8  H        -2.891696      -0.422503       0.003088       1     1.008  QM


 RMSQ FORCE :   0.0001047  MAXIMUM :   0.0000100  CONVERGED :NO 
 MAX FORCE  :   0.0003408  MAXIMUM :   0.0000150  CONVERGED :NO 

 NUMBER OF CONSTRAINED OPTIMIZATION CYCLES: 8
 
 TOTAL ENERGY = -296.032780444079
 
 
 CURRENT SPLINE LENGTH: 0.026 AMU^1/2*ANGSTROM
 IRC COORDINATE: 9.499 AMU^1/2*ANGSTROM

  ANGLE =       0.08  COS_ANGLE =       1.00


 IRC COORDINATES OF STEP 180 IN ANGSTROM

  NO.  ATOM        X              Y              Z        Z-ATOM   MASS   TYPE

    1  C         2.491646       0.583673      -0.001207       6    12.011  QM
    2  N         2.057723       1.675071       0.002154       7    14.007  QM
    3  H         2.890347      -0.422882      -0.004294       1     1.008  QM
    4  N         0.561352      -2.144978      -0.000829       7    14.007  QM
    5  N        -0.560385      -2.145226       0.000937       7    14.007  QM
    6  C        -2.491960       0.582653       0.000744       6    12.011  QM
    7  N        -2.058427       1.674206      -0.001776       7    14.007  QM
    8  H        -2.890253      -0.424060       0.003067       1     1.008  QM


 RMSQ FORCE :   0.0001037  MAXIMUM :   0.0000100  CONVERGED :NO 
 MAX FORCE  :   0.0003399  MAXIMUM :   0.0000150  CONVERGED :NO 

 NUMBER OF CONSTRAINED OPTIMIZATION CYCLES: 7
 
 TOTAL ENERGY = -296.032787324222
 
 
 CURRENT SPLINE LENGTH: 0.026 AMU^1/2*ANGSTROM
 IRC COORDINATE: 9.525 AMU^1/2*ANGSTROM

  ANGLE =       0.03  COS_ANGLE =       1.00


 IRC COORDINATES OF STEP 181 IN ANGSTROM

  NO.  ATOM        X              Y              Z        Z-ATOM   MASS   TYPE

    1  C         2.493362       0.583376      -0.001214       6    12.011  QM
    2  N         2.062355       1.675923       0.002178       7    14.007  QM
    3  H         2.889371      -0.424240      -0.004349       1     1.008  QM
    4  N         0.561315      -2.145445      -0.000824       7    14.007  QM
    5  N        -0.560420      -2.145662       0.000919       7    14.007  QM
    6  C        -2.493622       0.582293       0.000788       6    12.011  QM
    7  N        -2.063035       1.675011      -0.001826       7    14.007  QM
    8  H        -2.889225      -0.425480       0.003215       1     1.008  QM


 RMSQ FORCE :   0.0001028  MAXIMUM :   0.0000100  CONVERGED :NO 
 MAX FORCE  :   0.0003360  MAXIMUM :   0.0000150  CONVERGED :NO 

 NUMBER OF CONSTRAINED OPTIMIZATION CYCLES: 6
 
 TOTAL ENERGY = -296.032794136475
 
 
 CURRENT SPLINE LENGTH: 0.026 AMU^1/2*ANGSTROM
 IRC COORDINATE: 9.552 AMU^1/2*ANGSTROM

  ANGLE =       0.18  COS_ANGLE =       0.98


 IRC COORDINATES OF STEP 182 IN ANGSTROM

  NO.  ATOM        X              Y              Z        Z-ATOM   MASS   TYPE

    1  C         2.494730       0.582896      -0.001181       6    12.011  QM
    2  N         2.067022       1.676755       0.002147       7    14.007  QM
    3  H         2.887672      -0.425940      -0.004249       1     1.008  QM
    4  N         0.561348      -2.145782      -0.000818       7    14.007  QM
    5  N        -0.560389      -2.146021       0.000898       7    14.007  QM
    6  C        -2.495024       0.581866       0.000793       6    12.011  QM
    7  N        -2.067731       1.675885      -0.001823       7    14.007  QM
    8  H        -2.887609      -0.427115       0.003260       1     1.008  QM


 RMSQ FORCE :   0.0001036  MAXIMUM :   0.0000100  CONVERGED :NO 
 MAX FORCE  :   0.0003450  MAXIMUM :   0.0000150  CONVERGED :NO 

 NUMBER OF CONSTRAINED OPTIMIZATION CYCLES: 7
 
 TOTAL ENERGY = -296.032800928512
 
 
 CURRENT SPLINE LENGTH: 0.026 AMU^1/2*ANGSTROM
 IRC COORDINATE: 9.578 AMU^1/2*ANGSTROM

  ANGLE =       0.16  COS_ANGLE =       0.99


 IRC COORDINATES OF STEP 183 IN ANGSTROM

  NO.  ATOM        X              Y              Z        Z-ATOM   MASS   TYPE

    1  C         2.496122       0.582417      -0.001209       6    12.011  QM
    2  N         2.071662       1.677519       0.002345       7    14.007  QM
    3  H         2.886160      -0.427531      -0.004478       1     1.008  QM
    4  N         0.561414      -2.146073      -0.001125       7    14.007  QM
    5  N        -0.560315      -2.146415       0.001123       7    14.007  QM
    6  C        -2.496543       0.581508       0.001075       6    12.011  QM
    7  N        -2.072402       1.676741      -0.002193       7    14.007  QM
    8  H        -2.886095      -0.428630       0.003996       1     1.008  QM


 RMSQ FORCE :   0.0001020  MAXIMUM :   0.0000100  CONVERGED :NO 
 MAX FORCE  :   0.0003379  MAXIMUM :   0.0000150  CONVERGED :NO 

 NUMBER OF CONSTRAINED OPTIMIZATION CYCLES: 6
 
 TOTAL ENERGY = -296.032807652255
 
 
 CURRENT SPLINE LENGTH: 0.026 AMU^1/2*ANGSTROM
 IRC COORDINATE: 9.605 AMU^1/2*ANGSTROM

  ANGLE =       0.13  COS_ANGLE =       0.99


 IRC COORDINATES OF STEP 184 IN ANGSTROM

  NO.  ATOM        X              Y              Z        Z-ATOM   MASS   TYPE

    1  C         2.497669       0.582110      -0.001138       6    12.011  QM
    2  N         2.076308       1.678408       0.002309       7    14.007  QM
    3  H         2.884842      -0.428953      -0.004276       1     1.008  QM
    4  N         0.561465      -2.146593      -0.001184       7    14.007  QM
    5  N        -0.560267      -2.147033       0.001132       7    14.007  QM
    6  C        -2.498236       0.581293       0.001132       6    12.011  QM
    7  N        -2.076991       1.677624      -0.002250       7    14.007  QM
    8  H        -2.885193      -0.429838       0.004279       1     1.008  QM


 RMSQ FORCE :   0.0001016  MAXIMUM :   0.0000100  CONVERGED :NO 
 MAX FORCE  :   0.0003275  MAXIMUM :   0.0000150  CONVERGED :NO 

 NUMBER OF CONSTRAINED OPTIMIZATION CYCLES: 27
 
 TOTAL ENERGY = -296.032814339456
 
 
 CURRENT SPLINE LENGTH: 0.026 AMU^1/2*ANGSTROM
 IRC COORDINATE: 9.631 AMU^1/2*ANGSTROM

  ANGLE =       0.16  COS_ANGLE =       0.99


 IRC COORDINATES OF STEP 185 IN ANGSTROM

  NO.  ATOM        X              Y              Z        Z-ATOM   MASS   TYPE

    1  C         2.499203       0.581701      -0.001157       6    12.011  QM
    2  N         2.080992       1.679209       0.002346       7    14.007  QM
    3  H         2.883474      -0.430460      -0.004392       1     1.008  QM
    4  N         0.561458      -2.146920      -0.001198       7    14.007  QM
    5  N        -0.560269      -2.147364       0.001150       7    14.007  QM
    6  C        -2.499787       0.580870       0.001155       6    12.011  QM
    7  N        -2.081641       1.678406      -0.002292       7    14.007  QM
    8  H        -2.883971      -0.431331       0.004351       1     1.008  QM


 RMSQ FORCE :   0.0001008  MAXIMUM :   0.0000100  CONVERGED :NO 
 MAX FORCE  :   0.0003330  MAXIMUM :   0.0000150  CONVERGED :NO 

 NUMBER OF CONSTRAINED OPTIMIZATION CYCLES: 29
 
 TOTAL ENERGY = -296.032821017024
 
 
 CURRENT SPLINE LENGTH: 0.026 AMU^1/2*ANGSTROM
 IRC COORDINATE: 9.657 AMU^1/2*ANGSTROM

  ANGLE =       0.14  COS_ANGLE =       0.99


 IRC COORDINATES OF STEP 186 IN ANGSTROM

  NO.  ATOM        X              Y              Z        Z-ATOM   MASS   TYPE

    1  C         2.500603       0.581411      -0.001274       6    12.011  QM
    2  N         2.085637       1.680137       0.002616       7    14.007  QM
    3  H         2.881818      -0.431906      -0.004888       1     1.008  QM
    4  N         0.561504      -2.147486      -0.001492       7    14.007  QM
    5  N        -0.560216      -2.148040       0.001422       7    14.007  QM
    6  C        -2.501336       0.580666       0.001339       6    12.011  QM
    7  N        -2.086229       1.679337      -0.002607       7    14.007  QM
    8  H        -2.882698      -0.432594       0.005012       1     1.008  QM


 RMSQ FORCE :   0.0001001  MAXIMUM :   0.0000100  CONVERGED :NO 
 MAX FORCE  :   0.0003215  MAXIMUM :   0.0000150  CONVERGED :NO 

 NUMBER OF CONSTRAINED OPTIMIZATION CYCLES: 7
 
 TOTAL ENERGY = -296.032827626212
 
 
 CURRENT SPLINE LENGTH: 0.026 AMU^1/2*ANGSTROM
 IRC COORDINATE: 9.684 AMU^1/2*ANGSTROM

  ANGLE =       0.06  COS_ANGLE =       1.00


 IRC COORDINATES OF STEP 187 IN ANGSTROM

  NO.  ATOM        X              Y              Z        Z-ATOM   MASS   TYPE

    1  C         2.502294       0.581092      -0.001303       6    12.011  QM
    2  N         2.090267       1.680919       0.002664       7    14.007  QM
    3  H         2.880884      -0.433212      -0.004987       1     1.008  QM
    4  N         0.561484      -2.147911      -0.001497       7    14.007  QM
    5  N        -0.560231      -2.148409       0.001423       7    14.007  QM
    6  C        -2.502969       0.580312       0.001379       6    12.011  QM
    7  N        -2.090883       1.680118      -0.002663       7    14.007  QM
    8  H        -2.881644      -0.433961       0.005124       1     1.008  QM


 RMSQ FORCE :   0.0000997  MAXIMUM :   0.0000100  CONVERGED :NO 
 MAX FORCE  :   0.0003206  MAXIMUM :   0.0000150  CONVERGED :NO 

 NUMBER OF CONSTRAINED OPTIMIZATION CYCLES: 14
 
 TOTAL ENERGY = -296.032834230361
 
 
 CURRENT SPLINE LENGTH: 0.026 AMU^1/2*ANGSTROM
 IRC COORDINATE: 9.710 AMU^1/2*ANGSTROM

  ANGLE =       0.18  COS_ANGLE =       0.98


 IRC COORDINATES OF STEP 188 IN ANGSTROM

  NO.  ATOM        X              Y              Z        Z-ATOM   MASS   TYPE

    1  C         2.503953       0.580692      -0.001402       6    12.011  QM
    2  N         2.094864       1.681631       0.002771       7    14.007  QM
    3  H         2.879730      -0.434652      -0.005282       1     1.008  QM
    4  N         0.561490      -2.148242      -0.001469       7    14.007  QM
    5  N        -0.560234      -2.148655       0.001427       7    14.007  QM
    6  C        -2.504529       0.579898       0.001384       6    12.011  QM
    7  N        -2.095595       1.680898      -0.002704       7    14.007  QM
    8  H        -2.880119      -0.435520       0.005202       1     1.008  QM


 RMSQ FORCE :   0.0000995  MAXIMUM :   0.0000100  CONVERGED :NO 
 MAX FORCE  :   0.0003319  MAXIMUM :   0.0000150  CONVERGED :NO 

 NUMBER OF CONSTRAINED OPTIMIZATION CYCLES: 11
 
 TOTAL ENERGY = -296.032840824291
 
 
 CURRENT SPLINE LENGTH: 0.026 AMU^1/2*ANGSTROM
 IRC COORDINATE: 9.737 AMU^1/2*ANGSTROM

  ANGLE =       0.24  COS_ANGLE =       0.97


 IRC COORDINATES OF STEP 189 IN ANGSTROM

  NO.  ATOM        X              Y              Z        Z-ATOM   MASS   TYPE

    1  C         2.505541       0.580304      -0.001427       6    12.011  QM
    2  N         2.099535       1.682366       0.002812       7    14.007  QM
    3  H         2.878590      -0.436063      -0.005357       1     1.008  QM
    4  N         0.561469      -2.148534      -0.001475       7    14.007  QM
    5  N        -0.560242      -2.148936       0.001432       7    14.007  QM
    6  C        -2.506076       0.579489       0.001414       6    12.011  QM
    7  N        -2.100279       1.681626      -0.002748       7    14.007  QM
    8  H        -2.878893      -0.436963       0.005298       1     1.008  QM


 RMSQ FORCE :   0.0000992  MAXIMUM :   0.0000100  CONVERGED :NO 
 MAX FORCE  :   0.0003126  MAXIMUM :   0.0000150  CONVERGED :NO 

 NUMBER OF CONSTRAINED OPTIMIZATION CYCLES: 3
 
 TOTAL ENERGY = -296.032847391590
 
 
 CURRENT SPLINE LENGTH: 0.026 AMU^1/2*ANGSTROM
 IRC COORDINATE: 9.763 AMU^1/2*ANGSTROM

  ANGLE =       0.15  COS_ANGLE =       0.99


 IRC COORDINATES OF STEP 190 IN ANGSTROM

  NO.  ATOM        X              Y              Z        Z-ATOM   MASS   TYPE

    1  C         2.507160       0.579920      -0.001455       6    12.011  QM
    2  N         2.104203       1.683104       0.002860       7    14.007  QM
    3  H         2.877386      -0.437469      -0.005455       1     1.008  QM
    4  N         0.561462      -2.148837      -0.001483       7    14.007  QM
    5  N        -0.560256      -2.149208       0.001436       7    14.007  QM
    6  C        -2.507677       0.579084       0.001451       6    12.011  QM
    7  N        -2.104941       1.682348      -0.002800       7    14.007  QM
    8  H        -2.877689      -0.438383       0.005392       1     1.008  QM


 RMSQ FORCE :   0.0000978  MAXIMUM :   0.0000100  CONVERGED :NO 
 MAX FORCE  :   0.0003186  MAXIMUM :   0.0000150  CONVERGED :NO 

 NUMBER OF CONSTRAINED OPTIMIZATION CYCLES: 16
 
 TOTAL ENERGY = -296.032853938058
 
 
 CURRENT SPLINE LENGTH: 0.026 AMU^1/2*ANGSTROM
 IRC COORDINATE: 9.790 AMU^1/2*ANGSTROM

  ANGLE =       0.17  COS_ANGLE =       0.99


 IRC COORDINATES OF STEP 191 IN ANGSTROM

  NO.  ATOM        X              Y              Z        Z-ATOM   MASS   TYPE

    1  C         2.508870       0.579598      -0.001654       6    12.011  QM
    2  N         2.108838       1.683827       0.003030       7    14.007  QM
    3  H         2.876273      -0.438809      -0.006007       1     1.008  QM
    4  N         0.561425      -2.149180      -0.001408       7    14.007  QM
    5  N        -0.560302      -2.149475       0.001466       7    14.007  QM
    6  C        -2.509289       0.578681       0.001341       6    12.011  QM
    7  N        -2.109598       1.683063      -0.002759       7    14.007  QM
    8  H        -2.876338      -0.439865       0.005235       1     1.008  QM


 RMSQ FORCE :   0.0000988  MAXIMUM :   0.0000100  CONVERGED :NO 
 MAX FORCE  :   0.0003269  MAXIMUM :   0.0000150  CONVERGED :NO 

 NUMBER OF CONSTRAINED OPTIMIZATION CYCLES: 13
 
 TOTAL ENERGY = -296.032860455764
 
 
 CURRENT SPLINE LENGTH: 0.026 AMU^1/2*ANGSTROM
 IRC COORDINATE: 9.816 AMU^1/2*ANGSTROM

  ANGLE =       0.11  COS_ANGLE =       0.99


 IRC COORDINATES OF STEP 192 IN ANGSTROM

  NO.  ATOM        X              Y              Z        Z-ATOM   MASS   TYPE

    1  C         2.510425       0.579115      -0.001769       6    12.011  QM
    2  N         2.113415       1.684449       0.003137       7    14.007  QM
    3  H         2.875083      -0.440284      -0.006338       1     1.008  QM
    4  N         0.561557      -2.149453      -0.001407       7    14.007  QM
    5  N        -0.560167      -2.149804       0.001532       7    14.007  QM
    6  C        -2.510962       0.578403       0.001261       6    12.011  QM
    7  N        -2.114339       1.683899      -0.002732       7    14.007  QM
    8  H        -2.875193      -0.441158       0.005100       1     1.008  QM


 RMSQ FORCE :   0.0000980  MAXIMUM :   0.0000100  CONVERGED :NO 
 MAX FORCE  :   0.0003299  MAXIMUM :   0.0000150  CONVERGED :NO 

 NUMBER OF CONSTRAINED OPTIMIZATION CYCLES: 8
 
 TOTAL ENERGY = -296.032866954419
 
 
 CURRENT SPLINE LENGTH: 0.026 AMU^1/2*ANGSTROM
 IRC COORDINATE: 9.843 AMU^1/2*ANGSTROM

  ANGLE =       0.22  COS_ANGLE =       0.98


 IRC COORDINATES OF STEP 193 IN ANGSTROM

  NO.  ATOM        X              Y              Z        Z-ATOM   MASS   TYPE

    1  C         2.512058       0.578885      -0.002037       6    12.011  QM
    2  N         2.117825       1.685210       0.003454       7    14.007  QM
    3  H         2.874192      -0.441421      -0.007102       1     1.008  QM
    4  N         0.561570      -2.150203      -0.001448       7    14.007  QM
    5  N        -0.560131      -2.150271       0.001639       7    14.007  QM
    6  C        -2.512221       0.578177       0.001354       6    12.011  QM
    7  N        -2.119194       1.684931      -0.002923       7    14.007  QM
    8  H        -2.873262      -0.442516       0.005262       1     1.008  QM


 RMSQ FORCE :   0.0000971  MAXIMUM :   0.0000100  CONVERGED :NO 
 MAX FORCE  :   0.0003138  MAXIMUM :   0.0000150  CONVERGED :NO 

 NUMBER OF CONSTRAINED OPTIMIZATION CYCLES: 5
 
 TOTAL ENERGY = -296.032873398206
 
 
 CURRENT SPLINE LENGTH: 0.026 AMU^1/2*ANGSTROM
 IRC COORDINATE: 9.869 AMU^1/2*ANGSTROM

  ANGLE =       0.24  COS_ANGLE =       0.97


 IRC COORDINATES OF STEP 194 IN ANGSTROM

  NO.  ATOM        X              Y              Z        Z-ATOM   MASS   TYPE

    1  C         2.513564       0.578409      -0.002120       6    12.011  QM
    2  N         2.122546       1.685877       0.003555       7    14.007  QM
    3  H         2.872784      -0.442903      -0.007352       1     1.008  QM
    4  N         0.561615      -2.150331      -0.001485       7    14.007  QM
    5  N        -0.560105      -2.150491       0.001710       7    14.007  QM
    6  C        -2.513875       0.577764       0.001328       6    12.011  QM
    7  N        -2.123837       1.685586      -0.002951       7    14.007  QM
    8  H        -2.872165      -0.443890       0.005337       1     1.008  QM


 RMSQ FORCE :   0.0000960  MAXIMUM :   0.0000100  CONVERGED :NO 
 MAX FORCE  :   0.0003170  MAXIMUM :   0.0000150  CONVERGED :NO 

 NUMBER OF CONSTRAINED OPTIMIZATION CYCLES: 3
 
 TOTAL ENERGY = -296.032879863109
 
 
 CURRENT SPLINE LENGTH: 0.026 AMU^1/2*ANGSTROM
 IRC COORDINATE: 9.896 AMU^1/2*ANGSTROM

  ANGLE =       0.20  COS_ANGLE =       0.98


 IRC COORDINATES OF STEP 195 IN ANGSTROM

  NO.  ATOM        X              Y              Z        Z-ATOM   MASS   TYPE

    1  C         2.515144       0.577962      -0.002151       6    12.011  QM
    2  N         2.127204       1.686505       0.003592       7    14.007  QM
    3  H         2.871625      -0.444326      -0.007452       1     1.008  QM
    4  N         0.561606      -2.150510      -0.001451       7    14.007  QM
    5  N        -0.560095      -2.150633       0.001679       7    14.007  QM
    6  C        -2.515389       0.577315       0.001347       6    12.011  QM
    7  N        -2.128567       1.686261      -0.002978       7    14.007  QM
    8  H        -2.870796      -0.445361       0.005423       1     1.008  QM


 RMSQ FORCE :   0.0000957  MAXIMUM :   0.0000100  CONVERGED :NO 
 MAX FORCE  :   0.0003136  MAXIMUM :   0.0000150  CONVERGED :NO 

 NUMBER OF CONSTRAINED OPTIMIZATION CYCLES: 6
 
 TOTAL ENERGY = -296.032886315179
 
 
 CURRENT SPLINE LENGTH: 0.026 AMU^1/2*ANGSTROM
 IRC COORDINATE: 9.922 AMU^1/2*ANGSTROM

  ANGLE =       0.17  COS_ANGLE =       0.99


 IRC COORDINATES OF STEP 196 IN ANGSTROM

  NO.  ATOM        X              Y              Z        Z-ATOM   MASS   TYPE

    1  C         2.517077       0.577633      -0.002187       6    12.011  QM
    2  N         2.131755       1.687089       0.003734       7    14.007  QM
    3  H         2.871051      -0.445517      -0.007647       1     1.008  QM
    4  N         0.561631      -2.150767      -0.001629       7    14.007  QM
    5  N        -0.560077      -2.150890       0.001806       7    14.007  QM
    6  C        -2.517288       0.577017       0.001535       6    12.011  QM
    7  N        -2.133197       1.686905      -0.003226       7    14.007  QM
    8  H        -2.870133      -0.446536       0.005956       1     1.008  QM


 RMSQ FORCE :   0.0000950  MAXIMUM :   0.0000100  CONVERGED :NO 
 MAX FORCE  :   0.0003106  MAXIMUM :   0.0000150  CONVERGED :NO 

 NUMBER OF CONSTRAINED OPTIMIZATION CYCLES: 10
 
 TOTAL ENERGY = -296.032892697779
 
 
 CURRENT SPLINE LENGTH: 0.026 AMU^1/2*ANGSTROM
 IRC COORDINATE: 9.949 AMU^1/2*ANGSTROM

  ANGLE =       0.13  COS_ANGLE =       0.99


 IRC COORDINATES OF STEP 197 IN ANGSTROM

  NO.  ATOM        X              Y              Z        Z-ATOM   MASS   TYPE

    1  C         2.518886       0.577458      -0.002247       6    12.011  QM
    2  N         2.136451       1.687919       0.003866       7    14.007  QM
    3  H         2.870016      -0.446677      -0.007805       1     1.008  QM
    4  N         0.561565      -2.151218      -0.001767       7    14.007  QM
    5  N        -0.560135      -2.151388       0.001925       7    14.007  QM
    6  C        -2.519190       0.576784       0.001664       6    12.011  QM
    7  N        -2.137668       1.687543      -0.003403       7    14.007  QM
    8  H        -2.869413      -0.447659       0.006207       1     1.008  QM


 RMSQ FORCE :   0.0000954  MAXIMUM :   0.0000100  CONVERGED :NO 
 MAX FORCE  :   0.0003179  MAXIMUM :   0.0000150  CONVERGED :NO 

 NUMBER OF CONSTRAINED OPTIMIZATION CYCLES: 6
 
 TOTAL ENERGY = -296.032899061659
 
 
 CURRENT SPLINE LENGTH: 0.026 AMU^1/2*ANGSTROM
 IRC COORDINATE: 9.975 AMU^1/2*ANGSTROM

  ANGLE =       0.20  COS_ANGLE =       0.98


 IRC COORDINATES OF STEP 198 IN ANGSTROM

  NO.  ATOM        X              Y              Z        Z-ATOM   MASS   TYPE

    1  C         2.520530       0.577096      -0.002339       6    12.011  QM
    2  N         2.141150       1.688591       0.003966       7    14.007  QM
    3  H         2.869019      -0.447951      -0.008160       1     1.008  QM
    4  N         0.561506      -2.151433      -0.001733       7    14.007  QM
    5  N        -0.560204      -2.151540       0.001927       7    14.007  QM
    6  C        -2.520727       0.576311       0.001643       6    12.011  QM
    7  N        -2.142343       1.688153      -0.003428       7    14.007  QM
    8  H        -2.868241      -0.449076       0.006365       1     1.008  QM


 RMSQ FORCE :   0.0000945  MAXIMUM :   0.0000100  CONVERGED :NO 
 MAX FORCE  :   0.0003086  MAXIMUM :   0.0000150  CONVERGED :NO 

 NUMBER OF CONSTRAINED OPTIMIZATION CYCLES: 3
 
 TOTAL ENERGY = -296.032905446437
 
 
 CURRENT SPLINE LENGTH: 0.026 AMU^1/2*ANGSTROM
 IRC COORDINATE: 10.001 AMU^1/2*ANGSTROM

  ANGLE =       0.05  COS_ANGLE =       1.00


 IRC COORDINATES OF STEP 199 IN ANGSTROM

  NO.  ATOM        X              Y              Z        Z-ATOM   MASS   TYPE

    1  C         2.522268       0.576752      -0.002411       6    12.011  QM
    2  N         2.145834       1.689250       0.004039       7    14.007  QM
    3  H         2.868006      -0.449230      -0.008368       1     1.008  QM
    4  N         0.561434      -2.151632      -0.001686       7    14.007  QM
    5  N        -0.560271      -2.151693       0.001899       7    14.007  QM
    6  C        -2.522357       0.575858       0.001654       6    12.011  QM
    7  N        -2.146991       1.688728      -0.003456       7    14.007  QM
    8  H        -2.867078      -0.450471       0.006404       1     1.008  QM


 RMSQ FORCE :   0.0000941  MAXIMUM :   0.0000100  CONVERGED :NO 
 MAX FORCE  :   0.0003111  MAXIMUM :   0.0000150  CONVERGED :NO 

 NUMBER OF CONSTRAINED OPTIMIZATION CYCLES: 16
 
 TOTAL ENERGY = -296.032911808781
 
 
 CURRENT SPLINE LENGTH: 0.026 AMU^1/2*ANGSTROM
 IRC COORDINATE: 10.028 AMU^1/2*ANGSTROM

  ANGLE =       0.10  COS_ANGLE =       0.99


 IRC COORDINATES OF STEP 200 IN ANGSTROM

  NO.  ATOM        X              Y              Z        Z-ATOM   MASS   TYPE

    1  C         2.524002       0.576291      -0.002312       6    12.011  QM
    2  N         2.150582       1.689803       0.003921       7    14.007  QM
    3  H         2.867049      -0.450589      -0.008089       1     1.008  QM
    4  N         0.561381      -2.151532      -0.001618       7    14.007  QM
    5  N        -0.560320      -2.151694       0.001799       7    14.007  QM
    6  C        -2.524165       0.575336       0.001645       6    12.011  QM
    7  N        -2.151549       1.689119      -0.003399       7    14.007  QM
    8  H        -2.866478      -0.451789       0.006323       1     1.008  QM


 RMSQ FORCE :   0.0000932  MAXIMUM :   0.0000100  CONVERGED :NO 
 MAX FORCE  :   0.0003037  MAXIMUM :   0.0000150  CONVERGED :NO 

 NUMBER OF CONSTRAINED OPTIMIZATION CYCLES: 16
 
 TOTAL ENERGY = -296.032918115488
 
 
 CURRENT SPLINE LENGTH: 0.026 AMU^1/2*ANGSTROM
 IRC COORDINATE: 10.054 AMU^1/2*ANGSTROM

  ANGLE =       0.10  COS_ANGLE =       1.00


 IRC COORDINATES OF STEP 201 IN ANGSTROM

  NO.  ATOM        X              Y              Z        Z-ATOM   MASS   TYPE

    1  C         2.525528       0.575750      -0.002430       6    12.011  QM
    2  N         2.155223       1.690303       0.004041       7    14.007  QM
    3  H         2.865707      -0.452071      -0.008393       1     1.008  QM
    4  N         0.561359      -2.151540      -0.001567       7    14.007  QM
    5  N        -0.560343      -2.151549       0.001780       7    14.007  QM
    6  C        -2.525505       0.574748       0.001662       6    12.011  QM
    7  N        -2.156342       1.689683      -0.003450       7    14.007  QM
    8  H        -2.864616      -0.453436       0.006446       1     1.008  QM


 RMSQ FORCE :   0.0000927  MAXIMUM :   0.0000100  CONVERGED :NO 
 MAX FORCE  :   0.0003045  MAXIMUM :   0.0000150  CONVERGED :NO 

 NUMBER OF CONSTRAINED OPTIMIZATION CYCLES: 23
 
 TOTAL ENERGY = -296.032924434059
 
 
 CURRENT SPLINE LENGTH: 0.026 AMU^1/2*ANGSTROM
 IRC COORDINATE: 10.081 AMU^1/2*ANGSTROM

  ANGLE =       0.09  COS_ANGLE =       1.00


 IRC COORDINATES OF STEP 202 IN ANGSTROM

  NO.  ATOM        X              Y              Z        Z-ATOM   MASS   TYPE

    1  C         2.527204       0.575361      -0.002448       6    12.011  QM
    2  N         2.159899       1.690898       0.004077       7    14.007  QM
    3  H         2.864679      -0.453360      -0.008463       1     1.008  QM
    4  N         0.561325      -2.151695      -0.001551       7    14.007  QM
    5  N        -0.560372      -2.151659       0.001753       7    14.007  QM
    6  C        -2.527095       0.574305       0.001715       6    12.011  QM
    7  N        -2.161041       1.690262      -0.003509       7    14.007  QM
    8  H        -2.863428      -0.454797       0.006582       1     1.008  QM


 RMSQ FORCE :   0.0000924  MAXIMUM :   0.0000100  CONVERGED :NO 
 MAX FORCE  :   0.0002997  MAXIMUM :   0.0000150  CONVERGED :NO 

 NUMBER OF CONSTRAINED OPTIMIZATION CYCLES: 15
 
 TOTAL ENERGY = -296.032930728627
 
 
 CURRENT SPLINE LENGTH: 0.026 AMU^1/2*ANGSTROM
 IRC COORDINATE: 10.107 AMU^1/2*ANGSTROM

  ANGLE =       0.16  COS_ANGLE =       0.99


 IRC COORDINATES OF STEP 203 IN ANGSTROM

  NO.  ATOM        X              Y              Z        Z-ATOM   MASS   TYPE

    1  C         2.528972       0.575026      -0.002493       6    12.011  QM
    2  N         2.164564       1.691524       0.004144       7    14.007  QM
    3  H         2.863682      -0.454601      -0.008623       1     1.008  QM
    4  N         0.561242      -2.151888      -0.001534       7    14.007  QM
    5  N        -0.560460      -2.151748       0.001730       7    14.007  QM
    6  C        -2.528685       0.573833       0.001784       6    12.011  QM
    7  N        -2.165713       1.690810      -0.003592       7    14.007  QM
    8  H        -2.862051      -0.456230       0.006749       1     1.008  QM


 RMSQ FORCE :   0.0000929  MAXIMUM :   0.0000100  CONVERGED :NO 
 MAX FORCE  :   0.0003118  MAXIMUM :   0.0000150  CONVERGED :NO 

 NUMBER OF CONSTRAINED OPTIMIZATION CYCLES: 19
 
 TOTAL ENERGY = -296.032936998626
 
 
 CURRENT SPLINE LENGTH: 0.026 AMU^1/2*ANGSTROM
 IRC COORDINATE: 10.134 AMU^1/2*ANGSTROM

  ANGLE =       0.14  COS_ANGLE =       0.99


 IRC COORDINATES OF STEP 204 IN ANGSTROM

  NO.  ATOM        X              Y              Z        Z-ATOM   MASS   TYPE

    1  C         2.530679       0.574631      -0.002515       6    12.011  QM
    2  N         2.169220       1.692082       0.004192       7    14.007  QM
    3  H         2.862642      -0.455891      -0.008707       1     1.008  QM
    4  N         0.561256      -2.152018      -0.001573       7    14.007  QM
    5  N        -0.560441      -2.151915       0.001767       7    14.007  QM
    6  C        -2.530405       0.573470       0.001804       6    12.011  QM
    7  N        -2.170389       1.691385      -0.003639       7    14.007  QM
    8  H        -2.861045      -0.457477       0.006869       1     1.008  QM


 RMSQ FORCE :   0.0000920  MAXIMUM :   0.0000100  CONVERGED :NO 
 MAX FORCE  :   0.0003038  MAXIMUM :   0.0000150  CONVERGED :NO 

 NUMBER OF CONSTRAINED OPTIMIZATION CYCLES: 8
 
 TOTAL ENERGY = -296.032943235431
 
 
 CURRENT SPLINE LENGTH: 0.026 AMU^1/2*ANGSTROM
 IRC COORDINATE: 10.160 AMU^1/2*ANGSTROM

  ANGLE =       0.17  COS_ANGLE =       0.98


 IRC COORDINATES OF STEP 205 IN ANGSTROM

  NO.  ATOM        X              Y              Z        Z-ATOM   MASS   TYPE

    1  C         2.532415       0.574230      -0.002488       6    12.011  QM
    2  N         2.173864       1.692628       0.004209       7    14.007  QM
    3  H         2.861814      -0.457115      -0.008688       1     1.008  QM
    4  N         0.561323      -2.152159      -0.001663       7    14.007  QM
    5  N        -0.560384      -2.152149       0.001833       7    14.007  QM
    6  C        -2.532269       0.573168       0.001844       6    12.011  QM
    7  N        -2.175035       1.691992      -0.003702       7    14.007  QM
    8  H        -2.860402      -0.458585       0.007024       1     1.008  QM


 RMSQ FORCE :   0.0000927  MAXIMUM :   0.0000100  CONVERGED :NO 
 MAX FORCE  :   0.0003085  MAXIMUM :   0.0000150  CONVERGED :NO 

 NUMBER OF CONSTRAINED OPTIMIZATION CYCLES: 18
 
 TOTAL ENERGY = -296.032949430127
 
 
 CURRENT SPLINE LENGTH: 0.026 AMU^1/2*ANGSTROM
 IRC COORDINATE: 10.187 AMU^1/2*ANGSTROM

  ANGLE =       0.11  COS_ANGLE =       0.99


 IRC COORDINATES OF STEP 206 IN ANGSTROM

  NO.  ATOM        X              Y              Z        Z-ATOM   MASS   TYPE

    1  C         2.533987       0.573932      -0.002657       6    12.011  QM
    2  N         2.178422       1.693284       0.004423       7    14.007  QM
    3  H         2.860656      -0.458272      -0.009183       1     1.008  QM
    4  N         0.561401      -2.152637      -0.001735       7    14.007  QM
    5  N        -0.560303      -2.152591       0.001946       7    14.007  QM
    6  C        -2.533813       0.572986       0.001894       6    12.011  QM
    7  N        -2.179806       1.692842      -0.003836       7    14.007  QM
    8  H        -2.858828      -0.459767       0.007240       1     1.008  QM


 RMSQ FORCE :   0.0000937  MAXIMUM :   0.0000100  CONVERGED :NO 
 MAX FORCE  :   0.0003165  MAXIMUM :   0.0000150  CONVERGED :NO 

 NUMBER OF CONSTRAINED OPTIMIZATION CYCLES: 4
 
 TOTAL ENERGY = -296.032955602274
 
 
 CURRENT SPLINE LENGTH: 0.026 AMU^1/2*ANGSTROM
 IRC COORDINATE: 10.213 AMU^1/2*ANGSTROM

  ANGLE =       0.19  COS_ANGLE =       0.98


 IRC COORDINATES OF STEP 207 IN ANGSTROM

  NO.  ATOM        X              Y              Z        Z-ATOM   MASS   TYPE

    1  C         2.535527       0.573470      -0.002676       6    12.011  QM
    2  N         2.183113       1.693801       0.004497       7    14.007  QM
    3  H         2.859266      -0.459659      -0.009287       1     1.008  QM
    4  N         0.561417      -2.152676      -0.001796       7    14.007  QM
    5  N        -0.560279      -2.152657       0.001973       7    14.007  QM
    6  C        -2.535340       0.572553       0.002008       6    12.011  QM
    7  N        -2.184542       1.693397      -0.003974       7    14.007  QM
    8  H        -2.857519      -0.461073       0.007562       1     1.008  QM


 RMSQ FORCE :   0.0000908  MAXIMUM :   0.0000100  CONVERGED :NO 
 MAX FORCE  :   0.0003012  MAXIMUM :   0.0000150  CONVERGED :NO 

 NUMBER OF CONSTRAINED OPTIMIZATION CYCLES: 17
 
 TOTAL ENERGY = -296.032961772373
 
 
 CURRENT SPLINE LENGTH: 0.026 AMU^1/2*ANGSTROM
 IRC COORDINATE: 10.240 AMU^1/2*ANGSTROM

  ANGLE =       0.10  COS_ANGLE =       0.99


 IRC COORDINATES OF STEP 208 IN ANGSTROM

  NO.  ATOM        X              Y              Z        Z-ATOM   MASS   TYPE

    1  C         2.537242       0.572952      -0.002743       6    12.011  QM
    2  N         2.187743       1.694199       0.004533       7    14.007  QM
    3  H         2.858183      -0.461058      -0.009457       1     1.008  QM
    4  N         0.561461      -2.152576      -0.001730       7    14.007  QM
    5  N        -0.560240      -2.152594       0.001965       7    14.007  QM
    6  C        -2.537063       0.572095       0.001909       6    12.011  QM
    7  N        -2.189250       1.693873      -0.003896       7    14.007  QM
    8  H        -2.856443      -0.462403       0.007317       1     1.008  QM


 RMSQ FORCE :   0.0000914  MAXIMUM :   0.0000100  CONVERGED :NO 
 MAX FORCE  :   0.0003045  MAXIMUM :   0.0000150  CONVERGED :NO 

 NUMBER OF CONSTRAINED OPTIMIZATION CYCLES: 10
 
 TOTAL ENERGY = -296.032967891601
 
 
 CURRENT SPLINE LENGTH: 0.026 AMU^1/2*ANGSTROM
 IRC COORDINATE: 10.266 AMU^1/2*ANGSTROM

  ANGLE =       0.06  COS_ANGLE =       1.00


 IRC COORDINATES OF STEP 209 IN ANGSTROM

  NO.  ATOM        X              Y              Z        Z-ATOM   MASS   TYPE

    1  C         2.539070       0.572643      -0.002841       6    12.011  QM
    2  N         2.192386       1.694757       0.004617       7    14.007  QM
    3  H         2.857409      -0.462168      -0.009765       1     1.008  QM
    4  N         0.561513      -2.152771      -0.001728       7    14.007  QM
    5  N        -0.560189      -2.152926       0.002038       7    14.007  QM
    6  C        -2.539055       0.571873       0.001790       6    12.011  QM
    7  N        -2.193828       1.694450      -0.003832       7    14.007  QM
    8  H        -2.856062      -0.463361       0.007117       1     1.008  QM


 RMSQ FORCE :   0.0000909  MAXIMUM :   0.0000100  CONVERGED :NO 
 MAX FORCE  :   0.0002996  MAXIMUM :   0.0000150  CONVERGED :NO 

 NUMBER OF CONSTRAINED OPTIMIZATION CYCLES: 8
 
 TOTAL ENERGY = -296.032973953165
 
 
 CURRENT SPLINE LENGTH: 0.026 AMU^1/2*ANGSTROM
 IRC COORDINATE: 10.292 AMU^1/2*ANGSTROM

  ANGLE =       0.10  COS_ANGLE =       0.99


 IRC COORDINATES OF STEP 210 IN ANGSTROM

  NO.  ATOM        X              Y              Z        Z-ATOM   MASS   TYPE

    1  C         2.540902       0.572232      -0.002787       6    12.011  QM
    2  N         2.197055       1.695227       0.004609       7    14.007  QM
    3  H         2.856563      -0.463409      -0.009604       1     1.008  QM
    4  N         0.561542      -2.152764      -0.001812       7    14.007  QM
    5  N        -0.560155      -2.153021       0.002069       7    14.007  QM
    6  C        -2.541036       0.571521       0.001892       6    12.011  QM
    7  N        -2.198406       1.694895      -0.003929       7    14.007  QM
    8  H        -2.855579      -0.464465       0.007271       1     1.008  QM


 RMSQ FORCE :   0.0000913  MAXIMUM :   0.0000100  CONVERGED :NO 
 MAX FORCE  :   0.0003051  MAXIMUM :   0.0000150  CONVERGED :NO 

 NUMBER OF CONSTRAINED OPTIMIZATION CYCLES: 39
 
 TOTAL ENERGY = -296.032980001188
 
 
 CURRENT SPLINE LENGTH: 0.026 AMU^1/2*ANGSTROM
 IRC COORDINATE: 10.319 AMU^1/2*ANGSTROM

  ANGLE =       0.16  COS_ANGLE =       0.99


 IRC COORDINATES OF STEP 211 IN ANGSTROM

  NO.  ATOM        X              Y              Z        Z-ATOM   MASS   TYPE

    1  C         2.542685       0.571990      -0.002925       6    12.011  QM
    2  N         2.201744       1.695858       0.004812       7    14.007  QM
    3  H         2.855727      -0.464430      -0.010078       1     1.008  QM
    4  N         0.561527      -2.153032      -0.001946       7    14.007  QM
    5  N        -0.560163      -2.153369       0.002236       7    14.007  QM
    6  C        -2.542908       0.571270       0.001938       6    12.011  QM
    7  N        -2.202977       1.695450      -0.004068       7    14.007  QM
    8  H        -2.855001      -0.465444       0.007504       1     1.008  QM


 RMSQ FORCE :   0.0000896  MAXIMUM :   0.0000100  CONVERGED :NO 
 MAX FORCE  :   0.0002972  MAXIMUM :   0.0000150  CONVERGED :NO 

 NUMBER OF CONSTRAINED OPTIMIZATION CYCLES: 5
 
 TOTAL ENERGY = -296.032986015712
 
 
 CURRENT SPLINE LENGTH: 0.026 AMU^1/2*ANGSTROM
 IRC COORDINATE: 10.345 AMU^1/2*ANGSTROM

  ANGLE =       0.28  COS_ANGLE =       0.96


 IRC COORDINATES OF STEP 212 IN ANGSTROM

  NO.  ATOM        X              Y              Z        Z-ATOM   MASS   TYPE

    1  C         2.543893       0.571493      -0.002972       6    12.011  QM
    2  N         2.206510       1.696430       0.005013       7    14.007  QM
    3  H         2.853776      -0.465904      -0.010384       1     1.008  QM
    4  N         0.561611      -2.153088      -0.002270       7    14.007  QM
    5  N        -0.560058      -2.153582       0.002505       7    14.007  QM
    6  C        -2.544382       0.570930       0.002142       6    12.011  QM
    7  N        -2.207667       1.696059      -0.004378       7    14.007  QM
    8  H        -2.853594      -0.466657       0.008197       1     1.008  QM


 RMSQ FORCE :   0.0000908  MAXIMUM :   0.0000100  CONVERGED :NO 
 MAX FORCE  :   0.0002912  MAXIMUM :   0.0000150  CONVERGED :NO 

 NUMBER OF CONSTRAINED OPTIMIZATION CYCLES: 8
 
 TOTAL ENERGY = -296.032992032673
 
 
 CURRENT SPLINE LENGTH: 0.026 AMU^1/2*ANGSTROM
 IRC COORDINATE: 10.372 AMU^1/2*ANGSTROM

  ANGLE =       0.26  COS_ANGLE =       0.97


 IRC COORDINATES OF STEP 213 IN ANGSTROM

  NO.  ATOM        X              Y              Z        Z-ATOM   MASS   TYPE

    1  C         2.545666       0.571073      -0.002971       6    12.011  QM
    2  N         2.211173       1.696863       0.005137       7    14.007  QM
    3  H         2.852787      -0.467115      -0.010451       1     1.008  QM
    4  N         0.561645      -2.153059      -0.002501       7    14.007  QM
    5  N        -0.560037      -2.153628       0.002656       7    14.007  QM
    6  C        -2.546247       0.570544       0.002368       6    12.011  QM
    7  N        -2.212284       1.696501      -0.004656       7    14.007  QM
    8  H        -2.852897      -0.467793       0.008843       1     1.008  QM


 RMSQ FORCE :   0.0000888  MAXIMUM :   0.0000100  CONVERGED :NO 
 MAX FORCE  :   0.0002898  MAXIMUM :   0.0000150  CONVERGED :NO 

 NUMBER OF CONSTRAINED OPTIMIZATION CYCLES: 3
 
 TOTAL ENERGY = -296.032998008618
 
 
 CURRENT SPLINE LENGTH: 0.026 AMU^1/2*ANGSTROM
 IRC COORDINATE: 10.398 AMU^1/2*ANGSTROM

  ANGLE =       0.11  COS_ANGLE =       0.99


 IRC COORDINATES OF STEP 214 IN ANGSTROM

  NO.  ATOM        X              Y              Z        Z-ATOM   MASS   TYPE

    1  C         2.547386       0.570670      -0.003013       6    12.011  QM
    2  N         2.215845       1.697337       0.005214       7    14.007  QM
    3  H         2.851774      -0.468326      -0.010615       1     1.008  QM
    4  N         0.561614      -2.153114      -0.002522       7    14.007  QM
    5  N        -0.560057      -2.153605       0.002667       7    14.007  QM
    6  C        -2.547895       0.570098       0.002431       6    12.011  QM
    7  N        -2.216985       1.696964      -0.004748       7    14.007  QM
    8  H        -2.851680      -0.469084       0.009093       1     1.008  QM


 RMSQ FORCE :   0.0000891  MAXIMUM :   0.0000100  CONVERGED :NO 
 MAX FORCE  :   0.0002962  MAXIMUM :   0.0000150  CONVERGED :NO 

 NUMBER OF CONSTRAINED OPTIMIZATION CYCLES: 8
 
 TOTAL ENERGY = -296.033003990549
 
 
 CURRENT SPLINE LENGTH: 0.026 AMU^1/2*ANGSTROM
 IRC COORDINATE: 10.425 AMU^1/2*ANGSTROM

  ANGLE =       0.11  COS_ANGLE =       0.99


 IRC COORDINATES OF STEP 215 IN ANGSTROM

  NO.  ATOM        X              Y              Z        Z-ATOM   MASS   TYPE

    1  C         2.549123       0.570335      -0.003076       6    12.011  QM
    2  N         2.220582       1.697879       0.005350       7    14.007  QM
    3  H         2.850727      -0.469482      -0.010861       1     1.008  QM
    4  N         0.561529      -2.153176      -0.002621       7    14.007  QM
    5  N        -0.560149      -2.153619       0.002737       7    14.007  QM
    6  C        -2.549564       0.569632       0.002581       6    12.011  QM
    7  N        -2.221606       1.697355      -0.004945       7    14.007  QM
    8  H        -2.850620      -0.470351       0.009542       1     1.008  QM


 RMSQ FORCE :   0.0000888  MAXIMUM :   0.0000100  CONVERGED :NO 
 MAX FORCE  :   0.0002936  MAXIMUM :   0.0000150  CONVERGED :NO 

 NUMBER OF CONSTRAINED OPTIMIZATION CYCLES: 27
 
 TOTAL ENERGY = -296.033009942203
 
 
 CURRENT SPLINE LENGTH: 0.026 AMU^1/2*ANGSTROM
 IRC COORDINATE: 10.451 AMU^1/2*ANGSTROM

  ANGLE =       0.12  COS_ANGLE =       0.99


 IRC COORDINATES OF STEP 216 IN ANGSTROM

  NO.  ATOM        X              Y              Z        Z-ATOM   MASS   TYPE

    1  C         2.550636       0.569880      -0.003157       6    12.011  QM
    2  N         2.225267       1.698335       0.005459       7    14.007  QM
    3  H         2.849281      -0.470799      -0.011104       1     1.008  QM
    4  N         0.561588      -2.153228      -0.002655       7    14.007  QM
    5  N        -0.560083      -2.153690       0.002791       7    14.007  QM
    6  C        -2.551139       0.569269       0.002605       6    12.011  QM
    7  N        -2.226358       1.697901      -0.005017       7    14.007  QM
    8  H        -2.849263      -0.471566       0.009679       1     1.008  QM


 RMSQ FORCE :   0.0000890  MAXIMUM :   0.0000100  CONVERGED :NO 
 MAX FORCE  :   0.0002877  MAXIMUM :   0.0000150  CONVERGED :NO 

 NUMBER OF CONSTRAINED OPTIMIZATION CYCLES: 31
 
 TOTAL ENERGY = -296.033015885376
 
 
 CURRENT SPLINE LENGTH: 0.026 AMU^1/2*ANGSTROM
 IRC COORDINATE: 10.478 AMU^1/2*ANGSTROM

  ANGLE =       0.22  COS_ANGLE =       0.98


 IRC COORDINATES OF STEP 217 IN ANGSTROM

  NO.  ATOM        X              Y              Z        Z-ATOM   MASS   TYPE

    1  C         2.552504       0.569590      -0.003232       6    12.011  QM
    2  N         2.229890       1.698836       0.005559       7    14.007  QM
    3  H         2.848632      -0.471785      -0.011357       1     1.008  QM
    4  N         0.561537      -2.153430      -0.002632       7    14.007  QM
    5  N        -0.560139      -2.153760       0.002767       7    14.007  QM
    6  C        -2.552832       0.568890       0.002682       6    12.011  QM
    7  N        -2.231057       1.698393      -0.005118       7    14.007  QM
    8  H        -2.848162      -0.472728       0.009924       1     1.008  QM


 RMSQ FORCE :   0.0000882  MAXIMUM :   0.0000100  CONVERGED :NO 
 MAX FORCE  :   0.0002948  MAXIMUM :   0.0000150  CONVERGED :NO 

 NUMBER OF CONSTRAINED OPTIMIZATION CYCLES: 3
 
 TOTAL ENERGY = -296.033021784081
 
 
 CURRENT SPLINE LENGTH: 0.026 AMU^1/2*ANGSTROM
 IRC COORDINATE: 10.504 AMU^1/2*ANGSTROM

  ANGLE =       0.26  COS_ANGLE =       0.97


 IRC COORDINATES OF STEP 218 IN ANGSTROM

  NO.  ATOM        X              Y              Z        Z-ATOM   MASS   TYPE

    1  C         2.554168       0.569146      -0.003263       6    12.011  QM
    2  N         2.234571       1.699246       0.005635       7    14.007  QM
    3  H         2.847530      -0.473036      -0.011483       1     1.008  QM
    4  N         0.561581      -2.153403      -0.002695       7    14.007  QM
    5  N        -0.560091      -2.153791       0.002816       7    14.007  QM
    6  C        -2.554576       0.568520       0.002752       6    12.011  QM
    7  N        -2.235750       1.698846      -0.005219       7    14.007  QM
    8  H        -2.847215      -0.473869       0.010139       1     1.008  QM


 RMSQ FORCE :   0.0000890  MAXIMUM :   0.0000100  CONVERGED :NO 
 MAX FORCE  :   0.0002960  MAXIMUM :   0.0000150  CONVERGED :NO 

 NUMBER OF CONSTRAINED OPTIMIZATION CYCLES: 16
 
 TOTAL ENERGY = -296.033027674237
 
 
 CURRENT SPLINE LENGTH: 0.026 AMU^1/2*ANGSTROM
 IRC COORDINATE: 10.531 AMU^1/2*ANGSTROM

  ANGLE =       0.23  COS_ANGLE =       0.97


 IRC COORDINATES OF STEP 219 IN ANGSTROM

  NO.  ATOM        X              Y              Z        Z-ATOM   MASS   TYPE

    1  C         2.555492       0.568523      -0.003396       6    12.011  QM
    2  N         2.239370       1.699597       0.005779       7    14.007  QM
    3  H         2.845674      -0.474542      -0.011855       1     1.008  QM
    4  N         0.561685      -2.153096      -0.002803       7    14.007  QM
    5  N        -0.559980      -2.153736       0.003015       7    14.007  QM
    6  C        -2.556278       0.568077       0.002622       6    12.011  QM
    7  N        -2.240375       1.699226      -0.005180       7    14.007  QM
    8  H        -2.846274      -0.475028       0.009852       1     1.008  QM


 RMSQ FORCE :   0.0000875  MAXIMUM :   0.0000100  CONVERGED :NO 
 MAX FORCE  :   0.0002850  MAXIMUM :   0.0000150  CONVERGED :NO 

 NUMBER OF CONSTRAINED OPTIMIZATION CYCLES: 8
 
 TOTAL ENERGY = -296.033033532366
 
 
 CURRENT SPLINE LENGTH: 0.026 AMU^1/2*ANGSTROM
 IRC COORDINATE: 10.557 AMU^1/2*ANGSTROM

  ANGLE =       0.20  COS_ANGLE =       0.98


 IRC COORDINATES OF STEP 220 IN ANGSTROM

  NO.  ATOM        X              Y              Z        Z-ATOM   MASS   TYPE

    1  C         2.557228       0.568074      -0.003418       6    12.011  QM
    2  N         2.243990       1.699953       0.005839       7    14.007  QM
    3  H         2.844740      -0.475723      -0.011963       1     1.008  QM
    4  N         0.561774      -2.153101      -0.002867       7    14.007  QM
    5  N        -0.559897      -2.153761       0.003073       7    14.007  QM
    6  C        -2.558099       0.567756       0.002656       6    12.011  QM
    7  N        -2.245090       1.699710      -0.005245       7    14.007  QM
    8  H        -2.845414      -0.476119       0.009965       1     1.008  QM


 RMSQ FORCE :   0.0000877  MAXIMUM :   0.0000100  CONVERGED :NO 
 MAX FORCE  :   0.0002869  MAXIMUM :   0.0000150  CONVERGED :NO 

 NUMBER OF CONSTRAINED OPTIMIZATION CYCLES: 10
 
 TOTAL ENERGY = -296.033039380301
 
 
 CURRENT SPLINE LENGTH: 0.026 AMU^1/2*ANGSTROM
 IRC COORDINATE: 10.584 AMU^1/2*ANGSTROM

  ANGLE =       0.17  COS_ANGLE =       0.99


 IRC COORDINATES OF STEP 221 IN ANGSTROM

  NO.  ATOM        X              Y              Z        Z-ATOM   MASS   TYPE

    1  C         2.558889       0.567648      -0.003420       6    12.011  QM
    2  N         2.248686       1.700368       0.005859       7    14.007  QM
    3  H         2.843579      -0.476934      -0.011998       1     1.008  QM
    4  N         0.561726      -2.153063      -0.002869       7    14.007  QM
    5  N        -0.559937      -2.153657       0.003065       7    14.007  QM
    6  C        -2.559642       0.567265       0.002682       6    12.011  QM
    7  N        -2.249819       1.700104      -0.005283       7    14.007  QM
    8  H        -2.844001      -0.477419       0.010106       1     1.008  QM


 RMSQ FORCE :   0.0000884  MAXIMUM :   0.0000100  CONVERGED :NO 
 MAX FORCE  :   0.0002979  MAXIMUM :   0.0000150  CONVERGED :NO 

 NUMBER OF CONSTRAINED OPTIMIZATION CYCLES: 6
 
 TOTAL ENERGY = -296.033045234942
 
 
 CURRENT SPLINE LENGTH: 0.026 AMU^1/2*ANGSTROM
 IRC COORDINATE: 10.610 AMU^1/2*ANGSTROM

  ANGLE =       0.16  COS_ANGLE =       0.99


 IRC COORDINATES OF STEP 222 IN ANGSTROM

  NO.  ATOM        X              Y              Z        Z-ATOM   MASS   TYPE

    1  C         2.560699       0.567348      -0.003343       6    12.011  QM
    2  N         2.253432       1.700876       0.005860       7    14.007  QM
    3  H         2.842608      -0.477967      -0.011862       1     1.008  QM
    4  N         0.561781      -2.153121      -0.003064       7    14.007  QM
    5  N        -0.559879      -2.153976       0.003209       7    14.007  QM
    6  C        -2.561877       0.567076       0.002750       6    12.011  QM
    7  N        -2.254230       1.700502      -0.005381       7    14.007  QM
    8  H        -2.844205      -0.478172       0.010300       1     1.008  QM


 RMSQ FORCE :   0.0000882  MAXIMUM :   0.0000100  CONVERGED :NO 
 MAX FORCE  :   0.0002947  MAXIMUM :   0.0000150  CONVERGED :NO 

 NUMBER OF CONSTRAINED OPTIMIZATION CYCLES: 8
 
 TOTAL ENERGY = -296.033050994478
 
 
 CURRENT SPLINE LENGTH: 0.026 AMU^1/2*ANGSTROM
 IRC COORDINATE: 10.636 AMU^1/2*ANGSTROM

  ANGLE =       0.11  COS_ANGLE =       0.99


 IRC COORDINATES OF STEP 223 IN ANGSTROM

  NO.  ATOM        X              Y              Z        Z-ATOM   MASS   TYPE

    1  C         2.562469       0.566984      -0.003393       6    12.011  QM
    2  N         2.258111       1.701283       0.005947       7    14.007  QM
    3  H         2.841745      -0.479043      -0.012037       1     1.008  QM
    4  N         0.561740      -2.153154      -0.003097       7    14.007  QM
    5  N        -0.559921      -2.153896       0.003235       7    14.007  QM
    6  C        -2.563553       0.566640       0.002821       6    12.011  QM
    7  N        -2.258925       1.700874      -0.005482       7    14.007  QM
    8  H        -2.843099      -0.479346       0.010526       1     1.008  QM


 RMSQ FORCE :   0.0000870  MAXIMUM :   0.0000100  CONVERGED :NO 
 MAX FORCE  :   0.0002866  MAXIMUM :   0.0000150  CONVERGED :NO 

 NUMBER OF CONSTRAINED OPTIMIZATION CYCLES: 9
 
 TOTAL ENERGY = -296.033056815618
 
 
 CURRENT SPLINE LENGTH: 0.026 AMU^1/2*ANGSTROM
 IRC COORDINATE: 10.663 AMU^1/2*ANGSTROM

  ANGLE =       0.10  COS_ANGLE =       1.00


 IRC COORDINATES OF STEP 224 IN ANGSTROM

  NO.  ATOM        X              Y              Z        Z-ATOM   MASS   TYPE

    1  C         2.564446       0.566747      -0.003392       6    12.011  QM
    2  N         2.262678       1.701747       0.005993       7    14.007  QM
    3  H         2.841299      -0.479928      -0.012126       1     1.008  QM
    4  N         0.561644      -2.153434      -0.003164       7    14.007  QM
    5  N        -0.560016      -2.153865       0.003282       7    14.007  QM
    6  C        -2.565171       0.566248       0.002868       6    12.011  QM
    7  N        -2.263670       1.701324      -0.005561       7    14.007  QM
    8  H        -2.841810      -0.480511       0.010778       1     1.008  QM


 RMSQ FORCE :   0.0000876  MAXIMUM :   0.0000100  CONVERGED :NO 
 MAX FORCE  :   0.0002928  MAXIMUM :   0.0000150  CONVERGED :NO 

 NUMBER OF CONSTRAINED OPTIMIZATION CYCLES: 8
 
 TOTAL ENERGY = -296.033062609590
 
 
 CURRENT SPLINE LENGTH: 0.026 AMU^1/2*ANGSTROM
 IRC COORDINATE: 10.689 AMU^1/2*ANGSTROM

  ANGLE =       0.19  COS_ANGLE =       0.98


 IRC COORDINATES OF STEP 225 IN ANGSTROM

  NO.  ATOM        X              Y              Z        Z-ATOM   MASS   TYPE

    1  C         2.566388       0.566450      -0.003465       6    12.011  QM
    2  N         2.267295       1.702139       0.006104       7    14.007  QM
    3  H         2.840805      -0.480877      -0.012326       1     1.008  QM
    4  N         0.561614      -2.153526      -0.003194       7    14.007  QM
    5  N        -0.560041      -2.153895       0.003303       7    14.007  QM
    6  C        -2.567017       0.565912       0.002969       6    12.011  QM
    7  N        -2.268336       1.701715      -0.005691       7    14.007  QM
    8  H        -2.841045      -0.481523       0.011014       1     1.008  QM


 RMSQ FORCE :   0.0000865  MAXIMUM :   0.0000100  CONVERGED :NO 
 MAX FORCE  :   0.0002827  MAXIMUM :   0.0000150  CONVERGED :NO 

 NUMBER OF CONSTRAINED OPTIMIZATION CYCLES: 13
 
 TOTAL ENERGY = -296.033068388426
 
 
 CURRENT SPLINE LENGTH: 0.026 AMU^1/2*ANGSTROM
 IRC COORDINATE: 10.716 AMU^1/2*ANGSTROM

  ANGLE =       0.07  COS_ANGLE =       1.00


 IRC COORDINATES OF STEP 226 IN ANGSTROM

  NO.  ATOM        X              Y              Z        Z-ATOM   MASS   TYPE

    1  C         2.568159       0.566053      -0.003548       6    12.011  QM
    2  N         2.271961       1.702498       0.006216       7    14.007  QM
    3  H         2.839855      -0.481974      -0.012556       1     1.008  QM
    4  N         0.561602      -2.153488      -0.003210       7    14.007  QM
    5  N        -0.560053      -2.153829       0.003323       7    14.007  QM
    6  C        -2.568731       0.565499       0.003038       6    12.011  QM
    7  N        -2.273035       1.702079      -0.005794       7    14.007  QM
    8  H        -2.839970      -0.482662       0.011222       1     1.008  QM


 RMSQ FORCE :   0.0000863  MAXIMUM :   0.0000100  CONVERGED :NO 
 MAX FORCE  :   0.0002836  MAXIMUM :   0.0000150  CONVERGED :NO 

 NUMBER OF CONSTRAINED OPTIMIZATION CYCLES: 24
 
 TOTAL ENERGY = -296.033074184750
 
 
 CURRENT SPLINE LENGTH: 0.026 AMU^1/2*ANGSTROM
 IRC COORDINATE: 10.742 AMU^1/2*ANGSTROM

  ANGLE =       0.20  COS_ANGLE =       0.98


 IRC COORDINATES OF STEP 227 IN ANGSTROM

  NO.  ATOM        X              Y              Z        Z-ATOM   MASS   TYPE

    1  C         2.569935       0.565687      -0.003597       6    12.011  QM
    2  N         2.276635       1.702877       0.006303       7    14.007  QM
    3  H         2.839010      -0.483028      -0.012758       1     1.008  QM
    4  N         0.561572      -2.153500      -0.003214       7    14.007  QM
    5  N        -0.560084      -2.153758       0.003308       7    14.007  QM
    6  C        -2.570431       0.565081       0.003135       6    12.011  QM
    7  N        -2.277729       1.702443      -0.005913       7    14.007  QM
    8  H        -2.838924      -0.483790       0.011529       1     1.008  QM


 RMSQ FORCE :   0.0000869  MAXIMUM :   0.0000100  CONVERGED :NO 
 MAX FORCE  :   0.0002919  MAXIMUM :   0.0000150  CONVERGED :NO 

 NUMBER OF CONSTRAINED OPTIMIZATION CYCLES: 3
 
 TOTAL ENERGY = -296.033079970400
 
 
 CURRENT SPLINE LENGTH: 0.026 AMU^1/2*ANGSTROM
 IRC COORDINATE: 10.769 AMU^1/2*ANGSTROM

  ANGLE =       0.21  COS_ANGLE =       0.98


 IRC COORDINATES OF STEP 228 IN ANGSTROM

  NO.  ATOM        X              Y              Z        Z-ATOM   MASS   TYPE

    1  C         2.571309       0.565088      -0.003620       6    12.011  QM
    2  N         2.281371       1.703145       0.006412       7    14.007  QM
    3  H         2.837350      -0.484404      -0.012944       1     1.008  QM
    4  N         0.561729      -2.153229      -0.003420       7    14.007  QM
    5  N        -0.559924      -2.153715       0.003501       7    14.007  QM
    6  C        -2.572168       0.564724       0.003191       6    12.011  QM
    7  N        -2.282419       1.702825      -0.006039       7    14.007  QM
    8  H        -2.838001      -0.484817       0.011778       1     1.008  QM


 RMSQ FORCE :   0.0000859  MAXIMUM :   0.0000100  CONVERGED :NO 
 MAX FORCE  :   0.0002787  MAXIMUM :   0.0000150  CONVERGED :NO 

 NUMBER OF CONSTRAINED OPTIMIZATION CYCLES: 17
 
 TOTAL ENERGY = -296.033085744495
 
 
 CURRENT SPLINE LENGTH: 0.026 AMU^1/2*ANGSTROM
 IRC COORDINATE: 10.795 AMU^1/2*ANGSTROM

  ANGLE =       0.24  COS_ANGLE =       0.97


 IRC COORDINATES OF STEP 229 IN ANGSTROM

  NO.  ATOM        X              Y              Z        Z-ATOM   MASS   TYPE

    1  C         2.573018       0.564676      -0.003682       6    12.011  QM
    2  N         2.286074       1.703482       0.006509       7    14.007  QM
    3  H         2.836093      -0.485536      -0.013059       1     1.008  QM
    4  N         0.561757      -2.153140      -0.003471       7    14.007  QM
    5  N        -0.559885      -2.153698       0.003547       7    14.007  QM
    6  C        -2.573994       0.564346       0.003265       6    12.011  QM
    7  N        -2.287065       1.703185      -0.006145       7    14.007  QM
    8  H        -2.837074      -0.485902       0.011950       1     1.008  QM


 RMSQ FORCE :   0.0000859  MAXIMUM :   0.0000100  CONVERGED :NO 
 MAX FORCE  :   0.0002838  MAXIMUM :   0.0000150  CONVERGED :NO 

 NUMBER OF CONSTRAINED OPTIMIZATION CYCLES: 3
 
 TOTAL ENERGY = -296.033091523353
 
 
 CURRENT SPLINE LENGTH: 0.026 AMU^1/2*ANGSTROM
 IRC COORDINATE: 10.822 AMU^1/2*ANGSTROM

  ANGLE =       0.12  COS_ANGLE =       0.99


 IRC COORDINATES OF STEP 230 IN ANGSTROM

  NO.  ATOM        X              Y              Z        Z-ATOM   MASS   TYPE

    1  C         2.574613       0.564285      -0.003658       6    12.011  QM
    2  N         2.290864       1.703894       0.006521       7    14.007  QM
    3  H         2.834790      -0.486665      -0.013058       1     1.008  QM
    4  N         0.561674      -2.153044      -0.003457       7    14.007  QM
    5  N        -0.559969      -2.153547       0.003484       7    14.007  QM
    6  C        -2.575546       0.563835       0.003370       6    12.011  QM
    7  N        -2.291722       1.703432      -0.006245       7    14.007  QM
    8  H        -2.835813      -0.487102       0.012307       1     1.008  QM


 RMSQ FORCE :   0.0000855  MAXIMUM :   0.0000100  CONVERGED :NO 
 MAX FORCE  :   0.0002805  MAXIMUM :   0.0000150  CONVERGED :NO 

 NUMBER OF CONSTRAINED OPTIMIZATION CYCLES: 39
 
 TOTAL ENERGY = -296.033097302988
 
 
 CURRENT SPLINE LENGTH: 0.026 AMU^1/2*ANGSTROM
 IRC COORDINATE: 10.848 AMU^1/2*ANGSTROM

  ANGLE =       0.13  COS_ANGLE =       0.99


 IRC COORDINATES OF STEP 231 IN ANGSTROM

  NO.  ATOM        X              Y              Z        Z-ATOM   MASS   TYPE

    1  C         2.576699       0.564075      -0.003797       6    12.011  QM
    2  N         2.295459       1.704311       0.006701       7    14.007  QM
    3  H         2.834650      -0.487425      -0.013498       1     1.008  QM
    4  N         0.561587      -2.153214      -0.003490       7    14.007  QM
    5  N        -0.560068      -2.153576       0.003537       7    14.007  QM
    6  C        -2.577418       0.563492       0.003461       6    12.011  QM
    7  N        -2.296350       1.703775      -0.006389       7    14.007  QM
    8  H        -2.835186      -0.488063       0.012544       1     1.008  QM


 RMSQ FORCE :   0.0000853  MAXIMUM :   0.0000100  CONVERGED :NO 
 MAX FORCE  :   0.0002809  MAXIMUM :   0.0000150  CONVERGED :NO 

 NUMBER OF CONSTRAINED OPTIMIZATION CYCLES: 8
 
 TOTAL ENERGY = -296.033103022101
 
 
 CURRENT SPLINE LENGTH: 0.026 AMU^1/2*ANGSTROM
 IRC COORDINATE: 10.875 AMU^1/2*ANGSTROM

  ANGLE =       0.18  COS_ANGLE =       0.98


 IRC COORDINATES OF STEP 232 IN ANGSTROM

  NO.  ATOM        X              Y              Z        Z-ATOM   MASS   TYPE

    1  C         2.578737       0.563786      -0.003826       6    12.011  QM
    2  N         2.300055       1.704641       0.006779       7    14.007  QM
    3  H         2.834282      -0.488322      -0.013647       1     1.008  QM
    4  N         0.561497      -2.153245      -0.003500       7    14.007  QM
    5  N        -0.560154      -2.153439       0.003505       7    14.007  QM
    6  C        -2.579209       0.563068       0.003603       6    12.011  QM
    7  N        -2.301021       1.704056      -0.006545       7    14.007  QM
    8  H        -2.834274      -0.489157       0.013010       1     1.008  QM


 RMSQ FORCE :   0.0000857  MAXIMUM :   0.0000100  CONVERGED :NO 
 MAX FORCE  :   0.0002840  MAXIMUM :   0.0000150  CONVERGED :NO 

 NUMBER OF CONSTRAINED OPTIMIZATION CYCLES: 7
 
 TOTAL ENERGY = -296.033108752640
 
 
 CURRENT SPLINE LENGTH: 0.026 AMU^1/2*ANGSTROM
 IRC COORDINATE: 10.901 AMU^1/2*ANGSTROM

  ANGLE =       0.23  COS_ANGLE =       0.97


 IRC COORDINATES OF STEP 233 IN ANGSTROM

  NO.  ATOM        X              Y              Z        Z-ATOM   MASS   TYPE

    1  C         2.580564       0.563437      -0.003867       6    12.011  QM
    2  N         2.304715       1.704986       0.006848       7    14.007  QM
    3  H         2.833424      -0.489297      -0.013761       1     1.008  QM
    4  N         0.561506      -2.153240      -0.003521       7    14.007  QM
    5  N        -0.560136      -2.153465       0.003524       7    14.007  QM
    6  C        -2.581057       0.562746       0.003650       6    12.011  QM
    7  N        -2.305689       1.704410      -0.006617       7    14.007  QM
    8  H        -2.833472      -0.490103       0.013146       1     1.008  QM


 RMSQ FORCE :   0.0000849  MAXIMUM :   0.0000100  CONVERGED :NO 
 MAX FORCE  :   0.0002820  MAXIMUM :   0.0000150  CONVERGED :NO 

 NUMBER OF CONSTRAINED OPTIMIZATION CYCLES: 11
 
 TOTAL ENERGY = -296.033114490393
 
 
 CURRENT SPLINE LENGTH: 0.026 AMU^1/2*ANGSTROM
 IRC COORDINATE: 10.928 AMU^1/2*ANGSTROM

  ANGLE =       0.16  COS_ANGLE =       0.99


 IRC COORDINATES OF STEP 234 IN ANGSTROM

  NO.  ATOM        X              Y              Z        Z-ATOM   MASS   TYPE

    1  C         2.581966       0.562878      -0.003941       6    12.011  QM
    2  N         2.309478       1.705230       0.006945       7    14.007  QM
    3  H         2.831877      -0.490580      -0.014005       1     1.008  QM
    4  N         0.561479      -2.152906      -0.003523       7    14.007  QM
    5  N        -0.560159      -2.153112       0.003540       7    14.007  QM
    6  C        -2.582429       0.562152       0.003685       6    12.011  QM
    7  N        -2.310429       1.704614      -0.006687       7    14.007  QM
    8  H        -2.831897      -0.491404       0.013282       1     1.008  QM


 RMSQ FORCE :   0.0000848  MAXIMUM :   0.0000100  CONVERGED :NO 
 MAX FORCE  :   0.0002778  MAXIMUM :   0.0000150  CONVERGED :NO 

 NUMBER OF CONSTRAINED OPTIMIZATION CYCLES: 14
 
 TOTAL ENERGY = -296.033120234170
 
 
 CURRENT SPLINE LENGTH: 0.026 AMU^1/2*ANGSTROM
 IRC COORDINATE: 10.954 AMU^1/2*ANGSTROM

  ANGLE =       0.08  COS_ANGLE =       1.00


 IRC COORDINATES OF STEP 235 IN ANGSTROM

  NO.  ATOM        X              Y              Z        Z-ATOM   MASS   TYPE

    1  C         2.583537       0.562454      -0.004123       6    12.011  QM
    2  N         2.314086       1.705517       0.007143       7    14.007  QM
    3  H         2.830585      -0.491677      -0.014526       1     1.008  QM
    4  N         0.561537      -2.152947      -0.003541       7    14.007  QM
    5  N        -0.560102      -2.153042       0.003627       7    14.007  QM
    6  C        -2.583882       0.561805       0.003674       6    12.011  QM
    7  N        -2.315290       1.705078      -0.006754       7    14.007  QM
    8  H        -2.830123      -0.492515       0.013324       1     1.008  QM


 RMSQ FORCE :   0.0000845  MAXIMUM :   0.0000100  CONVERGED :NO 
 MAX FORCE  :   0.0002764  MAXIMUM :   0.0000150  CONVERGED :NO 

 NUMBER OF CONSTRAINED OPTIMIZATION CYCLES: 8
 
 TOTAL ENERGY = -296.033125974395
 
 
 CURRENT SPLINE LENGTH: 0.026 AMU^1/2*ANGSTROM
 IRC COORDINATE: 10.980 AMU^1/2*ANGSTROM

  ANGLE =       0.12  COS_ANGLE =       0.99


 IRC COORDINATES OF STEP 236 IN ANGSTROM

  NO.  ATOM        X              Y              Z        Z-ATOM   MASS   TYPE

    1  C         2.585329       0.562056      -0.004183       6    12.011  QM
    2  N         2.318752       1.705792       0.007249       7    14.007  QM
    3  H         2.829697      -0.492684      -0.014742       1     1.008  QM
    4  N         0.561525      -2.152839      -0.003592       7    14.007  QM
    5  N        -0.560116      -2.152892       0.003669       7    14.007  QM
    6  C        -2.585617       0.561389       0.003761       6    12.011  QM
    7  N        -2.319987       1.705352      -0.006878       7    14.007  QM
    8  H        -2.829100      -0.493565       0.013599       1     1.008  QM


 RMSQ FORCE :   0.0000840  MAXIMUM :   0.0000100  CONVERGED :NO 
 MAX FORCE  :   0.0002763  MAXIMUM :   0.0000150  CONVERGED :NO 

 NUMBER OF CONSTRAINED OPTIMIZATION CYCLES: 3
 
 TOTAL ENERGY = -296.033131691595
 
 
 CURRENT SPLINE LENGTH: 0.026 AMU^1/2*ANGSTROM
 IRC COORDINATE: 11.007 AMU^1/2*ANGSTROM

  ANGLE =       0.21  COS_ANGLE =       0.98


 IRC COORDINATES OF STEP 237 IN ANGSTROM

  NO.  ATOM        X              Y              Z        Z-ATOM   MASS   TYPE

    1  C         2.587176       0.561708      -0.004237       6    12.011  QM
    2  N         2.323412       1.706091       0.007349       7    14.007  QM
    3  H         2.829063      -0.493627      -0.014931       1     1.008  QM
    4  N         0.561529      -2.152790      -0.003645       7    14.007  QM
    5  N        -0.560121      -2.152858       0.003709       7    14.007  QM
    6  C        -2.587458       0.561039       0.003837       6    12.011  QM
    7  N        -2.324656       1.705662      -0.006989       7    14.007  QM
    8  H        -2.828416      -0.494504       0.013856       1     1.008  QM


 RMSQ FORCE :   0.0000849  MAXIMUM :   0.0000100  CONVERGED :NO 
 MAX FORCE  :   0.0002774  MAXIMUM :   0.0000150  CONVERGED :NO 

 NUMBER OF CONSTRAINED OPTIMIZATION CYCLES: 19
 
 TOTAL ENERGY = -296.033137382690
 
 
 CURRENT SPLINE LENGTH: 0.026 AMU^1/2*ANGSTROM
 IRC COORDINATE: 11.033 AMU^1/2*ANGSTROM

  ANGLE =       0.22  COS_ANGLE =       0.98


 IRC COORDINATES OF STEP 238 IN ANGSTROM

  NO.  ATOM        X              Y              Z        Z-ATOM   MASS   TYPE

    1  C         2.588397       0.560986      -0.004321       6    12.011  QM
    2  N         2.328148       1.706171       0.007496       7    14.007  QM
    3  H         2.826861      -0.495098      -0.015239       1     1.008  QM
    4  N         0.561625      -2.152218      -0.003746       7    14.007  QM
    5  N        -0.560018      -2.152402       0.003809       7    14.007  QM
    6  C        -2.588893       0.560464       0.003928       6    12.011  QM
    7  N        -2.329375       1.705823      -0.007139       7    14.007  QM
    8  H        -2.826669      -0.495792       0.014165       1     1.008  QM


 RMSQ FORCE :   0.0000842  MAXIMUM :   0.0000100  CONVERGED :NO 
 MAX FORCE  :   0.0002751  MAXIMUM :   0.0000150  CONVERGED :NO 

 NUMBER OF CONSTRAINED OPTIMIZATION CYCLES: 16
 
 TOTAL ENERGY = -296.033143057994
 
 
 CURRENT SPLINE LENGTH: 0.026 AMU^1/2*ANGSTROM
 IRC COORDINATE: 11.060 AMU^1/2*ANGSTROM

  ANGLE =       0.25  COS_ANGLE =       0.97


 IRC COORDINATES OF STEP 239 IN ANGSTROM

  NO.  ATOM        X              Y              Z        Z-ATOM   MASS   TYPE

    1  C         2.590348       0.560700      -0.004410       6    12.011  QM
    2  N         2.332782       1.706488       0.007620       7    14.007  QM
    3  H         2.826359      -0.495959      -0.015532       1     1.008  QM
    4  N         0.561521      -2.152225      -0.003743       7    14.007  QM
    5  N        -0.560103      -2.152262       0.003802       7    14.007  QM
    6  C        -2.590598       0.560040       0.004025       6    12.011  QM
    7  N        -2.334069       1.706078      -0.007269       7    14.007  QM
    8  H        -2.825638      -0.496836       0.014475       1     1.008  QM


 RMSQ FORCE :   0.0000842  MAXIMUM :   0.0000100  CONVERGED :NO 
 MAX FORCE  :   0.0002774  MAXIMUM :   0.0000150  CONVERGED :NO 

 NUMBER OF CONSTRAINED OPTIMIZATION CYCLES: 3
 
 TOTAL ENERGY = -296.033148731850
 
 
 CURRENT SPLINE LENGTH: 0.026 AMU^1/2*ANGSTROM
 IRC COORDINATE: 11.086 AMU^1/2*ANGSTROM

  ANGLE =       0.29  COS_ANGLE =       0.96


 IRC COORDINATES OF STEP 240 IN ANGSTROM

  NO.  ATOM        X              Y              Z        Z-ATOM   MASS   TYPE

    1  C         2.592140       0.560319      -0.004486       6    12.011  QM
    2  N         2.337448       1.706748       0.007740       7    14.007  QM
    3  H         2.825516      -0.496902      -0.015749       1     1.008  QM
    4  N         0.561543      -2.152123      -0.003810       7    14.007  QM
    5  N        -0.560095      -2.152179       0.003868       7    14.007  QM
    6  C        -2.592398       0.559695       0.004098       6    12.011  QM
    7  N        -2.338761       1.706347      -0.007389       7    14.007  QM
    8  H        -2.824786      -0.497758       0.014746       1     1.008  QM


 RMSQ FORCE :   0.0000841  MAXIMUM :   0.0000100  CONVERGED :NO 
 MAX FORCE  :   0.0002714  MAXIMUM :   0.0000150  CONVERGED :NO 

 NUMBER OF CONSTRAINED OPTIMIZATION CYCLES: 12
 
 TOTAL ENERGY = -296.033154396455
 
 
 CURRENT SPLINE LENGTH: 0.026 AMU^1/2*ANGSTROM
 IRC COORDINATE: 11.113 AMU^1/2*ANGSTROM

  ANGLE =       0.23  COS_ANGLE =       0.97


 IRC COORDINATES OF STEP 241 IN ANGSTROM

  NO.  ATOM        X              Y              Z        Z-ATOM   MASS   TYPE

    1  C         2.594047       0.559978      -0.004551       6    12.011  QM
    2  N         2.342119       1.707016       0.007855       7    14.007  QM
    3  H         2.824821      -0.497827      -0.016000       1     1.008  QM
    4  N         0.561518      -2.152005      -0.003879       7    14.007  QM
    5  N        -0.560107      -2.152089       0.003932       7    14.007  QM
    6  C        -2.594323       0.559317       0.004184       6    12.011  QM
    7  N        -2.343372       1.706580      -0.007517       7    14.007  QM
    8  H        -2.824205      -0.498681       0.014996       1     1.008  QM


 RMSQ FORCE :   0.0000834  MAXIMUM :   0.0000100  CONVERGED :NO 
 MAX FORCE  :   0.0002755  MAXIMUM :   0.0000150  CONVERGED :NO 

 NUMBER OF CONSTRAINED OPTIMIZATION CYCLES: 3
 
 TOTAL ENERGY = -296.033160041026
 
 
 CURRENT SPLINE LENGTH: 0.026 AMU^1/2*ANGSTROM
 IRC COORDINATE: 11.139 AMU^1/2*ANGSTROM

  ANGLE =       0.08  COS_ANGLE =       1.00


 IRC COORDINATES OF STEP 242 IN ANGSTROM

  NO.  ATOM        X              Y              Z        Z-ATOM   MASS   TYPE

    1  C         2.595963       0.559637      -0.004609       6    12.011  QM
    2  N         2.346740       1.707261       0.007953       7    14.007  QM
    3  H         2.824230      -0.498716      -0.016205       1     1.008  QM
    4  N         0.561509      -2.151941      -0.003916       7    14.007  QM
    5  N        -0.560113      -2.151988       0.003962       7    14.007  QM
    6  C        -2.596160       0.558969       0.004259       6    12.011  QM
    7  N        -2.348064       1.706847      -0.007625       7    14.007  QM
    8  H        -2.823341      -0.499622       0.015233       1     1.008  QM


 RMSQ FORCE :   0.0000835  MAXIMUM :   0.0000100  CONVERGED :NO 
 MAX FORCE  :   0.0002781  MAXIMUM :   0.0000150  CONVERGED :NO 

 NUMBER OF CONSTRAINED OPTIMIZATION CYCLES: 21
 
 TOTAL ENERGY = -296.033165676779
 
 
 CURRENT SPLINE LENGTH: 0.026 AMU^1/2*ANGSTROM
 IRC COORDINATE: 11.166 AMU^1/2*ANGSTROM

  ANGLE =       0.09  COS_ANGLE =       1.00


 IRC COORDINATES OF STEP 243 IN ANGSTROM

  NO.  ATOM        X              Y              Z        Z-ATOM   MASS   TYPE

    1  C         2.597817       0.559276      -0.004682       6    12.011  QM
    2  N         2.351398       1.707503       0.008075       7    14.007  QM
    3  H         2.823505      -0.499624      -0.016438       1     1.008  QM
    4  N         0.561499      -2.151818      -0.003978       7    14.007  QM
    5  N        -0.560126      -2.151864       0.004017       7    14.007  QM
    6  C        -2.597974       0.558591       0.004350       6    12.011  QM
    7  N        -2.352739       1.707081      -0.007759       7    14.007  QM
    8  H        -2.822546      -0.500552       0.015536       1     1.008  QM


 RMSQ FORCE :   0.0000827  MAXIMUM :   0.0000100  CONVERGED :NO 
 MAX FORCE  :   0.0002719  MAXIMUM :   0.0000150  CONVERGED :NO 

 NUMBER OF CONSTRAINED OPTIMIZATION CYCLES: 20
 
 TOTAL ENERGY = -296.033171301141
 
 
 CURRENT SPLINE LENGTH: 0.026 AMU^1/2*ANGSTROM
 IRC COORDINATE: 11.192 AMU^1/2*ANGSTROM

  ANGLE =       0.11  COS_ANGLE =       0.99


 IRC COORDINATES OF STEP 244 IN ANGSTROM

  NO.  ATOM        X              Y              Z        Z-ATOM   MASS   TYPE

    1  C         2.599502       0.558881      -0.004679       6    12.011  QM
    2  N         2.356048       1.707733       0.008118       7    14.007  QM
    3  H         2.822456      -0.500589      -0.016518       1     1.008  QM
    4  N         0.561513      -2.151743      -0.004000       7    14.007  QM
    5  N        -0.560105      -2.151729       0.004002       7    14.007  QM
    6  C        -2.599559       0.558227       0.004456       6    12.011  QM
    7  N        -2.357531       1.707387      -0.007875       7    14.007  QM
    8  H        -2.821191      -0.501531       0.015843       1     1.008  QM


 RMSQ FORCE :   0.0000824  MAXIMUM :   0.0000100  CONVERGED :NO 
 MAX FORCE  :   0.0002673  MAXIMUM :   0.0000150  CONVERGED :NO 

 NUMBER OF CONSTRAINED OPTIMIZATION CYCLES: 6
 
 TOTAL ENERGY = -296.033176928588
 
 
 CURRENT SPLINE LENGTH: 0.026 AMU^1/2*ANGSTROM
 IRC COORDINATE: 11.219 AMU^1/2*ANGSTROM

  ANGLE =       0.31  COS_ANGLE =       0.95


 IRC COORDINATES OF STEP 245 IN ANGSTROM

  NO.  ATOM        X              Y              Z        Z-ATOM   MASS   TYPE

    1  C         2.601303       0.558491      -0.004775       6    12.011  QM
    2  N         2.360722       1.707973       0.008259       7    14.007  QM
    3  H         2.821673      -0.501548      -0.016706       1     1.008  QM
    4  N         0.561486      -2.151594      -0.004094       7    14.007  QM
    5  N        -0.560141      -2.151533       0.004100       7    14.007  QM
    6  C        -2.601280       0.557804       0.004527       6    12.011  QM
    7  N        -2.362225       1.707595      -0.008003       7    14.007  QM
    8  H        -2.820221      -0.502505       0.016098       1     1.008  QM


 RMSQ FORCE :   0.0000837  MAXIMUM :   0.0000100  CONVERGED :NO 
 MAX FORCE  :   0.0002773  MAXIMUM :   0.0000150  CONVERGED :NO 

 NUMBER OF CONSTRAINED OPTIMIZATION CYCLES: 2
 
 TOTAL ENERGY = -296.033182531481
 
 
 CURRENT SPLINE LENGTH: 0.026 AMU^1/2*ANGSTROM
 IRC COORDINATE: 11.245 AMU^1/2*ANGSTROM

  ANGLE =       0.45  COS_ANGLE =       0.90


 IRC COORDINATES OF STEP 246 IN ANGSTROM

  NO.  ATOM        X              Y              Z        Z-ATOM   MASS   TYPE

    1  C         2.603330       0.558184      -0.004864       6    12.011  QM
    2  N         2.365329       1.708164       0.008406       7    14.007  QM
    3  H         2.821175      -0.502340      -0.017108       1     1.008  QM
    4  N         0.561499      -2.151488      -0.004193       7    14.007  QM
    5  N        -0.560123      -2.151454       0.004213       7    14.007  QM
    6  C        -2.603351       0.557512       0.004589       6    12.011  QM
    7  N        -2.366818       1.707811      -0.008128       7    14.007  QM
    8  H        -2.819805      -0.503341       0.016321       1     1.008  QM


 RMSQ FORCE :   0.0000832  MAXIMUM :   0.0000100  CONVERGED :NO 
 MAX FORCE  :   0.0002688  MAXIMUM :   0.0000150  CONVERGED :NO 

 NUMBER OF CONSTRAINED OPTIMIZATION CYCLES: 3
 
 TOTAL ENERGY = -296.033188091693
 
 
 CURRENT SPLINE LENGTH: 0.026 AMU^1/2*ANGSTROM
 IRC COORDINATE: 11.271 AMU^1/2*ANGSTROM

  ANGLE =       0.33  COS_ANGLE =       0.94


 IRC COORDINATES OF STEP 247 IN ANGSTROM

  NO.  ATOM        X              Y              Z        Z-ATOM   MASS   TYPE

    1  C         2.605211       0.557782      -0.004877       6    12.011  QM
    2  N         2.369954       1.708342       0.008441       7    14.007  QM
    3  H         2.820530      -0.503285      -0.017178       1     1.008  QM
    4  N         0.561514      -2.151312      -0.004191       7    14.007  QM
    5  N        -0.560099      -2.151271       0.004204       7    14.007  QM
    6  C        -2.605208       0.557140       0.004623       6    12.011  QM
    7  N        -2.371508       1.708025      -0.008178       7    14.007  QM
    8  H        -2.819072      -0.504211       0.016446       1     1.008  QM


 RMSQ FORCE :   0.0000827  MAXIMUM :   0.0000100  CONVERGED :NO 
 MAX FORCE  :   0.0002759  MAXIMUM :   0.0000150  CONVERGED :NO 

 NUMBER OF CONSTRAINED OPTIMIZATION CYCLES: 32
 
 TOTAL ENERGY = -296.033193660185
 
 
 CURRENT SPLINE LENGTH: 0.026 AMU^1/2*ANGSTROM
 IRC COORDINATE: 11.298 AMU^1/2*ANGSTROM

  ANGLE =       0.15  COS_ANGLE =       0.99


 IRC COORDINATES OF STEP 248 IN ANGSTROM

  NO.  ATOM        X              Y              Z        Z-ATOM   MASS   TYPE

    1  C         2.606958       0.557384      -0.004969       6    12.011  QM
    2  N         2.374637       1.708536       0.008575       7    14.007  QM
    3  H         2.819588      -0.504220      -0.017459       1     1.008  QM
    4  N         0.561512      -2.151115      -0.004227       7    14.007  QM
    5  N        -0.560104      -2.151062       0.004238       7    14.007  QM
    6  C        -2.606931       0.556733       0.004714       6    12.011  QM
    7  N        -2.376211       1.708213      -0.008313       7    14.007  QM
    8  H        -2.818056      -0.505176       0.016744       1     1.008  QM


 RMSQ FORCE :   0.0000818  MAXIMUM :   0.0000100  CONVERGED :NO 
 MAX FORCE  :   0.0002682  MAXIMUM :   0.0000150  CONVERGED :NO 

 NUMBER OF CONSTRAINED OPTIMIZATION CYCLES: 28
 
 TOTAL ENERGY = -296.033199227858
 
 
 CURRENT SPLINE LENGTH: 0.026 AMU^1/2*ANGSTROM
 IRC COORDINATE: 11.324 AMU^1/2*ANGSTROM

  ANGLE =       0.20  COS_ANGLE =       0.98


 IRC COORDINATES OF STEP 249 IN ANGSTROM

  NO.  ATOM        X              Y              Z        Z-ATOM   MASS   TYPE

    1  C         2.608758       0.556976      -0.005059       6    12.011  QM
    2  N         2.379307       1.708690       0.008699       7    14.007  QM
    3  H         2.818720      -0.505143      -0.017738       1     1.008  QM
    4  N         0.561490      -2.150870      -0.004257       7    14.007  QM
    5  N        -0.560108      -2.150804       0.004280       7    14.007  QM
    6  C        -2.608691       0.556312       0.004768       6    12.011  QM
    7  N        -2.380897       1.708361      -0.008412       7    14.007  QM
    8  H        -2.817081      -0.506133       0.016940       1     1.008  QM


 RMSQ FORCE :   0.0000823  MAXIMUM :   0.0000100  CONVERGED :NO 
 MAX FORCE  :   0.0002639  MAXIMUM :   0.0000150  CONVERGED :NO 

 NUMBER OF CONSTRAINED OPTIMIZATION CYCLES: 7
 
 TOTAL ENERGY = -296.033204776082
 
 
 CURRENT SPLINE LENGTH: 0.026 AMU^1/2*ANGSTROM
 IRC COORDINATE: 11.351 AMU^1/2*ANGSTROM

  ANGLE =       0.26  COS_ANGLE =       0.97


 IRC COORDINATES OF STEP 250 IN ANGSTROM

  NO.  ATOM        X              Y              Z        Z-ATOM   MASS   TYPE

    1  C         2.610622       0.556595      -0.005119       6    12.011  QM
    2  N         2.383970       1.708870       0.008801       7    14.007  QM
    3  H         2.817970      -0.506049      -0.017951       1     1.008  QM
    4  N         0.561474      -2.150658      -0.004278       7    14.007  QM
    5  N        -0.560142      -2.150576       0.004287       7    14.007  QM
    6  C        -2.610504       0.555899       0.004868       6    12.011  QM
    7  N        -2.385561       1.708515      -0.008540       7    14.007  QM
    8  H        -2.816223      -0.507063       0.017237       1     1.008  QM


 RMSQ FORCE :   0.0000821  MAXIMUM :   0.0000100  CONVERGED :NO 
 MAX FORCE  :   0.0002741  MAXIMUM :   0.0000150  CONVERGED :NO 

 NUMBER OF CONSTRAINED OPTIMIZATION CYCLES: 3
 
 TOTAL ENERGY = -296.033210306175
 
 
 CURRENT SPLINE LENGTH: 0.026 AMU^1/2*ANGSTROM
 IRC COORDINATE: 11.377 AMU^1/2*ANGSTROM

  ANGLE =       0.19  COS_ANGLE =       0.98


 IRC COORDINATES OF STEP 251 IN ANGSTROM

  NO.  ATOM        X              Y              Z        Z-ATOM   MASS   TYPE

    1  C         2.612474       0.556236      -0.005191       6    12.011  QM
    2  N         2.388616       1.709055       0.008924       7    14.007  QM
    3  H         2.817231      -0.506906      -0.018226       1     1.008  QM
    4  N         0.561479      -2.150499      -0.004336       7    14.007  QM
    5  N        -0.560131      -2.150429       0.004336       7    14.007  QM
    6  C        -2.612332       0.555547       0.004953       6    12.011  QM
    7  N        -2.390251       1.708720      -0.008668       7    14.007  QM
    8  H        -2.815413      -0.507940       0.017543       1     1.008  QM


 RMSQ FORCE :   0.0000815  MAXIMUM :   0.0000100  CONVERGED :NO 
 MAX FORCE  :   0.0002674  MAXIMUM :   0.0000150  CONVERGED :NO 

 NUMBER OF CONSTRAINED OPTIMIZATION CYCLES: 18
 
 TOTAL ENERGY = -296.033215820792
 
 
 CURRENT SPLINE LENGTH: 0.026 AMU^1/2*ANGSTROM
 IRC COORDINATE: 11.404 AMU^1/2*ANGSTROM

  ANGLE =       0.08  COS_ANGLE =       1.00


 IRC COORDINATES OF STEP 252 IN ANGSTROM

  NO.  ATOM        X              Y              Z        Z-ATOM   MASS   TYPE

    1  C         2.614549       0.555935      -0.005230       6    12.011  QM
    2  N         2.393218       1.709237       0.009048       7    14.007  QM
    3  H         2.817046      -0.507648      -0.018398       1     1.008  QM
    4  N         0.561420      -2.150354      -0.004457       7    14.007  QM
    5  N        -0.560185      -2.150240       0.004404       7    14.007  QM
    6  C        -2.614277       0.555179       0.005130       6    12.011  QM
    7  N        -2.394869       1.708853      -0.008881       7    14.007  QM
    8  H        -2.814971      -0.508762       0.018061       1     1.008  QM


 RMSQ FORCE :   0.0000811  MAXIMUM :   0.0000100  CONVERGED :NO 
 MAX FORCE  :   0.0002643  MAXIMUM :   0.0000150  CONVERGED :NO 

 NUMBER OF CONSTRAINED OPTIMIZATION CYCLES: 8
 
 TOTAL ENERGY = -296.033221289861
 
 
 CURRENT SPLINE LENGTH: 0.026 AMU^1/2*ANGSTROM
 IRC COORDINATE: 11.430 AMU^1/2*ANGSTROM

  ANGLE =       0.28  COS_ANGLE =       0.96


 IRC COORDINATES OF STEP 253 IN ANGSTROM

  NO.  ATOM        X              Y              Z        Z-ATOM   MASS   TYPE

    1  C         2.616491       0.555556      -0.005245       6    12.011  QM
    2  N         2.397838       1.709375       0.009116       7    14.007  QM
    3  H         2.816505      -0.508485      -0.018488       1     1.008  QM
    4  N         0.561455      -2.150137      -0.004509       7    14.007  QM
    5  N        -0.560157      -2.150076       0.004420       7    14.007  QM
    6  C        -2.616269       0.554848       0.005241       6    12.011  QM
    7  N        -2.399502       1.709022      -0.009015       7    14.007  QM
    8  H        -2.814533      -0.509517       0.018407       1     1.008  QM


 RMSQ FORCE :   0.0000811  MAXIMUM :   0.0000100  CONVERGED :NO 
 MAX FORCE  :   0.0002665  MAXIMUM :   0.0000150  CONVERGED :NO 

 NUMBER OF CONSTRAINED OPTIMIZATION CYCLES: 16
 
 TOTAL ENERGY = -296.033226753561
 
 
 CURRENT SPLINE LENGTH: 0.026 AMU^1/2*ANGSTROM
 IRC COORDINATE: 11.457 AMU^1/2*ANGSTROM

  ANGLE =       0.16  COS_ANGLE =       0.99


 IRC COORDINATES OF STEP 254 IN ANGSTROM

  NO.  ATOM        X              Y              Z        Z-ATOM   MASS   TYPE

    1  C         2.618288       0.555311      -0.005144       6    12.011  QM
    2  N         2.402516       1.709663       0.009104       7    14.007  QM
    3  H         2.815503      -0.509259      -0.018284       1     1.008  QM
    4  N         0.561467      -2.150175      -0.004619       7    14.007  QM
    5  N        -0.560137      -2.150161       0.004417       7    14.007  QM
    6  C        -2.618108       0.554632       0.005448       6    12.011  QM
    7  N        -2.404172       1.709325      -0.009209       7    14.007  QM
    8  H        -2.813574      -0.510259       0.018962       1     1.008  QM


 RMSQ FORCE :   0.0000806  MAXIMUM :   0.0000100  CONVERGED :NO 
 MAX FORCE  :   0.0002670  MAXIMUM :   0.0000150  CONVERGED :NO 

 NUMBER OF CONSTRAINED OPTIMIZATION CYCLES: 21
 
 TOTAL ENERGY = -296.033232210146
 
 
 CURRENT SPLINE LENGTH: 0.026 AMU^1/2*ANGSTROM
 IRC COORDINATE: 11.483 AMU^1/2*ANGSTROM

  ANGLE =       0.19  COS_ANGLE =       0.98


 IRC COORDINATES OF STEP 255 IN ANGSTROM

  NO.  ATOM        X              Y              Z        Z-ATOM   MASS   TYPE

    1  C         2.619972       0.554863      -0.005229       6    12.011  QM
    2  N         2.407197       1.709750       0.009242       7    14.007  QM
    3  H         2.814294      -0.510240      -0.018595       1     1.008  QM
    4  N         0.561439      -2.149832      -0.004684       7    14.007  QM
    5  N        -0.560154      -2.149772       0.004476       7    14.007  QM
    6  C        -2.619711       0.554152       0.005528       6    12.011  QM
    7  N        -2.408893       1.709410      -0.009328       7    14.007  QM
    8  H        -2.812133      -0.511296       0.019175       1     1.008  QM


 RMSQ FORCE :   0.0000821  MAXIMUM :   0.0000100  CONVERGED :NO 
 MAX FORCE  :   0.0002671  MAXIMUM :   0.0000150  CONVERGED :NO 

 NUMBER OF CONSTRAINED OPTIMIZATION CYCLES: 19
 
 TOTAL ENERGY = -296.033237673446
 
 
 CURRENT SPLINE LENGTH: 0.026 AMU^1/2*ANGSTROM
 IRC COORDINATE: 11.510 AMU^1/2*ANGSTROM

  ANGLE =       0.24  COS_ANGLE =       0.97


 IRC COORDINATES OF STEP 256 IN ANGSTROM

  NO.  ATOM        X              Y              Z        Z-ATOM   MASS   TYPE

    1  C         2.621802       0.554484      -0.005295       6    12.011  QM
    2  N         2.411856       1.709911       0.009340       7    14.007  QM
    3  H         2.813639      -0.511072      -0.018784       1     1.008  QM
    4  N         0.561432      -2.149635      -0.004733       7    14.007  QM
    5  N        -0.560168      -2.149549       0.004534       7    14.007  QM
    6  C        -2.621477       0.553772       0.005561       6    12.011  QM
    7  N        -2.413595       1.709564      -0.009408       7    14.007  QM
    8  H        -2.811364      -0.512136       0.019357       1     1.008  QM


 RMSQ FORCE :   0.0000803  MAXIMUM :   0.0000100  CONVERGED :NO 
 MAX FORCE  :   0.0002638  MAXIMUM :   0.0000150  CONVERGED :NO 

 NUMBER OF CONSTRAINED OPTIMIZATION CYCLES: 20
 
 TOTAL ENERGY = -296.033243110496
 
 
 CURRENT SPLINE LENGTH: 0.026 AMU^1/2*ANGSTROM
 IRC COORDINATE: 11.536 AMU^1/2*ANGSTROM

  ANGLE =       0.16  COS_ANGLE =       0.99


 IRC COORDINATES OF STEP 257 IN ANGSTROM

  NO.  ATOM        X              Y              Z        Z-ATOM   MASS   TYPE

    1  C         2.623546       0.554060      -0.005426       6    12.011  QM
    2  N         2.416539       1.709997       0.009482       7    14.007  QM
    3  H         2.812780      -0.511951      -0.019217       1     1.008  QM
    4  N         0.561325      -2.149261      -0.004713       7    14.007  QM
    5  N        -0.560267      -2.149069       0.004567       7    14.007  QM
    6  C        -2.622984       0.553211       0.005556       6    12.011  QM
    7  N        -2.418314       1.709573      -0.009455       7    14.007  QM
    8  H        -2.809959      -0.513222       0.019352       1     1.008  QM


 RMSQ FORCE :   0.0000804  MAXIMUM :   0.0000100  CONVERGED :NO 
 MAX FORCE  :   0.0002612  MAXIMUM :   0.0000150  CONVERGED :NO 

 NUMBER OF CONSTRAINED OPTIMIZATION CYCLES: 7
 
 TOTAL ENERGY = -296.033248528115
 
 
 CURRENT SPLINE LENGTH: 0.026 AMU^1/2*ANGSTROM
 IRC COORDINATE: 11.563 AMU^1/2*ANGSTROM

  ANGLE =       0.20  COS_ANGLE =       0.98


 IRC COORDINATES OF STEP 258 IN ANGSTROM

  NO.  ATOM        X              Y              Z        Z-ATOM   MASS   TYPE

    1  C         2.625293       0.553617      -0.005531       6    12.011  QM
    2  N         2.421122       1.710060       0.009652       7    14.007  QM
    3  H         2.811881      -0.512876      -0.019523       1     1.008  QM
    4  N         0.561412      -2.149046      -0.004808       7    14.007  QM
    5  N        -0.560172      -2.148846       0.004645       7    14.007  QM
    6  C        -2.624707       0.552906       0.005695       6    12.011  QM
    7  N        -2.423112       1.709800      -0.009648       7    14.007  QM
    8  H        -2.808857      -0.513993       0.019827       1     1.008  QM


 RMSQ FORCE :   0.0000802  MAXIMUM :   0.0000100  CONVERGED :NO 
 MAX FORCE  :   0.0002593  MAXIMUM :   0.0000150  CONVERGED :NO 

 NUMBER OF CONSTRAINED OPTIMIZATION CYCLES: 8
 
 TOTAL ENERGY = -296.033253937110
 
 
 CURRENT SPLINE LENGTH: 0.026 AMU^1/2*ANGSTROM
 IRC COORDINATE: 11.589 AMU^1/2*ANGSTROM

  ANGLE =       0.22  COS_ANGLE =       0.98


 IRC COORDINATES OF STEP 259 IN ANGSTROM

  NO.  ATOM        X              Y              Z        Z-ATOM   MASS   TYPE

    1  C         2.627320       0.553297      -0.005615       6    12.011  QM
    2  N         2.425711       1.710196       0.009783       7    14.007  QM
    3  H         2.811377      -0.513626      -0.019805       1     1.008  QM
    4  N         0.561422      -2.148892      -0.004885       7    14.007  QM
    5  N        -0.560174      -2.148681       0.004729       7    14.007  QM
    6  C        -2.626686       0.552603       0.005759       6    12.011  QM
    7  N        -2.427758       1.709954      -0.009765       7    14.007  QM
    8  H        -2.808224      -0.514758       0.020071       1     1.008  QM


 RMSQ FORCE :   0.0000800  MAXIMUM :   0.0000100  CONVERGED :NO 
 MAX FORCE  :   0.0002624  MAXIMUM :   0.0000150  CONVERGED :NO 

 NUMBER OF CONSTRAINED OPTIMIZATION CYCLES: 15
 
 TOTAL ENERGY = -296.033259308177
 
 
 CURRENT SPLINE LENGTH: 0.026 AMU^1/2*ANGSTROM
 IRC COORDINATE: 11.615 AMU^1/2*ANGSTROM

  ANGLE =       0.22  COS_ANGLE =       0.98


 IRC COORDINATES OF STEP 260 IN ANGSTROM

  NO.  ATOM        X              Y              Z        Z-ATOM   MASS   TYPE

    1  C         2.629004       0.552863      -0.005704       6    12.011  QM
    2  N         2.430420       1.710275       0.009917       7    14.007  QM
    3  H         2.810340      -0.514529      -0.020110       1     1.008  QM
    4  N         0.561411      -2.148523      -0.004922       7    14.007  QM
    5  N        -0.560178      -2.148348       0.004761       7    14.007  QM
    6  C        -2.628375       0.552147       0.005861       6    12.011  QM
    7  N        -2.432447       1.710030      -0.009908       7    14.007  QM
    8  H        -2.807211      -0.515654       0.020392       1     1.008  QM


 RMSQ FORCE :   0.0000799  MAXIMUM :   0.0000100  CONVERGED :NO 
 MAX FORCE  :   0.0002644  MAXIMUM :   0.0000150  CONVERGED :NO 

 NUMBER OF CONSTRAINED OPTIMIZATION CYCLES: 3
 
 TOTAL ENERGY = -296.033264682615
 
 
 CURRENT SPLINE LENGTH: 0.026 AMU^1/2*ANGSTROM
 IRC COORDINATE: 11.642 AMU^1/2*ANGSTROM

  ANGLE =       0.17  COS_ANGLE =       0.98


 IRC COORDINATES OF STEP 261 IN ANGSTROM

  NO.  ATOM        X              Y              Z        Z-ATOM   MASS   TYPE

    1  C         2.630894       0.552456      -0.005858       6    12.011  QM
    2  N         2.435027       1.710327       0.010087       7    14.007  QM
    3  H         2.809665      -0.515358      -0.020523       1     1.008  QM
    4  N         0.561367      -2.148222      -0.004922       7    14.007  QM
    5  N        -0.560225      -2.147920       0.004808       7    14.007  QM
    6  C        -2.630053       0.551701       0.005883       6    12.011  QM
    7  N        -2.437178       1.710071      -0.009990       7    14.007  QM
    8  H        -2.806059      -0.516559       0.020550       1     1.008  QM


 RMSQ FORCE :   0.0000791  MAXIMUM :   0.0000100  CONVERGED :NO 
 MAX FORCE  :   0.0002578  MAXIMUM :   0.0000150  CONVERGED :NO 

 NUMBER OF CONSTRAINED OPTIMIZATION CYCLES: 22
 
 TOTAL ENERGY = -296.033270030613
 
 
 CURRENT SPLINE LENGTH: 0.026 AMU^1/2*ANGSTROM
 IRC COORDINATE: 11.668 AMU^1/2*ANGSTROM

  ANGLE =       0.18  COS_ANGLE =       0.98


 IRC COORDINATES OF STEP 262 IN ANGSTROM

  NO.  ATOM        X              Y              Z        Z-ATOM   MASS   TYPE

    1  C         2.632755       0.552074      -0.005927       6    12.011  QM
    2  N         2.439666       1.710412       0.010220       7    14.007  QM
    3  H         2.809025      -0.516166      -0.020786       1     1.008  QM
    4  N         0.561375      -2.147958      -0.005044       7    14.007  QM
    5  N        -0.560207      -2.147663       0.004921       7    14.007  QM
    6  C        -2.631907       0.551343       0.005973       6    12.011  QM
    7  N        -2.441856       1.710180      -0.010133       7    14.007  QM
    8  H        -2.805316      -0.517362       0.020817       1     1.008  QM


 RMSQ FORCE :   0.0000790  MAXIMUM :   0.0000100  CONVERGED :NO 
 MAX FORCE  :   0.0002577  MAXIMUM :   0.0000150  CONVERGED :NO 

 NUMBER OF CONSTRAINED OPTIMIZATION CYCLES: 9
 
 TOTAL ENERGY = -296.033275360213
 
 
 CURRENT SPLINE LENGTH: 0.026 AMU^1/2*ANGSTROM
 IRC COORDINATE: 11.695 AMU^1/2*ANGSTROM

  ANGLE =       0.24  COS_ANGLE =       0.97


 IRC COORDINATES OF STEP 263 IN ANGSTROM

  NO.  ATOM        X              Y              Z        Z-ATOM   MASS   TYPE

    1  C         2.634680       0.551714      -0.005991       6    12.011  QM
    2  N         2.444280       1.710497       0.010346       7    14.007  QM
    3  H         2.808233      -0.516948      -0.021014       1     1.008  QM
    4  N         0.561407      -2.147725      -0.005173       7    14.007  QM
    5  N        -0.560174      -2.147465       0.005045       7    14.007  QM
    6  C        -2.633858       0.551032       0.006057       6    12.011  QM
    7  N        -2.446512       1.710313      -0.010275       7    14.007  QM
    8  H        -2.804541      -0.518092       0.021098       1     1.008  QM


 RMSQ FORCE :   0.0000792  MAXIMUM :   0.0000100  CONVERGED :NO 
 MAX FORCE  :   0.0002636  MAXIMUM :   0.0000150  CONVERGED :NO 

 NUMBER OF CONSTRAINED OPTIMIZATION CYCLES: 4
 
 TOTAL ENERGY = -296.033280668912
 
 
 CURRENT SPLINE LENGTH: 0.026 AMU^1/2*ANGSTROM
 IRC COORDINATE: 11.721 AMU^1/2*ANGSTROM

  ANGLE =       0.16  COS_ANGLE =       0.99


 IRC COORDINATES OF STEP 264 IN ANGSTROM

  NO.  ATOM        X              Y              Z        Z-ATOM   MASS   TYPE

    1  C         2.636313       0.551313      -0.006059       6    12.011  QM
    2  N         2.449012       1.710594       0.010497       7    14.007  QM
    3  H         2.807264      -0.517779      -0.021326       1     1.008  QM
    4  N         0.561525      -2.147429      -0.005434       7    14.007  QM
    5  N        -0.560047      -2.147417       0.005331       7    14.007  QM
    6  C        -2.635870       0.550803       0.006067       6    12.011  QM
    7  N        -2.451110       1.710483      -0.010382       7    14.007  QM
    8  H        -2.804326      -0.518682       0.021145       1     1.008  QM


 RMSQ FORCE :   0.0000785  MAXIMUM :   0.0000100  CONVERGED :NO 
 MAX FORCE  :   0.0002550  MAXIMUM :   0.0000150  CONVERGED :NO 

 NUMBER OF CONSTRAINED OPTIMIZATION CYCLES: 7
 
 TOTAL ENERGY = -296.033285946236
 
 
 CURRENT SPLINE LENGTH: 0.026 AMU^1/2*ANGSTROM
 IRC COORDINATE: 11.748 AMU^1/2*ANGSTROM

  ANGLE =       0.28  COS_ANGLE =       0.96


 IRC COORDINATES OF STEP 265 IN ANGSTROM

  NO.  ATOM        X              Y              Z        Z-ATOM   MASS   TYPE

    1  C         2.638003       0.550839      -0.006103       6    12.011  QM
    2  N         2.453681       1.710605       0.010594       7    14.007  QM
    3  H         2.805994      -0.518742      -0.021431       1     1.008  QM
    4  N         0.561549      -2.147011      -0.005510       7    14.007  QM
    5  N        -0.560016      -2.147017       0.005378       7    14.007  QM
    6  C        -2.637535       0.550360       0.006126       6    12.011  QM
    7  N        -2.455830       1.710537      -0.010506       7    14.007  QM
    8  H        -2.803371      -0.519541       0.021821       1     1.008  QM


 RMSQ FORCE :   0.0000798  MAXIMUM :   0.0000100  CONVERGED :NO 
 MAX FORCE  :   0.0002611  MAXIMUM :   0.0000150  CONVERGED :NO 

 NUMBER OF CONSTRAINED OPTIMIZATION CYCLES: 6
 
 TOTAL ENERGY = -296.033291226138
 
 
 CURRENT SPLINE LENGTH: 0.026 AMU^1/2*ANGSTROM
 IRC COORDINATE: 11.774 AMU^1/2*ANGSTROM

  ANGLE =       0.32  COS_ANGLE =       0.95


 IRC COORDINATES OF STEP 266 IN ANGSTROM

  NO.  ATOM        X              Y              Z        Z-ATOM   MASS   TYPE

    1  C         2.640147       0.550591      -0.006207       6    12.011  QM
    2  N         2.458219       1.710714       0.010740       7    14.007  QM
    3  H         2.806183      -0.519276      -0.021822       1     1.008  QM
    4  N         0.561537      -2.146934      -0.005533       7    14.007  QM
    5  N        -0.560040      -2.146855       0.005405       7    14.007  QM
    6  C        -2.639556       0.550106       0.006261       6    12.011  QM
    7  N        -2.460480       1.710666      -0.010663       7    14.007  QM
    8  H        -2.802978      -0.520167       0.021950       1     1.008  QM


 RMSQ FORCE :   0.0000785  MAXIMUM :   0.0000100  CONVERGED :NO 
 MAX FORCE  :   0.0002488  MAXIMUM :   0.0000150  CONVERGED :NO 

 NUMBER OF CONSTRAINED OPTIMIZATION CYCLES: 9
 
 TOTAL ENERGY = -296.033296449980
 
 
 CURRENT SPLINE LENGTH: 0.026 AMU^1/2*ANGSTROM
 IRC COORDINATE: 11.801 AMU^1/2*ANGSTROM

  ANGLE =       0.24  COS_ANGLE =       0.97


 IRC COORDINATES OF STEP 267 IN ANGSTROM

  NO.  ATOM        X              Y              Z        Z-ATOM   MASS   TYPE

    1  C         2.641737       0.550123      -0.006309       6    12.011  QM
    2  N         2.462955       1.710729       0.010895       7    14.007  QM
    3  H         2.804753      -0.520221      -0.022169       1     1.008  QM
    4  N         0.561580      -2.146485      -0.005687       7    14.007  QM
    5  N        -0.559971      -2.146517       0.005596       7    14.007  QM
    6  C        -2.641353       0.549706       0.006268       6    12.011  QM
    7  N        -2.465119       1.710700      -0.010752       7    14.007  QM
    8  H        -2.801975      -0.520992       0.021992       1     1.008  QM


 RMSQ FORCE :   0.0000792  MAXIMUM :   0.0000100  CONVERGED :NO 
 MAX FORCE  :   0.0002506  MAXIMUM :   0.0000150  CONVERGED :NO 

 NUMBER OF CONSTRAINED OPTIMIZATION CYCLES: 7
 
 TOTAL ENERGY = -296.033301703609
 
 
 CURRENT SPLINE LENGTH: 0.026 AMU^1/2*ANGSTROM
 IRC COORDINATE: 11.827 AMU^1/2*ANGSTROM

  ANGLE =       0.33  COS_ANGLE =       0.95


 IRC COORDINATES OF STEP 268 IN ANGSTROM

  NO.  ATOM        X              Y              Z        Z-ATOM   MASS   TYPE

    1  C         2.643844       0.550068      -0.006204       6    12.011  QM
    2  N         2.467658       1.711092       0.010887       7    14.007  QM
    3  H         2.804030      -0.520703      -0.022003       1     1.008  QM
    4  N         0.561414      -2.146592      -0.005764       7    14.007  QM
    5  N        -0.560158      -2.146513       0.005537       7    14.007  QM
    6  C        -2.643315       0.549411       0.006541       6    12.011  QM
    7  N        -2.469605       1.710791      -0.010996       7    14.007  QM
    8  H        -2.801092      -0.521715       0.022729       1     1.008  QM


 RMSQ FORCE :   0.0000796  MAXIMUM :   0.0000100  CONVERGED :NO 
 MAX FORCE  :   0.0002652  MAXIMUM :   0.0000150  CONVERGED :NO 

 NUMBER OF CONSTRAINED OPTIMIZATION CYCLES: 21
 
 TOTAL ENERGY = -296.033306883815
 
 
 CURRENT SPLINE LENGTH: 0.026 AMU^1/2*ANGSTROM
 IRC COORDINATE: 11.854 AMU^1/2*ANGSTROM

  ANGLE =       0.15  COS_ANGLE =       0.99


 IRC COORDINATES OF STEP 269 IN ANGSTROM

  NO.  ATOM        X              Y              Z        Z-ATOM   MASS   TYPE

    1  C         2.645577       0.549623      -0.006310       6    12.011  QM
    2  N         2.472336       1.711075       0.011030       7    14.007  QM
    3  H         2.803310      -0.521506      -0.022299       1     1.008  QM
    4  N         0.561422      -2.146165      -0.005814       7    14.007  QM
    5  N        -0.560141      -2.146105       0.005600       7    14.007  QM
    6  C        -2.645052       0.548984       0.006615       6    12.011  QM
    7  N        -2.474298       1.710796      -0.011120       7    14.007  QM
    8  H        -2.800424      -0.522486       0.022955       1     1.008  QM


 RMSQ FORCE :   0.0000782  MAXIMUM :   0.0000100  CONVERGED :NO 
 MAX FORCE  :   0.0002581  MAXIMUM :   0.0000150  CONVERGED :NO 

 NUMBER OF CONSTRAINED OPTIMIZATION CYCLES: 14
 
 TOTAL ENERGY = -296.033312103900
 
 
 CURRENT SPLINE LENGTH: 0.026 AMU^1/2*ANGSTROM
 IRC COORDINATE: 11.880 AMU^1/2*ANGSTROM

  ANGLE =       0.16  COS_ANGLE =       0.99


 IRC COORDINATES OF STEP 270 IN ANGSTROM

  NO.  ATOM        X              Y              Z        Z-ATOM   MASS   TYPE

    1  C         2.647438       0.549243      -0.006432       6    12.011  QM
    2  N         2.476992       1.711099       0.011202       7    14.007  QM
    3  H         2.802546      -0.522275      -0.022689       1     1.008  QM
    4  N         0.561375      -2.145815      -0.005902       7    14.007  QM
    5  N        -0.560178      -2.145706       0.005702       7    14.007  QM
    6  C        -2.646821       0.548559       0.006697       6    12.011  QM
    7  N        -2.478963       1.710788      -0.011266       7    14.007  QM
    8  H        -2.799474      -0.523296       0.023253       1     1.008  QM


 RMSQ FORCE :   0.0000780  MAXIMUM :   0.0000100  CONVERGED :NO 
 MAX FORCE  :   0.0002560  MAXIMUM :   0.0000150  CONVERGED :NO 

 NUMBER OF CONSTRAINED OPTIMIZATION CYCLES: 33
 
 TOTAL ENERGY = -296.033317306185
 
 
 CURRENT SPLINE LENGTH: 0.026 AMU^1/2*ANGSTROM
 IRC COORDINATE: 11.906 AMU^1/2*ANGSTROM

  ANGLE =       0.20  COS_ANGLE =       0.98


 IRC COORDINATES OF STEP 271 IN ANGSTROM

  NO.  ATOM        X              Y              Z        Z-ATOM   MASS   TYPE

    1  C         2.649436       0.548923      -0.006629       6    12.011  QM
    2  N         2.481695       1.711162       0.011369       7    14.007  QM
    3  H         2.802366      -0.522917      -0.023168       1     1.008  QM
    4  N         0.561091      -2.145341      -0.005793       7    14.007  QM
    5  N        -0.560463      -2.144991       0.005681       7    14.007  QM
    6  C        -2.648403       0.547855       0.006660       6    12.011  QM
    7  N        -2.483495       1.710493      -0.011271       7    14.007  QM
    8  H        -2.798714      -0.524327       0.023056       1     1.008  QM


 RMSQ FORCE :   0.0000779  MAXIMUM :   0.0000100  CONVERGED :NO 
 MAX FORCE  :   0.0002427  MAXIMUM :   0.0000150  CONVERGED :NO 

 NUMBER OF CONSTRAINED OPTIMIZATION CYCLES: 14
 
 TOTAL ENERGY = -296.033322437485
 
 
 CURRENT SPLINE LENGTH: 0.026 AMU^1/2*ANGSTROM
 IRC COORDINATE: 11.933 AMU^1/2*ANGSTROM

  ANGLE =       0.19  COS_ANGLE =       0.98


 IRC COORDINATES OF STEP 272 IN ANGSTROM

  NO.  ATOM        X              Y              Z        Z-ATOM   MASS   TYPE

    1  C         2.651311       0.548561      -0.006690       6    12.011  QM
    2  N         2.486345       1.711202       0.011486       7    14.007  QM
    3  H         2.801511      -0.523654      -0.023446       1     1.008  QM
    4  N         0.561102      -2.145044      -0.005868       7    14.007  QM
    5  N        -0.560452      -2.144703       0.005748       7    14.007  QM
    6  C        -2.650305       0.547508       0.006737       6    12.011  QM
    7  N        -2.488144       1.710542      -0.011401       7    14.007  QM
    8  H        -2.797856      -0.525064       0.023439       1     1.008  QM


 RMSQ FORCE :   0.0000773  MAXIMUM :   0.0000100  CONVERGED :NO 
 MAX FORCE  :   0.0002513  MAXIMUM :   0.0000150  CONVERGED :NO 

 NUMBER OF CONSTRAINED OPTIMIZATION CYCLES: 10
 
 TOTAL ENERGY = -296.033327619997
 
 
 CURRENT SPLINE LENGTH: 0.026 AMU^1/2*ANGSTROM
 IRC COORDINATE: 11.959 AMU^1/2*ANGSTROM

  ANGLE =       0.06  COS_ANGLE =       1.00


 IRC COORDINATES OF STEP 273 IN ANGSTROM

  NO.  ATOM        X              Y              Z        Z-ATOM   MASS   TYPE

    1  C         2.653280       0.548166      -0.006899       6    12.011  QM
    2  N         2.491013       1.711184       0.011703       7    14.007  QM
    3  H         2.800967      -0.524388      -0.024023       1     1.008  QM
    4  N         0.561055      -2.144525      -0.005830       7    14.007  QM
    5  N        -0.560500      -2.144282       0.005765       7    14.007  QM
    6  C        -2.652327       0.547047       0.006793       6    12.011  QM
    7  N        -2.492653       1.710421      -0.011516       7    14.007  QM
    8  H        -2.797532      -0.525842       0.023647       1     1.008  QM


 RMSQ FORCE :   0.0000770  MAXIMUM :   0.0000100  CONVERGED :NO 
 MAX FORCE  :   0.0002507  MAXIMUM :   0.0000150  CONVERGED :NO 

 NUMBER OF CONSTRAINED OPTIMIZATION CYCLES: 15
 
 TOTAL ENERGY = -296.033332759236
 
 
 CURRENT SPLINE LENGTH: 0.026 AMU^1/2*ANGSTROM
 IRC COORDINATE: 11.986 AMU^1/2*ANGSTROM

  ANGLE =       0.07  COS_ANGLE =       1.00


 IRC COORDINATES OF STEP 274 IN ANGSTROM

  NO.  ATOM        X              Y              Z        Z-ATOM   MASS   TYPE

    1  C         2.655106       0.547767      -0.006990       6    12.011  QM
    2  N         2.495672       1.711173       0.011858       7    14.007  QM
    3  H         2.800168      -0.525137      -0.024340       1     1.008  QM
    4  N         0.561104      -2.144137      -0.005953       7    14.007  QM
    5  N        -0.560452      -2.143999       0.005883       7    14.007  QM
    6  C        -2.654269       0.546710       0.006902       6    12.011  QM
    7  N        -2.497286       1.710449      -0.011684       7    14.007  QM
    8  H        -2.797056      -0.526502       0.023996       1     1.008  QM


 RMSQ FORCE :   0.0000768  MAXIMUM :   0.0000100  CONVERGED :NO 
 MAX FORCE  :   0.0002488  MAXIMUM :   0.0000150  CONVERGED :NO 

 NUMBER OF CONSTRAINED OPTIMIZATION CYCLES: 19
 
 TOTAL ENERGY = -296.033337904006
 
 
 CURRENT SPLINE LENGTH: 0.026 AMU^1/2*ANGSTROM
 IRC COORDINATE: 12.012 AMU^1/2*ANGSTROM

  ANGLE =       0.12  COS_ANGLE =       0.99


 IRC COORDINATES OF STEP 275 IN ANGSTROM

  NO.  ATOM        X              Y              Z        Z-ATOM   MASS   TYPE

    1  C         2.657000       0.547393      -0.007082       6    12.011  QM
    2  N         2.500305       1.711162       0.012006       7    14.007  QM
    3  H         2.799444      -0.525863      -0.024663       1     1.008  QM
    4  N         0.561100      -2.143778      -0.006042       7    14.007  QM
    5  N        -0.560445      -2.143645       0.005971       7    14.007  QM
    6  C        -2.656152       0.546342       0.006996       6    12.011  QM
    7  N        -2.501938       1.710444      -0.011835       7    14.007  QM
    8  H        -2.796240      -0.527230       0.024346       1     1.008  QM


 RMSQ FORCE :   0.0000767  MAXIMUM :   0.0000100  CONVERGED :NO 
 MAX FORCE  :   0.0002501  MAXIMUM :   0.0000150  CONVERGED :NO 

 NUMBER OF CONSTRAINED OPTIMIZATION CYCLES: 3
 
 TOTAL ENERGY = -296.033343037791
 
 
 CURRENT SPLINE LENGTH: 0.026 AMU^1/2*ANGSTROM
 IRC COORDINATE: 12.039 AMU^1/2*ANGSTROM

  ANGLE =       0.16  COS_ANGLE =       0.99


 IRC COORDINATES OF STEP 276 IN ANGSTROM

  NO.  ATOM        X              Y              Z        Z-ATOM   MASS   TYPE

    1  C         2.658964       0.547009      -0.007181       6    12.011  QM
    2  N         2.504892       1.711108       0.012164       7    14.007  QM
    3  H         2.798871      -0.526570      -0.024990       1     1.008  QM
    4  N         0.561120      -2.143407      -0.006154       7    14.007  QM
    5  N        -0.560422      -2.143266       0.006082       7    14.007  QM
    6  C        -2.658097       0.545992       0.007096       6    12.011  QM
    7  N        -2.506589       1.710434      -0.011994       7    14.007  QM
    8  H        -2.795582      -0.527916       0.024665       1     1.008  QM


 RMSQ FORCE :   0.0000773  MAXIMUM :   0.0000100  CONVERGED :NO 
 MAX FORCE  :   0.0002490  MAXIMUM :   0.0000150  CONVERGED :NO 

 NUMBER OF CONSTRAINED OPTIMIZATION CYCLES: 5
 
 TOTAL ENERGY = -296.033348148791
 
 
 CURRENT SPLINE LENGTH: 0.026 AMU^1/2*ANGSTROM
 IRC COORDINATE: 12.065 AMU^1/2*ANGSTROM

  ANGLE =       0.24  COS_ANGLE =       0.97


 IRC COORDINATES OF STEP 277 IN ANGSTROM

  NO.  ATOM        X              Y              Z        Z-ATOM   MASS   TYPE

    1  C         2.660827       0.546606      -0.007303       6    12.011  QM
    2  N         2.509515       1.711063       0.012348       7    14.007  QM
    3  H         2.798416      -0.527293      -0.025390       1     1.008  QM
    4  N         0.561150      -2.143008      -0.006259       7    14.007  QM
    5  N        -0.560380      -2.142927       0.006189       7    14.007  QM
    6  C        -2.659983       0.545639       0.007215       6    12.011  QM
    7  N        -2.511259       1.710440      -0.012175       7    14.007  QM
    8  H        -2.795176      -0.528544       0.025055       1     1.008  QM


 RMSQ FORCE :   0.0000771  MAXIMUM :   0.0000100  CONVERGED :NO 
 MAX FORCE  :   0.0002422  MAXIMUM :   0.0000150  CONVERGED :NO 

 NUMBER OF CONSTRAINED OPTIMIZATION CYCLES: 11
 
 TOTAL ENERGY = -296.033353242843
 
 
 CURRENT SPLINE LENGTH: 0.026 AMU^1/2*ANGSTROM
 IRC COORDINATE: 12.092 AMU^1/2*ANGSTROM

  ANGLE =       0.33  COS_ANGLE =       0.95


 IRC COORDINATES OF STEP 278 IN ANGSTROM

  NO.  ATOM        X              Y              Z        Z-ATOM   MASS   TYPE

    1  C         2.662700       0.546210      -0.007373       6    12.011  QM
    2  N         2.514122       1.711030       0.012523       7    14.007  QM
    3  H         2.797637      -0.527991      -0.025677       1     1.008  QM
    4  N         0.561254      -2.142659      -0.006503       7    14.007  QM
    5  N        -0.560284      -2.142701       0.006400       7    14.007  QM
    6  C        -2.662044       0.545384       0.007371       6    12.011  QM
    7  N        -2.515878       1.710502      -0.012409       7    14.007  QM
    8  H        -2.794739      -0.529115       0.025591       1     1.008  QM


 RMSQ FORCE :   0.0000760  MAXIMUM :   0.0000100  CONVERGED :NO 
 MAX FORCE  :   0.0002459  MAXIMUM :   0.0000150  CONVERGED :NO 

 NUMBER OF CONSTRAINED OPTIMIZATION CYCLES: 3
 
 TOTAL ENERGY = -296.033358321420
 
 
 CURRENT SPLINE LENGTH: 0.026 AMU^1/2*ANGSTROM
 IRC COORDINATE: 12.118 AMU^1/2*ANGSTROM

  ANGLE =       0.13  COS_ANGLE =       0.99


 IRC COORDINATES OF STEP 279 IN ANGSTROM

  NO.  ATOM        X              Y              Z        Z-ATOM   MASS   TYPE

    1  C         2.664706       0.545825      -0.007474       6    12.011  QM
    2  N         2.518672       1.710956       0.012680       7    14.007  QM
    3  H         2.797129      -0.528687      -0.026038       1     1.008  QM
    4  N         0.561266      -2.142307      -0.006610       7    14.007  QM
    5  N        -0.560262      -2.142279       0.006517       7    14.007  QM
    6  C        -2.663965       0.545030       0.007449       6    12.011  QM
    7  N        -2.520558       1.710490      -0.012550       7    14.007  QM
    8  H        -2.793902      -0.529802       0.025859       1     1.008  QM


 RMSQ FORCE :   0.0000759  MAXIMUM :   0.0000100  CONVERGED :NO 
 MAX FORCE  :   0.0002506  MAXIMUM :   0.0000150  CONVERGED :NO 

 NUMBER OF CONSTRAINED OPTIMIZATION CYCLES: 9
 
 TOTAL ENERGY = -296.033363389480
 
 
 CURRENT SPLINE LENGTH: 0.026 AMU^1/2*ANGSTROM
 IRC COORDINATE: 12.145 AMU^1/2*ANGSTROM

  ANGLE =       0.20  COS_ANGLE =       0.98


 IRC COORDINATES OF STEP 280 IN ANGSTROM

  NO.  ATOM        X              Y              Z        Z-ATOM   MASS   TYPE

    1  C         2.666635       0.545475      -0.007558       6    12.011  QM
    2  N         2.523300       1.710926       0.012828       7    14.007  QM
    3  H         2.796509      -0.529353      -0.026358       1     1.008  QM
    4  N         0.561253      -2.141948      -0.006722       7    14.007  QM
    5  N        -0.560261      -2.141913       0.006623       7    14.007  QM
    6  C        -2.665875       0.544673       0.007551       6    12.011  QM
    7  N        -2.525195       1.710452      -0.012711       7    14.007  QM
    8  H        -2.793202      -0.530474       0.026204       1     1.008  QM


 RMSQ FORCE :   0.0000775  MAXIMUM :   0.0000100  CONVERGED :NO 
 MAX FORCE  :   0.0002479  MAXIMUM :   0.0000150  CONVERGED :NO 

 NUMBER OF CONSTRAINED OPTIMIZATION CYCLES: 14
 
 TOTAL ENERGY = -296.033368440049
 
 
 CURRENT SPLINE LENGTH: 0.026 AMU^1/2*ANGSTROM
 IRC COORDINATE: 12.171 AMU^1/2*ANGSTROM

  ANGLE =       0.25  COS_ANGLE =       0.97


 IRC COORDINATES OF STEP 281 IN ANGSTROM

  NO.  ATOM        X              Y              Z        Z-ATOM   MASS   TYPE

    1  C         2.668453       0.545072      -0.007635       6    12.011  QM
    2  N         2.527921       1.710877       0.012945       7    14.007  QM
    3  H         2.795802      -0.530072      -0.026587       1     1.008  QM
    4  N         0.561370      -2.141600      -0.006769       7    14.007  QM
    5  N        -0.560155      -2.141683       0.006670       7    14.007  QM
    6  C        -2.667865       0.544421       0.007628       6    12.011  QM
    7  N        -2.529867       1.710527      -0.012829       7    14.007  QM
    8  H        -2.792802      -0.531004       0.026454       1     1.008  QM


 RMSQ FORCE :   0.0000756  MAXIMUM :   0.0000100  CONVERGED :NO 
 MAX FORCE  :   0.0002480  MAXIMUM :   0.0000150  CONVERGED :NO 

 NUMBER OF CONSTRAINED OPTIMIZATION CYCLES: 12
 
 TOTAL ENERGY = -296.033373475655
 
 
 CURRENT SPLINE LENGTH: 0.026 AMU^1/2*ANGSTROM
 IRC COORDINATE: 12.198 AMU^1/2*ANGSTROM

  ANGLE =       0.17  COS_ANGLE =       0.99


 IRC COORDINATES OF STEP 282 IN ANGSTROM

  NO.  ATOM        X              Y              Z        Z-ATOM   MASS   TYPE

    1  C         2.670347       0.544677      -0.007733       6    12.011  QM
    2  N         2.532540       1.710802       0.013098       7    14.007  QM
    3  H         2.795109      -0.530761      -0.026901       1     1.008  QM
    4  N         0.561381      -2.141187      -0.006868       7    14.007  QM
    5  N        -0.560143      -2.141255       0.006772       7    14.007  QM
    6  C        -2.669742       0.544043       0.007715       6    12.011  QM
    7  N        -2.534525       1.710477      -0.012975       7    14.007  QM
    8  H        -2.792074      -0.531691       0.026755       1     1.008  QM
[truncated: 286,070 more chars]
