# Supplementary material for: Constrained Structure Minimizations on Hyperspheres for Minimum Energy Path Following
Source: J Chem Inf Model. 2025 Apr 1;65(7):3488–501. doi: 10.1021/acs.jcim.4c02351 (PMC12004539; doi:10.1021/acs.jcim.4c02351)
Supplement: Supplementary file 1 — ci4c02351_si_001.zip [file ci4c02351_si_001.zip › data_availability/rxn4/outputs/IRC/irc-full.mol]

    8
 TRAJECTORY GEOMETRY    -296.034625
  C      3.196099    0.316319   -0.037481
  N      2.879972    1.444167    0.048703
  H      3.493284   -0.722120   -0.116933
  N      0.686061   -2.082199   -0.018561
  N     -0.387044   -1.759872    0.024780
  C     -2.875323    0.655184    0.012884
  N     -3.540656    1.621979   -0.029492
  H     -2.256366   -0.233819    0.050799
    8
 TRAJECTORY GEOMETRY    -296.034616
  C      3.193949    0.317637   -0.037492
  N      2.882429    1.446765    0.048734
  H      3.486615   -0.722076   -0.116988
  N      0.685224   -2.082162   -0.018627
  N     -0.388843   -1.763070    0.024868
  C     -2.875745    0.653714    0.012910
  N     -3.537545    1.622936   -0.029557
  H     -2.259783   -0.237367    0.050925
    8
 TRAJECTORY GEOMETRY    -296.034607
  C      3.191953    0.319111   -0.037537
  N      2.884865    1.449433    0.048803
  H      3.480490   -0.721749   -0.117148
  N      0.684220   -2.082355   -0.018711
  N     -0.390729   -1.766261    0.024946
  C     -2.876060    0.652304    0.013055
  N     -3.534420    1.623839   -0.029722
  H     -2.263176   -0.240852    0.051383
    8
 TRAJECTORY GEOMETRY    -296.034598
  C      3.189824    0.320515   -0.037484
  N      2.887352    1.452091    0.048783
  H      3.474210   -0.721491   -0.117027
  N      0.683171   -2.082412   -0.018781
  N     -0.392665   -1.769359    0.024986
  C     -2.876207    0.650866    0.013137
  N     -3.531285    1.624615   -0.029803
  H     -2.266353   -0.244369    0.051566
    8
 TRAJECTORY GEOMETRY    -296.034589
  C      3.187715    0.321933   -0.037464
  N      2.889841    1.454729    0.048793
  H      3.467880   -0.721207   -0.116982
  N      0.682137   -2.082486   -0.018873
  N     -0.394572   -1.772453    0.025062
  C     -2.876422    0.649413    0.013231
  N     -3.528145    1.625423   -0.029912
  H     -2.269616   -0.247877    0.051840
    8
 TRAJECTORY GEOMETRY    -296.034580
  C      3.185554    0.323353   -0.037254
  N      2.892264    1.457382    0.048629
  H      3.461466   -0.720955   -0.116432
  N      0.681090   -2.082612   -0.018977
  N     -0.396450   -1.775510    0.025099
  C     -2.876597    0.647980    0.013252
  N     -3.524941    1.626213   -0.029916
  H     -2.272823   -0.251340    0.051893
    8
 TRAJECTORY GEOMETRY    -296.034571
  C      3.183184    0.324712   -0.037140
  N      2.894815    1.460006    0.048571
  H      3.454560   -0.720788   -0.116169
  N      0.680118   -2.082730   -0.019115
  N     -0.398238   -1.778503    0.025151
  C     -2.876762    0.646589    0.013433
  N     -3.521830    1.626971   -0.030072
  H     -2.275948   -0.254678    0.052367
    8
 TRAJECTORY GEOMETRY    -296.034562
  C      3.181012    0.326128   -0.037048
  N      2.897239    1.462597    0.048516
  H      3.448190   -0.720458   -0.115947
  N      0.679083   -2.082750   -0.019216
  N     -0.400115   -1.781580    0.025214
  C     -2.876968    0.645128    0.013517
  N     -3.518604    1.627760   -0.030158
  H     -2.279244   -0.258198    0.052620
    8
 TRAJECTORY GEOMETRY    -296.034553
  C      3.178894    0.327599   -0.037000
  N      2.899645    1.465189    0.048514
  H      3.441999   -0.720028   -0.115822
  N      0.678033   -2.082889   -0.019419
  N     -0.401972   -1.784615    0.025395
  C     -2.877254    0.643660    0.013623
  N     -3.515336    1.628582   -0.030289
  H     -2.282788   -0.261772    0.052909
    8
 TRAJECTORY GEOMETRY    -296.034544
  C      3.176738    0.329048   -0.036933
  N      2.902035    1.467750    0.048483
  H      3.435470   -0.719656   -0.115707
  N      0.676955   -2.082862   -0.019504
  N     -0.403885   -1.787690    0.025451
  C     -2.877384    0.642203    0.013685
  N     -3.512079    1.629308   -0.030360
  H     -2.285908   -0.265196    0.053146
    8
 TRAJECTORY GEOMETRY    -296.034535
  C      3.174461    0.330462   -0.036825
  N      2.904446    1.470306    0.048419
  H      3.428878   -0.719342   -0.115436
  N      0.676010   -2.082942   -0.019639
  N     -0.405644   -1.790789    0.025533
  C     -2.877683    0.640796    0.013800
  N     -3.508852    1.630162   -0.030470
  H     -2.289404   -0.268625    0.053445
    8
 TRAJECTORY GEOMETRY    -296.034526
  C      3.172111    0.331858   -0.036774
  N      2.906720    1.472790    0.048388
  H      3.422282   -0.718954   -0.115314
  N      0.675058   -2.082855   -0.019677
  N     -0.407452   -1.793894    0.025569
  C     -2.877836    0.639371    0.013819
  N     -3.505507    1.630952   -0.030504
  H     -2.292741   -0.272120    0.053502
    8
 TRAJECTORY GEOMETRY    -296.034517
  C      3.169834    0.333292   -0.036722
  N      2.909069    1.475294    0.048374
  H      3.415711   -0.718525   -0.115203
  N      0.674033   -2.082874   -0.019807
  N     -0.409262   -1.796899    0.025675
  C     -2.878051    0.637914    0.013908
  N     -3.502173    1.631717   -0.030610
  H     -2.296141   -0.275605    0.053781
    8
 TRAJECTORY GEOMETRY    -296.034508
  C      3.167562    0.334742   -0.036643
  N      2.911410    1.477792    0.048331
  H      3.409174   -0.718089   -0.115013
  N      0.673002   -2.082810   -0.019940
  N     -0.411116   -1.800039    0.025799
  C     -2.878163    0.636529    0.013925
  N     -3.498892    1.632451   -0.030657
  H     -2.299351   -0.278910    0.053884
    8
 TRAJECTORY GEOMETRY    -296.034500
  C      3.165250    0.336158   -0.036572
  N      2.913498    1.480189    0.048289
  H      3.402764   -0.717595   -0.114839
  N      0.671906   -2.082583   -0.020026
  N     -0.413035   -1.802977    0.025843
  C     -2.878152    0.634979    0.014040
  N     -3.495315    1.633101   -0.030765
  H     -2.302553   -0.282486    0.054214
    8
 TRAJECTORY GEOMETRY    -296.034491
  C      3.163012    0.337620   -0.036485
  N      2.915818    1.482679    0.048235
  H      3.396335   -0.717072   -0.114607
  N      0.670853   -2.082585   -0.020112
  N     -0.414872   -1.806031    0.025888
  C     -2.878348    0.633542    0.014130
  N     -3.491964    1.633857   -0.030849
  H     -2.305990   -0.285944    0.054443
    8
 TRAJECTORY GEOMETRY    -296.034482
  C      3.160729    0.339103   -0.036384
  N      2.918109    1.485136    0.048168
  H      3.389758   -0.716545   -0.114377
  N      0.669768   -2.082575   -0.020162
  N     -0.416712   -1.809027    0.025865
  C     -2.878498    0.632092    0.014293
  N     -3.488553    1.634557   -0.030977
  H     -2.309291   -0.289318    0.054838
    8
 TRAJECTORY GEOMETRY    -296.034473
  C      3.158363    0.340567   -0.036315
  N      2.920434    1.487597    0.048132
  H      3.383055   -0.716017   -0.114239
  N      0.668594   -2.082489   -0.020250
  N     -0.418631   -1.811989    0.025945
  C     -2.878382    0.630693    0.014307
  N     -3.485196    1.635103   -0.031013
  H     -2.312103   -0.292493    0.054901
    8
 TRAJECTORY GEOMETRY    -296.034465
  C      3.156034    0.342056   -0.036226
  N      2.922705    1.490008    0.048077
  H      3.376413   -0.715414   -0.114048
  N      0.667522   -2.082436   -0.020333
  N     -0.420469   -1.815001    0.025993
  C     -2.878515    0.629261    0.014376
  N     -3.481764    1.635786   -0.031086
  H     -2.315315   -0.295770    0.055169
    8
 TRAJECTORY GEOMETRY    -296.034456
  C      3.153983    0.343609   -0.036052
  N      2.925093    1.492486    0.047943
  H      3.370214   -0.714749   -0.113524
  N      0.666470   -2.082481   -0.020446
  N     -0.422297   -1.818248    0.026029
  C     -2.878857    0.627920    0.014475
  N     -3.478536    1.636604   -0.031158
  H     -2.319051   -0.299175    0.055379
    8
 TRAJECTORY GEOMETRY    -296.034447
  C      3.151628    0.345064   -0.035966
  N      2.927358    1.494885    0.047883
  H      3.363687   -0.714168   -0.113311
  N      0.665431   -2.082373   -0.020488
  N     -0.424101   -1.821301    0.026022
  C     -2.879021    0.626504    0.014586
  N     -3.475109    1.637312   -0.031253
  H     -2.322563   -0.302604    0.055692
    8
 TRAJECTORY GEOMETRY    -296.034439
  C      3.149264    0.346542   -0.035856
  N      2.929570    1.497242    0.047804
  H      3.357063   -0.713534   -0.113022
  N      0.664377   -2.082226   -0.020550
  N     -0.425919   -1.824357    0.026028
  C     -2.879135    0.625091    0.014691
  N     -3.471642    1.637988   -0.031338
  H     -2.325912   -0.305938    0.055962
    8
 TRAJECTORY GEOMETRY    -296.034430
  C      3.146921    0.348026   -0.035785
  N      2.931735    1.499597    0.047759
  H      3.350564   -0.712877   -0.112841
  N      0.663298   -2.082099   -0.020626
  N     -0.427733   -1.827387    0.026074
  C     -2.879250    0.623664    0.014772
  N     -3.468130    1.638667   -0.031420
  H     -2.329341   -0.309294    0.056200
    8
 TRAJECTORY GEOMETRY    -296.034422
  C      3.144617    0.349557   -0.035659
  N      2.934001    1.501988    0.047673
  H      3.344037   -0.712154   -0.112527
  N      0.662177   -2.082052   -0.020742
  N     -0.429566   -1.830437    0.026139
  C     -2.879369    0.622275    0.014846
  N     -3.464694    1.639324   -0.031490
  H     -2.332670   -0.312561    0.056399
    8
 TRAJECTORY GEOMETRY    -296.034413
  C      3.142245    0.351051   -0.035559
  N      2.936164    1.504318    0.047600
  H      3.337509   -0.711452   -0.112285
  N      0.661092   -2.081906   -0.020792
  N     -0.431371   -1.833450    0.026134
  C     -2.879496    0.620836    0.014956
  N     -3.461154    1.639988   -0.031579
  H     -2.336017   -0.315872    0.056696
    8
 TRAJECTORY GEOMETRY    -296.034405
  C      3.139875    0.352539   -0.035619
  N      2.938678    1.506654    0.047703
  H      3.330563   -0.710775   -0.112472
  N      0.659917   -2.081989   -0.021045
  N     -0.433085   -1.836001    0.026417
  C     -2.879875    0.619244    0.015026
  N     -3.457670    1.640575   -0.031727
  H     -2.340077   -0.319559    0.057004
    8
 TRAJECTORY GEOMETRY    -296.034396
  C      3.137418    0.354014   -0.035581
  N      2.940711    1.508905    0.047699
  H      3.323539   -0.710115   -0.112352
  N      0.658837   -2.081791   -0.021173
  N     -0.434836   -1.838883    0.026491
  C     -2.879932    0.617769    0.015215
  N     -3.453998    1.641193   -0.031908
  H     -2.343555   -0.322980    0.057526
    8
 TRAJECTORY GEOMETRY    -296.034388
  C      3.134904    0.355488   -0.035477
  N      2.942886    1.511178    0.047622
  H      3.316984   -0.709348   -0.112125
  N      0.657812   -2.081806   -0.021141
  N     -0.436475   -1.841611    0.026349
  C     -2.880331    0.616229    0.015474
  N     -3.450299    1.641902   -0.032088
  H     -2.347449   -0.326469    0.058120
    8
 TRAJECTORY GEOMETRY    -296.034380
  C      3.132487    0.357017   -0.035393
  N      2.944961    1.513448    0.047564
  H      3.310345   -0.708534   -0.111903
  N      0.656720   -2.081698   -0.021200
  N     -0.438228   -1.844529    0.026355
  C     -2.880465    0.614781    0.015599
  N     -3.446640    1.642546   -0.032195
  H     -2.351085   -0.329868    0.058459
    8
 TRAJECTORY GEOMETRY    -296.034371
  C      3.130121    0.358551   -0.035301
  N      2.947010    1.515712    0.047497
  H      3.303863   -0.707696   -0.111661
  N      0.655646   -2.081535   -0.021280
  N     -0.439986   -1.847549    0.026397
  C     -2.880631    0.613363    0.015682
  N     -3.442988    1.643208   -0.032274
  H     -2.354775   -0.333227    0.058688
    8
 TRAJECTORY GEOMETRY    -296.034363
  C      3.127714    0.360114   -0.035170
  N      2.949042    1.517981    0.047391
  H      3.297361   -0.706801   -0.111318
  N      0.654523   -2.081447   -0.021317
  N     -0.441747   -1.850479    0.026374
  C     -2.880744    0.611918    0.015773
  N     -3.439292    1.643844   -0.032338
  H     -2.358266   -0.336529    0.058933
    8
 TRAJECTORY GEOMETRY    -296.034355
  C      3.125257    0.361646   -0.035075
  N      2.951044    1.520204    0.047318
  H      3.290927   -0.705894   -0.111070
  N      0.653451   -2.081313   -0.021360
  N     -0.443451   -1.853390    0.026363
  C     -2.880943    0.610465    0.015890
  N     -3.435541    1.644502   -0.032433
  H     -2.362015   -0.339944    0.059245
    8
 TRAJECTORY GEOMETRY    -296.034346
  C      3.122829    0.363206   -0.035009
  N      2.953029    1.522424    0.047274
  H      3.284222   -0.705005   -0.110890
  N      0.652366   -2.081185   -0.021428
  N     -0.445176   -1.856314    0.026395
  C     -2.881075    0.609039    0.015992
  N     -3.431803    1.645131   -0.032529
  H     -2.365732   -0.343275    0.059523
    8
 TRAJECTORY GEOMETRY    -296.034338
  C      3.120358    0.364757   -0.034898
  N      2.955011    1.524616    0.047196
  H      3.277673   -0.704061   -0.110607
  N      0.651269   -2.080972   -0.021547
  N     -0.446901   -1.859275    0.026475
  C     -2.881167    0.607624    0.016053
  N     -3.428066    1.645733   -0.032596
  H     -2.369302   -0.346529    0.059739
    8
 TRAJECTORY GEOMETRY    -296.034330
  C      3.117998    0.366332   -0.034776
  N      2.956870    1.526819    0.047106
  H      3.271172   -0.703110   -0.110298
  N      0.650163   -2.080776   -0.021666
  N     -0.448651   -1.862286    0.026554
  C     -2.881257    0.606218    0.016118
  N     -3.424277    1.646362   -0.032658
  H     -2.372830   -0.349785    0.059892
    8
 TRAJECTORY GEOMETRY    -296.034322
  C      3.115528    0.367883   -0.034667
  N      2.958785    1.528978    0.047024
  H      3.264673   -0.702135   -0.110055
  N      0.649069   -2.080556   -0.021716
  N     -0.450357   -1.865185    0.026544
  C     -2.881388    0.604775    0.016248
  N     -3.420452    1.646958   -0.032759
  H     -2.376575   -0.353131    0.060179
    8
 TRAJECTORY GEOMETRY    -296.034314
  C      3.113141    0.369464   -0.034540
  N      2.960545    1.531139    0.046925
  H      3.258295   -0.701127   -0.109671
  N      0.647979   -2.080380   -0.021905
  N     -0.452046   -1.868151    0.026751
  C     -2.881508    0.603356    0.016133
  N     -3.416579    1.647612   -0.032702
  H     -2.380306   -0.356426    0.059998
    8
 TRAJECTORY GEOMETRY    -296.034306
  C      3.110674    0.371041   -0.034423
  N      2.962392    1.533278    0.046842
  H      3.251908   -0.700076   -0.109380
  N      0.646868   -2.080167   -0.022014
  N     -0.453746   -1.871069    0.026800
  C     -2.881581    0.601948    0.016250
  N     -3.412733    1.648192   -0.032803
  H     -2.384026   -0.359707    0.060295
    8
 TRAJECTORY GEOMETRY    -296.034298
  C      3.107988    0.372549   -0.034487
  N      2.964544    1.535401    0.046916
  H      3.244725   -0.699154   -0.109534
  N      0.645764   -2.079972   -0.021963
  N     -0.455404   -1.873724    0.026683
  C     -2.881642    0.600509    0.016552
  N     -3.409019    1.648638   -0.033058
  H     -2.387534   -0.362916    0.061093
    8
 TRAJECTORY GEOMETRY    -296.034290
  C      3.105472    0.374126   -0.034347
  N      2.966368    1.537509    0.046808
  H      3.238122   -0.698089   -0.109189
  N      0.644649   -2.079768   -0.022043
  N     -0.457067   -1.876545    0.026698
  C     -2.881749    0.599067    0.016648
  N     -3.405090    1.649195   -0.033133
  H     -2.391319   -0.366195    0.061371
    8
 TRAJECTORY GEOMETRY    -296.034282
  C      3.102937    0.375693   -0.034241
  N      2.968157    1.539591    0.046724
  H      3.231417   -0.697061   -0.108878
  N      0.643560   -2.079531   -0.022082
  N     -0.458719   -1.879363    0.026669
  C     -2.881862    0.597620    0.016789
  N     -3.401137    1.649755   -0.033239
  H     -2.395036   -0.369453    0.061703
    8
 TRAJECTORY GEOMETRY    -296.034274
  C      3.100396    0.377243   -0.034135
  N      2.969930    1.541649    0.046637
  H      3.224852   -0.695974   -0.108613
  N      0.642471   -2.079219   -0.022101
  N     -0.460381   -1.882201    0.026624
  C     -2.881957    0.596171    0.016916
  N     -3.397171    1.650300   -0.033332
  H     -2.398873   -0.372764    0.062027
    8
 TRAJECTORY GEOMETRY    -296.034267
  C      3.097833    0.378838   -0.033993
  N      2.971642    1.543734    0.046531
  H      3.218359   -0.694850   -0.108252
  N      0.641464   -2.079080   -0.022253
  N     -0.461931   -1.885157    0.026744
  C     -2.882149    0.594832    0.016936
  N     -3.393228    1.650970   -0.033365
  H     -2.402903   -0.375996    0.062112
    8
 TRAJECTORY GEOMETRY    -296.034259
  C      3.095352    0.380438   -0.033913
  N      2.973289    1.545778    0.046465
  H      3.211885   -0.693703   -0.108025
  N      0.640335   -2.078855   -0.022233
  N     -0.463589   -1.887923    0.026638
  C     -2.882253    0.593375    0.017157
  N     -3.389156    1.651502   -0.033520
  H     -2.406710   -0.379265    0.062565
    8
 TRAJECTORY GEOMETRY    -296.034251
  C      3.092827    0.382030   -0.033789
  N      2.974971    1.547825    0.046362
  H      3.205449   -0.692543   -0.107682
  N      0.639202   -2.078662   -0.022281
  N     -0.465209   -1.890634    0.026626
  C     -2.882395    0.591901    0.017238
  N     -3.385065    1.652034   -0.033582
  H     -2.410766   -0.382601    0.062887
    8
 TRAJECTORY GEOMETRY    -296.034244
  C      3.090109    0.383603   -0.033718
  N      2.976595    1.549813    0.046314
  H      3.198513   -0.691409   -0.107444
  N      0.638125   -2.078385   -0.022341
  N     -0.466811   -1.893396    0.026610
  C     -2.882320    0.590521    0.017422
  N     -3.381018    1.652509   -0.033735
  H     -2.414295   -0.385696    0.063436
    8
 TRAJECTORY GEOMETRY    -296.034236
  C      3.087555    0.385192   -0.033588
  N      2.978255    1.551835    0.046213
  H      3.191998   -0.690223   -0.107149
  N      0.637017   -2.078158   -0.022421
  N     -0.468406   -1.896162    0.026642
  C     -2.882474    0.589081    0.017497
  N     -3.376927    1.653048   -0.033795
  H     -2.418225   -0.388938    0.063586
    8
 TRAJECTORY GEOMETRY    -296.034228
  C      3.085039    0.386802   -0.033446
  N      2.979821    1.553848    0.046109
  H      3.185688   -0.688998   -0.106784
  N      0.635903   -2.077933   -0.022613
  N     -0.470002   -1.898975    0.026813
  C     -2.882604    0.587669    0.017491
  N     -3.372800    1.653601   -0.033814
  H     -2.422224   -0.392174    0.063603
    8
 TRAJECTORY GEOMETRY    -296.034221
  C      3.082392    0.388367   -0.033396
  N      2.981354    1.555776    0.046052
  H      3.179143   -0.687788   -0.106625
  N      0.634824   -2.077616   -0.022488
  N     -0.471579   -1.901663    0.026602
  C     -2.882662    0.586227    0.017720
  N     -3.368625    1.654087   -0.033965
  H     -2.426254   -0.395421    0.064161
    8
 TRAJECTORY GEOMETRY    -296.034214
  C      3.080041    0.390021   -0.033295
  N      2.982762    1.557771    0.045957
  H      3.173176   -0.686452   -0.106348
  N      0.633701   -2.077435   -0.022520
  N     -0.473181   -1.904505    0.026609
  C     -2.882874    0.584819    0.017748
  N     -3.364409    1.654682   -0.033985
  H     -2.430524   -0.398701    0.064279
    8
 TRAJECTORY GEOMETRY    -296.034206
  C      3.077494    0.391631   -0.033147
  N      2.984216    1.559731    0.045841
  H      3.166935   -0.685182   -0.105991
  N      0.632617   -2.077255   -0.022629
  N     -0.474714   -1.907230    0.026664
  C     -2.883080    0.583396    0.017818
  N     -3.360166    1.655246   -0.034041
  H     -2.434731   -0.401945    0.064452
    8
 TRAJECTORY GEOMETRY    -296.034199
  C      3.074960    0.393245   -0.033007
  N      2.985627    1.561655    0.045729
  H      3.160610   -0.683894   -0.105567
  N      0.631514   -2.077108   -0.022743
  N     -0.476219   -1.909815    0.026704
  C     -2.883344    0.581925    0.017937
  N     -3.355836    1.655781   -0.034135
  H     -2.439121   -0.405254    0.064790
    8
 TRAJECTORY GEOMETRY    -296.034192
  C      3.072343    0.394876   -0.032906
  N      2.987064    1.563578    0.045631
  H      3.154206   -0.682561   -0.105160
  N      0.630373   -2.076911   -0.022695
  N     -0.477805   -1.912467    0.026565
  C     -2.883326    0.580537    0.018101
  N     -3.351621    1.656225   -0.034244
  H     -2.442920   -0.408335    0.065376
    8
 TRAJECTORY GEOMETRY    -296.034185
  C      3.069803    0.396358   -0.032683
  N      2.988341    1.565380    0.045410
  H      3.148056   -0.681379   -0.104647
  N      0.629334   -2.076081   -0.022597
  N     -0.479421   -1.915593    0.026401
  C     -2.883229    0.579235    0.018147
  N     -3.347476    1.656692   -0.034218
  H     -2.446683   -0.411336    0.065233
    8
 TRAJECTORY GEOMETRY    -296.034177
  C      3.067148    0.397943   -0.032563
  N      2.989689    1.567244    0.045308
  H      3.141816   -0.680064   -0.104317
  N      0.628256   -2.075766   -0.022643
  N     -0.480937   -1.918292    0.026384
  C     -2.883322    0.577855    0.018257
  N     -3.343162    1.657167   -0.034299
  H     -2.450937   -0.414539    0.065550
    8
 TRAJECTORY GEOMETRY    -296.034170
  C      3.064532    0.399532   -0.032429
  N      2.990971    1.569120    0.045198
  H      3.135354   -0.678747   -0.103957
  N      0.627181   -2.075498   -0.022723
  N     -0.482431   -1.920993    0.026402
  C     -2.883452    0.576465    0.018358
  N     -3.338804    1.657673   -0.034373
  H     -2.455068   -0.417619    0.065788
    8
 TRAJECTORY GEOMETRY    -296.034163
  C      3.061849    0.401122   -0.032264
  N      2.992259    1.570964    0.045054
  H      3.128969   -0.677420   -0.103526
  N      0.626108   -2.075239   -0.022753
  N     -0.483906   -1.923612    0.026358
  C     -2.883558    0.575070    0.018458
  N     -3.334426    1.658149   -0.034429
  H     -2.459407   -0.420790    0.066002
    8
 TRAJECTORY GEOMETRY    -296.034156
  C      3.059102    0.402697   -0.032134
  N      2.993490    1.572775    0.044941
  H      3.122487   -0.676091   -0.103144
  N      0.625054   -2.074984   -0.022779
  N     -0.485334   -1.926208    0.026308
  C     -2.883638    0.573701    0.018585
  N     -3.330036    1.658620   -0.034517
  H     -2.463494   -0.423850    0.066400
    8
 TRAJECTORY GEOMETRY    -296.034149
  C      3.056446    0.404276   -0.031955
  N      2.994660    1.574594    0.044795
  H      3.116138   -0.674725   -0.102670
  N      0.624032   -2.074758   -0.022902
  N     -0.486743   -1.928829    0.026360
  C     -2.883845    0.572322    0.018665
  N     -3.325584    1.659150   -0.034574
  H     -2.468018   -0.427044    0.066617
    8
 TRAJECTORY GEOMETRY    -296.034143
  C      3.053876    0.405935   -0.031787
  N      2.995786    1.576464    0.044629
  H      3.110072   -0.673283   -0.102189
  N      0.622929   -2.074626   -0.022925
  N     -0.488205   -1.931528    0.026363
  C     -2.883975    0.570991    0.018608
  N     -3.321133    1.659671   -0.034508
  H     -2.472299   -0.430074    0.066466
    8
 TRAJECTORY GEOMETRY    -296.034136
  C      3.051192    0.407534   -0.031667
  N      2.996869    1.578255    0.044519
  H      3.103812   -0.671891   -0.101845
  N      0.621872   -2.074368   -0.022936
  N     -0.489635   -1.934153    0.026308
  C     -2.884063    0.569648    0.018727
  N     -3.316637    1.660143   -0.034584
  H     -2.476620   -0.433140    0.066767
    8
 TRAJECTORY GEOMETRY    -296.034129
  C      3.048520    0.409120   -0.031553
  N      2.997889    1.580025    0.044401
  H      3.097603   -0.670479   -0.101534
  N      0.620754   -2.074030   -0.022824
  N     -0.491139   -1.936720    0.026106
  C     -2.883999    0.568268    0.018913
  N     -3.312113    1.660533   -0.034685
  H     -2.480601   -0.436135    0.067190
    8
 TRAJECTORY GEOMETRY    -296.034122
  C      3.045831    0.410681   -0.031502
  N      2.998776    1.581739    0.044351
  H      3.091543   -0.669054   -0.101364
  N      0.619649   -2.073695   -0.022964
  N     -0.492569   -1.939171    0.026295
  C     -2.884014    0.566852    0.018804
  N     -3.307447    1.660926   -0.034629
  H     -2.484909   -0.439247    0.066960
    8
 TRAJECTORY GEOMETRY    -296.034116
  C      3.042901    0.412143   -0.031362
  N      2.999870    1.583370    0.044242
  H      3.084806   -0.667787   -0.101004
  N      0.618693   -2.073257   -0.023063
  N     -0.493853   -1.941553    0.026319
  C     -2.884177    0.565440    0.018938
  N     -3.302876    1.661328   -0.034732
  H     -2.489523   -0.442386    0.067333
    8
 TRAJECTORY GEOMETRY    -296.034109
  C      3.040062    0.413707   -0.031186
  N      3.000804    1.585090    0.044101
  H      3.078369   -0.666362   -0.100529
  N      0.617585   -2.072988   -0.023219
  N     -0.495261   -1.943937    0.026427
  C     -2.884058    0.564072    0.018944
  N     -3.298254    1.661664   -0.034734
  H     -2.493523   -0.445363    0.067357
    8
 TRAJECTORY GEOMETRY    -296.034103
  C      3.037330    0.415304   -0.031015
  N      3.001708    1.586808    0.043946
  H      3.072264   -0.664902   -0.100056
  N      0.616549   -2.072707   -0.023241
  N     -0.496631   -1.946560    0.026369
  C     -2.884099    0.562798    0.019061
  N     -3.293662    1.662114   -0.034799
  H     -2.497917   -0.448282    0.067649
    8
 TRAJECTORY GEOMETRY    -296.034096
  C      3.034617    0.416880   -0.030863
  N      3.002481    1.588519    0.043800
  H      3.066132   -0.663427   -0.099631
  N      0.615429   -2.072452   -0.023278
  N     -0.498051   -1.948938    0.026372
  C     -2.884033    0.561415    0.019061
  N     -3.288927    1.662471   -0.034778
  H     -2.502064   -0.451280    0.067648
    8
 TRAJECTORY GEOMETRY    -296.034090
  C      3.031936    0.418456   -0.030637
  N      3.003209    1.590215    0.043630
  H      3.060507   -0.661959   -0.099044
  N      0.614427   -2.072248   -0.023558
  N     -0.499336   -1.951472    0.026595
  C     -2.884202    0.560127    0.019074
  N     -3.284207    1.662975   -0.034800
  H     -2.506982   -0.454318    0.067743
    8
 TRAJECTORY GEOMETRY    -296.034084
  C      3.029192    0.420030   -0.030488
  N      3.003876    1.591881    0.043489
  H      3.054306   -0.660515   -0.098606
  N      0.613399   -2.072003   -0.023582
  N     -0.500648   -1.953933    0.026558
  C     -2.884242    0.558832    0.019150
  N     -3.279433    1.663391   -0.034833
  H     -2.511243   -0.457144    0.067937
    8
 TRAJECTORY GEOMETRY    -296.034077
  C      3.026393    0.421610   -0.030198
  N      3.004864    1.593561    0.043290
  H      3.048108   -0.659016   -0.097891
  N      0.612155   -2.071662   -0.023787
  N     -0.502149   -1.956130    0.026550
  C     -2.883996    0.557431    0.019507
  N     -3.274790    1.663523   -0.035088
  H     -2.515249   -0.460080    0.068837
    8
 TRAJECTORY GEOMETRY    -296.034071
  C      3.023621    0.423154   -0.030075
  N      3.005473    1.595178    0.043159
  H      3.041838   -0.657550   -0.097511
  N      0.611207   -2.071376   -0.023734
  N     -0.503393   -1.958626    0.026433
  C     -2.884105    0.556170    0.019618
  N     -3.269999    1.663979   -0.035137
  H     -2.519707   -0.462890    0.069096
    8
 TRAJECTORY GEOMETRY    -296.034065
  C      3.020807    0.424719   -0.029939
  N      3.006035    1.596812    0.043026
  H      3.035956   -0.656064   -0.097127
  N      0.610204   -2.071172   -0.023722
  N     -0.504667   -1.961020    0.026355
  C     -2.884087    0.554912    0.019729
  N     -3.265168    1.664381   -0.035192
  H     -2.524282   -0.465764    0.069356
    8
 TRAJECTORY GEOMETRY    -296.034059
  C      3.018026    0.426279   -0.029799
  N      3.006494    1.598422    0.042888
  H      3.029903   -0.654557   -0.096717
  N      0.609215   -2.070949   -0.023702
  N     -0.505917   -1.963444    0.026262
  C     -2.884064    0.553681    0.019856
  N     -3.260306    1.664789   -0.035255
  H     -2.528606   -0.468500    0.069630
    8
 TRAJECTORY GEOMETRY    -296.034053
  C      3.015259    0.427809   -0.029684
  N      3.006804    1.599987    0.042756
  H      3.024214   -0.653062   -0.096370
  N      0.608100   -2.070651   -0.023655
  N     -0.507271   -1.965599    0.026184
  C     -2.883817    0.552332    0.019883
  N     -3.255306    1.665037   -0.035243
  H     -2.532777   -0.471360    0.069717
    8
 TRAJECTORY GEOMETRY    -296.034047
  C      3.012414    0.429346   -0.029535
  N      3.007202    1.601561    0.042614
  H      3.018328   -0.651562   -0.095947
  N      0.607125   -2.070398   -0.023666
  N     -0.508488   -1.967973    0.026127
  C     -2.883758    0.551108    0.019985
  N     -3.250401    1.665420   -0.035292
  H     -2.537287   -0.474115    0.069966
    8
 TRAJECTORY GEOMETRY    -296.034041
  C      3.009644    0.430891   -0.029427
  N      3.007530    1.603133    0.042484
  H      3.012489   -0.650052   -0.095589
  N      0.606198   -2.070170   -0.023564
  N     -0.509673   -1.970431    0.025967
  C     -2.883807    0.549935    0.020095
  N     -3.245474    1.665860   -0.035332
  H     -2.541858   -0.476790    0.070218
    8
 TRAJECTORY GEOMETRY    -296.034035
  C      3.006824    0.432445   -0.029246
  N      3.007810    1.604705    0.042308
  H      3.006723   -0.648510   -0.095106
  N      0.605293   -2.070003   -0.023597
  N     -0.510819   -1.972899    0.025958
  C     -2.883827    0.548805    0.020103
  N     -3.240546    1.666325   -0.035307
  H     -2.546468   -0.479443    0.070229
    8
 TRAJECTORY GEOMETRY    -296.034029
  C      3.004007    0.433980   -0.029095
  N      3.007953    1.606248    0.042156
  H      3.001091   -0.646992   -0.094685
  N      0.604353   -2.069836   -0.023597
  N     -0.511973   -1.975239    0.025907
  C     -2.883765    0.547649    0.020158
  N     -3.235524    1.666728   -0.035315
  H     -2.550992   -0.482079    0.070340
    8
 TRAJECTORY GEOMETRY    -296.034024
  C      3.001390    0.435700   -0.029035
  N      3.008143    1.607956    0.042065
  H      2.995673   -0.645264   -0.094451
  N      0.603295   -2.069984   -0.023480
  N     -0.513232   -1.977766    0.025753
  C     -2.883622    0.546616    0.020265
  N     -3.230601    1.667173   -0.035360
  H     -2.555234   -0.484492    0.070586
    8
 TRAJECTORY GEOMETRY    -296.034018
  C      2.998558    0.437255   -0.028926
  N      3.008252    1.609518    0.041953
  H      2.990164   -0.643715   -0.094134
  N      0.602330   -2.069867   -0.023534
  N     -0.514408   -1.980085    0.025794
  C     -2.883460    0.545485    0.020259
  N     -3.225581    1.667547   -0.035342
  H     -2.559673   -0.487081    0.070591
    8
 TRAJECTORY GEOMETRY    -296.034012
  C      2.995744    0.438797   -0.028756
  N      3.008213    1.611045    0.041795
  H      2.984696   -0.642163   -0.093667
  N      0.601329   -2.069753   -0.023635
  N     -0.515590   -1.982293    0.025859
  C     -2.883199    0.544342    0.020252
  N     -3.220484    1.667867   -0.035317
  H     -2.563964   -0.489631    0.070578
    8
 TRAJECTORY GEOMETRY    -296.034007
  C      2.992855    0.440292   -0.028732
  N      3.008038    1.612519    0.041733
  H      2.979105   -0.640648   -0.093539
  N      0.600278   -2.069557   -0.023529
  N     -0.516819   -1.984338    0.025753
  C     -2.882683    0.543159    0.020288
  N     -3.215341    1.668068   -0.035316
  H     -2.567683   -0.492090    0.070671
    8
 TRAJECTORY GEOMETRY    -296.034001
  C      2.989883    0.441751   -0.028515
  N      3.007951    1.613957    0.041524
  H      2.973096   -0.639166   -0.092949
  N      0.599347   -2.069356   -0.023538
  N     -0.517913   -1.986431    0.025693
  C     -2.882409    0.542016    0.020324
  N     -3.210212    1.668340   -0.035294
  H     -2.571643   -0.494497    0.070717
    8
 TRAJECTORY GEOMETRY    -296.033996
  C      2.986870    0.443203   -0.028339
  N      3.007680    1.615385    0.041364
  H      2.967746   -0.637702   -0.092473
  N      0.598414   -2.069181   -0.023597
  N     -0.519018   -1.988523    0.025682
  C     -2.881906    0.540939    0.020405
  N     -3.205084    1.668605   -0.035324
  H     -2.575735   -0.496944    0.070892
    8
 TRAJECTORY GEOMETRY    -296.033991
  C      2.984134    0.444760   -0.028237
  N      3.007428    1.616918    0.041221
  H      2.962696   -0.636126   -0.092103
  N      0.597345   -2.069123   -0.023390
  N     -0.520280   -1.990617    0.025406
  C     -2.881444    0.539826    0.020532
  N     -3.199904    1.668814   -0.035353
  H     -2.579816   -0.499362    0.071222
    8
 TRAJECTORY GEOMETRY    -296.033985
  C      2.981766    0.446362   -0.028098
  N      3.006799    1.618482    0.041019
  H      2.958548   -0.634487   -0.091655
  N      0.596493   -2.069389   -0.023262
  N     -0.521279   -1.993055    0.025320
  C     -2.881545    0.538925    0.020348
  N     -3.194663    1.669429   -0.035141
  H     -2.584763   -0.501669    0.070660
    8
 TRAJECTORY GEOMETRY    -296.033980
  C      2.978993    0.447798   -0.027937
  N      3.006159    1.619913    0.040829
  H      2.953755   -0.633017   -0.091150
  N      0.595639   -2.069330   -0.023138
  N     -0.522308   -1.995218    0.025130
  C     -2.881235    0.537936    0.020416
  N     -3.189378    1.669808   -0.035124
  H     -2.589124   -0.503984    0.070808
    8
 TRAJECTORY GEOMETRY    -296.033975
  C      2.976222    0.449254   -0.027749
  N      3.005619    1.621326    0.040644
  H      2.948805   -0.631548   -0.090628
  N      0.594691   -2.069240   -0.023185
  N     -0.523384   -1.997216    0.025127
  C     -2.880908    0.536853    0.020431
  N     -3.184058    1.670077   -0.035094
  H     -2.593446   -0.506339    0.070819
    8
 TRAJECTORY GEOMETRY    -296.033970
  C      2.973362    0.450716   -0.027570
  N      3.005018    1.622745    0.040465
  H      2.943725   -0.630046   -0.090104
  N      0.593837   -2.069236   -0.023215
  N     -0.524377   -1.999365    0.025108
  C     -2.880555    0.535910    0.020442
  N     -3.178800    1.670435   -0.035060
  H     -2.597619   -0.508512    0.070834
    8
 TRAJECTORY GEOMETRY    -296.033965
  C      2.970504    0.452135   -0.027380
  N      3.004240    1.624135    0.040258
  H      2.938878   -0.628584   -0.089552
  N      0.592901   -2.069211   -0.023161
  N     -0.525443   -2.001269    0.025005
  C     -2.879954    0.534900    0.020441
  N     -3.173465    1.670660   -0.034995
  H     -2.601463   -0.510725    0.070767
    8
 TRAJECTORY GEOMETRY    -296.033960
  C      2.967685    0.453582   -0.027211
  N      3.003525    1.625544    0.040073
  H      2.934013   -0.627091   -0.089051
  N      0.592002   -2.069202   -0.023103
  N     -0.526472   -2.003315    0.024894
  C     -2.879502    0.533941    0.020461
  N     -3.168152    1.670946   -0.034949
  H     -2.605546   -0.512860    0.070792
    8
 TRAJECTORY GEOMETRY    -296.033955
  C      2.964827    0.455009   -0.027038
  N      3.002691    1.626919    0.039883
  H      2.929204   -0.625633   -0.088545
  N      0.591191   -2.069239   -0.023060
  N     -0.527406   -2.005392    0.024804
  C     -2.879097    0.533059    0.020480
  N     -3.162825    1.671298   -0.034904
  H     -2.609751   -0.514946    0.070782
    8
 TRAJECTORY GEOMETRY    -296.033950
  C      2.962028    0.456425   -0.026893
  N      3.001841    1.628293    0.039710
  H      2.924425   -0.624160   -0.088109
  N      0.590420   -2.069280   -0.022988
  N     -0.528304   -2.007519    0.024698
  C     -2.878828    0.532188    0.020492
  N     -3.157481    1.671698   -0.034853
  H     -2.614140   -0.516981    0.070730
    8
 TRAJECTORY GEOMETRY    -296.033945
  C      2.959281    0.457840   -0.026727
  N      3.000794    1.629663    0.039528
  H      2.920112   -0.622709   -0.087608
  N      0.589589   -2.069373   -0.022934
  N     -0.529246   -2.009532    0.024577
  C     -2.878367    0.531334    0.020557
  N     -3.152091    1.672031   -0.034843
  H     -2.618376   -0.519003    0.070891
    8
 TRAJECTORY GEOMETRY    -296.033940
  C      2.956784    0.459219   -0.026206
  N      2.999610    1.631037    0.039064
  H      2.916336   -0.621331   -0.086178
  N      0.588783   -2.069497   -0.022961
  N     -0.530152   -2.011526    0.024342
  C     -2.878139    0.530492    0.020786
  N     -3.146644    1.672397   -0.034889
  H     -2.623037   -0.521025    0.071344
    8
 TRAJECTORY GEOMETRY    -296.033935
  C      2.953782    0.460511   -0.026050
  N      2.998393    1.632307    0.038887
  H      2.911565   -0.619994   -0.085723
  N      0.587989   -2.069492   -0.022890
  N     -0.531072   -2.013337    0.024220
  C     -2.877290    0.529648    0.020813
  N     -3.141284    1.672623   -0.034850
  H     -2.626400   -0.522881    0.071438
    8
 TRAJECTORY GEOMETRY    -296.033930
  C      2.950824    0.461895   -0.026053
  N      2.997153    1.633610    0.038884
  H      2.906909   -0.618542   -0.085721
  N      0.587149   -2.069632   -0.022931
  N     -0.531984   -2.015216    0.024237
  C     -2.876405    0.528881    0.020939
  N     -3.135947    1.672868   -0.034945
  H     -2.629670   -0.524605    0.071776
    8
 TRAJECTORY GEOMETRY    -296.033925
  C      2.948122    0.463272   -0.025996
  N      2.995622    1.634951    0.038796
  H      2.903109   -0.617127   -0.085528
  N      0.586398   -2.069943   -0.022897
  N     -0.532818   -2.017191    0.024184
  C     -2.875743    0.528215    0.021010
  N     -3.130533    1.673264   -0.034961
  H     -2.633504   -0.526308    0.071855
    8
 TRAJECTORY GEOMETRY    -296.033921
  C      2.945267    0.464600   -0.025693
  N      2.994319    1.636245    0.038500
  H      2.898767   -0.615774   -0.084664
  N      0.585667   -2.070036   -0.022832
  N     -0.533644   -2.019182    0.023974
  C     -2.875137    0.527504    0.021140
  N     -3.125152    1.673591   -0.034968
  H     -2.637392   -0.528016    0.072158
    8
 TRAJECTORY GEOMETRY    -296.033916
  C      2.942457    0.465864   -0.025649
  N      2.992794    1.637471    0.038439
  H      2.894788   -0.614458   -0.084528
  N      0.584856   -2.070068   -0.022876
  N     -0.534537   -2.020882    0.024011
  C     -2.874316    0.526690    0.021175
  N     -3.119673    1.673787   -0.034979
  H     -2.641007   -0.529812    0.072269
    8
 TRAJECTORY GEOMETRY    -296.033911
  C      2.939668    0.467142   -0.025505
  N      2.991190    1.638701    0.038263
  H      2.890639   -0.613132   -0.084084
  N      0.584128   -2.070209   -0.022798
  N     -0.535346   -2.022698    0.023894
  C     -2.873583    0.525983    0.021193
  N     -3.114215    1.674086   -0.034927
  H     -2.644562   -0.531449    0.072252
    8
 TRAJECTORY GEOMETRY    -296.033907
  C      2.936914    0.468395   -0.025380
  N      2.989500    1.639922    0.038100
  H      2.886662   -0.611852   -0.083695
  N      0.583453   -2.070354   -0.022690
  N     -0.536116   -2.024528    0.023746
  C     -2.872915    0.525309    0.021236
  N     -3.108740    1.674410   -0.034889
  H     -2.648273   -0.533075    0.072216
    8
 TRAJECTORY GEOMETRY    -296.033902
  C      2.934199    0.469921   -0.025067
  N      2.988372    1.641410    0.037698
  H      2.882675   -0.610293   -0.082724
  N      0.582544   -2.070807   -0.022348
  N     -0.537106   -2.026547    0.023401
  C     -2.872176    0.524649    0.020957
  N     -3.103463    1.674699   -0.034522
  H     -2.651998   -0.534697    0.071429
    8
 TRAJECTORY GEOMETRY    -296.033898
  C      2.931261    0.471145   -0.024987
  N      2.986626    1.642602    0.037556
  H      2.878499   -0.609026   -0.082408
  N      0.581843   -2.070971   -0.022137
  N     -0.537893   -2.028269    0.023166
  C     -2.871142    0.524018    0.020978
  N     -3.098077    1.674941   -0.034463
  H     -2.655005   -0.536159    0.071452
    8
 TRAJECTORY GEOMETRY    -296.033893
  C      2.928704    0.472395   -0.024816
  N      2.984613    1.643831    0.037346
  H      2.875279   -0.607750   -0.081879
  N      0.581274   -2.071345   -0.022019
  N     -0.538512   -2.030238    0.022990
  C     -2.870610    0.523549    0.021003
  N     -3.092619    1.675435   -0.034399
  H     -2.659018   -0.537523    0.071456
    8
 TRAJECTORY GEOMETRY    -296.033889
  C      2.926023    0.473610   -0.024697
  N      2.982627    1.645038    0.037192
  H      2.871945   -0.606523   -0.081520
  N      0.580670   -2.071644   -0.022017
  N     -0.539191   -2.032058    0.023003
  C     -2.869892    0.523022    0.020898
  N     -3.087153    1.675820   -0.034269
  H     -2.662823   -0.538954    0.071129
    8
 TRAJECTORY GEOMETRY    -296.033884
  C      2.923012    0.474875   -0.024483
  N      2.980835    1.646251    0.036946
  H      2.867442   -0.605194   -0.080863
  N      0.579898   -2.071949   -0.021853
  N     -0.540015   -2.033693    0.022756
  C     -2.868546    0.522458    0.020933
  N     -3.081861    1.675983   -0.034200
  H     -2.664907   -0.540164    0.071137
    8
 TRAJECTORY GEOMETRY    -296.033880
  C      2.920337    0.476093   -0.024242
  N      2.978726    1.647483    0.036700
  H      2.864501   -0.603987   -0.080186
  N      0.579368   -2.072415   -0.021872
  N     -0.540606   -2.035611    0.022705
  C     -2.867816    0.522076    0.020922
  N     -3.076470    1.676470   -0.034120
  H     -2.668840   -0.541423    0.071069
    8
 TRAJECTORY GEOMETRY    -296.033875
  C      2.917586    0.477274   -0.024044
  N      2.976526    1.648649    0.036478
  H      2.861221   -0.602820   -0.079607
  N      0.578776   -2.072808   -0.021862
  N     -0.541238   -2.037335    0.022671
  C     -2.866826    0.521641    0.020831
  N     -3.071070    1.676833   -0.033983
  H     -2.672037   -0.542660    0.070795
    8
 TRAJECTORY GEOMETRY    -296.033871
  C      2.914728    0.478404   -0.023997
  N      2.974255    1.649748    0.036338
  H      2.857746   -0.601656   -0.079362
  N      0.578134   -2.073107   -0.021408
  N     -0.541948   -2.038891    0.022144
  C     -2.865455    0.521189    0.021011
  N     -3.065756    1.677052   -0.034000
  H     -2.674359   -0.543755    0.071115
    8
 TRAJECTORY GEOMETRY    -296.033867
  C      2.912039    0.479538   -0.023830
  N      2.971888    1.650903    0.036129
  H      2.854587   -0.600523   -0.078847
  N      0.577605   -2.073544   -0.021281
  N     -0.542543   -2.040628    0.021975
  C     -2.864445    0.520826    0.020992
  N     -3.060384    1.677456   -0.033899
  H     -2.677345   -0.544826    0.070992
    8
 TRAJECTORY GEOMETRY    -296.033862
  C      2.909223    0.480619   -0.023754
  N      2.969459    1.651988    0.035961
  H      2.851353   -0.599413   -0.078515
  N      0.577063   -2.073892   -0.020924
  N     -0.543150   -2.042240    0.021586
  C     -2.863190    0.520457    0.021036
  N     -3.055052    1.677767   -0.033821
  H     -2.679913   -0.545862    0.070992
    8
 TRAJECTORY GEOMETRY    -296.033858
  C      2.906392    0.481712   -0.023557
  N      2.967015    1.653062    0.035725
  H      2.848476   -0.598365   -0.077934
  N      0.576487   -2.074268   -0.020794
  N     -0.543764   -2.043765    0.021407
  C     -2.861882    0.520059    0.021003
  N     -3.049705    1.678051   -0.033702
  H     -2.682721   -0.546946    0.070820
    8
 TRAJECTORY GEOMETRY    -296.033854
  C      2.903952    0.482818   -0.023330
  N      2.964460    1.654207    0.035491
  H      2.845776   -0.597261   -0.077306
  N      0.576045   -2.074827   -0.021010
  N     -0.544228   -2.045534    0.021664
  C     -2.861208    0.519793    0.020715
  N     -3.044283    1.678559   -0.033444
  H     -2.686258   -0.547929    0.070052
    8
 TRAJECTORY GEOMETRY    -296.033849
  C      2.901512    0.483899   -0.023203
  N      2.961652    1.655320    0.035302
  H      2.843791   -0.596220   -0.076869
  N      0.575441   -2.075398   -0.020915
  N     -0.544872   -2.046969    0.021591
  C     -2.859919    0.519454    0.020552
  N     -3.038910    1.678867   -0.033242
  H     -2.688932   -0.548932    0.069588
    8
 TRAJECTORY GEOMETRY    -296.033845
  C      2.898572    0.484894   -0.022875
  N      2.959105    1.656303    0.034993
  H      2.840286   -0.595191   -0.075984
  N      0.574964   -2.075748   -0.021104
  N     -0.545347   -2.048426    0.021754
  C     -2.858595    0.519113    0.020330
  N     -3.033616    1.679175   -0.033012
  H     -2.691161   -0.549860    0.069001
    8
 TRAJECTORY GEOMETRY    -296.033841
  C      2.896056    0.485954   -0.022692
  N      2.956322    1.657404    0.034774
  H      2.837884   -0.594158   -0.075425
  N      0.574530   -2.076347   -0.021071
  N     -0.545821   -2.050094    0.021701
  C     -2.857560    0.518933    0.020226
  N     -3.028276    1.679625   -0.032857
  H     -2.694121   -0.550655    0.068706
    8
 TRAJECTORY GEOMETRY    -296.033837
  C      2.893198    0.486935   -0.022391
  N      2.953635    1.658422    0.034455
  H      2.834895   -0.593221   -0.074566
  N      0.574015   -2.076756   -0.020987
  N     -0.546370   -2.051482    0.021527
  C     -2.856058    0.518623    0.020191
  N     -3.023002    1.679877   -0.032723
  H     -2.696211   -0.551509    0.068529
    8
 TRAJECTORY GEOMETRY    -296.033832
  C      2.890493    0.487925   -0.022210
  N      2.950777    1.659431    0.034230
  H      2.832404   -0.592252   -0.073995
  N      0.573555   -2.077261   -0.020876
  N     -0.546858   -2.052946    0.021378
  C     -2.854667    0.518395    0.020132
  N     -3.017723    1.680227   -0.032588
  H     -2.698600   -0.552285    0.068301
    8
 TRAJECTORY GEOMETRY    -296.033828
  C      2.887993    0.488886   -0.021996
  N      2.947849    1.660442    0.033995
  H      2.830181   -0.591327   -0.073397
  N      0.572994   -2.077699   -0.020847
  N     -0.547449   -2.054217    0.021298
  C     -2.853316    0.518055    0.020083
  N     -3.012335    1.680447   -0.032468
  H     -2.700908   -0.553174    0.068111
    8
 TRAJECTORY GEOMETRY    -296.033824
  C      2.885359    0.489836   -0.021818
  N      2.944862    1.661430    0.033765
  H      2.827783   -0.590404   -0.072843
  N      0.572604   -2.078244   -0.020724
  N     -0.547869   -2.055712    0.021151
  C     -2.852003    0.517910    0.019997
  N     -3.007067    1.680846   -0.032307
  H     -2.703281   -0.553826    0.067785
    8
 TRAJECTORY GEOMETRY    -296.033820
  C      2.882707    0.490801   -0.021631
  N      2.941871    1.662428    0.033550
  H      2.825391   -0.589472   -0.072288
  N      0.572192   -2.078829   -0.020708
  N     -0.548294   -2.057182    0.021109
  C     -2.850615    0.517775    0.019906
  N     -3.001823    1.681230   -0.032164
  H     -2.705544   -0.554476    0.067497
    8
 TRAJECTORY GEOMETRY    -296.033815
  C      2.880102    0.491727   -0.021484
  N      2.938778    1.663399    0.033341
  H      2.823201   -0.588586   -0.071822
  N      0.571753   -2.079367   -0.020518
  N     -0.548771   -2.058556    0.020892
  C     -2.849080    0.517611    0.019853
  N     -2.996605    1.681557   -0.032022
  H     -2.707452   -0.555090    0.067264
    8
 TRAJECTORY GEOMETRY    -296.033811
  C      2.877498    0.492630   -0.021361
  N      2.935598    1.664354    0.033146
  H      2.821039   -0.587715   -0.071388
  N      0.571345   -2.079964   -0.020295
  N     -0.549204   -2.059904    0.020649
  C     -2.847504    0.517511    0.019800
  N     -2.991428    1.681893   -0.031877
  H     -2.709173   -0.555629    0.067032
    8
 TRAJECTORY GEOMETRY    -296.033807
  C      2.874873    0.493530   -0.021346
  N      2.932426    1.665277    0.032958
  H      2.818979   -0.586861   -0.071160
  N      0.571073   -2.080577   -0.019829
  N     -0.549526   -2.061426    0.020313
  C     -2.846108    0.517495    0.019460
  N     -2.986304    1.682382   -0.031479
  H     -2.711395   -0.556131    0.065994
    8
 TRAJECTORY GEOMETRY    -296.033803
  C      2.872234    0.494387   -0.021178
  N      2.929188    1.666185    0.032739
  H      2.816952   -0.586037   -0.070658
  N      0.570701   -2.081138   -0.019710
  N     -0.549921   -2.062725    0.020177
  C     -2.844505    0.517403    0.019363
  N     -2.981139    1.682718   -0.031312
  H     -2.713238   -0.556675    0.065636
    8
 TRAJECTORY GEOMETRY    -296.033799
  C      2.869666    0.495270   -0.021043
  N      2.925916    1.667114    0.032535
  H      2.814984   -0.585202   -0.070197
  N      0.570351   -2.081768   -0.019533
  N     -0.550295   -2.064091    0.019993
  C     -2.842985    0.517352    0.019256
  N     -2.975978    1.683106   -0.031133
  H     -2.715089   -0.557136    0.065338
    8
 TRAJECTORY GEOMETRY    -296.033794
  C      2.867201    0.496225   -0.020897
  N      2.922622    1.668119    0.032370
  H      2.813198   -0.584304   -0.069770
  N      0.569980   -2.082560   -0.019529
  N     -0.550691   -2.065534    0.019945
  C     -2.841469    0.517362    0.019249
  N     -2.970848    1.683534   -0.031067
  H     -2.716932   -0.557507    0.065286
    8
 TRAJECTORY GEOMETRY    -296.033790
  C      2.864783    0.496986   -0.020793
  N      2.919090    1.668941    0.032211
  H      2.811738   -0.583591   -0.069421
  N      0.569704   -2.083132   -0.019433
  N     -0.550976   -2.066776    0.019844
  C     -2.840030    0.517348    0.019179
  N     -2.965673    1.683927   -0.030935
  H     -2.718912   -0.557934    0.065010
    8
 TRAJECTORY GEOMETRY    -296.033786
  C      2.862192    0.497854   -0.020691
  N      2.915773    1.669857    0.032034
  H      2.809819   -0.582770   -0.069068
  N      0.569343   -2.083777   -0.019231
  N     -0.551362   -2.068090    0.019647
  C     -2.838370    0.517318    0.019080
  N     -2.960560    1.684283   -0.030767
  H     -2.720520   -0.558314    0.064694
    8
 TRAJECTORY GEOMETRY    -296.033782
  C      2.859607    0.498670   -0.020539
  N      2.912424    1.670739    0.031800
  H      2.807971   -0.582018   -0.068538
  N      0.568991   -2.084371   -0.019058
  N     -0.551745   -2.069301    0.019501
  C     -2.836711    0.517251    0.018864
  N     -2.955431    1.684604   -0.030493
  H     -2.722185   -0.558761    0.064027
    8
 TRAJECTORY GEOMETRY    -296.033777
  C      2.857384    0.499549   -0.020374
  N      2.908853    1.671686    0.031588
  H      2.806923   -0.581195   -0.068024
  N      0.568627   -2.085209   -0.018969
  N     -0.552116   -2.070604    0.019385
  C     -2.835187    0.517311    0.018786
  N     -2.950326    1.685020   -0.030346
  H     -2.723972   -0.559060    0.063760
    8
 TRAJECTORY GEOMETRY    -296.033773
  C      2.855055    0.500364   -0.020130
  N      2.905295    1.672575    0.031323
  H      2.805881   -0.580460   -0.067298
  N      0.568556   -2.086035   -0.018943
  N     -0.552206   -2.072239    0.019286
  C     -2.834094    0.517585    0.018764
  N     -2.945275    1.685681   -0.030239
  H     -2.726752   -0.559177    0.063643
    8
 TRAJECTORY GEOMETRY    -296.033769
  C      2.852653    0.501123   -0.019956
  N      2.901661    1.673415    0.031092
  H      2.804353   -0.579753   -0.066807
  N      0.568333   -2.086748   -0.018772
  N     -0.552448   -2.073545    0.019080
  C     -2.832539    0.517700    0.018707
  N     -2.940238    1.686137   -0.030090
  H     -2.728203   -0.559375    0.063362
    8
 TRAJECTORY GEOMETRY    -296.033765
  C      2.850206    0.501944   -0.019800
  N      2.898092    1.674279    0.030897
  H      2.802965   -0.579003   -0.066294
  N      0.568040   -2.087501   -0.018725
  N     -0.552752   -2.074804    0.019008
  C     -2.830870    0.517784    0.018614
  N     -2.935196    1.686538   -0.029940
  H     -2.729759   -0.559604    0.063071
    8
 TRAJECTORY GEOMETRY    -296.033761
  C      2.847867    0.502699   -0.019603
  N      2.894386    1.675127    0.030648
  H      2.801859   -0.578304   -0.065740
  N      0.567752   -2.088267   -0.018612
  N     -0.553047   -2.075994    0.018875
  C     -2.829160    0.517893    0.018491
  N     -2.930193    1.686932   -0.029744
  H     -2.731118   -0.559760    0.062651
    8
 TRAJECTORY GEOMETRY    -296.033756
  C      2.845338    0.503396   -0.019490
  N      2.890740    1.675874    0.030447
  H      2.800344   -0.577669   -0.065320
  N      0.567610   -2.088863   -0.018334
  N     -0.553229   -2.077270    0.018582
  C     -2.827588    0.518026    0.018431
  N     -2.925174    1.687379   -0.029582
  H     -2.732788   -0.559941    0.062370
    8
 TRAJECTORY GEOMETRY    -296.033752
  C      2.843022    0.504140   -0.019679
  N      2.886958    1.676660    0.030471
  H      2.799362   -0.576971   -0.065668
  N      0.567543   -2.089663   -0.017962
  N     -0.553318   -2.078759    0.018361
  C     -2.826178    0.518335    0.018229
  N     -2.920250    1.687996   -0.029356
  H     -2.734677   -0.559922    0.061797
    8
 TRAJECTORY GEOMETRY    -296.033748
  C      2.840611    0.504887   -0.019445
  N      2.883261    1.677458    0.030214
  H      2.798165   -0.576287   -0.064924
  N      0.567266   -2.090362   -0.017916
  N     -0.553599   -2.079909    0.018233
  C     -2.824421    0.518436    0.018216
  N     -2.915250    1.688351   -0.029251
  H     -2.735998   -0.560096    0.061680
    8
 TRAJECTORY GEOMETRY    -296.033744
  C      2.838556    0.505730   -0.019062
  N      2.879469    1.678419    0.029838
  H      2.797567   -0.575532   -0.063910
  N      0.566872   -2.091370   -0.017996
  N     -0.554002   -2.081084    0.018226
  C     -2.822607    0.518573    0.018082
  N     -2.910334    1.688752   -0.029042
  H     -2.736967   -0.560178    0.061238
    8
 TRAJECTORY GEOMETRY    -296.033739
  C      2.836278    0.506461   -0.018901
  N      2.875636    1.679209    0.029616
  H      2.796911   -0.574856   -0.063447
  N      0.566694   -2.092170   -0.017856
  N     -0.554190   -2.082346    0.018073
  C     -2.820997    0.518802    0.017972
  N     -2.905387    1.689224   -0.028856
  H     -2.738649   -0.560217    0.060847
    8
 TRAJECTORY GEOMETRY    -296.033735
  C      2.833728    0.507083   -0.018698
  N      2.871828    1.679879    0.029372
  H      2.795633   -0.574310   -0.062862
  N      0.566526   -2.092762   -0.017774
  N     -0.554377   -2.083398    0.017960
  C     -2.819098    0.518934    0.017867
  N     -2.900494    1.689588   -0.028681
  H     -2.739660   -0.560314    0.060508
    8
 TRAJECTORY GEOMETRY    -296.033731
  C      2.831622    0.507812   -0.018599
  N      2.867893    1.680691    0.029186
  H      2.795077   -0.573662   -0.062488
  N      0.566389   -2.093645   -0.017574
  N     -0.554525   -2.084747    0.017775
  C     -2.817629    0.519240    0.017737
  N     -2.895569    1.690137   -0.028478
  H     -2.741260   -0.560250    0.060060
    8
 TRAJECTORY GEOMETRY    -296.033727
  C      2.828913    0.508487   -0.018498
  N      2.864352    1.681407    0.028959
  H      2.793104   -0.572996   -0.062065
  N      0.566130   -2.094128   -0.017224
  N     -0.554810   -2.085822    0.017477
  C     -2.815692    0.519275    0.017501
  N     -2.890612    1.690403   -0.028165
  H     -2.742124   -0.560408    0.059332
    8
 TRAJECTORY GEOMETRY    -296.033723
  C      2.826296    0.509038   -0.018388
  N      2.860441    1.682008    0.028787
  H      2.791599   -0.572499   -0.061676
  N      0.566075   -2.094729   -0.017092
  N     -0.554878   -2.086888    0.017343
  C     -2.813747    0.519513    0.017375
  N     -2.885830    1.690824   -0.027975
  H     -2.742888   -0.560358    0.058920
    8
 TRAJECTORY GEOMETRY    -296.033718
  C      2.824151    0.509695   -0.018080
  N      2.856410    1.682739    0.028449
  H      2.791196   -0.571921   -0.060737
  N      0.565939   -2.095553   -0.016964
  N     -0.555018   -2.088077    0.017098
  C     -2.812093    0.519803    0.017379
  N     -2.880976    1.691315   -0.027847
  H     -2.744180   -0.560260    0.058819
    8
 TRAJECTORY GEOMETRY    -296.033714
  C      2.822057    0.510360   -0.017980
  N      2.852402    1.683472    0.028278
  H      2.790843   -0.571324   -0.060403
  N      0.565789   -2.096307   -0.016838
  N     -0.555200   -2.089245    0.016989
  C     -2.810545    0.520037    0.017243
  N     -2.876019    1.691758   -0.027655
  H     -2.745819   -0.560232    0.058386
    8
 TRAJECTORY GEOMETRY    -296.033710
  C      2.819724    0.510971   -0.017779
  N      2.848412    1.684127    0.028013
  H      2.789959   -0.570748   -0.059744
  N      0.565571   -2.096995   -0.016724
  N     -0.555409   -2.090156    0.016875
  C     -2.808575    0.520186    0.017037
  N     -2.871181    1.692079   -0.027387
  H     -2.746415   -0.560240    0.057769
    8
 TRAJECTORY GEOMETRY    -296.033705
  C      2.817507    0.511601   -0.017657
  N      2.844373    1.684816    0.027808
  H      2.789488   -0.570185   -0.059317
  N      0.565462   -2.097754   -0.016489
  N     -0.555534   -2.091328    0.016627
  C     -2.806863    0.520487    0.016960
  N     -2.866339    1.692541   -0.027214
  H     -2.747776   -0.560122    0.057447
    8
 TRAJECTORY GEOMETRY    -296.033701
  C      2.815314    0.512175   -0.017637
  N      2.840316    1.685437    0.027710
  H      2.789205   -0.569661   -0.059206
  N      0.565178   -2.098371   -0.016491
  N     -0.555830   -2.092033    0.016745
  C     -2.804855    0.520528    0.016629
  N     -2.861459    1.692755   -0.026913
  H     -2.748633   -0.560255    0.056588
    8
 TRAJECTORY GEOMETRY    -296.033697
  C      2.812989    0.512752   -0.017468
  N      2.836275    1.686075    0.027474
  H      2.788296   -0.569144   -0.058705
  N      0.565013   -2.099041   -0.016307
  N     -0.556007   -2.093004    0.016546
  C     -2.802905    0.520738    0.016517
  N     -2.856655    1.693111   -0.026713
  H     -2.749072   -0.560195    0.056171
    8
 TRAJECTORY GEOMETRY    -296.033693
  C      2.810745    0.513358   -0.017049
  N      2.832238    1.686764    0.026953
  H      2.787748   -0.568598   -0.057417
  N      0.564848   -2.099865   -0.015748
  N     -0.556225   -2.093998    0.015825
  C     -2.800834    0.521002    0.016535
  N     -2.852023    1.693509   -0.026483
  H     -2.749405   -0.560015    0.055963
    8
 TRAJECTORY GEOMETRY    -296.033688
  C      2.808422    0.513957   -0.016635
  N      2.828197    1.687408    0.026506
  H      2.787138   -0.568061   -0.056220
  N      0.564581   -2.100652   -0.015733
  N     -0.556483   -2.094742    0.015766
  C     -2.798544    0.521155    0.016244
  N     -2.847373    1.693781   -0.026117
  H     -2.749575   -0.560023    0.055059
    8
 TRAJECTORY GEOMETRY    -296.033684
  C      2.806047    0.514626   -0.016431
  N      2.824232    1.688117    0.026279
  H      2.786091   -0.567429   -0.055641
  N      0.564378   -2.101481   -0.015732
  N     -0.556685   -2.095772    0.015728
  C     -2.796513    0.521408    0.016139
  N     -2.842608    1.694157   -0.025957
  H     -2.749936   -0.559875    0.054732
    8
 TRAJECTORY GEOMETRY    -296.033680
  C      2.803816    0.515180   -0.016290
  N      2.820076    1.688712    0.026067
  H      2.785584   -0.566916   -0.055161
  N      0.564302   -2.102216   -0.015625
  N     -0.556770   -2.096769    0.015640
  C     -2.794708    0.521704    0.015945
  N     -2.837823    1.694581   -0.025712
  H     -2.750869   -0.559701    0.054146
    8
 TRAJECTORY GEOMETRY    -296.033676
  C      2.801501    0.515642   -0.016063
  N      2.815944    1.689219    0.025824
  H      2.784992   -0.566486   -0.054514
  N      0.564249   -2.102704   -0.015573
  N     -0.556829   -2.097666    0.015497
  C     -2.792976    0.521919    0.015975
  N     -2.832947    1.694907   -0.025644
  H     -2.752120   -0.559597    0.054132
    8
 TRAJECTORY GEOMETRY    -296.033671
  C      2.799232    0.516210   -0.015964
  N      2.811801    1.689817    0.025637
  H      2.784625   -0.565969   -0.054147
  N      0.564127   -2.103439   -0.015344
  N     -0.556974   -2.098601    0.015272
  C     -2.790995    0.522190    0.015864
  N     -2.828208    1.695279   -0.025451
  H     -2.752926   -0.559447    0.053746
    8
 TRAJECTORY GEOMETRY    -296.033667
  C      2.797044    0.516773   -0.015825
  N      2.807606    1.690402    0.025432
  H      2.784120   -0.565427   -0.053707
  N      0.564025   -2.104194   -0.015180
  N     -0.557081   -2.099570    0.015090
  C     -2.789135    0.522498    0.015774
  N     -2.823447    1.695680   -0.025279
  H     -2.753523   -0.559211    0.053414
    8
 TRAJECTORY GEOMETRY    -296.033663
  C      2.794917    0.517257   -0.015634
  N      2.803350    1.690948    0.025187
  H      2.783706   -0.564988   -0.053122
  N      0.563894   -2.104856   -0.015129
  N     -0.557224   -2.100332    0.015040
  C     -2.787231    0.522699    0.015580
  N     -2.818662    1.695996   -0.025033
  H     -2.754074   -0.559118    0.052828
    8
 TRAJECTORY GEOMETRY    -296.033658
  C      2.792691    0.517813   -0.015474
  N      2.799152    1.691513    0.024963
  H      2.783578   -0.564452   -0.052613
  N      0.563805   -2.105600   -0.015005
  N     -0.557311   -2.101269    0.014909
  C     -2.785336    0.523014    0.015445
  N     -2.813925    1.696376   -0.024829
  H     -2.755099   -0.558894    0.052382
    8
 TRAJECTORY GEOMETRY    -296.033654
  C      2.790539    0.518324   -0.015367
  N      2.794875    1.692061    0.024760
  H      2.783311   -0.563970   -0.052208
  N      0.563754   -2.106348   -0.014773
  N     -0.557394   -2.102187    0.014692
  C     -2.783447    0.523333    0.015296
  N     -2.809221    1.696792   -0.024601
  H     -2.755808   -0.558666    0.051875
    8
 TRAJECTORY GEOMETRY    -296.033649
  C      2.788374    0.518854   -0.015245
  N      2.790623    1.692585    0.024556
  H      2.782956   -0.563446   -0.051787
  N      0.563705   -2.107061   -0.014574
  N     -0.557454   -2.103136    0.014495
  C     -2.781652    0.523676    0.015170
  N     -2.804463    1.697188   -0.024397
  H     -2.756620   -0.558387    0.051465
    8
 TRAJECTORY GEOMETRY    -296.033645
  C      2.786090    0.519345   -0.015098
  N      2.786394    1.693088    0.024339
  H      2.782584   -0.562974   -0.051329
  N      0.563622   -2.107723   -0.014410
  N     -0.557527   -2.103972    0.014320
  C     -2.779651    0.523960    0.015056
  N     -2.799763    1.697531   -0.024203
  H     -2.757303   -0.558159    0.051055
    8
 TRAJECTORY GEOMETRY    -296.033641
  C      2.783845    0.519849   -0.014885
  N      2.782188    1.693618    0.024071
  H      2.782234   -0.562493   -0.050659
  N      0.563527   -2.108390   -0.014363
  N     -0.557639   -2.104812    0.014275
  C     -2.777714    0.524220    0.014835
  N     -2.795014    1.697865   -0.023930
  H     -2.758008   -0.557964    0.050393
    8
 TRAJECTORY GEOMETRY    -296.033636
  C      2.781709    0.520371   -0.014723
  N      2.777894    1.694144    0.023842
  H      2.782148   -0.561981   -0.050116
  N      0.563449   -2.109138   -0.014243
  N     -0.557716   -2.105699    0.014151
  C     -2.775803    0.524556    0.014684
  N     -2.790314    1.698245   -0.023711
  H     -2.758759   -0.557687    0.049902
    8
 TRAJECTORY GEOMETRY    -296.033632
  C      2.779566    0.520897   -0.014557
  N      2.773596    1.694676    0.023614
  H      2.781956   -0.561469   -0.049619
  N      0.563367   -2.109887   -0.014100
  N     -0.557813   -2.106563    0.013990
  C     -2.773852    0.524874    0.014561
  N     -2.785623    1.698606   -0.023509
  H     -2.759310   -0.557406    0.049497
    8
 TRAJECTORY GEOMETRY    -296.033628
  C      2.777406    0.521428   -0.014408
  N      2.769338    1.695205    0.023412
  H      2.781733   -0.560920   -0.049158
  N      0.563257   -2.110609   -0.014050
  N     -0.557925   -2.107407    0.013949
  C     -2.771919    0.525172    0.014391
  N     -2.780886    1.698934   -0.023291
  H     -2.759990   -0.557154    0.048972
    8
 TRAJECTORY GEOMETRY    -296.033623
  C      2.775120    0.521909   -0.014138
  N      2.765121    1.695693    0.023091
  H      2.781242   -0.560461   -0.048354
  N      0.563089   -2.111224   -0.013909
  N     -0.558102   -2.108060    0.013748
  C     -2.769706    0.525360    0.014283
  N     -2.776222    1.699157   -0.023078
  H     -2.760067   -0.556990    0.048566
    8
 TRAJECTORY GEOMETRY    -296.033619
  C      2.773027    0.522397   -0.014014
  N      2.760776    1.696176    0.022894
  H      2.781154   -0.559977   -0.047973
  N      0.563039   -2.111922   -0.013762
  N     -0.558158   -2.108918    0.013615
  C     -2.767849    0.525699    0.014132
  N     -2.771507    1.699523   -0.022860
  H     -2.760877   -0.556675    0.048031
    8
 TRAJECTORY GEOMETRY    -296.033614
  C      2.770966    0.522887   -0.013872
  N      2.756382    1.696640    0.022675
  H      2.781327   -0.559466   -0.047457
  N      0.562990   -2.112657   -0.013575
  N     -0.558223   -2.109738    0.013411
  C     -2.765934    0.526052    0.014025
  N     -2.766845    1.699889   -0.022668
  H     -2.761502   -0.556348    0.047701
    8
 TRAJECTORY GEOMETRY    -296.033610
  C      2.768846    0.523371   -0.013717
  N      2.752034    1.697107    0.022456
  H      2.781298   -0.558967   -0.046965
  N      0.562921   -2.113344   -0.013441
  N     -0.558298   -2.110536    0.013267
  C     -2.763990    0.526372    0.013898
  N     -2.762154    1.700216   -0.022467
  H     -2.762165   -0.556041    0.047272
    8
 TRAJECTORY GEOMETRY    -296.033605
  C      2.766698    0.523848   -0.013566
  N      2.747688    1.697565    0.022241
  H      2.781255   -0.558472   -0.046494
  N      0.562867   -2.114029   -0.013305
  N     -0.558361   -2.111337    0.013123
  C     -2.762036    0.526706    0.013771
  N     -2.757476    1.700550   -0.022268
  H     -2.762837   -0.555724    0.046847
    8
 TRAJECTORY GEOMETRY    -296.033601
  C      2.764589    0.524296   -0.013471
  N      2.743276    1.697981    0.022058
  H      2.781202   -0.558005   -0.046129
  N      0.562854   -2.114705   -0.013060
  N     -0.558386   -2.112132    0.012873
  C     -2.760108    0.527066    0.013690
  N     -2.752831    1.700909   -0.022094
  H     -2.763354   -0.555355    0.046527
    8
 TRAJECTORY GEOMETRY    -296.033596
  C      2.762448    0.524768   -0.013335
  N      2.738900    1.698414    0.021853
  H      2.781137   -0.557504   -0.045677
  N      0.562814   -2.115385   -0.012934
  N     -0.558436   -2.112927    0.012749
  C     -2.758141    0.527414    0.013562
  N     -2.748175    1.701244   -0.021902
  H     -2.763871   -0.555010    0.046115
    8
 TRAJECTORY GEOMETRY    -296.033592
  C      2.760354    0.525239   -0.013190
  N      2.734514    1.698837    0.021643
  H      2.781097   -0.556998   -0.045209
  N      0.562777   -2.116061   -0.012813
  N     -0.558468   -2.113739    0.012625
  C     -2.756262    0.527784    0.013427
  N     -2.743485    1.701583   -0.021698
  H     -2.764558   -0.554635    0.045659
    8
 TRAJECTORY GEOMETRY    -296.033587
  C      2.758722    0.525776   -0.013072
  N      2.729878    1.699327    0.021488
  H      2.782383   -0.556405   -0.044841
  N      0.562757   -2.117082   -0.012721
  N     -0.558503   -2.114620    0.012480
  C     -2.754466    0.528290    0.013445
  N     -2.738969    1.702077   -0.021632
  H     -2.765381   -0.554105    0.045648
    8
 TRAJECTORY GEOMETRY    -296.033583
  C      2.756784    0.526318   -0.012991
  N      2.725495    1.699798    0.021309
  H      2.782802   -0.555829   -0.044471
  N      0.562655   -2.117797   -0.012471
  N     -0.558632   -2.115428    0.012237
  C     -2.752649    0.528612    0.013334
  N     -2.734221    1.702373   -0.021435
  H     -2.766225   -0.553735    0.045309
    8
 TRAJECTORY GEOMETRY    -296.033579
  C      2.754037    0.526969   -0.013442
  N      2.721874    1.700406    0.021648
  H      2.780464   -0.555141   -0.045711
  N      0.562397   -2.118203   -0.012324
  N     -0.558877   -2.116383    0.012307
  C     -2.750560    0.528736    0.013211
  N     -2.729342    1.702459   -0.021388
  H     -2.766532   -0.553594    0.044982
    8
 TRAJECTORY GEOMETRY    -296.033574
  C      2.751959    0.527440   -0.013342
  N      2.717475    1.700824    0.021454
  H      2.780753   -0.554611   -0.045295
  N      0.562318   -2.118876   -0.012114
  N     -0.558960   -2.117102    0.012115
  C     -2.748556    0.529070    0.013058
  N     -2.724689    1.702733   -0.021160
  H     -2.767224   -0.553227    0.044474
    8
 TRAJECTORY GEOMETRY    -296.033569
  C      2.749777    0.527862   -0.013233
  N      2.713077    1.701188    0.021264
  H      2.780823   -0.554133   -0.044932
  N      0.562277   -2.119470   -0.011915
  N     -0.559034   -2.117766    0.011922
  C     -2.746464    0.529384    0.012937
  N     -2.720071    1.702989   -0.020962
  H     -2.767684   -0.552857    0.044059
    8
 TRAJECTORY GEOMETRY    -296.033565
  C      2.747314    0.528271   -0.013038
  N      2.708797    1.701562    0.021029
  H      2.779876   -0.553681   -0.044318
  N      0.562325   -2.120083   -0.011803
  N     -0.558972   -2.118621    0.011745
  C     -2.744370    0.529791    0.012915
  N     -2.715516    1.703373   -0.020845
  H     -2.767681   -0.552424    0.043922
    8
 TRAJECTORY GEOMETRY    -296.033560
  C      2.745284    0.528733   -0.012902
  N      2.704342    1.701947    0.020822
  H      2.780140   -0.553158   -0.043867
  N      0.562328   -2.120773   -0.011659
  N     -0.558984   -2.119431    0.011597
  C     -2.742510    0.530208    0.012788
  N     -2.710866    1.703717   -0.020643
  H     -2.768513   -0.551950    0.043482
    8
 TRAJECTORY GEOMETRY    -296.033556
  C      2.743126    0.529129   -0.012792
  N      2.699911    1.702275    0.020637
  H      2.780044   -0.552722   -0.043411
  N      0.562321   -2.121315   -0.011506
  N     -0.559009   -2.120122    0.011442
  C     -2.740516    0.530544    0.012677
  N     -2.706223    1.703990   -0.020459
  H     -2.768965   -0.551556    0.043117
    8
 TRAJECTORY GEOMETRY    -296.033551
  C      2.741005    0.529564   -0.012650
  N      2.695498    1.702635    0.020434
  H      2.780146   -0.552218   -0.043062
  N      0.562279   -2.121914   -0.011372
  N     -0.559036   -2.120828    0.011307
  C     -2.738571    0.530886    0.012550
  N     -2.701551    1.704255   -0.020262
  H     -2.769638   -0.551150    0.042673
    8
 TRAJECTORY GEOMETRY    -296.033546
  C      2.739101    0.530015   -0.012537
  N      2.690996    1.702976    0.020195
  H      2.780710   -0.551650   -0.042572
  N      0.562125   -2.122521   -0.010986
  N     -0.559225   -2.121319    0.010917
  C     -2.736395    0.531125    0.012446
  N     -2.696971    1.704415   -0.020029
  H     -2.769762   -0.550841    0.042219
    8
 TRAJECTORY GEOMETRY    -296.033542
  C      2.737068    0.530427   -0.012450
  N      2.686515    1.703299    0.020022
  H      2.780748   -0.551181   -0.042256
  N      0.562139   -2.123102   -0.010753
  N     -0.559210   -2.122072    0.010683
  C     -2.734581    0.531518    0.012355
  N     -2.692291    1.704720   -0.019855
  H     -2.770368   -0.550365    0.041975
    8
 TRAJECTORY GEOMETRY    -296.033537
  C      2.735262    0.531021   -0.012389
  N      2.682124    1.703794    0.019939
  H      2.781388   -0.550474   -0.042094
  N      0.561988   -2.123840   -0.010726
  N     -0.559383   -2.122892    0.010619
  C     -2.732841    0.531859    0.012404
  N     -2.687482    1.704955   -0.019843
  H     -2.771585   -0.549932    0.041986
    8
 TRAJECTORY GEOMETRY    -296.033533
  C      2.733516    0.531192   -0.012073
  N      2.677359    1.703853    0.019548
  H      2.782433   -0.550204   -0.041138
  N      0.562072   -2.124219   -0.010715
  N     -0.559282   -2.123156    0.010642
  C     -2.731089    0.532155    0.012001
  N     -2.682926    1.705148   -0.019395
  H     -2.772391   -0.549562    0.040843
    8
 TRAJECTORY GEOMETRY    -296.033528
  C      2.731326    0.531561   -0.011949
  N      2.672915    1.704104    0.019360
  H      2.782425   -0.549735   -0.040720
  N      0.562082   -2.124697   -0.010639
  N     -0.559277   -2.123761    0.010582
  C     -2.729103    0.532474    0.011833
  N     -2.678280    1.705383   -0.019178
  H     -2.773011   -0.549155    0.040299
    8
 TRAJECTORY GEOMETRY    -296.033523
  C      2.729338    0.531971   -0.011828
  N      2.668399    1.704407    0.019128
  H      2.782912   -0.549215   -0.040224
  N      0.562105   -2.125292   -0.010351
  N     -0.559275   -2.124475    0.010301
  C     -2.727259    0.532876    0.011682
  N     -2.673644    1.705674   -0.018930
  H     -2.773836   -0.548647    0.039848
    8
 TRAJECTORY GEOMETRY    -296.033519
  C      2.727319    0.532393   -0.011718
  N      2.663894    1.704693    0.018943
  H      2.783044   -0.548703   -0.039875
  N      0.562088   -2.125859   -0.010164
  N     -0.559289   -2.125134    0.010110
  C     -2.725348    0.533248    0.011596
  N     -2.668989    1.705916   -0.018759
  H     -2.774341   -0.548176    0.039470
    8
 TRAJECTORY GEOMETRY    -296.033514
  C      2.725109    0.532876   -0.011568
  N      2.659587    1.705071    0.018676
  H      2.782792   -0.548109   -0.039343
  N      0.562054   -2.126435   -0.009844
  N     -0.559340   -2.125940    0.009804
  C     -2.723407    0.533620    0.011411
  N     -2.664303    1.706164   -0.018467
  H     -2.774997   -0.547688    0.038830
    8
 TRAJECTORY GEOMETRY    -296.033509
  C      2.723108    0.533299   -0.011472
  N      2.655067    1.705360    0.018496
  H      2.783198   -0.547554   -0.038996
  N      0.562050   -2.127030   -0.009648
  N     -0.559356   -2.126608    0.009618
  C     -2.721477    0.534009    0.011301
  N     -2.659675    1.706418   -0.018275
  H     -2.775780   -0.547168    0.038351
    8
 TRAJECTORY GEOMETRY    -296.033504
  C      2.721110    0.533716   -0.011369
  N      2.650547    1.705633    0.018318
  H      2.783422   -0.547034   -0.038635
  N      0.562034   -2.127590   -0.009475
  N     -0.559369   -2.127246    0.009448
  C     -2.719593    0.534379    0.011179
  N     -2.655014    1.706652   -0.018086
  H     -2.776205   -0.546696    0.038048
    8
 TRAJECTORY GEOMETRY    -296.033500
  C      2.718926    0.534022   -0.011188
  N      2.646037    1.705804    0.018092
  H      2.783796   -0.546551   -0.038166
  N      0.562054   -2.128014   -0.009419
  N     -0.559371   -2.127697    0.009385
  C     -2.717490    0.534680    0.011026
  N     -2.650441    1.706819   -0.017876
  H     -2.776731   -0.546246    0.037574
    8
 TRAJECTORY GEOMETRY    -296.033495
  C      2.717046    0.534682   -0.010822
  N      2.641677    1.706330    0.017690
  H      2.783899   -0.545808   -0.037043
  N      0.561866   -2.129104   -0.009748
  N     -0.559538   -2.128416    0.009812
  C     -2.715298    0.535100    0.010376
  N     -2.646028    1.707141   -0.017285
  H     -2.776364   -0.545751    0.035827
    8
 TRAJECTORY GEOMETRY    -296.033490
  C      2.715041    0.535121   -0.010649
  N      2.637210    1.706621    0.017415
  H      2.784210   -0.545239   -0.036429
  N      0.561826   -2.129647   -0.009453
  N     -0.559592   -2.129063    0.009496
  C     -2.713401    0.535445    0.010261
  N     -2.641347    1.707344   -0.017049
  H     -2.777080   -0.545266    0.035376
    8
 TRAJECTORY GEOMETRY    -296.033486
  C      2.713131    0.535560   -0.010623
  N      2.632659    1.706897    0.017287
  H      2.785154   -0.544592   -0.036167
  N      0.561811   -2.130261   -0.009186
  N     -0.559628   -2.129713    0.009243
  C     -2.711533    0.535850    0.010189
  N     -2.636707    1.707572   -0.016894
  H     -2.778042   -0.544705    0.035105
    8
 TRAJECTORY GEOMETRY    -296.033481
  C      2.711269    0.535987   -0.010357
  N      2.628075    1.707143    0.017045
  H      2.785448   -0.544031   -0.035551
  N      0.561816   -2.130873   -0.009413
  N     -0.559598   -2.130340    0.009435
  C     -2.709772    0.536272    0.010031
  N     -2.632044    1.707809   -0.016720
  H     -2.778731   -0.544137    0.034630
    8
 TRAJECTORY GEOMETRY    -296.033476
  C      2.709445    0.536472   -0.010315
  N      2.623480    1.707424    0.016909
  H      2.786144   -0.543390   -0.035357
  N      0.561767   -2.131549   -0.009161
  N     -0.559665   -2.130974    0.009204
  C     -2.707844    0.536679    0.009933
  N     -2.627440    1.708039   -0.016546
  H     -2.779231   -0.543553    0.034301
    8
 TRAJECTORY GEOMETRY    -296.033471
  C      2.707643    0.536907   -0.010166
  N      2.618865    1.707657    0.016719
  H      2.786912   -0.542770   -0.034868
  N      0.561812   -2.132163   -0.009144
  N     -0.559621   -2.131677    0.009175
  C     -2.706196    0.537149    0.009813
  N     -2.622760    1.708308   -0.016375
  H     -2.780347   -0.542906    0.033905
    8
 TRAJECTORY GEOMETRY    -296.033466
  C      2.705599    0.537353   -0.010055
  N      2.614429    1.707927    0.016511
  H      2.787091   -0.542153   -0.034487
  N      0.561681   -2.132637   -0.008836
  N     -0.559763   -2.132168    0.008852
  C     -2.704086    0.537401    0.009738
  N     -2.618099    1.708384   -0.016188
  H     -2.780686   -0.542499    0.033573
    8
 TRAJECTORY GEOMETRY    -296.033462
  C      2.703560    0.537736   -0.009993
  N      2.609902    1.708114    0.016391
  H      2.787392   -0.541601   -0.034262
  N      0.561623   -2.133072   -0.008679
  N     -0.559822   -2.132622    0.008681
  C     -2.702048    0.537699    0.009710
  N     -2.613454    1.708480   -0.016091
  H     -2.781049   -0.542011    0.033456
    8
 TRAJECTORY GEOMETRY    -296.033457
  C      2.701605    0.538165   -0.009914
  N      2.605343    1.708316    0.016244
  H      2.787807   -0.540978   -0.033947
  N      0.561601   -2.133603   -0.008537
  N     -0.559844   -2.133187    0.008545
  C     -2.700120    0.538067    0.009619
  N     -2.608815    1.708658   -0.015934
  H     -2.781660   -0.541464    0.033090
    8
 TRAJECTORY GEOMETRY    -296.033452
  C      2.699694    0.538596   -0.009756
  N      2.600764    1.708557    0.016048
  H      2.788418   -0.540347   -0.033494
  N      0.561594   -2.134222   -0.008559
  N     -0.559859   -2.133776    0.008574
  C     -2.698230    0.538482    0.009441
  N     -2.604193    1.708865   -0.015724
  H     -2.782339   -0.540852    0.032561
    8
 TRAJECTORY GEOMETRY    -296.033447
  C      2.697681    0.538992   -0.009653
  N      2.596219    1.708745    0.015917
  H      2.788709   -0.539785   -0.033179
  N      0.561558   -2.134704   -0.008549
  N     -0.559894   -2.134258    0.008547
  C     -2.696245    0.538820    0.009380
  N     -2.599547    1.708986   -0.015621
  H     -2.782738   -0.540341    0.032383
    8
 TRAJECTORY GEOMETRY    -296.033442
  C      2.695792    0.539415   -0.009600
  N      2.591650    1.708930    0.015798
  H      2.789515   -0.539134   -0.032991
  N      0.561480   -2.135190   -0.008410
  N     -0.559981   -2.134692    0.008420
  C     -2.694286    0.539125    0.009296
  N     -2.594878    1.709063   -0.015480
  H     -2.783474   -0.539819    0.032083
    8
 TRAJECTORY GEOMETRY    -296.033438
  C      2.693799    0.539795   -0.009583
  N      2.587076    1.709096    0.015700
  H      2.789860   -0.538535   -0.032887
  N      0.561409   -2.135661   -0.008124
  N     -0.560075   -2.135072    0.008118
  C     -2.692110    0.539415    0.009322
  N     -2.590324    1.709148   -0.015408
  H     -2.783415   -0.539343    0.032052
    8
 TRAJECTORY GEOMETRY    -296.033433
  C      2.692104    0.540432   -0.009022
  N      2.582553    1.709484    0.015110
  H      2.790653   -0.537698   -0.031228
  N      0.561457   -2.136668   -0.007976
  N     -0.560026   -2.136102    0.007770
  C     -2.690503    0.540098    0.009305
  N     -2.585804    1.709591   -0.015186
  H     -2.784469   -0.538442    0.031818
    8
 TRAJECTORY GEOMETRY    -296.033428
  C      2.690016    0.540818   -0.008910
  N      2.578068    1.709644    0.014960
  H      2.790873   -0.537095   -0.030865
  N      0.561429   -2.137093   -0.008039
  N     -0.560050   -2.136562    0.007866
  C     -2.688557    0.540423    0.009101
  N     -2.581115    1.709671   -0.014976
  H     -2.785131   -0.537877    0.031247
    8
 TRAJECTORY GEOMETRY    -296.033423
  C      2.688234    0.541319   -0.008832
  N      2.573499    1.709881    0.014812
  H      2.791643   -0.536361   -0.030565
  N      0.561377   -2.137680   -0.007854
  N     -0.560108   -2.137187    0.007665
  C     -2.686799    0.540839    0.009065
  N     -2.576400    1.709811   -0.014855
  H     -2.786105   -0.537223    0.031047
    8
 TRAJECTORY GEOMETRY    -296.033418
  C      2.686379    0.541738   -0.008668
  N      2.568890    1.710037    0.014608
  H      2.792355   -0.535682   -0.030069
  N      0.561355   -2.138198   -0.007847
  N     -0.560131   -2.137673    0.007649
  C     -2.684944    0.541213    0.008925
  N     -2.571740    1.709933   -0.014668
  H     -2.786872   -0.536589    0.030600
    8
 TRAJECTORY GEOMETRY    -296.033413
  C      2.684326    0.542004   -0.008408
  N      2.564337    1.710058    0.014395
  H      2.792590   -0.535216   -0.029450
  N      0.561495   -2.138450   -0.008138
  N     -0.559987   -2.138167    0.007882
  C     -2.683345    0.541631    0.008829
  N     -2.567008    1.710040   -0.014565
  H     -2.788136   -0.535926    0.030353
    8
 TRAJECTORY GEOMETRY    -296.033408
  C      2.682502    0.542450   -0.008253
  N      2.559727    1.710213    0.014207
  H      2.793316   -0.534494   -0.028938
  N      0.561492   -2.138978   -0.008182
  N     -0.559992   -2.138728    0.007920
  C     -2.681579    0.542055    0.008682
  N     -2.562326    1.710175   -0.014384
  H     -2.789077   -0.535219    0.029924
    8
 TRAJECTORY GEOMETRY    -296.033403
  C      2.680518    0.542808   -0.008118
  N      2.555166    1.710305    0.013957
  H      2.793807   -0.533888   -0.028477
  N      0.561420   -2.139357   -0.007914
  N     -0.560077   -2.138996    0.007686
  C     -2.679481    0.542304    0.008459
  N     -2.557726    1.710180   -0.014074
  H     -2.789289   -0.534733    0.029225
    8
 TRAJECTORY GEOMETRY    -296.033398
  C      2.678231    0.543270   -0.008030
  N      2.550781    1.710557    0.013715
  H      2.793449   -0.533234   -0.028069
  N      0.561557   -2.140010   -0.007601
  N     -0.559940   -2.139920    0.007466
  C     -2.677597    0.542922    0.008115
  N     -2.553198    1.710520   -0.013660
  H     -2.789928   -0.533879    0.028166
    8
 TRAJECTORY GEOMETRY    -296.033393
  C      2.676341    0.543673   -0.007906
  N      2.546154    1.710661    0.013526
  H      2.794207   -0.532544   -0.027642
  N      0.561530   -2.140485   -0.007502
  N     -0.559974   -2.140328    0.007369
  C     -2.675639    0.543271    0.007983
  N     -2.548583    1.710609   -0.013468
  H     -2.790511   -0.533271    0.027764
    8
 TRAJECTORY GEOMETRY    -296.033388
  C      2.674263    0.543961   -0.007924
  N      2.541686    1.710683    0.013419
  H      2.794406   -0.531992   -0.027635
  N      0.561389   -2.140577   -0.007111
  N     -0.560124   -2.140430    0.007018
  C     -2.673450    0.543371    0.007902
  N     -2.543927    1.710432   -0.013290
  H     -2.790639   -0.532920    0.027420
    8
 TRAJECTORY GEOMETRY    -296.033384
  C      2.672298    0.544303   -0.007823
  N      2.537120    1.710718    0.013255
  H      2.794637   -0.531425   -0.027176
  N      0.561348   -2.140803   -0.007027
  N     -0.560162   -2.140749    0.006933
  C     -2.671530    0.543639    0.007791
  N     -2.539220    1.710388   -0.013123
  H     -2.791201   -0.532379    0.027047
    8
 TRAJECTORY GEOMETRY    -296.033379
  C      2.670347    0.544677   -0.007733
  N      2.532540    1.710802    0.013098
  H      2.795109   -0.530761   -0.026901
  N      0.561381   -2.141187   -0.006868
  N     -0.560143   -2.141255    0.006772
  C     -2.669742    0.544043    0.007715
  N     -2.534525    1.710477   -0.012975
  H     -2.792074   -0.531691    0.026755
    8
 TRAJECTORY GEOMETRY    -296.033373
  C      2.668453    0.545072   -0.007635
  N      2.527921    1.710877    0.012945
  H      2.795802   -0.530072   -0.026587
  N      0.561370   -2.141600   -0.006769
  N     -0.560155   -2.141683    0.006670
  C     -2.667865    0.544421    0.007628
  N     -2.529867    1.710527   -0.012829
  H     -2.792802   -0.531004    0.026454
    8
 TRAJECTORY GEOMETRY    -296.033368
  C      2.666635    0.545475   -0.007558
  N      2.523300    1.710926    0.012828
  H      2.796509   -0.529353   -0.026358
  N      0.561253   -2.141948   -0.006722
  N     -0.560261   -2.141913    0.006623
  C     -2.665875    0.544673    0.007551
  N     -2.525195    1.710452   -0.012711
  H     -2.793202   -0.530474    0.026204
    8
 TRAJECTORY GEOMETRY    -296.033363
  C      2.664706    0.545825   -0.007474
  N      2.518672    1.710956    0.012680
  H      2.797129   -0.528687   -0.026038
  N      0.561266   -2.142307   -0.006610
  N     -0.560262   -2.142279    0.006517
  C     -2.663965    0.545030    0.007449
  N     -2.520558    1.710490   -0.012550
  H     -2.793902   -0.529802    0.025859
    8
 TRAJECTORY GEOMETRY    -296.033358
  C      2.662700    0.546210   -0.007373
  N      2.514122    1.711030    0.012523
  H      2.797637   -0.527991   -0.025677
  N      0.561254   -2.142659   -0.006503
  N     -0.560284   -2.142701    0.006400
  C     -2.662044    0.545384    0.007371
  N     -2.515878    1.710502   -0.012409
  H     -2.794739   -0.529115    0.025591
    8
 TRAJECTORY GEOMETRY    -296.033353
  C      2.660827    0.546606   -0.007303
  N      2.509515    1.711063    0.012348
  H      2.798416   -0.527293   -0.025390
  N      0.561150   -2.143008   -0.006259
  N     -0.560380   -2.142927    0.006189
  C     -2.659983    0.545639    0.007215
  N     -2.511259    1.710440   -0.012175
  H     -2.795176   -0.528544    0.025055
    8
 TRAJECTORY GEOMETRY    -296.033348
  C      2.658964    0.547009   -0.007181
  N      2.504892    1.711108    0.012164
  H      2.798871   -0.526570   -0.024990
  N      0.561120   -2.143407   -0.006154
  N     -0.560422   -2.143266    0.006082
  C     -2.658097    0.545992    0.007096
  N     -2.506589    1.710434   -0.011994
  H     -2.795582   -0.527916    0.024665
    8
 TRAJECTORY GEOMETRY    -296.033343
  C      2.657000    0.547393   -0.007082
  N      2.500305    1.711162    0.012006
  H      2.799444   -0.525863   -0.024663
  N      0.561100   -2.143778   -0.006042
  N     -0.560445   -2.143645    0.005971
  C     -2.656152    0.546342    0.006996
  N     -2.501938    1.710444   -0.011835
  H     -2.796240   -0.527230    0.024346
    8
 TRAJECTORY GEOMETRY    -296.033338
  C      2.655106    0.547767   -0.006990
  N      2.495672    1.711173    0.011858
  H      2.800168   -0.525137   -0.024340
  N      0.561104   -2.144137   -0.005953
  N     -0.560452   -2.143999    0.005883
  C     -2.654269    0.546710    0.006902
  N     -2.497286    1.710449   -0.011684
  H     -2.797056   -0.526502    0.023996
    8
 TRAJECTORY GEOMETRY    -296.033333
  C      2.653280    0.548166   -0.006899
  N      2.491013    1.711184    0.011703
  H      2.800967   -0.524388   -0.024023
  N      0.561055   -2.144525   -0.005830
  N     -0.560500   -2.144282    0.005765
  C     -2.652327    0.547047    0.006793
  N     -2.492653    1.710421   -0.011516
  H     -2.797532   -0.525842    0.023647
    8
 TRAJECTORY GEOMETRY    -296.033328
  C      2.651311    0.548561   -0.006690
  N      2.486345    1.711202    0.011486
  H      2.801511   -0.523654   -0.023446
  N      0.561102   -2.145044   -0.005868
  N     -0.560452   -2.144703    0.005748
  C     -2.650305    0.547508    0.006737
  N     -2.488144    1.710542   -0.011401
  H     -2.797856   -0.525064    0.023439
    8
 TRAJECTORY GEOMETRY    -296.033322
  C      2.649436    0.548923   -0.006629
  N      2.481695    1.711162    0.011369
  H      2.802366   -0.522917   -0.023168
  N      0.561091   -2.145341   -0.005793
  N     -0.560463   -2.144991    0.005681
  C     -2.648403    0.547855    0.006660
  N     -2.483495    1.710493   -0.011271
  H     -2.798714   -0.524327    0.023056
    8
 TRAJECTORY GEOMETRY    -296.033317
  C      2.647438    0.549243   -0.006432
  N      2.476992    1.711099    0.011202
  H      2.802546   -0.522275   -0.022689
  N      0.561375   -2.145815   -0.005902
  N     -0.560178   -2.145706    0.005702
  C     -2.646821    0.548559    0.006697
  N     -2.478963    1.710788   -0.011266
  H     -2.799474   -0.523296    0.023253
    8
 TRAJECTORY GEOMETRY    -296.033312
  C      2.645577    0.549623   -0.006310
  N      2.472336    1.711075    0.011030
  H      2.803310   -0.521506   -0.022299
  N      0.561422   -2.146165   -0.005814
  N     -0.560141   -2.146105    0.005600
  C     -2.645052    0.548984    0.006615
  N     -2.474298    1.710796   -0.011120
  H     -2.800424   -0.522486    0.022955
    8
 TRAJECTORY GEOMETRY    -296.033307
  C      2.643844    0.550068   -0.006204
  N      2.467658    1.711092    0.010887
  H      2.804030   -0.520703   -0.022003
  N      0.561414   -2.146592   -0.005764
  N     -0.560158   -2.146513    0.005537
  C     -2.643315    0.549411    0.006541
  N     -2.469605    1.710791   -0.010996
  H     -2.801092   -0.521715    0.022729
    8
 TRAJECTORY GEOMETRY    -296.033302
  C      2.641737    0.550123   -0.006309
  N      2.462955    1.710729    0.010895
  H      2.804753   -0.520221   -0.022169
  N      0.561580   -2.146485   -0.005687
  N     -0.559971   -2.146517    0.005596
  C     -2.641353    0.549706    0.006268
  N     -2.465119    1.710700   -0.010752
  H     -2.801975   -0.520992    0.021992
    8
 TRAJECTORY GEOMETRY    -296.033296
  C      2.640147    0.550591   -0.006207
  N      2.458219    1.710714    0.010740
  H      2.806183   -0.519276   -0.021822
  N      0.561537   -2.146934   -0.005533
  N     -0.560040   -2.146855    0.005405
  C     -2.639556    0.550106    0.006261
  N     -2.460480    1.710666   -0.010663
  H     -2.802978   -0.520167    0.021950
    8
 TRAJECTORY GEOMETRY    -296.033291
  C      2.638003    0.550839   -0.006103
  N      2.453681    1.710605    0.010594
  H      2.805994   -0.518742   -0.021431
  N      0.561549   -2.147011   -0.005510
  N     -0.560016   -2.147017    0.005378
  C     -2.637535    0.550360    0.006126
  N     -2.455830    1.710537   -0.010506
  H     -2.803371   -0.519541    0.021821
    8
 TRAJECTORY GEOMETRY    -296.033286
  C      2.636313    0.551313   -0.006059
  N      2.449012    1.710594    0.010497
  H      2.807264   -0.517779   -0.021326
  N      0.561525   -2.147429   -0.005434
  N     -0.560047   -2.147417    0.005331
  C     -2.635870    0.550803    0.006067
  N     -2.451110    1.710483   -0.010382
  H     -2.804326   -0.518682    0.021145
    8
 TRAJECTORY GEOMETRY    -296.033281
  C      2.634680    0.551714   -0.005991
  N      2.444280    1.710497    0.010346
  H      2.808233   -0.516948   -0.021014
  N      0.561407   -2.147725   -0.005173
  N     -0.560174   -2.147465    0.005045
  C     -2.633858    0.551032    0.006057
  N     -2.446512    1.710313   -0.010275
  H     -2.804541   -0.518092    0.021098
    8
 TRAJECTORY GEOMETRY    -296.033275
  C      2.632755    0.552074   -0.005927
  N      2.439666    1.710412    0.010220
  H      2.809025   -0.516166   -0.020786
  N      0.561375   -2.147958   -0.005044
  N     -0.560207   -2.147663    0.004921
  C     -2.631907    0.551343    0.005973
  N     -2.441856    1.710180   -0.010133
  H     -2.805316   -0.517362    0.020817
    8
 TRAJECTORY GEOMETRY    -296.033270
  C      2.630894    0.552456   -0.005858
  N      2.435027    1.710327    0.010087
  H      2.809665   -0.515358   -0.020523
  N      0.561367   -2.148222   -0.004922
  N     -0.560225   -2.147920    0.004808
  C     -2.630053    0.551701    0.005883
  N     -2.437178    1.710071   -0.009990
  H     -2.806059   -0.516559    0.020550
    8
 TRAJECTORY GEOMETRY    -296.033265
  C      2.629004    0.552863   -0.005704
  N      2.430420    1.710275    0.009917
  H      2.810340   -0.514529   -0.020110
  N      0.561411   -2.148523   -0.004922
  N     -0.560178   -2.148348    0.004761
  C     -2.628375    0.552147    0.005861
  N     -2.432447    1.710030   -0.009908
  H     -2.807211   -0.515654    0.020392
    8
 TRAJECTORY GEOMETRY    -296.033259
  C      2.627320    0.553297   -0.005615
  N      2.425711    1.710196    0.009783
  H      2.811377   -0.513626   -0.019805
  N      0.561422   -2.148892   -0.004885
  N     -0.560174   -2.148681    0.004729
  C     -2.626686    0.552603    0.005759
  N     -2.427758    1.709954   -0.009765
  H     -2.808224   -0.514758    0.020071
    8
 TRAJECTORY GEOMETRY    -296.033254
  C      2.625293    0.553617   -0.005531
  N      2.421122    1.710060    0.009652
  H      2.811881   -0.512876   -0.019523
  N      0.561412   -2.149046   -0.004808
  N     -0.560172   -2.148846    0.004645
  C     -2.624707    0.552906    0.005695
  N     -2.423112    1.709800   -0.009648
  H     -2.808857   -0.513993    0.019827
    8
 TRAJECTORY GEOMETRY    -296.033249
  C      2.623546    0.554060   -0.005426
  N      2.416539    1.709997    0.009482
  H      2.812780   -0.511951   -0.019217
  N      0.561325   -2.149261   -0.004713
  N     -0.560267   -2.149069    0.004567
  C     -2.622984    0.553211    0.005556
  N     -2.418314    1.709573   -0.009455
  H     -2.809959   -0.513222    0.019352
    8
 TRAJECTORY GEOMETRY    -296.033243
  C      2.621802    0.554484   -0.005295
  N      2.411856    1.709911    0.009340
  H      2.813639   -0.511072   -0.018784
  N      0.561432   -2.149635   -0.004733
  N     -0.560168   -2.149549    0.004534
  C     -2.621477    0.553772    0.005561
  N     -2.413595    1.709564   -0.009408
  H     -2.811364   -0.512136    0.019357
    8
 TRAJECTORY GEOMETRY    -296.033238
  C      2.619972    0.554863   -0.005229
  N      2.407197    1.709750    0.009242
  H      2.814294   -0.510240   -0.018595
  N      0.561439   -2.149832   -0.004684
  N     -0.560154   -2.149772    0.004476
  C     -2.619711    0.554152    0.005528
  N     -2.408893    1.709410   -0.009328
  H     -2.812133   -0.511296    0.019175
    8
 TRAJECTORY GEOMETRY    -296.033232
  C      2.618288    0.555311   -0.005144
  N      2.402516    1.709663    0.009104
  H      2.815503   -0.509259   -0.018284
  N      0.561467   -2.150175   -0.004619
  N     -0.560137   -2.150161    0.004417
  C     -2.618108    0.554632    0.005448
  N     -2.404172    1.709325   -0.009209
  H     -2.813574   -0.510259    0.018962
    8
 TRAJECTORY GEOMETRY    -296.033227
  C      2.616491    0.555556   -0.005245
  N      2.397838    1.709375    0.009116
  H      2.816505   -0.508485   -0.018488
  N      0.561455   -2.150137   -0.004509
  N     -0.560157   -2.150076    0.004420
  C     -2.616269    0.554848    0.005241
  N     -2.399502    1.709022   -0.009015
  H     -2.814533   -0.509517    0.018407
    8
 TRAJECTORY GEOMETRY    -296.033221
  C      2.614549    0.555935   -0.005230
  N      2.393218    1.709237    0.009048
  H      2.817046   -0.507648   -0.018398
  N      0.561420   -2.150354   -0.004457
  N     -0.560185   -2.150240    0.004404
  C     -2.614277    0.555179    0.005130
  N     -2.394869    1.708853   -0.008881
  H     -2.814971   -0.508762    0.018061
    8
 TRAJECTORY GEOMETRY    -296.033216
  C      2.612474    0.556236   -0.005191
  N      2.388616    1.709055    0.008924
  H      2.817231   -0.506906   -0.018226
  N      0.561479   -2.150499   -0.004336
  N     -0.560131   -2.150429    0.004336
  C     -2.612332    0.555547    0.004953
  N     -2.390251    1.708720   -0.008668
  H     -2.815413   -0.507940    0.017543
    8
 TRAJECTORY GEOMETRY    -296.033210
  C      2.610622    0.556595   -0.005119
  N      2.383970    1.708870    0.008801
  H      2.817970   -0.506049   -0.017951
  N      0.561474   -2.150658   -0.004278
  N     -0.560142   -2.150576    0.004287
  C     -2.610504    0.555899    0.004868
  N     -2.385561    1.708515   -0.008540
  H     -2.816223   -0.507063    0.017237
    8
 TRAJECTORY GEOMETRY    -296.033205
  C      2.608758    0.556976   -0.005059
  N      2.379307    1.708690    0.008699
  H      2.818720   -0.505143   -0.017738
  N      0.561490   -2.150870   -0.004257
  N     -0.560108   -2.150804    0.004280
  C     -2.608691    0.556312    0.004768
  N     -2.380897    1.708361   -0.008412
  H     -2.817081   -0.506133    0.016940
    8
 TRAJECTORY GEOMETRY    -296.033199
  C      2.606958    0.557384   -0.004969
  N      2.374637    1.708536    0.008575
  H      2.819588   -0.504220   -0.017459
  N      0.561512   -2.151115   -0.004227
  N     -0.560104   -2.151062    0.004238
  C     -2.606931    0.556733    0.004714
  N     -2.376211    1.708213   -0.008313
  H     -2.818056   -0.505176    0.016744
    8
 TRAJECTORY GEOMETRY    -296.033194
  C      2.605211    0.557782   -0.004877
  N      2.369954    1.708342    0.008441
  H      2.820530   -0.503285   -0.017178
  N      0.561514   -2.151312   -0.004191
  N     -0.560099   -2.151271    0.004204
  C     -2.605208    0.557140    0.004623
  N     -2.371508    1.708025   -0.008178
  H     -2.819072   -0.504211    0.016446
    8
 TRAJECTORY GEOMETRY    -296.033188
  C      2.603330    0.558184   -0.004864
  N      2.365329    1.708164    0.008406
  H      2.821175   -0.502340   -0.017108
  N      0.561499   -2.151488   -0.004193
  N     -0.560123   -2.151454    0.004213
  C     -2.603351    0.557512    0.004589
  N     -2.366818    1.707811   -0.008128
  H     -2.819805   -0.503341    0.016321
    8
 TRAJECTORY GEOMETRY    -296.033183
  C      2.601303    0.558491   -0.004775
  N      2.360722    1.707973    0.008259
  H      2.821673   -0.501548   -0.016706
  N      0.561486   -2.151594   -0.004094
  N     -0.560141   -2.151533    0.004100
  C     -2.601280    0.557804    0.004527
  N     -2.362225    1.707595   -0.008003
  H     -2.820221   -0.502505    0.016098
    8
 TRAJECTORY GEOMETRY    -296.033177
  C      2.599502    0.558881   -0.004679
  N      2.356048    1.707733    0.008118
  H      2.822456   -0.500589   -0.016518
  N      0.561513   -2.151743   -0.004000
  N     -0.560105   -2.151729    0.004002
  C     -2.599559    0.558227    0.004456
  N     -2.357531    1.707387   -0.007875
  H     -2.821191   -0.501531    0.015843
    8
 TRAJECTORY GEOMETRY    -296.033171
  C      2.597817    0.559276   -0.004682
  N      2.351398    1.707503    0.008075
  H      2.823505   -0.499624   -0.016438
  N      0.561499   -2.151818   -0.003978
  N     -0.560126   -2.151864    0.004017
  C     -2.597974    0.558591    0.004350
  N     -2.352739    1.707081   -0.007759
  H     -2.822546   -0.500552    0.015536
    8
 TRAJECTORY GEOMETRY    -296.033166
  C      2.595963    0.559637   -0.004609
  N      2.346740    1.707261    0.007953
  H      2.824230   -0.498716   -0.016205
  N      0.561509   -2.151941   -0.003916
  N     -0.560113   -2.151988    0.003962
  C     -2.596160    0.558969    0.004259
  N     -2.348064    1.706847   -0.007625
  H     -2.823341   -0.499622    0.015233
    8
 TRAJECTORY GEOMETRY    -296.033160
  C      2.594047    0.559978   -0.004551
  N      2.342119    1.707016    0.007855
  H      2.824821   -0.497827   -0.016000
  N      0.561518   -2.152005   -0.003879
  N     -0.560107   -2.152089    0.003932
  C     -2.594323    0.559317    0.004184
  N     -2.343372    1.706580   -0.007517
  H     -2.824205   -0.498681    0.014996
    8
 TRAJECTORY GEOMETRY    -296.033154
  C      2.592140    0.560319   -0.004486
  N      2.337448    1.706748    0.007740
  H      2.825516   -0.496902   -0.015749
  N      0.561543   -2.152123   -0.003810
  N     -0.560095   -2.152179    0.003868
  C     -2.592398    0.559695    0.004098
  N     -2.338761    1.706347   -0.007389
  H     -2.824786   -0.497758    0.014746
    8
 TRAJECTORY GEOMETRY    -296.033149
  C      2.590348    0.560700   -0.004410
  N      2.332782    1.706488    0.007620
  H      2.826359   -0.495959   -0.015532
  N      0.561521   -2.152225   -0.003743
  N     -0.560103   -2.152262    0.003802
  C     -2.590598    0.560040    0.004025
  N     -2.334069    1.706078   -0.007269
  H     -2.825638   -0.496836    0.014475
    8
 TRAJECTORY GEOMETRY    -296.033143
  C      2.588397    0.560986   -0.004321
  N      2.328148    1.706171    0.007496
  H      2.826861   -0.495098   -0.015239
  N      0.561625   -2.152218   -0.003746
  N     -0.560018   -2.152402    0.003809
  C     -2.588893    0.560464    0.003928
  N     -2.329375    1.705823   -0.007139
  H     -2.826669   -0.495792    0.014165
    8
 TRAJECTORY GEOMETRY    -296.033137
  C      2.587176    0.561708   -0.004237
  N      2.323412    1.706091    0.007349
  H      2.829063   -0.493627   -0.014931
  N      0.561529   -2.152790   -0.003645
  N     -0.560121   -2.152858    0.003709
  C     -2.587458    0.561039    0.003837
  N     -2.324656    1.705662   -0.006989
  H     -2.828416   -0.494504    0.013856
    8
 TRAJECTORY GEOMETRY    -296.033132
  C      2.585329    0.562056   -0.004183
  N      2.318752    1.705792    0.007249
  H      2.829697   -0.492684   -0.014742
  N      0.561525   -2.152839   -0.003592
  N     -0.560116   -2.152892    0.003669
  C     -2.585617    0.561389    0.003761
  N     -2.319987    1.705352   -0.006878
  H     -2.829100   -0.493565    0.013599
    8
 TRAJECTORY GEOMETRY    -296.033126
  C      2.583537    0.562454   -0.004123
  N      2.314086    1.705517    0.007143
  H      2.830585   -0.491677   -0.014526
  N      0.561537   -2.152947   -0.003541
  N     -0.560102   -2.153042    0.003627
  C     -2.583882    0.561805    0.003674
  N     -2.315290    1.705078   -0.006754
  H     -2.830123   -0.492515    0.013324
    8
 TRAJECTORY GEOMETRY    -296.033120
  C      2.581966    0.562878   -0.003941
  N      2.309478    1.705230    0.006945
  H      2.831877   -0.490580   -0.014005
  N      0.561479   -2.152906   -0.003523
  N     -0.560159   -2.153112    0.003540
  C     -2.582429    0.562152    0.003685
  N     -2.310429    1.704614   -0.006687
  H     -2.831897   -0.491404    0.013282
    8
 TRAJECTORY GEOMETRY    -296.033114
  C      2.580564    0.563437   -0.003867
  N      2.304715    1.704986    0.006848
  H      2.833424   -0.489297   -0.013761
  N      0.561506   -2.153240   -0.003521
  N     -0.560136   -2.153465    0.003524
  C     -2.581057    0.562746    0.003650
  N     -2.305689    1.704410   -0.006617
  H     -2.833472   -0.490103    0.013146
    8
 TRAJECTORY GEOMETRY    -296.033109
  C      2.578737    0.563786   -0.003826
  N      2.300055    1.704641    0.006779
  H      2.834282   -0.488322   -0.013647
  N      0.561497   -2.153245   -0.003500
  N     -0.560154   -2.153439    0.003505
  C     -2.579209    0.563068    0.003603
  N     -2.301021    1.704056   -0.006545
  H     -2.834274   -0.489157    0.013010
    8
 TRAJECTORY GEOMETRY    -296.033103
  C      2.576699    0.564075   -0.003797
  N      2.295459    1.704311    0.006701
  H      2.834650   -0.487425   -0.013498
  N      0.561587   -2.153214   -0.003490
  N     -0.560068   -2.153576    0.003537
  C     -2.577418    0.563492    0.003461
  N     -2.296350    1.703775   -0.006389
  H     -2.835186   -0.488063    0.012544
    8
 TRAJECTORY GEOMETRY    -296.033097
  C      2.574613    0.564285   -0.003658
  N      2.290864    1.703894    0.006521
  H      2.834790   -0.486665   -0.013058
  N      0.561674   -2.153044   -0.003457
  N     -0.559969   -2.153547    0.003484
  C     -2.575546    0.563835    0.003370
  N     -2.291722    1.703432   -0.006245
  H     -2.835813   -0.487102    0.012307
    8
 TRAJECTORY GEOMETRY    -296.033092
  C      2.573018    0.564676   -0.003682
  N      2.286074    1.703482    0.006509
  H      2.836093   -0.485536   -0.013059
  N      0.561757   -2.153140   -0.003471
  N     -0.559885   -2.153698    0.003547
  C     -2.573994    0.564346    0.003265
  N     -2.287065    1.703185   -0.006145
  H     -2.837074   -0.485902    0.011950
    8
 TRAJECTORY GEOMETRY    -296.033086
  C      2.571309    0.565088   -0.003620
  N      2.281371    1.703145    0.006412
  H      2.837350   -0.484404   -0.012944
  N      0.561729   -2.153229   -0.003420
  N     -0.559924   -2.153715    0.003501
  C     -2.572168    0.564724    0.003191
  N     -2.282419    1.702825   -0.006039
  H     -2.838001   -0.484817    0.011778
    8
 TRAJECTORY GEOMETRY    -296.033080
  C      2.569935    0.565687   -0.003597
  N      2.276635    1.702877    0.006303
  H      2.839010   -0.483028   -0.012758
  N      0.561572   -2.153500   -0.003214
  N     -0.560084   -2.153758    0.003308
  C     -2.570431    0.565081    0.003135
  N     -2.277729    1.702443   -0.005913
  H     -2.838924   -0.483790    0.011529
    8
 TRAJECTORY GEOMETRY    -296.033074
  C      2.568159    0.566053   -0.003548
  N      2.271961    1.702498    0.006216
  H      2.839855   -0.481974   -0.012556
  N      0.561602   -2.153488   -0.003210
  N     -0.560053   -2.153829    0.003323
  C     -2.568731    0.565499    0.003038
  N     -2.273035    1.702079   -0.005794
  H     -2.839970   -0.482662    0.011222
    8
 TRAJECTORY GEOMETRY    -296.033068
  C      2.566388    0.566450   -0.003465
  N      2.267295    1.702139    0.006104
  H      2.840805   -0.480877   -0.012326
  N      0.561614   -2.153526   -0.003194
  N     -0.560041   -2.153895    0.003303
  C     -2.567017    0.565912    0.002969
  N     -2.268336    1.701715   -0.005691
  H     -2.841045   -0.481523    0.011014
    8
 TRAJECTORY GEOMETRY    -296.033063
  C      2.564446    0.566747   -0.003392
  N      2.262678    1.701747    0.005993
  H      2.841299   -0.479928   -0.012126
  N      0.561644   -2.153434   -0.003164
  N     -0.560016   -2.153865    0.003282
  C     -2.565171    0.566248    0.002868
  N     -2.263670    1.701324   -0.005561
  H     -2.841810   -0.480511    0.010778
    8
 TRAJECTORY GEOMETRY    -296.033057
  C      2.562469    0.566984   -0.003393
  N      2.258111    1.701283    0.005947
  H      2.841745   -0.479043   -0.012037
  N      0.561740   -2.153154   -0.003097
  N     -0.559921   -2.153896    0.003235
  C     -2.563553    0.566640    0.002821
  N     -2.258925    1.700874   -0.005482
  H     -2.843099   -0.479346    0.010526
    8
 TRAJECTORY GEOMETRY    -296.033051
  C      2.560699    0.567348   -0.003343
  N      2.253432    1.700876    0.005860
  H      2.842608   -0.477967   -0.011862
  N      0.561781   -2.153121   -0.003064
  N     -0.559879   -2.153976    0.003209
  C     -2.561877    0.567076    0.002750
  N     -2.254230    1.700502   -0.005381
  H     -2.844205   -0.478172    0.010300
    8
 TRAJECTORY GEOMETRY    -296.033045
  C      2.558889    0.567648   -0.003420
  N      2.248686    1.700368    0.005859
  H      2.843579   -0.476934   -0.011998
  N      0.561726   -2.153063   -0.002869
  N     -0.559937   -2.153657    0.003065
  C     -2.559642    0.567265    0.002682
  N     -2.249819    1.700104   -0.005283
  H     -2.844001   -0.477419    0.010106
    8
 TRAJECTORY GEOMETRY    -296.033039
  C      2.557228    0.568074   -0.003418
  N      2.243990    1.699953    0.005839
  H      2.844740   -0.475723   -0.011963
  N      0.561774   -2.153101   -0.002867
  N     -0.559897   -2.153761    0.003073
  C     -2.558099    0.567756    0.002656
  N     -2.245090    1.699710   -0.005245
  H     -2.845414   -0.476119    0.009965
    8
 TRAJECTORY GEOMETRY    -296.033034
  C      2.555492    0.568523   -0.003396
  N      2.239370    1.699597    0.005779
  H      2.845674   -0.474542   -0.011855
  N      0.561685   -2.153096   -0.002803
  N     -0.559980   -2.153736    0.003015
  C     -2.556278    0.568077    0.002622
  N     -2.240375    1.699226   -0.005180
  H     -2.846274   -0.475028    0.009852
    8
 TRAJECTORY GEOMETRY    -296.033028
  C      2.554168    0.569146   -0.003263
  N      2.234571    1.699246    0.005635
  H      2.847530   -0.473036   -0.011483
  N      0.561581   -2.153403   -0.002695
  N     -0.560091   -2.153791    0.002816
  C     -2.554576    0.568520    0.002752
  N     -2.235750    1.698846   -0.005219
  H     -2.847215   -0.473869    0.010139
    8
 TRAJECTORY GEOMETRY    -296.033022
  C      2.552504    0.569590   -0.003232
  N      2.229890    1.698836    0.005559
  H      2.848632   -0.471785   -0.011357
  N      0.561537   -2.153430   -0.002632
  N     -0.560139   -2.153760    0.002767
  C     -2.552832    0.568890    0.002682
  N     -2.231057    1.698393   -0.005118
  H     -2.848162   -0.472728    0.009924
    8
 TRAJECTORY GEOMETRY    -296.033016
  C      2.550636    0.569880   -0.003157
  N      2.225267    1.698335    0.005459
  H      2.849281   -0.470799   -0.011104
  N      0.561588   -2.153228   -0.002655
  N     -0.560083   -2.153690    0.002791
  C     -2.551139    0.569269    0.002605
  N     -2.226358    1.697901   -0.005017
  H     -2.849263   -0.471566    0.009679
    8
 TRAJECTORY GEOMETRY    -296.033010
  C      2.549123    0.570335   -0.003076
  N      2.220582    1.697879    0.005350
  H      2.850727   -0.469482   -0.010861
  N      0.561529   -2.153176   -0.002621
  N     -0.560149   -2.153619    0.002737
  C     -2.549564    0.569632    0.002581
  N     -2.221606    1.697355   -0.004945
  H     -2.850620   -0.470351    0.009542
    8
 TRAJECTORY GEOMETRY    -296.033004
  C      2.547386    0.570670   -0.003013
  N      2.215845    1.697337    0.005214
  H      2.851774   -0.468326   -0.010615
  N      0.561614   -2.153114   -0.002522
  N     -0.560057   -2.153605    0.002667
  C     -2.547895    0.570098    0.002431
  N     -2.216985    1.696964   -0.004748
  H     -2.851680   -0.469084    0.009093
    8
 TRAJECTORY GEOMETRY    -296.032998
  C      2.545666    0.571073   -0.002971
  N      2.211173    1.696863    0.005137
  H      2.852787   -0.467115   -0.010451
  N      0.561645   -2.153059   -0.002501
  N     -0.560037   -2.153628    0.002656
  C     -2.546247    0.570544    0.002368
  N     -2.212284    1.696501   -0.004656
  H     -2.852897   -0.467793    0.008843
    8
 TRAJECTORY GEOMETRY    -296.032992
  C      2.543893    0.571493   -0.002972
  N      2.206510    1.696430    0.005013
  H      2.853776   -0.465904   -0.010384
  N      0.561611   -2.153088   -0.002270
  N     -0.560058   -2.153582    0.002505
  C     -2.544382    0.570930    0.002142
  N     -2.207667    1.696059   -0.004378
  H     -2.853594   -0.466657    0.008197
    8
 TRAJECTORY GEOMETRY    -296.032986
  C      2.542685    0.571990   -0.002925
  N      2.201744    1.695858    0.004812
  H      2.855727   -0.464430   -0.010078
  N      0.561527   -2.153032   -0.001946
  N     -0.560163   -2.153369    0.002236
  C     -2.542908    0.571270    0.001938
  N     -2.202977    1.695450   -0.004068
  H     -2.855001   -0.465444    0.007504
    8
 TRAJECTORY GEOMETRY    -296.032980
  C      2.540902    0.572232   -0.002787
  N      2.197055    1.695227    0.004609
  H      2.856563   -0.463409   -0.009604
  N      0.561542   -2.152764   -0.001812
  N     -0.560155   -2.153021    0.002069
  C     -2.541036    0.571521    0.001892
  N     -2.198406    1.694895   -0.003929
  H     -2.855579   -0.464465    0.007271
    8
 TRAJECTORY GEOMETRY    -296.032974
  C      2.539070    0.572643   -0.002841
  N      2.192386    1.694757    0.004617
  H      2.857409   -0.462168   -0.009765
  N      0.561513   -2.152771   -0.001728
  N     -0.560189   -2.152926    0.002038
  C     -2.539055    0.571873    0.001790
  N     -2.193828    1.694450   -0.003832
  H     -2.856062   -0.463361    0.007117
    8
 TRAJECTORY GEOMETRY    -296.032968
  C      2.537242    0.572952   -0.002743
  N      2.187743    1.694199    0.004533
  H      2.858183   -0.461058   -0.009457
  N      0.561461   -2.152576   -0.001730
  N     -0.560240   -2.152594    0.001965
  C     -2.537063    0.572095    0.001909
  N     -2.189250    1.693873   -0.003896
  H     -2.856443   -0.462403    0.007317
    8
 TRAJECTORY GEOMETRY    -296.032962
  C      2.535527    0.573470   -0.002676
  N      2.183113    1.693801    0.004497
  H      2.859266   -0.459659   -0.009287
  N      0.561417   -2.152676   -0.001796
  N     -0.560279   -2.152657    0.001973
  C     -2.535340    0.572553    0.002008
  N     -2.184542    1.693397   -0.003974
  H     -2.857519   -0.461073    0.007562
    8
 TRAJECTORY GEOMETRY    -296.032956
  C      2.533987    0.573932   -0.002657
  N      2.178422    1.693284    0.004423
  H      2.860656   -0.458272   -0.009183
  N      0.561401   -2.152637   -0.001735
  N     -0.560303   -2.152591    0.001946
  C     -2.533813    0.572986    0.001894
  N     -2.179806    1.692842   -0.003836
  H     -2.858828   -0.459767    0.007240
    8
 TRAJECTORY GEOMETRY    -296.032949
  C      2.532415    0.574230   -0.002488
  N      2.173864    1.692628    0.004209
  H      2.861814   -0.457115   -0.008688
  N      0.561323   -2.152159   -0.001663
  N     -0.560384   -2.152149    0.001833
  C     -2.532269    0.573168    0.001844
  N     -2.175035    1.691992   -0.003702
  H     -2.860402   -0.458585    0.007024
    8
 TRAJECTORY GEOMETRY    -296.032943
  C      2.530679    0.574631   -0.002515
  N      2.169220    1.692082    0.004192
  H      2.862642   -0.455891   -0.008707
  N      0.561256   -2.152018   -0.001573
  N     -0.560441   -2.151915    0.001767
  C     -2.530405    0.573470    0.001804
  N     -2.170389    1.691385   -0.003639
  H     -2.861045   -0.457477    0.006869
    8
 TRAJECTORY GEOMETRY    -296.032937
  C      2.528972    0.575026   -0.002493
  N      2.164564    1.691524    0.004144
  H      2.863682   -0.454601   -0.008623
  N      0.561242   -2.151888   -0.001534
  N     -0.560460   -2.151748    0.001730
  C     -2.528685    0.573833    0.001784
  N     -2.165713    1.690810   -0.003592
  H     -2.862051   -0.456230    0.006749
    8
 TRAJECTORY GEOMETRY    -296.032931
  C      2.527204    0.575361   -0.002448
  N      2.159899    1.690898    0.004077
  H      2.864679   -0.453360   -0.008463
  N      0.561325   -2.151695   -0.001551
  N     -0.560372   -2.151659    0.001753
  C     -2.527095    0.574305    0.001715
  N     -2.161041    1.690262   -0.003509
  H     -2.863428   -0.454797    0.006582
    8
 TRAJECTORY GEOMETRY    -296.032924
  C      2.525528    0.575750   -0.002430
  N      2.155223    1.690303    0.004041
  H      2.865707   -0.452071   -0.008393
  N      0.561359   -2.151540   -0.001567
  N     -0.560343   -2.151549    0.001780
  C     -2.525505    0.574748    0.001662
  N     -2.156342    1.689683   -0.003450
  H     -2.864616   -0.453436    0.006446
    8
 TRAJECTORY GEOMETRY    -296.032918
  C      2.524002    0.576291   -0.002312
  N      2.150582    1.689803    0.003921
  H      2.867049   -0.450589   -0.008089
  N      0.561381   -2.151532   -0.001618
  N     -0.560320   -2.151694    0.001799
  C     -2.524165    0.575336    0.001645
  N     -2.151549    1.689119   -0.003399
  H     -2.866478   -0.451789    0.006323
    8
 TRAJECTORY GEOMETRY    -296.032912
  C      2.522268    0.576752   -0.002411
  N      2.145834    1.689250    0.004039
  H      2.868006   -0.449230   -0.008368
  N      0.561434   -2.151632   -0.001686
  N     -0.560271   -2.151693    0.001899
  C     -2.522357    0.575858    0.001654
  N     -2.146991    1.688728   -0.003456
  H     -2.867078   -0.450471    0.006404
    8
 TRAJECTORY GEOMETRY    -296.032905
  C      2.520530    0.577096   -0.002339
  N      2.141150    1.688591    0.003966
  H      2.869019   -0.447951   -0.008160
  N      0.561506   -2.151433   -0.001733
  N     -0.560204   -2.151540    0.001927
  C     -2.520727    0.576311    0.001643
  N     -2.142343    1.688153   -0.003428
  H     -2.868241   -0.449076    0.006365
    8
 TRAJECTORY GEOMETRY    -296.032899
  C      2.518886    0.577458   -0.002247
  N      2.136451    1.687919    0.003866
  H      2.870016   -0.446677   -0.007805
  N      0.561565   -2.151218   -0.001767
  N     -0.560135   -2.151388    0.001925
  C     -2.519190    0.576784    0.001664
  N     -2.137668    1.687543   -0.003403
  H     -2.869413   -0.447659    0.006207
    8
 TRAJECTORY GEOMETRY    -296.032893
  C      2.517077    0.577633   -0.002187
  N      2.131755    1.687089    0.003734
  H      2.871051   -0.445517   -0.007647
  N      0.561631   -2.150767   -0.001629
  N     -0.560077   -2.150890    0.001806
  C     -2.517288    0.577017    0.001535
  N     -2.133197    1.686905   -0.003226
  H     -2.870133   -0.446536    0.005956
    8
 TRAJECTORY GEOMETRY    -296.032886
  C      2.515144    0.577962   -0.002151
  N      2.127204    1.686505    0.003592
  H      2.871625   -0.444326   -0.007452
  N      0.561606   -2.150510   -0.001451
  N     -0.560095   -2.150633    0.001679
  C     -2.515389    0.577315    0.001347
  N     -2.128567    1.686261   -0.002978
  H     -2.870796   -0.445361    0.005423
    8
 TRAJECTORY GEOMETRY    -296.032880
  C      2.513564    0.578409   -0.002120
  N      2.122546    1.685877    0.003555
  H      2.872784   -0.442903   -0.007352
  N      0.561615   -2.150331   -0.001485
  N     -0.560105   -2.150491    0.001710
  C     -2.513875    0.577764    0.001328
  N     -2.123837    1.685586   -0.002951
  H     -2.872165   -0.443890    0.005337
    8
 TRAJECTORY GEOMETRY    -296.032873
  C      2.512058    0.578885   -0.002037
  N      2.117825    1.685210    0.003454
  H      2.874192   -0.441421   -0.007102
  N      0.561570   -2.150203   -0.001448
  N     -0.560131   -2.150271    0.001639
  C     -2.512221    0.578177    0.001354
  N     -2.119194    1.684931   -0.002923
  H     -2.873262   -0.442516    0.005262
    8
 TRAJECTORY GEOMETRY    -296.032867
  C      2.510425    0.579115   -0.001769
  N      2.113415    1.684449    0.003137
  H      2.875083   -0.440284   -0.006338
  N      0.561557   -2.149453   -0.001407
  N     -0.560167   -2.149804    0.001532
  C     -2.510962    0.578403    0.001261
  N     -2.114339    1.683899   -0.002732
  H     -2.875193   -0.441158    0.005100
    8
 TRAJECTORY GEOMETRY    -296.032860
  C      2.508870    0.579598   -0.001654
  N      2.108838    1.683827    0.003030
  H      2.876273   -0.438809   -0.006007
  N      0.561425   -2.149180   -0.001408
  N     -0.560302   -2.149475    0.001466
  C     -2.509289    0.578681    0.001341
  N     -2.109598    1.683063   -0.002759
  H     -2.876338   -0.439865    0.005235
    8
 TRAJECTORY GEOMETRY    -296.032854
  C      2.507160    0.579920   -0.001455
  N      2.104203    1.683104    0.002860
  H      2.877386   -0.437469   -0.005455
  N      0.561462   -2.148837   -0.001483
  N     -0.560256   -2.149208    0.001436
  C     -2.507677    0.579084    0.001451
  N     -2.104941    1.682348   -0.002800
  H     -2.877689   -0.438383    0.005392
    8
 TRAJECTORY GEOMETRY    -296.032847
  C      2.505541    0.580304   -0.001427
  N      2.099535    1.682366    0.002812
  H      2.878590   -0.436063   -0.005357
  N      0.561469   -2.148534   -0.001475
  N     -0.560242   -2.148936    0.001432
  C     -2.506076    0.579489    0.001414
  N     -2.100279    1.681626   -0.002748
  H     -2.878893   -0.436963    0.005298
    8
 TRAJECTORY GEOMETRY    -296.032841
  C      2.503953    0.580692   -0.001402
  N      2.094864    1.681631    0.002771
  H      2.879730   -0.434652   -0.005282
  N      0.561490   -2.148242   -0.001469
  N     -0.560234   -2.148655    0.001427
  C     -2.504529    0.579898    0.001384
  N     -2.095595    1.680898   -0.002704
  H     -2.880119   -0.435520    0.005202
    8
 TRAJECTORY GEOMETRY    -296.032834
  C      2.502294    0.581092   -0.001303
  N      2.090267    1.680919    0.002664
  H      2.880884   -0.433212   -0.004987
  N      0.561484   -2.147911   -0.001497
  N     -0.560231   -2.148409    0.001423
  C     -2.502969    0.580312    0.001379
  N     -2.090883    1.680118   -0.002663
  H     -2.881644   -0.433961    0.005124
    8
 TRAJECTORY GEOMETRY    -296.032828
  C      2.500603    0.581411   -0.001274
  N      2.085637    1.680137    0.002616
  H      2.881818   -0.431906   -0.004888
  N      0.561504   -2.147486   -0.001492
  N     -0.560216   -2.148040    0.001422
  C     -2.501336    0.580666    0.001339
  N     -2.086229    1.679337   -0.002607
  H     -2.882698   -0.432594    0.005012
    8
 TRAJECTORY GEOMETRY    -296.032821
  C      2.499203    0.581701   -0.001157
  N      2.080992    1.679209    0.002346
  H      2.883474   -0.430460   -0.004392
  N      0.561458   -2.146920   -0.001198
  N     -0.560269   -2.147364    0.001150
  C     -2.499787    0.580870    0.001155
  N     -2.081641    1.678406   -0.002292
  H     -2.883971   -0.431331    0.004351
    8
 TRAJECTORY GEOMETRY    -296.032814
  C      2.497669    0.582110   -0.001138
  N      2.076308    1.678408    0.002309
  H      2.884842   -0.428953   -0.004276
  N      0.561465   -2.146593   -0.001184
  N     -0.560267   -2.147033    0.001132
  C     -2.498236    0.581293    0.001132
  N     -2.076991    1.677624   -0.002250
  H     -2.885193   -0.429838    0.004279
    8
 TRAJECTORY GEOMETRY    -296.032808
  C      2.496122    0.582417   -0.001209
  N      2.071662    1.677519    0.002345
  H      2.886160   -0.427531   -0.004478
  N      0.561414   -2.146073   -0.001125
  N     -0.560315   -2.146415    0.001123
  C     -2.496543    0.581508    0.001075
  N     -2.072402    1.676741   -0.002193
  H     -2.886095   -0.428630    0.003996
    8
 TRAJECTORY GEOMETRY    -296.032801
  C      2.494730    0.582896   -0.001181
  N      2.067022    1.676755    0.002147
  H      2.887672   -0.425940   -0.004249
  N      0.561348   -2.145782   -0.000818
  N     -0.560389   -2.146021    0.000898
  C     -2.495024    0.581866    0.000793
  N     -2.067731    1.675885   -0.001823
  H     -2.887609   -0.427115    0.003260
    8
 TRAJECTORY GEOMETRY    -296.032794
  C      2.493362    0.583376   -0.001214
  N      2.062355    1.675923    0.002178
  H      2.889371   -0.424240   -0.004349
  N      0.561315   -2.145445   -0.000824
  N     -0.560420   -2.145662    0.000919
  C     -2.493622    0.582293    0.000788
  N     -2.063035    1.675011   -0.001826
  H     -2.889225   -0.425480    0.003215
    8
 TRAJECTORY GEOMETRY    -296.032787
  C      2.491646    0.583673   -0.001207
  N      2.057723    1.675071    0.002154
  H      2.890347   -0.422882   -0.004294
  N      0.561352   -2.144978   -0.000829
  N     -0.560385   -2.145226    0.000937
  C     -2.491960    0.582653    0.000744
  N     -2.058427    1.674206   -0.001776
  H     -2.890253   -0.424060    0.003067
    8
 TRAJECTORY GEOMETRY    -296.032780
  C      2.490138    0.584085   -0.001130
  N      2.053078    1.674221    0.002072
  H      2.891726   -0.421320   -0.004084
  N      0.561347   -2.144585   -0.000819
  N     -0.560398   -2.144804    0.000893
  C     -2.490448    0.583042    0.000774
  N     -2.053763    1.673339   -0.001768
  H     -2.891696   -0.422503    0.003088
    8
 TRAJECTORY GEOMETRY    -296.032774
  C      2.488289    0.584456   -0.000953
  N      2.048470    1.673481    0.001789
  H      2.892344   -0.419973   -0.003495
  N      0.561409   -2.144316   -0.000649
  N     -0.560316   -2.144589    0.000711
  C     -2.488733    0.583534    0.000630
  N     -2.049165    1.672661   -0.001511
  H     -2.892581   -0.420975    0.002629
    8
 TRAJECTORY GEOMETRY    -296.032760
  C      2.484951    0.584987   -0.001080
  N      2.039270    1.671644    0.001850
  H      2.894286   -0.417278   -0.003797
  N      0.561462   -2.143124   -0.000611
  N     -0.560279   -2.143474    0.000790
  C     -2.485507    0.584139    0.000431
  N     -2.039941    1.670854   -0.001343
  H     -2.894746   -0.418176    0.002021
    8
 TRAJECTORY GEOMETRY    -296.032745
  C      2.481695    0.585528   -0.001010
  N      2.030063    1.669726    0.001747
  H      2.896658   -0.414436   -0.003614
  N      0.561480   -2.141891   -0.000545
  N     -0.560259   -2.142229    0.000706
  C     -2.482247    0.584706    0.000400
  N     -2.030773    1.668975   -0.001269
  H     -2.897138   -0.415289    0.002018
    8
 TRAJECTORY GEOMETRY    -296.032731
  C      2.478568    0.586137   -0.001051
  N      2.020858    1.667788    0.001779
  H      2.898991   -0.411528   -0.003644
  N      0.561458   -2.140658   -0.000530
  N     -0.560287   -2.140931    0.000699
  C     -2.479079    0.585277    0.000426
  N     -2.021562    1.667006   -0.001289
  H     -2.899349   -0.412438    0.001978
    8
 TRAJECTORY GEOMETRY    -296.032716
  C      2.475324    0.586707   -0.000971
  N      2.011665    1.665819    0.001692
  H      2.901351   -0.408573   -0.003440
  N      0.561511   -2.139422   -0.000554
  N     -0.560233   -2.139712    0.000700
  C     -2.475933    0.585937    0.000418
  N     -2.012382    1.665091   -0.001252
  H     -2.901823   -0.409399    0.001930
    8
 TRAJECTORY GEOMETRY    -296.032701
  C      2.472233    0.587419   -0.001000
  N      2.002392    1.663860    0.001753
  H      2.903984   -0.405369   -0.003497
  N      0.561550   -2.138342   -0.000620
  N     -0.560203   -2.138642    0.000750
  C     -2.472834    0.586701    0.000495
  N     -2.003189    1.663233   -0.001348
  H     -2.904395   -0.406190    0.002108
    8
 TRAJECTORY GEOMETRY    -296.032685
  C      2.469246    0.588108   -0.001032
  N      1.993159    1.661799    0.001791
  H      2.906679   -0.402215   -0.003628
  N      0.561600   -2.137101   -0.000670
  N     -0.560150   -2.137465    0.000823
  C     -2.469944    0.587470    0.000445
  N     -1.993961    1.661227   -0.001333
  H     -2.907266   -0.402908    0.002165
    8
 TRAJECTORY GEOMETRY    -296.032669
  C      2.465843    0.588608   -0.001021
  N      1.984109    1.659767    0.001744
  H      2.908477   -0.399406   -0.003552
  N      0.561523   -2.135587   -0.000596
  N     -0.560215   -2.135937    0.000750
  C     -2.466413    0.587860    0.000430
  N     -1.984892    1.659127   -0.001281
  H     -2.908867   -0.400242    0.002069
    8
 TRAJECTORY GEOMETRY    -296.032653
  C      2.462712    0.589181   -0.000991
  N      1.974985    1.657634    0.001694
  H      2.910937   -0.396308   -0.003508
  N      0.561535   -2.134116   -0.000587
  N     -0.560208   -2.134515    0.000747
  C     -2.463351    0.588466    0.000392
  N     -1.975726    1.656977   -0.001221
  H     -2.911376   -0.397114    0.001904
    8
 TRAJECTORY GEOMETRY    -296.032636
  C      2.459970    0.590055   -0.001042
  N      1.965836    1.655582    0.001672
  H      2.914001   -0.392751   -0.003549
  N      0.561395   -2.132878   -0.000472
  N     -0.560359   -2.133165    0.000687
  C     -2.460403    0.589104    0.000282
  N     -1.966474    1.654718   -0.001089
  H     -2.914251   -0.393782    0.001594
    8
 TRAJECTORY GEOMETRY    -296.032619
  C      2.456784    0.590431   -0.001029
  N      1.956731    1.653194    0.001626
  H      2.916134   -0.389872   -0.003486
  N      0.561504   -2.131103   -0.000474
  N     -0.560249   -2.131489    0.000714
  C     -2.457351    0.589668    0.000202
  N     -1.957454    1.652490   -0.000995
  H     -2.916647   -0.390696    0.001321
    8
 TRAJECTORY GEOMETRY    -296.032602
  C      2.453816    0.590930   -0.001133
  N      1.947669    1.650783    0.001830
  H      2.918978   -0.386661   -0.003871
  N      0.561503   -2.129325   -0.000683
  N     -0.560249   -2.129725    0.000927
  C     -2.454365    0.590165    0.000295
  N     -1.948418    1.650116   -0.001193
  H     -2.919323   -0.387515    0.001694
    8
 TRAJECTORY GEOMETRY    -296.032584
  C      2.450540    0.591352   -0.001163
  N      1.938641    1.648459    0.001799
  H      2.920891   -0.383720   -0.003893
  N      0.561509   -2.127556   -0.000605
  N     -0.560257   -2.127946    0.000895
  C     -2.451049    0.590580    0.000190
  N     -1.939428    1.647825   -0.001068
  H     -2.921146   -0.384616    0.001374
    8
 TRAJECTORY GEOMETRY    -296.032566
  C      2.447332    0.591743   -0.001114
  N      1.929673    1.646033    0.001730
  H      2.923005   -0.380750   -0.003743
  N      0.561503   -2.125626   -0.000587
  N     -0.560253   -2.126053    0.000863
  C     -2.447847    0.590978    0.000185
  N     -1.930453    1.645398   -0.001029
  H     -2.923284   -0.381634    0.001327
    8
 TRAJECTORY GEOMETRY    -296.032548
  C      2.444185    0.592198   -0.001036
  N      1.920680    1.643597    0.001629
  H      2.925256   -0.377611   -0.003504
  N      0.561529   -2.123769   -0.000582
  N     -0.560226   -2.124259    0.000838
  C     -2.444780    0.591489    0.000168
  N     -1.921432    1.642967   -0.000972
  H     -2.925711   -0.378397    0.001228
    8
 TRAJECTORY GEOMETRY    -296.032529
  C      2.440772    0.592435   -0.001011
  N      1.911809    1.641120    0.001579
  H      2.926988   -0.374809   -0.003487
  N      0.561525   -2.121658   -0.000545
  N     -0.560243   -2.122145    0.000808
  C     -2.441331    0.591709    0.000128
  N     -1.912579    1.640503   -0.000907
  H     -2.927304   -0.375672    0.001127
    8
 TRAJECTORY GEOMETRY    -296.032509
  C      2.437872    0.592617   -0.000815
  N      1.903033    1.638306    0.001546
  H      2.929459   -0.371901   -0.003032
  N      0.561462   -2.119152   -0.000751
  N     -0.560297   -2.119569    0.000807
  C     -2.438274    0.591785    0.000532
  N     -1.903848    1.637684   -0.001299
  H     -2.929417   -0.372967    0.002304
    8
 TRAJECTORY GEOMETRY    -296.032489
  C      2.434723    0.592993   -0.000806
  N      1.894178    1.635737    0.001522
  H      2.931509   -0.368873   -0.002960
  N      0.561388   -2.117022   -0.000737
  N     -0.560361   -2.117378    0.000787
  C     -2.435012    0.592040    0.000545
  N     -1.894965    1.635036   -0.001293
  H     -2.931293   -0.370077    0.002291
    8
 TRAJECTORY GEOMETRY    -296.032469
  C      2.431485    0.593228   -0.000769
  N      1.885371    1.633071    0.001466
  H      2.933353   -0.365995   -0.002837
  N      0.561378   -2.114726   -0.000743
  N     -0.560380   -2.115054    0.000790
  C     -2.431744    0.592241    0.000525
  N     -1.886157    1.632367   -0.001248
  H     -2.933117   -0.367227    0.002158
    8
 TRAJECTORY GEOMETRY    -296.032448
  C      2.428248    0.593435   -0.000742
  N      1.876596    1.630354    0.001419
  H      2.935258   -0.363079   -0.002757
  N      0.561384   -2.112353   -0.000735
  N     -0.560377   -2.112707    0.000783
  C     -2.428534    0.592463    0.000491
  N     -1.877365    1.629645   -0.001197
  H     -2.935047   -0.364278    0.002109
    8
 TRAJECTORY GEOMETRY    -296.032426
  C      2.424987    0.593601   -0.000726
  N      1.867857    1.627580    0.001388
  H      2.936976   -0.360247   -0.002685
  N      0.561384   -2.109891   -0.000734
  N     -0.560373   -2.110262    0.000779
  C     -2.425271    0.592631    0.000477
  N     -1.868633    1.626885   -0.001169
  H     -2.936770   -0.361448    0.002069
    8
 TRAJECTORY GEOMETRY    -296.032404
  C      2.421826    0.593795   -0.000701
  N      1.859093    1.624759    0.001348
  H      2.938967   -0.357236   -0.002707
  N      0.561394   -2.107455   -0.000729
  N     -0.560363   -2.107795    0.000783
  C     -2.422109    0.592851    0.000455
  N     -1.859896    1.624087   -0.001124
  H     -2.938675   -0.358525    0.001884
    8
 TRAJECTORY GEOMETRY    -296.032381
  C      2.418633    0.593853   -0.000716
  N      1.850505    1.621837    0.001338
  H      2.940781   -0.354450   -0.002639
  N      0.561346   -2.104713   -0.000714
  N     -0.560404   -2.105015    0.000779
  C     -2.418839    0.592823    0.000418
  N     -1.851287    1.621122   -0.001079
  H     -2.940444   -0.355793    0.001797
    8
 TRAJECTORY GEOMETRY    -296.032357
  C      2.415345    0.593948   -0.000704
  N      1.841888    1.618963    0.001309
  H      2.942368   -0.351656   -0.002522
  N      0.561334   -2.102084   -0.000734
  N     -0.560409   -2.102364    0.000805
  C     -2.415575    0.592908    0.000367
  N     -1.842630    1.618214   -0.001033
  H     -2.942062   -0.352986    0.001847
    8
 TRAJECTORY GEOMETRY    -296.032332
  C      2.411878    0.593838   -0.000715
  N      1.833360    1.616024    0.001328
  H      2.943525   -0.349156   -0.002580
  N      0.561362   -2.099230   -0.000787
  N     -0.560391   -2.099535    0.000870
  C     -2.412125    0.592837    0.000369
  N     -1.834125    1.615312   -0.001039
  H     -2.943318   -0.350404    0.001658
    8
 TRAJECTORY GEOMETRY    -296.032306
  C      2.408425    0.593783   -0.000668
  N      1.824821    1.613084    0.001271
  H      2.944865   -0.346479   -0.002453
  N      0.561383   -2.096430   -0.000802
  N     -0.560380   -2.096752    0.000873
  C     -2.408687    0.592806    0.000370
  N     -1.825598    1.612401   -0.001015
  H     -2.944745   -0.347671    0.001569
    8
 TRAJECTORY GEOMETRY    -296.032280
  C      2.404765    0.593687   -0.000483
  N      1.816350    1.610207    0.000955
  H      2.945527   -0.344102   -0.001747
  N      0.561389   -2.093652   -0.000560
  N     -0.560365   -2.093933    0.000575
  C     -2.405053    0.592728    0.000352
  N     -1.817125    1.609527   -0.000820
  H     -2.945382   -0.345314    0.001352
    8
 TRAJECTORY GEOMETRY    -296.032252
  C      2.400972    0.593308   -0.000476
  N      1.808060    1.607233    0.000858
  H      2.945922   -0.342019   -0.001675
  N      0.561427   -2.090515   -0.000445
  N     -0.560339   -2.090820    0.000505
  C     -2.401336    0.592415    0.000209
  N     -1.808826    1.606574   -0.000628
  H     -2.945889   -0.343144    0.000946
    8
 TRAJECTORY GEOMETRY    -296.032224
  C      2.397386    0.593090   -0.000446
  N      1.799756    1.604223    0.000720
  H      2.946753   -0.339665   -0.001522
  N      0.561383   -2.087419   -0.000284
  N     -0.560372   -2.087707    0.000381
  C     -2.397724    0.592137    0.000068
  N     -1.800469    1.603498   -0.000411
  H     -2.946702   -0.340846    0.000519
    8
 TRAJECTORY GEOMETRY    -296.032194
  C      2.393856    0.592843   -0.000476
  N      1.791515    1.601177    0.000648
  H      2.947508   -0.337370   -0.001489
  N      0.561304   -2.084239   -0.000134
  N     -0.560443   -2.084448    0.000287
  C     -2.394090    0.591758   -0.000074
  N     -1.792170    1.600343   -0.000220
  H     -2.947395   -0.338640    0.000079
    8
 TRAJECTORY GEOMETRY    -296.032164
  C      2.389955    0.592683   -0.000285
  N      1.783082    1.598286    0.000397
  H      2.947905   -0.334940   -0.000957
  N      0.561364   -2.081444   -0.000048
  N     -0.560374   -2.081697    0.000141
  C     -2.390306    0.591723   -0.000085
  N     -1.783760    1.597522   -0.000095
  H     -2.947882   -0.336138    0.000000
    8
 TRAJECTORY GEOMETRY    -296.032132
  C      2.386269    0.592300   -0.000361
  N      1.774875    1.595168    0.000450
  H      2.948332   -0.332808   -0.001159
  N      0.561379   -2.078156   -0.000041
  N     -0.560369   -2.078415    0.000190
  C     -2.386649    0.591363   -0.000171
  N     -1.775542    1.594415   -0.000031
  H     -2.948381   -0.333951   -0.000288
    8
 TRAJECTORY GEOMETRY    -296.032099
  C      2.382587    0.591641   -0.000476
  N      1.766951    1.591930    0.000588
  H      2.948457   -0.331157   -0.001467
  N      0.561344   -2.074423   -0.000080
  N     -0.560409   -2.074670    0.000274
  C     -2.382908    0.590642   -0.000197
  N     -1.767599    1.591141   -0.000069
  H     -2.948460   -0.332350   -0.000281
    8
 TRAJECTORY GEOMETRY    -296.032065
  C      2.378736    0.591082   -0.000460
  N      1.758918    1.588783    0.000567
  H      2.948509   -0.329286   -0.001483
  N      0.561334   -2.070926   -0.000069
  N     -0.560407   -2.071164    0.000263
  C     -2.379046    0.590084   -0.000200
  N     -1.759569    1.587993   -0.000057
  H     -2.948472   -0.330497   -0.000298
    8
 TRAJECTORY GEOMETRY    -296.032029
  C      2.374855    0.590444   -0.000461
  N      1.750960    1.585615    0.000572
  H      2.948368   -0.327612   -0.001462
  N      0.561322   -2.067321   -0.000082
  N     -0.560411   -2.067553    0.000272
  C     -2.375150    0.589443   -0.000187
  N     -1.751608    1.584815   -0.000069
  H     -2.948333   -0.328821   -0.000309
    8
 TRAJECTORY GEOMETRY    -296.031993
  C      2.371000    0.589798   -0.000450
  N      1.743040    1.582395    0.000489
  H      2.948289   -0.325864   -0.001400
  N      0.561318   -2.063653    0.000014
  N     -0.560416   -2.063906    0.000203
  C     -2.371291    0.588794   -0.000284
  N     -1.743682    1.581594    0.000072
  H     -2.948255   -0.327069   -0.000559
    8
 TRAJECTORY GEOMETRY    -296.031955
  C      2.367050    0.589107   -0.000425
  N      1.735156    1.579211    0.000516
  H      2.948014   -0.324202   -0.001281
  N      0.561320   -2.059978   -0.000071
  N     -0.560430   -2.060231    0.000243
  C     -2.367350    0.588089   -0.000179
  N     -1.735778    1.578403   -0.000049
  H     -2.948012   -0.325410   -0.000289
    8
 TRAJECTORY GEOMETRY    -296.031915
  C      2.362979    0.588303   -0.000423
  N      1.727376    1.576020    0.000495
  H      2.947458   -0.322756   -0.001238
  N      0.561314   -2.056195   -0.000056
  N     -0.560419   -2.056456    0.000235
  C     -2.363288    0.587296   -0.000201
  N     -1.727991    1.575210   -0.000015
  H     -2.947509   -0.323929   -0.000380
    8
 TRAJECTORY GEOMETRY    -296.031874
  C      2.358827    0.587485   -0.000410
  N      1.719607    1.572859    0.000449
  H      2.946736   -0.321345   -0.001175
  N      0.561318   -2.052431   -0.000011
  N     -0.560410   -2.052703    0.000198
  C     -2.359151    0.586494   -0.000238
  N     -1.720218    1.572056    0.000047
  H     -2.946861   -0.322494   -0.000499
    8
 TRAJECTORY GEOMETRY    -296.031831
  C      2.354510    0.586367   -0.000382
  N      1.712127    1.569697    0.000344
  H      2.945331   -0.320576   -0.001039
  N      0.561304   -2.048351    0.000092
  N     -0.560428   -2.048617    0.000116
  C     -2.354800    0.585349   -0.000328
  N     -1.712746    1.568900    0.000195
  H     -2.945319   -0.321770   -0.000782
    8
 TRAJECTORY GEOMETRY    -296.031786
  C      2.350334    0.585499   -0.000374
  N      1.704431    1.566514    0.000334
  H      2.944463   -0.319256   -0.001016
  N      0.561288   -2.044519    0.000098
  N     -0.560434   -2.044751    0.000106
  C     -2.350589    0.584460   -0.000320
  N     -1.705064    1.565725    0.000195
  H     -2.944364   -0.320526   -0.000792
    8
 TRAJECTORY GEOMETRY    -296.031740
  C      2.346036    0.584454   -0.000368
  N      1.696902    1.563333    0.000324
  H      2.943241   -0.318254   -0.000980
  N      0.561280   -2.040505    0.000102
  N     -0.560438   -2.040729    0.000099
  C     -2.346281    0.583405   -0.000319
  N     -1.697534    1.562544    0.000199
  H     -2.943143   -0.319529   -0.000791
    8
 TRAJECTORY GEOMETRY    -296.031691
  C      2.341702    0.583326   -0.000394
  N      1.689451    1.560130    0.000335
  H      2.941781   -0.317459   -0.001059
  N      0.561275   -2.036385    0.000125
  N     -0.560437   -2.036626    0.000100
  C     -2.341930    0.582278   -0.000361
  N     -1.690099    1.559365    0.000237
  H     -2.941599   -0.318775   -0.000882
    8
 TRAJECTORY GEOMETRY    -296.031641
  C      2.337299    0.582163   -0.000393
  N      1.682042    1.556965    0.000333
  H      2.940206   -0.316731   -0.001055
  N      0.561267   -2.032267    0.000123
  N     -0.560436   -2.032494    0.000103
  C     -2.337530    0.581120   -0.000365
  N     -1.682680    1.556182    0.000241
  H     -2.940035   -0.318052   -0.000898
    8
 TRAJECTORY GEOMETRY    -296.031588
  C      2.332888    0.581080   -0.000424
  N      1.674564    1.553800    0.000345
  H      2.938623   -0.315889   -0.001104
  N      0.561281   -2.028234    0.000138
  N     -0.560428   -2.028476    0.000114
  C     -2.333146    0.580049   -0.000413
  N     -1.675192    1.553031    0.000287
  H     -2.938552   -0.317143   -0.001047
    8
 TRAJECTORY GEOMETRY    -296.031533
  C      2.328312    0.579686   -0.000469
  N      1.667342    1.550622    0.000370
  H      2.936663   -0.315501   -0.001240
  N      0.561313   -2.023923    0.000149
  N     -0.560387   -2.024204    0.000143
  C     -2.328622    0.578731   -0.000487
  N     -1.667995    1.549902    0.000348
  H     -2.936655   -0.316677   -0.001248
    8
 TRAJECTORY GEOMETRY    -296.031475
  C      2.323752    0.578326   -0.000471
  N      1.660156    1.547468    0.000377
  H      2.934555   -0.315163   -0.001242
  N      0.561304   -2.019620    0.000145
  N     -0.560392   -2.019894    0.000143
  C     -2.324048    0.577361   -0.000476
  N     -1.660808    1.546746    0.000334
  H     -2.934517   -0.316359   -0.001207
    8
 TRAJECTORY GEOMETRY    -296.031415
  C      2.319158    0.576985   -0.000469
  N      1.652945    1.544326    0.000371
  H      2.932437   -0.314788   -0.001251
  N      0.561305   -2.015358    0.000151
  N     -0.560386   -2.015631    0.000140
  C     -2.319458    0.576025   -0.000485
  N     -1.653597    1.543613    0.000346
  H     -2.932438   -0.315959   -0.001231
    8
 TRAJECTORY GEOMETRY    -296.031353
  C      2.314408    0.575426   -0.000502
  N      1.645990    1.541241    0.000389
  H      2.929836   -0.314838   -0.001269
  N      0.561280   -2.010908    0.000171
  N     -0.560399   -2.011176    0.000136
  C     -2.314687    0.574443   -0.000502
  N     -1.646625    1.540501    0.000361
  H     -2.929800   -0.316045   -0.001306
    8
 TRAJECTORY GEOMETRY    -296.031288
  C      2.309676    0.573898   -0.000521
  N      1.638978    1.538128    0.000396
  H      2.927345   -0.314793   -0.001191
  N      0.561280   -2.006494    0.000177
  N     -0.560394   -2.006759    0.000134
  C     -2.309962    0.572924   -0.000504
  N     -1.639611    1.537392    0.000368
  H     -2.927317   -0.316003   -0.001376
    8
 TRAJECTORY GEOMETRY    -296.031220
  C      2.304943    0.572437   -0.000435
  N      1.631886    1.535036    0.000296
  H      2.924842   -0.314710   -0.001029
  N      0.561286   -2.002167    0.000205
  N     -0.560385   -2.002432    0.000074
  C     -2.305241    0.571477   -0.000487
  N     -1.632522    1.534307    0.000396
  H     -2.924839   -0.315870   -0.001336
    8
 TRAJECTORY GEOMETRY    -296.031149
  C      2.300160    0.570869   -0.000281
  N      1.624920    1.531936    0.000181
  H      2.922223   -0.314747   -0.000687
  N      0.561284   -1.997732    0.000169
  N     -0.560379   -1.997996    0.000016
  C     -2.300458    0.569913   -0.000346
  N     -1.625563    1.531224    0.000305
  H     -2.922213   -0.315891   -0.000998
    8
 TRAJECTORY GEOMETRY    -296.031076
  C      2.295316    0.569136   -0.000110
  N      1.618132    1.528844    0.000082
  H      2.919439   -0.315001   -0.000313
  N      0.561282   -1.993145    0.000091
  N     -0.560387   -1.993407   -0.000026
  C     -2.295599    0.568175   -0.000155
  N     -1.618784    1.528150    0.000144
  H     -2.919347   -0.316222   -0.000436
    8
 TRAJECTORY GEOMETRY    -296.030999
  C      2.290468    0.567549   -0.000089
  N      1.611209    1.525796    0.000073
  H      2.916496   -0.315225   -0.000276
  N      0.561269   -1.988714    0.000078
  N     -0.560393   -1.988974   -0.000029
  C     -2.290733    0.566576   -0.000130
  N     -1.611856    1.525092    0.000120
  H     -2.916409   -0.316446   -0.000346
    8
 TRAJECTORY GEOMETRY    -296.030919
  C      2.285529    0.565785   -0.000096
  N      1.604483    1.522739    0.000083
  H      2.913389   -0.315640   -0.000283
  N      0.561259   -1.984124    0.000074
  N     -0.560385   -1.984383   -0.000025
  C     -2.285792    0.564812   -0.000133
  N     -1.605128    1.522039    0.000117
  H     -2.913311   -0.316856   -0.000320
    8
 TRAJECTORY GEOMETRY    -296.030835
  C      2.280539    0.563962   -0.000081
  N      1.597806    1.519714    0.000081
  H      2.910232   -0.316162   -0.000290
  N      0.561253   -1.979509    0.000064
  N     -0.560384   -1.979767   -0.000024
  C     -2.280799    0.562990   -0.000122
  N     -1.598451    1.519020    0.000099
  H     -2.910140   -0.317379   -0.000214
    8
 TRAJECTORY GEOMETRY    -296.030748
  C      2.275465    0.562186   -0.000120
  N      1.591089    1.516755    0.000163
  H      2.906747   -0.316770   -0.000371
  N      0.561244   -1.974996    0.000001
  N     -0.560382   -1.975249    0.000035
  C     -2.275713    0.561212   -0.000071
  N     -1.591739    1.516070    0.000009
  H     -2.906624   -0.318008   -0.000135
    8
 TRAJECTORY GEOMETRY    -296.030658
  C      2.270445    0.560347   -0.000125
  N      1.584439    1.513747    0.000165
  H      2.903414   -0.317388   -0.000383
  N      0.561244   -1.970374    0.000003
  N     -0.560383   -1.970629    0.000039
  C     -2.270692    0.559371   -0.000085
  N     -1.585087    1.513062    0.000018
  H     -2.903321   -0.318614   -0.000133
    8
 TRAJECTORY GEOMETRY    -296.030564
  C      2.265330    0.558382   -0.000128
  N      1.577927    1.510785    0.000182
  H      2.899767   -0.318254   -0.000423
  N      0.561240   -1.965681   -0.000011
  N     -0.560382   -1.965930    0.000051
  C     -2.265569    0.557407   -0.000066
  N     -1.578583    1.510111   -0.000006
  H     -2.899617   -0.319515   -0.000131
    8
 TRAJECTORY GEOMETRY    -296.030465
  C      2.260218    0.556469   -0.000117
  N      1.571374    1.507826    0.000166
  H      2.896132   -0.319070   -0.000372
  N      0.561232   -1.961024   -0.000007
  N     -0.560379   -1.961283    0.000042
  C     -2.260460    0.555494   -0.000064
  N     -1.572018    1.507143   -0.000001
  H     -2.896024   -0.320295   -0.000119
    8
 TRAJECTORY GEOMETRY    -296.030363
  C      2.255066    0.554517   -0.000125
  N      1.564862    1.504879    0.000166
  H      2.892371   -0.319968   -0.000392
  N      0.561229   -1.956357   -0.000000
  N     -0.560369   -1.956608    0.000044
  C     -2.255301    0.553538   -0.000076
  N     -1.565511    1.504205    0.000013
  H     -2.892386   -0.321126   -0.000170
    8
 TRAJECTORY GEOMETRY    -296.030256
  C      2.249931    0.552483   -0.000015
  N      1.558430    1.501906    0.000095
  H      2.888772   -0.320879   -0.000112
  N      0.561223   -1.951588   -0.000044
  N     -0.560368   -1.951853    0.000012
  C     -2.250165    0.551514    0.000039
  N     -1.559091    1.501254   -0.000074
  H     -2.888575   -0.322133    0.000136
    8
 TRAJECTORY GEOMETRY    -296.030145
  C      2.244722    0.550413    0.000078
  N      1.552053    1.498988    0.000046
  H      2.884798   -0.322000    0.000114
  N      0.561224   -1.946832   -0.000100
  N     -0.560365   -1.947091   -0.000000
  C     -2.244943    0.549445    0.000154
  N     -1.552722    1.498346   -0.000175
  H     -2.884672   -0.323232    0.000448
    8
 TRAJECTORY GEOMETRY    -296.030029
  C      2.239495    0.548280    0.000058
  N      1.545762    1.496080    0.000056
  H      2.880804   -0.323216    0.000057
  N      0.561212   -1.942008   -0.000086
  N     -0.560366   -1.942272    0.000001
  C     -2.239711    0.547307    0.000127
  N     -1.546426    1.495433   -0.000150
  H     -2.880637   -0.324452    0.000377
    8
 TRAJECTORY GEOMETRY    -296.029909
  C      2.234230    0.546136    0.000092
  N      1.539483    1.493186    0.000036
  H      2.876748   -0.324455    0.000119
  N      0.561205   -1.937196   -0.000102
  N     -0.560365   -1.937462   -0.000006
  C     -2.234450    0.545168    0.000159
  N     -1.540144    1.492544   -0.000179
  H     -2.876494   -0.325757    0.000495
    8
 TRAJECTORY GEOMETRY    -296.029783
  C      2.228929    0.543975    0.000076
  N      1.533200    1.490316    0.000054
  H      2.872676   -0.325658    0.000065
  N      0.561212   -1.932406   -0.000107
  N     -0.560363   -1.932669    0.000009
  C     -2.229148    0.543016    0.000148
  N     -1.533868    1.489687   -0.000178
  H     -2.872470   -0.326942    0.000468
    8
 TRAJECTORY GEOMETRY    -296.029653
  C      2.223596    0.541789    0.000102
  N      1.526973    1.487461    0.000041
  H      2.868449   -0.326985    0.000115
  N      0.561201   -1.927595   -0.000124
  N     -0.560351   -1.927855    0.000008
  C     -2.223810    0.540828    0.000177
  N     -1.527644    1.486844   -0.000203
  H     -2.868248   -0.328258    0.000556
    8
 TRAJECTORY GEOMETRY    -296.029517
  C      2.218254    0.539588    0.000057
  N      1.520762    1.484616    0.000079
  H      2.864202   -0.328338    0.000065
  N      0.561195   -1.922773   -0.000125
  N     -0.560347   -1.923036    0.000030
  C     -2.218464    0.538629    0.000153
  N     -1.521434    1.484001   -0.000194
  H     -2.864018   -0.329589    0.000458
    8
 TRAJECTORY GEOMETRY    -296.029375
  C      2.212878    0.537382    0.000033
  N      1.514542    1.481795    0.000079
  H      2.859887   -0.329738    0.000052
  N      0.561199   -1.917977   -0.000103
  N     -0.560344   -1.918243    0.000028
  C     -2.213090    0.536431    0.000115
  N     -1.515220    1.481199   -0.000150
  H     -2.859700   -0.330988    0.000341
    8
 TRAJECTORY GEOMETRY    -296.029228
  C      2.207489    0.535166    0.000038
  N      1.508340    1.478966    0.000057
  H      2.855534   -0.331134    0.000037
  N      0.561198   -1.913174   -0.000083
  N     -0.560325   -1.913436    0.000016
  C     -2.207709    0.534235    0.000082
  N     -1.509033    1.478392   -0.000110
  H     -2.855304   -0.332392    0.000321
    8
 TRAJECTORY GEOMETRY    -296.029075
  C      2.202019    0.532781    0.000043
  N      1.502343    1.476202    0.000042
  H      2.851040   -0.332747    0.000035
  N      0.561201   -1.908266   -0.000066
  N     -0.560325   -1.908505    0.000003
  C     -2.202233    0.531849    0.000079
  N     -1.503038    1.475626   -0.000094
  H     -2.850887   -0.333947    0.000232
    8
 TRAJECTORY GEOMETRY    -296.028916
  C      2.196587    0.530488    0.000051
  N      1.496237    1.473405    0.000033
  H      2.846637   -0.334250    0.000054
  N      0.561198   -1.903413   -0.000067
  N     -0.560315   -1.903642    0.000001
  C     -2.196809    0.529569    0.000077
  N     -1.496937    1.472841   -0.000088
  H     -2.846426   -0.335492    0.000242
    8
 TRAJECTORY GEOMETRY    -296.028751
  C      2.191105    0.528127    0.000051
  N      1.490221    1.470646    0.000031
  H      2.842071   -0.335886    0.000057
  N      0.561194   -1.898522   -0.000067
  N     -0.560310   -1.898750    0.000001
  C     -2.191324    0.527211    0.000076
  N     -1.490923    1.470087   -0.000087
  H     -2.841893   -0.337101    0.000242
    8
 TRAJECTORY GEOMETRY    -296.028579
  C      2.185605    0.525743    0.000052
  N      1.484231    1.467897    0.000031
  H      2.837485   -0.337548    0.000061
  N      0.561190   -1.893619   -0.000069
  N     -0.560304   -1.893845    0.000003
  C     -2.185831    0.524837    0.000076
  N     -1.484932    1.467342   -0.000087
  H     -2.837256   -0.338794    0.000248
    8
 TRAJECTORY GEOMETRY    -296.028400
  C      2.180081    0.523326    0.000052
  N      1.478287    1.465169    0.000031
  H      2.832775   -0.339308    0.000051
  N      0.561183   -1.888699   -0.000068
  N     -0.560296   -1.888925    0.000003
  C     -2.180305    0.522426    0.000073
  N     -1.478987    1.464616   -0.000086
  H     -2.832574   -0.340541    0.000250
    8
 TRAJECTORY GEOMETRY    -296.028214
  C      2.174532    0.520888    0.000045
  N      1.472372    1.462456    0.000037
  H      2.828034   -0.341114    0.000017
  N      0.561183   -1.883771   -0.000068
  N     -0.560296   -1.884000    0.000010
  C     -2.174769    0.519990    0.000063
  N     -1.473062    1.461909   -0.000081
  H     -2.827806   -0.342361    0.000247
    8
 TRAJECTORY GEOMETRY    -296.028021
  C      2.168958    0.518397    0.000044
  N      1.466526    1.459763    0.000041
  H      2.823220   -0.342962    0.000003
  N      0.561170   -1.878810   -0.000068
  N     -0.560291   -1.879039    0.000011
  C     -2.169182    0.517493    0.000063
  N     -1.467217    1.459216   -0.000083
  H     -2.823033   -0.344189    0.000261
    8
 TRAJECTORY GEOMETRY    -296.027821
  C      2.163333    0.515876    0.000046
  N      1.460727    1.457101    0.000042
  H      2.818382   -0.344862    0.000024
  N      0.561159   -1.873847   -0.000073
  N     -0.560291   -1.874078    0.000011
  C     -2.163548    0.514969    0.000074
  N     -1.461414    1.456545   -0.000094
  H     -2.818205   -0.346066    0.000271
    8
 TRAJECTORY GEOMETRY    -296.027613
  C      2.157706    0.513318    0.000056
  N      1.454968    1.454450    0.000042
  H      2.813449   -0.346830    0.000045
  N      0.561153   -1.868859   -0.000082
  N     -0.560297   -1.869091    0.000011
  C     -2.157907    0.512400    0.000095
  N     -1.455650    1.453889   -0.000115
  H     -2.813327   -0.347998    0.000318
    8
 TRAJECTORY GEOMETRY    -296.027397
  C      2.152082    0.510790    0.000054
  N      1.449158    1.451787    0.000041
  H      2.808593   -0.348740    0.000075
  N      0.561147   -1.863904   -0.000082
  N     -0.560292   -1.864129    0.000010
  C     -2.152284    0.509884    0.000101
  N     -1.449845    1.451233   -0.000116
  H     -2.808371   -0.349959    0.000286
    8
 TRAJECTORY GEOMETRY    -296.027172
  C      2.146420    0.508197    0.000080
  N      1.443435    1.449154    0.000019
  H      2.803666   -0.350740    0.000131
  N      0.561146   -1.858905   -0.000087
  N     -0.560295   -1.859133   -0.000001
  C     -2.146631    0.507290    0.000119
  N     -1.444112    1.448601   -0.000127
  H     -2.803442   -0.351980    0.000358
    8
 TRAJECTORY GEOMETRY    -296.026939
  C      2.140738    0.505609    0.000077
  N      1.437703    1.446530    0.000020
  H      2.798716   -0.352702    0.000138
  N      0.561136   -1.853930   -0.000085
  N     -0.560286   -1.854155   -0.000001
  C     -2.140938    0.504707    0.000121
  N     -1.438388    1.445982   -0.000126
  H     -2.798499   -0.353923    0.000333
    8
 TRAJECTORY GEOMETRY    -296.026697
  C      2.135032    0.502997    0.000075
  N      1.432005    1.443925    0.000019
  H      2.793718   -0.354729    0.000154
  N      0.561131   -1.848946   -0.000085
  N     -0.560282   -1.849170   -0.000001
  C     -2.135235    0.502103    0.000122
  N     -1.432687    1.443377   -0.000125
  H     -2.793471   -0.355965    0.000314
    8
 TRAJECTORY GEOMETRY    -296.026446
  C      2.129311    0.500343    0.000077
  N      1.426359    1.441333    0.000011
  H      2.788689   -0.356798    0.000145
  N      0.561130   -1.843931   -0.000076
  N     -0.560283   -1.844159   -0.000008
  C     -2.129519    0.499451    0.000113
  N     -1.427035    1.440787   -0.000113
  H     -2.788430   -0.358048    0.000307
    8
 TRAJECTORY GEOMETRY    -296.026186
  C      2.123573    0.497700    0.000075
  N      1.420707    1.438752    0.000010
  H      2.783623   -0.358875    0.000158
  N      0.561121   -1.838936   -0.000074
  N     -0.560279   -1.839164   -0.000009
  C     -2.123777    0.496808    0.000113
  N     -1.421381    1.438205   -0.000111
  H     -2.783391   -0.360106    0.000294
    8
 TRAJECTORY GEOMETRY    -296.025916
  C      2.117815    0.494994    0.000066
  N      1.415130    1.436175    0.000018
  H      2.778606   -0.360954    0.000121
  N      0.561112   -1.833894   -0.000072
  N     -0.560270   -1.834125   -0.000005
  C     -2.118020    0.494104    0.000103
  N     -1.415803    1.435633   -0.000105
  H     -2.778382   -0.362174    0.000280
    8
 TRAJECTORY GEOMETRY    -296.025636
  C      2.112017    0.492277    0.000064
  N      1.409567    1.433633    0.000017
  H      2.773498   -0.363085    0.000121
  N      0.561105   -1.828873   -0.000070
  N     -0.560264   -1.829106   -0.000006
  C     -2.112221    0.491392    0.000101
  N     -1.410239    1.433094   -0.000103
  H     -2.773280   -0.364293    0.000274
    8
 TRAJECTORY GEOMETRY    -296.025345
  C      2.106199    0.489540    0.000065
  N      1.404027    1.431108    0.000014
  H      2.768380   -0.365243    0.000113
  N      0.561103   -1.823849   -0.000067
  N     -0.560264   -1.824083   -0.000007
  C     -2.106403    0.488659    0.000097
  N     -1.404698    1.430569   -0.000099
  H     -2.768168   -0.366446    0.000277
    8
 TRAJECTORY GEOMETRY    -296.025044
  C      2.100347    0.486772    0.000065
  N      1.398531    1.428605    0.000012
  H      2.763245   -0.367397    0.000108
  N      0.561099   -1.818817   -0.000063
  N     -0.560264   -1.819054   -0.000009
  C     -2.100556    0.485893    0.000092
  N     -1.399193    1.428065   -0.000092
  H     -2.763037   -0.368601    0.000270
    8
 TRAJECTORY GEOMETRY    -296.024732
  C      2.094495    0.484015    0.000064
  N      1.393016    1.426103    0.000013
  H      2.758102   -0.369544    0.000115
  N      0.561091   -1.813800   -0.000065
  N     -0.560258   -1.814037   -0.000007
  C     -2.094701    0.483138    0.000094
  N     -1.393680    1.425568   -0.000093
  H     -2.757887   -0.370750    0.000263
    8
 TRAJECTORY GEOMETRY    -296.024409
  C      2.088607    0.481212    0.000063
  N      1.387562    1.423630    0.000011
  H      2.752944   -0.371725    0.000112
  N      0.561088   -1.808766   -0.000064
  N     -0.560261   -1.809003   -0.000008
  C     -2.088811    0.480336    0.000091
  N     -1.388221    1.423093   -0.000090
  H     -2.752726   -0.372929    0.000261
    8
 TRAJECTORY GEOMETRY    -296.024073
  C      2.082709    0.478399    0.000062
  N      1.382112    1.421158    0.000012
  H      2.747837   -0.373840    0.000114
  N      0.561085   -1.803732   -0.000063
  N     -0.560259   -1.803968   -0.000008
  C     -2.082912    0.477525    0.000091
  N     -1.382771    1.420623   -0.000090
  H     -2.747618   -0.375044    0.000256
    8
 TRAJECTORY GEOMETRY    -296.023726
  C      2.076781    0.475565    0.000062
  N      1.376698    1.418709    0.000011
  H      2.742657   -0.376021    0.000113
  N      0.561075   -1.798697   -0.000064
  N     -0.560254   -1.798933   -0.000007
  C     -2.076985    0.474692    0.000090
  N     -1.377353    1.418176   -0.000089
  H     -2.742434   -0.377231    0.000256
    8
 TRAJECTORY GEOMETRY    -296.023367
  C      2.070822    0.472701    0.000061
  N      1.371327    1.416277    0.000010
  H      2.737492   -0.378201    0.000110
  N      0.561069   -1.793653   -0.000063
  N     -0.560252   -1.793890   -0.000008
  C     -2.071021    0.471831    0.000090
  N     -1.371982    1.415745   -0.000089
  H     -2.737253   -0.379407    0.000255
    8
 TRAJECTORY GEOMETRY    -296.022995
  C      2.064850    0.469816    0.000062
  N      1.365973    1.413859    0.000010
  H      2.732319   -0.380385    0.000104
  N      0.561067   -1.788608   -0.000063
  N     -0.560252   -1.788843   -0.000008
  C     -2.065046    0.468948    0.000089
  N     -1.366628    1.413330   -0.000088
  H     -2.732093   -0.381588    0.000255
    8
 TRAJECTORY GEOMETRY    -296.022609
  C      2.058851    0.466919    0.000062
  N      1.360646    1.411449    0.000009
  H      2.727191   -0.382564    0.000101
  N      0.561062   -1.783559   -0.000062
  N     -0.560247   -1.783796   -0.000008
  C     -2.059050    0.466053    0.000088
  N     -1.361297    1.410923   -0.000087
  H     -2.726964   -0.383767    0.000258
    8
 TRAJECTORY GEOMETRY    -296.022210
  C      2.052839    0.464004    0.000060
  N      1.355314    1.409061    0.000010
  H      2.722069   -0.384689    0.000101
  N      0.561062   -1.778524   -0.000062
  N     -0.560248   -1.778758   -0.000007
  C     -2.053032    0.463140    0.000085
  N     -1.355971    1.408542   -0.000085
  H     -2.721836   -0.385892    0.000249
    8
 TRAJECTORY GEOMETRY    -296.021797
  C      2.046799    0.461067    0.000059
  N      1.350031    1.406678    0.000010
  H      2.716974   -0.386816    0.000101
  N      0.561059   -1.773474   -0.000062
  N     -0.560246   -1.773707   -0.000006
  C     -2.046999    0.460200    0.000084
  N     -1.350681    1.406169   -0.000083
  H     -2.716738   -0.388030    0.000248
    8
 TRAJECTORY GEOMETRY    -296.021370
  C      2.040740    0.458104    0.000055
  N      1.344767    1.404318    0.000011
  H      2.711881   -0.388937    0.000094
  N      0.561057   -1.768427   -0.000060
  N     -0.560246   -1.768655   -0.000005
  C     -2.040926    0.457245    0.000081
  N     -1.345428    1.403810   -0.000080
  H     -2.711638   -0.390137    0.000235
    8
 TRAJECTORY GEOMETRY    -296.020928
  C      2.034653    0.455117    0.000052
  N      1.339538    1.401972    0.000012
  H      2.706823   -0.391039    0.000089
  N      0.561056   -1.763373   -0.000057
  N     -0.560246   -1.763601   -0.000003
  C     -2.034839    0.454261    0.000077
  N     -1.340198    1.401468   -0.000078
  H     -2.706578   -0.392238    0.000231
    8
 TRAJECTORY GEOMETRY    -296.020471
  C      2.028540    0.452111    0.000041
  N      1.334328    1.399643    0.000019
  H      2.701785   -0.393105    0.000067
  N      0.561056   -1.758321   -0.000055
  N     -0.560245   -1.758552    0.000002
  C     -2.028728    0.451267    0.000069
  N     -1.334989    1.399136   -0.000073
  H     -2.701532   -0.394298    0.000195
    8
 TRAJECTORY GEOMETRY    -296.019998
  C      2.022408    0.449075    0.000042
  N      1.329155    1.397331    0.000018
  H      2.696769   -0.395174    0.000065
  N      0.561053   -1.753262   -0.000055
  N     -0.560244   -1.753491    0.000002
  C     -2.022587    0.448244    0.000068
  N     -1.329823    1.396819   -0.000072
  H     -2.696503   -0.396362    0.000191
    8
 TRAJECTORY GEOMETRY    -296.019509
  C      2.016245    0.446013    0.000044
  N      1.324021    1.395034    0.000016
  H      2.691820   -0.397200    0.000070
  N      0.561054   -1.748196   -0.000054
  N     -0.560247   -1.748425    0.000000
  C     -2.016430    0.445179    0.000069
  N     -1.324682    1.394531   -0.000072
  H     -2.691549   -0.398398    0.000195
    8
 TRAJECTORY GEOMETRY    -296.019003
  C      2.010056    0.442932    0.000044
  N      1.318914    1.392748    0.000016
  H      2.686902   -0.399150    0.000069
  N      0.561053   -1.743131   -0.000054
  N     -0.560249   -1.743359   -0.000000
  C     -2.010247    0.442095    0.000069
  N     -1.319567    1.392252   -0.000072
  H     -2.686625   -0.400366    0.000192
    8
 TRAJECTORY GEOMETRY    -296.018481
  C      2.003849    0.439819    0.000048
  N      1.313854    1.390478    0.000014
  H      2.682030   -0.401114    0.000075
  N      0.561051   -1.738051   -0.000055
  N     -0.560256   -1.738276   -0.000002
  C     -2.004033    0.438981    0.000073
  N     -1.314507    1.389980   -0.000075
  H     -2.681732   -0.402339    0.000205
    8
 TRAJECTORY GEOMETRY    -296.017941
  C      1.997606    0.436683    0.000049
  N      1.308811    1.388231    0.000012
  H      2.677207   -0.403005    0.000070
  N      0.561055   -1.732983   -0.000055
  N     -0.560262   -1.733206   -0.000002
  C     -1.997790    0.435849    0.000073
  N     -1.309463    1.387737   -0.000075
  H     -2.676905   -0.404254    0.000206
    8
 TRAJECTORY GEOMETRY    -296.017383
  C      1.991337    0.433530    0.000047
  N      1.303795    1.386003    0.000014
  H      2.672476   -0.404858    0.000071
  N      0.561054   -1.727913   -0.000052
  N     -0.560269   -1.728142   -0.000002
  C     -1.991506    0.432688    0.000072
  N     -1.304448    1.385505   -0.000074
  H     -2.672213   -0.406026    0.000209
    8
 TRAJECTORY GEOMETRY    -296.016807
  C      1.985052    0.430363    0.000046
  N      1.298795    1.383779    0.000013
  H      2.667754   -0.406652    0.000073
  N      0.561054   -1.722844   -0.000052
  N     -0.560273   -1.723073   -0.000002
  C     -1.985222    0.429524    0.000071
  N     -1.299443    1.383279   -0.000073
  H     -2.667513   -0.407833    0.000203
    8
 TRAJECTORY GEOMETRY    -296.016212
  C      1.978736    0.427164    0.000019
  N      1.293838    1.381582    0.000028
  H      2.663148   -0.408355    0.000012
  N      0.561055   -1.717770   -0.000039
  N     -0.560286   -1.718002    0.000004
  C     -1.978906    0.426321    0.000043
  N     -1.294471    1.381064   -0.000052
  H     -2.662933   -0.409513    0.000136
    8
 TRAJECTORY GEOMETRY    -296.015598
  C      1.972384    0.423931    0.000020
  N      1.288910    1.379401    0.000028
  H      2.658612   -0.409989    0.000008
  N      0.561065   -1.712700   -0.000039
  N     -0.560297   -1.712932    0.000004
  C     -1.972553    0.423093    0.000043
  N     -1.289544    1.378884   -0.000052
  H     -2.658409   -0.411146    0.000135
    8
 TRAJECTORY GEOMETRY    -296.014964
  C      1.966014    0.420685    0.000019
  N      1.284005    1.377230    0.000027
  H      2.654116   -0.411613    0.000011
  N      0.561070   -1.707631   -0.000039
  N     -0.560304   -1.707863    0.000004
  C     -1.966182    0.419849    0.000042
  N     -1.284637    1.376714   -0.000051
  H     -2.653902   -0.412761    0.000135
    8
 TRAJECTORY GEOMETRY    -296.014310
  C      1.959607    0.417399    0.000020
  N      1.279138    1.375086    0.000027
  H      2.649760   -0.413121    0.000007
  N      0.561081   -1.702562   -0.000039
  N     -0.560316   -1.702794    0.000004
  C     -1.959770    0.416574    0.000041
  N     -1.279774    1.374564   -0.000050
  H     -2.649541   -0.414250    0.000138
    8
 TRAJECTORY GEOMETRY    -296.013635
  C      1.953160    0.414095    0.000022
  N      1.274318    1.372945    0.000026
  H      2.645477   -0.414494    0.000012
  N      0.561091   -1.697491   -0.000041
  N     -0.560328   -1.697725    0.000004
  C     -1.953331    0.413269    0.000044
  N     -1.274946    1.372431   -0.000053
  H     -2.645260   -0.415644    0.000142
    8
 TRAJECTORY GEOMETRY    -296.012939
  C      1.946683    0.410783    0.000022
  N      1.269527    1.370810    0.000025
  H      2.641248   -0.415800    0.000012
  N      0.561088   -1.692423   -0.000041
  N     -0.560327   -1.692657    0.000004
  C     -1.946858    0.409958    0.000043
  N     -1.270150    1.370301   -0.000053
  H     -2.641034   -0.416971    0.000144
    8
 TRAJECTORY GEOMETRY    -296.012221
  C      1.940199    0.407403    0.000021
  N      1.264747    1.368732    0.000025
  H      2.637214   -0.417045    0.000013
  N      0.561120   -1.687358   -0.000040
  N     -0.560363   -1.687593    0.000003
  C     -1.940366    0.406576    0.000044
  N     -1.265373    1.368227   -0.000052
  H     -2.637011   -0.418185    0.000137
    8
 TRAJECTORY GEOMETRY    -296.011482
  C      1.933672    0.404014    0.000022
  N      1.260012    1.366655    0.000025
  H      2.633265   -0.418178    0.000015
  N      0.561138   -1.682296   -0.000040
  N     -0.560383   -1.682532    0.000003
  C     -1.933834    0.403193    0.000044
  N     -1.260640    1.366149   -0.000052
  H     -2.633059   -0.419299    0.000138
    8
 TRAJECTORY GEOMETRY    -296.010720
  C      1.927107    0.400592    0.000022
  N      1.255321    1.364604    0.000024
  H      2.629404   -0.419184    0.000016
  N      0.561160   -1.677240   -0.000040
  N     -0.560410   -1.677473    0.000002
  C     -1.927269    0.399771    0.000045
  N     -1.255943    1.364102   -0.000053
  H     -2.629187   -0.420327    0.000141
    8
 TRAJECTORY GEOMETRY    -296.009934
  C      1.920510    0.397155    0.000022
  N      1.250661    1.362556    0.000024
  H      2.625704   -0.420043    0.000016
  N      0.561177   -1.672184   -0.000040
  N     -0.560430   -1.672418    0.000002
  C     -1.920668    0.396338    0.000045
  N     -1.251283    1.362055   -0.000053
  H     -2.625494   -0.421185    0.000138
    8
 TRAJECTORY GEOMETRY    -296.009126
  C      1.913888    0.393689    0.000022
  N      1.246030    1.360530    0.000023
  H      2.622090   -0.420815    0.000015
  N      0.561206   -1.667131   -0.000039
  N     -0.560460   -1.667365    0.000002
  C     -1.914045    0.392875    0.000044
  N     -1.246652    1.360029   -0.000052
  H     -2.621885   -0.421951    0.000138
    8
 TRAJECTORY GEOMETRY    -296.008294
  C      1.907238    0.390199    0.000023
  N      1.241431    1.358519    0.000022
  H      2.618572   -0.421473    0.000014
  N      0.561230   -1.662082   -0.000040
  N     -0.560484   -1.662316    0.000002
  C     -1.907398    0.389387    0.000044
  N     -1.242050    1.358021   -0.000052
  H     -2.618364   -0.422594    0.000142
    8
 TRAJECTORY GEOMETRY    -296.007437
  C      1.900559    0.386674    0.000027
  N      1.236868    1.356529    0.000020
  H      2.615233   -0.421953    0.000019
  N      0.561265   -1.657038   -0.000041
  N     -0.560524   -1.657271    0.000002
  C     -1.900716    0.385864    0.000048
  N     -1.237487    1.356037   -0.000055
  H     -2.615026   -0.423092    0.000145
    8
 TRAJECTORY GEOMETRY    -296.006556
  C      1.893842    0.383131    0.000027
  N      1.232343    1.354555    0.000019
  H      2.612017   -0.422324    0.000018
  N      0.561294   -1.652001   -0.000042
  N     -0.560554   -1.652233    0.000002
  C     -1.894002    0.382320    0.000048
  N     -1.232958    1.354067   -0.000055
  H     -2.611800   -0.423450    0.000144
    8
 TRAJECTORY GEOMETRY    -296.005650
  C      1.887105    0.379552    0.000028
  N      1.227848    1.352601    0.000019
  H      2.608941   -0.422502    0.000013
  N      0.561333   -1.646967   -0.000041
  N     -0.560597   -1.647198    0.000002
  C     -1.887256    0.378751    0.000048
  N     -1.228467    1.352113   -0.000054
  H     -2.608721   -0.423664    0.000140
    8
 TRAJECTORY GEOMETRY    -296.004719
  C      1.880334    0.375950    0.000037
  N      1.223394    1.350664    0.000014
  H      2.606015   -0.422563    0.000040
  N      0.561377   -1.641937   -0.000046
  N     -0.560642   -1.642168   -0.000001
  C     -1.880483    0.375149    0.000059
  N     -1.224012    1.350176   -0.000063
  H     -2.605799   -0.423707    0.000163
    8
 TRAJECTORY GEOMETRY    -296.003762
  C      1.873530    0.372327    0.000037
  N      1.218972    1.348742    0.000013
  H      2.603217   -0.422459    0.000041
  N      0.561425   -1.636917   -0.000045
  N     -0.560692   -1.637149   -0.000001
  C     -1.873681    0.371528    0.000059
  N     -1.219587    1.348257   -0.000062
  H     -2.603005   -0.423592    0.000165
    8
 TRAJECTORY GEOMETRY    -296.002779
  C      1.866703    0.368676    0.000035
  N      1.214589    1.346844    0.000015
  H      2.600516   -0.422213    0.000045
  N      0.561479   -1.631899   -0.000045
  N     -0.560753   -1.632133   -0.000001
  C     -1.866853    0.367880    0.000058
  N     -1.215197    1.346346   -0.000061
  H     -2.600313   -0.423341    0.000168
    8
 TRAJECTORY GEOMETRY    -296.001771
  C      1.859826    0.364996    0.000031
  N      1.210255    1.344992    0.000017
  H      2.597934   -0.421827    0.000051
  N      0.561533   -1.626903   -0.000043
  N     -0.560823   -1.627141   -0.000002
  C     -1.859976    0.364192    0.000058
  N     -1.210845    1.344470   -0.000062
  H     -2.597747   -0.422933    0.000175
    8
 TRAJECTORY GEOMETRY    -296.000736
  C      1.852944    0.361296    0.000031
  N      1.205936    1.343116    0.000017
  H      2.595551   -0.421182    0.000052
  N      0.561593   -1.621903   -0.000042
  N     -0.560886   -1.622140   -0.000001
  C     -1.853096    0.360493    0.000057
  N     -1.206523    1.342601   -0.000062
  H     -2.595360   -0.422315    0.000173
    8
 TRAJECTORY GEOMETRY    -295.999675
  C      1.846035    0.357571    0.000031
  N      1.201643    1.341263    0.000016
  H      2.593282   -0.420422    0.000053
  N      0.561662   -1.616913   -0.000042
  N     -0.560954   -1.617151   -0.000001
  C     -1.846192    0.356777    0.000057
  N     -1.202228    1.340747   -0.000061
  H     -2.593091   -0.421555    0.000175
    8
 TRAJECTORY GEOMETRY    -295.998588
  C      1.839102    0.353820    0.000031
  N      1.197392    1.339423    0.000016
  H      2.591227   -0.419413    0.000051
  N      0.561744   -1.611930   -0.000042
  N     -0.561039   -1.612168   -0.000001
  C     -1.839253    0.353027    0.000056
  N     -1.197979    1.338912   -0.000061
  H     -2.591029   -0.420546    0.000172
    8
 TRAJECTORY GEOMETRY    -295.997475
  C      1.832154    0.350050    0.000031
  N      1.193163    1.337593    0.000016
  H      2.589260   -0.418242    0.000051
  N      0.561833   -1.606953   -0.000042
  N     -0.561130   -1.607192   -0.000001
  C     -1.832303    0.349262    0.000056
  N     -1.193750    1.337083   -0.000060
  H     -2.589063   -0.419378    0.000172
    8
 TRAJECTORY GEOMETRY    -295.996336
  C      1.825190    0.346259    0.000030
  N      1.188962    1.335777    0.000016
  H      2.587456   -0.416860    0.000052
  N      0.561925   -1.601982   -0.000041
  N     -0.561227   -1.602225   -0.000001
  C     -1.825334    0.345475    0.000055
  N     -1.189548    1.335262   -0.000059
  H     -2.587268   -0.417983    0.000166
    8
 TRAJECTORY GEOMETRY    -295.995170
  C      1.818198    0.342440    0.000030
  N      1.184794    1.333985    0.000016
  H      2.585759   -0.415327    0.000052
  N      0.562029   -1.597026   -0.000041
  N     -0.561333   -1.597269   -0.000001
  C     -1.818341    0.341659    0.000055
  N     -1.185378    1.333470   -0.000059
  H     -2.585570   -0.416448    0.000165
    8
 TRAJECTORY GEOMETRY    -295.993979
  C      1.811189    0.338598    0.000030
  N      1.180656    1.332204    0.000015
  H      2.584201   -0.413563    0.000051
  N      0.562142   -1.592080   -0.000041
  N     -0.561449   -1.592322   -0.000001
  C     -1.811330    0.337819    0.000054
  N     -1.181240    1.331694   -0.000059
  H     -2.584012   -0.414688    0.000162
    8
 TRAJECTORY GEOMETRY    -295.992762
  C      1.804158    0.334741    0.000030
  N      1.176547    1.330435    0.000015
  H      2.582769   -0.411632    0.000051
  N      0.562259   -1.587144   -0.000041
  N     -0.561568   -1.587386   -0.000001
  C     -1.804300    0.333962    0.000054
  N     -1.177128    1.329930   -0.000058
  H     -2.582580   -0.412756    0.000160
    8
 TRAJECTORY GEOMETRY    -295.991521
  C      1.797113    0.330861    0.000029
  N      1.172463    1.328681    0.000015
  H      2.581456   -0.409490    0.000051
  N      0.562391   -1.582218   -0.000041
  N     -0.561703   -1.582460   -0.000001
  C     -1.797254    0.330083    0.000053
  N     -1.173043    1.328179   -0.000058
  H     -2.581269   -0.410613    0.000158
    8
 TRAJECTORY GEOMETRY    -295.990255
  C      1.790053    0.326963    0.000029
  N      1.168406    1.326939    0.000015
  H      2.580260   -0.407137    0.000049
  N      0.562530   -1.577302   -0.000040
  N     -0.561844   -1.577544   -0.000001
  C     -1.790192    0.326184    0.000053
  N     -1.168985    1.326441   -0.000057
  H     -2.580075   -0.408261    0.000154
    8
 TRAJECTORY GEOMETRY    -295.988965
  C      1.782983    0.323044    0.000029
  N      1.164368    1.325212    0.000015
  H      2.579128   -0.404622    0.000050
  N      0.562686   -1.572395   -0.000040
  N     -0.562004   -1.572638   -0.000001
  C     -1.783120    0.322272    0.000053
  N     -1.164947    1.324710   -0.000056
  H     -2.578945   -0.405744    0.000155
    8
 TRAJECTORY GEOMETRY    -295.987652
  C      1.775901    0.319107    0.000028
  N      1.160355    1.323493    0.000015
  H      2.578143   -0.401858    0.000050
  N      0.562856   -1.567500   -0.000039
  N     -0.562174   -1.567744   -0.000001
  C     -1.776035    0.318337    0.000053
  N     -1.160934    1.322995   -0.000056
  H     -2.577962   -0.402977    0.000152
    8
 TRAJECTORY GEOMETRY    -295.986317
  C      1.768811    0.315150    0.000028
  N      1.156362    1.321788    0.000015
  H      2.577240   -0.398923    0.000050
  N      0.563037   -1.562615   -0.000039
  N     -0.562358   -1.562859   -0.000001
  C     -1.768943    0.314383    0.000053
  N     -1.156940    1.321291   -0.000055
  H     -2.577059   -0.400041    0.000150
    8
 TRAJECTORY GEOMETRY    -295.984960
  C      1.761711    0.311178    0.000027
  N      1.152389    1.320092    0.000015
  H      2.576395   -0.395795    0.000050
  N      0.563233   -1.557739   -0.000038
  N     -0.562555   -1.557984   -0.000001
  C     -1.761844    0.310416    0.000052
  N     -1.152964    1.319595   -0.000055
  H     -2.576214   -0.396916    0.000150
    8
 TRAJECTORY GEOMETRY    -295.983584
  C      1.754607    0.307190    0.000027
  N      1.148431    1.318409    0.000014
  H      2.575639   -0.392494    0.000049
  N      0.563440   -1.552873   -0.000037
  N     -0.562765   -1.553118   -0.000000
  C     -1.754741    0.306431    0.000052
  N     -1.149004    1.317912   -0.000055
  H     -2.575461   -0.393615    0.000150
    8
 TRAJECTORY GEOMETRY    -295.982188
  C      1.747498    0.303181    0.000028
  N      1.144492    1.316736    0.000014
  H      2.574989   -0.388943    0.000050
  N      0.563669   -1.548021   -0.000038
  N     -0.562994   -1.548265   -0.000000
  C     -1.747630    0.302424    0.000051
  N     -1.145066    1.316245   -0.000054
  H     -2.574806   -0.390066    0.000147
    8
 TRAJECTORY GEOMETRY    -295.980775
  C      1.740392    0.299151    0.000027
  N      1.140564    1.315077    0.000014
  H      2.574401   -0.385224    0.000049
  N      0.563913   -1.543176   -0.000037
  N     -0.563241   -1.543419    0.000000
  C     -1.740521    0.298400    0.000051
  N     -1.141138    1.314587   -0.000054
  H     -2.574223   -0.386352    0.000145
    8
 TRAJECTORY GEOMETRY    -295.979346
  C      1.733283    0.295110    0.000026
  N      1.136652    1.313425    0.000014
  H      2.573864   -0.381321    0.000049
  N      0.564175   -1.538339   -0.000037
  N     -0.563505   -1.538583    0.000000
  C     -1.733410    0.294362    0.000051
  N     -1.137224    1.312936   -0.000054
  H     -2.573687   -0.382450    0.000144
    8
 TRAJECTORY GEOMETRY    -295.977902
  C      1.726178    0.291052    0.000026
  N      1.132749    1.311783    0.000013
  H      2.573376   -0.377226    0.000048
  N      0.564455   -1.533512   -0.000037
  N     -0.563788   -1.533756   -0.000000
  C     -1.726303    0.290306    0.000050
  N     -1.133321    1.311295   -0.000053
  H     -2.573199   -0.378354    0.000143
    8
 TRAJECTORY GEOMETRY    -295.976446
  C      1.719074    0.286978    0.000025
  N      1.128855    1.310149    0.000013
  H      2.572935   -0.372943    0.000048
  N      0.564756   -1.528695   -0.000036
  N     -0.564091   -1.528939    0.000000
  C     -1.719196    0.286238    0.000050
  N     -1.129426    1.309662   -0.000053
  H     -2.572763   -0.374077    0.000141
    8
 TRAJECTORY GEOMETRY    -295.974979
  C      1.711974    0.282889    0.000024
  N      1.124974    1.308526    0.000013
  H      2.572517   -0.368504    0.000049
  N      0.565076   -1.523884   -0.000036
  N     -0.564413   -1.524129    0.000000
  C     -1.712097    0.282147    0.000049
  N     -1.125541    1.308039   -0.000053
  H     -2.572349   -0.369626    0.000141
    8
 TRAJECTORY GEOMETRY    -295.973504
  C      1.704887    0.278785    0.000025
  N      1.121082    1.306912    0.000012
  H      2.572126   -0.363884    0.000052
  N      0.565420   -1.519084   -0.000035
  N     -0.564759   -1.519329    0.000000
  C     -1.705006    0.278050    0.000050
  N     -1.121652    1.306426   -0.000052
  H     -2.571957   -0.365005    0.000140
    8
 TRAJECTORY GEOMETRY    -295.972023
  C      1.697801    0.274667    0.000025
  N      1.117208    1.305304    0.000012
  H      2.571779   -0.359093    0.000052
  N      0.565789   -1.514292   -0.000035
  N     -0.565130   -1.514538    0.000000
  C     -1.697921    0.273930    0.000050
  N     -1.117772    1.304824   -0.000052
  H     -2.571617   -0.360212    0.000138
    8
 TRAJECTORY GEOMETRY    -295.970538
  C      1.690728    0.270527    0.000025
  N      1.113332    1.303712    0.000012
  H      2.571436   -0.354148    0.000052
  N      0.566181   -1.509507   -0.000035
  N     -0.565523   -1.509753   -0.000000
  C     -1.690844    0.269797    0.000049
  N     -1.113899    1.303231   -0.000051
  H     -2.571265   -0.355258    0.000136
    8
 TRAJECTORY GEOMETRY    -295.969051
  C      1.683670    0.266371    0.000025
  N      1.109453    1.302128    0.000012
  H      2.571086   -0.349040    0.000053
  N      0.566604   -1.504729   -0.000035
  N     -0.565949   -1.504976   -0.000000
  C     -1.683784    0.265645    0.000049
  N     -1.110019    1.301650   -0.000051
  H     -2.570933   -0.350156    0.000134
    8
 TRAJECTORY GEOMETRY    -295.967567
  C      1.676623    0.262206    0.000025
  N      1.105574    1.300551    0.000012
  H      2.570752   -0.343776    0.000054
  N      0.567048   -1.499960   -0.000035
  N     -0.566396   -1.500206    0.000000
  C     -1.676737    0.261479    0.000049
  N     -1.106138    1.300077   -0.000051
  H     -2.570602   -0.344889    0.000131
    8
 TRAJECTORY GEOMETRY    -295.966088
  C      1.669594    0.258021    0.000024
  N      1.101689    1.298984    0.000012
  H      2.570366   -0.338432    0.000054
  N      0.567521   -1.495191   -0.000034
  N     -0.566871   -1.495437    0.000000
  C     -1.669706    0.257299    0.000048
  N     -1.102253    1.298511   -0.000050
  H     -2.570216   -0.339549    0.000129
    8
 TRAJECTORY GEOMETRY    -295.964616
  C      1.662583    0.253820    0.000024
  N      1.097795    1.297428    0.000012
  H      2.569984   -0.332934    0.000053
  N      0.568026   -1.490431   -0.000034
  N     -0.567378   -1.490677    0.000000
  C     -1.662692    0.253104    0.000048
  N     -1.098359    1.296955   -0.000049
  H     -2.569839   -0.334054    0.000128
    8
 TRAJECTORY GEOMETRY    -295.963156
  C      1.655588    0.249607    0.000023
  N      1.093897    1.295880    0.000012
  H      2.569589   -0.327286    0.000054
  N      0.568561   -1.485678   -0.000034
  N     -0.567915   -1.485924    0.000000
  C     -1.655698    0.248889    0.000048
  N     -1.094458    1.295413   -0.000049
  H     -2.569449   -0.328404    0.000126
    8
 TRAJECTORY GEOMETRY    -295.961710
  C      1.648617    0.245372    0.000023
  N      1.089986    1.294348    0.000012
  H      2.569159   -0.321520    0.000055
  N      0.569130   -1.480930   -0.000034
  N     -0.568486   -1.481177   -0.000000
  C     -1.648722    0.244660    0.000048
  N     -1.090548    1.293879   -0.000049
  H     -2.569021   -0.322631    0.000123
    8
 TRAJECTORY GEOMETRY    -295.960282
  C      1.641667    0.241125    0.000023
  N      1.086062    1.292821    0.000012
  H      2.568692   -0.315668    0.000056
  N      0.569729   -1.476185   -0.000034
  N     -0.569087   -1.476432   -0.000000
  C     -1.641771    0.240416    0.000047
  N     -1.086623    1.292355   -0.000048
  H     -2.568559   -0.316772    0.000120
    8
 TRAJECTORY GEOMETRY    -295.958877
  C      1.634741    0.236861    0.000022
  N      1.082125    1.291308    0.000012
  H      2.568177   -0.309736    0.000055
  N      0.570364   -1.471444   -0.000034
  N     -0.569724   -1.471691   -0.000000
  C     -1.634842    0.236155    0.000047
  N     -1.082686    1.290843   -0.000048
  H     -2.568050   -0.310837    0.000118
    8
 TRAJECTORY GEOMETRY    -295.957498
  C      1.627843    0.232578    0.000022
  N      1.078170    1.289809    0.000012
  H      2.567601   -0.303709    0.000056
  N      0.571044   -1.466707   -0.000034
  N     -0.570406   -1.466955   -0.000000
  C     -1.627943    0.231873    0.000047
  N     -1.078730    1.289347   -0.000048
  H     -2.567476   -0.304803    0.000115
    8
 TRAJECTORY GEOMETRY    -295.956150
  C      1.620980    0.228277    0.000022
  N      1.074196    1.288312    0.000012
  H      2.566948   -0.297694    0.000050
  N      0.571756   -1.461957   -0.000034
  N     -0.571120   -1.462206   -0.000000
  C     -1.621080    0.227579    0.000046
  N     -1.074756    1.287849   -0.000048
  H     -2.566818   -0.298791    0.000120
    8
 TRAJECTORY GEOMETRY    -295.954835
  C      1.614139    0.223962    0.000022
  N      1.070204    1.286831    0.000012
  H      2.566264   -0.291521    0.000049
  N      0.572503   -1.457224   -0.000034
  N     -0.571868   -1.457471    0.000000
  C     -1.614235    0.223272    0.000045
  N     -1.070766    1.286368   -0.000047
  H     -2.566131   -0.292625    0.000122
    8
 TRAJECTORY GEOMETRY    -295.953560
  C      1.607321    0.219634    0.000021
  N      1.066195    1.285361    0.000012
  H      2.565497   -0.285282    0.000048
  N      0.573286   -1.452494   -0.000033
  N     -0.572653   -1.452741   -0.000000
  C     -1.607419    0.218946    0.000044
  N     -1.066755    1.284904   -0.000047
  H     -2.565369   -0.286396    0.000121
    8
 TRAJECTORY GEOMETRY    -295.952345
  C      1.600543    0.215291    0.000021
  N      1.062146    1.283907    0.000012
  H      2.564648   -0.279069    0.000046
  N      0.574116   -1.447765   -0.000033
  N     -0.573485   -1.448012   -0.000000
  C     -1.600635    0.214611    0.000044
  N     -1.062708    1.283447   -0.000047
  H     -2.564519   -0.280183    0.000120
    8
 TRAJECTORY GEOMETRY    -295.951160
  C      1.593794    0.210934    0.000021
  N      1.058076    1.282464    0.000011
  H      2.563748   -0.272776    0.000046
  N      0.574986   -1.443041   -0.000034
  N     -0.574356   -1.443289    0.000001
  C     -1.593886    0.210254    0.000042
  N     -1.058637    1.282010   -0.000046
  H     -2.563622   -0.273892    0.000118
    8
 TRAJECTORY GEOMETRY    -295.950027
  C      1.587069    0.206555    0.000021
  N      1.053988    1.281048    0.000011
  H      2.562755   -0.266441    0.000048
  N      0.575901   -1.438327   -0.000033
  N     -0.575273   -1.438576    0.000000
  C     -1.587159    0.205877    0.000043
  N     -1.054548    1.280596   -0.000046
  H     -2.562632   -0.267553    0.000115
    8
 TRAJECTORY GEOMETRY    -295.948951
  C      1.580384    0.202168    0.000020
  N      1.049863    1.279634    0.000011
  H      2.561667   -0.260159    0.000047
  N      0.576847   -1.433604   -0.000032
  N     -0.576222   -1.433854    0.000000
  C     -1.580471    0.201495    0.000043
  N     -1.050424    1.279181   -0.000046
  H     -2.561548   -0.261271    0.000114
    8
 TRAJECTORY GEOMETRY    -295.947938
  C      1.573730    0.197768    0.000020
  N      1.045715    1.278233    0.000011
  H      2.560503   -0.253836    0.000049
  N      0.577840   -1.428887   -0.000031
  N     -0.577218   -1.429138    0.000001
  C     -1.573816    0.197093    0.000043
  N     -1.046272    1.277786   -0.000046
  H     -2.560392   -0.254945    0.000112
    8
 TRAJECTORY GEOMETRY    -295.946990
  C      1.567121    0.193342    0.000019
  N      1.041543    1.276849    0.000012
  H      2.559249   -0.247535    0.000053
  N      0.578880   -1.424162   -0.000031
  N     -0.578261   -1.424413   -0.000000
  C     -1.567205    0.192668    0.000044
  N     -1.042099    1.276405   -0.000046
  H     -2.559142   -0.248641    0.000108
    8
 TRAJECTORY GEOMETRY    -295.946114
  C      1.560545    0.188909    0.000019
  N      1.037324    1.275483    0.000012
  H      2.557896   -0.241203    0.000052
  N      0.579972   -1.419452   -0.000031
  N     -0.579353   -1.419707   -0.000000
  C     -1.560629    0.188241    0.000043
  N     -1.037880    1.275041   -0.000046
  H     -2.557795   -0.242302    0.000107
    8
 TRAJECTORY GEOMETRY    -295.945314
  C      1.554012    0.184470    0.000018
  N      1.033066    1.274124    0.000013
  H      2.556446   -0.234968    0.000051
  N      0.581095   -1.414736   -0.000031
  N     -0.580481   -1.414989   -0.000000
  C     -1.554092    0.183801    0.000043
  N     -1.033621    1.273683   -0.000047
  H     -2.556345   -0.236069    0.000106
    8
 TRAJECTORY GEOMETRY    -295.944594
  C      1.547517    0.180013    0.000018
  N      1.028782    1.272777    0.000013
  H      2.554900   -0.228758    0.000052
  N      0.582269   -1.410017   -0.000030
  N     -0.581655   -1.410271    0.000000
  C     -1.547596    0.179348    0.000043
  N     -1.029336    1.272339   -0.000047
  H     -2.554804   -0.229853    0.000103
    8
 TRAJECTORY GEOMETRY    -295.943958
  C      1.541061    0.175560    0.000018
  N      1.024427    1.271453    0.000013
  H      2.553234   -0.222555    0.000051
  N      0.583487   -1.405321   -0.000030
  N     -0.582876   -1.405577   -0.000000
  C     -1.541138    0.174895    0.000043
  N     -1.024981    1.271019   -0.000047
  H     -2.553140   -0.223651    0.000105
    8
 TRAJECTORY GEOMETRY    -295.943410
  C      1.534650    0.171113    0.000019
  N      1.020013    1.270127    0.000013
  H      2.551475   -0.216473    0.000047
  N      0.584737   -1.400624   -0.000030
  N     -0.584127   -1.400877    0.000001
  C     -1.534723    0.170453    0.000042
  N     -1.020568    1.269697   -0.000047
  H     -2.551378   -0.217579    0.000109
    8
 TRAJECTORY GEOMETRY    -295.942955
  C      1.528270    0.166637    0.000019
  N      1.015585    1.268835    0.000013
  H      2.549605   -0.210447    0.000046
  N      0.586043   -1.395929   -0.000030
  N     -0.585433   -1.396183    0.000001
  C     -1.528343    0.165978    0.000042
  N     -1.016139    1.268410   -0.000047
  H     -2.549514   -0.211552    0.000106
    8
 TRAJECTORY GEOMETRY    -295.942596
  C      1.521929    0.162165    0.000018
  N      1.011101    1.267552    0.000014
  H      2.547721   -0.204324    0.000046
  N      0.587390   -1.391254   -0.000029
  N     -0.586780   -1.391507    0.000000
  C     -1.521997    0.161524    0.000042
  N     -1.011659    1.267116   -0.000047
  H     -2.547627   -0.205416    0.000110
    8
 TRAJECTORY GEOMETRY    -295.942336
  C      1.515660    0.157694    0.000019
  N      1.006565    1.266254    0.000014
  H      2.545582   -0.198606    0.000048
  N      0.588760   -1.386532   -0.000030
  N     -0.588154   -1.386788    0.000000
  C     -1.515734    0.157049    0.000043
  N     -1.007113    1.265826   -0.000048
  H     -2.545496   -0.199713    0.000116
    8
 TRAJECTORY GEOMETRY    -295.942177
  C      1.509412    0.153242    0.000009
  N      1.001947    1.264987    0.000018
  H      2.543388   -0.192820    0.000026
  N      0.590180   -1.381859   -0.000024
  N     -0.589572   -1.382120    0.000005
  C     -1.509482    0.152596    0.000034
  N     -1.002500    1.264562   -0.000043
  H     -2.543304   -0.193923    0.000085
    8
 TRAJECTORY GEOMETRY    -295.942124
  C      1.503291    0.148720    0.000002
  N      0.997366    1.263641    0.000034
  H      2.541205   -0.187115   -0.000020
  N      0.591630   -1.377057   -0.000019
  N     -0.591008   -1.377339   -0.000002
  C     -1.503371    0.148101    0.000044
  N     -0.997925    1.263238   -0.000060
  H     -2.541120   -0.188248    0.000138
    8
 TRAJECTORY GEOMETRY    -295.942177
  C      1.497012    0.144353    0.000010
  N      0.992551    1.262506    0.000019
  H      2.538672   -0.181504    0.000031
  N      0.593124   -1.372574   -0.000027
  N     -0.592517   -1.372838    0.000006
  C     -1.497085    0.143721    0.000036
  N     -0.993101    1.262079   -0.000045
  H     -2.538598   -0.182605    0.000087
    8
 TRAJECTORY GEOMETRY    -295.942338
  C      1.490874    0.139932    0.000010
  N      0.987749    1.261279    0.000015
  H      2.536156   -0.175988    0.000032
  N      0.594644   -1.367958   -0.000025
  N     -0.594044   -1.368220    0.000006
  C     -1.490942    0.139297    0.000031
  N     -0.988296    1.260856   -0.000039
  H     -2.536084   -0.177086    0.000074
    8
 TRAJECTORY GEOMETRY    -295.942610
  C      1.484778    0.135537    0.000009
  N      0.982840    1.260069    0.000015
  H      2.533526   -0.170591    0.000030
  N      0.596203   -1.363368   -0.000023
  N     -0.595597   -1.363638    0.000007
  C     -1.484854    0.134914    0.000030
  N     -0.983385    1.259641   -0.000039
  H     -2.533458   -0.171692    0.000069
    8
 TRAJECTORY GEOMETRY    -295.942991
  C      1.478721    0.131145    0.000011
  N      0.977912    1.258857    0.000012
  H      2.530811   -0.165271    0.000036
  N      0.597785   -1.358773   -0.000024
  N     -0.597181   -1.359047    0.000007
  C     -1.478793    0.130517    0.000029
  N     -0.978457    1.258434   -0.000038
  H     -2.530749   -0.166371    0.000071
    8
 TRAJECTORY GEOMETRY    -295.943483
  C      1.472712    0.126792    0.000011
  N      0.972873    1.257653    0.000012
  H      2.527981   -0.160087    0.000037
  N      0.599392   -1.354213   -0.000024
  N     -0.598792   -1.354486    0.000007
  C     -1.472780    0.126164    0.000029
  N     -0.973418    1.257234   -0.000037
  H     -2.527921   -0.161184    0.000069
    8
 TRAJECTORY GEOMETRY    -295.944086
  C      1.466745    0.122470    0.000011
  N      0.967747    1.256458    0.000011
  H      2.525054   -0.155010    0.000037
  N      0.601022   -1.349679   -0.000023
  N     -0.600425   -1.349951    0.000007
  C     -1.466809    0.121841    0.000029
  N     -0.968293    1.256043   -0.000036
  H     -2.524996   -0.156106    0.000069
    8
 TRAJECTORY GEOMETRY    -295.944799
  C      1.460819    0.118177    0.000011
  N      0.962541    1.255269    0.000011
  H      2.522030   -0.150045    0.000038
  N      0.602672   -1.345172   -0.000023
  N     -0.602080   -1.345440    0.000007
  C     -1.460878    0.117548    0.000028
  N     -0.963086    1.254858   -0.000035
  H     -2.521973   -0.151137    0.000067
    8
 TRAJECTORY GEOMETRY    -295.945621
  C      1.454936    0.113924    0.000011
  N      0.957235    1.254085    0.000010
  H      2.518908   -0.145195    0.000037
  N      0.604342   -1.340692   -0.000023
  N     -0.603752   -1.340964    0.000007
  C     -1.454993    0.113299    0.000028
  N     -0.957781    1.253676   -0.000035
  H     -2.518851   -0.146286    0.000065
    8
 TRAJECTORY GEOMETRY    -295.946550
  C      1.449096    0.109708    0.000011
  N      0.951842    1.252908    0.000010
  H      2.515698   -0.140454    0.000038
  N      0.606027   -1.336244   -0.000023
  N     -0.605440   -1.336514    0.000007
  C     -1.449150    0.109084    0.000028
  N     -0.952388    1.252502   -0.000035
  H     -2.515642   -0.141543    0.000064
    8
 TRAJECTORY GEOMETRY    -295.947585
  C      1.443300    0.105534    0.000011
  N      0.946355    1.251735    0.000009
  H      2.512401   -0.135820    0.000038
  N      0.607725   -1.331828   -0.000023
  N     -0.607139   -1.332096    0.000007
  C     -1.443351    0.104911    0.000027
  N     -0.946901    1.251331   -0.000034
  H     -2.512346   -0.136910    0.000064
    8
 TRAJECTORY GEOMETRY    -295.948722
  C      1.437549    0.101408    0.000011
  N      0.940766    1.250566    0.000009
  H      2.509019   -0.131298    0.000038
  N      0.609433   -1.327450   -0.000023
  N     -0.608850   -1.327715    0.000007
  C     -1.437597    0.100787    0.000026
  N     -0.941312    1.250164   -0.000034
  H     -2.508965   -0.132389    0.000064
    8
 TRAJECTORY GEOMETRY    -295.949960
  C      1.431852    0.097337    0.000011
  N      0.935069    1.249395    0.000008
  H      2.505547   -0.126922    0.000039
  N      0.611147   -1.323106   -0.000023
  N     -0.610568   -1.323369    0.000007
  C     -1.431893    0.096713    0.000025
  N     -0.935617    1.248999   -0.000033
  H     -2.505493   -0.128009    0.000065
    8
 TRAJECTORY GEOMETRY    -295.951295
  C      1.426196    0.093326    0.000011
  N      0.929253    1.248233    0.000008
  H      2.502009   -0.122621    0.000040
  N      0.612866   -1.318816   -0.000023
  N     -0.612288   -1.319081    0.000007
  C     -1.426238    0.092709    0.000025
  N     -0.929800    1.247839   -0.000032
  H     -2.501951   -0.123712    0.000067
    8
 TRAJECTORY GEOMETRY    -295.952725
  C      1.420598    0.089387    0.000011
  N      0.923312    1.247070    0.000007
  H      2.498382   -0.118459    0.000039
  N      0.614582   -1.314577   -0.000023
  N     -0.614006   -1.314843    0.000007
  C     -1.420633    0.088768    0.000026
  N     -0.923859    1.246681   -0.000032
  H     -2.498335   -0.119538    0.000059
    8
 TRAJECTORY GEOMETRY    -295.954244
  C      1.415049    0.085509    0.000010
  N      0.917256    1.245913    0.000007
  H      2.494710   -0.114371    0.000038
  N      0.616300   -1.310390   -0.000022
  N     -0.615727   -1.310657    0.000007
  C     -1.415082    0.084894    0.000026
  N     -0.917803    1.245525   -0.000032
  H     -2.494661   -0.115449    0.000057
    8
 TRAJECTORY GEOMETRY    -295.955851
  C      1.409555    0.081698    0.000011
  N      0.911080    1.244759    0.000006
  H      2.490974   -0.110381    0.000038
  N      0.618014   -1.306258   -0.000022
  N     -0.617443   -1.306526    0.000007
  C     -1.409585    0.081089    0.000026
  N     -0.911627    1.244370   -0.000032
  H     -2.490935   -0.111448    0.000056
    8
 TRAJECTORY GEOMETRY    -295.957540
  C      1.404121    0.077971    0.000010
  N      0.904770    1.243605    0.000006
  H      2.487181   -0.106489    0.000038
  N      0.619720   -1.302191   -0.000022
  N     -0.619150   -1.302458    0.000007
  C     -1.404152    0.077364    0.000026
  N     -0.905315    1.243219   -0.000031
  H     -2.487129   -0.107571    0.000057
    8
 TRAJECTORY GEOMETRY    -295.959307
  C      1.398747    0.074321    0.000010
  N      0.898336    1.242453    0.000006
  H      2.483339   -0.102688    0.000038
  N      0.621416   -1.298183   -0.000022
  N     -0.620849   -1.298451    0.000007
  C     -1.398778    0.073717    0.000026
  N     -0.898879    1.242069   -0.000031
  H     -2.483287   -0.103774    0.000056
    8
 TRAJECTORY GEOMETRY    -295.961149
  C      1.393438    0.070752    0.000010
  N      0.891773    1.241301    0.000006
  H      2.479456   -0.098977    0.000038
  N      0.623101   -1.294240   -0.000022
  N     -0.622537   -1.294508    0.000007
  C     -1.393466    0.070148    0.000026
  N     -0.892317    1.240921   -0.000030
  H     -2.479412   -0.100055    0.000055
    8
 TRAJECTORY GEOMETRY    -295.963060
  C      1.388195    0.067266    0.000010
  N      0.885081    1.240151    0.000006
  H      2.475537   -0.095350    0.000037
  N      0.624773   -1.290364   -0.000022
  N     -0.624210   -1.290634    0.000007
  C     -1.388221    0.066665    0.000026
  N     -0.885625    1.239774   -0.000029
  H     -2.475498   -0.096417    0.000055
    8
 TRAJECTORY GEOMETRY    -295.965036
  C      1.383026    0.063878    0.000010
  N      0.878246    1.239003    0.000005
  H      2.471590   -0.091800    0.000037
  N      0.626427   -1.286568   -0.000022
  N     -0.625866   -1.286838    0.000007
  C     -1.383052    0.063279    0.000026
  N     -0.878788    1.238629   -0.000028
  H     -2.471544   -0.092875    0.000055
    8
 TRAJECTORY GEOMETRY    -295.967073
  C      1.377931    0.060581    0.000010
  N      0.871281    1.237857    0.000005
  H      2.467622   -0.088322    0.000037
  N      0.628064   -1.282848   -0.000022
  N     -0.627504   -1.283117    0.000007
  C     -1.377956    0.059983    0.000026
  N     -0.871821    1.237486   -0.000028
  H     -2.467575   -0.089402    0.000055
    8
 TRAJECTORY GEOMETRY    -295.969165
  C      1.372911    0.057377    0.000010
  N      0.864184    1.236712    0.000005
  H      2.463638   -0.084909    0.000037
  N      0.629682   -1.279203   -0.000022
  N     -0.629124   -1.279472    0.000007
  C     -1.372935    0.056782    0.000026
  N     -0.864724    1.236344   -0.000028
  H     -2.463592   -0.085992    0.000055
    8
 TRAJECTORY GEOMETRY    -295.971307
  C      1.367971    0.054269    0.000010
  N      0.856958    1.235569    0.000005
  H      2.459647   -0.081557    0.000037
  N      0.631280   -1.275637   -0.000021
  N     -0.630724   -1.275907    0.000007
  C     -1.367994    0.053676    0.000026
  N     -0.857497    1.235203   -0.000027
  H     -2.459602   -0.082642    0.000054
    8
 TRAJECTORY GEOMETRY    -295.973495
  C      1.363113    0.051258    0.000010
  N      0.849603    1.234428    0.000005
  H      2.455656   -0.078258    0.000037
  N      0.632859   -1.272153   -0.000021
  N     -0.632304   -1.272424    0.000007
  C     -1.363135    0.050667    0.000026
  N     -0.850142    1.234065   -0.000027
  H     -2.455616   -0.079339    0.000054
    8
 TRAJECTORY GEOMETRY    -295.975722
  C      1.358341    0.048345    0.000010
  N      0.842123    1.233288    0.000004
  H      2.451663   -0.075012    0.000037
  N      0.634417   -1.268751   -0.000021
  N     -0.633862   -1.269024    0.000007
  C     -1.358361    0.047756    0.000025
  N     -0.842661    1.232927   -0.000026
  H     -2.451633   -0.076083    0.000054
    8
 TRAJECTORY GEOMETRY    -295.977984
  C      1.353656    0.045533    0.000010
  N      0.834519    1.232150    0.000004
  H      2.447682   -0.071807    0.000037
  N      0.635954   -1.265434   -0.000021
  N     -0.635401   -1.265707    0.000007
  C     -1.353675    0.044945    0.000025
  N     -0.835058    1.231792   -0.000026
  H     -2.447659   -0.072868    0.000054
    8
 TRAJECTORY GEOMETRY    -295.980274
  C      1.349057    0.042820    0.000010
  N      0.826798    1.231014    0.000004
  H      2.443719   -0.068631    0.000037
  N      0.637473   -1.262203   -0.000021
  N     -0.636921   -1.262477    0.000007
  C     -1.349074    0.042233    0.000024
  N     -0.827336    1.230658   -0.000026
  H     -2.443702   -0.069679    0.000054
    8
 TRAJECTORY GEOMETRY    -295.982586
  C      1.344539    0.040193    0.000010
  N      0.818974    1.229881    0.000003
  H      2.439779   -0.065470    0.000036
  N      0.638975   -1.259048   -0.000021
  N     -0.638425   -1.259322    0.000007
  C     -1.344557    0.039610    0.000024
  N     -0.819511    1.229529   -0.000025
  H     -2.439745   -0.066538    0.000052
    8
 TRAJECTORY GEOMETRY    -295.984913
  C      1.340113    0.037662    0.000010
  N      0.811041    1.228751    0.000003
  H      2.435857   -0.062334    0.000036
  N      0.640461   -1.255976   -0.000021
  N     -0.639912   -1.256251    0.000007
  C     -1.340130    0.037082    0.000024
  N     -0.811578    1.228403   -0.000025
  H     -2.435820   -0.063407    0.000051
    8
 TRAJECTORY GEOMETRY    -295.987247
  C      1.335778    0.035224    0.000010
  N      0.803005    1.227625    0.000003
  H      2.431956   -0.059217    0.000037
  N      0.641933   -1.252985   -0.000020
  N     -0.641386   -1.253261    0.000007
  C     -1.335792    0.034645    0.000024
  N     -0.803542    1.227279   -0.000025
  H     -2.431933   -0.060276    0.000051
    8
 TRAJECTORY GEOMETRY    -295.989580
  C      1.331523    0.032864    0.000010
  N      0.794884    1.226502    0.000002
  H      2.428092   -0.056090    0.000036
  N      0.643397   -1.250067   -0.000020
  N     -0.642852   -1.250342    0.000007
  C     -1.331536    0.032287    0.000024
  N     -0.795420    1.226161   -0.000024
  H     -2.428059   -0.057162    0.000049
    8
 TRAJECTORY GEOMETRY    -295.991904
  C      1.327354    0.030588    0.000010
  N      0.786675    1.225382    0.000002
  H      2.424249   -0.052967    0.000036
  N      0.644854   -1.247223   -0.000020
  N     -0.644310   -1.247498    0.000007
  C     -1.327365    0.030010    0.000024
  N     -0.787211    1.225045   -0.000024
  H     -2.424233   -0.054020    0.000050
    8
 TRAJECTORY GEOMETRY    -295.994207
  C      1.323263    0.028380    0.000010
  N      0.778394    1.224268    0.000002
  H      2.420437   -0.049828    0.000035
  N      0.646310   -1.244444   -0.000020
  N     -0.645768   -1.244720    0.000007
  C     -1.323272    0.027803    0.000024
  N     -0.778930    1.223933   -0.000023
  H     -2.420426   -0.050867    0.000050
    8
 TRAJECTORY GEOMETRY    -295.996479
  C      1.319243    0.026239    0.000010
  N      0.770047    1.223155    0.000002
  H      2.416652   -0.046671    0.000035
  N      0.647766   -1.241724   -0.000020
  N     -0.647225   -1.242002    0.000007
  C     -1.319253    0.025660    0.000024
  N     -0.770582    1.222825   -0.000022
  H     -2.416646   -0.047699    0.000051
    8
 TRAJECTORY GEOMETRY    -295.998705
  C      1.315294    0.024150    0.000010
  N      0.761644    1.222050    0.000002
  H      2.412892   -0.043469    0.000035
  N      0.649236   -1.239060   -0.000020
  N     -0.648697   -1.239339    0.000007
  C     -1.315302    0.023573    0.000024
  N     -0.762179    1.221723   -0.000021
  H     -2.412886   -0.044490    0.000051
    8
 TRAJECTORY GEOMETRY    -296.000872
  C      1.311402    0.022102    0.000010
  N      0.753199    1.220950    0.000001
  H      2.409152   -0.040219    0.000035
  N      0.650724   -1.236440   -0.000020
  N     -0.650186   -1.236720    0.000007
  C     -1.311409    0.021528    0.000023
  N     -0.753733    1.220626   -0.000021
  H     -2.409139   -0.041245    0.000051
    8
 TRAJECTORY GEOMETRY    -296.002961
  C      1.307560    0.020086    0.000010
  N      0.744721    1.219855    0.000001
  H      2.405419   -0.036914    0.000034
  N      0.652236   -1.233856   -0.000020
  N     -0.651699   -1.234137    0.000007
  C     -1.307566    0.019514    0.000023
  N     -0.745255    1.219534   -0.000021
  H     -2.405409   -0.037936    0.000050
    8
 TRAJECTORY GEOMETRY    -296.004954
  C      1.303758    0.018088    0.000010
  N      0.736224    1.218766    0.000001
  H      2.401686   -0.033541    0.000034
  N      0.653782   -1.231298   -0.000019
  N     -0.653247   -1.231580    0.000007
  C     -1.303761    0.017519    0.000023
  N     -0.736758    1.218447   -0.000020
  H     -2.401677   -0.034558    0.000050
    8
 TRAJECTORY GEOMETRY    -296.006830
  C      1.299989    0.016101    0.000010
  N      0.727712    1.217676    0.000000
  H      2.397958   -0.030037    0.000034
  N      0.655373   -1.228765   -0.000019
  N     -0.654835   -1.229051    0.000006
  C     -1.299994    0.015541    0.000023
  N     -0.728249    1.217370   -0.000019
  H     -2.397939   -0.031077    0.000047
    8
 TRAJECTORY GEOMETRY    -296.008564
  C      1.296232    0.014100    0.000009
  N      0.719212    1.216590    0.000001
  H      2.394190   -0.026464    0.000032
  N      0.657024   -1.226229   -0.000018
  N     -0.656477   -1.226519    0.000006
  C     -1.296242    0.013552    0.000022
  N     -0.719752    1.216294   -0.000019
  H     -2.394189   -0.027488    0.000050
    8
 TRAJECTORY GEOMETRY    -296.010130
  C      1.292480    0.012082    0.000007
  N      0.710739    1.215510    0.000002
  H      2.390399   -0.022730    0.000033
  N      0.658741   -1.223693   -0.000016
  N     -0.658195   -1.223971    0.000007
  C     -1.292491    0.011531    0.000017
  N     -0.711278    1.215218   -0.000018
  H     -2.390394   -0.023780    0.000066
    8
 TRAJECTORY GEOMETRY    -296.011497
  C      1.288685    0.010009    0.000007
  N      0.702327    1.214444    0.000001
  H      2.386512   -0.018849    0.000033
  N      0.660550   -1.221128   -0.000016
  N     -0.660006   -1.221410    0.000007
  C     -1.288692    0.009461    0.000017
  N     -0.702865    1.214153   -0.000017
  H     -2.386511   -0.019893    0.000060
    8
 TRAJECTORY GEOMETRY    -296.012634
  C      1.284825    0.007861    0.000008
  N      0.694006    1.213387   -0.000001
  H      2.382529   -0.014739    0.000033
  N      0.662477   -1.218526   -0.000016
  N     -0.661936   -1.218808    0.000006
  C     -1.284832    0.007312    0.000019
  N     -0.694542    1.213098   -0.000017
  H     -2.382528   -0.015780    0.000060
    8
 TRAJECTORY GEOMETRY    -296.013506
  C      1.280857    0.005606    0.000011
  N      0.685820    1.212348   -0.000004
  H      2.378392   -0.010346    0.000041
  N      0.664557   -1.215870   -0.000018
  N     -0.664021   -1.216154    0.000008
  C     -1.280856    0.005060    0.000016
  N     -0.686358    1.212062   -0.000013
  H     -2.378370   -0.011404    0.000058
    8
 TRAJECTORY GEOMETRY    -296.014076
  C      1.276670    0.003195    0.000010
  N      0.677855    1.211361   -0.000019
  H      2.373976   -0.005577    0.000038
  N      0.666850   -1.213172   -0.000001
  N     -0.666311   -1.213445   -0.000010
  C     -1.276658    0.002653    0.000020
  N     -0.678406    1.211087    0.000000
  H     -2.373948   -0.006623    0.000051
    8
 TRAJECTORY GEOMETRY    -296.014307
  C      1.272011    0.000624    0.000024
  N      0.670252    1.210616   -0.000029
  H      2.369008   -0.000240    0.000046
  N      0.669429   -1.210581   -0.000004
  N     -0.668902   -1.210874   -0.000017
  C     -1.272009    0.000075    0.000026
  N     -0.670780    1.210318    0.000001
  H     -2.369007   -0.001274    0.000079
    8
 TRAJECTORY GEOMETRY    -296.014310
  C      1.271349    0.000288   -0.000042
  N      0.669355    1.210588    0.000002
  H      2.368287    0.000468   -0.000117
  N      0.669800   -1.210319    0.000034
  N     -0.669273   -1.210621    0.000012
  C     -1.271350   -0.000262   -0.000037
  N     -0.669883    1.210303    0.000036
  H     -2.368287   -0.000550   -0.000094
    8
 TRAJECTORY GEOMETRY    -296.014310
  C      1.271305    0.000274   -0.000020
  N      0.669309    1.210598    0.000001
  H      2.368244    0.000499   -0.000053
  N      0.669821   -1.210318    0.000013
  N     -0.669297   -1.210613    0.000010
  C     -1.271306   -0.000278   -0.000012
  N     -0.669834    1.210306    0.000013
  H     -2.368245   -0.000538   -0.000036
