# Supplementary material for: Constrained Structure Minimizations on Hyperspheres for Minimum Energy Path Following
Source: J Chem Inf Model. 2025 Apr 1;65(7):3488–501. doi: 10.1021/acs.jcim.4c02351 (PMC12004539; doi:10.1021/acs.jcim.4c02351)
Supplement: Supplementary file 1 — ci4c02351_si_001.zip [file ci4c02351_si_001.zip › data_availability/rxn4/outputs/SADDLE/5/rxn4-sad.mol]

    8
 TRAJECTORY GEOMETRY    -296.014310
  C      0.000031   -0.000000   -1.271317
  N      1.210422   -0.000000   -0.669511
  N     -1.210386   -0.000000   -0.669565
  N      1.210385    0.000000    0.669565
  C     -0.000030    0.000000    1.271316
  N     -1.210422    0.000000    0.669511
  H     -0.000051    0.000000    2.368261
  H      0.000051   -0.000000   -2.368261
    8
 TRAJECTORY GEOMETRY    -296.040991
  N      1.068574    1.484703    0.003759
  N      2.138446    1.823274   -0.002777
  N     -2.138942    0.037210   -0.003288
  C     -3.094193    0.714573    0.002157
  H     -3.977429    1.340244    0.007326
  H     -0.366382   -1.130425   -0.004106
  C      0.513187   -1.776228   -0.001495
  N      1.455265   -2.478031    0.001557
    8
 TRAJECTORY GEOMETRY    -296.040818
  N      0.866822    1.784200    0.006414
  N      1.977900    1.625927   -0.004190
  N     -2.071799   -0.025337   -0.002665
  C     -2.906449    0.795923    0.001962
  H     -3.673970    1.558920    0.003813
  H     -0.381109   -1.289174   -0.002506
  C      0.538375   -1.877925   -0.001816
  N      1.527385   -2.511882    0.000647
    8
 TRAJECTORY GEOMETRY    -296.040624
  N      0.724622    1.960734    0.007149
  N      1.678077    1.368671   -0.004230
  N     -1.938380    0.026848   -0.002075
  C     -2.744086    0.876588    0.001118
  H     -3.484505    1.666011    0.004000
  H     -0.311334   -1.325681   -0.002973
  C      0.607887   -1.913454   -0.001597
  N      1.600745   -2.541243   -0.000019
    8
 TRAJECTORY GEOMETRY    -296.014311
  N      0.098900    1.379699    0.001136
  N      1.221317    0.649423   -0.000002
  N     -1.221317   -0.649423    0.000002
  C     -1.065620    0.693325    0.001080
  H     -1.985075    1.291561    0.002013
  H      1.985076   -1.291562   -0.002013
  C      1.065618   -0.693326   -0.001080
  N     -0.098900   -1.379699   -0.001136
    8
 TRAJECTORY GEOMETRY    -296.040148
  N      0.591864    2.092997    0.006569
  N      1.418777    1.334083   -0.003328
  N     -1.848341   -0.014346   -0.002331
  C     -2.538290    0.931463    0.001306
  H     -3.166575    1.811990    0.004710
  H     -0.213863   -1.301497   -0.003757
  C      0.662286   -1.948589   -0.001998
  N      1.596950   -2.658956    0.000101
    8
 TRAJECTORY GEOMETRY    -296.040506
  N      0.631416    2.136571    0.006283
  N      1.458984    1.378457   -0.002781
  N     -1.868677    0.000167   -0.007248
  C     -2.574401    0.935581    0.004158
  H     -3.223031    1.802734    0.008241
  H     -0.239076   -1.402180   -0.013199
  C      0.662552   -2.015417    0.003152
  N      1.636868   -2.671296   -0.001097
    8
 TRAJECTORY GEOMETRY    -296.040369
  N      0.628188    2.127364    0.006653
  N      1.461013    1.374969   -0.002138
  N     -1.842656   -0.022526   -0.007627
  C     -2.527010    0.927668    0.000100
  H     -3.150390    1.812005    0.009249
  H     -0.202856   -1.338383    0.014084
  C      0.679648   -1.978527    0.005475
  N      1.624019   -2.676509   -0.007787
    8
 TRAJECTORY GEOMETRY    -296.014311
  N      0.098900    1.379699    0.001136
  N      1.221317    0.649423   -0.000002
  N     -1.221317   -0.649423    0.000002
  C     -1.065620    0.693325    0.001080
  H     -1.985075    1.291561    0.002013
  H      1.985076   -1.291562   -0.002013
  C      1.065618   -0.693326   -0.001080
  N     -0.098900   -1.379699   -0.001136
    8
 TRAJECTORY GEOMETRY    -296.035384
  N      0.599456    2.039002    0.039000
  N      1.620945    1.574239    0.010702
  N     -2.050287   -0.358962   -0.090693
  C     -2.283954    0.779370    0.077668
  H     -2.498662    1.828843    0.217905
  H      0.091402   -0.913937   -0.551513
  C      0.693331   -1.739896   -0.183634
  N      1.317795   -2.646713    0.229057
    8
 TRAJECTORY GEOMETRY    -296.034030
  N      0.584576    2.379168    0.158530
  N      1.301651    1.574670   -0.152212
  N     -1.805247   -0.350668   -0.050816
  C     -2.193812    0.747015    0.082910
  H     -2.542698    1.762595    0.200168
  H      0.968001   -0.811413   -0.588136
  C      0.938538   -1.814546   -0.191639
  N      0.926828   -2.903138    0.249665
    8
 TRAJECTORY GEOMETRY    -296.033708
  N      0.561930    2.350520    0.101604
  N      1.267244    1.525626   -0.180920
  N     -1.801644   -0.292323   -0.124952
  C     -2.238627    0.764322    0.142009
  H     -2.635320    1.741338    0.385382
  H      1.438561   -0.818436   -0.405546
  C      1.120136   -1.812726   -0.121271
  N      0.781081   -2.892248    0.190861
    8
 TRAJECTORY GEOMETRY    -296.014311
  N      0.098900    1.379699    0.001136
  N      1.221317    0.649423   -0.000002
  N     -1.221317   -0.649423    0.000002
  C     -1.065620    0.693325    0.001080
  H     -1.985075    1.291561    0.002013
  H      1.985076   -1.291562   -0.002013
  C      1.065618   -0.693326   -0.001080
  N     -0.098900   -1.379699   -0.001136
    8
 TRAJECTORY GEOMETRY    -296.032863
  N      0.512695    2.288166    0.087390
  N      1.320727    1.557042   -0.177966
  N     -1.763718   -0.327791   -0.118034
  C     -2.191557    0.734061    0.142872
  H     -2.581572    1.715176    0.378930
  H      1.534905   -0.811224   -0.372688
  C      1.124086   -1.777077   -0.110467
  N      0.678806   -2.824164    0.177296
    8
 TRAJECTORY GEOMETRY    -296.032093
  N      0.530203    2.239669    0.042501
  N      1.420750    1.587908   -0.157422
  N     -1.938915   -0.423611   -0.119082
  C     -2.199717    0.687141    0.158236
  H     -2.443593    1.711227    0.406351
  H      1.836806   -0.872891   -0.289897
  C      1.224747   -1.741162   -0.087086
  N      0.558853   -2.681415    0.137227
    8
 TRAJECTORY GEOMETRY    -296.031418
  N      0.516132    2.171674    0.035017
  N      1.385188    1.484863   -0.139493
  N     -2.031387   -0.430184   -0.119829
  C     -2.172627    0.702853    0.152993
  H     -2.305145    1.747183    0.398532
  H      2.012489   -0.898779   -0.272925
  C      1.306922   -1.696849   -0.084600
  N      0.540245   -2.560658    0.127610
    8
 TRAJECTORY GEOMETRY    -296.014311
  N      0.098900    1.379699    0.001136
  N      1.221317    0.649423   -0.000002
  N     -1.221317   -0.649423    0.000002
  C     -1.065620    0.693325    0.001080
  H     -1.985075    1.291561    0.002013
  H      1.985076   -1.291562   -0.002013
  C      1.065618   -0.693326   -0.001080
  N     -0.098900   -1.379699   -0.001136
    8
 TRAJECTORY GEOMETRY    -296.030898
  N      0.547450    2.055237    0.035808
  N      1.488748    1.466843   -0.124383
  N     -2.256199   -0.523831   -0.077801
  C     -2.193039    0.629239    0.135346
  H     -2.133914    1.690969    0.331662
  H      2.334051   -1.087542   -0.258184
  C      1.421817   -1.641158   -0.084352
  N      0.433993   -2.248880    0.099759
    8
 TRAJECTORY GEOMETRY    -296.029957
  N      0.529339    2.019784    0.033533
  N      1.470758    1.429051   -0.117054
  N     -2.186377   -0.533586   -0.074306
  C     -2.146225    0.622094    0.130063
  H     -2.115316    1.686758    0.313555
  H      2.329488   -1.080617   -0.244975
  C      1.400847   -1.609338   -0.083154
  N      0.394900   -2.188169    0.096291
    8
 TRAJECTORY GEOMETRY    -296.028692
  N      0.512364    1.985601    0.031354
  N      1.453803    1.392732   -0.110197
  N     -2.120368   -0.542526   -0.069355
  C     -2.102362    0.615601    0.123936
  H     -2.097256    1.682146    0.295928
  H      2.324949   -1.076569   -0.232790
  C      1.379932   -1.576727   -0.080018
  N      0.359152   -2.131533    0.090876
    8
 TRAJECTORY GEOMETRY    -296.014311
  N      0.098900    1.379699    0.001136
  N      1.221317    0.649423   -0.000002
  N     -1.221317   -0.649423    0.000002
  C     -1.065620    0.693325    0.001080
  H     -1.985075    1.291561    0.002013
  H      1.985076   -1.291562   -0.002013
  C      1.065618   -0.693326   -0.001080
  N     -0.098900   -1.379699   -0.001136
    8
 TRAJECTORY GEOMETRY    -296.027038
  N      0.495764    1.952364    0.029234
  N      1.437335    1.357630   -0.103492
  N     -2.060256   -0.550200   -0.063918
  C     -2.058860    0.609993    0.117889
  H     -2.080369    1.677127    0.277734
  H      2.320762   -1.073903   -0.220187
  C      1.359990   -1.544292   -0.076914
  N      0.327032   -2.078566    0.085065
    8
 TRAJECTORY GEOMETRY    -296.025316
  N      0.493893    1.917935   -0.006292
  N      1.445576    1.325118   -0.032483
  N     -2.085061   -0.583953    0.200314
  C     -2.020563    0.577522    0.042143
  H     -1.987164    1.645061   -0.103573
  H      2.373902   -1.137598    0.049476
  C      1.365131   -1.506382   -0.043775
  N      0.285125   -1.956114   -0.145260
    8
 TRAJECTORY GEOMETRY    -296.022919
  N      0.460509    1.878083   -0.051028
  N      1.406789    1.278812    0.009415
  N     -1.976864   -0.559653    0.210455
  C     -1.983591    0.603018    0.047617
  H     -2.033622    1.667524   -0.102360
  H      2.337107   -1.090573    0.097436
  C      1.340901   -1.480900   -0.034603
  N      0.277814   -1.959053   -0.179328
    8
 TRAJECTORY GEOMETRY    -296.014311
  N      0.098900    1.379699    0.001136
  N      1.221317    0.649423   -0.000002
  N     -1.221317   -0.649423    0.000002
  C     -1.065620    0.693325    0.001080
  H     -1.985075    1.291561    0.002013
  H      1.985076   -1.291562   -0.002013
  C      1.065618   -0.693326   -0.001080
  N     -0.098900   -1.379699   -0.001136
    8
 TRAJECTORY GEOMETRY    -296.019849
  N      0.446860    1.849636   -0.048116
  N      1.392189    1.248271    0.008567
  N     -1.926895   -0.564664    0.202819
  C     -1.941987    0.598220    0.041853
  H     -2.024692    1.661575   -0.096629
  H      2.327471   -1.091219    0.091943
  C      1.320173   -1.448125   -0.029500
  N      0.254225   -1.918192   -0.173219
    8
 TRAJECTORY GEOMETRY    -296.016181
  N      0.430141    1.817217   -0.045270
  N      1.374858    1.214092    0.007605
  N     -1.884178   -0.565119    0.195997
  C     -1.900941    0.597745    0.037779
  H     -2.010233    1.658234   -0.093409
  H      2.319151   -1.086925    0.089326
  C      1.304070   -1.414061   -0.025590
  N      0.237224   -1.881551   -0.168303
    8
 TRAJECTORY GEOMETRY    -296.011910
  N      0.415835    1.789216   -0.042214
  N      1.360835    1.185489    0.006502
  N     -1.844153   -0.567232    0.186848
  C     -1.859874    0.596610    0.034646
  H     -2.003506    1.651721   -0.088202
  H      2.312222   -1.088586    0.084730
  C      1.286426   -1.380398   -0.023048
  N      0.219483   -1.849860   -0.160737
    8
 TRAJECTORY GEOMETRY    -296.014311
  N      0.098900    1.379699    0.001136
  N      1.221317    0.649423   -0.000002
  N     -1.221317   -0.649423    0.000002
  C     -1.065620    0.693325    0.001080
  H     -1.985075    1.291561    0.002013
  H      1.985076   -1.291562   -0.002013
  C      1.065618   -0.693326   -0.001080
  N     -0.098900   -1.379699   -0.001136
    8
 TRAJECTORY GEOMETRY    -296.010930
  N      0.105651    1.383678   -0.013714
  N      1.218117    0.660588    0.012531
  N     -1.247462   -0.646788    0.026065
  C     -1.096661    0.691460    0.006481
  H     -1.980156    1.352903   -0.013919
  H      2.039623   -1.253397    0.014891
  C      1.074894   -0.718694   -0.005154
  N     -0.086914   -1.399809   -0.026360
    8
 TRAJECTORY GEOMETRY    -296.007408
  N      0.397084    1.754293   -0.045322
  N      1.342406    1.150798    0.011436
  N     -1.811593   -0.562004    0.185086
  C     -1.822966    0.602105    0.031371
  H     -1.994444    1.652925   -0.085947
  H      2.309613   -1.083127    0.083596
  C      1.276536   -1.347843   -0.020105
  N      0.211421   -1.821685   -0.160803
    8
 TRAJECTORY GEOMETRY    -296.002683
  N      0.116109    1.390539   -0.020504
  N      1.216325    0.676096    0.017422
  N     -1.275341   -0.640211    0.041408
  C     -1.126900    0.687804    0.008377
  H     -1.980199    1.395160   -0.021206
  H      2.077986   -1.229293    0.023208
  C      1.082420   -0.744237   -0.006254
  N     -0.070315   -1.420293   -0.040809
    8
 TRAJECTORY GEOMETRY    -296.002752
  N      0.380663    1.722414   -0.057181
  N      1.325299    1.119962    0.024559
  N     -1.779550   -0.555794    0.186244
  C     -1.790649    0.608592    0.031835
  H     -1.999952    1.651445   -0.088498
  H      2.308813   -1.088575    0.088814
  C      1.268796   -1.319180   -0.019947
  N      0.204538   -1.795136   -0.164526
    8
 TRAJECTORY GEOMETRY    -295.997738
  N      0.370803    1.702962   -0.055215
  N      1.316284    1.099694    0.024092
  N     -1.753782   -0.557702    0.179682
  C     -1.755376    0.607925    0.029974
  H     -1.999700    1.642492   -0.084491
  H      2.300595   -1.095251    0.084962
  C      1.253849   -1.289698   -0.018634
  N      0.193024   -1.775303   -0.159004
    8
 TRAJECTORY GEOMETRY    -295.992976
  N      0.127152    1.397342   -0.026413
  N      1.214801    0.691756    0.021604
  N     -1.301980   -0.630933    0.054157
  C     -1.153330    0.684616    0.009052
  H     -1.985753    1.421696   -0.025081
  H      2.103275   -1.217960    0.028653
  C      1.088770   -0.766412   -0.006162
  N     -0.051355   -1.439369   -0.052954
    8
 TRAJECTORY GEOMETRY    -295.992790
  N      0.359183    1.680416   -0.056019
  N      1.305563    1.077218    0.026248
  N     -1.732074   -0.555048    0.177601
  C     -1.724083    0.611073    0.025880
  H     -2.002081    1.637829   -0.077920
  H      2.296161   -1.101333    0.079666
  C      1.242950   -1.260860   -0.015024
  N      0.187488   -1.759042   -0.158177
    8
 TRAJECTORY GEOMETRY    -295.983190
  N      0.138411    1.404994   -0.029614
  N      1.214204    0.707920    0.023463
  N     -1.330232   -0.620452    0.063109
  C     -1.176404    0.681348    0.008283
  H     -1.991074    1.438658   -0.025017
  H      2.119745   -1.211906    0.029598
  C      1.093967   -0.785712   -0.005047
  N     -0.030544   -1.459537   -0.061147
    8
 TRAJECTORY GEOMETRY    -295.987997
  N      0.349133    1.661603   -0.056576
  N      1.296581    1.058270    0.027911
  N     -1.713272   -0.553442    0.172532
  C     -1.695086    0.613896    0.024636
  H     -2.006259    1.631519   -0.072621
  H      2.291485   -1.108658    0.075413
  C      1.233718   -1.235913   -0.013964
  N      0.181615   -1.744376   -0.154331
    8
 TRAJECTORY GEOMETRY    -295.978166
  N      0.332207    1.630587   -0.053912
  N      1.282494    1.025600    0.027560
  N     -1.679038   -0.553396    0.161565
  C     -1.638532    0.616890    0.021745
  H     -2.011603    1.614095   -0.063123
  H      2.277518   -1.124341    0.066503
  C      1.213574   -1.187650   -0.011911
  N      0.168527   -1.718241   -0.145072
    8
 TRAJECTORY GEOMETRY    -295.967624
  N      0.157244    1.417783   -0.032970
  N      1.213269    0.735025    0.024788
  N     -1.381060   -0.600013    0.074373
  C     -1.213563    0.677636    0.007167
  H     -2.003901    1.458889   -0.022270
  H      2.141702   -1.209527    0.028100
  C      1.103727   -0.816115   -0.003549
  N      0.008506   -1.495316   -0.071059
    8
 TRAJECTORY GEOMETRY    -295.969925
  N      0.316211    1.602724   -0.052339
  N      1.269839    0.996250    0.027852
  N     -1.654361   -0.549123    0.147622
  C     -1.594309    0.624885    0.019718
  H     -2.026883    1.600014   -0.046849
  H      2.270389   -1.144856    0.051158
  C      1.202317   -1.148117   -0.010495
  N      0.163106   -1.699157   -0.132686
    8
 TRAJECTORY GEOMETRY    -295.962503
  N      0.303248    1.581388   -0.048860
  N      1.260772    0.972028    0.026063
  N     -1.632379   -0.548880    0.136279
  C     -1.552565    0.628881    0.018321
  H     -2.032473    1.583835   -0.037519
  H      2.258203   -1.158867    0.042978
  C      1.189464   -1.111997   -0.010176
  N      0.154778   -1.682103   -0.122354
    8
 TRAJECTORY GEOMETRY    -295.958111
  N      0.169834    1.426157   -0.033230
  N      1.211982    0.753666    0.023623
  N     -1.420736   -0.581283    0.075946
  C     -1.242522    0.678529    0.006328
  H     -2.020229    1.469509   -0.012676
  H      2.156768   -1.215546    0.019360
  C      1.114823   -0.838935   -0.002474
  N      0.041512   -1.522700   -0.071645
    8
 TRAJECTORY GEOMETRY    -295.956924
  N      0.289562    1.560443   -0.044247
  N      1.251420    0.948287    0.022778
  N     -1.618480   -0.543538    0.119489
  C     -1.520402    0.638549    0.017719
  H     -2.047426    1.571845   -0.020108
  H      2.253456   -1.177744    0.026750
  C      1.185242   -1.082250   -0.010219
  N      0.154350   -1.670342   -0.106620
    8
 TRAJECTORY GEOMETRY    -295.951955
  N      0.179420    1.432814   -0.031293
  N      1.210949    0.768211    0.020547
  N     -1.451649   -0.566494    0.073222
  C     -1.268020    0.680408    0.007014
  H     -2.033434    1.478807   -0.003890
  H      2.169852   -1.220431    0.011089
  C      1.125814   -0.858906   -0.002941
  N      0.067415   -1.543694   -0.068114
    8
 TRAJECTORY GEOMETRY    -295.952804
  N      0.277915    1.543590   -0.038175
  N      1.244152    0.928240    0.017789
  N     -1.608162   -0.539546    0.103857
  C     -1.494417    0.646576    0.018096
  H     -2.055602    1.562690   -0.007186
  H      2.249079   -1.189665    0.014743
  C      1.182152   -1.057848   -0.011191
  N      0.154042   -1.661294   -0.091773
    8
 TRAJECTORY GEOMETRY    -295.949440
  N      0.269379    1.531283   -0.036865
  N      1.239336    0.912953    0.017462
  N     -1.594792   -0.540148    0.100207
  C     -1.470153    0.649103    0.016955
  H     -2.054471    1.553117   -0.005996
  H      2.240375   -1.194094    0.013424
  C      1.174997   -1.036728   -0.010332
  N      0.148249   -1.650776   -0.088815
    8
 TRAJECTORY GEOMETRY    -295.948425
  N      0.186717    1.438320   -0.027816
  N      1.210776    0.779398    0.016244
  N     -1.473583   -0.556988    0.068065
  C     -1.286870    0.681394    0.008582
  H     -2.041769    1.486131    0.003086
  H      2.179385   -1.222796    0.004474
  C      1.133562   -0.873779   -0.004388
  N      0.084953   -1.558784   -0.062336
    8
 TRAJECTORY GEOMETRY    -295.947132
  N      0.260031    1.518823   -0.030574
  N      1.234142    0.897507    0.012033
  N     -1.587031   -0.536965    0.085890
  C     -1.451907    0.656049    0.017813
  H     -2.061457    1.546370    0.004418
  H      2.237627   -1.203699    0.003501
  C      1.174013   -1.019259   -0.011728
  N      0.148167   -1.643898   -0.074997
    8
 TRAJECTORY GEOMETRY    -295.946160
  N      0.192318    1.443110   -0.023602
  N      1.210774    0.788486    0.011393
  N     -1.490625   -0.549627    0.061268
  C     -1.302611    0.682557    0.010539
  H     -2.049135    1.492139    0.009917
  H      2.187482   -1.225370   -0.001992
  C      1.140514   -0.886450   -0.006333
  N      0.098478   -1.570624   -0.055006
    8
 TRAJECTORY GEOMETRY    -295.945538
  N      0.252237    1.508821   -0.024182
  N      1.230014    0.884844    0.006296
  N     -1.581337   -0.534695    0.072463
  C     -1.436697    0.661596    0.019067
  H     -2.064711    1.541430    0.013104
  H      2.234909   -1.209337   -0.004922
  C      1.172991   -1.004861   -0.013265
  N      0.148130   -1.638832   -0.062039
    8
 TRAJECTORY GEOMETRY    -295.944707
  N      0.197440    1.447573   -0.019444
  N      1.211212    0.796462    0.006678
  N     -1.502542   -0.545429    0.054410
  C     -1.315806    0.682414    0.012759
  H     -2.053066    1.498082    0.015409
  H      2.194190   -1.225228   -0.007343
  C      1.145337   -0.897333   -0.008416
  N      0.107098   -1.578958   -0.047753
    8
 TRAJECTORY GEOMETRY    -295.944439
  N      0.246612    1.501626   -0.020742
  N      1.227393    0.875430    0.003376
  N     -1.575770   -0.534078    0.065289
  C     -1.424134    0.664519    0.019471
  H     -2.064773    1.537226    0.016943
  H      2.231513   -1.211808   -0.008809
  C      1.170732   -0.993140   -0.013792
  N      0.146465   -1.634362   -0.055260
    8
 TRAJECTORY GEOMETRY    -295.943754
  N      0.201966    1.451863   -0.017375
  N      1.212103    0.803608    0.004168
  N     -1.512440   -0.542436    0.051484
  C     -1.325962    0.681608    0.014141
  H     -2.055355    1.502020    0.018156
  H      2.198374   -1.224730   -0.009989
  C      1.148437   -0.905850   -0.009721
  N      0.113762   -1.586166   -0.044482
    8
 TRAJECTORY GEOMETRY    -295.943690
  N      0.241364    1.495603   -0.016918
  N      1.225298    0.867146    0.000015
  N     -1.571617   -0.533392    0.057330
  C     -1.414174    0.667934    0.020238
  H     -2.065509    1.533814    0.021388
  H      2.228942   -1.214329   -0.013197
  C      1.169959   -0.983679   -0.014800
  N      0.145494   -1.630872   -0.047557
    8
 TRAJECTORY GEOMETRY    -295.943157
  N      0.205150    1.454914   -0.013885
  N      1.212512    0.808626    0.000349
  N     -1.519792   -0.539877    0.045499
  C     -1.335056    0.681639    0.015999
  H     -2.057897    1.505997    0.022490
  H      2.202906   -1.224523   -0.014292
  C      1.151918   -0.913380   -0.011560
  N      0.119073   -1.591151   -0.038190
    8
 TRAJECTORY GEOMETRY    -295.943193
  N      0.237704    1.490658   -0.013944
  N      1.223189    0.860815   -0.002609
  N     -1.566495   -0.533295    0.050935
  C     -1.406706    0.669696    0.020919
  H     -2.065467    1.531950    0.024707
  H      2.227582   -1.215535   -0.016501
  C      1.168595   -0.976985   -0.015609
  N      0.143645   -1.626539   -0.041400
    8
 TRAJECTORY GEOMETRY    -295.942808
  N      0.234624    1.486898   -0.013851
  N      1.221898    0.855695   -0.002399
  N     -1.561925   -0.533659    0.050237
  C     -1.399437    0.670674    0.020457
  H     -2.064760    1.529290    0.024589
  H      2.225073   -1.216503   -0.016388
  C      1.166781   -0.970549   -0.015232
  N      0.141401   -1.623043   -0.040927
    8
 TRAJECTORY GEOMETRY    -295.942804
  N      0.207966    1.457459   -0.011466
  N      1.212958    0.813003   -0.002333
  N     -1.524686   -0.538595    0.041319
  C     -1.341545    0.680994    0.017386
  H     -2.058899    1.508978    0.025443
  H      2.205844   -1.223699   -0.017229
  C      1.153767   -0.918983   -0.012880
  N      0.122212   -1.594720   -0.033811
    8
 TRAJECTORY GEOMETRY    -295.942566
  N      0.231799    1.483521   -0.011653
  N      1.220765    0.851154   -0.004335
  N     -1.559590   -0.533326    0.045689
  C     -1.393362    0.672265    0.020886
  H     -2.064671    1.527179    0.026972
  H      2.223251   -1.217652   -0.018776
  C      1.165767   -0.964865   -0.015761
  N      0.140845   -1.621200   -0.036546
    8
 TRAJECTORY GEOMETRY    -295.942570
  N      0.210250    1.459844   -0.010153
  N      1.213553    0.816609   -0.003854
  N     -1.529102   -0.537436    0.039248
  C     -1.346532    0.680391    0.018224
  H     -2.059722    1.510602    0.027114
  H      2.207488   -1.223375   -0.018912
  C      1.155214   -0.923238   -0.013673
  N      0.124968   -1.598001   -0.031569
    8
 TRAJECTORY GEOMETRY    -295.942398
  N      0.212445    1.462152   -0.010260
  N      1.214205    0.820075   -0.003944
  N     -1.532084   -0.537001    0.039805
  C     -1.351226    0.679533    0.018509
  H     -2.060257    1.512335    0.027148
  H      2.209159   -1.222807   -0.018946
  C      1.156178   -0.927461   -0.013903
  N      0.126597   -1.600219   -0.031979
    8
 TRAJECTORY GEOMETRY    -295.942422
  N      0.229598    1.481116   -0.009247
  N      1.219814    0.847631   -0.006545
  N     -1.556539   -0.533565    0.040640
  C     -1.389490    0.673315    0.021589
  H     -2.064637    1.526263    0.029663
  H      2.222565   -1.218266   -0.021499
  C      1.165331   -0.961498   -0.016545
  N      0.139427   -1.618626   -0.031612
    8
 TRAJECTORY GEOMETRY    -295.942310
  N      0.227998    1.479109   -0.009337
  N      1.219145    0.844957   -0.006296
  N     -1.554190   -0.533737    0.040546
  C     -1.385597    0.673821    0.021280
  H     -2.064191    1.524797    0.029425
  H      2.221179   -1.218751   -0.021259
  C      1.164335   -0.957984   -0.016278
  N      0.138255   -1.616897   -0.031640
    8
 TRAJECTORY GEOMETRY    -295.942305
  N      0.213717    1.463472   -0.008522
  N      1.214469    0.822235   -0.005802
  N     -1.534108   -0.536489    0.036662
  C     -1.354926    0.679353    0.019427
  H     -2.061058    1.514070    0.029290
  H      2.211011   -1.222544   -0.021114
  C      1.157497   -0.930663   -0.014817
  N      0.127801   -1.601684   -0.028711
    8
 TRAJECTORY GEOMETRY    -295.942241
  N      0.226310    1.477222   -0.007737
  N      1.218632    0.842429   -0.007742
  N     -1.553078   -0.533502    0.037292
  C     -1.382268    0.674849    0.021651
  H     -2.064176    1.523594    0.031202
  H      2.220113   -1.219429   -0.023063
  C      1.163812   -0.954794   -0.016726
  N      0.138114   -1.616054   -0.028460
    8
 TRAJECTORY GEOMETRY    -295.942245
  N      0.214841    1.464676   -0.007164
  N      1.214781    0.824017   -0.007260
  N     -1.536774   -0.535749    0.034299
  C     -1.357400    0.679151    0.020123
  H     -2.061445    1.514855    0.030950
  H      2.211757   -1.222356   -0.022815
  C      1.158224   -0.932697   -0.015499
  N      0.129576   -1.603658   -0.026247
