# Supplementary material for: Constrained Structure Minimizations on Hyperspheres for Minimum Energy Path Following
Source: J Chem Inf Model. 2025 Apr 1;65(7):3488–501. doi: 10.1021/acs.jcim.4c02351 (PMC12004539; doi:10.1021/acs.jcim.4c02351)
Supplement: Supplementary file 1 — ci4c02351_si_001.zip [file ci4c02351_si_001.zip › data_availability/rxn4/outputs/SADDLE/5/rxn4-sad.out]

 Executing /home/jasa/demon/6.2.4/object.mpi/deMon.6.2.4.mpi.

node10
node10
node10
node10
node10
node10
node10
node10
node10
node10
node10
node10
node10
node10
node10
node10
node10
node10
node10
node10
node10
node10
node10
node10
(node10:0,1,2,3,4,5,6,7,8,9,10,11,12,13,14,15,16,17,18,19,20,21,22,23)

real	30m17.244s
user	627m24.010s
sys	98m28.342s
33M	.
 ******************************************************************************
 ******************************************************************************
 ***                                                                        ***
 ***                              PROGRAM deMon2k                           ***
 ***                                                                        ***
 ***                        (VERSION 6.2.4, Sep. 2023)                      ***
 ***                                                                        ***
 ***     COPYRIGHT (C) BY THE INTERNATIONAL DEMON DEVELOPERS COMMUNITY      ***
 ***                                                                        ***
 ***  AUTHORS: A.M. Koster, G. Geudtner, A. Alvarez-Ibarra, M.C. Amirani,   ***
 ***           P. Calaminici, A.A.M. Carranza, M.E. Casida, J. Carmona-     ***
 ***           Espindola, J. Cuny, F.A. Delesma, R. Delgado-Venegas, V.D.   ***
 ***           Dominguez, R. Flores-Moreno, G.U. Gamboa, A. Goursot, T.     ***
 ***           Heine, K. Hermann, A. Ipatov, F. Janetzko, A. de la Lande,   ***
 ***           F. Louisnard, J. Martin del Campo, N. Pedroza Montero, L.G.  ***
 ***           M. Pettersson, D. Mejia-Rodriguez, J. Reveles, J. Vasquez-   ***
 ***           Perez, A. Vela, B. Zuniga-Gutierrez and D.R. Salahub         ***
 ***                                                                        ***
 ******************************************************************************
 ******************************************************************************
                                                                                

 FIRST TIMING           DATE: WED OCT 02 10:55:11 2024  TOTAL TIME:       0.090
                                                                                

 INITIALIZATION                   STEP TIME:     0.035  TOTAL TIME:       0.127

 ******************************************************************************

 S-TETRAZINE

 ******************************************************************************

 
 *** MOLECULAR SIMULATION DATA ***
 
 MOLECULAR CHARGE: 0
 NUMBER OF ATOMS: 8
 MOLECULAR SIMULATION TYPE: QM ONLY
 
 *** MOLECULAR QM DATA ***
 
 MULTIPLICITY: 1
 NUMBER OF QM ATOMS: 8
 NUMBER OF ELECTRONS: 42
 
 *** SCF OPTIONS ***
 
 SCF THEORY: RESTRICTED KOHN-SHAM (RKS)
 DIAGONALIZER: RS
 START GUESS: HUECKEL DENSITY
 SCF TOLERANCE: 0.100E-04
 POTENTIAL DENSITY: FITTED DENSITY
 NUMBER OF SCF ITERATIONS: 1000
 DIIS ACCELERATION: ON
 XC-POTENTIAL: PBE96 - PBE
 GRID TECHNIQUE: FIXED
 GRID PRUNING: ON
 GRID METHOD: DIRECT
 GRID TYPE: (99,590)p
 ATOMIC WEIGHT FUNCTION: BECKE SCREENED
 RADIAL QUADRATURE TYPE: EULER-MACLAURIN
 SCF METHODE: DIRECT & DOUBLE ASYMPTOTIC EXPANSION
 FREEZE AUXILIARY FUNCTIONS: OFF
 ANALYTICAL FIT SOLVER: DIAGONAL SVD
 SVD THRESHOLD: 0.100E-05
 SCF SCREENING: 0.238E-11
 SYMMETRY USE: NONE
 ROTATION OF THE ANGULAR GRIDS: OFF
 SCF PRINTING UNTIL CYCLE 0
 SPHERICAL ORBITALS WILL BE USED
 
 *** SADDLE INTERPOLATION OPTIONS ***
 
 SADDLE TOLERANCE: 0.100
 NUMBER OF INTERPOLATION STEPS: 500
 INTERPOLATION DISTANCE REDUCTION [%]: 5.00
 REACTANT-PRODUCT ALIGNMENT ENABLED
 
 *** PRINT OPTIONS ***
 
 PRINT OPTIMIZATION INFORMATION
 PRINT SADDLE DEBUG OUTPUT
 
 *** OUTPUT OPTIONS ***
 
 SADDLE OPTIMIZATIONS NOT REMOVED
 
 *** ACTIVATED INTERFACE PORTS ***
 
 FILE deMon.mol WILL BE WRITTEN
 
 
 *** GEOMETRY ***


 INPUT ORIENTATION IN ANGSTROM

  NO.  ATOM        X            Y            Z      Z-ATOM   MASS   TYPE OPTXYZ

    1  C         0.000032     0.000000    -1.271317     6    12.011  QM       
    2  N         1.210422     0.000000    -0.669510     7    14.007  QM       
    3  N        -1.210386     0.000000    -0.669566     7    14.007  QM       
    4  N         1.210385     0.000000     0.669566     7    14.007  QM       
    5  C        -0.000031     0.000000     1.271316     6    12.011  QM       
    6  N        -1.210422     0.000000     0.669510     7    14.007  QM       
    7  H        -0.000052     0.000000     2.368261     1     1.008  QM       
    8  H         0.000052     0.000000    -2.368261     1     1.008  QM       


 
 
 *** ERI STATISTIC ***
 
 Est. Integrated ERIs: 3105116
 Est. Asymptotic ERIS: 0
                                                                                

 INPUT                            STEP TIME:     0.069  TOTAL TIME:       0.197
 
 *** THE INPUT ORIENTATION IS USED ***
 
 POINT GROUP: D2h
 
 GROUP ORDER: 8


 STANDARD ORIENTATION IN ANGSTROM

  NO.  ATOM        X              Y              Z        Z-ATOM   MASS   TYPE

    1  C         0.000031      -0.000000      -1.271317       6    12.011  QM
    2  N         1.210422      -0.000000      -0.669511       7    14.007  QM
    3  N        -1.210386      -0.000000      -0.669565       7    14.007  QM
    4  N         1.210385       0.000000       0.669565       7    14.007  QM
    5  C        -0.000030       0.000000       1.271316       6    12.011  QM
    6  N        -1.210422       0.000000       0.669511       7    14.007  QM
    7  H        -0.000051       0.000000       2.368261       1     1.008  QM
    8  H         0.000051      -0.000000      -2.368261       1     1.008  QM
                                                                                

 SYMMETRY ANALYSIS                STEP TIME:     0.000  TOTAL TIME:       0.201
 
 NUMBER OF TB ORBITALS: 32
                                                                                

 START GUESS                      STEP TIME:     1.664  TOTAL TIME:       1.865
 
 
 GENERAL BASIS SET: (DZVP-GGA)
 
 NUMBER OF SHELLS: 42
 NUMBER OF ORBITALS: 100
 NUMBER OF PRIMITIVE GAUSSIAN EXPONENTS: 102
 
 
 GENERAL AUXIS SET: (GEN-A2*)
 
 NUMBER OF AUXILIARY FUNCTION SETS: 50
 NUMBER OF AUXILIARY FUNCTION SHELLS: 130
 NUMBER OF AUXILIARY FUNCTION: 602
 
 
 
 *** WARNING IN INVCDERI ***
 
 *** SVD THRESHOLD CHANGED TO: 0.948E-06 ***
 
 
 
 *** WARNING IN INVCDERI ***
 
 *** 12 COULOMB EIGENVALUES ARE QUENCHED ***
                                                                                

 MPI AUXILIARY FUNCTION FIT       STEP TIME:     0.097  TOTAL TIME:       1.968  
                                                                                

 CORE INTEGRALS                   STEP TIME:     0.108  TOTAL TIME:       1.974
                                                                                

 NULLSPACE                        STEP TIME:     0.007  TOTAL TIME:       1.987
                                                                                

 FIXED GRID GENERATION            STEP TIME:     0.000  TOTAL TIME:       2.014

 CYCLE:    1    EUPPER =     -467.357681844757    CDMIX =        0.300000000000
 CYCLE:    1    ELOWER =     -806.752025533934    SHIFT =        0.000000000000
 CYCLE:    1    EXC    =      -38.149460009105    ERCDC =       20.211721768098
 CYCLE:    1    ETOTAL =     -505.507141853862    ERROR =      339.394343689177

 CYCLE:    2    EUPPER =     -466.304811560784    CDMIX =        0.300000000000
 CYCLE:    2    ELOWER =     -467.425965921435    SHIFT =        0.000000000000
 CYCLE:    2    EXC    =      -38.524226134464    ERCDC =        0.857792370862
 CYCLE:    2    ETOTAL =     -504.829037695248    ERROR =        1.121154360651

 CYCLE:    3    EUPPER =     -467.007787869918    CDMIX =        0.300000000000
 CYCLE:    3    ELOWER =     -467.188889148303    SHIFT =        0.000000000000
 CYCLE:    3    EXC    =      -38.732636039764    ERCDC =        0.307842901797
 CYCLE:    3    ETOTAL =     -505.740423909681    ERROR =        0.181101278385

 CYCLE:    4    EUPPER =     -467.243745167104    CDMIX =        0.300000000000
 CYCLE:    4    ELOWER =     -467.286426979159    SHIFT =        0.000000000000
 CYCLE:    4    EXC    =      -38.828657713232    ERCDC =        0.143169394327
 CYCLE:    4    ETOTAL =     -506.072402880336    ERROR =        0.042681812055

 CYCLE:    5    EUPPER =     -467.333789828553    CDMIX =        0.300000000000
 CYCLE:    5    ELOWER =     -467.346262880839    SHIFT =        0.000000000000
 CYCLE:    5    EXC    =      -38.873302958805    ERCDC =        0.068957047971
 CYCLE:    5    ETOTAL =     -506.207092787358    ERROR =        0.012473052286

 CYCLE:    6    EUPPER =     -467.369395046180    CDMIX =        0.300000000000
 CYCLE:    6    ELOWER =     -467.373801438064    SHIFT =        0.000000000000
 CYCLE:    6    EXC    =      -38.895021537359    ERCDC =        0.035448214457
 CYCLE:    6    ETOTAL =     -506.264416583538    ERROR =        0.004406391884

 CYCLE:    7    EUPPER =     -467.384137844337    CDMIX =        0.300000000000
 CYCLE:    7    ELOWER =     -467.385868498031    SHIFT =        0.000000000000
 CYCLE:    7    EXC    =      -38.906179451462    ERCDC =        0.021788641102
 CYCLE:    7    ETOTAL =     -506.290317295799    ERROR =        0.001730653695

 CYCLE:    8    EUPPER =     -467.390544426161    CDMIX =        0.300000000000
 CYCLE:    8    ELOWER =     -467.391259390949    SHIFT =        0.000000000000
 CYCLE:    8    EXC    =      -38.917408111988    EDIIS =        0.013681734761
 CYCLE:    8    ETOTAL =     -506.307952538149    ERROR =        0.000714964788

 CYCLE:    9    EUPPER =     -467.392838407037    CDMIX =        0.300000000000
 CYCLE:    9    ELOWER =     -467.392858529246    SHIFT =        0.000000000000
 CYCLE:    9    EXC    =      -38.920738938901    EDIIS =        0.003477021046
 CYCLE:    9    ETOTAL =     -506.313577345938    ERROR =        0.000020122209

 CYCLE:   10    EUPPER =     -467.396678441630    CDMIX =        0.300000000000
 CYCLE:   10    ELOWER =     -467.396678722594    SHIFT =        0.000000000000
 CYCLE:   10    EXC    =      -38.920733505180    EDIIS =        0.000409463789
 CYCLE:   10    ETOTAL =     -506.317411946810    ERROR =        0.000000280964

 CYCLE:   11    EUPPER =     -467.396456973322    CDMIX =        0.100000000000
 CYCLE:   11    ELOWER =     -467.396456973876    SHIFT =        0.000000000000
 CYCLE:   11    EXC    =      -38.920736258627    ERCDC =        0.000012141222
 CYCLE:   11    ETOTAL =     -506.317193231949    ERROR =        0.000000000553
 
 *** SCF CONVERGED ***
 

 ELECTRONIC CORE ENERGY      =       -816.743540052
 ELECTRONIC COULOMB ENERGY   =        349.347083078
 ELECTRONIC HARTREE ENERGY   =       -467.396456973

 EXCHANGE ENERGY             =        -37.513554134
 CORRELATION ENERGY          =         -1.407182125
 EXCHANGE-CORRELATION ENERGY =        -38.920736259

 ELECTRONIC SCF ENERGY       =       -506.317193232
 NUCLEAR-REPULSION ENERGY    =        210.302883229
 TOTAL SCF ENERGY            =       -296.014310003
                                                                                

 SCF ITERATION                    STEP TIME:     0.893  TOTAL TIME:       2.961
 
 
 
 *********************************************
 *** TRANSITION STATE SADDLE INTERPOLATION ***
 *********************************************


 UNRELAXED COORDINATES OF SADDLE STEP 0 IN ANGSTROM

  NO.  ATOM        X              Y              Z        Z-ATOM   MASS   TYPE

    1  N         1.257429       1.468944       0.004223       7    14.007  QM
    2  N         2.268238       1.956441      -0.003214       7    14.007  QM
    3  N        -2.233413       0.006483      -0.003782       7    14.007  QM
    4  C        -3.212436       0.649353       0.002256       6    12.011  QM
    5  H        -4.117250       1.243538       0.007867       1     1.008  QM
    6  H        -0.451223      -1.166174      -0.004278       1     1.008  QM
    7  C         0.445887      -1.787945      -0.001362       6    12.011  QM
    8  N         1.408858      -2.461075       0.001747       7    14.007  QM


 UNRELAXED SCF-ENERGY CALCULATED IN 14 CYCLES
 
 UNRELAXED TOTAL SADDLE ENERGY = -296.041127984116
 


 ALIGNED COORDINATES OF REFERENCE STRUCTURE IN ANGSTROM

  NO.  ATOM        X              Y              Z        Z-ATOM   MASS   TYPE

    1  N         1.257429       1.468944       0.004223       7    14.007  QM
    2  N         2.268238       1.956441      -0.003214       7    14.007  QM
    3  N        -2.233413       0.006483      -0.003782       7    14.007  QM
    4  C        -3.212436       0.649353       0.002256       6    12.011  QM
    5  H        -4.117250       1.243538       0.007867       1     1.008  QM
    6  H        -0.451223      -1.166174      -0.004278       1     1.008  QM
    7  C         0.445887      -1.787945      -0.001362       6    12.011  QM
    8  N         1.408858      -2.461075       0.001747       7    14.007  QM


 ALIGNED COORDINATES OF REACTANT IN ANGSTROM

  NO.  ATOM        X              Y              Z        Z-ATOM   MASS   TYPE

    1  N         0.098900       1.379699       0.001136       7    14.007  QM
    2  N         1.221317       0.649423      -0.000002       7    14.007  QM
    3  N        -1.221317      -0.649423       0.000002       7    14.007  QM
    4  C        -1.065620       0.693325       0.001080       6    12.011  QM
    5  H        -1.985075       1.291561       0.002013       1     1.008  QM
    6  H         1.985076      -1.291562      -0.002013       1     1.008  QM
    7  C         1.065618      -0.693326      -0.001080       6    12.011  QM
    8  N        -0.098900      -1.379699      -0.001136       7    14.007  QM

 SIMILARITY INDEX: 0.613
 


 UNRELAXED COORDINATES OF SADDLE STEP 1 IN ANGSTROM

  NO.  ATOM        X              Y              Z        Z-ATOM   MASS   TYPE

    1  N         1.199502       1.464482       0.004069       7    14.007  QM
    2  N         2.215892       1.891090      -0.003053       7    14.007  QM
    3  N        -2.182808      -0.026313      -0.003593       7    14.007  QM
    4  C        -3.105095       0.651551       0.002198       6    12.011  QM
    5  H        -4.010642       1.245939       0.007575       1     1.008  QM
    6  H        -0.329408      -1.172443      -0.004165       1     1.008  QM
    7  C         0.476874      -1.733214      -0.001348       6    12.011  QM
    8  N         1.333470      -2.407006       0.001603       7    14.007  QM


 UNRELAXED SCF-ENERGY CALCULATED IN 12 CYCLES
 
 UNRELAXED TOTAL SADDLE ENERGY = -296.010852550860
 
 
 
 
 ***************************************
 *** MOLECULAR GEOMETRY OPTIMIZATION ***
 ***************************************
 
 INTERPOLATION DISTANCE: 9.0730697440
 
 *** ACTIVE DEGREES OF FREEDOM: 18 ***
 
 *** ENTERING OPTIMIZATION CYCLE: 1 ***
 

 PROJECTED CARTESIAN GRADIENTS IN A.U.

  NO.  ATOM        X             Y             Z

    1  N        0.060750      0.016645     -0.000379
    2  N       -0.046541     -0.025096      0.000379
    3  N       -0.040852      0.021734      0.000324
    4  C        0.064611     -0.052761     -0.000340
    5  H        0.000310     -0.005922     -0.000008
    6  H        0.083425     -0.060008      0.000286
    7  C        0.128135     -0.097653      0.000494
    8  N       -0.174307      0.143690     -0.000541


 ACTIVE CARTESIAN GRADIENTS

              1          2          3          4          5          6
           0.069158   0.014563  -0.000511  -0.035391  -0.027443  -0.041349

              7          8          9         10         11         12
           0.025520   0.000438   0.084491  -0.024232  -0.000120   0.009204

             13         14         15         16         17         18
          -0.004390   0.000015   0.094241  -0.059863   0.000259   0.271638


 FULL LOCAL GRADIENT

              1          2          3          4          5          6
          -0.136984   0.013636  -0.000658  -0.076769  -0.030273  -0.041278

              7          8          9         10         11         12
           0.021019   0.000460   0.083236  -0.012289  -0.000152  -0.002702

             13         14         15         16         17         18
           0.005044   0.000017   0.070003  -0.047999   0.000215   0.247429


 TANGENTIAL LOCAL GRADIENTS IN A.U.

              1          2          3          4          5          6
           0.013636  -0.000658  -0.076769  -0.030273  -0.041278   0.021019

              7          8          9         10         11         12
           0.000460   0.083236  -0.012289  -0.000152  -0.002702   0.005044

             13         14         15         16         17
           0.000017   0.070003  -0.047999   0.000215   0.247429
 
 RMSQ FORCE :   0.0705773  MAXIMUM :   0.0003000  CONVERGED : NO
 MAX FORCE  :   0.2474287  MAXIMUM :   0.0004500  CONVERGED : NO
 RMSQ FORCE6:   4.9294227  MAXIMUM6:   0.0003000  CONVERGED : NO
 MAX FORCE6 :   4.7525713  MAXIMUM6:   0.0004500  CONVERGED : NO
 


 HESSIAN EIGENVALUES


                1           2           3           4           5           6
             1.00000     1.00000     1.00000     1.00000     1.00000     1.00000
 


                7           8           9          10          11          12
             1.00000     1.00000     1.00000     1.00000     1.00000     1.00000
 


               13          14          15          16          17
             1.00000     1.00000     1.00000     1.00000     1.00000
 


 NEWTON STEP 0.291 EXCEEDED TRUST RADIUS 0.200
 LAMBDA ITERATION CONVERGED IN 2 CYCLES
 LAMBDA FOR LMQA STEP: 0.455

  |TANGENTIAL STEP| =   0.200000  |PARALLEL STEP| =   0.002205


 STEP IN NORMAL COORDINATES

              1          2          3          4          5          6
          -0.076687  -0.010399   0.000290  -0.014914  -0.000168   0.029805

              7          8          9         10         11         12
          -0.045478  -0.000211  -0.031668  -0.016169   0.000162   0.023690

             13         14         15         16         17         18
          -0.021806  -0.000014  -0.022578   0.026262  -0.000126  -0.165336

 DISPLACEMENT STEP IN ANGSTROM

  NO.  ATOM        X             Y             Z

    1  N       -0.035648     -0.007067      0.000108
    2  N        0.004501     -0.004175     -0.000105
    3  N        0.023198     -0.014622     -0.000075
    4  C       -0.003570      0.019543      0.000118
    5  H        0.020898      0.002613     -0.000054
    6  H       -0.006266      0.020531     -0.000081
    7  C       -0.042088      0.046458     -0.000178
    8  N        0.046304     -0.041463      0.000164


 ACTIVE CARTESIAN DISPLACEMENT STEP

              1          2          3          4          5          6
          -0.076687  -0.010399   0.000290  -0.014914  -0.000168   0.029805

              7          8          9         10         11         12
          -0.045478  -0.000211  -0.031668  -0.016169   0.000162   0.023690

             13         14         15         16         17         18
          -0.021806  -0.000014  -0.022578   0.026262  -0.000126  -0.165336
 
 PREDICTED ENERGY CHANGE: -0.037895068
 
 INTERPOLATION DISTANCE: 9.0730697440


 COORDINATES OF OPTIMIZATION STEP 1 IN ANGSTROM

  NO.  ATOM        X              Y              Z        Z-ATOM   MASS   TYPE

    1  N         1.163854       1.457415       0.004177       7    14.007  QM
    2  N         2.220393       1.886915      -0.003158       7    14.007  QM
    3  N        -2.159610      -0.040935      -0.003668       7    14.007  QM
    4  C        -3.108665       0.671094       0.002316       6    12.011  QM
    5  H        -3.989744       1.248552       0.007521       1     1.008  QM
    6  H        -0.335674      -1.151912      -0.004246       1     1.008  QM
    7  C         0.434786      -1.686756      -0.001526       6    12.011  QM
    8  N         1.379774      -2.448469       0.001767       7    14.007  QM


 
 NEW SCF-ENERGY CALCULATED IN 16 CYCLES
 

 TOTAL ENERGY    =       -296.014700316

 ENERGY CHANGE =         -0.003847766
 ENERGY RATIO  =          0.101537370
 TRUST RADIUS  =          0.100000000
 
 BFGS DELTA*GAMMA: 0.984E-01
 
 BFGS DELTA*DE2*DELTA: 0.400E-01
 
 *** ENTERING OPTIMIZATION CYCLE: 2 ***
 

 PROJECTED CARTESIAN GRADIENTS IN A.U.

  NO.  ATOM        X             Y             Z

    1  N       -0.032330     -0.024816      0.000301
    2  N        0.052150      0.013987     -0.000297
    3  N        0.043435     -0.041971     -0.000178
    4  C       -0.030870      0.014177      0.000248
    5  H        0.021728     -0.021347     -0.000140
    6  H        0.140893     -0.099680      0.000492
    7  C       -0.178122      0.140835     -0.000574
    8  N        0.086653     -0.058278      0.000381


 ACTIVE CARTESIAN GRADIENTS

              1          2          3          4          5          6
          -0.036794  -0.025765   0.000408   0.054662  -0.000737   0.061702

              7          8          9         10         11         12
          -0.044236  -0.000255  -0.006740   0.006250   0.000186   0.035859

             13         14         15         16         17         18
          -0.010959  -0.000038   0.156727  -0.097107   0.000464  -0.237291


 FULL LOCAL GRADIENT

              1          2          3          4          5          6
          -0.039425  -0.025400   0.000492   0.062081  -0.008936   0.062115

              7          8          9         10         11         12
          -0.048167  -0.000261  -0.007604   0.005773   0.000188   0.034086

             13         14         15         16         17         18
          -0.007035  -0.000037   0.132673  -0.082108   0.000408  -0.254170


 TANGENTIAL LOCAL GRADIENTS IN A.U.

              1          2          3          4          5          6
          -0.025400   0.000492   0.062081  -0.008936   0.062115  -0.048167

              7          8          9         10         11         12
          -0.000261  -0.007604   0.005773   0.000188   0.034086  -0.007035

             13         14         15         16         17
          -0.000037   0.132673  -0.082108   0.000408  -0.254170

 COSANG =        -0.636983505
 
 RMSQ FORCE :   0.0770816  MAXIMUM :   0.0003000  CONVERGED : NO
 MAX FORCE  :   0.2541703  MAXIMUM :   0.0004500  CONVERGED : NO
 RMSQ FORCE6:   4.4031930  MAXIMUM6:   0.0003000  CONVERGED : NO
 MAX FORCE6 :   4.2448002  MAXIMUM6:   0.0004500  CONVERGED : NO
 RMSQ DR    :   0.0471433  MAXIMUM :   0.0012000  CONVERGED : NO
 MAX DR     :   0.1653364  MAXIMUM :   0.0018000  CONVERGED : NO
 


 HESSIAN EIGENVALUES


                1           2           3           4           5           6
             0.73796     1.00000     1.00000     1.00000     1.00000     1.00000
 


                7           8           9          10          11          12
             1.00000     1.00000     1.00000     1.00000     1.00000     1.00000
 


               13          14          15          16          17
             1.00000     1.00000     1.00000     1.00000     3.31551
 


 LAMBDA FOR LMQA STEP: 0.00

  |TANGENTIAL STEP| =   0.071802  |PARALLEL STEP| =   0.000284


 STEP IN NORMAL COORDINATES

              1          2          3          4          5          6
          -0.013478   0.004687  -0.000050  -0.025052  -0.002402  -0.009897

              7          8          9         10         11         12
          -0.002785   0.000030  -0.002936  -0.010084  -0.000002  -0.000067

             13         14         15         16         17         18
          -0.005340   0.000006  -0.046189   0.033908  -0.000164   0.028122

 DISPLACEMENT STEP IN ANGSTROM

  NO.  ATOM        X             Y             Z

    1  N       -0.006267      0.001834     -0.000022
    2  N       -0.008486     -0.005039      0.000022
    3  N        0.000544      0.001717      0.000013
    4  C        0.006437      0.003050     -0.000007
    5  H        0.004919      0.003888      0.000001
    6  H       -0.020432      0.020713     -0.000096
    7  C        0.017018     -0.007917      0.000041
    8  N       -0.003349     -0.000604     -0.000019


 ACTIVE CARTESIAN DISPLACEMENT STEP

              1          2          3          4          5          6
          -0.013478   0.004687  -0.000050  -0.025052  -0.002402  -0.009897

              7          8          9         10         11         12
          -0.002785   0.000030  -0.002936  -0.010084  -0.000002  -0.000067

             13         14         15         16         17         18
          -0.005340   0.000006  -0.046189   0.033908  -0.000164   0.028122
 
 PREDICTED ENERGY CHANGE: -0.013995083
 
 INTERPOLATION DISTANCE: 9.0730697440


 COORDINATES OF OPTIMIZATION STEP 2 IN ANGSTROM

  NO.  ATOM        X              Y              Z        Z-ATOM   MASS   TYPE

    1  N         1.157587       1.459249       0.004156       7    14.007  QM
    2  N         2.211907       1.881876      -0.003136       7    14.007  QM
    3  N        -2.159067      -0.039218      -0.003655       7    14.007  QM
    4  C        -3.102228       0.674144       0.002309       6    12.011  QM
    5  H        -3.984825       1.252440       0.007522       1     1.008  QM
    6  H        -0.356105      -1.131199      -0.004342       1     1.008  QM
    7  C         0.451804      -1.694674      -0.001485       6    12.011  QM
    8  N         1.376425      -2.449073       0.001747       7    14.007  QM


 
 NEW SCF-ENERGY CALCULATED IN 13 CYCLES
 

 TOTAL ENERGY    =       -296.029439409

 ENERGY CHANGE =         -0.014739092
 ENERGY RATIO  =          1.053162179
 TRUST RADIUS  =          0.100000000
 
 BFGS DELTA*GAMMA: 0.764E-02
 
 BFGS DELTA*DE2*DELTA: 0.935E-02
 
 *** ENTERING OPTIMIZATION CYCLE: 3 ***
 

 PROJECTED CARTESIAN GRADIENTS IN A.U.

  NO.  ATOM        X             Y             Z

    1  N       -0.026093     -0.017997      0.000229
    2  N        0.038452      0.010760     -0.000226
    3  N        0.030972     -0.030702     -0.000149
    4  C       -0.027687      0.016266      0.000206
    5  H        0.019205     -0.018149     -0.000128
    6  H        0.083923     -0.060538      0.000288
    7  C       -0.099473      0.081624     -0.000319
    8  N        0.046758     -0.031601      0.000208


 ACTIVE CARTESIAN GRADIENTS

              1          2          3          4          5          6
          -0.029703  -0.018508   0.000311   0.039341   0.000882   0.043168

              7          8          9         10         11         12
          -0.032870  -0.000211  -0.014524   0.007717   0.000160   0.028506

             13         14         15         16         17         18
          -0.010334  -0.000046   0.093207  -0.059185   0.000266  -0.132602


 FULL LOCAL GRADIENT

              1          2          3          4          5          6
          -0.027069  -0.018159   0.000379   0.047327  -0.004425   0.043466

              7          8          9         10         11         12
          -0.034930  -0.000218  -0.015001   0.005925   0.000166   0.028402

             13         14         15         16         17         18
          -0.008084  -0.000046   0.078456  -0.049898   0.000231  -0.143081


 TANGENTIAL LOCAL GRADIENTS IN A.U.

              1          2          3          4          5          6
          -0.018159   0.000379   0.047327  -0.004425   0.043466  -0.034930

              7          8          9         10         11         12
          -0.000218  -0.015001   0.005925   0.000166   0.028402  -0.008084

             13         14         15         16         17
          -0.000046   0.078456  -0.049898   0.000231  -0.143081

 COSANG =         0.993525435
 
 RMSQ FORCE :   0.0459849  MAXIMUM :   0.0003000  CONVERGED : NO
 MAX FORCE  :   0.1430809  MAXIMUM :   0.0004500  CONVERGED : NO
 RMSQ FORCE6:   3.8374046  MAXIMUM6:   0.0003000  CONVERGED : NO
 MAX FORCE6 :   3.7627707  MAXIMUM6:   0.0004500  CONVERGED : NO
 RMSQ DR    :   0.0169240  MAXIMUM :   0.0012000  CONVERGED : NO
 MAX DR     :   0.0461894  MAXIMUM :   0.0018000  CONVERGED : NO
 


 HESSIAN EIGENVALUES


                1           2           3           4           5           6
             0.66617     0.99993     1.00000     1.00000     1.00000     1.00000
 


                7           8           9          10          11          12
             1.00000     1.00000     1.00000     1.00000     1.00000     1.00000
 


               13          14          15          16          17
             1.00000     1.00000     1.00000     1.03446     2.89361
 


 NEWTON STEP 0.125 EXCEEDED TRUST RADIUS 0.100
 LAMBDA ITERATION CONVERGED IN 4 CYCLES
 LAMBDA FOR LMQA STEP: 0.217

  |TANGENTIAL STEP| =   0.100000  |PARALLEL STEP| =   0.000551


 STEP IN NORMAL COORDINATES

              1          2          3          4          5          6
          -0.000661   0.012336  -0.000208  -0.046197  -0.006722  -0.026029

              7          8          9         10         11         12
           0.009308   0.000162   0.018831  -0.021100  -0.000096  -0.012648

             13         14         15         16         17         18
           0.000506   0.000054  -0.055394   0.044753  -0.000187   0.029542

 DISPLACEMENT STEP IN ANGSTROM

  NO.  ATOM        X             Y             Z

    1  N       -0.000307      0.005786     -0.000084
    2  N       -0.019060     -0.009456      0.000084
    3  N       -0.005014      0.008208      0.000065
    4  C        0.018704     -0.004649     -0.000072
    5  H        0.000307      0.010240      0.000044
    6  H       -0.024709      0.026724     -0.000113
    7  C        0.017791     -0.009712      0.000039
    8  N       -0.002868     -0.001156     -0.000016


 ACTIVE CARTESIAN DISPLACEMENT STEP

              1          2          3          4          5          6
          -0.000661   0.012336  -0.000208  -0.046197  -0.006722  -0.026029

              7          8          9         10         11         12
           0.009308   0.000162   0.018831  -0.021100  -0.000096  -0.012648

             13         14         15         16         17         18
           0.000506   0.000054  -0.055394   0.044753  -0.000187   0.029542
 
 PREDICTED ENERGY CHANGE: -0.009083964
 
 INTERPOLATION DISTANCE: 9.0730697440


 COORDINATES OF OPTIMIZATION STEP 3 IN ANGSTROM

  NO.  ATOM        X              Y              Z        Z-ATOM   MASS   TYPE

    1  N         1.157280       1.465035       0.004072       7    14.007  QM
    2  N         2.192847       1.872420      -0.003051       7    14.007  QM
    3  N        -2.164081      -0.031009      -0.003591       7    14.007  QM
    4  C        -3.083523       0.669495       0.002236       6    12.011  QM
    5  H        -3.984518       1.262681       0.007565       1     1.008  QM
    6  H        -0.380814      -1.104475      -0.004455       1     1.008  QM
    7  C         0.469595      -1.704386      -0.001446       6    12.011  QM
    8  N         1.373557      -2.450229       0.001731       7    14.007  QM


 
 NEW SCF-ENERGY CALCULATED IN 11 CYCLES
 

 TOTAL ENERGY    =       -296.037942886

 ENERGY CHANGE =         -0.008503477
 ENERGY RATIO  =          0.936097600
 TRUST RADIUS  =          0.200000000
 
 BFGS DELTA*GAMMA: 0.149E-01
 
 BFGS DELTA*DE2*DELTA: 0.138E-01
 
 *** ENTERING OPTIMIZATION CYCLE: 4 ***
 

 PROJECTED CARTESIAN GRADIENTS IN A.U.

  NO.  ATOM        X             Y             Z

    1  N        0.026675      0.007321     -0.000164
    2  N       -0.022335     -0.010678      0.000167
    3  N       -0.025300      0.013864      0.000170
    4  C        0.033171     -0.024010     -0.000178
    5  H        0.001652     -0.005002     -0.000020
    6  H        0.033066     -0.025161      0.000105
    7  C       -0.021777      0.021137     -0.000054
    8  N        0.001096      0.000245      0.000020


 ACTIVE CARTESIAN GRADIENTS

              1          2          3          4          5          6
           0.030380   0.006446  -0.000221  -0.017849  -0.011010  -0.027827

              7          8          9         10         11         12
           0.015382   0.000232   0.038626  -0.010261  -0.000053   0.005128

             13         14         15         16         17         18
          -0.004344  -0.000006   0.036543  -0.025631   0.000090  -0.022663


 FULL LOCAL GRADIENT

              1          2          3          4          5          6
          -0.027786   0.005949  -0.000288  -0.035129  -0.011593  -0.027834

              7          8          9         10         11         12
           0.013482   0.000244   0.038211  -0.004955  -0.000067  -0.000253

             13         14         15         16         17         18
           0.000054  -0.000005   0.025356  -0.020118   0.000070  -0.029981


 TANGENTIAL LOCAL GRADIENTS IN A.U.

              1          2          3          4          5          6
           0.005949  -0.000288  -0.035129  -0.011593  -0.027834   0.013482

              7          8          9         10         11         12
           0.000244   0.038211  -0.004955  -0.000067  -0.000253   0.000054

             13         14         15         16         17
          -0.000005   0.025356  -0.020118   0.000070  -0.029981

 COSANG =         0.226804219
 
 RMSQ FORCE :   0.0184577  MAXIMUM :   0.0003000  CONVERGED : NO
 MAX FORCE  :   0.0382109  MAXIMUM :   0.0004500  CONVERGED : NO
 RMSQ FORCE6:   3.1508233  MAXIMUM6:   0.0003000  CONVERGED : NO
 MAX FORCE6 :   3.1413408  MAXIMUM6:   0.0004500  CONVERGED : NO
 RMSQ DR    :   0.0235706  MAXIMUM :   0.0012000  CONVERGED : NO
 MAX DR     :   0.0553944  MAXIMUM :   0.0018000  CONVERGED : NO
 


 HESSIAN EIGENVALUES


                1           2           3           4           5           6
             0.53307     0.99669     0.99999     1.00000     1.00000     1.00000
 


                7           8           9          10          11          12
             1.00000     1.00000     1.00000     1.00000     1.00000     1.00000
 


               13          14          15          16          17
             1.00000     1.00000     1.00013     1.36806     2.93235
 


 LAMBDA FOR LMQA STEP: 0.00

  |TANGENTIAL STEP| =   0.093257  |PARALLEL STEP| =   0.000479


 STEP IN NORMAL COORDINATES

              1          2          3          4          5          6
          -0.045896  -0.002199   0.000139  -0.014584   0.002467   0.020787

              7          8          9         10         11         12
          -0.023625  -0.000156  -0.024484  -0.010315   0.000042  -0.001015

             13         14         15         16         17         18
          -0.003327   0.000032  -0.047554   0.042015  -0.000156   0.025143

 DISPLACEMENT STEP IN ANGSTROM

  NO.  ATOM        X             Y             Z

    1  N       -0.021325     -0.002306      0.000051
    2  N        0.000469     -0.002650     -0.000051
    3  N        0.016188     -0.007130     -0.000056
    4  C       -0.003810      0.012084      0.000071
    5  H        0.006537      0.007994      0.000014
    6  H       -0.020513      0.025640     -0.000100
    7  C        0.015598     -0.007703      0.000026
    8  N       -0.002499     -0.000994     -0.000010


 ACTIVE CARTESIAN DISPLACEMENT STEP

              1          2          3          4          5          6
          -0.045896  -0.002199   0.000139  -0.014584   0.002467   0.020787

              7          8          9         10         11         12
          -0.023625  -0.000156  -0.024484  -0.010315   0.000042  -0.001015

             13         14         15         16         17         18
          -0.003327   0.000032  -0.047554   0.042015  -0.000156   0.025143
 
 PREDICTED ENERGY CHANGE: -0.003165536
 
 INTERPOLATION DISTANCE: 9.0730697440
 
 *** SCFTOL TIGHTEN TO 0.100E-06 ***
 
 *** CDFTOL TIGHTEN TO 0.750E-04 ***


 COORDINATES OF OPTIMIZATION STEP 4 IN ANGSTROM

  NO.  ATOM        X              Y              Z        Z-ATOM   MASS   TYPE

    1  N         1.135955       1.462729       0.004123       7    14.007  QM
    2  N         2.193315       1.869771      -0.003102       7    14.007  QM
    3  N        -2.147893      -0.038139      -0.003647       7    14.007  QM
    4  C        -3.087333       0.681579       0.002307       6    12.011  QM
    5  H        -3.977981       1.270675       0.007579       1     1.008  QM
    6  H        -0.401327      -1.078836      -0.004555       1     1.008  QM
    7  C         0.485194      -1.712089      -0.001420       6    12.011  QM
    8  N         1.371058      -2.451223       0.001721       7    14.007  QM


 
 NEW SCF-ENERGY CALCULATED IN 15 CYCLES
 

 TOTAL ENERGY    =       -296.038736829

 ENERGY CHANGE =         -0.000793944
 ENERGY RATIO  =          0.250808668
 TRUST RADIUS  =          0.200000000
 
 BFGS DELTA*GAMMA: 0.108E-01
 
 BFGS DELTA*DE2*DELTA: 0.633E-02
 
 *** ENTERING OPTIMIZATION CYCLE: 5 ***
 

 PROJECTED CARTESIAN GRADIENTS IN A.U.

  NO.  ATOM        X             Y             Z

    1  N       -0.025951     -0.011150      0.000181
    2  N        0.026663      0.009677     -0.000180
    3  N        0.023135     -0.021583     -0.000159
    4  C       -0.027923      0.023755      0.000187
    5  H        0.008730     -0.008662     -0.000064
    6  H        0.000245     -0.001765     -0.000015
    7  C        0.040749     -0.028568      0.000157
    8  N       -0.038131      0.030308     -0.000140


 ACTIVE CARTESIAN GRADIENTS

              1          2          3          4          5          6
          -0.029556  -0.010822   0.000244   0.023928   0.006420   0.028039

              7          8          9         10         11         12
          -0.024502  -0.000218  -0.028994   0.010919   0.000107   0.010397

             13         14         15         16         17         18
          -0.007215  -0.000041  -0.000482  -0.003672  -0.000024   0.069472


 FULL LOCAL GRADIENT

              1          2          3          4          5          6
          -0.014876  -0.010354   0.000312   0.038110   0.005248   0.028131

              7          8          9         10         11         12
          -0.023237  -0.000231  -0.029881   0.007708   0.000117   0.013049

             13         14         15         16         17         18
          -0.008156  -0.000041   0.000461  -0.003941  -0.000024   0.067871


 TANGENTIAL LOCAL GRADIENTS IN A.U.

              1          2          3          4          5          6
          -0.010354   0.000312   0.038110   0.005248   0.028131  -0.023237

              7          8          9         10         11         12
          -0.000231  -0.029881   0.007708   0.000117   0.013049  -0.008156

             13         14         15         16         17
          -0.000041   0.000461  -0.003941  -0.000024   0.067871

 COSANG =        -0.799538300
 
 RMSQ FORCE :   0.0226611  MAXIMUM :   0.0003000  CONVERGED : NO
 MAX FORCE  :   0.0678713  MAXIMUM :   0.0004500  CONVERGED : NO
 RMSQ FORCE6:   2.2261951  MAXIMUM6:   0.0003000  CONVERGED : NO
 MAX FORCE6 :   2.2090440  MAXIMUM6:   0.0004500  CONVERGED : NO
 RMSQ DR    :   0.0219813  MAXIMUM :   0.0012000  CONVERGED : NO
 MAX DR     :   0.0475539  MAXIMUM :   0.0018000  CONVERGED : NO
 


 HESSIAN EIGENVALUES


                1           2           3           4           5           6
             0.41325     0.99711     0.99998     1.00000     1.00000     1.00000
 


                7           8           9          10          11          12
             1.00000     1.00000     1.00000     1.00000     1.00000     1.00000
 


               13          14          15          16          17
             1.00000     1.00009     1.00272     2.87939     3.02670
 


 LAMBDA FOR LMQA STEP: 0.00

  |TANGENTIAL STEP| =   0.016918  |PARALLEL STEP| =   0.000016


 STEP IN NORMAL COORDINATES

              1          2          3          4          5          6
           0.002452   0.002238  -0.000046  -0.007511  -0.001901  -0.004662

              7          8          9         10         11         12
           0.002867   0.000039   0.004806  -0.004098  -0.000014  -0.000747

             13         14         15         16         17         18
           0.000223   0.000009  -0.002160   0.003245  -0.000003  -0.011380

 DISPLACEMENT STEP IN ANGSTROM

  NO.  ATOM        X             Y             Z

    1  N        0.001139      0.001121     -0.000019
    2  N       -0.003470     -0.001753      0.000019
    3  N       -0.001307      0.001799      0.000016
    4  C        0.003333     -0.001777     -0.000016
    5  H        0.000464      0.001352      0.000004
    6  H       -0.000782      0.001991     -0.000005
    7  C       -0.002948      0.002775     -0.000015
    8  N        0.003366     -0.002988      0.000013


 ACTIVE CARTESIAN DISPLACEMENT STEP

              1          2          3          4          5          6
           0.002452   0.002238  -0.000046  -0.007511  -0.001901  -0.004662

              7          8          9         10         11         12
           0.002867   0.000039   0.004806  -0.004098  -0.000014  -0.000747

             13         14         15         16         17         18
           0.000223   0.000009  -0.002160   0.003245  -0.000003  -0.011380
 
 PREDICTED ENERGY CHANGE: -0.001113358
 
 INTERPOLATION DISTANCE: 9.0730697440


 COORDINATES OF OPTIMIZATION STEP 5 IN ANGSTROM

  NO.  ATOM        X              Y              Z        Z-ATOM   MASS   TYPE

    1  N         1.137094       1.463849       0.004105       7    14.007  QM
    2  N         2.189846       1.868018      -0.003084       7    14.007  QM
    3  N        -2.149200      -0.036340      -0.003631       7    14.007  QM
    4  C        -3.084000       0.679802       0.002291       6    12.011  QM
    5  H        -3.977517       1.272027       0.007583       1     1.008  QM
    6  H        -0.402109      -1.076845      -0.004559       1     1.008  QM
    7  C         0.482245      -1.709314      -0.001435       6    12.011  QM
    8  N         1.374424      -2.454210       0.001734       7    14.007  QM


 
 NEW SCF-ENERGY CALCULATED IN 10 CYCLES
 

 TOTAL ENERGY    =       -296.039896831

 ENERGY CHANGE =         -0.001160002
 ENERGY RATIO  =          1.041894956
 TRUST RADIUS  =          0.200000000
 
 BFGS DELTA*GAMMA: 0.659E-03
 
 BFGS DELTA*DE2*DELTA: 0.742E-03
 
 *** ENTERING OPTIMIZATION CYCLE: 6 ***
 

 PROJECTED CARTESIAN GRADIENTS IN A.U.

  NO.  ATOM        X             Y             Z

    1  N       -0.013412     -0.006113      0.000095
    2  N        0.013821      0.004844     -0.000094
    3  N        0.012482     -0.013377     -0.000090
    4  C       -0.014815      0.014157      0.000108
    5  H        0.005862     -0.006700     -0.000046
    6  H        0.001729     -0.002757     -0.000009
    7  C        0.022614     -0.013855      0.000094
    8  N       -0.022149      0.016904     -0.000083


 ACTIVE CARTESIAN GRADIENTS

              1          2          3          4          5          6
          -0.015276  -0.005986   0.000129   0.012455   0.002948   0.015197

              7          8          9         10         11         12
          -0.015416  -0.000123  -0.015584   0.006654   0.000066   0.007229

             13         14         15         16         17         18
          -0.006050  -0.000031   0.001192  -0.004503  -0.000019   0.038165


 FULL LOCAL GRADIENT

              1          2          3          4          5          6
          -0.010894  -0.005731   0.000164   0.019759   0.002355   0.015244

              7          8          9         10         11         12
          -0.014365  -0.000132  -0.016592   0.005364   0.000071   0.008267

             13         14         15         16         17         18
          -0.006075  -0.000031   0.000637  -0.004200  -0.000020   0.036638


 TANGENTIAL LOCAL GRADIENTS IN A.U.

              1          2          3          4          5          6
          -0.005731   0.000164   0.019759   0.002355   0.015244  -0.014365

              7          8          9         10         11         12
          -0.000132  -0.016592   0.005364   0.000071   0.008267  -0.006075

             13         14         15         16         17
          -0.000031   0.000637  -0.004200  -0.000020   0.036638

 COSANG =         0.997338815
 
 RMSQ FORCE :   0.0124553  MAXIMUM :   0.0003000  CONVERGED : NO
 MAX FORCE  :   0.0366376  MAXIMUM :   0.0004500  CONVERGED : NO
 RMSQ FORCE6:   0.0419980  MAXIMUM6:   0.0003000  CONVERGED : NO
 MAX FORCE6 :   0.1442648  MAXIMUM6:   0.0004500  CONVERGED : NO
 RMSQ DR    :   0.0039876  MAXIMUM :   0.0012000  CONVERGED : NO
 MAX DR     :   0.0113803  MAXIMUM :   0.0018000  CONVERGED : NO
 


 HESSIAN EIGENVALUES


                1           2           3           4           5           6
             0.39377     0.99065     0.99883     0.99999     1.00000     1.00000
 


                7           8           9          10          11          12
             1.00000     1.00000     1.00000     1.00000     1.00000     1.00000
 


               13          14          15          16          17
             1.00000     1.00014     1.00578     2.76521     2.94749
 


 LAMBDA FOR LMQA STEP: 0.00

  |TANGENTIAL STEP| =   0.028907  |PARALLEL STEP| =   0.000046


 STEP IN NORMAL COORDINATES

              1          2          3          4          5          6
          -0.003339   0.003251  -0.000052  -0.013136  -0.002589  -0.005231

              7          8          9         10         11         12
           0.005372   0.000063   0.006631  -0.010334  -0.000030  -0.002707

             13         14         15         16         17         18
           0.003146   0.000035  -0.006976   0.012150  -0.000001  -0.014634

 DISPLACEMENT STEP IN ANGSTROM

  NO.  ATOM        X             Y             Z

    1  N       -0.001551      0.001440     -0.000021
    2  N       -0.004969     -0.003074      0.000021
    3  N       -0.000172      0.003614      0.000027
    4  C        0.005466     -0.003181     -0.000025
    5  H        0.001172      0.004822      0.000016
    6  H       -0.002881      0.006663     -0.000012
    7  C       -0.003553      0.002308     -0.000030
    8  N        0.005380     -0.004252      0.000025


 ACTIVE CARTESIAN DISPLACEMENT STEP

              1          2          3          4          5          6
          -0.003339   0.003251  -0.000052  -0.013136  -0.002589  -0.005231

              7          8          9         10         11         12
           0.005372   0.000063   0.006631  -0.010334  -0.000030  -0.002707

             13         14         15         16         17         18
           0.003146   0.000035  -0.006976   0.012150  -0.000001  -0.014634
 
 PREDICTED ENERGY CHANGE: -0.000567160
 
 INTERPOLATION DISTANCE: 9.0730697440


 COORDINATES OF OPTIMIZATION STEP 6 IN ANGSTROM

  NO.  ATOM        X              Y              Z        Z-ATOM   MASS   TYPE

    1  N         1.135543       1.465289       0.004083       7    14.007  QM
    2  N         2.184877       1.864944      -0.003063       7    14.007  QM
    3  N        -2.149372      -0.032727      -0.003605       7    14.007  QM
    4  C        -3.078534       0.676621       0.002266       6    12.011  QM
    5  H        -3.976345       1.276849       0.007599       1     1.008  QM
    6  H        -0.404989      -1.070181      -0.004571       1     1.008  QM
    7  C         0.478692      -1.707006      -0.001466       6    12.011  QM
    8  N         1.379804      -2.458462       0.001759       7    14.007  QM


 
 NEW SCF-ENERGY CALCULATED IN 10 CYCLES
 

 TOTAL ENERGY    =       -296.040507854

 ENERGY CHANGE =         -0.000611023
 ENERGY RATIO  =          1.077338638
 TRUST RADIUS  =          0.200000000
 
 BFGS DELTA*GAMMA: 0.107E-02
 
 BFGS DELTA*DE2*DELTA: 0.113E-02
 
 *** ENTERING OPTIMIZATION CYCLE: 7 ***
 

 PROJECTED CARTESIAN GRADIENTS IN A.U.

  NO.  ATOM        X             Y             Z

    1  N       -0.002021     -0.001203      0.000015
    2  N        0.001552      0.000486     -0.000013
    3  N       -0.003580     -0.000688      0.000012
    4  C        0.005114     -0.000343     -0.000013
    5  H        0.000549     -0.002781     -0.000011
    6  H        0.000968     -0.001918     -0.000010
    7  C        0.002610      0.002129      0.000022
    8  N       -0.003510      0.001012     -0.000016


 ACTIVE CARTESIAN GRADIENTS

              1          2          3          4          5          6
          -0.002302  -0.001219   0.000020   0.001249   0.000174  -0.004387

              7          8          9         10         11         12
          -0.001409   0.000017   0.004501   0.000054  -0.000000   0.001109

             13         14         15         16         17         18
          -0.003737  -0.000013   0.000405  -0.003510  -0.000019   0.002742


 FULL LOCAL GRADIENT

              1          2          3          4          5          6
          -0.004438  -0.001178   0.000025   0.002613   0.000296  -0.004393

              7          8          9         10         11         12
          -0.001166   0.000016   0.003745   0.001231  -0.000003   0.000122

             13         14         15         16         17         18
          -0.002783  -0.000013  -0.001356  -0.002863  -0.000021   0.001754


 TANGENTIAL LOCAL GRADIENTS IN A.U.

              1          2          3          4          5          6
          -0.001178   0.000025   0.002613   0.000296  -0.004393  -0.001166

              7          8          9         10         11         12
           0.000016   0.003745   0.001231  -0.000003   0.000122  -0.002783

             13         14         15         16         17
          -0.000013  -0.001356  -0.002863  -0.000021   0.001754

 COSANG =         0.112404191
 
 RMSQ FORCE :   0.0019610  MAXIMUM :   0.0003000  CONVERGED : NO
 MAX FORCE  :   0.0043928  MAXIMUM :   0.0004500  CONVERGED : NO
 RMSQ FORCE6:   0.0409682  MAXIMUM6:   0.0003000  CONVERGED : NO
 MAX FORCE6 :   0.1325414  MAXIMUM6:   0.0004500  CONVERGED : NO
 RMSQ DR    :   0.0068135  MAXIMUM :   0.0012000  CONVERGED : NO
 MAX DR     :   0.0146338  MAXIMUM :   0.0018000  CONVERGED : NO
 


 HESSIAN EIGENVALUES


                1           2           3           4           5           6
             0.35940     0.92153     0.99992     1.00000     1.00000     1.00000
 


                7           8           9          10          11          12
             1.00000     1.00000     1.00000     1.00000     1.00000     1.00000
 


               13          14          15          16          17
             1.00011     1.00246     1.03399     2.89486     3.01259
 


 LAMBDA FOR LMQA STEP: 0.00

  |TANGENTIAL STEP| =   0.010928  |PARALLEL STEP| =   0.000007


 STEP IN NORMAL COORDINATES

              1          2          3          4          5          6
           0.000257   0.001889  -0.000033  -0.005858  -0.001531   0.003782

              7          8          9         10         11         12
           0.000593  -0.000005  -0.002759  -0.003267  -0.000000  -0.000183

             13         14         15         16         17         18
           0.002947   0.000018  -0.001011   0.005686   0.000016  -0.002027

 DISPLACEMENT STEP IN ANGSTROM

  NO.  ATOM        X             Y             Z

    1  N        0.000119      0.000896     -0.000013
    2  N       -0.002455     -0.001493      0.000013
    3  N        0.002445      0.000520     -0.000001
    4  C       -0.000987     -0.000055      0.000004
    5  H        0.000967      0.002318      0.000006
    6  H       -0.000497      0.002591      0.000001
    7  C       -0.000880     -0.000826     -0.000014
    8  N        0.001494     -0.000425      0.000009


 ACTIVE CARTESIAN DISPLACEMENT STEP

              1          2          3          4          5          6
           0.000257   0.001889  -0.000033  -0.005858  -0.001531   0.003782

              7          8          9         10         11         12
           0.000593  -0.000005  -0.002759  -0.003267  -0.000000  -0.000183

             13         14         15         16         17         18
           0.002947   0.000018  -0.001011   0.005686   0.000016  -0.002027
 
 PREDICTED ENERGY CHANGE: -0.000038813
 
 INTERPOLATION DISTANCE: 9.0730697440
 
 *** SCFTOL TIGHTEN TO 0.250E-07 ***
 
 *** CDFTOL TIGHTEN TO 0.100E-04 ***


 COORDINATES OF OPTIMIZATION STEP 7 IN ANGSTROM

  NO.  ATOM        X              Y              Z        Z-ATOM   MASS   TYPE

    1  N         1.135662       1.466185       0.004070       7    14.007  QM
    2  N         2.182421       1.863451      -0.003050       7    14.007  QM
    3  N        -2.146927      -0.032207      -0.003606       7    14.007  QM
    4  C        -3.079521       0.676566       0.002270       6    12.011  QM
    5  H        -3.975378       1.279167       0.007605       1     1.008  QM
    6  H        -0.405487      -1.067590      -0.004570       1     1.008  QM
    7  C         0.477812      -1.707831      -0.001479       6    12.011  QM
    8  N         1.381298      -2.458887       0.001768       7    14.007  QM


 
 NEW SCF-ENERGY CALCULATED IN 13 CYCLES
 

 TOTAL ENERGY    =       -296.040533419

 ENERGY CHANGE =         -0.000025565
 ENERGY RATIO  =          0.658663957
 TRUST RADIUS  =          0.200000000
 
 BFGS DELTA*GAMMA: 0.101E-03
 
 BFGS DELTA*DE2*DELTA: 0.777E-04
 
 *** ENTERING OPTIMIZATION CYCLE: 8 ***
 

 PROJECTED CARTESIAN GRADIENTS IN A.U.

  NO.  ATOM        X             Y             Z

    1  N        0.006170      0.002041     -0.000042
    2  N       -0.006787     -0.002606      0.000043
    3  N        0.001473     -0.004232     -0.000020
    4  C       -0.000546      0.003797      0.000022
    5  H        0.000824     -0.002705     -0.000012
    6  H        0.000074     -0.001069     -0.000012
    7  C        0.000465      0.003598      0.000013
    8  N       -0.001021     -0.001038     -0.000007


 ACTIVE CARTESIAN GRADIENTS

              1          2          3          4          5          6
           0.007029   0.001886  -0.000057  -0.006172  -0.002055   0.001549

              7          8          9         10         11         12
          -0.005324  -0.000026  -0.001310   0.001805   0.000014   0.001281

             13         14         15         16         17         18
          -0.003590  -0.000012  -0.000564  -0.002584  -0.000020  -0.001343


 FULL LOCAL GRADIENT

              1          2          3          4          5          6
          -0.002557   0.001754  -0.000073  -0.009344  -0.001603   0.001510

              7          8          9         10         11         12
          -0.003940  -0.000032  -0.002834   0.002959   0.000012   0.000460

             13         14         15         16         17         18
          -0.002751  -0.000011  -0.002024  -0.002092  -0.000021  -0.001996


 TANGENTIAL LOCAL GRADIENTS IN A.U.

              1          2          3          4          5          6
           0.001754  -0.000073  -0.009344  -0.001603   0.001510  -0.003940

              7          8          9         10         11         12
          -0.000032  -0.002834   0.002959   0.000012   0.000460  -0.002751

             13         14         15         16         17
          -0.000011  -0.002024  -0.002092  -0.000021  -0.001996

 COSANG =        -0.234263833
 
 RMSQ FORCE :   0.0029485  MAXIMUM :   0.0003000  CONVERGED : NO
 MAX FORCE  :   0.0093442  MAXIMUM :   0.0004500  CONVERGED : NO
 RMSQ FORCE6:   0.0226831  MAXIMUM6:   0.0003000  CONVERGED : NO
 MAX FORCE6 :   0.0676959  MAXIMUM6:   0.0004500  CONVERGED : NO
 RMSQ DR    :   0.0025757  MAXIMUM :   0.0012000  CONVERGED : NO
 MAX DR     :   0.0058576  MAXIMUM :   0.0018000  CONVERGED : NO
 


 HESSIAN EIGENVALUES


                1           2           3           4           5           6
             0.22596     0.61919     0.99993     0.99999     1.00000     1.00000
 


                7           8           9          10          11          12
             1.00000     1.00000     1.00000     1.00000     1.00000     1.00000
 


               13          14          15          16          17
             1.00008     1.00341     2.74572     2.88181     3.48559
 


 LAMBDA FOR LMQA STEP: 0.00

  |TANGENTIAL STEP| =   0.013115  |PARALLEL STEP| =   0.000009


 STEP IN NORMAL COORDINATES

              1          2          3          4          5          6
          -0.005048   0.000680   0.000003  -0.002541  -0.000548   0.002113

              7          8          9         10         11         12
           0.004467   0.000020  -0.000678  -0.005535  -0.000011  -0.000630

             13         14         15         16         17         18
           0.005230   0.000028   0.000363   0.007349   0.000032  -0.001373

 DISPLACEMENT STEP IN ANGSTROM

  NO.  ATOM        X             Y             Z

    1  N       -0.002345      0.000182      0.000001
    2  N       -0.000308     -0.000852     -0.000002
    3  N        0.001803      0.002278      0.000010
    4  C       -0.000071     -0.001798     -0.000007
    5  H        0.001034      0.003460      0.000010
    6  H        0.000006      0.002990      0.000007
    7  C       -0.001232     -0.001864     -0.000020
    8  N        0.001777      0.000052      0.000012


 ACTIVE CARTESIAN DISPLACEMENT STEP

              1          2          3          4          5          6
          -0.005048   0.000680   0.000003  -0.002541  -0.000548   0.002113

              7          8          9         10         11         12
           0.004467   0.000020  -0.000678  -0.005535  -0.000011  -0.000630

             13         14         15         16         17         18
           0.005230   0.000028   0.000363   0.007349   0.000032  -0.001373
 
 PREDICTED ENERGY CHANGE: -0.000041950
 
 INTERPOLATION DISTANCE: 9.0730697440


 COORDINATES OF OPTIMIZATION STEP 8 IN ANGSTROM

  NO.  ATOM        X              Y              Z        Z-ATOM   MASS   TYPE

    1  N         1.133317       1.466368       0.004071       7    14.007  QM
    2  N         2.182113       1.862600      -0.003052       7    14.007  QM
    3  N        -2.145124      -0.029928      -0.003596       7    14.007  QM
    4  C        -3.079592       0.674767       0.002263       6    12.011  QM
    5  H        -3.974345       1.282627       0.007615       1     1.008  QM
    6  H        -0.405480      -1.064601      -0.004562       1     1.008  QM
    7  C         0.476580      -1.709696      -0.001499       6    12.011  QM
    8  N         1.383075      -2.458835       0.001780       7    14.007  QM


 
 NEW SCF-ENERGY CALCULATED IN 13 CYCLES
 

 TOTAL ENERGY    =       -296.040597177

 ENERGY CHANGE =         -0.000063758
 ENERGY RATIO  =          1.519828113
 TRUST RADIUS  =          0.200000000
 
 BFGS DELTA*GAMMA: 0.391E-04
 
 BFGS DELTA*DE2*DELTA: 0.840E-04
 
 *** ENTERING OPTIMIZATION CYCLE: 9 ***
 

 PROJECTED CARTESIAN GRADIENTS IN A.U.

  NO.  ATOM        X             Y             Z

    1  N        0.002105      0.000683     -0.000015
    2  N       -0.002945     -0.001042      0.000016
    3  N       -0.000425     -0.002337     -0.000007
    4  C        0.002093      0.001615      0.000005
    5  H       -0.000355     -0.001514     -0.000003
    6  H       -0.000839     -0.000070     -0.000014
    7  C       -0.001016      0.004257      0.000006
    8  N        0.000588     -0.002317      0.000000


 ACTIVE CARTESIAN GRADIENTS

              1          2          3          4          5          6
           0.002398   0.000629  -0.000020  -0.002884  -0.000704  -0.000834

              7          8          9         10         11         12
          -0.003190  -0.000008   0.001417   0.000672   0.000002  -0.000171

             13         14         15         16         17         18
          -0.002752  -0.000007  -0.001492  -0.001463  -0.000020  -0.003875


 FULL LOCAL GRADIENT

              1          2          3          4          5          6
          -0.000961   0.000583  -0.000026  -0.003647  -0.000314  -0.000861

              7          8          9         10         11         12
          -0.002287  -0.000012   0.000242   0.001879  -0.000000  -0.001026

             13         14         15         16         17         18
          -0.002016  -0.000007  -0.002620  -0.001137  -0.000021  -0.004217


 TANGENTIAL LOCAL GRADIENTS IN A.U.

              1          2          3          4          5          6
           0.000583  -0.000026  -0.003647  -0.000314  -0.000861  -0.002287

              7          8          9         10         11         12
          -0.000012   0.000242   0.001879  -0.000000  -0.001026  -0.002016

             13         14         15         16         17
          -0.000007  -0.002620  -0.001137  -0.000021  -0.004217

 COSANG =         0.773832979
 
 RMSQ FORCE :   0.0017881  MAXIMUM :   0.0003000  CONVERGED : NO
 MAX FORCE  :   0.0042171  MAXIMUM :   0.0004500  CONVERGED : NO
 RMSQ FORCE6:   0.0128742  MAXIMUM6:   0.0003000  CONVERGED : NO
 MAX FORCE6 :   0.0354538  MAXIMUM6:   0.0004500  CONVERGED : NO
 RMSQ DR    :   0.0030912  MAXIMUM :   0.0012000  CONVERGED : NO
 MAX DR     :   0.0073494  MAXIMUM :   0.0018000  CONVERGED : NO
 


 HESSIAN EIGENVALUES


                1           2           3           4           5           6
             0.12566     0.50294     0.99996     0.99999     1.00000     1.00000
 


                7           8           9          10          11          12
             1.00000     1.00000     1.00000     1.00000     1.00000     1.00007
 


               13          14          15          16          17
             1.00021     1.01019     2.74946     2.89191     3.54354
 


 LAMBDA FOR LMQA STEP: 0.00

  |TANGENTIAL STEP| =   0.027603  |PARALLEL STEP| =   0.000042


 STEP IN NORMAL COORDINATES

              1          2          3          4          5          6
          -0.006705   0.001721  -0.000006  -0.003482  -0.001526   0.006522

              7          8          9         10         11         12
           0.012041   0.000041  -0.004092  -0.010348  -0.000017   0.000237

             13         14         15         16         17         18
           0.013316   0.000059   0.006619   0.012923   0.000099   0.000202

 DISPLACEMENT STEP IN ANGSTROM

  NO.  ATOM        X             Y             Z

    1  N       -0.003115      0.000627     -0.000003
    2  N       -0.000420     -0.001581      0.000000
    3  N        0.004024      0.005481      0.000020
    4  C       -0.002537     -0.004264     -0.000012
    5  H        0.002452      0.006944      0.000017
    6  H        0.002399      0.003984      0.000030
    7  C       -0.002867     -0.005680     -0.000045
    8  N        0.003214      0.001750      0.000023


 ACTIVE CARTESIAN DISPLACEMENT STEP

              1          2          3          4          5          6
          -0.006705   0.001721  -0.000006  -0.003482  -0.001526   0.006522

              7          8          9         10         11         12
           0.012041   0.000041  -0.004092  -0.010348  -0.000017   0.000237

             13         14         15         16         17         18
           0.013316   0.000059   0.006619   0.012923   0.000099   0.000202
 
 PREDICTED ENERGY CHANGE: -0.000063356
 
 INTERPOLATION DISTANCE: 9.0730697440


 COORDINATES OF OPTIMIZATION STEP 9 IN ANGSTROM

  NO.  ATOM        X              Y              Z        Z-ATOM   MASS   TYPE

    1  N         1.130202       1.466995       0.004068       7    14.007  QM
    2  N         2.181693       1.861019      -0.003052       7    14.007  QM
    3  N        -2.141100      -0.024447      -0.003576       7    14.007  QM
    4  C        -3.082129       0.670503       0.002251       6    12.011  QM
    5  H        -3.971893       1.289571       0.007633       1     1.008  QM
    6  H        -0.403082      -1.060617      -0.004532       1     1.008  QM
    7  C         0.473713      -1.715376      -0.001545       6    12.011  QM
    8  N         1.386290      -2.457085       0.001803       7    14.007  QM


 
 NEW SCF-ENERGY CALCULATED IN 10 CYCLES
 

 TOTAL ENERGY    =       -296.040686186

 ENERGY CHANGE =         -0.000089010
 ENERGY RATIO  =          1.404910837
 TRUST RADIUS  =          0.200000000
 
 BFGS DELTA*GAMMA: 0.753E-04
 
 BFGS DELTA*DE2*DELTA: 0.127E-03
 
 *** ENTERING OPTIMIZATION CYCLE: 10 ***
 

 PROJECTED CARTESIAN GRADIENTS IN A.U.

  NO.  ATOM        X             Y             Z

    1  N       -0.002349     -0.000813      0.000016
    2  N        0.001490      0.000680     -0.000015
    3  N       -0.001522     -0.000497      0.000005
    4  C        0.003963     -0.000720     -0.000010
    5  H       -0.001390      0.000105      0.000008
    6  H       -0.001378      0.001119     -0.000012
    7  C       -0.001180      0.002986      0.000001
    8  N        0.000546     -0.001796      0.000003


 ACTIVE CARTESIAN GRADIENTS

              1          2          3          4          5          6
          -0.002676  -0.000759   0.000021   0.000996   0.000712  -0.002177

              7          8          9         10         11         12
          -0.000992   0.000008   0.003725  -0.000716  -0.000010  -0.001513

             13         14         15         16         17         18
          -0.001355   0.000002  -0.001848   0.000109  -0.000014  -0.003111


 FULL LOCAL GRADIENT

              1          2          3          4          5          6
          -0.000055  -0.000707   0.000027   0.002761   0.000952  -0.002187

              7          8          9         10         11         12
          -0.000677   0.000006   0.003026   0.000404  -0.000012  -0.002327

             13         14         15         16         17         18
          -0.000793   0.000002  -0.002560   0.000258  -0.000015  -0.003213


 TANGENTIAL LOCAL GRADIENTS IN A.U.

              1          2          3          4          5          6
          -0.000707   0.000027   0.002761   0.000952  -0.002187  -0.000677

              7          8          9         10         11         12
           0.000006   0.003026   0.000404  -0.000012  -0.002327  -0.000793

             13         14         15         16         17
           0.000002  -0.002560   0.000258  -0.000015  -0.003213

 COSANG =         0.359589943
 
 RMSQ FORCE :   0.0016552  MAXIMUM :   0.0003000  CONVERGED : NO
 MAX FORCE  :   0.0032132  MAXIMUM :   0.0004500  CONVERGED : NO
 RMSQ FORCE6:   0.0105799  MAXIMUM6:   0.0003000  CONVERGED : NO
 MAX FORCE6 :   0.0326737  MAXIMUM6:   0.0004500  CONVERGED : NO
 RMSQ DR    :   0.0065062  MAXIMUM :   0.0012000  CONVERGED : NO
 MAX DR     :   0.0133158  MAXIMUM :   0.0018000  CONVERGED : NO
 


 HESSIAN EIGENVALUES


                1           2           3           4           5           6
             0.07736     0.41425     0.99995     0.99999     1.00000     1.00000
 


                7           8           9          10          11          12
             1.00000     1.00000     1.00000     1.00000     1.00000     1.00004
 


               13          14          15          16          17
             1.00076     1.01072     2.80387     2.89409     4.05285
 


 LAMBDA FOR LMQA STEP: 0.00

  |TANGENTIAL STEP| =   0.027859  |PARALLEL STEP| =   0.000043


 STEP IN NORMAL COORDINATES

              1          2          3          4          5          6
          -0.003609   0.001916  -0.000019  -0.002579  -0.001898   0.006912

              7          8          9         10         11         12
           0.013512   0.000041  -0.006248  -0.008727  -0.000008   0.001899

             13         14         15         16         17         18
           0.013852   0.000050   0.010308   0.010023   0.000113   0.001188

 DISPLACEMENT STEP IN ANGSTROM

  NO.  ATOM        X             Y             Z

    1  N       -0.001676      0.000804     -0.000008
    2  N       -0.000485     -0.001500      0.000005
    3  N        0.003729      0.005857      0.000019
    4  C       -0.004070     -0.004208     -0.000010
    5  H        0.002864      0.006102      0.000011
    6  H        0.003985      0.001969      0.000039
    7  C       -0.002952     -0.006296     -0.000044
    8  N        0.003097      0.002401      0.000021


 ACTIVE CARTESIAN DISPLACEMENT STEP

              1          2          3          4          5          6
          -0.003609   0.001916  -0.000019  -0.002579  -0.001898   0.006912

              7          8          9         10         11         12
           0.013512   0.000041  -0.006248  -0.008727  -0.000008   0.001899

             13         14         15         16         17         18
           0.013852   0.000050   0.010308   0.010023   0.000113   0.001188
 
 PREDICTED ENERGY CHANGE: -0.000042190
 
 INTERPOLATION DISTANCE: 9.0730697440


 COORDINATES OF OPTIMIZATION STEP 10 IN ANGSTROM

  NO.  ATOM        X              Y              Z        Z-ATOM   MASS   TYPE

    1  N         1.128526       1.467799       0.004060       7    14.007  QM
    2  N         2.181209       1.859518      -0.003048       7    14.007  QM
    3  N        -2.137372      -0.018589      -0.003557       7    14.007  QM
    4  C        -3.086199       0.666295       0.002240       6    12.011  QM
    5  H        -3.969029       1.295673       0.007643       1     1.008  QM
    6  H        -0.399096      -1.058648      -0.004494       1     1.008  QM
    7  C         0.470761      -1.721672      -0.001589       6    12.011  QM
    8  N         1.389387      -2.454684       0.001824       7    14.007  QM


 
 NEW SCF-ENERGY CALCULATED IN 14 CYCLES
 

 TOTAL ENERGY    =       -296.040742875

 ENERGY CHANGE =         -0.000056689
 ENERGY RATIO  =          1.343652850
 TRUST RADIUS  =          0.200000000
 
 BFGS DELTA*GAMMA: 0.558E-04
 
 BFGS DELTA*DE2*DELTA: 0.846E-04
 
 *** ENTERING OPTIMIZATION CYCLE: 11 ***
 

 PROJECTED CARTESIAN GRADIENTS IN A.U.

  NO.  ATOM        X             Y             Z

    1  N       -0.002990     -0.001046      0.000021
    2  N        0.002441      0.000967     -0.000020
    3  N       -0.000052     -0.000635      0.000001
    4  C        0.002428     -0.000833     -0.000005
    5  H       -0.001152      0.000827      0.000011
    6  H       -0.000734      0.001443     -0.000006
    7  C       -0.000817      0.001340     -0.000002
    8  N       -0.000386     -0.000365      0.000004


 ACTIVE CARTESIAN GRADIENTS

              1          2          3          4          5          6
          -0.003406  -0.000978   0.000028   0.001944   0.000860  -0.000294

              7          8          9         10         11         12
          -0.000933   0.000001   0.002723  -0.001082  -0.000008  -0.001364

             13         14         15         16         17         18
          -0.000433   0.000007  -0.000901   0.000869  -0.000005  -0.001032


 FULL LOCAL GRADIENT

              1          2          3          4          5          6
          -0.000311  -0.000908   0.000036   0.003913   0.000964  -0.000296

              7          8          9         10         11         12
          -0.000777   0.000000   0.002246  -0.000240  -0.000010  -0.002010

             13         14         15         16         17         18
          -0.000025   0.000007  -0.001426   0.000989  -0.000005  -0.001136


 TANGENTIAL LOCAL GRADIENTS IN A.U.

              1          2          3          4          5          6
          -0.000908   0.000036   0.003913   0.000964  -0.000296  -0.000777

              7          8          9         10         11         12
           0.000000   0.002246  -0.000240  -0.000010  -0.002010  -0.000025

             13         14         15         16         17
           0.000007  -0.001426   0.000989  -0.000005  -0.001136

 COSANG =         0.852159546
 
 RMSQ FORCE :   0.0013548  MAXIMUM :   0.0003000  CONVERGED : NO
 MAX FORCE  :   0.0039135  MAXIMUM :   0.0004500  CONVERGED : NO
 RMSQ FORCE6:   0.0050281  MAXIMUM6:   0.0003000  CONVERGED : NO
 MAX FORCE6 :   0.0148403  MAXIMUM6:   0.0004500  CONVERGED : NO
 RMSQ DR    :   0.0065665  MAXIMUM :   0.0012000  CONVERGED : NO
 MAX DR     :   0.0138524  MAXIMUM :   0.0018000  CONVERGED : NO
 


 HESSIAN EIGENVALUES


                1           2           3           4           5           6
             0.06531     0.34331     0.99538     0.99998     1.00000     1.00000
 


                7           8           9          10          11          12
             1.00000     1.00000     1.00000     1.00000     1.00000     1.00003
 


               13          14          15          16          17
             1.00023     1.00509     2.88116     2.91847     3.72137
 


 LAMBDA FOR LMQA STEP: 0.00

  |TANGENTIAL STEP| =   0.015416  |PARALLEL STEP| =   0.000013


 STEP IN NORMAL COORDINATES

              1          2          3          4          5          6
          -0.000152   0.001075  -0.000019  -0.000863  -0.001233   0.002506

              7          8          9         10         11         12
           0.008518   0.000028  -0.004716  -0.003093   0.000002   0.002443

             13         14         15         16         17         18
           0.007250   0.000015   0.007538   0.002651   0.000064   0.001089

 DISPLACEMENT STEP IN ANGSTROM

  NO.  ATOM        X             Y             Z

    1  N       -0.000070      0.000502     -0.000008
    2  N       -0.000300     -0.000749      0.000006
    3  N        0.001195      0.003594      0.000013
    4  C       -0.002874     -0.002073     -0.000007
    5  H        0.001928      0.002325     -0.000002
    6  H        0.003056     -0.000622      0.000025
    7  C       -0.001335     -0.003603     -0.000021
    8  N        0.001736      0.001452      0.000008


 ACTIVE CARTESIAN DISPLACEMENT STEP

              1          2          3          4          5          6
          -0.000152   0.001075  -0.000019  -0.000863  -0.001233   0.002506

              7          8          9         10         11         12
           0.008518   0.000028  -0.004716  -0.003093   0.000002   0.002443

             13         14         15         16         17         18
           0.007250   0.000015   0.007538   0.002651   0.000064   0.001089
 
 PREDICTED ENERGY CHANGE: -0.000016750
 
 INTERPOLATION DISTANCE: 9.0730697440


 COORDINATES OF OPTIMIZATION STEP 11 IN ANGSTROM

  NO.  ATOM        X              Y              Z        Z-ATOM   MASS   TYPE

    1  N         1.128456       1.468301       0.004053       7    14.007  QM
    2  N         2.180909       1.858769      -0.003042       7    14.007  QM
    3  N        -2.136176      -0.014995      -0.003544       7    14.007  QM
    4  C        -3.089073       0.664222       0.002234       6    12.011  QM
    5  H        -3.967101       1.297998       0.007642       1     1.008  QM
    6  H        -0.396040      -1.059270      -0.004469       1     1.008  QM
    7  C         0.469426      -1.725275      -0.001609       6    12.011  QM
    8  N         1.391123      -2.453232       0.001832       7    14.007  QM


 
 NEW SCF-ENERGY CALCULATED IN 10 CYCLES
 

 TOTAL ENERGY    =       -296.040764140

 ENERGY CHANGE =         -0.000021266
 ENERGY RATIO  =          1.269552199
 TRUST RADIUS  =          0.200000000
 
 BFGS DELTA*GAMMA: 0.241E-04
 
 BFGS DELTA*DE2*DELTA: 0.336E-04
 
 *** ENTERING OPTIMIZATION CYCLE: 12 ***
 

 PROJECTED CARTESIAN GRADIENTS IN A.U.

  NO.  ATOM        X             Y             Z

    1  N       -0.001146     -0.000495      0.000009
    2  N        0.000994      0.000307     -0.000009
    3  N        0.000142     -0.000355      0.000002
    4  C        0.001659     -0.001105     -0.000004
    5  H       -0.000105      0.000487      0.000007
    6  H        0.000329      0.001018     -0.000001
    7  C       -0.000532      0.000505     -0.000003
    8  N       -0.001094      0.000695      0.000003


 ACTIVE CARTESIAN GRADIENTS

              1          2          3          4          5          6
          -0.001305  -0.000481   0.000012   0.000828   0.000186   0.000126

              7          8          9         10         11         12
          -0.000482   0.000003   0.002221  -0.001276  -0.000004  -0.000199

             13         14         15         16         17         18
          -0.000335   0.000007   0.000380   0.000704   0.000002   0.000340


 FULL LOCAL GRADIENT

              1          2          3          4          5          6
          -0.001349  -0.000453   0.000015   0.001550   0.000212   0.000126

              7          8          9         10         11         12
          -0.000407   0.000002   0.001902  -0.000617  -0.000006  -0.000813

             13         14         15         16         17         18
           0.000119   0.000008  -0.000357   0.000957   0.000001   0.000025


 TANGENTIAL LOCAL GRADIENTS IN A.U.

              1          2          3          4          5          6
          -0.000453   0.000015   0.001550   0.000212   0.000126  -0.000407

              7          8          9         10         11         12
           0.000002   0.001902  -0.000617  -0.000006  -0.000813   0.000119

             13         14         15         16         17
           0.000008  -0.000357   0.000957   0.000001   0.000025

 COSANG =         0.883899707
 
 RMSQ FORCE :   0.0007092  MAXIMUM :   0.0003000  CONVERGED : NO
 MAX FORCE  :   0.0019019  MAXIMUM :   0.0004500  CONVERGED : NO
 RMSQ FORCE6:   0.0013459  MAXIMUM6:   0.0003000  CONVERGED : NO
 MAX FORCE6 :   0.0038136  MAXIMUM6:   0.0004500  CONVERGED : NO
 RMSQ DR    :   0.0036336  MAXIMUM :   0.0012000  CONVERGED : NO
 MAX DR     :   0.0085175  MAXIMUM :   0.0018000  CONVERGED : NO
 


 HESSIAN EIGENVALUES


                1           2           3           4           5           6
             0.06810     0.28811     0.88333     0.99998     1.00000     1.00000
 


                7           8           9          10          11          12
             1.00000     1.00000     1.00000     1.00000     1.00000     1.00003
 


               13          14          15          16          17
             1.00013     1.02261     2.87395     2.92412     3.39036
 


 LAMBDA FOR LMQA STEP: 0.00

  |TANGENTIAL STEP| =   0.005263  |PARALLEL STEP| =   0.000002


 STEP IN NORMAL COORDINATES

              1          2          3          4          5          6
           0.000147   0.000374  -0.000010  -0.000508  -0.000467  -0.000324

              7          8          9         10         11         12
           0.002660   0.000010  -0.002683   0.000420   0.000005   0.001213

             13         14         15         16         17         18
           0.001698  -0.000007   0.002561  -0.001185   0.000014   0.000437

 DISPLACEMENT STEP IN ANGSTROM

  NO.  ATOM        X             Y             Z

    1  N        0.000068      0.000180     -0.000004
    2  N       -0.000223     -0.000287      0.000003
    3  N       -0.000107      0.001172      0.000004
    4  C       -0.001137     -0.000023     -0.000001
    5  H        0.000713      0.000103     -0.000006
    6  H        0.001147     -0.001231      0.000008
    7  C        0.000119     -0.001006     -0.000002
    8  N        0.000705      0.000191     -0.000001


 ACTIVE CARTESIAN DISPLACEMENT STEP

              1          2          3          4          5          6
           0.000147   0.000374  -0.000010  -0.000508  -0.000467  -0.000324

              7          8          9         10         11         12
           0.002660   0.000010  -0.002683   0.000420   0.000005   0.001213

             13         14         15         16         17         18
           0.001698  -0.000007   0.002561  -0.001185   0.000014   0.000437
 
 PREDICTED ENERGY CHANGE: -0.000004607
 
 INTERPOLATION DISTANCE: 9.0730697440


 COORDINATES OF OPTIMIZATION STEP 12 IN ANGSTROM

  NO.  ATOM        X              Y              Z        Z-ATOM   MASS   TYPE

    1  N         1.128524       1.468481       0.004048       7    14.007  QM
    2  N         2.180686       1.858482      -0.003039       7    14.007  QM
    3  N        -2.136283      -0.013824      -0.003540       7    14.007  QM
    4  C        -3.090211       0.664199       0.002232       6    12.011  QM
    5  H        -3.966388       1.298101       0.007636       1     1.008  QM
    6  H        -0.394893      -1.060501      -0.004461       1     1.008  QM
    7  C         0.469545      -1.726281      -0.001611       6    12.011  QM
    8  N         1.391828      -2.453041       0.001831       7    14.007  QM


 
 NEW SCF-ENERGY CALCULATED IN 21 CYCLES
 

 TOTAL ENERGY    =       -296.040770170

 ENERGY CHANGE =         -0.000006029
 ENERGY RATIO  =          1.308639363
 TRUST RADIUS  =          0.200000000
 
 BFGS DELTA*GAMMA: 0.598E-05
 
 BFGS DELTA*DE2*DELTA: 0.922E-05
 
 *** ENTERING OPTIMIZATION CYCLE: 13 ***
 

 PROJECTED CARTESIAN GRADIENTS IN A.U.

  NO.  ATOM        X             Y             Z

    1  N        0.000070     -0.000154      0.000002
    2  N       -0.000003     -0.000140     -0.000001
    3  N        0.000630     -0.000683     -0.000001
    4  C        0.000553     -0.000569      0.000001
    5  H        0.000818     -0.000137      0.000001
    6  H        0.000922      0.000612      0.000001
    7  C       -0.000346      0.000327     -0.000004
    8  N       -0.001355      0.001074      0.000002


 ACTIVE CARTESIAN GRADIENTS

              1          2          3          4          5          6
           0.000079  -0.000177   0.000002   0.000041  -0.000270   0.000818

              7          8          9         10         11         12
          -0.000800  -0.000001   0.001124  -0.000989   0.000002   0.000857

             13         14         15         16         17         18
          -0.000631   0.000005   0.001030   0.000359   0.000004   0.000827


 FULL LOCAL GRADIENT

              1          2          3          4          5          6
          -0.001923  -0.000179   0.000002  -0.000037  -0.000279   0.000817

              7          8          9         10         11         12
          -0.000678  -0.000002   0.000837  -0.000500   0.000000   0.000319

             13         14         15         16         17         18
          -0.000152   0.000006   0.000156   0.000693   0.000003   0.000388


 TANGENTIAL LOCAL GRADIENTS IN A.U.

              1          2          3          4          5          6
          -0.000179   0.000002  -0.000037  -0.000279   0.000817  -0.000678

              7          8          9         10         11         12
          -0.000002   0.000837  -0.000500   0.000000   0.000319  -0.000152

             13         14         15         16         17
           0.000006   0.000156   0.000693   0.000003   0.000388

 COSANG =         0.512840564
 
 RMSQ FORCE :   0.0004180  MAXIMUM :   0.0003000  CONVERGED : NO
 MAX FORCE  :   0.0008374  MAXIMUM :   0.0004500  CONVERGED : NO
 RMSQ FORCE6:   0.0014679  MAXIMUM6:   0.0003000  CONVERGED : NO
 MAX FORCE6 :   0.0044727  MAXIMUM6:   0.0004500  CONVERGED : NO
 RMSQ DR    :   0.0012406  MAXIMUM :   0.0012000  CONVERGED : NO
 MAX DR     :   0.0026825  MAXIMUM :   0.0018000  CONVERGED : NO
 


 HESSIAN EIGENVALUES


                1           2           3           4           5           6
             0.06674     0.24653     0.58074     0.99997     0.99999     1.00000
 


                7           8           9          10          11          12
             1.00000     1.00000     1.00000     1.00000     1.00000     1.00003
 


               13          14          15          16          17
             1.00011     1.07117     2.84408     2.92337     3.85216
 


 LAMBDA FOR LMQA STEP: 0.00

  |TANGENTIAL STEP| =   0.004523  |PARALLEL STEP| =   0.000001


 STEP IN NORMAL COORDINATES

              1          2          3          4          5          6
          -0.000884   0.000464  -0.000011  -0.001518  -0.000427  -0.001240

              7          8          9         10         11         12
           0.001788   0.000010  -0.002580   0.000784   0.000004   0.000367

             13         14         15         16         17         18
           0.001148  -0.000012   0.001044  -0.001554   0.000003   0.000075

 DISPLACEMENT STEP IN ANGSTROM

  NO.  ATOM        X             Y             Z

    1  N       -0.000411      0.000194     -0.000005
    2  N       -0.000497     -0.000444      0.000004
    3  N       -0.000255      0.000962      0.000004
    4  C       -0.000571      0.000499     -0.000002
    5  H        0.000415      0.000145     -0.000006
    6  H        0.000579     -0.001174      0.000004
    7  C        0.000609     -0.000624      0.000002
    8  N        0.000861     -0.000321     -0.000004


 ACTIVE CARTESIAN DISPLACEMENT STEP

              1          2          3          4          5          6
          -0.000884   0.000464  -0.000011  -0.001518  -0.000427  -0.001240

              7          8          9         10         11         12
           0.001788   0.000010  -0.002580   0.000784   0.000004   0.000367

             13         14         15         16         17         18
           0.001148  -0.000012   0.001044  -0.001554   0.000003   0.000075
 
 PREDICTED ENERGY CHANGE: -0.000003025
 
 INTERPOLATION DISTANCE: 9.0730697440
 
 *** SCFTOL TIGHTEN TO 0.100E-07 ***
 
 *** CDFTOL TIGHTEN TO 0.750E-05 ***


 COORDINATES OF OPTIMIZATION STEP 13 IN ANGSTROM

  NO.  ATOM        X              Y              Z        Z-ATOM   MASS   TYPE

    1  N         1.128113       1.468676       0.004044       7    14.007  QM
    2  N         2.180189       1.858037      -0.003035       7    14.007  QM
    3  N        -2.136538      -0.012861      -0.003535       7    14.007  QM
    4  C        -3.090782       0.664697       0.002231       6    12.011  QM
    5  H        -3.965972       1.298247       0.007630       1     1.008  QM
    6  H        -0.394314      -1.061674      -0.004457       1     1.008  QM
    7  C         0.470154      -1.726905      -0.001609       6    12.011  QM
    8  N         1.392689      -2.453361       0.001827       7    14.007  QM


 
 NEW SCF-ENERGY CALCULATED IN 15 CYCLES
 

 TOTAL ENERGY    =       -296.040774870

 ENERGY CHANGE =         -0.000004700
 ENERGY RATIO  =          1.553666422
 TRUST RADIUS  =          0.200000000
 
 BFGS DELTA*GAMMA: 0.221E-05
 
 BFGS DELTA*DE2*DELTA: 0.605E-05
 
 *** ENTERING OPTIMIZATION CYCLE: 14 ***
 

 PROJECTED CARTESIAN GRADIENTS IN A.U.

  NO.  ATOM        X             Y             Z

    1  N        0.000897      0.000092     -0.000004
    2  N       -0.000722     -0.000447      0.000004
    3  N        0.000753     -0.000776     -0.000002
    4  C       -0.000064     -0.000246      0.000004
    5  H        0.001449     -0.000595     -0.000003
    6  H        0.001116      0.000447      0.000002
    7  C       -0.000383      0.000413     -0.000004
    8  N       -0.001202      0.001016      0.000002


 ACTIVE CARTESIAN GRADIENTS

              1          2          3          4          5          6
           0.001022   0.000044  -0.000005  -0.000545  -0.000564   0.001021

              7          8          9         10         11         12
          -0.000884  -0.000003   0.000433  -0.000793   0.000005   0.001558

             13         14         15         16         17         18
          -0.000880   0.000004   0.001217   0.000208   0.000005   0.000660


 FULL LOCAL GRADIENT

              1          2          3          4          5          6
          -0.002064   0.000023  -0.000007  -0.001147  -0.000583   0.001019

              7          8          9         10         11         12
          -0.000733  -0.000004   0.000180  -0.000425   0.000004   0.001078

             13         14         15         16         17         18
          -0.000387   0.000004   0.000282   0.000574   0.000004   0.000183


 TANGENTIAL LOCAL GRADIENTS IN A.U.

              1          2          3          4          5          6
           0.000023  -0.000007  -0.001147  -0.000583   0.001019  -0.000733

              7          8          9         10         11         12
          -0.000004   0.000180  -0.000425   0.000004   0.001078  -0.000387

             13         14         15         16         17
           0.000004   0.000282   0.000574   0.000004   0.000183

 COSANG =         0.714882926
 
 RMSQ FORCE :   0.0005531  MAXIMUM :   0.0003000  CONVERGED : NO
 MAX FORCE  :   0.0011474  MAXIMUM :   0.0004500  CONVERGED : NO
 RMSQ FORCE6:   0.0008277  MAXIMUM6:   0.0003000  CONVERGED : NO
 MAX FORCE6 :   0.0020980  MAXIMUM6:   0.0004500  CONVERGED : NO
 RMSQ DR    :   0.0010660  MAXIMUM :   0.0012000  CONVERGED :YES
 MAX DR     :   0.0025804  MAXIMUM :   0.0018000  CONVERGED : NO
 


 HESSIAN EIGENVALUES


                1           2           3           4           5           6
             0.05476     0.11670     0.40495     0.99997     0.99999     1.00000
 


                7           8           9          10          11          12
             1.00000     1.00000     1.00000     1.00000     1.00001     1.00003
 


               13          14          15          16          17
             1.00009     1.15569     2.92284     2.94960     4.64372
 


 LAMBDA FOR LMQA STEP: 0.00

  |TANGENTIAL STEP| =   0.013512  |PARALLEL STEP| =   0.000010


 STEP IN NORMAL COORDINATES

              1          2          3          4          5          6
          -0.004143   0.001469  -0.000031  -0.005391  -0.001104  -0.004125

              7          8          9         10         11         12
           0.004470   0.000027  -0.007160   0.002379   0.000004  -0.000618

             13         14         15         16         17         18
           0.003532  -0.000038   0.001889  -0.004752   0.000003   0.000190

 DISPLACEMENT STEP IN ANGSTROM

  NO.  ATOM        X             Y             Z

    1  N       -0.001924      0.000579     -0.000013
    2  N       -0.001626     -0.001440      0.000011
    3  N       -0.000658      0.002657      0.000012
    4  C       -0.001025      0.001842     -0.000005
    5  H        0.000553      0.000930     -0.000014
    6  H        0.001251     -0.003384      0.000010
    7  C        0.002225     -0.001670      0.000010
    8  N        0.002612     -0.001298     -0.000013


 ACTIVE CARTESIAN DISPLACEMENT STEP

              1          2          3          4          5          6
          -0.004143   0.001469  -0.000031  -0.005391  -0.001104  -0.004125

              7          8          9         10         11         12
           0.004470   0.000027  -0.007160   0.002379   0.000004  -0.000618

             13         14         15         16         17         18
           0.003532  -0.000038   0.001889  -0.004752   0.000003   0.000190
 
 PREDICTED ENERGY CHANGE: -0.000008186
 
 INTERPOLATION DISTANCE: 9.0730697440


 COORDINATES OF OPTIMIZATION STEP 14 IN ANGSTROM

  NO.  ATOM        X              Y              Z        Z-ATOM   MASS   TYPE

    1  N         1.126189       1.469255       0.004031       7    14.007  QM
    2  N         2.178563       1.856598      -0.003024       7    14.007  QM
    3  N        -2.137196      -0.010205      -0.003523       7    14.007  QM
    4  C        -3.091807       0.666540       0.002225       6    12.011  QM
    5  H        -3.965419       1.299177       0.007616       1     1.008  QM
    6  H        -0.393063      -1.065058      -0.004446       1     1.008  QM
    7  C         0.472379      -1.728574      -0.001599       6    12.011  QM
    8  N         1.395301      -2.454659       0.001814       7    14.007  QM


 
 NEW SCF-ENERGY CALCULATED IN 20 CYCLES
 

 TOTAL ENERGY    =       -296.040786909

 ENERGY CHANGE =         -0.000012040
 ENERGY RATIO  =          1.470696836
 TRUST RADIUS  =          0.200000000
 
 BFGS DELTA*GAMMA: 0.720E-05
 
 BFGS DELTA*DE2*DELTA: 0.164E-04
 
 *** ENTERING OPTIMIZATION CYCLE: 15 ***
 

 PROJECTED CARTESIAN GRADIENTS IN A.U.

  NO.  ATOM        X             Y             Z

    1  N        0.002055      0.000421     -0.000011
    2  N       -0.001717     -0.000879      0.000011
    3  N        0.000442     -0.000584     -0.000001
    4  C       -0.000687      0.000030      0.000005
    5  H        0.002573     -0.001428     -0.000010
    6  H        0.001268      0.000237      0.000001
    7  C       -0.000352      0.000574     -0.000004
    8  N       -0.000850      0.000802      0.000003


 ACTIVE CARTESIAN GRADIENTS

              1          2          3          4          5          6
           0.002342   0.000338  -0.000015  -0.001350  -0.000990   0.000735

              7          8          9         10         11         12
          -0.000649  -0.000002  -0.000403  -0.000562   0.000010   0.002785

             13         14         15         16         17         18
          -0.001357   0.000000   0.001312  -0.000001   0.000004   0.000328


 FULL LOCAL GRADIENT

              1          2          3          4          5          6
          -0.002211   0.000287  -0.000020  -0.002693  -0.001027   0.000733

              7          8          9         10         11         12
          -0.000511  -0.000003  -0.000542  -0.000411   0.000010   0.002399

             13         14         15         16         17         18
          -0.000833   0.000000   0.000285   0.000402   0.000003  -0.000194


 TANGENTIAL LOCAL GRADIENTS IN A.U.

              1          2          3          4          5          6
           0.000287  -0.000020  -0.002693  -0.001027   0.000733  -0.000511

              7          8          9         10         11         12
          -0.000003  -0.000542  -0.000411   0.000010   0.002399  -0.000833

             13         14         15         16         17
           0.000000   0.000285   0.000402   0.000003  -0.000194

 COSANG =         0.875287619
 
 RMSQ FORCE :   0.0009817  MAXIMUM :   0.0003000  CONVERGED : NO
 MAX FORCE  :   0.0026933  MAXIMUM :   0.0004500  CONVERGED : NO
 RMSQ FORCE6:   0.0004834  MAXIMUM6:   0.0003000  CONVERGED : NO
 MAX FORCE6 :   0.0012821  MAXIMUM6:   0.0004500  CONVERGED : NO
 RMSQ DR    :   0.0031848  MAXIMUM :   0.0012000  CONVERGED : NO
 MAX DR     :   0.0071598  MAXIMUM :   0.0018000  CONVERGED : NO
 


 HESSIAN EIGENVALUES


                1           2           3           4           5           6
             0.02717     0.08919     0.38170     0.99998     1.00000     1.00000
 


                7           8           9          10          11          12
             1.00000     1.00000     1.00000     1.00000     1.00001     1.00003
 


               13          14          15          16          17
             1.00009     1.29862     2.92522     3.04241     4.92133
 


 LAMBDA FOR LMQA STEP: 0.00

  |TANGENTIAL STEP| =   0.029600  |PARALLEL STEP| =   0.000048


 STEP IN NORMAL COORDINATES

              1          2          3          4          5          6
          -0.010771   0.003396  -0.000065  -0.012702  -0.002254  -0.008154

              7          8          9         10         11         12
           0.008980   0.000056  -0.014807   0.004489   0.000001  -0.003784

             13         14         15         16         17         18
           0.008794  -0.000079   0.003515  -0.009563   0.000006   0.000427

 DISPLACEMENT STEP IN ANGSTROM

  NO.  ATOM        X             Y             Z

    1  N       -0.005002      0.001307     -0.000028
    2  N       -0.003685     -0.003292      0.000023
    3  N       -0.000732      0.005588      0.000025
    4  C       -0.001662      0.004075     -0.000012
    5  H        0.000257      0.003176     -0.000024
    6  H        0.002455     -0.006931      0.000022
    7  C        0.004878     -0.003726      0.000021
    8  N        0.005714     -0.002918     -0.000029


 ACTIVE CARTESIAN DISPLACEMENT STEP

              1          2          3          4          5          6
          -0.010771   0.003396  -0.000065  -0.012702  -0.002254  -0.008154

              7          8          9         10         11         12
           0.008980   0.000056  -0.014807   0.004489   0.000001  -0.003784

             13         14         15         16         17         18
           0.008794  -0.000079   0.003515  -0.009563   0.000006   0.000427
 
 PREDICTED ENERGY CHANGE: -0.000015353
 
 INTERPOLATION DISTANCE: 9.0730697440


 COORDINATES OF OPTIMIZATION STEP 15 IN ANGSTROM

  NO.  ATOM        X              Y              Z        Z-ATOM   MASS   TYPE

    1  N         1.121187       1.470562       0.004003       7    14.007  QM
    2  N         2.174878       1.853306      -0.003000       7    14.007  QM
    3  N        -2.137928      -0.004617      -0.003498       7    14.007  QM
    4  C        -3.093469       0.670615       0.002214       6    12.011  QM
    5  H        -3.965162       1.302352       0.007592       1     1.008  QM
    6  H        -0.390608      -1.071989      -0.004424       1     1.008  QM
    7  C         0.477257      -1.732300      -0.001578       6    12.011  QM
    8  N         1.401016      -2.457577       0.001785       7    14.007  QM


 
 NEW SCF-ENERGY CALCULATED IN 15 CYCLES
 

 TOTAL ENERGY    =       -296.040809725

 ENERGY CHANGE =         -0.000022816
 ENERGY RATIO  =          1.486072873
 TRUST RADIUS  =          0.200000000
 
 BFGS DELTA*GAMMA: 0.132E-04
 
 BFGS DELTA*DE2*DELTA: 0.308E-04
 
 *** ENTERING OPTIMIZATION CYCLE: 16 ***
 

 PROJECTED CARTESIAN GRADIENTS IN A.U.

  NO.  ATOM        X             Y             Z

    1  N        0.003023      0.000666     -0.000018
    2  N       -0.002524     -0.001242      0.000017
    3  N        0.000297     -0.000443     -0.000002
    4  C       -0.001766      0.000549      0.000008
    5  H        0.003891     -0.002377     -0.000018
    6  H        0.001257      0.000052     -0.000001
    7  C       -0.000184      0.000764     -0.000003
    8  N       -0.000371      0.000427      0.000003


 ACTIVE CARTESIAN GRADIENTS

              1          2          3          4          5          6
           0.003445   0.000550  -0.000024  -0.001989  -0.001371   0.000648

              7          8          9         10         11         12
          -0.000463  -0.000002  -0.001781  -0.000228   0.000016   0.004177

             13         14         15         16         17         18
          -0.001934  -0.000004   0.001184  -0.000217   0.000002  -0.000075


 FULL LOCAL GRADIENT

              1          2          3          4          5          6
          -0.002138   0.000470  -0.000031  -0.003965  -0.001431   0.000645

              7          8          9         10         11         12
          -0.000339  -0.000003  -0.001756  -0.000407   0.000016   0.003967

             13         14         15         16         17         18
          -0.001422  -0.000004   0.000151   0.000184   0.000000  -0.000591


 TANGENTIAL LOCAL GRADIENTS IN A.U.

              1          2          3          4          5          6
           0.000470  -0.000031  -0.003965  -0.001431   0.000645  -0.000339

              7          8          9         10         11         12
          -0.000003  -0.001756  -0.000407   0.000016   0.003967  -0.001422

             13         14         15         16         17
          -0.000004   0.000151   0.000184   0.000000  -0.000591

 COSANG =         0.976694567
 
 RMSQ FORCE :   0.0015328  MAXIMUM :   0.0003000  CONVERGED : NO
 MAX FORCE  :   0.0039671  MAXIMUM :   0.0004500  CONVERGED : NO
 RMSQ FORCE6:   0.0008021  MAXIMUM6:   0.0003000  CONVERGED : NO
 MAX FORCE6 :   0.0021742  MAXIMUM6:   0.0004500  CONVERGED : NO
 RMSQ DR    :   0.0069767  MAXIMUM :   0.0012000  CONVERGED : NO
 MAX DR     :   0.0148068  MAXIMUM :   0.0018000  CONVERGED : NO
 


 HESSIAN EIGENVALUES


                1           2           3           4           5           6
             0.01208     0.08495     0.37057     0.99998     1.00000     1.00000
 


                7           8           9          10          11          12
             1.00000     1.00000     1.00000     1.00000     1.00002     1.00004
 


               13          14          15          16          17
             1.00078     1.37476     2.93050     3.04056     4.82695
 


 LAMBDA FOR LMQA STEP: 0.00

  |TANGENTIAL STEP| =   0.061149  |PARALLEL STEP| =   0.000206


 STEP IN NORMAL COORDINATES

              1          2          3          4          5          6
          -0.023857   0.007262  -0.000129  -0.027186  -0.004438  -0.015910

              7          8          9         10         11         12
           0.017265   0.000109  -0.028720   0.008579  -0.000007  -0.011043

             13         14         15         16         17         18
           0.019471  -0.000157   0.006911  -0.018947   0.000012   0.000993

 DISPLACEMENT STEP IN ANGSTROM

  NO.  ATOM        X             Y             Z

    1  N       -0.011080      0.002776     -0.000055
    2  N       -0.007778     -0.006916      0.000047
    3  N       -0.000770      0.011100      0.000050
    4  C       -0.002435      0.008391     -0.000024
    5  H       -0.000886      0.007894     -0.000041
    6  H        0.004874     -0.013865      0.000046
    7  C        0.009927     -0.007741      0.000043
    8  N        0.011621     -0.005959     -0.000061


 ACTIVE CARTESIAN DISPLACEMENT STEP

              1          2          3          4          5          6
          -0.023857   0.007262  -0.000129  -0.027186  -0.004438  -0.015910

              7          8          9         10         11         12
           0.017265   0.000109  -0.028720   0.008579  -0.000007  -0.011043

             13         14         15         16         17         18
           0.019471  -0.000157   0.006911  -0.018947   0.000012   0.000993
 
 PREDICTED ENERGY CHANGE: -0.000029250
 
 INTERPOLATION DISTANCE: 9.0730697440


 COORDINATES OF OPTIMIZATION STEP 16 IN ANGSTROM

  NO.  ATOM        X              Y              Z        Z-ATOM   MASS   TYPE

    1  N         1.110107       1.473337       0.003948       7    14.007  QM
    2  N         2.167099       1.846389      -0.002953       7    14.007  QM
    3  N        -2.138698       0.006483      -0.003448       7    14.007  QM
    4  C        -3.095905       0.679006       0.002189       6    12.011  QM
    5  H        -3.966048       1.310246       0.007551       1     1.008  QM
    6  H        -0.385734      -1.085854      -0.004378       1     1.008  QM
    7  C         0.487184      -1.740041      -0.001535       6    12.011  QM
    8  N         1.412637      -2.463537       0.001724       7    14.007  QM


 
 NEW SCF-ENERGY CALCULATED IN 21 CYCLES
 

 TOTAL ENERGY    =       -296.040852963

 ENERGY CHANGE =         -0.000043238
 ENERGY RATIO  =          1.478221657
 TRUST RADIUS  =          0.200000000
 
 BFGS DELTA*GAMMA: 0.265E-04
 
 BFGS DELTA*DE2*DELTA: 0.589E-04
 
 *** ENTERING OPTIMIZATION CYCLE: 17 ***
 

 PROJECTED CARTESIAN GRADIENTS IN A.U.

  NO.  ATOM        X             Y             Z

    1  N        0.003489      0.000741     -0.000021
    2  N       -0.002909     -0.001428      0.000020
    3  N       -0.000346      0.000164      0.000001
    4  C       -0.002279      0.000615      0.000006
    5  H        0.004888     -0.003048     -0.000023
    6  H        0.000957     -0.000108     -0.000004
    7  C        0.000225      0.000973     -0.000000
    8  N        0.000100     -0.000101      0.000001


 ACTIVE CARTESIAN GRADIENTS

              1          2          3          4          5          6
           0.003976   0.000606  -0.000028  -0.002287  -0.001589  -0.000068

              7          8          9         10         11         12
           0.000231   0.000001  -0.002637  -0.000163   0.000017   0.005133

             13         14         15         16         17         18
          -0.002423  -0.000008   0.000697  -0.000478  -0.000004  -0.000406


 FULL LOCAL GRADIENT

              1          2          3          4          5          6
          -0.001847   0.000501  -0.000037  -0.004572  -0.001660  -0.000072

              7          8          9         10         11         12
           0.000267   0.000001  -0.002378  -0.000657   0.000018   0.005096

             13         14         15         16         17         18
          -0.001948  -0.000008  -0.000254  -0.000126  -0.000005  -0.000861


 TANGENTIAL LOCAL GRADIENTS IN A.U.

              1          2          3          4          5          6
           0.000501  -0.000037  -0.004572  -0.001660  -0.000072   0.000267

              7          8          9         10         11         12
           0.000001  -0.002378  -0.000657   0.000018   0.005096  -0.001948

             13         14         15         16         17
          -0.000008  -0.000254  -0.000126  -0.000005  -0.000861

 COSANG =         0.984966894
 
 RMSQ FORCE :   0.0018889  MAXIMUM :   0.0003000  CONVERGED : NO
 MAX FORCE  :   0.0050955  MAXIMUM :   0.0004500  CONVERGED : NO
 RMSQ FORCE6:   0.0011216  MAXIMUM6:   0.0003000  CONVERGED : NO
 MAX FORCE6 :   0.0031926  MAXIMUM6:   0.0004500  CONVERGED : NO
 RMSQ DR    :   0.0144130  MAXIMUM :   0.0012000  CONVERGED : NO
 MAX DR     :   0.0287204  MAXIMUM :   0.0018000  CONVERGED : NO
 


 HESSIAN EIGENVALUES


                1           2           3           4           5           6
             0.00636     0.08442     0.36415     0.99997     1.00000     1.00000
 


                7           8           9          10          11          12
             1.00000     1.00000     1.00000     1.00000     1.00002     1.00004
 


               13          14          15          16          17
             1.00338     1.33045     2.93127     3.03336     4.35634
 


 LAMBDA FOR LMQA STEP: 0.00

  |TANGENTIAL STEP| =   0.097030  |PARALLEL STEP| =   0.000519


 STEP IN NORMAL COORDINATES

              1          2          3          4          5          6
          -0.039620   0.011882  -0.000201  -0.044215  -0.006964  -0.023438

              7          8          9         10         11         12
           0.025573   0.000167  -0.043202   0.012738  -0.000017  -0.021039

             13         14         15         16         17         18
           0.032760  -0.000237   0.011459  -0.028608   0.000029   0.001745

 DISPLACEMENT STEP IN ANGSTROM

  NO.  ATOM        X             Y             Z

    1  N       -0.018399      0.004538     -0.000086
    2  N       -0.012556     -0.011146      0.000074
    3  N       -0.000043      0.016916      0.000077
    4  C       -0.002752      0.013257     -0.000037
    5  H       -0.002992      0.014144     -0.000057
    6  H        0.007859     -0.021343      0.000075
    7  C        0.015207     -0.012504      0.000063
    8  N        0.018159     -0.009075     -0.000094


 ACTIVE CARTESIAN DISPLACEMENT STEP

              1          2          3          4          5          6
          -0.039620   0.011882  -0.000201  -0.044215  -0.006964  -0.023438

              7          8          9         10         11         12
           0.025573   0.000167  -0.043202   0.012738  -0.000017  -0.021039

             13         14         15         16         17         18
           0.032760  -0.000237   0.011459  -0.028608   0.000029   0.001745
 
 PREDICTED ENERGY CHANGE: -0.000042159
 
 INTERPOLATION DISTANCE: 9.0730697440


 COORDINATES OF OPTIMIZATION STEP 17 IN ANGSTROM

  NO.  ATOM        X              Y              Z        Z-ATOM   MASS   TYPE

    1  N         1.091708       1.477876       0.003862       7    14.007  QM
    2  N         2.154543       1.835243      -0.002880       7    14.007  QM
    3  N        -2.138741       0.023399      -0.003371       7    14.007  QM
    4  C        -3.098656       0.692263       0.002152       6    12.011  QM
    5  H        -3.969040       1.324391       0.007494       1     1.008  QM
    6  H        -0.377875      -1.107197      -0.004303       1     1.008  QM
    7  C         0.502391      -1.752545      -0.001472       6    12.011  QM
    8  N         1.430796      -2.472611       0.001629       7    14.007  QM


 
 NEW SCF-ENERGY CALCULATED IN 13 CYCLES
 

 TOTAL ENERGY    =       -296.040911779

 ENERGY CHANGE =         -0.000058816
 ENERGY RATIO  =          1.395100347
 TRUST RADIUS  =          0.200000000
 
 BFGS DELTA*GAMMA: 0.486E-04
 
 BFGS DELTA*DE2*DELTA: 0.861E-04
 
 *** ENTERING OPTIMIZATION CYCLE: 18 ***
 

 PROJECTED CARTESIAN GRADIENTS IN A.U.

  NO.  ATOM        X             Y             Z

    1  N        0.002361      0.000366     -0.000014
    2  N       -0.001930     -0.001075      0.000013
    3  N       -0.000714      0.000786      0.000004
    4  C       -0.002131      0.000237      0.000001
    5  H        0.004490     -0.002621     -0.000017
    6  H        0.000353     -0.000203     -0.000010
    7  C        0.000761      0.001155      0.000006
    8  N        0.000252     -0.000608     -0.000002


 ACTIVE CARTESIAN GRADIENTS

              1          2          3          4          5          6
           0.002691   0.000260  -0.000019  -0.001483  -0.001289  -0.000568

              7          8          9         10         11         12
           0.000926   0.000005  -0.002625  -0.000486   0.000009   0.004474

             13         14         15         16         17         18
          -0.002360  -0.000009  -0.000098  -0.000751  -0.000012  -0.000467


 FULL LOCAL GRADIENT

              1          2          3          4          5          6
          -0.001196   0.000175  -0.000025  -0.003054  -0.001338  -0.000573

              7          8          9         10         11         12
           0.000859   0.000006  -0.002195  -0.001104   0.000011   0.004549

             13         14         15         16         17         18
          -0.002006  -0.000009  -0.000770  -0.000525  -0.000013  -0.000767


 TANGENTIAL LOCAL GRADIENTS IN A.U.

              1          2          3          4          5          6
           0.000175  -0.000025  -0.003054  -0.001338  -0.000573   0.000859

              7          8          9         10         11         12
           0.000006  -0.002195  -0.001104   0.000011   0.004549  -0.002006

             13         14         15         16         17
          -0.000009  -0.000770  -0.000525  -0.000013  -0.000767

 COSANG =         0.972801565
 
 RMSQ FORCE :   0.0016165  MAXIMUM :   0.0003000  CONVERGED : NO
 MAX FORCE  :   0.0045487  MAXIMUM :   0.0004500  CONVERGED : NO
 RMSQ FORCE6:   0.0007813  MAXIMUM6:   0.0003000  CONVERGED : NO
 MAX FORCE6 :   0.0024258  MAXIMUM6:   0.0004500  CONVERGED : NO
 RMSQ DR    :   0.0228706  MAXIMUM :   0.0012000  CONVERGED : NO
 MAX DR     :   0.0442149  MAXIMUM :   0.0018000  CONVERGED : NO
 


 HESSIAN EIGENVALUES


                1           2           3           4           5           6
             0.00493     0.08440     0.36056     0.99990     1.00000     1.00000
 


                7           8           9          10          11          12
             1.00000     1.00000     1.00000     1.00000     1.00002     1.00006
 


               13          14          15          16          17
             1.01350     1.06682     2.93102     2.97851     4.06035
 


 LAMBDA FOR LMQA STEP: 0.00

  |TANGENTIAL STEP| =   0.072869  |PARALLEL STEP| =   0.000293


 STEP IN NORMAL COORDINATES

              1          2          3          4          5          6
          -0.030785   0.009315  -0.000149  -0.034102  -0.005052  -0.016268

              7          8          9         10         11         12
           0.017019   0.000116  -0.029929   0.009629  -0.000012  -0.018909

             13         14         15         16         17         18
           0.026313  -0.000169   0.009381  -0.020105   0.000037   0.001447

 DISPLACEMENT STEP IN ANGSTROM

  NO.  ATOM        X             Y             Z

    1  N       -0.014294      0.003581     -0.000064
    2  N       -0.009680     -0.008436      0.000056
    3  N        0.000845      0.011808      0.000054
    4  C       -0.000876      0.010132     -0.000025
    5  H       -0.003856      0.011796     -0.000038
    6  H        0.006099     -0.015516      0.000062
    7  C        0.010733     -0.009726      0.000041
    8  N        0.013400     -0.006331     -0.000068


 ACTIVE CARTESIAN DISPLACEMENT STEP

              1          2          3          4          5          6
          -0.030785   0.009315  -0.000149  -0.034102  -0.005052  -0.016268

              7          8          9         10         11         12
           0.017019   0.000116  -0.029929   0.009629  -0.000012  -0.018909

             13         14         15         16         17         18
           0.026313  -0.000169   0.009381  -0.020105   0.000037   0.001447
 
 PREDICTED ENERGY CHANGE: -0.000028661
 
 INTERPOLATION DISTANCE: 9.0730697440


 COORDINATES OF OPTIMIZATION STEP 18 IN ANGSTROM

  NO.  ATOM        X              Y              Z        Z-ATOM   MASS   TYPE

    1  N         1.077415       1.481457       0.003799       7    14.007  QM
    2  N         2.144863       1.826807      -0.002824       7    14.007  QM
    3  N        -2.137896       0.035207      -0.003316       7    14.007  QM
    4  C        -3.099533       0.702395       0.002128       6    12.011  QM
    5  H        -3.972896       1.336187       0.007456       1     1.008  QM
    6  H        -0.371776      -1.122713      -0.004241       1     1.008  QM
    7  C         0.513123      -1.762271      -0.001431       6    12.011  QM
    8  N         1.444195      -2.478942       0.001562       7    14.007  QM


 
 NEW SCF-ENERGY CALCULATED IN 13 CYCLES
 

 TOTAL ENERGY    =       -296.040949609

 ENERGY CHANGE =         -0.000037831
 ENERGY RATIO  =          1.319935223
 TRUST RADIUS  =          0.200000000
 
 BFGS DELTA*GAMMA: 0.391E-04
 
 BFGS DELTA*DE2*DELTA: 0.580E-04
 
 *** ENTERING OPTIMIZATION CYCLE: 19 ***
 

 PROJECTED CARTESIAN GRADIENTS IN A.U.

  NO.  ATOM        X             Y             Z

    1  N        0.000591     -0.000059     -0.000004
    2  N       -0.000511     -0.000526      0.000003
    3  N       -0.000478      0.000938      0.000005
    4  C       -0.001053     -0.000498     -0.000005
    5  H        0.002403     -0.001000     -0.000002
    6  H       -0.000067     -0.000218     -0.000012
    7  C        0.000959      0.001207      0.000011
    8  N       -0.000141     -0.000683     -0.000005


 ACTIVE CARTESIAN GRADIENTS

              1          2          3          4          5          6
           0.000673  -0.000103  -0.000005  -0.000391  -0.000712  -0.000456

              7          8          9         10         11         12
           0.001071   0.000006  -0.001277  -0.001079  -0.000004   0.002040

             13         14         15         16         17         18
          -0.001572  -0.000004  -0.000547  -0.000898  -0.000017  -0.000190


 FULL LOCAL GRADIENT

              1          2          3          4          5          6
          -0.000690  -0.000127  -0.000007  -0.000771  -0.000687  -0.000463

              7          8          9         10         11         12
           0.001017   0.000007  -0.000971  -0.001376  -0.000004   0.002003

             13         14         15         16         17         18
          -0.001327  -0.000004  -0.000945  -0.000780  -0.000017  -0.000360


 TANGENTIAL LOCAL GRADIENTS IN A.U.

              1          2          3          4          5          6
          -0.000127  -0.000007  -0.000771  -0.000687  -0.000463   0.001017

              7          8          9         10         11         12
           0.000007  -0.000971  -0.001376  -0.000004   0.002003  -0.001327

             13         14         15         16         17
          -0.000004  -0.000945  -0.000780  -0.000017  -0.000360

 COSANG =         0.898223301
 
 RMSQ FORCE :   0.0008600  MAXIMUM :   0.0003000  CONVERGED : NO
 MAX FORCE  :   0.0020025  MAXIMUM :   0.0004500  CONVERGED : NO
 RMSQ FORCE6:   0.0006623  MAXIMUM6:   0.0003000  CONVERGED : NO
 MAX FORCE6 :   0.0020551  MAXIMUM6:   0.0004500  CONVERGED : NO
 RMSQ DR    :   0.0171756  MAXIMUM :   0.0012000  CONVERGED : NO
 MAX DR     :   0.0341022  MAXIMUM :   0.0018000  CONVERGED : NO
 


 HESSIAN EIGENVALUES


                1           2           3           4           5           6
             0.00525     0.08446     0.35688     0.67178     0.99999     1.00000
 


                7           8           9          10          11          12
             1.00000     1.00000     1.00000     1.00000     1.00001     1.00004
 


               13          14          15          16          17
             1.00009     1.05584     2.93003     2.95437     4.05355
 


 LAMBDA FOR LMQA STEP: 0.00

  |TANGENTIAL STEP| =   0.019853  |PARALLEL STEP| =   0.000022


 STEP IN NORMAL COORDINATES

              1          2          3          4          5          6
          -0.008557   0.002807  -0.000038  -0.009478  -0.000811  -0.003637

              7          8          9         10         11         12
           0.002549   0.000022  -0.006017   0.003704   0.000007  -0.007122

             13         14         15         16         17         18
           0.008572  -0.000039   0.003472  -0.004054   0.000032   0.000485

 DISPLACEMENT STEP IN ANGSTROM

  NO.  ATOM        X             Y             Z

    1  N       -0.003972      0.001102     -0.000016
    2  N       -0.002688     -0.002122      0.000015
    3  N        0.000667      0.002285      0.000011
    4  C        0.000696      0.003115     -0.000002
    5  H       -0.002366      0.003699     -0.000011
    6  H        0.001836     -0.003821      0.000024
    7  C        0.002097     -0.003194      0.000002
    8  N        0.003550     -0.001159     -0.000014


 ACTIVE CARTESIAN DISPLACEMENT STEP

              1          2          3          4          5          6
          -0.008557   0.002807  -0.000038  -0.009478  -0.000811  -0.003637

              7          8          9         10         11         12
           0.002549   0.000022  -0.006017   0.003704   0.000007  -0.007122

             13         14         15         16         17         18
           0.008572  -0.000039   0.003472  -0.004054   0.000032   0.000485
 
 PREDICTED ENERGY CHANGE: -0.000010018
 
 INTERPOLATION DISTANCE: 9.0730697440


 COORDINATES OF OPTIMIZATION STEP 19 IN ANGSTROM

  NO.  ATOM        X              Y              Z        Z-ATOM   MASS   TYPE

    1  N         1.073442       1.482558       0.003783       7    14.007  QM
    2  N         2.142175       1.824686      -0.002809       7    14.007  QM
    3  N        -2.137230       0.037492      -0.003305       7    14.007  QM
    4  C        -3.098837       0.705510       0.002126       6    12.011  QM
    5  H        -3.975263       1.339886       0.007445       1     1.008  QM
    6  H        -0.369940      -1.126534      -0.004217       1     1.008  QM
    7  C         0.515220      -1.765465      -0.001429       6    12.011  QM
    8  N         1.447746      -2.480102       0.001547       7    14.007  QM


 
 NEW SCF-ENERGY CALCULATED IN 23 CYCLES
 

 TOTAL ENERGY    =       -296.040963331

 ENERGY CHANGE =         -0.000013722
 ENERGY RATIO  =          1.369738374
 TRUST RADIUS  =          0.200000000
 
 BFGS DELTA*GAMMA: 0.134E-04
 
 BFGS DELTA*DE2*DELTA: 0.200E-04
 
 *** ENTERING OPTIMIZATION CYCLE: 20 ***
 

 PROJECTED CARTESIAN GRADIENTS IN A.U.

  NO.  ATOM        X             Y             Z

    1  N       -0.000146     -0.000162      0.000000
    2  N       -0.000023     -0.000293     -0.000001
    3  N        0.000050      0.000630      0.000003
    4  C       -0.000244     -0.000847     -0.000007
    5  H        0.000652      0.000250      0.000010
    6  H       -0.000038     -0.000225     -0.000011
    7  C        0.000808      0.001147      0.000011
    8  N       -0.000568     -0.000460     -0.000005


 ACTIVE CARTESIAN GRADIENTS

              1          2          3          4          5          6
          -0.000166  -0.000172   0.000000  -0.000070  -0.000403   0.000049

              7          8          9         10         11         12
           0.000701   0.000004  -0.000149  -0.001358  -0.000012   0.000130

             13         14         15         16         17         18
          -0.000860   0.000001  -0.000426  -0.000907  -0.000016   0.000074


 FULL LOCAL GRADIENT

              1          2          3          4          5          6
          -0.000605  -0.000166   0.000001   0.000098  -0.000312   0.000038

              7          8          9         10         11         12
           0.000757   0.000004  -0.000090  -0.001279  -0.000013  -0.000071

             13         14         15         16         17         18
          -0.000657   0.000001  -0.000725  -0.000815  -0.000016  -0.000069


 TANGENTIAL LOCAL GRADIENTS IN A.U.

              1          2          3          4          5          6
          -0.000166   0.000001   0.000098  -0.000312   0.000038   0.000757

              7          8          9         10         11         12
           0.000004  -0.000090  -0.001279  -0.000013  -0.000071  -0.000657

             13         14         15         16         17
           0.000001  -0.000725  -0.000815  -0.000016  -0.000069

 COSANG =         0.683205371
 
 RMSQ FORCE :   0.0004843  MAXIMUM :   0.0003000  CONVERGED : NO
 MAX FORCE  :   0.0012794  MAXIMUM :   0.0004500  CONVERGED : NO
 RMSQ FORCE6:   0.0009740  MAXIMUM6:   0.0003000  CONVERGED : NO
 MAX FORCE6 :   0.0026457  MAXIMUM6:   0.0004500  CONVERGED : NO
 RMSQ DR    :   0.0046795  MAXIMUM :   0.0012000  CONVERGED : NO
 MAX DR     :   0.0094777  MAXIMUM :   0.0018000  CONVERGED : NO
 


 HESSIAN EIGENVALUES


                1           2           3           4           5           6
             0.00579     0.08442     0.32612     0.39202     1.00000     1.00000
 


                7           8           9          10          11          12
             1.00000     1.00000     1.00000     1.00000     1.00002     1.00007
 


               13          14          15          16          17
             1.00008     1.18832     2.93247     2.95183     4.11845
 


 LAMBDA FOR LMQA STEP: 0.00

  |TANGENTIAL STEP| =   0.005049  |PARALLEL STEP| =   0.000001


 STEP IN NORMAL COORDINATES

              1          2          3          4          5          6
           0.000249   0.000189   0.000004   0.000338   0.000869   0.000439

              7          8          9         10         11         12
          -0.002573  -0.000010   0.002446   0.001941   0.000020  -0.001082

             13         14         15         16         17         18
           0.001252   0.000005   0.001142   0.001979   0.000031   0.000084

 DISPLACEMENT STEP IN ANGSTROM

  NO.  ATOM        X             Y             Z

    1  N        0.000116      0.000096      0.000002
    2  N        0.000115      0.000373      0.000000
    3  N        0.000166     -0.001191     -0.000004
    4  C        0.001044      0.000558      0.000007
    5  H       -0.001142     -0.000043     -0.000006
    6  H        0.000172      0.000556      0.000010
    7  C       -0.001125     -0.000770     -0.000012
    8  N       -0.000062      0.000781      0.000006


 ACTIVE CARTESIAN DISPLACEMENT STEP

              1          2          3          4          5          6
           0.000249   0.000189   0.000004   0.000338   0.000869   0.000439

              7          8          9         10         11         12
          -0.002573  -0.000010   0.002446   0.001941   0.000020  -0.001082

             13         14         15         16         17         18
           0.001252   0.000005   0.001142   0.001979   0.000031   0.000084
 
 PREDICTED ENERGY CHANGE: -0.000004361
 
 INTERPOLATION DISTANCE: 9.0730697440


 COORDINATES OF OPTIMIZATION STEP 20 IN ANGSTROM

  NO.  ATOM        X              Y              Z        Z-ATOM   MASS   TYPE

    1  N         1.073558       1.482654       0.003784       7    14.007  QM
    2  N         2.142291       1.825059      -0.002809       7    14.007  QM
    3  N        -2.137063       0.036301      -0.003310       7    14.007  QM
    4  C        -3.097792       0.706067       0.002133       6    12.011  QM
    5  H        -3.976404       1.339842       0.007439       1     1.008  QM
    6  H        -0.369769      -1.125978      -0.004206       1     1.008  QM
    7  C         0.514095      -1.766235      -0.001441       6    12.011  QM
    8  N         1.447684      -2.479320       0.001554       7    14.007  QM


 
 NEW SCF-ENERGY CALCULATED IN 18 CYCLES
 

 TOTAL ENERGY    =       -296.040970152

 ENERGY CHANGE =         -0.000006821
 ENERGY RATIO  =          1.563968542
 TRUST RADIUS  =          0.200000000
 
 BFGS DELTA*GAMMA: 0.467E-05
 
 BFGS DELTA*DE2*DELTA: 0.873E-05
 
 *** ENTERING OPTIMIZATION CYCLE: 21 ***
 

 PROJECTED CARTESIAN GRADIENTS IN A.U.

  NO.  ATOM        X             Y             Z

    1  N       -0.000425     -0.000183      0.000002
    2  N        0.000139     -0.000191     -0.000003
    3  N        0.000438      0.000274      0.000001
    4  C        0.000126     -0.000851     -0.000006
    5  H       -0.000255      0.000809      0.000014
    6  H        0.000141     -0.000211     -0.000009
    7  C        0.000582      0.001038      0.000009
    8  N       -0.000777     -0.000235     -0.000005


 ACTIVE CARTESIAN GRADIENTS

              1          2          3          4          5          6
          -0.000484  -0.000178   0.000002   0.000021  -0.000254   0.000450

              7          8          9         10         11         12
           0.000282   0.000001   0.000395  -0.001338  -0.000014  -0.000784

             13         14         15         16         17         18
          -0.000468   0.000004  -0.000148  -0.000828  -0.000013   0.000200


 FULL LOCAL GRADIENT

              1          2          3          4          5          6
          -0.000659  -0.000160   0.000003   0.000410  -0.000131   0.000436

              7          8          9         10         11         12
           0.000427   0.000001   0.000276  -0.001042  -0.000015  -0.001077

             13         14         15         16         17         18
          -0.000277   0.000004  -0.000431  -0.000730  -0.000013   0.000048


 TANGENTIAL LOCAL GRADIENTS IN A.U.

              1          2          3          4          5          6
          -0.000160   0.000003   0.000410  -0.000131   0.000436   0.000427

              7          8          9         10         11         12
           0.000001   0.000276  -0.001042  -0.000015  -0.001077  -0.000277

             13         14         15         16         17
           0.000004  -0.000431  -0.000730  -0.000013   0.000048

 COSANG =         0.759841302
 
 RMSQ FORCE :   0.0004667  MAXIMUM :   0.0003000  CONVERGED : NO
 MAX FORCE  :   0.0010766  MAXIMUM :   0.0004500  CONVERGED : NO
 RMSQ FORCE6:   0.0009629  MAXIMUM6:   0.0003000  CONVERGED : NO
 MAX FORCE6 :   0.0027372  MAXIMUM6:   0.0004500  CONVERGED : NO
 RMSQ DR    :   0.0011902  MAXIMUM :   0.0012000  CONVERGED :YES
 MAX DR     :   0.0025729  MAXIMUM :   0.0018000  CONVERGED : NO
 


 HESSIAN EIGENVALUES


                1           2           3           4           5           6
             0.00577     0.08416     0.17275     0.36491     1.00000     1.00000
 


                7           8           9          10          11          12
             1.00000     1.00000     1.00000     1.00000     1.00003     1.00007
 


               13          14          15          16          17
             1.00038     1.29289     2.93137     2.96426     4.12207
 


 LAMBDA FOR LMQA STEP: 0.00

  |TANGENTIAL STEP| =   0.007278  |PARALLEL STEP| =   0.000003


 STEP IN NORMAL COORDINATES

              1          2          3          4          5          6
           0.000973   0.000095   0.000007   0.001092   0.001322  -0.000048

              7          8          9         10         11         12
          -0.003563  -0.000012   0.003270   0.003288   0.000039   0.000450

             13         14         15         16         17         18
           0.001135   0.000003   0.001593   0.003292   0.000049   0.000062

 DISPLACEMENT STEP IN ANGSTROM

  NO.  ATOM        X             Y             Z

    1  N        0.000452      0.000070      0.000003
    2  N        0.000328      0.000683     -0.000000
    3  N       -0.000213     -0.001701     -0.000005
    4  C        0.001362      0.000868      0.000011
    5  H       -0.000835     -0.000871     -0.000016
    6  H        0.000172      0.000970      0.000016
    7  C       -0.001759     -0.001206     -0.000020
    8  N       -0.000022      0.001235      0.000011


 ACTIVE CARTESIAN DISPLACEMENT STEP

              1          2          3          4          5          6
           0.000973   0.000095   0.000007   0.001092   0.001322  -0.000048

              7          8          9         10         11         12
          -0.003563  -0.000012   0.003270   0.003288   0.000039   0.000450

             13         14         15         16         17         18
           0.001135   0.000003   0.001593   0.003292   0.000049   0.000062
 
 PREDICTED ENERGY CHANGE: -0.000004381
 
 INTERPOLATION DISTANCE: 9.0730697440


 COORDINATES OF OPTIMIZATION STEP 21 IN ANGSTROM

  NO.  ATOM        X              Y              Z        Z-ATOM   MASS   TYPE

    1  N         1.074010       1.482724       0.003787       7    14.007  QM
    2  N         2.142619       1.825742      -0.002809       7    14.007  QM
    3  N        -2.137277       0.034600      -0.003315       7    14.007  QM
    4  C        -3.096430       0.706935       0.002143       6    12.011  QM
    5  H        -3.977239       1.338972       0.007424       1     1.008  QM
    6  H        -0.369597      -1.125008      -0.004190       1     1.008  QM
    7  C         0.512336      -1.767441      -0.001461       6    12.011  QM
    8  N         1.447662      -2.478086       0.001564       7    14.007  QM


 
 NEW SCF-ENERGY CALCULATED IN 16 CYCLES
 

 TOTAL ENERGY    =       -296.040977260

 ENERGY CHANGE =         -0.000007108
 ENERGY RATIO  =          1.622477558
 TRUST RADIUS  =          0.200000000
 
 BFGS DELTA*GAMMA: 0.454E-05
 
 BFGS DELTA*DE2*DELTA: 0.877E-05
 
 *** ENTERING OPTIMIZATION CYCLE: 22 ***
 

 PROJECTED CARTESIAN GRADIENTS IN A.U.

  NO.  ATOM        X             Y             Z

    1  N       -0.000636     -0.000209      0.000003
    2  N        0.000287     -0.000100     -0.000004
    3  N        0.000536      0.000012     -0.000000
    4  C        0.000526     -0.000789     -0.000005
    5  H       -0.000794      0.001020      0.000016
    6  H        0.000403     -0.000170     -0.000006
    7  C        0.000395      0.000787      0.000006
    8  N       -0.000934      0.000072     -0.000003


 ACTIVE CARTESIAN GRADIENTS

              1          2          3          4          5          6
          -0.000725  -0.000194   0.000004   0.000123  -0.000136   0.000531

              7          8          9         10         11         12
          -0.000041  -0.000001   0.000872  -0.001168  -0.000014  -0.001238

             13         14         15         16         17         18
          -0.000202   0.000007   0.000227  -0.000662  -0.000009   0.000417


 FULL LOCAL GRADIENT

              1          2          3          4          5          6
          -0.000821  -0.000167   0.000006   0.000665   0.000001   0.000517

              7          8          9         10         11         12
           0.000156  -0.000001   0.000625  -0.000722  -0.000015  -0.001594

             13         14         15         16         17         18
          -0.000009   0.000007  -0.000084  -0.000542  -0.000009   0.000232


 TANGENTIAL LOCAL GRADIENTS IN A.U.

              1          2          3          4          5          6
          -0.000167   0.000006   0.000665   0.000001   0.000517   0.000156

              7          8          9         10         11         12
          -0.000001   0.000625  -0.000722  -0.000015  -0.001594  -0.000009

             13         14         15         16         17
           0.000007  -0.000084  -0.000542  -0.000009   0.000232

 COSANG =         0.894153256
 
 RMSQ FORCE :   0.0005185  MAXIMUM :   0.0003000  CONVERGED : NO
 MAX FORCE  :   0.0015942  MAXIMUM :   0.0004500  CONVERGED : NO
 RMSQ FORCE6:   0.0008005  MAXIMUM6:   0.0003000  CONVERGED : NO
 MAX FORCE6 :   0.0020747  MAXIMUM6:   0.0004500  CONVERGED : NO
 RMSQ DR    :   0.0017154  MAXIMUM :   0.0012000  CONVERGED : NO
 MAX DR     :   0.0035630  MAXIMUM :   0.0018000  CONVERGED : NO
 


 HESSIAN EIGENVALUES


                1           2           3           4           5           6
             0.00600     0.08331     0.09638     0.36420     0.99999     1.00000
 


                7           8           9          10          11          12
             1.00000     1.00000     1.00000     1.00001     1.00002     1.00006
 


               13          14          15          16          17
             1.00121     1.17081     2.93279     2.96972     4.09349
 


 LAMBDA FOR LMQA STEP: 0.00

  |TANGENTIAL STEP| =   0.011257  |PARALLEL STEP| =   0.000007


 STEP IN NORMAL COORDINATES

              1          2          3          4          5          6
          -0.003280   0.001560  -0.000016  -0.003921   0.000848  -0.003354

              7          8          9         10         11         12
          -0.001498   0.000009  -0.001218   0.006171   0.000063  -0.000039

             13         14         15         16         17         18
           0.005327  -0.000031   0.003549   0.001839   0.000076   0.000085

 DISPLACEMENT STEP IN ANGSTROM

  NO.  ATOM        X             Y             Z

    1  N       -0.001523      0.000651     -0.000007
    2  N       -0.001135     -0.000439      0.000009
    3  N       -0.000504     -0.000147      0.000004
    4  C        0.001411      0.002863      0.000011
    5  H       -0.000608      0.000038     -0.000036
    6  H        0.001131     -0.000967      0.000034
    7  C       -0.000741     -0.003384     -0.000022
    8  N        0.002401      0.000668      0.000004


 ACTIVE CARTESIAN DISPLACEMENT STEP

              1          2          3          4          5          6
          -0.003280   0.001560  -0.000016  -0.003921   0.000848  -0.003354

              7          8          9         10         11         12
          -0.001498   0.000009  -0.001218   0.006171   0.000063  -0.000039

             13         14         15         16         17         18
           0.005327  -0.000031   0.003549   0.001839   0.000076   0.000085
 
 PREDICTED ENERGY CHANGE: -0.000004955
 
 INTERPOLATION DISTANCE: 9.0730697440


 COORDINATES OF OPTIMIZATION STEP 22 IN ANGSTROM

  NO.  ATOM        X              Y              Z        Z-ATOM   MASS   TYPE

    1  N         1.072487       1.483375       0.003781       7    14.007  QM
    2  N         2.141485       1.825303      -0.002799       7    14.007  QM
    3  N        -2.137781       0.034452      -0.003311       7    14.007  QM
    4  C        -3.095019       0.709798       0.002154       6    12.011  QM
    5  H        -3.977847       1.339010       0.007388       1     1.008  QM
    6  H        -0.368466      -1.125976      -0.004156       1     1.008  QM
    7  C         0.511595      -1.770825      -0.001483       6    12.011  QM
    8  N         1.450063      -2.477418       0.001569       7    14.007  QM


 
 NEW SCF-ENERGY CALCULATED IN 12 CYCLES
 

 TOTAL ENERGY    =       -296.040984996

 ENERGY CHANGE =         -0.000007736
 ENERGY RATIO  =          1.561082191
 TRUST RADIUS  =          0.200000000
 
 BFGS DELTA*GAMMA: 0.587E-05
 
 BFGS DELTA*DE2*DELTA: 0.993E-05
 
 *** ENTERING OPTIMIZATION CYCLE: 23 ***
 

 PROJECTED CARTESIAN GRADIENTS IN A.U.

  NO.  ATOM        X             Y             Z

    1  N       -0.000755     -0.000211      0.000004
    2  N        0.000358     -0.000037     -0.000004
    3  N        0.000822     -0.000417     -0.000004
    4  C        0.000286     -0.000226      0.000000
    5  H       -0.000903      0.000863      0.000015
    6  H        0.000534      0.000027     -0.000004
    7  C       -0.000091      0.000650      0.000002
    8  N       -0.000507      0.000034      0.000000


 ACTIVE CARTESIAN GRADIENTS

              1          2          3          4          5          6
          -0.000860  -0.000189   0.000005   0.000163  -0.000044   0.000843

              7          8          9         10         11         12
          -0.000548  -0.000006   0.000549  -0.000648  -0.000010  -0.001200

             13         14         15         16         17         18
          -0.000064   0.000008   0.000447  -0.000278  -0.000004  -0.000052


 FULL LOCAL GRADIENT

              1          2          3          4          5          6
          -0.000613  -0.000157   0.000007   0.000798   0.000104   0.000828

              7          8          9         10         11         12
          -0.000271  -0.000007   0.000213  -0.000212  -0.000011  -0.001501

             13         14         15         16         17         18
           0.000084   0.000008   0.000184  -0.000170  -0.000004  -0.000200


 TANGENTIAL LOCAL GRADIENTS IN A.U.

              1          2          3          4          5          6
          -0.000157   0.000007   0.000798   0.000104   0.000828  -0.000271

              7          8          9         10         11         12
          -0.000007   0.000213  -0.000212  -0.000011  -0.001501   0.000084

             13         14         15         16         17
           0.000008   0.000184  -0.000170  -0.000004  -0.000200

 COSANG =         0.866788742
 
 RMSQ FORCE :   0.0004780  MAXIMUM :   0.0003000  CONVERGED : NO
 MAX FORCE  :   0.0015008  MAXIMUM :   0.0004500  CONVERGED : NO
 RMSQ FORCE6:   0.0005374  MAXIMUM6:   0.0003000  CONVERGED : NO
 MAX FORCE6 :   0.0013985  MAXIMUM6:   0.0004500  CONVERGED : NO
 RMSQ DR    :   0.0026534  MAXIMUM :   0.0012000  CONVERGED : NO
 MAX DR     :   0.0061714  MAXIMUM :   0.0018000  CONVERGED : NO
 


 HESSIAN EIGENVALUES


                1           2           3           4           5           6
             0.00566     0.07308     0.08830     0.36651     0.89387     1.00000
 


                7           8           9          10          11          12
             1.00000     1.00000     1.00000     1.00000     1.00001     1.00005
 


               13          14          15          16          17
             1.00012     1.00580     2.95598     3.03476     4.03039
 


 LAMBDA FOR LMQA STEP: 0.00

  |TANGENTIAL STEP| =   0.012931  |PARALLEL STEP| =   0.000009


 STEP IN NORMAL COORDINATES

              1          2          3          4          5          6
          -0.004263   0.001819  -0.000025  -0.005255   0.000311  -0.004835

              7          8          9         10         11         12
           0.000637   0.000024  -0.003646   0.006042   0.000058   0.000408

             13         14         15         16         17         18
           0.005652  -0.000049   0.003440  -0.000552   0.000066   0.000389

 DISPLACEMENT STEP IN ANGSTROM

  NO.  ATOM        X             Y             Z

    1  N       -0.001979      0.000748     -0.000011
    2  N       -0.001552     -0.000878      0.000012
    3  N       -0.000887      0.000977      0.000011
    4  C        0.000893      0.003045      0.000006
    5  H        0.000020      0.000191     -0.000040
    6  H        0.001292     -0.002231      0.000033
    7  C        0.000358     -0.003476     -0.000014
    8  N        0.002907      0.000098     -0.000003


 ACTIVE CARTESIAN DISPLACEMENT STEP

              1          2          3          4          5          6
          -0.004263   0.001819  -0.000025  -0.005255   0.000311  -0.004835

              7          8          9         10         11         12
           0.000637   0.000024  -0.003646   0.006042   0.000058   0.000408

             13         14         15         16         17         18
           0.005652  -0.000049   0.003440  -0.000552   0.000066   0.000389
 
 PREDICTED ENERGY CHANGE: -0.000003535
 
 INTERPOLATION DISTANCE: 9.0730697440


 COORDINATES OF OPTIMIZATION STEP 23 IN ANGSTROM

  NO.  ATOM        X              Y              Z        Z-ATOM   MASS   TYPE

    1  N         1.070508       1.484123       0.003770       7    14.007  QM
    2  N         2.139933       1.824425      -0.002787       7    14.007  QM
    3  N        -2.138668       0.035430      -0.003300       7    14.007  QM
    4  C        -3.094126       0.712843       0.002160       6    12.011  QM
    5  H        -3.977827       1.339201       0.007348       1     1.008  QM
    6  H        -0.367174      -1.128206      -0.004123       1     1.008  QM
    7  C         0.511952      -1.774301      -0.001496       6    12.011  QM
    8  N         1.452970      -2.477320       0.001566       7    14.007  QM


 
 NEW SCF-ENERGY CALCULATED IN 16 CYCLES
 

 TOTAL ENERGY    =       -296.040989983

 ENERGY CHANGE =         -0.000004987
 ENERGY RATIO  =          1.410777094
 TRUST RADIUS  =          0.200000000
 
 BFGS DELTA*GAMMA: 0.512E-05
 
 BFGS DELTA*DE2*DELTA: 0.708E-05
 
 *** ENTERING OPTIMIZATION CYCLE: 24 ***
 

 PROJECTED CARTESIAN GRADIENTS IN A.U.

  NO.  ATOM        X             Y             Z

    1  N       -0.000496     -0.000147      0.000003
    2  N        0.000154     -0.000107     -0.000002
    3  N        0.000366     -0.000322     -0.000005
    4  C        0.000353     -0.000016      0.000002
    5  H       -0.000430      0.000316      0.000010
    6  H        0.000675      0.000123     -0.000002
    7  C        0.000112      0.000172     -0.000001
    8  N       -0.000520      0.000313      0.000002


 ACTIVE CARTESIAN GRADIENTS

              1          2          3          4          5          6
          -0.000566  -0.000134   0.000003   0.000008  -0.000115   0.000323

              7          8          9         10         11         12
          -0.000466  -0.000006   0.000429  -0.000277  -0.000005  -0.000550

             13         14         15         16         17         18
          -0.000188   0.000008   0.000632  -0.000031  -0.000000   0.000401


 FULL LOCAL GRADIENT

              1          2          3          4          5          6
          -0.000798  -0.000112   0.000005   0.000467   0.000020   0.000309

              7          8          9         10         11         12
          -0.000219  -0.000007   0.000138   0.000064  -0.000006  -0.000795

             13         14         15         16         17         18
          -0.000032   0.000008   0.000327   0.000096  -0.000001   0.000221


 TANGENTIAL LOCAL GRADIENTS IN A.U.

              1          2          3          4          5          6
          -0.000112   0.000005   0.000467   0.000020   0.000309  -0.000219

              7          8          9         10         11         12
          -0.000007   0.000138   0.000064  -0.000006  -0.000795  -0.000032

             13         14         15         16         17
           0.000008   0.000327   0.000096  -0.000001   0.000221

 COSANG =         0.888070596
 
 RMSQ FORCE :   0.0002653  MAXIMUM :   0.0003000  CONVERGED :YES
 MAX FORCE  :   0.0007955  MAXIMUM :   0.0004500  CONVERGED : NO
 RMSQ FORCE6:   0.0003321  MAXIMUM6:   0.0003000  CONVERGED : NO
 MAX FORCE6 :   0.0007623  MAXIMUM6:   0.0004500  CONVERGED : NO
 RMSQ DR    :   0.0030479  MAXIMUM :   0.0012000  CONVERGED : NO
 MAX DR     :   0.0060423  MAXIMUM :   0.0018000  CONVERGED : NO
 


 HESSIAN EIGENVALUES


                1           2           3           4           5           6
             0.00502     0.08272     0.09273     0.36885     0.61347     1.00000
 


                7           8           9          10          11          12
             1.00000     1.00000     1.00000     1.00000     1.00001     1.00004
 


               13          14          15          16          17
             1.00013     1.01827     2.93650     3.02737     4.00590
 


 LAMBDA FOR LMQA STEP: 0.00

  |TANGENTIAL STEP| =   0.010633  |PARALLEL STEP| =   0.000006


 STEP IN NORMAL COORDINATES

              1          2          3          4          5          6
          -0.004165   0.001458  -0.000025  -0.005037  -0.000556  -0.003247

              7          8          9         10         11         12
           0.002599   0.000028  -0.004624   0.002240   0.000020  -0.000405

             13         14         15         16         17         18
           0.004087  -0.000040   0.001520  -0.002241   0.000021   0.000063

 DISPLACEMENT STEP IN ANGSTROM

  NO.  ATOM        X             Y             Z

    1  N       -0.001933      0.000580     -0.000011
    2  N       -0.001487     -0.001151      0.000010
    3  N       -0.000274      0.001780      0.000012
    4  C       -0.000067      0.001730     -0.000003
    5  H        0.000398      0.001042     -0.000021
    6  H        0.000793     -0.002219      0.000016
    7  C        0.001234     -0.001927      0.000001
    8  N        0.002295     -0.000711     -0.000009


 ACTIVE CARTESIAN DISPLACEMENT STEP

              1          2          3          4          5          6
          -0.004165   0.001458  -0.000025  -0.005037  -0.000556  -0.003247

              7          8          9         10         11         12
           0.002599   0.000028  -0.004624   0.002240   0.000020  -0.000405

             13         14         15         16         17         18
           0.004087  -0.000040   0.001520  -0.002241   0.000021   0.000063
 
 PREDICTED ENERGY CHANGE: -0.000001083
 
 INTERPOLATION DISTANCE: 9.0730697440


 COORDINATES OF OPTIMIZATION STEP 24 IN ANGSTROM

  NO.  ATOM        X              Y              Z        Z-ATOM   MASS   TYPE

    1  N         1.068574       1.484703       0.003759       7    14.007  QM
    2  N         2.138446       1.823274      -0.002777       7    14.007  QM
    3  N        -2.138942       0.037210      -0.003288       7    14.007  QM
    4  C        -3.094193       0.714573       0.002157       6    12.011  QM
    5  H        -3.977429       1.340244       0.007326       1     1.008  QM
    6  H        -0.366382      -1.130425      -0.004106       1     1.008  QM
    7  C         0.513187      -1.776228      -0.001495       6    12.011  QM
    8  N         1.455265      -2.478031       0.001557       7    14.007  QM


 
 NEW SCF-ENERGY CALCULATED IN 16 CYCLES
 

 TOTAL ENERGY    =       -296.040991296

 ENERGY CHANGE =         -0.000001314
 ENERGY RATIO  =          1.212828238
 TRUST RADIUS  =          0.200000000
 
 BFGS DELTA*GAMMA: 0.162E-05
 
 BFGS DELTA*DE2*DELTA: 0.218E-05
 
 *** ENTERING OPTIMIZATION CYCLE: 25 ***
 

 PROJECTED CARTESIAN GRADIENTS IN A.U.

  NO.  ATOM        X             Y             Z

    1  N       -0.000217     -0.000086      0.000001
    2  N       -0.000076     -0.000194     -0.000001
    3  N       -0.000085     -0.000022     -0.000003
    4  C        0.000396     -0.000066      0.000001
    5  H        0.000032     -0.000043      0.000007
    6  H        0.000612      0.000183     -0.000002
    7  C        0.000092      0.000162     -0.000002
    8  N       -0.000247      0.000175      0.000002


 ACTIVE CARTESIAN GRADIENTS

              1          2          3          4          5          6
          -0.000247  -0.000083   0.000001  -0.000171  -0.000208  -0.000190

              7          8          9         10         11         12
          -0.000131  -0.000003   0.000332  -0.000212  -0.000003  -0.000038

             13         14         15         16         17         18
          -0.000346   0.000007   0.000542   0.000063  -0.000000   0.000188


 FULL LOCAL GRADIENT

              1          2          3          4          5          6
          -0.000736  -0.000073   0.000001   0.000103  -0.000083  -0.000204

              7          8          9         10         11         12
           0.000058  -0.000004   0.000137   0.000025  -0.000004  -0.000238

             13         14         15         16         17         18
          -0.000181   0.000007   0.000224   0.000188  -0.000000   0.000018


 TANGENTIAL LOCAL GRADIENTS IN A.U.

              1          2          3          4          5          6
          -0.000073   0.000001   0.000103  -0.000083  -0.000204   0.000058

              7          8          9         10         11         12
          -0.000004   0.000137   0.000025  -0.000004  -0.000238  -0.000181

             13         14         15         16         17
           0.000007   0.000224   0.000188  -0.000000   0.000018

 COSANG =         0.516207858
 
 *** CONVERGED BY GRADIENT AND ENERGY CRITERIA ***
 *** AFTER 24 OPTIMIZATION CYCLES ***
 
 
 RMSQ FORCE :   0.0001242  MAXIMUM :   0.0003000  CONVERGED :YES
 MAX FORCE  :   0.0002376  MAXIMUM :   0.0004500  CONVERGED :YES
 RMSQ FORCE6:   0.0003309  MAXIMUM6:   0.0003000  CONVERGED : NO
 MAX FORCE6 :   0.0010523  MAXIMUM6:   0.0004500  CONVERGED : NO
 RMSQ DR    :   0.0025061  MAXIMUM :   0.0012000  CONVERGED : NO
 MAX DR     :   0.0050368  MAXIMUM :   0.0018000  CONVERGED : NO
 
 
 *** THE GEOMETRY IS OPTIMIZED ***
 
 
 INTERPOLATION DISTANCE: 9.0730697440


 RELAXED PRODUCT COORDINATES OF SADDLE STEP 1 IN ANGSTROM

  NO.  ATOM        X              Y              Z        Z-ATOM   MASS   TYPE

    1  N         1.068574       1.484703       0.003759       7    14.007  QM
    2  N         2.138446       1.823274      -0.002777       7    14.007  QM
    3  N        -2.138942       0.037210      -0.003288       7    14.007  QM
    4  C        -3.094193       0.714573       0.002157       6    12.011  QM
    5  H        -3.977429       1.340244       0.007326       1     1.008  QM
    6  H        -0.366382      -1.130425      -0.004106       1     1.008  QM
    7  C         0.513187      -1.776228      -0.001495       6    12.011  QM
    8  N         1.455265      -2.478031       0.001557       7    14.007  QM


 NUMBER OF CONSTRAINED OPTIMIZATION CYCLES: 24
 
 RELAXED PRODUCT ENERGY = -296.040991296409
 
 ANGLE BETWEEN SUCCESSIVE SADDLE GRADIENTS: 94.619
 
 RMSQ FORCE :   0.0001882  MAXIMUM :   0.0003000  CONVERGED :NO 
 MAX FORCE  :   0.0005860  MAXIMUM :   0.0004500  CONVERGED :NO 


 UNRELAXED COORDINATES OF SADDLE STEP 2 IN ANGSTROM

  NO.  ATOM        X              Y              Z        Z-ATOM   MASS   TYPE

    1  N         1.020091       1.479453       0.003628       7    14.007  QM
    2  N         2.092589       1.764582      -0.002638       7    14.007  QM
    3  N        -2.093061       0.002878      -0.003123       7    14.007  QM
    4  C        -2.992764       0.713511       0.002103       6    12.011  QM
    5  H        -3.877811       1.337810       0.007061       1     1.008  QM
    6  H        -0.248809      -1.138482      -0.004002       1     1.008  QM
    7  C         0.540808      -1.722083      -0.001474       6    12.011  QM
    8  N         1.377556      -2.423114       0.001422       7    14.007  QM


 UNRELAXED SCF-ENERGY CALCULATED IN 14 CYCLES
 
 UNRELAXED TOTAL SADDLE ENERGY = -296.012172088019
 
 
 
 
 ***************************************
 *** MOLECULAR GEOMETRY OPTIMIZATION ***
 ***************************************
 
 INTERPOLATION DISTANCE: 8.6177889530
 
 *** ACTIVE DEGREES OF FREEDOM: 18 ***
 
 *** ENTERING OPTIMIZATION CYCLE: 1 ***
 

 PROJECTED CARTESIAN GRADIENTS IN A.U.

  NO.  ATOM        X             Y             Z

    1  N        0.041022      0.002175     -0.000200
    2  N       -0.027109     -0.012885      0.000200
    3  N       -0.036352      0.020724      0.000282
    4  C        0.060102     -0.051988     -0.000295
    5  H        0.000338     -0.005982     -0.000006
    6  H        0.083972     -0.063512      0.000275
    7  C        0.120018     -0.097462      0.000465
    8  N       -0.166972      0.147022     -0.000511


 ACTIVE CARTESIAN GRADIENTS

              1          2          3          4          5          6
           0.046854  -0.000151  -0.000268  -0.017234  -0.018776  -0.035973

              7          8          9         10         11         12
           0.024072   0.000379   0.081539  -0.024654  -0.000104   0.009486

             13         14         15         16         17         18
          -0.004719   0.000018   0.095184  -0.063604   0.000252   0.264541


 FULL LOCAL GRADIENT

              1          2          3          4          5          6
          -0.138702  -0.002012  -0.000368  -0.047989  -0.022569  -0.035761

              7          8          9         10         11         12
           0.017309   0.000405   0.081150  -0.012566  -0.000135  -0.002348

             13         14         15         16         17         18
           0.005615   0.000020   0.070383  -0.050367   0.000209   0.239312


 TANGENTIAL LOCAL GRADIENTS IN A.U.

              1          2          3          4          5          6
          -0.002012  -0.000368  -0.047989  -0.022569  -0.035761   0.017309

              7          8          9         10         11         12
           0.000405   0.081150  -0.012566  -0.000135  -0.002348   0.005615

             13         14         15         16         17
           0.000020   0.070383  -0.050367   0.000209   0.239312
 
 RMSQ FORCE :   0.0668344  MAXIMUM :   0.0003000  CONVERGED : NO
 MAX FORCE  :   0.2393121  MAXIMUM :   0.0004500  CONVERGED : NO
 RMSQ FORCE6:   4.9331656  MAXIMUM6:   0.0003000  CONVERGED : NO
 MAX FORCE6 :   4.7606879  MAXIMUM6:   0.0004500  CONVERGED : NO
 


 HESSIAN EIGENVALUES


                1           2           3           4           5           6
             1.00000     1.00000     1.00000     1.00000     1.00000     1.00000
 


                7           8           9          10          11          12
             1.00000     1.00000     1.00000     1.00000     1.00000     1.00000
 


               13          14          15          16          17
             1.00000     1.00000     1.00000     1.00000     1.00000
 


 NEWTON STEP 0.276 EXCEEDED TRUST RADIUS 0.200
 LAMBDA ITERATION CONVERGED IN 2 CYCLES
 LAMBDA FOR LMQA STEP: 0.378

  |TANGENTIAL STEP| =   0.200000  |PARALLEL STEP| =   0.002321


 STEP IN NORMAL COORDINATES

              1          2          3          4          5          6
          -0.062215  -0.001012   0.000134  -0.026281  -0.006382   0.027948

              7          8          9         10         11         12
          -0.048424  -0.000185  -0.029581  -0.017843   0.000157   0.024832

             13         14         15         16         17         18
          -0.025618  -0.000019  -0.023341   0.028782  -0.000130  -0.168632

 DISPLACEMENT STEP IN ANGSTROM

  NO.  ATOM        X             Y             Z

    1  N       -0.028825     -0.002101      0.000048
    2  N       -0.002073     -0.008408     -0.000045
    3  N        0.022380     -0.015957     -0.000066
    4  C       -0.001932      0.019504      0.000107
    5  H        0.021938      0.001671     -0.000056
    6  H       -0.006078      0.022530     -0.000082
    7  C       -0.041609      0.049640     -0.000175
    8  N        0.044584     -0.044056      0.000163


 ACTIVE CARTESIAN DISPLACEMENT STEP

              1          2          3          4          5          6
          -0.062215  -0.001012   0.000134  -0.026281  -0.006382   0.027948

              7          8          9         10         11         12
          -0.048424  -0.000185  -0.029581  -0.017843   0.000157   0.024832

             13         14         15         16         17         18
          -0.025618  -0.000019  -0.023341   0.028782  -0.000130  -0.168632
 
 PREDICTED ENERGY CHANGE: -0.034788440
 
 INTERPOLATION DISTANCE: 8.6177889530


 COORDINATES OF OPTIMIZATION STEP 1 IN ANGSTROM

  NO.  ATOM        X              Y              Z        Z-ATOM   MASS   TYPE

    1  N         0.991266       1.477352       0.003676       7    14.007  QM
    2  N         2.090516       1.756174      -0.002683       7    14.007  QM
    3  N        -2.070681      -0.013079      -0.003189       7    14.007  QM
    4  C        -2.994696       0.733015       0.002210       6    12.011  QM
    5  H        -3.855873       1.339481       0.007005       1     1.008  QM
    6  H        -0.254887      -1.115952      -0.004084       1     1.008  QM
    7  C         0.499199      -1.672443      -0.001649       6    12.011  QM
    8  N         1.422140      -2.467170       0.001585       7    14.007  QM


 
 NEW SCF-ENERGY CALCULATED IN 26 CYCLES
 

 TOTAL ENERGY    =       -296.013749609

 ENERGY CHANGE =         -0.001577521
 ENERGY RATIO  =          0.045346122
 TRUST RADIUS  =          0.100000000
 
 BFGS DELTA*GAMMA: 0.960E-01
 
 BFGS DELTA*DE2*DELTA: 0.400E-01
 
 *** ENTERING OPTIMIZATION CYCLE: 2 ***
 

 PROJECTED CARTESIAN GRADIENTS IN A.U.

  NO.  ATOM        X             Y             Z

    1  N       -0.020001     -0.016371      0.000168
    2  N        0.039212      0.002829     -0.000167
    3  N        0.044596     -0.044700     -0.000167
    4  C       -0.032033      0.017708      0.000231
    5  H        0.021167     -0.022022     -0.000128
    6  H        0.139116     -0.103931      0.000453
    7  C       -0.180403      0.152200     -0.000565
    8  N        0.089916     -0.065308      0.000389


 ACTIVE CARTESIAN GRADIENTS

              1          2          3          4          5          6
          -0.022844  -0.017090   0.000230   0.041965  -0.009389   0.063025

              7          8          9         10         11         12
          -0.048270  -0.000241  -0.008375   0.007571   0.000166   0.035769

             13         14         15         16         17         18
          -0.011838  -0.000041   0.155269  -0.101756   0.000420  -0.248422


 FULL LOCAL GRADIENT

              1          2          3          4          5          6
          -0.042414  -0.016154   0.000283   0.043528  -0.016605   0.063445

              7          8          9         10         11         12
          -0.048350  -0.000261  -0.013351   0.010408   0.000162   0.031710

             13         14         15         16         17         18
          -0.005572  -0.000040   0.127863  -0.084103   0.000362  -0.267114


 TANGENTIAL LOCAL GRADIENTS IN A.U.

              1          2          3          4          5          6
          -0.016154   0.000283   0.043528  -0.016605   0.063445  -0.048350

              7          8          9         10         11         12
          -0.000261  -0.013351   0.010408   0.000162   0.031710  -0.005572

             13         14         15         16         17
          -0.000040   0.127863  -0.084103   0.000362  -0.267114

 COSANG =        -0.636392347
 
 RMSQ FORCE :   0.0785493  MAXIMUM :   0.0003000  CONVERGED : NO
 MAX FORCE  :   0.2671142  MAXIMUM :   0.0004500  CONVERGED : NO
 RMSQ FORCE6:   4.4018824  MAXIMUM6:   0.0003000  CONVERGED : NO
 MAX FORCE6 :   4.2332400  MAXIMUM6:   0.0004500  CONVERGED : NO
 RMSQ DR    :   0.0471436  MAXIMUM :   0.0012000  CONVERGED : NO
 MAX DR     :   0.1686320  MAXIMUM :   0.0018000  CONVERGED : NO
 


 HESSIAN EIGENVALUES


                1           2           3           4           5           6
             0.72000     1.00000     1.00000     1.00000     1.00000     1.00000
 


                7           8           9          10          11          12
             1.00000     1.00000     1.00000     1.00000     1.00000     1.00000
 


               13          14          15          16          17
             1.00000     1.00000     1.00000     1.00000     3.31280
 


 LAMBDA FOR LMQA STEP: 0.00

  |TANGENTIAL STEP| =   0.071066  |PARALLEL STEP| =   0.000293


 STEP IN NORMAL COORDINATES

              1          2          3          4          5          6
          -0.013251   0.004421  -0.000038  -0.023625  -0.001642  -0.010351

              7          8          9         10         11         12
          -0.002771   0.000032  -0.001422  -0.010947   0.000004   0.000574

             13         14         15         16         17         18
          -0.006422   0.000006  -0.044050   0.034597  -0.000148   0.029645

 DISPLACEMENT STEP IN ANGSTROM

  NO.  ATOM        X             Y             Z

    1  N       -0.006140      0.001755     -0.000016
    2  N       -0.008006     -0.004333      0.000017
    3  N        0.000185      0.001546      0.000013
    4  C        0.007014      0.002337     -0.000007
    5  H        0.005298      0.003458     -0.000002
    6  H       -0.019228      0.021172     -0.000087
    7  C        0.016913     -0.008342      0.000039
    8  N       -0.004460     -0.000015     -0.000020


 ACTIVE CARTESIAN DISPLACEMENT STEP

              1          2          3          4          5          6
          -0.013251   0.004421  -0.000038  -0.023625  -0.001642  -0.010351

              7          8          9         10         11         12
          -0.002771   0.000032  -0.001422  -0.010947   0.000004   0.000574

             13         14         15         16         17         18
          -0.006422   0.000006  -0.044050   0.034597  -0.000148   0.029645
 
 PREDICTED ENERGY CHANGE: -0.014215148
 
 INTERPOLATION DISTANCE: 8.6177889530


 COORDINATES OF OPTIMIZATION STEP 2 IN ANGSTROM

  NO.  ATOM        X              Y              Z        Z-ATOM   MASS   TYPE

    1  N         0.985127       1.479107       0.003660       7    14.007  QM
    2  N         2.082510       1.751841      -0.002666       7    14.007  QM
    3  N        -2.070496      -0.011532      -0.003176       7    14.007  QM
    4  C        -2.987681       0.735352       0.002203       6    12.011  QM
    5  H        -3.850575       1.342939       0.007003       1     1.008  QM
    6  H        -0.274115      -1.094781      -0.004170       1     1.008  QM
    7  C         0.516112      -1.680785      -0.001609       6    12.011  QM
    8  N         1.417680      -2.467184       0.001565       7    14.007  QM


 
 NEW SCF-ENERGY CALCULATED IN 10 CYCLES
 

 TOTAL ENERGY    =       -296.028774127

 ENERGY CHANGE =         -0.015024518
 ENERGY RATIO  =          1.056937148
 TRUST RADIUS  =          0.100000000
 
 BFGS DELTA*GAMMA: 0.768E-02
 
 BFGS DELTA*DE2*DELTA: 0.950E-02
 
 *** ENTERING OPTIMIZATION CYCLE: 3 ***
 

 PROJECTED CARTESIAN GRADIENTS IN A.U.

  NO.  ATOM        X             Y             Z

    1  N       -0.015923     -0.011413      0.000120
    2  N        0.027705      0.002234     -0.000120
    3  N        0.031279     -0.032314     -0.000134
    4  C       -0.027465      0.018364      0.000186
    5  H        0.018476     -0.018648     -0.000115
    6  H        0.083521     -0.063349      0.000270
    7  C       -0.102820      0.090016     -0.000325
    8  N        0.050223     -0.036874      0.000221


 ACTIVE CARTESIAN GRADIENTS

              1          2          3          4          5          6
          -0.018190  -0.011793   0.000165   0.028905  -0.005737   0.043436

              7          8          9         10         11         12
          -0.035398  -0.000190  -0.014673   0.008545   0.000142   0.028155

             13         14         15         16         17         18
          -0.011051  -0.000042   0.093039  -0.062251   0.000247  -0.142453


 FULL LOCAL GRADIENT

              1          2          3          4          5          6
          -0.029316  -0.011009   0.000207   0.032008  -0.010216   0.043714

              7          8          9         10         11         12
          -0.034518  -0.000208  -0.018149   0.009138   0.000143   0.026378

             13         14         15         16         17         18
          -0.007148  -0.000042   0.075774  -0.051135   0.000210  -0.154199


 TANGENTIAL LOCAL GRADIENTS IN A.U.

              1          2          3          4          5          6
          -0.011009   0.000207   0.032008  -0.010216   0.043714  -0.034518

              7          8          9         10         11         12
          -0.000208  -0.018149   0.009138   0.000143   0.026378  -0.007148

             13         14         15         16         17
          -0.000042   0.075774  -0.051135   0.000210  -0.154199

 COSANG =         0.995802703
 
 RMSQ FORCE :   0.0470583  MAXIMUM :   0.0003000  CONVERGED : NO
 MAX FORCE  :   0.1541993  MAXIMUM :   0.0004500  CONVERGED : NO
 RMSQ FORCE6:   3.8365681  MAXIMUM6:   0.0003000  CONVERGED : NO
 MAX FORCE6 :   3.7540737  MAXIMUM6:   0.0004500  CONVERGED : NO
 RMSQ DR    :   0.0167505  MAXIMUM :   0.0012000  CONVERGED : NO
 MAX DR     :   0.0440499  MAXIMUM :   0.0018000  CONVERGED : NO
 


 HESSIAN EIGENVALUES


                1           2           3           4           5           6
             0.66343     0.99989     1.00000     1.00000     1.00000     1.00000
 


                7           8           9          10          11          12
             1.00000     1.00000     1.00000     1.00000     1.00000     1.00000
 


               13          14          15          16          17
             1.00000     1.00000     1.00000     1.01878     2.84247
 


 NEWTON STEP 0.119 EXCEEDED TRUST RADIUS 0.100
 LAMBDA ITERATION CONVERGED IN 4 CYCLES
 LAMBDA FOR LMQA STEP: 0.178

  |TANGENTIAL STEP| =   0.100000  |PARALLEL STEP| =   0.000580


 STEP IN NORMAL COORDINATES

              1          2          3          4          5          6
          -0.007574   0.008831  -0.000114  -0.039792  -0.003028  -0.025995

              7          8          9         10         11         12
           0.009477   0.000146   0.020319  -0.023367  -0.000082  -0.011400

             13         14         15         16         17         18
          -0.000548   0.000044  -0.054200   0.046949  -0.000182   0.035717

 DISPLACEMENT STEP IN ANGSTROM

  NO.  ATOM        X             Y             Z

    1  N       -0.003508      0.003986     -0.000046
    2  N       -0.015622     -0.006793      0.000048
    3  N       -0.005009      0.008095      0.000058
    4  C        0.019283     -0.005812     -0.000065
    5  H        0.001332      0.010161      0.000036
    6  H       -0.023885      0.028090     -0.000109
    7  C        0.019077     -0.011344      0.000047
    8  N       -0.005334      0.000337     -0.000023


 ACTIVE CARTESIAN DISPLACEMENT STEP

              1          2          3          4          5          6
          -0.007574   0.008831  -0.000114  -0.039792  -0.003028  -0.025995

              7          8          9         10         11         12
           0.009477   0.000146   0.020319  -0.023367  -0.000082  -0.011400

             13         14         15         16         17         18
          -0.000548   0.000044  -0.054200   0.046949  -0.000182   0.035717
 
 PREDICTED ENERGY CHANGE: -0.009103799
 
 INTERPOLATION DISTANCE: 8.6177889530


 COORDINATES OF OPTIMIZATION STEP 3 IN ANGSTROM

  NO.  ATOM        X              Y              Z        Z-ATOM   MASS   TYPE

    1  N         0.981618       1.483094       0.003614       7    14.007  QM
    2  N         2.066888       1.745048      -0.002618       7    14.007  QM
    3  N        -2.075505      -0.003438      -0.003118       7    14.007  QM
    4  C        -2.968398       0.729540       0.002138       6    12.011  QM
    5  H        -3.849243       1.353101       0.007039       1     1.008  QM
    6  H        -0.298000      -1.066690      -0.004279       1     1.008  QM
    7  C         0.535189      -1.692129      -0.001563       6    12.011  QM
    8  N         1.412346      -2.466847       0.001542       7    14.007  QM


 
 NEW SCF-ENERGY CALCULATED IN 13 CYCLES
 

 TOTAL ENERGY    =       -296.037648149

 ENERGY CHANGE =         -0.008874023
 ENERGY RATIO  =          0.974760426
 TRUST RADIUS  =          0.200000000
 
 BFGS DELTA*GAMMA: 0.149E-01
 
 BFGS DELTA*DE2*DELTA: 0.147E-01
 
 *** ENTERING OPTIMIZATION CYCLE: 4 ***
 

 PROJECTED CARTESIAN GRADIENTS IN A.U.

  NO.  ATOM        X             Y             Z

    1  N        0.017020      0.000834     -0.000091
    2  N       -0.013398     -0.005223      0.000091
    3  N       -0.025799      0.015906      0.000167
    4  C        0.034124     -0.025952     -0.000174
    5  H        0.001113     -0.004793     -0.000015
    6  H        0.031623     -0.024929      0.000098
    7  C       -0.017759      0.019328     -0.000044
    8  N       -0.001760      0.002591      0.000013


 ACTIVE CARTESIAN GRADIENTS

              1          2          3          4          5          6
           0.019453  -0.000111  -0.000121  -0.009779  -0.007009  -0.028672

              7          8          9         10         11         12
           0.017442   0.000227   0.040025  -0.011538  -0.000054   0.004457

             13         14         15         16         17         18
          -0.004729  -0.000002   0.034907  -0.025704   0.000086  -0.017092


 FULL LOCAL GRADIENT

              1          2          3          4          5          6
          -0.028845  -0.001016  -0.000164  -0.021473  -0.007800  -0.028635

              7          8          9         10         11         12
           0.014165   0.000242   0.040379  -0.006066  -0.000068  -0.001010

             13         14         15         16         17         18
           0.000155  -0.000001   0.023573  -0.019711   0.000066  -0.024697


 TANGENTIAL LOCAL GRADIENTS IN A.U.

              1          2          3          4          5          6
          -0.001016  -0.000164  -0.021473  -0.007800  -0.028635   0.014165

              7          8          9         10         11         12
           0.000242   0.040379  -0.006066  -0.000068  -0.001010   0.000155

             13         14         15         16         17
          -0.000001   0.023573  -0.019711   0.000066  -0.024697

 COSANG =         0.257498260
 
 RMSQ FORCE :   0.0167440  MAXIMUM :   0.0003000  CONVERGED : NO
 MAX FORCE  :   0.0403791  MAXIMUM :   0.0004500  CONVERGED : NO
 RMSQ FORCE6:   3.1519178  MAXIMUM6:   0.0003000  CONVERGED : NO
 MAX FORCE6 :   3.1400515  MAXIMUM6:   0.0004500  CONVERGED : NO
 RMSQ DR    :   0.0235706  MAXIMUM :   0.0012000  CONVERGED : NO
 MAX DR     :   0.0542004  MAXIMUM :   0.0018000  CONVERGED : NO
 


 HESSIAN EIGENVALUES


                1           2           3           4           5           6
             0.52933     0.99454     0.99999     1.00000     1.00000     1.00000
 


                7           8           9          10          11          12
             1.00000     1.00000     1.00000     1.00000     1.00000     1.00000
 


               13          14          15          16          17
             1.00000     1.00000     1.00012     1.26529     2.91990
 


 LAMBDA FOR LMQA STEP: 0.00

  |TANGENTIAL STEP| =   0.089532  |PARALLEL STEP| =   0.000465


 STEP IN NORMAL COORDINATES

              1          2          3          4          5          6
          -0.037028   0.003040   0.000079  -0.018430  -0.000406   0.024159

              7          8          9         10         11         12
          -0.028306  -0.000173  -0.027234  -0.009310   0.000059   0.001754

             13         14         15         16         17         18
          -0.005073   0.000019  -0.043444   0.041173  -0.000147   0.021710

 DISPLACEMENT STEP IN ANGSTROM

  NO.  ATOM        X             Y             Z

    1  N       -0.017144      0.000498      0.000029
    2  N       -0.002294     -0.004377     -0.000027
    3  N        0.017271     -0.009639     -0.000065
    4  C       -0.005401      0.013426      0.000079
    5  H        0.007890      0.006862      0.000003
    6  H       -0.018368      0.025268     -0.000092
    7  C        0.013681     -0.006632      0.000025
    8  N       -0.002690     -0.001393     -0.000010


 ACTIVE CARTESIAN DISPLACEMENT STEP

              1          2          3          4          5          6
          -0.037028   0.003040   0.000079  -0.018430  -0.000406   0.024159

              7          8          9         10         11         12
          -0.028306  -0.000173  -0.027234  -0.009310   0.000059   0.001754

             13         14         15         16         17         18
          -0.005073   0.000019  -0.043444   0.041173  -0.000147   0.021710
 
 PREDICTED ENERGY CHANGE: -0.002808874
 
 INTERPOLATION DISTANCE: 8.6177889530
 
 *** SCFTOL TIGHTEN TO 0.100E-06 ***
 
 *** CDFTOL TIGHTEN TO 0.750E-04 ***


 COORDINATES OF OPTIMIZATION STEP 4 IN ANGSTROM

  NO.  ATOM        X              Y              Z        Z-ATOM   MASS   TYPE

    1  N         0.964474       1.483592       0.003643       7    14.007  QM
    2  N         2.064594       1.740671      -0.002646       7    14.007  QM
    3  N        -2.058234      -0.013076      -0.003183       7    14.007  QM
    4  C        -2.973799       0.742967       0.002216       6    12.011  QM
    5  H        -3.841353       1.359962       0.007042       1     1.008  QM
    6  H        -0.316368      -1.041422      -0.004371       1     1.008  QM
    7  C         0.548870      -1.698761      -0.001537       6    12.011  QM
    8  N         1.409656      -2.468240       0.001532       7    14.007  QM


 
 NEW SCF-ENERGY CALCULATED IN 13 CYCLES
 

 TOTAL ENERGY    =       -296.038132592

 ENERGY CHANGE =         -0.000484443
 ENERGY RATIO  =          0.172468751
 TRUST RADIUS  =          0.100000000
 
 BFGS DELTA*GAMMA: 0.999E-02
 
 BFGS DELTA*DE2*DELTA: 0.562E-02
 
 *** ENTERING OPTIMIZATION CYCLE: 5 ***
 

 PROJECTED CARTESIAN GRADIENTS IN A.U.

  NO.  ATOM        X             Y             Z

    1  N       -0.019480     -0.006147      0.000108
    2  N        0.019992      0.003755     -0.000109
    3  N        0.029717     -0.028422     -0.000180
    4  C       -0.035402      0.031707      0.000216
    5  H        0.010658     -0.010679     -0.000070
    6  H        0.002113     -0.002554     -0.000003
    7  C        0.036724     -0.026963      0.000132
    8  N       -0.034879      0.029970     -0.000122


 ACTIVE CARTESIAN GRADIENTS

              1          2          3          4          5          6
          -0.022267  -0.005694   0.000147   0.017424   0.001688   0.035895

              7          8          9         10         11         12
          -0.032504  -0.000246  -0.037332   0.014589   0.000125   0.012807

             13         14         15         16         17         18
          -0.008682  -0.000036   0.001407  -0.004492  -0.000007   0.064513


 FULL LOCAL GRADIENT

              1          2          3          4          5          6
          -0.016487  -0.004604   0.000198   0.028451   0.001123   0.035930

              7          8          9         10         11         12
          -0.028122  -0.000272  -0.040659   0.011690   0.000135   0.015336

             13         14         15         16         17         18
          -0.009313  -0.000036   0.001375  -0.004327  -0.000008   0.062384


 TANGENTIAL LOCAL GRADIENTS IN A.U.

              1          2          3          4          5          6
          -0.004604   0.000198   0.028451   0.001123   0.035930  -0.028122

              7          8          9         10         11         12
          -0.000272  -0.040659   0.011690   0.000135   0.015336  -0.009313

             13         14         15         16         17
          -0.000036   0.001375  -0.004327  -0.000008   0.062384

 COSANG =        -0.795938466
 
 RMSQ FORCE :   0.0229294  MAXIMUM :   0.0003000  CONVERGED : NO
 MAX FORCE  :   0.0623836  MAXIMUM :   0.0004500  CONVERGED : NO
 RMSQ FORCE6:   2.2260671  MAXIMUM6:   0.0003000  CONVERGED : NO
 MAX FORCE6 :   2.2118855  MAXIMUM6:   0.0004500  CONVERGED : NO
 RMSQ DR    :   0.0211032  MAXIMUM :   0.0012000  CONVERGED : NO
 MAX DR     :   0.0434439  MAXIMUM :   0.0018000  CONVERGED : NO
 


 HESSIAN EIGENVALUES


                1           2           3           4           5           6
             0.39970     0.99569     0.99998     1.00000     1.00000     1.00000
 


                7           8           9          10          11          12
             1.00000     1.00000     1.00000     1.00000     1.00000     1.00000
 


               13          14          15          16          17
             1.00000     1.00010     1.00144     2.84830     3.02538
 


 LAMBDA FOR LMQA STEP: 0.00

  |TANGENTIAL STEP| =   0.017524  |PARALLEL STEP| =   0.000018


 STEP IN NORMAL COORDINATES

              1          2          3          4          5          6
           0.001108   0.001495  -0.000030  -0.006751  -0.001131  -0.006108

              7          8          9         10         11         12
           0.003970   0.000044   0.006639  -0.005203  -0.000017  -0.001130

             13         14         15         16         17         18
           0.000210   0.000008  -0.002619   0.003746  -0.000008  -0.010504

 DISPLACEMENT STEP IN ANGSTROM

  NO.  ATOM        X             Y             Z

    1  N        0.000513      0.000735     -0.000012
    2  N       -0.003007     -0.001270      0.000012
    3  N       -0.001881      0.002331      0.000017
    4  C        0.004291     -0.002585     -0.000019
    5  H        0.000414      0.001598      0.000005
    6  H       -0.000955      0.002340     -0.000007
    7  C       -0.002559      0.002723     -0.000012
    8  N        0.002917     -0.002981      0.000011


 ACTIVE CARTESIAN DISPLACEMENT STEP

              1          2          3          4          5          6
           0.001108   0.001495  -0.000030  -0.006751  -0.001131  -0.006108

              7          8          9         10         11         12
           0.003970   0.000044   0.006639  -0.005203  -0.000017  -0.001130

             13         14         15         16         17         18
           0.000210   0.000008  -0.002619   0.003746  -0.000008  -0.010504
 
 PREDICTED ENERGY CHANGE: -0.001154361
 
 INTERPOLATION DISTANCE: 8.6177889530


 COORDINATES OF OPTIMIZATION STEP 5 IN ANGSTROM

  NO.  ATOM        X              Y              Z        Z-ATOM   MASS   TYPE

    1  N         0.964987       1.484327       0.003631       7    14.007  QM
    2  N         2.061587       1.739402      -0.002634       7    14.007  QM
    3  N        -2.060115      -0.010746      -0.003165       7    14.007  QM
    4  C        -2.969508       0.740381       0.002198       6    12.011  QM
    5  H        -3.840938       1.361560       0.007047       1     1.008  QM
    6  H        -0.317323      -1.039082      -0.004378       1     1.008  QM
    7  C         0.546311      -1.696038      -0.001550       6    12.011  QM
    8  N         1.412573      -2.471221       0.001543       7    14.007  QM


 
 NEW SCF-ENERGY CALCULATED IN 10 CYCLES
 

 TOTAL ENERGY    =       -296.039337963

 ENERGY CHANGE =         -0.001205370
 ENERGY RATIO  =          1.044188261
 TRUST RADIUS  =          0.100000000
 
 BFGS DELTA*GAMMA: 0.671E-03
 
 BFGS DELTA*DE2*DELTA: 0.770E-03
 
 *** ENTERING OPTIMIZATION CYCLE: 6 ***
 

 PROJECTED CARTESIAN GRADIENTS IN A.U.

  NO.  ATOM        X             Y             Z

    1  N       -0.009889     -0.003664      0.000053
    2  N        0.009985      0.001556     -0.000054
    3  N        0.016167     -0.017202     -0.000099
    4  C       -0.018580      0.018468      0.000121
    5  H        0.006810     -0.007866     -0.000047
    6  H        0.003281     -0.003375      0.000002
    7  C        0.020688     -0.013047      0.000076
    8  N       -0.020923      0.017305     -0.000072


 ACTIVE CARTESIAN GRADIENTS

              1          2          3          4          5          6
          -0.011305  -0.003497   0.000073   0.008694   0.000237   0.019542

              7          8          9         10         11         12
          -0.019988  -0.000135  -0.019761   0.008560   0.000076   0.008474

             13         14         15         16         17         18
          -0.007075  -0.000025   0.002754  -0.005206  -0.000003   0.036130


 FULL LOCAL GRADIENT

              1          2          3          4          5          6
          -0.012699  -0.002936   0.000099   0.014382   0.000064   0.019546

              7          8          9         10         11         12
          -0.017015  -0.000152  -0.022370   0.007715   0.000080   0.009256

             13         14         15         16         17         18
          -0.006712  -0.000025   0.001316  -0.004475  -0.000005   0.034089


 TANGENTIAL LOCAL GRADIENTS IN A.U.

              1          2          3          4          5          6
          -0.002936   0.000099   0.014382   0.000064   0.019546  -0.017015

              7          8          9         10         11         12
          -0.000152  -0.022370   0.007715   0.000080   0.009256  -0.006712

             13         14         15         16         17
          -0.000025   0.001316  -0.004475  -0.000005   0.034089

 COSANG =         0.997471959
 
 RMSQ FORCE :   0.0127453  MAXIMUM :   0.0003000  CONVERGED : NO
 MAX FORCE  :   0.0340887  MAXIMUM :   0.0004500  CONVERGED : NO
 RMSQ FORCE6:   0.0413592  MAXIMUM6:   0.0003000  CONVERGED : NO
 MAX FORCE6 :   0.1494552  MAXIMUM6:   0.0004500  CONVERGED : NO
 RMSQ DR    :   0.0041305  MAXIMUM :   0.0012000  CONVERGED : NO
 MAX DR     :   0.0105043  MAXIMUM :   0.0018000  CONVERGED : NO
 


 HESSIAN EIGENVALUES


                1           2           3           4           5           6
             0.37713     0.99005     0.99819     0.99999     1.00000     1.00000
 


                7           8           9          10          11          12
             1.00000     1.00000     1.00000     1.00000     1.00000     1.00000
 


               13          14          15          16          17
             1.00000     1.00014     1.00273     2.71238     2.94977
 


 LAMBDA FOR LMQA STEP: 0.00

  |TANGENTIAL STEP| =   0.031743  |PARALLEL STEP| =   0.000058


 STEP IN NORMAL COORDINATES

              1          2          3          4          5          6
          -0.005788   0.003227  -0.000026  -0.012842  -0.001786  -0.006900

              7          8          9         10         11         12
           0.006066   0.000060   0.008568  -0.012712  -0.000030  -0.002268

             13         14         15         16         17         18
           0.002684   0.000025  -0.008514   0.013845  -0.000022  -0.014130

 DISPLACEMENT STEP IN ANGSTROM

  NO.  ATOM        X             Y             Z

    1  N       -0.002679      0.001383     -0.000011
    2  N       -0.004533     -0.002740      0.000011
    3  N       -0.000645      0.004023      0.000024
    4  C        0.006776     -0.004116     -0.000025
    5  H        0.001907      0.005244      0.000014
    6  H       -0.003449      0.007839     -0.000020
    7  C       -0.003079      0.002496     -0.000021
    8  N        0.004847     -0.004675      0.000020


 ACTIVE CARTESIAN DISPLACEMENT STEP

              1          2          3          4          5          6
          -0.005788   0.003227  -0.000026  -0.012842  -0.001786  -0.006900

              7          8          9         10         11         12
           0.006066   0.000060   0.008568  -0.012712  -0.000030  -0.002268

             13         14         15         16         17         18
           0.002684   0.000025  -0.008514   0.013845  -0.000022  -0.014130
 
 PREDICTED ENERGY CHANGE: -0.000618197
 
 INTERPOLATION DISTANCE: 8.6177889530


 COORDINATES OF OPTIMIZATION STEP 6 IN ANGSTROM

  NO.  ATOM        X              Y              Z        Z-ATOM   MASS   TYPE

    1  N         0.962307       1.485710       0.003620       7    14.007  QM
    2  N         2.057054       1.736662      -0.002622       7    14.007  QM
    3  N        -2.060760      -0.006723      -0.003141       7    14.007  QM
    4  C        -2.962732       0.736265       0.002172       6    12.011  QM
    5  H        -3.839031       1.366804       0.007061       1     1.008  QM
    6  H        -0.320772      -1.031243      -0.004397       1     1.008  QM
    7  C         0.543232      -1.693541      -0.001571       6    12.011  QM
    8  N         1.417420      -2.475896       0.001563       7    14.007  QM


 
 NEW SCF-ENERGY CALCULATED IN 10 CYCLES
 

 TOTAL ENERGY    =       -296.039984976

 ENERGY CHANGE =         -0.000647014
 ENERGY RATIO  =          1.046613781
 TRUST RADIUS  =          0.100000000
 
 BFGS DELTA*GAMMA: 0.119E-02
 
 BFGS DELTA*DE2*DELTA: 0.124E-02
 
 *** ENTERING OPTIMIZATION CYCLE: 7 ***
 

 PROJECTED CARTESIAN GRADIENTS IN A.U.

  NO.  ATOM        X             Y             Z

    1  N       -0.003367     -0.001554      0.000013
    2  N        0.002399      0.000194     -0.000014
    3  N       -0.003619     -0.000479      0.000018
    4  C        0.005649     -0.000543     -0.000016
    5  H        0.000654     -0.003043     -0.000011
    6  H        0.001613     -0.001783     -0.000003
    7  C        0.002589      0.002490      0.000013
    8  N       -0.003649      0.001331     -0.000011


 ACTIVE CARTESIAN GRADIENTS

              1          2          3          4          5          6
          -0.003850  -0.001533   0.000019   0.001754  -0.000179  -0.004587

              7          8          9         10         11         12
          -0.001369   0.000024   0.005012  -0.000219   0.000001   0.001213

             13         14         15         16         17         18
          -0.004287  -0.000008   0.000929  -0.003527  -0.000008   0.002648


 FULL LOCAL GRADIENT

              1          2          3          4          5          6
          -0.005561  -0.001335   0.000028   0.004210   0.000178  -0.004615

              7          8          9         10         11         12
          -0.000811   0.000022   0.003869   0.001419  -0.000002  -0.000114

             13         14         15         16         17         18
          -0.002915  -0.000008  -0.001436  -0.002592  -0.000011   0.001357


 TANGENTIAL LOCAL GRADIENTS IN A.U.

              1          2          3          4          5          6
          -0.001335   0.000028   0.004210   0.000178  -0.004615  -0.000811

              7          8          9         10         11         12
           0.000022   0.003869   0.001419  -0.000002  -0.000114  -0.002915

             13         14         15         16         17
          -0.000008  -0.001436  -0.002592  -0.000011   0.001357

 COSANG =        -0.028258322
 
 RMSQ FORCE :   0.0021366  MAXIMUM :   0.0003000  CONVERGED : NO
 MAX FORCE  :   0.0046150  MAXIMUM :   0.0004500  CONVERGED : NO
 RMSQ FORCE6:   0.0415094  MAXIMUM6:   0.0003000  CONVERGED : NO
 MAX FORCE6 :   0.1391160  MAXIMUM6:   0.0004500  CONVERGED : NO
 RMSQ DR    :   0.0074819  MAXIMUM :   0.0012000  CONVERGED : NO
 MAX DR     :   0.0141304  MAXIMUM :   0.0018000  CONVERGED : NO
 


 HESSIAN EIGENVALUES


                1           2           3           4           5           6
             0.34480     0.92723     0.99981     1.00000     1.00000     1.00000
 


                7           8           9          10          11          12
             1.00000     1.00000     1.00000     1.00000     1.00000     1.00000
 


               13          14          15          16          17
             1.00012     1.00108     1.03626     2.89723     2.99234
 


 LAMBDA FOR LMQA STEP: 0.00

  |TANGENTIAL STEP| =   0.011058  |PARALLEL STEP| =   0.000007


 STEP IN NORMAL COORDINATES

              1          2          3          4          5          6
           0.001673   0.002100  -0.000029  -0.006489  -0.001226   0.003427

              7          8          9         10         11         12
           0.000453  -0.000010  -0.002209  -0.003678  -0.000001   0.000069

             13         14         15         16         17         18
           0.002931   0.000012  -0.000892   0.005336   0.000003  -0.001801

 DISPLACEMENT STEP IN ANGSTROM

  NO.  ATOM        X             Y             Z

    1  N        0.000774      0.001036     -0.000011
    2  N       -0.002957     -0.001334      0.000012
    3  N        0.002257      0.000406     -0.000003
    4  C       -0.000711     -0.000255      0.000004
    5  H        0.001158      0.002360      0.000005
    6  H       -0.000459      0.002453     -0.000002
    7  C       -0.000894     -0.000752     -0.000008
    8  N        0.001225     -0.000467      0.000005


 ACTIVE CARTESIAN DISPLACEMENT STEP

              1          2          3          4          5          6
           0.001673   0.002100  -0.000029  -0.006489  -0.001226   0.003427

              7          8          9         10         11         12
           0.000453  -0.000010  -0.002209  -0.003678  -0.000001   0.000069

             13         14         15         16         17         18
           0.002931   0.000012  -0.000892   0.005336   0.000003  -0.001801
 
 PREDICTED ENERGY CHANGE: -0.000042150
 
 INTERPOLATION DISTANCE: 8.6177889530
 
 *** SCFTOL TIGHTEN TO 0.250E-07 ***
 
 *** CDFTOL TIGHTEN TO 0.100E-04 ***


 COORDINATES OF OPTIMIZATION STEP 7 IN ANGSTROM

  NO.  ATOM        X              Y              Z        Z-ATOM   MASS   TYPE

    1  N         0.963082       1.486746       0.003609       7    14.007  QM
    2  N         2.054097       1.735328      -0.002610       7    14.007  QM
    3  N        -2.058503      -0.006317      -0.003144       7    14.007  QM
    4  C        -2.963443       0.736010       0.002177       6    12.011  QM
    5  H        -3.837873       1.369164       0.007065       1     1.008  QM
    6  H        -0.321231      -1.028790      -0.004399       1     1.008  QM
    7  C         0.542338      -1.694293      -0.001579       6    12.011  QM
    8  N         1.418645      -2.476363       0.001569       7    14.007  QM


 
 NEW SCF-ENERGY CALCULATED IN 10 CYCLES
 

 TOTAL ENERGY    =       -296.040007962

 ENERGY CHANGE =         -0.000022985
 ENERGY RATIO  =          0.545325760
 TRUST RADIUS  =          0.100000000
 
 BFGS DELTA*GAMMA: 0.120E-03
 
 BFGS DELTA*DE2*DELTA: 0.844E-04
 
 *** ENTERING OPTIMIZATION CYCLE: 8 ***
 

 PROJECTED CARTESIAN GRADIENTS IN A.U.

  NO.  ATOM        X             Y             Z

    1  N        0.007616      0.001088     -0.000050
    2  N       -0.008731     -0.002273      0.000050
    3  N       -0.000041     -0.003102     -0.000003
    4  C        0.001698      0.002521      0.000007
    5  H        0.000736     -0.002840     -0.000010
    6  H        0.000749     -0.000933     -0.000006
    7  C        0.000736      0.003835      0.000006
    8  N       -0.001496     -0.000586     -0.000004


 ACTIVE CARTESIAN GRADIENTS

              1          2          3          4          5          6
           0.008709   0.000754  -0.000067  -0.007811  -0.001966  -0.000405

              7          8          9         10         11         12
          -0.004276  -0.000003   0.000869   0.001067   0.000010   0.001174

             13         14         15         16         17         18
          -0.004071  -0.000006  -0.000003  -0.002606  -0.000010  -0.000977


 FULL LOCAL GRADIENT

              1          2          3          4          5          6
          -0.003819   0.000302  -0.000086  -0.011653  -0.001315  -0.000472

              7          8          9         10         11         12
          -0.002676  -0.000009  -0.000976   0.002727   0.000007  -0.000043

             13         14         15         16         17         18
          -0.002799  -0.000006  -0.002093  -0.001828  -0.000012  -0.001948


 TANGENTIAL LOCAL GRADIENTS IN A.U.

              1          2          3          4          5          6
           0.000302  -0.000086  -0.011653  -0.001315  -0.000472  -0.002676

              7          8          9         10         11         12
          -0.000009  -0.000976   0.002727   0.000007  -0.000043  -0.002799

             13         14         15         16         17
          -0.000006  -0.002093  -0.001828  -0.000012  -0.001948

 COSANG =        -0.276275632
 
 RMSQ FORCE :   0.0031877  MAXIMUM :   0.0003000  CONVERGED : NO
 MAX FORCE  :   0.0116531  MAXIMUM :   0.0004500  CONVERGED : NO
 RMSQ FORCE6:   0.0227622  MAXIMUM6:   0.0003000  CONVERGED : NO
 MAX FORCE6 :   0.0696722  MAXIMUM6:   0.0004500  CONVERGED : NO
 RMSQ DR    :   0.0026065  MAXIMUM :   0.0012000  CONVERGED : NO
 MAX DR     :   0.0064887  MAXIMUM :   0.0018000  CONVERGED : NO
 


 HESSIAN EIGENVALUES


                1           2           3           4           5           6
             0.24614     0.61912     0.99982     0.99999     1.00000     1.00000
 


                7           8           9          10          11          12
             1.00000     1.00000     1.00000     1.00000     1.00000     1.00000
 


               13          14          15          16          17
             1.00010     1.00119     2.78886     2.83910     3.39482
 


 LAMBDA FOR LMQA STEP: 0.00

  |TANGENTIAL STEP| =   0.010924  |PARALLEL STEP| =   0.000007


 STEP IN NORMAL COORDINATES

              1          2          3          4          5          6
          -0.004707   0.001285   0.000016  -0.001343  -0.000253   0.002431

              7          8          9         10         11         12
           0.003108   0.000001  -0.000888  -0.004908  -0.000008  -0.000093

             13         14         15         16         17         18
           0.004553   0.000014   0.000592   0.005619   0.000011  -0.000735

 DISPLACEMENT STEP IN ANGSTROM

  NO.  ATOM        X             Y             Z

    1  N       -0.002178      0.000490      0.000006
    2  N        0.000171     -0.000663     -0.000006
    3  N        0.001758      0.001527      0.000001
    4  C       -0.000292     -0.001464     -0.000001
    5  H        0.001160      0.002987      0.000007
    6  H        0.000086      0.002231      0.000001
    7  C       -0.001076     -0.001579     -0.000009
    8  N        0.001182      0.000063      0.000005


 ACTIVE CARTESIAN DISPLACEMENT STEP

              1          2          3          4          5          6
          -0.004707   0.001285   0.000016  -0.001343  -0.000253   0.002431

              7          8          9         10         11         12
           0.003108   0.000001  -0.000888  -0.004908  -0.000008  -0.000093

             13         14         15         16         17         18
           0.004553   0.000014   0.000592   0.005619   0.000011  -0.000735
 
 PREDICTED ENERGY CHANGE: -0.000040928
 
 INTERPOLATION DISTANCE: 8.6177889530


 COORDINATES OF OPTIMIZATION STEP 8 IN ANGSTROM

  NO.  ATOM        X              Y              Z        Z-ATOM   MASS   TYPE

    1  N         0.960904       1.487236       0.003615       7    14.007  QM
    2  N         2.054268       1.734665      -0.002616       7    14.007  QM
    3  N        -2.056745      -0.004790      -0.003143       7    14.007  QM
    4  C        -2.963735       0.734547       0.002176       6    12.011  QM
    5  H        -3.836713       1.372151       0.007072       1     1.008  QM
    6  H        -0.321145      -1.026559      -0.004398       1     1.008  QM
    7  C         0.541261      -1.695871      -0.001587       6    12.011  QM
    8  N         1.419827      -2.476301       0.001574       7    14.007  QM


 
 NEW SCF-ENERGY CALCULATED IN 13 CYCLES
 

 TOTAL ENERGY    =       -296.040073028

 ENERGY CHANGE =         -0.000065066
 ENERGY RATIO  =          1.589773666
 TRUST RADIUS  =          0.100000000
 
 BFGS DELTA*GAMMA: 0.338E-04
 
 BFGS DELTA*DE2*DELTA: 0.819E-04
 
 *** ENTERING OPTIMIZATION CYCLE: 9 ***
 

 PROJECTED CARTESIAN GRADIENTS IN A.U.

  NO.  ATOM        X             Y             Z

    1  N        0.002076     -0.000038     -0.000018
    2  N       -0.003348     -0.000966      0.000018
    3  N       -0.000435     -0.002397      0.000000
    4  C        0.002575      0.001614      0.000001
    5  H       -0.000052     -0.001926     -0.000005
    6  H        0.000085     -0.000147     -0.000008
    7  C        0.000043      0.003995      0.000003
    8  N       -0.000726     -0.001236     -0.000000


 ACTIVE CARTESIAN GRADIENTS

              1          2          3          4          5          6
           0.002374  -0.000168  -0.000024  -0.003290  -0.000834  -0.000964

              7          8          9         10         11         12
          -0.003453   0.000000   0.001851   0.000495   0.000004   0.000163

             13         14         15         16         17         18
          -0.003428  -0.000004  -0.000672  -0.001728  -0.000011  -0.002112


 FULL LOCAL GRADIENT

              1          2          3          4          5          6
          -0.002620  -0.000292  -0.000029  -0.003838  -0.000252  -0.001016

              7          8          9         10         11         12
          -0.002183  -0.000004   0.000253   0.002105   0.000001  -0.000994

             13         14         15         16         17         18
          -0.002306  -0.000004  -0.002413  -0.001120  -0.000013  -0.002822


 TANGENTIAL LOCAL GRADIENTS IN A.U.

              1          2          3          4          5          6
          -0.000292  -0.000029  -0.003838  -0.000252  -0.001016  -0.002183

              7          8          9         10         11         12
          -0.000004   0.000253   0.002105   0.000001  -0.000994  -0.002306

             13         14         15         16         17
          -0.000004  -0.002413  -0.001120  -0.000013  -0.002822

 COSANG =         0.846450767
 
 RMSQ FORCE :   0.0016542  MAXIMUM :   0.0003000  CONVERGED : NO
 MAX FORCE  :   0.0038383  MAXIMUM :   0.0004500  CONVERGED : NO
 RMSQ FORCE6:   0.0126959  MAXIMUM6:   0.0003000  CONVERGED : NO
 MAX FORCE6 :   0.0338809  MAXIMUM6:   0.0004500  CONVERGED : NO
 RMSQ DR    :   0.0025747  MAXIMUM :   0.0012000  CONVERGED : NO
 MAX DR     :   0.0056192  MAXIMUM :   0.0018000  CONVERGED : NO
 


 HESSIAN EIGENVALUES


                1           2           3           4           5           6
             0.13026     0.45768     0.99995     0.99999     1.00000     1.00000
 


                7           8           9          10          11          12
             1.00000     1.00000     1.00000     1.00000     1.00000     1.00008
 


               13          14          15          16          17
             1.00010     1.00697     2.80056     2.84335     3.53657
 


 LAMBDA FOR LMQA STEP: 0.00

  |TANGENTIAL STEP| =   0.029775  |PARALLEL STEP| =   0.000051


 STEP IN NORMAL COORDINATES

              1          2          3          4          5          6
          -0.007491   0.004197   0.000024  -0.003764  -0.001176   0.007918

              7          8          9         10         11         12
           0.011223   0.000001  -0.004528  -0.012518  -0.000020   0.001385

             13         14         15         16         17         18
           0.014756   0.000037   0.006478   0.013030   0.000051  -0.000003

 DISPLACEMENT STEP IN ANGSTROM

  NO.  ATOM        X             Y             Z

    1  N       -0.003467      0.001799      0.000010
    2  N       -0.000348     -0.001826     -0.000008
    3  N        0.004809      0.004983      0.000002
    4  C       -0.002683     -0.004550     -0.000002
    5  H        0.003590      0.007968      0.000016
    6  H        0.002140      0.003985      0.000014
    7  C       -0.003417     -0.005786     -0.000025
    8  N        0.003116      0.001409      0.000013


 ACTIVE CARTESIAN DISPLACEMENT STEP

              1          2          3          4          5          6
          -0.007491   0.004197   0.000024  -0.003764  -0.001176   0.007918

              7          8          9         10         11         12
           0.011223   0.000001  -0.004528  -0.012518  -0.000020   0.001385

             13         14         15         16         17         18
           0.014756   0.000037   0.006478   0.013030   0.000051  -0.000003
 
 PREDICTED ENERGY CHANGE: -0.000071630
 
 INTERPOLATION DISTANCE: 8.6177889530


 COORDINATES OF OPTIMIZATION STEP 9 IN ANGSTROM

  NO.  ATOM        X              Y              Z        Z-ATOM   MASS   TYPE

    1  N         0.957437       1.489036       0.003625       7    14.007  QM
    2  N         2.053920       1.732839      -0.002624       7    14.007  QM
    3  N        -2.051936       0.000193      -0.003141       7    14.007  QM
    4  C        -2.966418       0.729996       0.002174       6    12.011  QM
    5  H        -3.833122       1.380120       0.007088       1     1.008  QM
    6  H        -0.319005      -1.022574      -0.004384       1     1.008  QM
    7  C         0.537845      -1.701658      -0.001612       6    12.011  QM
    8  N         1.422944      -2.474892       0.001587       7    14.007  QM


 
 NEW SCF-ENERGY CALCULATED IN 12 CYCLES
 

 TOTAL ENERGY    =       -296.040171114

 ENERGY CHANGE =         -0.000098086
 ENERGY RATIO  =          1.369358558
 TRUST RADIUS  =          0.100000000
 
 BFGS DELTA*GAMMA: 0.909E-04
 
 BFGS DELTA*DE2*DELTA: 0.143E-03
 
 *** ENTERING OPTIMIZATION CYCLE: 10 ***
 

 PROJECTED CARTESIAN GRADIENTS IN A.U.

  NO.  ATOM        X             Y             Z

    1  N       -0.003894     -0.001171      0.000015
    2  N        0.002588      0.000454     -0.000016
    3  N       -0.000535     -0.001186      0.000005
    4  C        0.003468     -0.000140     -0.000006
    5  H       -0.001112     -0.000135      0.000005
    6  H       -0.000505      0.001131     -0.000008
    7  C       -0.000385      0.002908      0.000001
    8  N       -0.000581     -0.000927      0.000002


 ACTIVE CARTESIAN GRADIENTS

              1          2          3          4          5          6
          -0.004453  -0.001073   0.000022   0.001737   0.000398  -0.001130

              7          8          9         10         11         12
          -0.001930   0.000006   0.003253  -0.000727  -0.000005  -0.001266

             13         14         15         16         17         18
          -0.001932   0.000002  -0.001072  -0.000080  -0.000009  -0.001733


 FULL LOCAL GRADIENT

              1          2          3          4          5          6
          -0.001462  -0.000829   0.000032   0.004673   0.000848  -0.001161

              7          8          9         10         11         12
          -0.001169   0.000003   0.002077   0.000790  -0.000008  -0.002364

             13         14         15         16         17         18
          -0.001035   0.000002  -0.002318   0.000306  -0.000010  -0.002146


 TANGENTIAL LOCAL GRADIENTS IN A.U.

              1          2          3          4          5          6
          -0.000829   0.000032   0.004673   0.000848  -0.001161  -0.001169

              7          8          9         10         11         12
           0.000003   0.002077   0.000790  -0.000008  -0.002364  -0.001035

             13         14         15         16         17
           0.000002  -0.002318   0.000306  -0.000010  -0.002146

 COSANG =         0.086096652
 
 RMSQ FORCE :   0.0016739  MAXIMUM :   0.0003000  CONVERGED : NO
 MAX FORCE  :   0.0046731  MAXIMUM :   0.0004500  CONVERGED : NO
 RMSQ FORCE6:   0.0107413  MAXIMUM6:   0.0003000  CONVERGED : NO
 MAX FORCE6 :   0.0291383  MAXIMUM6:   0.0004500  CONVERGED : NO
 RMSQ DR    :   0.0070181  MAXIMUM :   0.0012000  CONVERGED : NO
 MAX DR     :   0.0147564  MAXIMUM :   0.0018000  CONVERGED : NO
 


 HESSIAN EIGENVALUES


                1           2           3           4           5           6
             0.08020     0.38686     0.99993     0.99998     1.00000     1.00000
 


                7           8           9          10          11          12
             1.00000     1.00000     1.00000     1.00000     1.00000     1.00005
 


               13          14          15          16          17
             1.00045     1.00917     2.79990     2.85899     4.26118
 


 LAMBDA FOR LMQA STEP: 0.00

  |TANGENTIAL STEP| =   0.026929  |PARALLEL STEP| =   0.000042


 STEP IN NORMAL COORDINATES

              1          2          3          4          5          6
          -0.003439   0.004028   0.000012  -0.002820  -0.001289   0.007084

              7          8          9         10         11         12
           0.011755   0.000001  -0.006018  -0.009730  -0.000013   0.003063

             13         14         15         16         17         18
           0.013998   0.000028   0.009192   0.008815   0.000058   0.000848

 DISPLACEMENT STEP IN ANGSTROM

  NO.  ATOM        X             Y             Z

    1  N       -0.001591      0.001821      0.000006
    2  N       -0.000552     -0.001539     -0.000004
    3  N        0.003874      0.004961      0.000002
    4  C       -0.003758     -0.004086     -0.000001
    5  H        0.003730      0.006376      0.000009
    6  H        0.003314      0.001538      0.000020
    7  C       -0.003203     -0.005874     -0.000022
    8  N        0.002827      0.001857      0.000010


 ACTIVE CARTESIAN DISPLACEMENT STEP

              1          2          3          4          5          6
          -0.003439   0.004028   0.000012  -0.002820  -0.001289   0.007084

              7          8          9         10         11         12
           0.011755   0.000001  -0.006018  -0.009730  -0.000013   0.003063

             13         14         15         16         17         18
           0.013998   0.000028   0.009192   0.008815   0.000058   0.000848
 
 PREDICTED ENERGY CHANGE: -0.000040210
 
 INTERPOLATION DISTANCE: 8.6177889530


 COORDINATES OF OPTIMIZATION STEP 10 IN ANGSTROM

  NO.  ATOM        X              Y              Z        Z-ATOM   MASS   TYPE

    1  N         0.955846       1.490857       0.003631       7    14.007  QM
    2  N         2.053367       1.731301      -0.002628       7    14.007  QM
    3  N        -2.048062       0.005154      -0.003140       7    14.007  QM
    4  C        -2.970176       0.725911       0.002173       6    12.011  QM
    5  H        -3.829392       1.386495       0.007097       1     1.008  QM
    6  H        -0.315691      -1.021036      -0.004364       1     1.008  QM
    7  C         0.534641      -1.707531      -0.001635       6    12.011  QM
    8  N         1.425771      -2.473035       0.001597       7    14.007  QM


 
 NEW SCF-ENERGY CALCULATED IN 12 CYCLES
 

 TOTAL ENERGY    =       -296.040226892

 ENERGY CHANGE =         -0.000055778
 ENERGY RATIO  =          1.387159692
 TRUST RADIUS  =          0.100000000
 
 BFGS DELTA*GAMMA: 0.498E-04
 
 BFGS DELTA*DE2*DELTA: 0.807E-04
 
 *** ENTERING OPTIMIZATION CYCLE: 11 ***
 

 PROJECTED CARTESIAN GRADIENTS IN A.U.

  NO.  ATOM        X             Y             Z

    1  N       -0.004521     -0.001264      0.000020
    2  N        0.003500      0.000616     -0.000021
    3  N        0.000631     -0.001140      0.000001
    4  C        0.002291     -0.000458     -0.000002
    5  H       -0.000904      0.000604      0.000007
    6  H        0.000033      0.001448     -0.000005
    7  C       -0.000437      0.001650     -0.000001
    8  N       -0.001094      0.000134      0.000001


 ACTIVE CARTESIAN GRADIENTS

              1          2          3          4          5          6
          -0.005171  -0.001139   0.000027   0.002617   0.000471   0.000379

              7          8          9         10         11         12
          -0.001677   0.000001   0.002585  -0.001196  -0.000004  -0.001165

             13         14         15         16         17         18
          -0.001034   0.000005  -0.000242   0.000633  -0.000004  -0.000409


 FULL LOCAL GRADIENT

              1          2          3          4          5          6
          -0.001577  -0.000846   0.000039   0.005773   0.000797   0.000359

              7          8          9         10         11         12
          -0.001080  -0.000001   0.001637   0.000086  -0.000007  -0.002145

             13         14         15         16         17         18
          -0.000271   0.000005  -0.001327   0.000995  -0.000005  -0.000810


 TANGENTIAL LOCAL GRADIENTS IN A.U.

              1          2          3          4          5          6
          -0.000846   0.000039   0.005773   0.000797   0.000359  -0.001080

              7          8          9         10         11         12
          -0.000001   0.001637   0.000086  -0.000007  -0.002145  -0.000271

             13         14         15         16         17
           0.000005  -0.001327   0.000995  -0.000005  -0.000810

 COSANG =         0.914317076
 
 RMSQ FORCE :   0.0016582  MAXIMUM :   0.0003000  CONVERGED : NO
 MAX FORCE  :   0.0057731  MAXIMUM :   0.0004500  CONVERGED : NO
 RMSQ FORCE6:   0.0050098  MAXIMUM6:   0.0003000  CONVERGED : NO
 MAX FORCE6 :   0.0129818  MAXIMUM6:   0.0004500  CONVERGED : NO
 RMSQ DR    :   0.0063471  MAXIMUM :   0.0012000  CONVERGED : NO
 MAX DR     :   0.0139981  MAXIMUM :   0.0018000  CONVERGED : NO
 


 HESSIAN EIGENVALUES


                1           2           3           4           5           6
             0.06437     0.32644     0.98868     0.99998     1.00000     1.00000
 


                7           8           9          10          11          12
             1.00000     1.00000     1.00000     1.00000     1.00000     1.00001
 


               13          14          15          16          17
             1.00016     1.00651     2.82263     2.88082     3.87620
 


 LAMBDA FOR LMQA STEP: 0.00

  |TANGENTIAL STEP| =   0.018177  |PARALLEL STEP| =   0.000019


 STEP IN NORMAL COORDINATES

              1          2          3          4          5          6
          -0.000349   0.002905   0.000004  -0.001640  -0.000965   0.003302

              7          8          9         10         11         12
           0.009063   0.000004  -0.005381  -0.004894  -0.000003   0.003608

             13         14         15         16         17         18
           0.009297   0.000010   0.007900   0.003089   0.000044   0.000936

 DISPLACEMENT STEP IN ANGSTROM

  NO.  ATOM        X             Y             Z

    1  N       -0.000161      0.001367      0.000002
    2  N       -0.000547     -0.000971     -0.000001
    3  N        0.001711      0.003747      0.000002
    4  C       -0.003113     -0.002490     -0.000001
    5  H        0.002959      0.003336      0.000000
    6  H        0.002984     -0.000713      0.000018
    7  C       -0.001898     -0.004200     -0.000013
    8  N        0.002043      0.001348      0.000005


 ACTIVE CARTESIAN DISPLACEMENT STEP

              1          2          3          4          5          6
          -0.000349   0.002905   0.000004  -0.001640  -0.000965   0.003302

              7          8          9         10         11         12
           0.009063   0.000004  -0.005381  -0.004894  -0.000003   0.003608

             13         14         15         16         17         18
           0.009297   0.000010   0.007900   0.003089   0.000044   0.000936
 
 PREDICTED ENERGY CHANGE: -0.000021168
 
 INTERPOLATION DISTANCE: 8.6177889530


 COORDINATES OF OPTIMIZATION STEP 11 IN ANGSTROM

  NO.  ATOM        X              Y              Z        Z-ATOM   MASS   TYPE

    1  N         0.955684       1.492224       0.003633       7    14.007  QM
    2  N         2.052820       1.730329      -0.002629       7    14.007  QM
    3  N        -2.046351       0.008902      -0.003137       7    14.007  QM
    4  C        -2.973289       0.723421       0.002172       6    12.011  QM
    5  H        -3.826433       1.389831       0.007097       1     1.008  QM
    6  H        -0.312707      -1.021749      -0.004346       1     1.008  QM
    7  C         0.532744      -1.711731      -0.001648       6    12.011  QM
    8  N         1.427814      -2.471688       0.001602       7    14.007  QM


 
 NEW SCF-ENERGY CALCULATED IN 10 CYCLES
 

 TOTAL ENERGY    =       -296.040254074

 ENERGY CHANGE =         -0.000027183
 ENERGY RATIO  =          1.284132748
 TRUST RADIUS  =          0.100000000
 
 BFGS DELTA*GAMMA: 0.301E-04
 
 BFGS DELTA*DE2*DELTA: 0.425E-04
 
 *** ENTERING OPTIMIZATION CYCLE: 12 ***
 

 PROJECTED CARTESIAN GRADIENTS IN A.U.

  NO.  ATOM        X             Y             Z

    1  N       -0.002019     -0.000810      0.000006
    2  N        0.001400      0.000056     -0.000008
    3  N        0.001055     -0.000920      0.000001
    4  C        0.001300     -0.000665      0.000000
    5  H        0.000103      0.000353      0.000003
    6  H        0.001071      0.001060     -0.000000
    7  C       -0.000408      0.000901     -0.000001
    8  N       -0.001577      0.001075      0.000001


 ACTIVE CARTESIAN GRADIENTS

              1          2          3          4          5          6
          -0.002309  -0.000783   0.000009   0.000991  -0.000122   0.001075

              7          8          9         10         11         12
          -0.001279   0.000000   0.001902  -0.001404  -0.000000  -0.000062

             13         14         15         16         17         18
          -0.000861   0.000004   0.001034   0.000525   0.000001   0.000634


 FULL LOCAL GRADIENT

              1          2          3          4          5          6
          -0.002447  -0.000649   0.000015   0.002488   0.000112   0.001057

              7          8          9         10         11         12
          -0.000775  -0.000002   0.001150  -0.000354  -0.000003  -0.000976

             13         14         15         16         17         18
          -0.000081   0.000005  -0.000216   0.001014  -0.000000   0.000050


 TANGENTIAL LOCAL GRADIENTS IN A.U.

              1          2          3          4          5          6
          -0.000649   0.000015   0.002488   0.000112   0.001057  -0.000775

              7          8          9         10         11         12
          -0.000002   0.001150  -0.000354  -0.000003  -0.000976  -0.000081

             13         14         15         16         17
           0.000005  -0.000216   0.001014  -0.000000   0.000050

 COSANG =         0.911846199
 
 RMSQ FORCE :   0.0008340  MAXIMUM :   0.0003000  CONVERGED : NO
 MAX FORCE  :   0.0024876  MAXIMUM :   0.0004500  CONVERGED : NO
 RMSQ FORCE6:   0.0013634  MAXIMUM6:   0.0003000  CONVERGED : NO
 MAX FORCE6 :   0.0046028  MAXIMUM6:   0.0004500  CONVERGED : NO
 RMSQ DR    :   0.0042844  MAXIMUM :   0.0012000  CONVERGED : NO
 MAX DR     :   0.0092970  MAXIMUM :   0.0018000  CONVERGED : NO
 


 HESSIAN EIGENVALUES


                1           2           3           4           5           6
             0.06564     0.28513     0.88155     0.99998     0.99999     1.00000
 


                7           8           9          10          11          12
             1.00000     1.00000     1.00000     1.00000     1.00000     1.00003
 


               13          14          15          16          17
             1.00012     1.01678     2.81774     2.88225     3.43507
 


 LAMBDA FOR LMQA STEP: 0.00

  |TANGENTIAL STEP| =   0.006323  |PARALLEL STEP| =   0.000002


 STEP IN NORMAL COORDINATES

              1          2          3          4          5          6
           0.000245   0.001277   0.000002  -0.000879  -0.000327  -0.000531

              7          8          9         10         11         12
           0.003146   0.000004  -0.002790  -0.000256   0.000001   0.001921

             13         14         15         16         17         18
           0.002664  -0.000004   0.002708  -0.001054   0.000013   0.000392

 DISPLACEMENT STEP IN ANGSTROM

  NO.  ATOM        X             Y             Z

    1  N        0.000113      0.000611      0.000001
    2  N       -0.000368     -0.000381      0.000000
    3  N       -0.000140      0.001349      0.000001
    4  C       -0.001092     -0.000256     -0.000001
    5  H        0.001222      0.000465     -0.000004
    6  H        0.001093     -0.001355      0.000007
    7  C       -0.000106     -0.001370     -0.000002
    8  N        0.000882      0.000166     -0.000001


 ACTIVE CARTESIAN DISPLACEMENT STEP

              1          2          3          4          5          6
           0.000245   0.001277   0.000002  -0.000879  -0.000327  -0.000531

              7          8          9         10         11         12
           0.003146   0.000004  -0.002790  -0.000256   0.000001   0.001921

             13         14         15         16         17         18
           0.002664  -0.000004   0.002708  -0.001054   0.000013   0.000392
 
 PREDICTED ENERGY CHANGE: -0.000005926
 
 INTERPOLATION DISTANCE: 8.6177889530


 COORDINATES OF OPTIMIZATION STEP 12 IN ANGSTROM

  NO.  ATOM        X              Y              Z        Z-ATOM   MASS   TYPE

    1  N         0.955798       1.492834       0.003635       7    14.007  QM
    2  N         2.052453       1.729948      -0.002629       7    14.007  QM
    3  N        -2.046491       0.010250      -0.003136       7    14.007  QM
    4  C        -2.974381       0.723165       0.002171       6    12.011  QM
    5  H        -3.825211       1.390296       0.007094       1     1.008  QM
    6  H        -0.311614      -1.023104      -0.004339       1     1.008  QM
    7  C         0.532638      -1.713101      -0.001650       6    12.011  QM
    8  N         1.428696      -2.471521       0.001601       7    14.007  QM


 
 NEW SCF-ENERGY CALCULATED IN 13 CYCLES
 

 TOTAL ENERGY    =       -296.040261857

 ENERGY CHANGE =         -0.000007783
 ENERGY RATIO  =          1.313407568
 TRUST RADIUS  =          0.100000000
 
 BFGS DELTA*GAMMA: 0.763E-05
 
 BFGS DELTA*DE2*DELTA: 0.119E-04
 
 *** ENTERING OPTIMIZATION CYCLE: 13 ***
 

 PROJECTED CARTESIAN GRADIENTS IN A.U.

  NO.  ATOM        X             Y             Z

    1  N       -0.000107     -0.000497     -0.000004
    2  N       -0.000283     -0.000377      0.000003
    3  N        0.000822     -0.000681      0.000002
    4  C        0.000951     -0.000705      0.000001
    5  H        0.000985     -0.000252     -0.000002
    6  H        0.001648      0.000669      0.000001
    7  C       -0.000338      0.000745     -0.000002
    8  N       -0.001707      0.001408      0.000000


 ACTIVE CARTESIAN GRADIENTS

              1          2          3          4          5          6
          -0.000122  -0.000549  -0.000005  -0.000344  -0.000575   0.000912

              7          8          9         10         11         12
          -0.000970   0.000002   0.001561  -0.001359   0.000003   0.000958

             13         14         15         16         17         18
          -0.001119   0.000003   0.001682   0.000218   0.000003   0.000961


 FULL LOCAL GRADIENT

              1          2          3          4          5          6
          -0.003060  -0.000541  -0.000005  -0.000076  -0.000381   0.000894

              7          8          9         10         11         12
          -0.000513   0.000000   0.000922  -0.000456   0.000001   0.000077

             13         14         15         16         17         18
          -0.000277   0.000003   0.000249   0.000812   0.000002   0.000235


 TANGENTIAL LOCAL GRADIENTS IN A.U.

              1          2          3          4          5          6
          -0.000541  -0.000005  -0.000076  -0.000381   0.000894  -0.000513

              7          8          9         10         11         12
           0.000000   0.000922  -0.000456   0.000001   0.000077  -0.000277

             13         14         15         16         17
           0.000003   0.000249   0.000812   0.000002   0.000235

 COSANG =         0.536463889
 
 RMSQ FORCE :   0.0004487  MAXIMUM :   0.0003000  CONVERGED : NO
 MAX FORCE  :   0.0009217  MAXIMUM :   0.0004500  CONVERGED : NO
 RMSQ FORCE6:   0.0015536  MAXIMUM6:   0.0003000  CONVERGED : NO
 MAX FORCE6 :   0.0057224  MAXIMUM6:   0.0004500  CONVERGED : NO
 RMSQ DR    :   0.0014905  MAXIMUM :   0.0012000  CONVERGED : NO
 MAX DR     :   0.0031463  MAXIMUM :   0.0018000  CONVERGED : NO
 


 HESSIAN EIGENVALUES


                1           2           3           4           5           6
             0.06442     0.25314     0.55478     0.99998     0.99999     1.00000
 


                7           8           9          10          11          12
             1.00000     1.00000     1.00000     1.00000     1.00000     1.00002
 


               13          14          15          16          17
             1.00017     1.06367     2.82313     2.87275     3.85886
 


 LAMBDA FOR LMQA STEP: 0.00

  |TANGENTIAL STEP| =   0.005011  |PARALLEL STEP| =   0.000001


 STEP IN NORMAL COORDINATES

              1          2          3          4          5          6
          -0.000832   0.001426   0.000005  -0.001658  -0.000203  -0.001529

              7          8          9         10         11         12
           0.001680   0.000004  -0.002573   0.000397  -0.000000   0.001036

             13         14         15         16         17         18
           0.001728  -0.000007   0.000891  -0.001674   0.000004   0.000089

 DISPLACEMENT STEP IN ANGSTROM

  NO.  ATOM        X             Y             Z

    1  N       -0.000385      0.000655      0.000002
    2  N       -0.000537     -0.000484     -0.000001
    3  N       -0.000347      0.000864      0.000001
    4  C       -0.000436      0.000438     -0.000001
    5  H        0.000850      0.000338     -0.000003
    6  H        0.000412     -0.001343      0.000003
    7  C        0.000491     -0.000842      0.000001
    8  N        0.000879     -0.000390     -0.000003


 ACTIVE CARTESIAN DISPLACEMENT STEP

              1          2          3          4          5          6
          -0.000832   0.001426   0.000005  -0.001658  -0.000203  -0.001529

              7          8          9         10         11         12
           0.001680   0.000004  -0.002573   0.000397  -0.000000   0.001036

             13         14         15         16         17         18
           0.001728  -0.000007   0.000891  -0.001674   0.000004   0.000089
 
 PREDICTED ENERGY CHANGE: -0.000003644
 
 INTERPOLATION DISTANCE: 8.6177889530
 
 *** SCFTOL TIGHTEN TO 0.100E-07 ***
 
 *** CDFTOL TIGHTEN TO 0.750E-05 ***


 COORDINATES OF OPTIMIZATION STEP 13 IN ANGSTROM

  NO.  ATOM        X              Y              Z        Z-ATOM   MASS   TYPE

    1  N         0.955413       1.493489       0.003637       7    14.007  QM
    2  N         2.051916       1.729464      -0.002629       7    14.007  QM
    3  N        -2.046838       0.011114      -0.003135       7    14.007  QM
    4  C        -2.974818       0.723603       0.002169       6    12.011  QM
    5  H        -3.824361       1.390634       0.007091       1     1.008  QM
    6  H        -0.311202      -1.024447      -0.004335       1     1.008  QM
    7  C         0.533130      -1.713943      -0.001649       6    12.011  QM
    8  N         1.429575      -2.471911       0.001598       7    14.007  QM


 
 NEW SCF-ENERGY CALCULATED IN 20 CYCLES
 

 TOTAL ENERGY    =       -296.040267453

 ENERGY CHANGE =         -0.000005596
 ENERGY RATIO  =          1.535536800
 TRUST RADIUS  =          0.100000000
 
 BFGS DELTA*GAMMA: 0.283E-05
 
 BFGS DELTA*DE2*DELTA: 0.730E-05
 
 *** ENTERING OPTIMIZATION CYCLE: 14 ***
 

 PROJECTED CARTESIAN GRADIENTS IN A.U.

  NO.  ATOM        X             Y             Z

    1  N        0.000986     -0.000320     -0.000010
    2  N       -0.001260     -0.000625      0.000009
    3  N        0.000614     -0.000522      0.000003
    4  C        0.000646     -0.000607      0.000001
    5  H        0.001640     -0.000761     -0.000006
    6  H        0.001828      0.000518      0.000002
    7  C       -0.000327      0.000789     -0.000002
    8  N       -0.001565      0.001365      0.000001


 ACTIVE CARTESIAN GRADIENTS

              1          2          3          4          5          6
           0.001127  -0.000417  -0.000013  -0.001126  -0.000829   0.000722

              7          8          9         10         11         12
          -0.000776   0.000003   0.001162  -0.001244   0.000006   0.001697

             13         14         15         16         17         18
          -0.001395   0.000001   0.001850   0.000087   0.000004   0.000854


 FULL LOCAL GRADIENT

              1          2          3          4          5          6
          -0.003233  -0.000483  -0.000016  -0.001551  -0.000652   0.000703

              7          8          9         10         11         12
          -0.000344   0.000001   0.000611  -0.000477   0.000004   0.000870

             13         14         15         16         17         18
          -0.000529   0.000001   0.000341   0.000719   0.000002   0.000083


 TANGENTIAL LOCAL GRADIENTS IN A.U.

              1          2          3          4          5          6
          -0.000483  -0.000016  -0.001551  -0.000652   0.000703  -0.000344

              7          8          9         10         11         12
           0.000001   0.000611  -0.000477   0.000004   0.000870  -0.000529

             13         14         15         16         17
           0.000001   0.000341   0.000719   0.000002   0.000083

 COSANG =         0.689762176
 
 RMSQ FORCE :   0.0005919  MAXIMUM :   0.0003000  CONVERGED : NO
 MAX FORCE  :   0.0015511  MAXIMUM :   0.0004500  CONVERGED : NO
 RMSQ FORCE6:   0.0008385  MAXIMUM6:   0.0003000  CONVERGED : NO
 MAX FORCE6 :   0.0026106  MAXIMUM6:   0.0004500  CONVERGED : NO
 RMSQ DR    :   0.0011812  MAXIMUM :   0.0012000  CONVERGED :YES
 MAX DR     :   0.0025725  MAXIMUM :   0.0018000  CONVERGED : NO
 


 HESSIAN EIGENVALUES


                1           2           3           4           5           6
             0.05314     0.13131     0.37360     0.99997     0.99999     1.00000
 


                7           8           9          10          11          12
             1.00000     1.00000     1.00000     1.00000     1.00001     1.00002
 


               13          14          15          16          17
             1.00019     1.16777     2.82367     2.90016     4.68482
 


 LAMBDA FOR LMQA STEP: 0.00

  |TANGENTIAL STEP| =   0.013520  |PARALLEL STEP| =   0.000011


 STEP IN NORMAL COORDINATES

              1          2          3          4          5          6
          -0.003846   0.004244   0.000019  -0.005315  -0.000377  -0.004401

              7          8          9         10         11         12
           0.003326   0.000006  -0.006480   0.001076  -0.000005   0.001116

             13         14         15         16         17         18
           0.004855  -0.000018   0.001114  -0.004682   0.000004   0.000157

 DISPLACEMENT STEP IN ANGSTROM

  NO.  ATOM        X             Y             Z

    1  N       -0.001779      0.001913      0.000009
    2  N       -0.001556     -0.001459     -0.000003
    3  N       -0.000757      0.001947      0.000001
    4  C       -0.000512      0.001604     -0.000003
    5  H        0.001655      0.001474     -0.000005
    6  H        0.000597     -0.003530      0.000007
    7  C        0.001712     -0.002068      0.000004
    8  N        0.002377     -0.001420     -0.000008


 ACTIVE CARTESIAN DISPLACEMENT STEP

              1          2          3          4          5          6
          -0.003846   0.004244   0.000019  -0.005315  -0.000377  -0.004401

              7          8          9         10         11         12
           0.003326   0.000006  -0.006480   0.001076  -0.000005   0.001116

             13         14         15         16         17         18
           0.004855  -0.000018   0.001114  -0.004682   0.000004   0.000157
 
 PREDICTED ENERGY CHANGE: -0.000008751
 
 INTERPOLATION DISTANCE: 8.6177889530


 COORDINATES OF OPTIMIZATION STEP 14 IN ANGSTROM

  NO.  ATOM        X              Y              Z        Z-ATOM   MASS   TYPE

    1  N         0.953634       1.495403       0.003645       7    14.007  QM
    2  N         2.050360       1.728004      -0.002632       7    14.007  QM
    3  N        -2.047596       0.013060      -0.003134       7    14.007  QM
    4  C        -2.975329       0.725207       0.002166       6    12.011  QM
    5  H        -3.822706       1.392109       0.007086       1     1.008  QM
    6  H        -0.310604      -1.027977      -0.004329       1     1.008  QM
    7  C         0.534842      -1.716011      -0.001645       6    12.011  QM
    8  N         1.431952      -2.473331       0.001590       7    14.007  QM


 
 NEW SCF-ENERGY CALCULATED IN 19 CYCLES
 

 TOTAL ENERGY    =       -296.040280400

 ENERGY CHANGE =         -0.000012946
 ENERGY RATIO  =          1.479459648
 TRUST RADIUS  =          0.100000000
 
 BFGS DELTA*GAMMA: 0.767E-05
 
 BFGS DELTA*DE2*DELTA: 0.176E-04
 
 *** ENTERING OPTIMIZATION CYCLE: 15 ***
 

 PROJECTED CARTESIAN GRADIENTS IN A.U.

  NO.  ATOM        X             Y             Z

    1  N        0.002365     -0.000111     -0.000018
    2  N       -0.002489     -0.000934      0.000016
    3  N       -0.000040     -0.000033      0.000005
    4  C        0.000376     -0.000582      0.000001
    5  H        0.002719     -0.001614     -0.000013
    6  H        0.001875      0.000409      0.000001
    7  C       -0.000237      0.000873     -0.000003
    8  N       -0.001198      0.001132      0.000001


 ACTIVE CARTESIAN GRADIENTS

              1          2          3          4          5          6
           0.002706  -0.000267  -0.000024  -0.002106  -0.001155   0.000020

              7          8          9         10         11         12
          -0.000215   0.000006   0.000657  -0.001097   0.000010   0.002887

             13         14         15         16         17         18
          -0.001875  -0.000002   0.001831  -0.000011   0.000004   0.000572


 FULL LOCAL GRADIENT

              1          2          3          4          5          6
          -0.003307  -0.000431  -0.000030  -0.003409  -0.001001   0.000001

              7          8          9         10         11         12
           0.000130   0.000005   0.000299  -0.000579   0.000009   0.002166

             13         14         15         16         17         18
          -0.000981  -0.000001   0.000249   0.000646   0.000002  -0.000225


 TANGENTIAL LOCAL GRADIENTS IN A.U.

              1          2          3          4          5          6
          -0.000431  -0.000030  -0.003409  -0.001001   0.000001   0.000130

              7          8          9         10         11         12
           0.000005   0.000299  -0.000579   0.000009   0.002166  -0.000981

             13         14         15         16         17
          -0.000001   0.000249   0.000646   0.000002  -0.000225

 COSANG =         0.882887336
 
 RMSQ FORCE :   0.0010693  MAXIMUM :   0.0003000  CONVERGED : NO
 MAX FORCE  :   0.0034091  MAXIMUM :   0.0004500  CONVERGED : NO
 RMSQ FORCE6:   0.0005255  MAXIMUM6:   0.0003000  CONVERGED : NO
 MAX FORCE6 :   0.0018802  MAXIMUM6:   0.0004500  CONVERGED : NO
 RMSQ DR    :   0.0031866  MAXIMUM :   0.0012000  CONVERGED : NO
 MAX DR     :   0.0064804  MAXIMUM :   0.0018000  CONVERGED : NO
 


 HESSIAN EIGENVALUES


                1           2           3           4           5           6
             0.02815     0.09269     0.35255     0.99997     0.99999     1.00000
 


                7           8           9          10          11          12
             1.00000     1.00000     1.00000     1.00000     1.00001     1.00003
 


               13          14          15          16          17
             1.00019     1.31742     2.83667     2.92728     5.07602
 


 LAMBDA FOR LMQA STEP: 0.00

  |TANGENTIAL STEP| =   0.029988  |PARALLEL STEP| =   0.000052


 STEP IN NORMAL COORDINATES

              1          2          3          4          5          6
          -0.010086   0.009820   0.000049  -0.012352  -0.000615  -0.008900

              7          8          9         10         11         12
           0.006038   0.000007  -0.013506   0.002001  -0.000021  -0.000009

             13         14         15         16         17         18
           0.011699  -0.000034   0.001926  -0.010261   0.000006   0.000447

 DISPLACEMENT STEP IN ANGSTROM

  NO.  ATOM        X             Y             Z

    1  N       -0.004666      0.004398      0.000021
    2  N       -0.003449     -0.003337     -0.000009
    3  N       -0.001037      0.003810      0.000000
    4  C       -0.000568      0.003746     -0.000007
    5  H        0.002632      0.004304     -0.000003
    6  H        0.001074     -0.007687      0.000014
    7  C        0.003857     -0.004534      0.000010
    8  N        0.005113     -0.003235     -0.000019


 ACTIVE CARTESIAN DISPLACEMENT STEP

              1          2          3          4          5          6
          -0.010086   0.009820   0.000049  -0.012352  -0.000615  -0.008900

              7          8          9         10         11         12
           0.006038   0.000007  -0.013506   0.002001  -0.000021  -0.000009

             13         14         15         16         17         18
           0.011699  -0.000034   0.001926  -0.010261   0.000006   0.000447
 
 PREDICTED ENERGY CHANGE: -0.000016835
 
 INTERPOLATION DISTANCE: 8.6177889530


 COORDINATES OF OPTIMIZATION STEP 15 IN ANGSTROM

  NO.  ATOM        X              Y              Z        Z-ATOM   MASS   TYPE

    1  N         0.948968       1.499801       0.003667       7    14.007  QM
    2  N         2.046911       1.724668      -0.002641       7    14.007  QM
    3  N        -2.048633       0.016870      -0.003133       7    14.007  QM
    4  C        -2.975898       0.728953       0.002159       6    12.011  QM
    5  H        -3.820074       1.396412       0.007083       1     1.008  QM
    6  H        -0.309530      -1.035664      -0.004314       1     1.008  QM
    7  C         0.538699      -1.720545      -0.001634       6    12.011  QM
    8  N         1.437064      -2.476566       0.001571       7    14.007  QM


 
 NEW SCF-ENERGY CALCULATED IN 12 CYCLES
 

 TOTAL ENERGY    =       -296.040306082

 ENERGY CHANGE =         -0.000025682
 ENERGY RATIO  =          1.525495321
 TRUST RADIUS  =          0.100000000
 
 BFGS DELTA*GAMMA: 0.131E-04
 
 BFGS DELTA*DE2*DELTA: 0.339E-04
 
 *** ENTERING OPTIMIZATION CYCLE: 16 ***
 

 PROJECTED CARTESIAN GRADIENTS IN A.U.

  NO.  ATOM        X             Y             Z

    1  N        0.003501      0.000012     -0.000025
    2  N       -0.003465     -0.001175      0.000023
    3  N       -0.000771      0.000551      0.000008
    4  C       -0.000112     -0.000454      0.000000
    5  H        0.004036     -0.002650     -0.000021
    6  H        0.001777      0.000312      0.000000
    7  C        0.000077      0.000914     -0.000003
    8  N       -0.000792      0.000813      0.000002


 ACTIVE CARTESIAN GRADIENTS

              1          2          3          4          5          6
           0.004006  -0.000197  -0.000033  -0.002863  -0.001436  -0.000770

              7          8          9         10         11         12
           0.000455   0.000010  -0.000168  -0.000886   0.000015   0.004306

             13         14         15         16         17         18
          -0.002492  -0.000005   0.001608  -0.000125   0.000002   0.000379


 FULL LOCAL GRADIENT

              1          2          3          4          5          6
          -0.003256  -0.000459  -0.000042  -0.004906  -0.001315  -0.000790

              7          8          9         10         11         12
           0.000677   0.000009  -0.000253  -0.000729   0.000015   0.003763

             13         14         15         16         17         18
          -0.001601  -0.000005   0.000011   0.000525   0.000000  -0.000412


 TANGENTIAL LOCAL GRADIENTS IN A.U.

              1          2          3          4          5          6
          -0.000459  -0.000042  -0.004906  -0.001315  -0.000790   0.000677

              7          8          9         10         11         12
           0.000009  -0.000253  -0.000729   0.000015   0.003763  -0.001601

             13         14         15         16         17
          -0.000005   0.000011   0.000525   0.000000  -0.000412

 COSANG =         0.976410312
 
 RMSQ FORCE :   0.0016244  MAXIMUM :   0.0003000  CONVERGED : NO
 MAX FORCE  :   0.0049061  MAXIMUM :   0.0004500  CONVERGED : NO
 RMSQ FORCE6:   0.0008224  MAXIMUM6:   0.0003000  CONVERGED : NO
 MAX FORCE6 :   0.0026823  MAXIMUM6:   0.0004500  CONVERGED : NO
 RMSQ DR    :   0.0070681  MAXIMUM :   0.0012000  CONVERGED : NO
 MAX DR     :   0.0135059  MAXIMUM :   0.0018000  CONVERGED : NO
 


 HESSIAN EIGENVALUES


                1           2           3           4           5           6
             0.01126     0.08623     0.34469     0.99997     0.99999     1.00000
 


                7           8           9          10          11          12
             1.00000     1.00000     1.00000     1.00000     1.00001     1.00005
 


               13          14          15          16          17
             1.00065     1.44547     2.83791     2.92967     4.91185
 


 LAMBDA FOR LMQA STEP: 0.00

  |TANGENTIAL STEP| =   0.074381  |PARALLEL STEP| =   0.000321


 STEP IN NORMAL COORDINATES

              1          2          3          4          5          6
          -0.026804   0.024958   0.000130  -0.031547  -0.001382  -0.020363

              7          8          9         10         11         12
           0.013166   0.000006  -0.031683   0.003939  -0.000065  -0.003560

             13         14         15         16         17         18
           0.030705  -0.000075   0.004685  -0.024657   0.000017   0.001160

 DISPLACEMENT STEP IN ANGSTROM

  NO.  ATOM        X             Y             Z

    1  N       -0.012397      0.011154      0.000057
    2  N       -0.008669     -0.008464     -0.000024
    3  N       -0.001473      0.008736     -0.000004
    4  C       -0.000521      0.009260     -0.000016
    5  H        0.005041      0.012342      0.000005
    6  H        0.002567     -0.018630      0.000036
    7  C        0.009265     -0.011249      0.000025
    8  N        0.012401     -0.007898     -0.000048


 ACTIVE CARTESIAN DISPLACEMENT STEP

              1          2          3          4          5          6
          -0.026804   0.024958   0.000130  -0.031547  -0.001382  -0.020363

              7          8          9         10         11         12
           0.013166   0.000006  -0.031683   0.003939  -0.000065  -0.003560

             13         14         15         16         17         18
           0.030705  -0.000075   0.004685  -0.024657   0.000017   0.001160
 
 PREDICTED ENERGY CHANGE: -0.000038251
 
 INTERPOLATION DISTANCE: 8.6177889530


 COORDINATES OF OPTIMIZATION STEP 16 IN ANGSTROM

  NO.  ATOM        X              Y              Z        Z-ATOM   MASS   TYPE

    1  N         0.936571       1.510955       0.003724       7    14.007  QM
    2  N         2.038242       1.716204      -0.002665       7    14.007  QM
    3  N        -2.050106       0.025606      -0.003137       7    14.007  QM
    4  C        -2.976419       0.738214       0.002143       6    12.011  QM
    5  H        -3.815033       1.408754       0.007088       1     1.008  QM
    6  H        -0.306963      -1.054293      -0.004279       1     1.008  QM
    7  C         0.547964      -1.731794      -0.001609       6    12.011  QM
    8  N         1.449465      -2.484464       0.001523       7    14.007  QM


 
 NEW SCF-ENERGY CALCULATED IN 13 CYCLES
 

 TOTAL ENERGY    =       -296.040362461

 ENERGY CHANGE =         -0.000056379
 ENERGY RATIO  =          1.473927479
 TRUST RADIUS  =          0.100000000
 
 BFGS DELTA*GAMMA: 0.354E-04
 
 BFGS DELTA*DE2*DELTA: 0.781E-04
 
 *** ENTERING OPTIMIZATION CYCLE: 17 ***
 

 PROJECTED CARTESIAN GRADIENTS IN A.U.

  NO.  ATOM        X             Y             Z

    1  N        0.003899     -0.000060     -0.000028
    2  N       -0.003729     -0.001229      0.000025
    3  N       -0.001555      0.001321      0.000010
    4  C       -0.000990     -0.000181      0.000001
    5  H        0.005551     -0.003801     -0.000029
    6  H        0.001332      0.000251     -0.000003
    7  C        0.000681      0.000996     -0.000001
    8  N       -0.000176      0.000165      0.000002


 ACTIVE CARTESIAN GRADIENTS

              1          2          3          4          5          6
           0.004464  -0.000300  -0.000037  -0.003018  -0.001568  -0.001632

              7          8          9         10         11         12
           0.001342   0.000012  -0.001544  -0.000621   0.000020   0.005846

             13         14         15         16         17         18
          -0.003239  -0.000010   0.000922  -0.000269  -0.000001   0.000079


 FULL LOCAL GRADIENT

              1          2          3          4          5          6
          -0.002774  -0.000646  -0.000047  -0.005356  -0.001487  -0.001651

              7          8          9         10         11         12
           0.001376   0.000013  -0.001207  -0.001024   0.000021   0.005622

             13         14         15         16         17         18
          -0.002443  -0.000010  -0.000515   0.000285  -0.000003  -0.000602


 TANGENTIAL LOCAL GRADIENTS IN A.U.

              1          2          3          4          5          6
          -0.000646  -0.000047  -0.005356  -0.001487  -0.001651   0.001376

              7          8          9         10         11         12
           0.000013  -0.001207  -0.001024   0.000021   0.005622  -0.002443

             13         14         15         16         17
          -0.000010  -0.000515   0.000285  -0.000003  -0.000602

 COSANG =         0.976330352
 
 RMSQ FORCE :   0.0021244  MAXIMUM :   0.0003000  CONVERGED : NO
 MAX FORCE  :   0.0056215  MAXIMUM :   0.0004500  CONVERGED : NO
 RMSQ FORCE6:   0.0012794  MAXIMUM6:   0.0003000  CONVERGED : NO
 MAX FORCE6 :   0.0032828  MAXIMUM6:   0.0004500  CONVERGED : NO
 RMSQ DR    :   0.0175319  MAXIMUM :   0.0012000  CONVERGED : NO
 MAX DR     :   0.0316832  MAXIMUM :   0.0018000  CONVERGED : NO
 


 HESSIAN EIGENVALUES


                1           2           3           4           5           6
             0.00551     0.08494     0.34175     0.99996     0.99999     1.00000
 


                7           8           9          10          11          12
             1.00000     1.00000     1.00000     1.00000     1.00000     1.00007
 


               13          14          15          16          17
             1.00277     1.48716     2.83614     2.92266     4.52344
 


 NEWTON STEP 0.123 EXCEEDED TRUST RADIUS 0.100
 LAMBDA ITERATION CONVERGED IN 5 CYCLES
 LAMBDA FOR LMQA STEP: 0.125E-02

  |TANGENTIAL STEP| =   0.100000  |PARALLEL STEP| =   0.000580


 STEP IN NORMAL COORDINATES

              1          2          3          4          5          6
          -0.037512   0.034207   0.000183  -0.043481  -0.001843  -0.025797

              7          8          9         10         11         12
           0.014949  -0.000000  -0.039803   0.004692  -0.000101  -0.008880

             13         14         15         16         17         18
           0.042851  -0.000092   0.006545  -0.032754   0.000024   0.001758

 DISPLACEMENT STEP IN ANGSTROM

  NO.  ATOM        X             Y             Z

    1  N       -0.017340      0.015282      0.000079
    2  N       -0.011906     -0.011577     -0.000034
    3  N       -0.000934      0.010621     -0.000008
    4  C        0.000665      0.012555     -0.000022
    5  H        0.004881      0.018198      0.000018
    6  H        0.003505     -0.024790      0.000049
    7  C        0.012072     -0.014972      0.000033
    8  N        0.016137     -0.010319     -0.000066


 ACTIVE CARTESIAN DISPLACEMENT STEP

              1          2          3          4          5          6
          -0.037512   0.034207   0.000183  -0.043481  -0.001843  -0.025797

              7          8          9         10         11         12
           0.014949  -0.000000  -0.039803   0.004692  -0.000101  -0.008880

             13         14         15         16         17         18
           0.042851  -0.000092   0.006545  -0.032754   0.000024   0.001758
 
 PREDICTED ENERGY CHANGE: -0.000054768
 
 INTERPOLATION DISTANCE: 8.6177889530


 COORDINATES OF OPTIMIZATION STEP 17 IN ANGSTROM

  NO.  ATOM        X              Y              Z        Z-ATOM   MASS   TYPE

    1  N         0.919231       1.526237       0.003803       7    14.007  QM
    2  N         2.026335       1.704626      -0.002699       7    14.007  QM
    3  N        -2.051040       0.036227      -0.003146       7    14.007  QM
    4  C        -2.975754       0.750768       0.002121       6    12.011  QM
    5  H        -3.810152       1.426952       0.007106       1     1.008  QM
    6  H        -0.303458      -1.079083      -0.004230       1     1.008  QM
    7  C         0.560035      -1.746766      -0.001576       6    12.011  QM
    8  N         1.465602      -2.494783       0.001457       7    14.007  QM


 
 NEW SCF-ENERGY CALCULATED IN 14 CYCLES
 

 TOTAL ENERGY    =       -296.040439324

 ENERGY CHANGE =         -0.000076863
 ENERGY RATIO  =          1.403430817
 TRUST RADIUS  =          0.200000000
 
 BFGS DELTA*GAMMA: 0.386E-04
 
 BFGS DELTA*DE2*DELTA: 0.878E-04
 
 *** ENTERING OPTIMIZATION CYCLE: 18 ***
 

 PROJECTED CARTESIAN GRADIENTS IN A.U.

  NO.  ATOM        X             Y             Z

    1  N        0.001875     -0.000470     -0.000017
    2  N       -0.001790     -0.000829      0.000014
    3  N       -0.002178      0.002105      0.000013
    4  C       -0.000746     -0.000640     -0.000003
    5  H        0.005426     -0.003620     -0.000026
    6  H        0.000767      0.000137     -0.000006
    7  C        0.001403      0.000999      0.000002
    8  N       -0.000177     -0.000205     -0.000000


 ACTIVE CARTESIAN GRADIENTS

              1          2          3          4          5          6
           0.002148  -0.000635  -0.000022  -0.001406  -0.001235  -0.002415

              7          8          9         10         11         12
           0.002224   0.000016  -0.001471  -0.000921   0.000016   0.005512

             13         14         15         16         17         18
          -0.003293  -0.000010   0.000167  -0.000542  -0.000005   0.000331


 FULL LOCAL GRADIENT

              1          2          3          4          5          6
          -0.002259  -0.000836  -0.000027  -0.002508  -0.001154  -0.002433

              7          8          9         10         11         12
           0.002049   0.000018  -0.000851  -0.001521   0.000017   0.005428

             13         14         15         16         17         18
          -0.002616  -0.000010  -0.001010  -0.000119  -0.000007  -0.000215


 TANGENTIAL LOCAL GRADIENTS IN A.U.

              1          2          3          4          5          6
          -0.000836  -0.000027  -0.002508  -0.001154  -0.002433   0.002049

              7          8          9         10         11         12
           0.000018  -0.000851  -0.001521   0.000017   0.005428  -0.002616

             13         14         15         16         17
          -0.000010  -0.001010  -0.000119  -0.000007  -0.000215

 COSANG =         0.931970681
 
 RMSQ FORCE :   0.0018608  MAXIMUM :   0.0003000  CONVERGED : NO
 MAX FORCE  :   0.0054279  MAXIMUM :   0.0004500  CONVERGED : NO
 RMSQ FORCE6:   0.0009334  MAXIMUM6:   0.0003000  CONVERGED : NO
 MAX FORCE6 :   0.0028185  MAXIMUM6:   0.0004500  CONVERGED : NO
 RMSQ DR    :   0.0235706  MAXIMUM :   0.0012000  CONVERGED : NO
 MAX DR     :   0.0434805  MAXIMUM :   0.0018000  CONVERGED : NO
 


 HESSIAN EIGENVALUES


                1           2           3           4           5           6
             0.00354     0.08440     0.33821     0.99987     0.99999     1.00000
 


                7           8           9          10          11          12
             1.00000     1.00000     1.00000     1.00000     1.00002     1.00010
 


               13          14          15          16          17
             1.01121     1.09287     2.84673     2.90972     4.32579
 


 LAMBDA FOR LMQA STEP: 0.00

  |TANGENTIAL STEP| =   0.169326  |PARALLEL STEP| =   0.001664


 STEP IN NORMAL COORDINATES

              1          2          3          4          5          6
          -0.064623   0.058813   0.000313  -0.076164  -0.003636  -0.041032

              7          8          9         10         11         12
           0.021220  -0.000013  -0.063903   0.006853  -0.000181  -0.018712

             13         14         15         16         17         18
           0.074574  -0.000144   0.012648  -0.053661   0.000049   0.003044

 DISPLACEMENT STEP IN ANGSTROM

  NO.  ATOM        X             Y             Z

    1  N       -0.029850      0.026307      0.000136
    2  N       -0.021137     -0.020086     -0.000056
    3  N        0.000124      0.016326     -0.000019
    4  C        0.002865      0.021487     -0.000035
    5  H        0.006655      0.032699      0.000041
    6  H        0.006562     -0.041143      0.000086
    7  C        0.019415     -0.025338      0.000052
    8  N        0.026685     -0.016716     -0.000110


 ACTIVE CARTESIAN DISPLACEMENT STEP

              1          2          3          4          5          6
          -0.064623   0.058813   0.000313  -0.076164  -0.003636  -0.041032

              7          8          9         10         11         12
           0.021220  -0.000013  -0.063903   0.006853  -0.000181  -0.018712

             13         14         15         16         17         18
           0.074574  -0.000144   0.012648  -0.053661   0.000049   0.003044
 
 PREDICTED ENERGY CHANGE: -0.000069393
 
 INTERPOLATION DISTANCE: 8.6177889530


 COORDINATES OF OPTIMIZATION STEP 18 IN ANGSTROM

  NO.  ATOM        X              Y              Z        Z-ATOM   MASS   TYPE

    1  N         0.889381       1.552543       0.003938       7    14.007  QM
    2  N         2.005198       1.684541      -0.002755       7    14.007  QM
    3  N        -2.050916       0.052553      -0.003165       7    14.007  QM
    4  C        -2.972889       0.772255       0.002086       6    12.011  QM
    5  H        -3.803497       1.459652       0.007147       1     1.008  QM
    6  H        -0.296896      -1.120226      -0.004144       1     1.008  QM
    7  C         0.579450      -1.772103      -0.001523       6    12.011  QM
    8  N         1.492287      -2.511498       0.001347       7    14.007  QM


 
 NEW SCF-ENERGY CALCULATED IN 16 CYCLES
 

 TOTAL ENERGY    =       -296.040517120

 ENERGY CHANGE =         -0.000077796
 ENERGY RATIO  =          1.121102583
 TRUST RADIUS  =          0.300000000
 
 BFGS DELTA*GAMMA: 0.140E-03
 
 BFGS DELTA*DE2*DELTA: 0.155E-03
 
 *** ENTERING OPTIMIZATION CYCLE: 19 ***
 

 PROJECTED CARTESIAN GRADIENTS IN A.U.

  NO.  ATOM        X             Y             Z

    1  N       -0.004190     -0.001124      0.000017
    2  N        0.003849      0.000009     -0.000021
    3  N       -0.001376      0.002092      0.000010
    4  C       -0.000276     -0.001193     -0.000007
    5  H        0.002988     -0.001446     -0.000008
    6  H       -0.000078     -0.000058     -0.000009
    7  C        0.001988      0.001204      0.000008
    8  N       -0.000649     -0.000583     -0.000003


 ACTIVE CARTESIAN GRADIENTS

              1          2          3          4          5          6
          -0.004807  -0.001010   0.000024   0.003136  -0.000381  -0.001668

              7          8          9         10         11         12
           0.002208   0.000013  -0.000735  -0.001649   0.000001   0.002462

             13         14         15         16         17         18
          -0.002314  -0.000005  -0.000818  -0.001021  -0.000011   0.000670


 FULL LOCAL GRADIENT

              1          2          3          4          5          6
          -0.001230  -0.000398   0.000038   0.005807  -0.000224  -0.001690

              7          8          9         10         11         12
           0.002023   0.000014  -0.000176  -0.002011   0.000001   0.002369

             13         14         15         16         17         18
          -0.001897  -0.000005  -0.001442  -0.000833  -0.000012   0.000388


 TANGENTIAL LOCAL GRADIENTS IN A.U.

              1          2          3          4          5          6
          -0.000398   0.000038   0.005807  -0.000224  -0.001690   0.002023

              7          8          9         10         11         12
           0.000014  -0.000176  -0.002011   0.000001   0.002369  -0.001897

             13         14         15         16         17
          -0.000005  -0.001442  -0.000833  -0.000012   0.000388

 COSANG =         0.289640820
 
 RMSQ FORCE :   0.0018325  MAXIMUM :   0.0003000  CONVERGED : NO
 MAX FORCE  :   0.0058066  MAXIMUM :   0.0004500  CONVERGED : NO
 RMSQ FORCE6:   0.0006710  MAXIMUM6:   0.0003000  CONVERGED : NO
 MAX FORCE6 :   0.0022292  MAXIMUM6:   0.0004500  CONVERGED : NO
 RMSQ DR    :   0.0399124  MAXIMUM :   0.0012000  CONVERGED : NO
 MAX DR     :   0.0761638  MAXIMUM :   0.0018000  CONVERGED : NO
 


 HESSIAN EIGENVALUES


                1           2           3           4           5           6
             0.00420     0.08423     0.33882     0.81240     0.99999     1.00000
 


                7           8           9          10          11          12
             1.00000     1.00000     1.00000     1.00000     1.00001     1.00006
 


               13          14          15          16          17
             1.00092     1.02887     2.83904     2.91027     4.80819
 


 LAMBDA FOR LMQA STEP: 0.00

  |TANGENTIAL STEP| =   0.007627  |PARALLEL STEP| =   0.000003


 STEP IN NORMAL COORDINATES

              1          2          3          4          5          6
          -0.000798   0.001917   0.000007  -0.003466   0.000707  -0.000010

              7          8          9         10         11         12
          -0.002969  -0.000011   0.000974   0.001514  -0.000010  -0.004012

             13         14         15         16         17         18
           0.003502   0.000003   0.000716  -0.000635   0.000008  -0.000064

 DISPLACEMENT STEP IN ANGSTROM

  NO.  ATOM        X             Y             Z

    1  N       -0.000368      0.000891      0.000003
    2  N       -0.001313     -0.000324      0.000001
    3  N        0.000647     -0.001106     -0.000005
    4  C        0.001369      0.001254      0.000001
    5  H       -0.001890      0.001757      0.000008
    6  H        0.000117     -0.000857      0.000005
    7  C       -0.000257     -0.000857     -0.000001
    8  N        0.000480     -0.000069     -0.000002


 ACTIVE CARTESIAN DISPLACEMENT STEP

              1          2          3          4          5          6
          -0.000798   0.001917   0.000007  -0.003466   0.000707  -0.000010

              7          8          9         10         11         12
          -0.002969  -0.000011   0.000974   0.001514  -0.000010  -0.004012

             13         14         15         16         17         18
           0.003502   0.000003   0.000716  -0.000635   0.000008  -0.000064
 
 PREDICTED ENERGY CHANGE: -0.000018476
 
 INTERPOLATION DISTANCE: 8.6177889530


 COORDINATES OF OPTIMIZATION STEP 19 IN ANGSTROM

  NO.  ATOM        X              Y              Z        Z-ATOM   MASS   TYPE

    1  N         0.889013       1.553434       0.003942       7    14.007  QM
    2  N         2.003885       1.684216      -0.002754       7    14.007  QM
    3  N        -2.050270       0.051447      -0.003170       7    14.007  QM
    4  C        -2.971519       0.773509       0.002087       6    12.011  QM
    5  H        -3.805387       1.461409       0.007155       1     1.008  QM
    6  H        -0.296778      -1.121083      -0.004139       1     1.008  QM
    7  C         0.579193      -1.772960      -0.001524       6    12.011  QM
    8  N         1.492767      -2.511567       0.001345       7    14.007  QM


 
 NEW SCF-ENERGY CALCULATED IN 27 CYCLES
 

 TOTAL ENERGY    =       -296.040543770

 ENERGY CHANGE =         -0.000026650
 ENERGY RATIO  =          1.442414049
 TRUST RADIUS  =          0.300000000
 
 BFGS DELTA*GAMMA: 0.214E-04
 
 BFGS DELTA*DE2*DELTA: 0.370E-04
 
 *** ENTERING OPTIMIZATION CYCLE: 20 ***
 

 PROJECTED CARTESIAN GRADIENTS IN A.U.

  NO.  ATOM        X             Y             Z

    1  N       -0.001430     -0.000667      0.000001
    2  N        0.000851     -0.000275     -0.000004
    3  N       -0.000054      0.001030      0.000004
    4  C       -0.000244     -0.000888     -0.000004
    5  H        0.001282     -0.000111      0.000003
    6  H        0.000015     -0.000091     -0.000008
    7  C        0.001355      0.001544      0.000008
    8  N       -0.000744     -0.000641     -0.000003


 ACTIVE CARTESIAN GRADIENTS

              1          2          3          4          5          6
          -0.001640  -0.000660   0.000002   0.000526  -0.000467  -0.000213

              7          8          9         10         11         12
           0.001001   0.000005  -0.000373  -0.001697  -0.000005   0.000567

             13         14         15         16         17         18
          -0.001571  -0.000000  -0.000623  -0.001073  -0.000011   0.000180


 FULL LOCAL GRADIENT

              1          2          3          4          5          6
          -0.001069  -0.000448   0.000006   0.001697  -0.000189  -0.000253

              7          8          9         10         11         12
           0.001219   0.000005  -0.000339  -0.001574  -0.000006   0.000261

             13         14         15         16         17         18
          -0.001165  -0.000000  -0.001189  -0.000895  -0.000011  -0.000077


 TANGENTIAL LOCAL GRADIENTS IN A.U.

              1          2          3          4          5          6
          -0.000448   0.000006   0.001697  -0.000189  -0.000253   0.001219

              7          8          9         10         11         12
           0.000005  -0.000339  -0.001574  -0.000006   0.000261  -0.001165

             13         14         15         16         17
          -0.000000  -0.001189  -0.000895  -0.000011  -0.000077

 COSANG =         0.859922840
 
 RMSQ FORCE :   0.0008009  MAXIMUM :   0.0003000  CONVERGED : NO
 MAX FORCE  :   0.0016974  MAXIMUM :   0.0004500  CONVERGED : NO
 RMSQ FORCE6:   0.0009684  MAXIMUM6:   0.0003000  CONVERGED : NO
 MAX FORCE6 :   0.0034475  MAXIMUM6:   0.0004500  CONVERGED : NO
 RMSQ DR    :   0.0017976  MAXIMUM :   0.0012000  CONVERGED : NO
 MAX DR     :   0.0040121  MAXIMUM :   0.0018000  CONVERGED : NO
 


 HESSIAN EIGENVALUES


                1           2           3           4           5           6
             0.00418     0.08443     0.35225     0.41821     0.99994     1.00000
 


                7           8           9          10          11          12
             1.00000     1.00000     1.00000     1.00000     1.00000     1.00006
 


               13          14          15          16          17
             1.00316     1.14356     2.83647     2.91569     4.69625
 


 LAMBDA FOR LMQA STEP: 0.00

  |TANGENTIAL STEP| =   0.014521  |PARALLEL STEP| =   0.000012


 STEP IN NORMAL COORDINATES

              1          2          3          4          5          6
          -0.003968   0.005374   0.000032  -0.006258   0.000655  -0.002538

              7          8          9         10         11         12
          -0.001350  -0.000008  -0.002301   0.003043  -0.000008  -0.003185

             13         14         15         16         17         18
           0.008598  -0.000008   0.003569  -0.002607   0.000027   0.000456

 DISPLACEMENT STEP IN ANGSTROM

  NO.  ATOM        X             Y             Z

    1  N       -0.001830      0.002456      0.000014
    2  N       -0.001930     -0.001234     -0.000004
    3  N        0.000297     -0.000159     -0.000005
    4  C        0.001382      0.002371     -0.000000
    5  H       -0.001066      0.002951      0.000002
    6  H        0.001189     -0.003227      0.000016
    7  C       -0.000019     -0.003219     -0.000004
    8  N        0.002168     -0.000204     -0.000006


 ACTIVE CARTESIAN DISPLACEMENT STEP

              1          2          3          4          5          6
          -0.003968   0.005374   0.000032  -0.006258   0.000655  -0.002538

              7          8          9         10         11         12
          -0.001350  -0.000008  -0.002301   0.003043  -0.000008  -0.003185

             13         14         15         16         17         18
           0.008598  -0.000008   0.003569  -0.002607   0.000027   0.000456
 
 PREDICTED ENERGY CHANGE: -0.000010198
 
 INTERPOLATION DISTANCE: 8.6177889530


 COORDINATES OF OPTIMIZATION STEP 20 IN ANGSTROM

  NO.  ATOM        X              Y              Z        Z-ATOM   MASS   TYPE

    1  N         0.887183       1.555890       0.003956       7    14.007  QM
    2  N         2.001955       1.682982      -0.002758       7    14.007  QM
    3  N        -2.049972       0.051288      -0.003175       7    14.007  QM
    4  C        -2.970137       0.775880       0.002087       6    12.011  QM
    5  H        -3.806453       1.464360       0.007157       1     1.008  QM
    6  H        -0.295589      -1.124309      -0.004123       1     1.008  QM
    7  C         0.579174      -1.776179      -0.001528       6    12.011  QM
    8  N         1.494935      -2.511771       0.001338       7    14.007  QM


 
 NEW SCF-ENERGY CALCULATED IN 21 CYCLES
 

 TOTAL ENERGY    =       -296.040557963

 ENERGY CHANGE =         -0.000014193
 ENERGY RATIO  =          1.391759806
 TRUST RADIUS  =          0.300000000
 
 BFGS DELTA*GAMMA: 0.134E-04
 
 BFGS DELTA*DE2*DELTA: 0.204E-04
 
 *** ENTERING OPTIMIZATION CYCLE: 21 ***
 

 PROJECTED CARTESIAN GRADIENTS IN A.U.

  NO.  ATOM        X             Y             Z

    1  N       -0.000080     -0.000436     -0.000008
    2  N       -0.000616     -0.000395      0.000004
    3  N        0.001027      0.000134     -0.000001
    4  C       -0.000178     -0.000671     -0.000001
    5  H       -0.000059      0.000899      0.000011
    6  H        0.000553     -0.000365     -0.000005
    7  C        0.000907      0.001558      0.000007
    8  N       -0.001138     -0.000267     -0.000003


 ACTIVE CARTESIAN GRADIENTS

              1          2          3          4          5          6
          -0.000092  -0.000482  -0.000009  -0.000751  -0.000482   0.001014

              7          8          9         10         11         12
          -0.000010  -0.000002   0.000042  -0.001685  -0.000009  -0.000840

             13         14         15         16         17         18
          -0.000909   0.000004   0.000093  -0.001273  -0.000008   0.000292


 FULL LOCAL GRADIENT

              1          2          3          4          5          6
          -0.001348  -0.000466  -0.000009  -0.000312  -0.000146   0.000964

              7          8          9         10         11         12
           0.000487  -0.000003  -0.000333  -0.001171  -0.000011  -0.001321

             13         14         15         16         17         18
          -0.000505   0.000004  -0.000497  -0.001050  -0.000009  -0.000030


 TANGENTIAL LOCAL GRADIENTS IN A.U.

              1          2          3          4          5          6
          -0.000466  -0.000009  -0.000312  -0.000146   0.000964   0.000487

              7          8          9         10         11         12
          -0.000003  -0.000333  -0.001171  -0.000011  -0.001321  -0.000505

             13         14         15         16         17
           0.000004  -0.000497  -0.001050  -0.000009  -0.000030

 COSANG =         0.455585004
 
 RMSQ FORCE :   0.0006105  MAXIMUM :   0.0003000  CONVERGED : NO
 MAX FORCE  :   0.0013213  MAXIMUM :   0.0004500  CONVERGED : NO
 RMSQ FORCE6:   0.0011325  MAXIMUM6:   0.0003000  CONVERGED : NO
 MAX FORCE6 :   0.0037005  MAXIMUM6:   0.0004500  CONVERGED : NO
 RMSQ DR    :   0.0034227  MAXIMUM :   0.0012000  CONVERGED : NO
 MAX DR     :   0.0085984  MAXIMUM :   0.0018000  CONVERGED : NO
 


 HESSIAN EIGENVALUES


                1           2           3           4           5           6
             0.00408     0.08444     0.23411     0.35484     0.99999     1.00000
 


                7           8           9          10          11          12
             1.00000     1.00000     1.00000     1.00000     1.00003     1.00023
 


               13          14          15          16          17
             1.00302     1.32359     2.84998     2.91573     4.86966
 


 LAMBDA FOR LMQA STEP: 0.00

  |TANGENTIAL STEP| =   0.013588  |PARALLEL STEP| =   0.000011


 STEP IN NORMAL COORDINATES

              1          2          3          4          5          6
          -0.003952   0.005319   0.000036  -0.005465   0.000614  -0.003518

              7          8          9         10         11         12
          -0.001108  -0.000003  -0.002333   0.003717   0.000005  -0.000877

             13         14         15         16         17         18
           0.007925  -0.000012   0.003460  -0.001410   0.000031   0.000310

 DISPLACEMENT STEP IN ANGSTROM

  NO.  ATOM        X             Y             Z

    1  N       -0.001823      0.002430      0.000016
    2  N       -0.001592     -0.001169     -0.000006
    3  N       -0.000259     -0.000078     -0.000003
    4  C        0.001405      0.002446      0.000000
    5  H       -0.000183      0.001990     -0.000006
    6  H        0.001057     -0.002739      0.000017
    7  C       -0.000275     -0.003482     -0.000007
    8  N        0.002394     -0.000024     -0.000004


 ACTIVE CARTESIAN DISPLACEMENT STEP

              1          2          3          4          5          6
          -0.003952   0.005319   0.000036  -0.005465   0.000614  -0.003518

              7          8          9         10         11         12
          -0.001108  -0.000003  -0.002333   0.003717   0.000005  -0.000877

             13         14         15         16         17         18
           0.007925  -0.000012   0.003460  -0.001410   0.000031   0.000310
 
 PREDICTED ENERGY CHANGE: -0.000006274
 
 INTERPOLATION DISTANCE: 8.6177889530


 COORDINATES OF OPTIMIZATION STEP 21 IN ANGSTROM

  NO.  ATOM        X              Y              Z        Z-ATOM   MASS   TYPE

    1  N         0.885360       1.558320       0.003971       7    14.007  QM
    2  N         2.000363       1.681812      -0.002764       7    14.007  QM
    3  N        -2.050231       0.051211      -0.003178       7    14.007  QM
    4  C        -2.968732       0.778326       0.002087       6    12.011  QM
    5  H        -3.806636       1.466349       0.007151       1     1.008  QM
    6  H        -0.294532      -1.127049      -0.004107       1     1.008  QM
    7  C         0.578899      -1.779661      -0.001535       6    12.011  QM
    8  N         1.497329      -2.511795       0.001334       7    14.007  QM


 
 NEW SCF-ENERGY CALCULATED IN 19 CYCLES
 

 TOTAL ENERGY    =       -296.040568770

 ENERGY CHANGE =         -0.000010807
 ENERGY RATIO  =          1.722611911
 TRUST RADIUS  =          0.300000000
 
 BFGS DELTA*GAMMA: 0.460E-05
 
 BFGS DELTA*DE2*DELTA: 0.126E-04
 
 *** ENTERING OPTIMIZATION CYCLE: 22 ***
 

 PROJECTED CARTESIAN GRADIENTS IN A.U.

  NO.  ATOM        X             Y             Z

    1  N        0.000372     -0.000353     -0.000010
    2  N       -0.001111     -0.000415      0.000007
    3  N        0.001290     -0.000208     -0.000002
    4  C        0.000088     -0.000606     -0.000000
    5  H       -0.000658      0.001249      0.000014
    6  H        0.000960     -0.000483     -0.000003
    7  C        0.000516      0.001496      0.000005
    8  N       -0.001191     -0.000054     -0.000002


 ACTIVE CARTESIAN GRADIENTS

              1          2          3          4          5          6
           0.000426  -0.000415  -0.000013  -0.001184  -0.000459   0.001302

              7          8          9         10         11         12
          -0.000408  -0.000004   0.000440  -0.001575  -0.000011  -0.001390

             13         14         15         16         17         18
          -0.000569   0.000006   0.000631  -0.001273  -0.000006   0.000222


 FULL LOCAL GRADIENT

              1          2          3          4          5          6
          -0.001536  -0.000468  -0.000014  -0.000988  -0.000104   0.001248

              7          8          9         10         11         12
           0.000184  -0.000006  -0.000117  -0.000874  -0.000013  -0.001955

             13         14         15         16         17         18
          -0.000158   0.000006  -0.000000  -0.001011  -0.000006  -0.000149


 TANGENTIAL LOCAL GRADIENTS IN A.U.

              1          2          3          4          5          6
          -0.000468  -0.000014  -0.000988  -0.000104   0.001248   0.000184

              7          8          9         10         11         12
          -0.000006  -0.000117  -0.000874  -0.000013  -0.001955  -0.000158

             13         14         15         16         17
           0.000006  -0.000000  -0.001011  -0.000006  -0.000149

 COSANG =         0.904702748
 
 RMSQ FORCE :   0.0007056  MAXIMUM :   0.0003000  CONVERGED : NO
 MAX FORCE  :   0.0019545  MAXIMUM :   0.0004500  CONVERGED : NO
 RMSQ FORCE6:   0.0009628  MAXIMUM6:   0.0003000  CONVERGED : NO
 MAX FORCE6 :   0.0028572  MAXIMUM6:   0.0004500  CONVERGED : NO
 RMSQ DR    :   0.0032028  MAXIMUM :   0.0012000  CONVERGED : NO
 MAX DR     :   0.0079247  MAXIMUM :   0.0018000  CONVERGED : NO
 


 HESSIAN EIGENVALUES


                1           2           3           4           5           6
             0.00364     0.08428     0.10390     0.35566     0.99996     1.00000
 


                7           8           9          10          11          12
             1.00000     1.00000     1.00000     1.00000     1.00002     1.00129
 


               13          14          15          16          17
             1.00241     1.21796     2.84441     2.92472     4.93580
 


 LAMBDA FOR LMQA STEP: 0.00

  |TANGENTIAL STEP| =   0.036873  |PARALLEL STEP| =   0.000079


 STEP IN NORMAL COORDINATES

              1          2          3          4          5          6
          -0.011758   0.014757   0.000104  -0.015089   0.001195  -0.010952

              7          8          9         10         11         12
          -0.001913   0.000001  -0.007903   0.009729   0.000023   0.000309

             13         14         15         16         17         18
           0.020416  -0.000042   0.007954  -0.003618   0.000078   0.000677

 DISPLACEMENT STEP IN ANGSTROM

  NO.  ATOM        X             Y             Z

    1  N       -0.005422      0.006724      0.000045
    2  N       -0.004269     -0.003487     -0.000017
    3  N       -0.001201      0.000381     -0.000005
    4  C        0.003537      0.006756      0.000000
    5  H        0.001064      0.004690     -0.000025
    6  H        0.002337     -0.007197      0.000042
    7  C       -0.000159     -0.009401     -0.000017
    8  N        0.006852     -0.000496     -0.000012


 ACTIVE CARTESIAN DISPLACEMENT STEP

              1          2          3          4          5          6
          -0.011758   0.014757   0.000104  -0.015089   0.001195  -0.010952

              7          8          9         10         11         12
          -0.001913   0.000001  -0.007903   0.009729   0.000023   0.000309

             13         14         15         16         17         18
           0.020416  -0.000042   0.007954  -0.003618   0.000078   0.000677
 
 PREDICTED ENERGY CHANGE: -0.000014105
 
 INTERPOLATION DISTANCE: 8.6177889530


 COORDINATES OF OPTIMIZATION STEP 22 IN ANGSTROM

  NO.  ATOM        X              Y              Z        Z-ATOM   MASS   TYPE

    1  N         0.879938       1.565044       0.004017       7    14.007  QM
    2  N         1.996094       1.678325      -0.002781       7    14.007  QM
    3  N        -2.051432       0.051592      -0.003183       7    14.007  QM
    4  C        -2.965195       0.785082       0.002087       6    12.011  QM
    5  H        -3.805571       1.471039       0.007127       1     1.008  QM
    6  H        -0.292195      -1.134245      -0.004065       1     1.008  QM
    7  C         0.578740      -1.789062      -0.001551       6    12.011  QM
    8  N         1.504181      -2.512291       0.001322       7    14.007  QM


 
 NEW SCF-ENERGY CALCULATED IN 22 CYCLES
 

 TOTAL ENERGY    =       -296.040589428

 ENERGY CHANGE =         -0.000020657
 ENERGY RATIO  =          1.464556701
 TRUST RADIUS  =          0.300000000
 
 BFGS DELTA*GAMMA: 0.180E-04
 
 BFGS DELTA*DE2*DELTA: 0.285E-04
 
 *** ENTERING OPTIMIZATION CYCLE: 23 ***
 

 PROJECTED CARTESIAN GRADIENTS IN A.U.

  NO.  ATOM        X             Y             Z

    1  N        0.000179     -0.000337     -0.000009
    2  N       -0.000970     -0.000326      0.000007
    3  N        0.001485     -0.000737     -0.000005
    4  C        0.000311     -0.000135      0.000002
    5  H       -0.001175      0.001290      0.000016
    6  H        0.001532     -0.000442      0.000000
    7  C       -0.000169      0.001147      0.000001
    8  N       -0.000922      0.000235     -0.000000


 ACTIVE CARTESIAN GRADIENTS

              1          2          3          4          5          6
           0.000206  -0.000386  -0.000011  -0.001089  -0.000328   0.001499

              7          8          9         10         11         12
          -0.001043  -0.000008   0.000662  -0.000975  -0.000010  -0.001674

             13         14         15         16         17         18
          -0.000156   0.000008   0.001424  -0.000911  -0.000001  -0.000024


 FULL LOCAL GRADIENT

              1          2          3          4          5          6
          -0.001625  -0.000411  -0.000012  -0.000756   0.000037   0.001442

              7          8          9         10         11         12
          -0.000339  -0.000010  -0.000103  -0.000143  -0.000012  -0.002251

             13         14         15         16         17         18
           0.000217   0.000008   0.000784  -0.000616  -0.000002  -0.000423


 TANGENTIAL LOCAL GRADIENTS IN A.U.

              1          2          3          4          5          6
          -0.000411  -0.000012  -0.000756   0.000037   0.001442  -0.000339

              7          8          9         10         11         12
          -0.000010  -0.000103  -0.000143  -0.000012  -0.002251   0.000217

             13         14         15         16         17
           0.000008   0.000784  -0.000616  -0.000002  -0.000423

 COSANG =         0.888121805
 
 RMSQ FORCE :   0.0007379  MAXIMUM :   0.0003000  CONVERGED : NO
 MAX FORCE  :   0.0022507  MAXIMUM :   0.0004500  CONVERGED : NO
 RMSQ FORCE6:   0.0007044  MAXIMUM6:   0.0003000  CONVERGED : NO
 MAX FORCE6 :   0.0021907  MAXIMUM6:   0.0004500  CONVERGED : NO
 RMSQ DR    :   0.0086910  MAXIMUM :   0.0012000  CONVERGED : NO
 MAX DR     :   0.0204155  MAXIMUM :   0.0018000  CONVERGED : NO
 


 HESSIAN EIGENVALUES


                1           2           3           4           5           6
             0.00354     0.07825     0.08515     0.35711     0.99844     1.00000
 


                7           8           9          10          11          12
             1.00000     1.00000     1.00000     1.00000     1.00002     1.00028
 


               13          14          15          16          17
             1.00361     1.08526     2.85442     2.92804     4.89770
 


 LAMBDA FOR LMQA STEP: 0.00

  |TANGENTIAL STEP| =   0.023519  |PARALLEL STEP| =   0.000032


 STEP IN NORMAL COORDINATES

              1          2          3          4          5          6
          -0.007483   0.009684   0.000072  -0.009385   0.000718  -0.008131

              7          8          9         10         11         12
          -0.001214   0.000010  -0.005044   0.006642   0.000029   0.002714

             13         14         15         16         17         18
           0.012313  -0.000037   0.004121  -0.001262   0.000051   0.000320

 DISPLACEMENT STEP IN ANGSTROM

  NO.  ATOM        X             Y             Z

    1  N       -0.003450      0.004419      0.000031
    2  N       -0.002616     -0.002250     -0.000012
    3  N       -0.001311      0.000251      0.000000
    4  C        0.002444      0.004433     -0.000000
    5  H        0.001755      0.002092     -0.000027
    6  H        0.000967     -0.004101      0.000027
    7  C       -0.000161     -0.006189     -0.000012
    8  N        0.004533     -0.000255     -0.000008


 ACTIVE CARTESIAN DISPLACEMENT STEP

              1          2          3          4          5          6
          -0.007483   0.009684   0.000072  -0.009385   0.000718  -0.008131

              7          8          9         10         11         12
          -0.001214   0.000010  -0.005044   0.006642   0.000029   0.002714

             13         14         15         16         17         18
           0.012313  -0.000037   0.004121  -0.001262   0.000051   0.000320
 
 PREDICTED ENERGY CHANGE: -0.000007722
 
 INTERPOLATION DISTANCE: 8.6177889530


 COORDINATES OF OPTIMIZATION STEP 23 IN ANGSTROM

  NO.  ATOM        X              Y              Z        Z-ATOM   MASS   TYPE

    1  N         0.876488       1.569463       0.004048       7    14.007  QM
    2  N         1.993478       1.676076      -0.002793       7    14.007  QM
    3  N        -2.052744       0.051843      -0.003182       7    14.007  QM
    4  C        -2.962751       0.789515       0.002087       6    12.011  QM
    5  H        -3.803817       1.473131       0.007100       1     1.008  QM
    6  H        -0.291229      -1.138347      -0.004038       1     1.008  QM
    7  C         0.578578      -1.795251      -0.001563       6    12.011  QM
    8  N         1.508714      -2.512546       0.001314       7    14.007  QM


 
 NEW SCF-ENERGY CALCULATED IN 20 CYCLES
 

 TOTAL ENERGY    =       -296.040600785

 ENERGY CHANGE =         -0.000011358
 ENERGY RATIO  =          1.470753008
 TRUST RADIUS  =          0.300000000
 
 BFGS DELTA*GAMMA: 0.992E-05
 
 BFGS DELTA*DE2*DELTA: 0.155E-04
 
 *** ENTERING OPTIMIZATION CYCLE: 24 ***
 

 PROJECTED CARTESIAN GRADIENTS IN A.U.

  NO.  ATOM        X             Y             Z

    1  N       -0.000278     -0.000386     -0.000006
    2  N       -0.000506     -0.000243      0.000004
    3  N        0.000832     -0.000516     -0.000004
    4  C        0.000563      0.000080      0.000002
    5  H       -0.000774      0.000674      0.000012
    6  H        0.001502     -0.000091      0.000001
    7  C       -0.000258      0.000651     -0.000001
    8  N       -0.000526      0.000312      0.000001


 ACTIVE CARTESIAN GRADIENTS

              1          2          3          4          5          6
          -0.000319  -0.000414  -0.000008  -0.000700  -0.000247   0.000716

              7          8          9         10         11         12
          -0.000832  -0.000006   0.000649  -0.000469  -0.000006  -0.001035

             13         14         15         16         17         18
          -0.000219   0.000008   0.001451  -0.000328   0.000002  -0.000029


 FULL LOCAL GRADIENT

              1          2          3          4          5          6
          -0.001469  -0.000363  -0.000006  -0.000102   0.000107   0.000662

              7          8          9         10         11         12
          -0.000213  -0.000008  -0.000021   0.000224  -0.000008  -0.001508

             13         14         15         16         17         18
           0.000122   0.000008   0.000845  -0.000053   0.000001  -0.000391


 TANGENTIAL LOCAL GRADIENTS IN A.U.

              1          2          3          4          5          6
          -0.000363  -0.000006  -0.000102   0.000107   0.000662  -0.000213

              7          8          9         10         11         12
          -0.000008  -0.000021   0.000224  -0.000008  -0.001508   0.000122

             13         14         15         16         17
           0.000008   0.000845  -0.000053   0.000001  -0.000391

 COSANG =         0.923344462
 
 RMSQ FORCE :   0.0004757  MAXIMUM :   0.0003000  CONVERGED : NO
 MAX FORCE  :   0.0015083  MAXIMUM :   0.0004500  CONVERGED : NO
 RMSQ FORCE6:   0.0006460  MAXIMUM6:   0.0003000  CONVERGED : NO
 MAX FORCE6 :   0.0019645  MAXIMUM6:   0.0004500  CONVERGED : NO
 RMSQ DR    :   0.0055436  MAXIMUM :   0.0012000  CONVERGED : NO
 MAX DR     :   0.0123125  MAXIMUM :   0.0018000  CONVERGED : NO
 


 HESSIAN EIGENVALUES


                1           2           3           4           5           6
             0.00348     0.07972     0.08587     0.35565     0.69489     1.00000
 


                7           8           9          10          11          12
             1.00000     1.00000     1.00000     1.00000     1.00003     1.00005
 


               13          14          15          16          17
             1.00314     1.02696     2.83405     2.91584     4.90779
 


 LAMBDA FOR LMQA STEP: 0.00

  |TANGENTIAL STEP| =   0.012315  |PARALLEL STEP| =   0.000009


 STEP IN NORMAL COORDINATES

              1          2          3          4          5          6
          -0.004130   0.005295   0.000041  -0.004997   0.000116  -0.004579

              7          8          9         10         11         12
           0.000115   0.000013  -0.003425   0.002592   0.000018   0.002564

             13         14         15         16         17         18
           0.005726  -0.000027   0.000767  -0.001471   0.000019   0.000180

 DISPLACEMENT STEP IN ANGSTROM

  NO.  ATOM        X             Y             Z

    1  N       -0.001904      0.002416      0.000017
    2  N       -0.001367     -0.001333     -0.000008
    3  N       -0.000806      0.000476      0.000003
    4  C        0.001009      0.002111     -0.000002
    5  H        0.001726      0.000931     -0.000019
    6  H       -0.000042     -0.002312      0.000011
    7  C        0.000436     -0.002855     -0.000003
    8  N        0.002287     -0.000499     -0.000006


 ACTIVE CARTESIAN DISPLACEMENT STEP

              1          2          3          4          5          6
          -0.004130   0.005295   0.000041  -0.004997   0.000116  -0.004579

              7          8          9         10         11         12
           0.000115   0.000013  -0.003425   0.002592   0.000018   0.002564

             13         14         15         16         17         18
           0.005726  -0.000027   0.000767  -0.001471   0.000019   0.000180
 
 PREDICTED ENERGY CHANGE: -0.000003261
 
 INTERPOLATION DISTANCE: 8.6177889530


 COORDINATES OF OPTIMIZATION STEP 24 IN ANGSTROM

  NO.  ATOM        X              Y              Z        Z-ATOM   MASS   TYPE

    1  N         0.874584       1.571879       0.004065       7    14.007  QM
    2  N         1.992110       1.674743      -0.002801       7    14.007  QM
    3  N        -2.053550       0.052319      -0.003179       7    14.007  QM
    4  C        -2.961742       0.791625       0.002085       6    12.011  QM
    5  H        -3.802091       1.474062       0.007081       1     1.008  QM
    6  H        -0.291271      -1.140659      -0.004027       1     1.008  QM
    7  C         0.579015      -1.798106      -0.001567       6    12.011  QM
    8  N         1.511001      -2.513045       0.001308       7    14.007  QM


 
 NEW SCF-ENERGY CALCULATED IN 18 CYCLES
 

 TOTAL ENERGY    =       -296.040605067

 ENERGY CHANGE =         -0.000004282
 ENERGY RATIO  =          1.313162571
 TRUST RADIUS  =          0.300000000
 
 BFGS DELTA*GAMMA: 0.482E-05
 
 BFGS DELTA*DE2*DELTA: 0.655E-05
 
 *** ENTERING OPTIMIZATION CYCLE: 25 ***
 

 PROJECTED CARTESIAN GRADIENTS IN A.U.

  NO.  ATOM        X             Y             Z

    1  N       -0.000750     -0.000453     -0.000003
    2  N       -0.000001     -0.000192      0.000002
    3  N        0.000147     -0.000095     -0.000002
    4  C        0.000599      0.000163      0.000002
    5  H       -0.000088     -0.000002      0.000006
    6  H        0.001183      0.000244      0.000000
    7  C        0.000107      0.000216     -0.000001
    8  N       -0.000344      0.000324      0.000002


 ACTIVE CARTESIAN GRADIENTS

              1          2          3          4          5          6
          -0.000861  -0.000461  -0.000004  -0.000265  -0.000222  -0.000086

              7          8          9         10         11         12
          -0.000377  -0.000003   0.000404  -0.000189  -0.000003  -0.000213

             13         14         15         16         17         18
          -0.000491   0.000006   0.001082   0.000092   0.000001   0.000285


 FULL LOCAL GRADIENT

              1          2          3          4          5          6
          -0.001286  -0.000329  -0.000001   0.000593   0.000115  -0.000137

              7          8          9         10         11         12
           0.000113  -0.000005  -0.000071   0.000277  -0.000004  -0.000558

             13         14         15         16         17         18
          -0.000177   0.000006   0.000529   0.000325   0.000001  -0.000022


 TANGENTIAL LOCAL GRADIENTS IN A.U.

              1          2          3          4          5          6
          -0.000329  -0.000001   0.000593   0.000115  -0.000137   0.000113

              7          8          9         10         11         12
          -0.000005  -0.000071   0.000277  -0.000004  -0.000558  -0.000177

             13         14         15         16         17
           0.000006   0.000529   0.000325   0.000001  -0.000022

 COSANG =         0.568110435
 
 RMSQ FORCE :   0.0002782  MAXIMUM :   0.0003000  CONVERGED :YES
 MAX FORCE  :   0.0005933  MAXIMUM :   0.0004500  CONVERGED : NO
 RMSQ FORCE6:   0.0004042  MAXIMUM6:   0.0003000  CONVERGED : NO
 MAX FORCE6 :   0.0011988  MAXIMUM6:   0.0004500  CONVERGED : NO
 RMSQ DR    :   0.0029026  MAXIMUM :   0.0012000  CONVERGED : NO
 MAX DR     :   0.0057263  MAXIMUM :   0.0018000  CONVERGED : NO
 


 HESSIAN EIGENVALUES


                1           2           3           4           5           6
             0.00348     0.08346     0.08893     0.34676     0.44288     1.00000
 


                7           8           9          10          11          12
             1.00000     1.00000     1.00000     1.00000     1.00003     1.00004
 


               13          14          15          16          17
             1.00299     1.11366     2.84115     2.91604     5.02055
 


 LAMBDA FOR LMQA STEP: 0.00

  |TANGENTIAL STEP| =   0.004489  |PARALLEL STEP| =   0.000001


 STEP IN NORMAL COORDINATES

              1          2          3          4          5          6
          -0.001357   0.002086   0.000017  -0.001712  -0.000072  -0.001280

              7          8          9         10         11         12
           0.000448   0.000010  -0.001458  -0.000014   0.000006   0.001272

             13         14         15         16         17         18
           0.001813  -0.000016  -0.000612  -0.001334   0.000002   0.000020

 DISPLACEMENT STEP IN ANGSTROM

  NO.  ATOM        X             Y             Z

    1  N       -0.000626      0.000958      0.000007
    2  N       -0.000468     -0.000535     -0.000004
    3  N       -0.000158      0.000309      0.000003
    4  C        0.000138      0.000431     -0.000002
    5  H        0.000973      0.000464     -0.000009
    6  H       -0.000397     -0.001048      0.000003
    7  C        0.000375     -0.000640      0.000001
    8  N        0.000622     -0.000382     -0.000004


 ACTIVE CARTESIAN DISPLACEMENT STEP

              1          2          3          4          5          6
          -0.001357   0.002086   0.000017  -0.001712  -0.000072  -0.001280

              7          8          9         10         11         12
           0.000448   0.000010  -0.001458  -0.000014   0.000006   0.001272

             13         14         15         16         17         18
           0.001813  -0.000016  -0.000612  -0.001334   0.000002   0.000020
 
 PREDICTED ENERGY CHANGE: -0.000000953
 
 INTERPOLATION DISTANCE: 8.6177889530
 
 *** SCFTOL TIGHTEN TO 0.500E-08 ***


 COORDINATES OF OPTIMIZATION STEP 25 IN ANGSTROM

  NO.  ATOM        X              Y              Z        Z-ATOM   MASS   TYPE

    1  N         0.873959       1.572837       0.004073       7    14.007  QM
    2  N         1.991642       1.674208      -0.002804       7    14.007  QM
    3  N        -2.053708       0.052628      -0.003176       7    14.007  QM
    4  C        -2.961604       0.792056       0.002082       6    12.011  QM
    5  H        -3.801118       1.474526       0.007072       1     1.008  QM
    6  H        -0.291668      -1.141707      -0.004024       1     1.008  QM
    7  C         0.579390      -1.798745      -0.001565       6    12.011  QM
    8  N         1.511623      -2.513428       0.001303       7    14.007  QM


 
 NEW SCF-ENERGY CALCULATED IN 12 CYCLES
 

 TOTAL ENERGY    =       -296.040606365

 ENERGY CHANGE =         -0.000001298
 ENERGY RATIO  =          1.362482906
 TRUST RADIUS  =          0.300000000
 
 BFGS DELTA*GAMMA: 0.830E-06
 
 BFGS DELTA*DE2*DELTA: 0.191E-05
 
 *** ENTERING OPTIMIZATION CYCLE: 26 ***
 

 PROJECTED CARTESIAN GRADIENTS IN A.U.

  NO.  ATOM        X             Y             Z

    1  N       -0.000795     -0.000477     -0.000003
    2  N        0.000062     -0.000187      0.000002
    3  N        0.000056     -0.000006     -0.000002
    4  C        0.000338      0.000323      0.000002
    5  H        0.000271     -0.000291      0.000004
    6  H        0.000967      0.000376     -0.000001
    7  C        0.000283      0.000131     -0.000001
    8  N       -0.000229      0.000227      0.000002


 ACTIVE CARTESIAN GRADIENTS

              1          2          3          4          5          6
          -0.000913  -0.000485  -0.000004  -0.000204  -0.000230  -0.000187

              7          8          9         10         11         12
          -0.000276  -0.000003   0.000019  -0.000066  -0.000001   0.000169

             13         14         15         16         17         18
          -0.000657   0.000005   0.000814   0.000219   0.000001   0.000323


 FULL LOCAL GRADIENT

              1          2          3          4          5          6
          -0.001119  -0.000344  -0.000001   0.000674   0.000101  -0.000237

              7          8          9         10         11         12
           0.000186  -0.000005  -0.000369   0.000265  -0.000002  -0.000095

             13         14         15         16         17         18
          -0.000371   0.000005   0.000312   0.000420   0.000000   0.000058


 TANGENTIAL LOCAL GRADIENTS IN A.U.

              1          2          3          4          5          6
          -0.000344  -0.000001   0.000674   0.000101  -0.000237   0.000186

              7          8          9         10         11         12
          -0.000005  -0.000369   0.000265  -0.000002  -0.000095  -0.000371

             13         14         15         16         17
           0.000005   0.000312   0.000420   0.000000   0.000058

 COSANG =         0.837532997
 
 RMSQ FORCE :   0.0002770  MAXIMUM :   0.0003000  CONVERGED :YES
 MAX FORCE  :   0.0006738  MAXIMUM :   0.0004500  CONVERGED : NO
 RMSQ FORCE6:   0.0003307  MAXIMUM6:   0.0003000  CONVERGED : NO
 MAX FORCE6 :   0.0010246  MAXIMUM6:   0.0004500  CONVERGED : NO
 RMSQ DR    :   0.0010581  MAXIMUM :   0.0012000  CONVERGED :YES
 MAX DR     :   0.0020858  MAXIMUM :   0.0018000  CONVERGED : NO
 


 HESSIAN EIGENVALUES


                1           2           3           4           5           6
             0.00324     0.08341     0.08853     0.17501     0.36305     1.00000
 


                7           8           9          10          11          12
             1.00000     1.00000     1.00000     1.00000     1.00002     1.00007
 


               13          14          15          16          17
             1.00356     1.27897     2.86332     2.97916     4.84518
 


 LAMBDA FOR LMQA STEP: 0.00

  |TANGENTIAL STEP| =   0.010913  |PARALLEL STEP| =   0.000007


 STEP IN NORMAL COORDINATES

              1          2          3          4          5          6
          -0.003061   0.005397   0.000047  -0.004028  -0.000021  -0.002657

              7          8          9         10         11         12
           0.000866   0.000025  -0.002940  -0.000121   0.000013   0.002349

             13         14         15         16         17         18
           0.005215  -0.000039  -0.000991  -0.003765   0.000009   0.000103

 DISPLACEMENT STEP IN ANGSTROM

  NO.  ATOM        X             Y             Z

    1  N       -0.001410      0.002490      0.000020
    2  N       -0.001107     -0.001256     -0.000011
    3  N       -0.000219      0.000589      0.000008
    4  C        0.000461      0.000891     -0.000007
    5  H        0.001951      0.001515     -0.000021
    6  H       -0.000837     -0.002926      0.000010
    7  C        0.000677     -0.001621      0.000003
    8  N        0.001384     -0.000768     -0.000011


 ACTIVE CARTESIAN DISPLACEMENT STEP

              1          2          3          4          5          6
          -0.003061   0.005397   0.000047  -0.004028  -0.000021  -0.002657

              7          8          9         10         11         12
           0.000866   0.000025  -0.002940  -0.000121   0.000013   0.002349

             13         14         15         16         17         18
           0.005215  -0.000039  -0.000991  -0.003765   0.000009   0.000103
 
 PREDICTED ENERGY CHANGE: -0.000001704
 
 INTERPOLATION DISTANCE: 8.6177889530


 COORDINATES OF OPTIMIZATION STEP 26 IN ANGSTROM

  NO.  ATOM        X              Y              Z        Z-ATOM   MASS   TYPE

    1  N         0.872548       1.575327       0.004093       7    14.007  QM
    2  N         1.990535       1.672952      -0.002815       7    14.007  QM
    3  N        -2.053927       0.053217      -0.003168       7    14.007  QM
    4  C        -2.961143       0.792947       0.002075       6    12.011  QM
    5  H        -3.799167       1.476042       0.007051       1     1.008  QM
    6  H        -0.292505      -1.144633      -0.004014       1     1.008  QM
    7  C         0.580067      -1.800366      -0.001563       6    12.011  QM
    8  N         1.513007      -2.514196       0.001293       7    14.007  QM


 
 NEW SCF-ENERGY CALCULATED IN 16 CYCLES
 

 TOTAL ENERGY    =       -296.040608297

 ENERGY CHANGE =         -0.000001932
 ENERGY RATIO  =          1.134045865
 TRUST RADIUS  =          0.300000000
 
 BFGS DELTA*GAMMA: 0.192E-05
 
 BFGS DELTA*DE2*DELTA: 0.342E-05
 
 *** ENTERING OPTIMIZATION CYCLE: 27 ***
 

 PROJECTED CARTESIAN GRADIENTS IN A.U.

  NO.  ATOM        X             Y             Z

    1  N       -0.000689     -0.000482     -0.000004
    2  N       -0.000009     -0.000209      0.000002
    3  N       -0.000575      0.000508      0.000001
    4  C        0.000557      0.000070      0.000000
    5  H        0.000711     -0.000639      0.000001
    6  H        0.000725      0.000493     -0.000002
    7  C        0.000544      0.000017     -0.000001
    8  N       -0.000132      0.000141      0.000002


 ACTIVE CARTESIAN GRADIENTS

              1          2          3          4          5          6
          -0.000792  -0.000497  -0.000004  -0.000249  -0.000268  -0.000922

              7          8          9         10         11         12
           0.000300   0.000001   0.000099  -0.000121  -0.000000   0.000635

             13         14         15         16         17         18
          -0.000859   0.000004   0.000509   0.000325  -0.000000   0.000439


 FULL LOCAL GRADIENT

              1          2          3          4          5          6
          -0.001035  -0.000371  -0.000002   0.000552   0.000054  -0.000970

              7          8          9         10         11         12
           0.000631  -0.000000  -0.000115   0.000083  -0.000001   0.000422

             13         14         15         16         17         18
          -0.000567   0.000004   0.000017   0.000507  -0.000001   0.000198


 TANGENTIAL LOCAL GRADIENTS IN A.U.

              1          2          3          4          5          6
          -0.000371  -0.000002   0.000552   0.000054  -0.000970   0.000631

              7          8          9         10         11         12
          -0.000000  -0.000115   0.000083  -0.000001   0.000422  -0.000567

             13         14         15         16         17
           0.000004   0.000017   0.000507  -0.000001   0.000198

 COSANG =         0.715325909
 
 RMSQ FORCE :   0.0003911  MAXIMUM :   0.0003000  CONVERGED : NO
 MAX FORCE  :   0.0009699  MAXIMUM :   0.0004500  CONVERGED : NO
 RMSQ FORCE6:   0.0002246  MAXIMUM6:   0.0003000  CONVERGED :YES
 MAX FORCE6 :   0.0007911  MAXIMUM6:   0.0004500  CONVERGED : NO
 RMSQ DR    :   0.0025721  MAXIMUM :   0.0012000  CONVERGED : NO
 MAX DR     :   0.0053966  MAXIMUM :   0.0018000  CONVERGED : NO
 


 HESSIAN EIGENVALUES


                1           2           3           4           5           6
             0.00294     0.08106     0.08396     0.09694     0.36252     1.00000
 


                7           8           9          10          11          12
             1.00000     1.00000     1.00000     1.00000     1.00006     1.00007
 


               13          14          15          16          17
             1.00378     1.47067     2.94492     3.17423     4.73981
 


 LAMBDA FOR LMQA STEP: 0.00

  |TANGENTIAL STEP| =   0.016422  |PARALLEL STEP| =   0.000016


 STEP IN NORMAL COORDINATES

              1          2          3          4          5          6
          -0.004263   0.008560   0.000077  -0.005703   0.000124  -0.002914

              7          8          9         10         11         12
           0.000689   0.000038  -0.003839  -0.000535   0.000021   0.003173

             13         14         15         16         17         18
           0.008484  -0.000062  -0.001519  -0.006109   0.000014   0.000128

 DISPLACEMENT STEP IN ANGSTROM

  NO.  ATOM        X             Y             Z

    1  N       -0.001964      0.003964      0.000033
    2  N       -0.001548     -0.001830     -0.000018
    3  N        0.000072      0.000501      0.000012
    4  C        0.000673      0.001147     -0.000011
    5  H        0.002713      0.002626     -0.000033
    6  H       -0.001411     -0.004658      0.000016
    7  C        0.000705     -0.002339      0.000004
    8  N        0.001815     -0.000986     -0.000017


 ACTIVE CARTESIAN DISPLACEMENT STEP

              1          2          3          4          5          6
          -0.004263   0.008560   0.000077  -0.005703   0.000124  -0.002914

              7          8          9         10         11         12
           0.000689   0.000038  -0.003839  -0.000535   0.000021   0.003173

             13         14         15         16         17         18
           0.008484  -0.000062  -0.001519  -0.006109   0.000014   0.000128
 
 PREDICTED ENERGY CHANGE: -0.000002438
 
 INTERPOLATION DISTANCE: 8.6177889530


 COORDINATES OF OPTIMIZATION STEP 27 IN ANGSTROM

  NO.  ATOM        X              Y              Z        Z-ATOM   MASS   TYPE

    1  N         0.870584       1.579291       0.004126       7    14.007  QM
    2  N         1.988986       1.671122      -0.002833       7    14.007  QM
    3  N        -2.053855       0.053717      -0.003155       7    14.007  QM
    4  C        -2.960470       0.794094       0.002065       6    12.011  QM
    5  H        -3.796454       1.478667       0.007018       1     1.008  QM
    6  H        -0.293916      -1.149290      -0.003999       1     1.008  QM
    7  C         0.580773      -1.802705      -0.001558       6    12.011  QM
    8  N         1.514822      -2.515181       0.001275       7    14.007  QM


 
 NEW SCF-ENERGY CALCULATED IN 16 CYCLES
 

 TOTAL ENERGY    =       -296.040611893

 ENERGY CHANGE =         -0.000003596
 ENERGY RATIO  =          1.475307303
 TRUST RADIUS  =          0.300000000
 
 BFGS DELTA*GAMMA: 0.145E-05
 
 BFGS DELTA*DE2*DELTA: 0.493E-05
 
 *** ENTERING OPTIMIZATION CYCLE: 28 ***
 

 PROJECTED CARTESIAN GRADIENTS IN A.U.

  NO.  ATOM        X             Y             Z

    1  N       -0.000458     -0.000481     -0.000005
    2  N       -0.000204     -0.000237      0.000003
    3  N       -0.000631      0.000611      0.000001
    4  C        0.000234      0.000205      0.000001
    5  H        0.001106     -0.000922     -0.000001
    6  H        0.000524      0.000534     -0.000002
    7  C        0.000722      0.000003     -0.000000
    8  N       -0.000029      0.000019      0.000002


 ACTIVE CARTESIAN GRADIENTS

              1          2          3          4          5          6
          -0.000527  -0.000510  -0.000006  -0.000395  -0.000310  -0.000970

              7          8          9         10         11         12
           0.000426   0.000000  -0.000328  -0.000040   0.000002   0.001041

             13         14         15         16         17         18
          -0.001041   0.000002   0.000253   0.000340  -0.000001   0.000443


 FULL LOCAL GRADIENT

              1          2          3          4          5          6
          -0.000892  -0.000421  -0.000005   0.000257   0.000002  -0.001018

              7          8          9         10         11         12
           0.000728  -0.000000  -0.000444   0.000018   0.000002   0.000909

             13         14         15         16         17         18
          -0.000773   0.000002  -0.000194   0.000494  -0.000001   0.000237


 TANGENTIAL LOCAL GRADIENTS IN A.U.

              1          2          3          4          5          6
          -0.000421  -0.000005   0.000257   0.000002  -0.001018   0.000728

              7          8          9         10         11         12
          -0.000000  -0.000444   0.000018   0.000002   0.000909  -0.000773

             13         14         15         16         17
           0.000002  -0.000194   0.000494  -0.000001   0.000237

 COSANG =         0.930566734
 
 RMSQ FORCE :   0.0004708  MAXIMUM :   0.0003000  CONVERGED : NO
 MAX FORCE  :   0.0010177  MAXIMUM :   0.0004500  CONVERGED : NO
 RMSQ FORCE6:   0.0001746  MAXIMUM6:   0.0003000  CONVERGED :YES
 MAX FORCE6 :   0.0006421  MAXIMUM6:   0.0004500  CONVERGED : NO
 RMSQ DR    :   0.0038707  MAXIMUM :   0.0012000  CONVERGED : NO
 MAX DR     :   0.0085602  MAXIMUM :   0.0018000  CONVERGED : NO
 


 HESSIAN EIGENVALUES


                1           2           3           4           5           6
             0.00211     0.03618     0.08387     0.09747     0.36249     0.99999
 


                7           8           9          10          11          12
             1.00000     1.00000     1.00000     1.00000     1.00004     1.00010
 


               13          14          15          16          17
             1.00402     1.39487     2.93401     3.12818     4.76084
 


 LAMBDA FOR LMQA STEP: 0.00

  |TANGENTIAL STEP| =   0.058117  |PARALLEL STEP| =   0.000196


 STEP IN NORMAL COORDINATES

              1          2          3          4          5          6
          -0.014273   0.031488   0.000293  -0.019286   0.001028  -0.009381

              7          8          9         10         11         12
           0.000556   0.000144  -0.011049  -0.001249   0.000086   0.011384

             13         14         15         16         17         18
           0.031858  -0.000227  -0.004538  -0.020783   0.000062   0.000480

 DISPLACEMENT STEP IN ANGSTROM

  NO.  ATOM        X             Y             Z

    1  N       -0.006575      0.014615      0.000127
    2  N       -0.005180     -0.006263     -0.000068
    3  N        0.000486      0.000715      0.000047
    4  C        0.003136      0.003912     -0.000039
    5  H        0.009164      0.009477     -0.000125
    6  H       -0.005096     -0.016525      0.000060
    7  C        0.001223     -0.008841      0.000011
    8  N        0.006140     -0.002613     -0.000062


 ACTIVE CARTESIAN DISPLACEMENT STEP

              1          2          3          4          5          6
          -0.014273   0.031488   0.000293  -0.019286   0.001028  -0.009381

              7          8          9         10         11         12
           0.000556   0.000144  -0.011049  -0.001249   0.000086   0.011384

             13         14         15         16         17         18
           0.031858  -0.000227  -0.004538  -0.020783   0.000062   0.000480
 
 PREDICTED ENERGY CHANGE: -0.000008685
 
 INTERPOLATION DISTANCE: 8.6177889530


 COORDINATES OF OPTIMIZATION STEP 28 IN ANGSTROM

  NO.  ATOM        X              Y              Z        Z-ATOM   MASS   TYPE

    1  N         0.864010       1.593906       0.004253       7    14.007  QM
    2  N         1.983807       1.664859      -0.002901       7    14.007  QM
    3  N        -2.053368       0.054433      -0.003109       7    14.007  QM
    4  C        -2.957334       0.798006       0.002026       6    12.011  QM
    5  H        -3.787290       1.488145       0.006894       1     1.008  QM
    6  H        -0.299012      -1.165815      -0.003939       1     1.008  QM
    7  C         0.581995      -1.811546      -0.001547       6    12.011  QM
    8  N         1.520962      -2.517794       0.001214       7    14.007  QM


 
 NEW SCF-ENERGY CALCULATED IN 16 CYCLES
 

 TOTAL ENERGY    =       -296.040624030

 ENERGY CHANGE =         -0.000012137
 ENERGY RATIO  =          1.397477495
 TRUST RADIUS  =          0.300000000
 
 BFGS DELTA*GAMMA: 0.776E-05
 
 BFGS DELTA*DE2*DELTA: 0.177E-04
 
 *** ENTERING OPTIMIZATION CYCLE: 29 ***
 

 PROJECTED CARTESIAN GRADIENTS IN A.U.

  NO.  ATOM        X             Y             Z

    1  N       -0.000049     -0.000492     -0.000008
    2  N       -0.000534     -0.000268      0.000006
    3  N       -0.000648      0.000795     -0.000000
    4  C       -0.000453      0.000460      0.000003
    5  H        0.001802     -0.001394     -0.000005
    6  H        0.000132      0.000537     -0.000004
    7  C        0.000942      0.000075      0.000000
    8  N        0.000259     -0.000301      0.000002


 ACTIVE CARTESIAN GRADIENTS

              1          2          3          4          5          6
          -0.000057  -0.000545  -0.000010  -0.000634  -0.000371  -0.000952

              7          8          9         10         11         12
           0.000663  -0.000001  -0.001182   0.000099   0.000005   0.001745

             13         14         15         16         17         18
          -0.001332   0.000000  -0.000236   0.000295  -0.000002   0.000256


 FULL LOCAL GRADIENT

              1          2          3          4          5          6
          -0.000536  -0.000527  -0.000010  -0.000249  -0.000079  -0.001000

              7          8          9         10         11         12
           0.000904  -0.000001  -0.001100  -0.000130   0.000006   0.001781

             13         14         15         16         17         18
          -0.001132   0.000000  -0.000568   0.000388  -0.000003   0.000132


 TANGENTIAL LOCAL GRADIENTS IN A.U.

              1          2          3          4          5          6
          -0.000527  -0.000010  -0.000249  -0.000079  -0.001000   0.000904

              7          8          9         10         11         12
          -0.000001  -0.001100  -0.000130   0.000006   0.001781  -0.001132

             13         14         15         16         17
           0.000000  -0.000568   0.000388  -0.000003   0.000132

 COSANG =         0.918297122
 
 RMSQ FORCE :   0.0007001  MAXIMUM :   0.0003000  CONVERGED : NO
 MAX FORCE  :   0.0017808  MAXIMUM :   0.0004500  CONVERGED : NO
 RMSQ FORCE6:   0.0003333  MAXIMUM6:   0.0003000  CONVERGED : NO
 MAX FORCE6 :   0.0008888  MAXIMUM6:   0.0004500  CONVERGED : NO
 RMSQ DR    :   0.0136984  MAXIMUM :   0.0012000  CONVERGED : NO
 MAX DR     :   0.0318585  MAXIMUM :   0.0018000  CONVERGED : NO
 


 HESSIAN EIGENVALUES


                1           2           3           4           5           6
             0.00155     0.02203     0.08424     0.10438     0.36284     0.99994
 


                7           8           9          10          11          12
             1.00000     1.00000     1.00000     1.00000     1.00002     1.00015
 


               13          14          15          16          17
             1.00393     1.33792     2.92625     3.15382     4.82106
 


 LAMBDA FOR LMQA STEP: 0.00

  |TANGENTIAL STEP| =   0.096475  |PARALLEL STEP| =   0.000540


 STEP IN NORMAL COORDINATES

              1          2          3          4          5          6
          -0.020129   0.055161   0.000546  -0.028283   0.003022  -0.013012

              7          8          9         10         11         12
          -0.003581   0.000279  -0.011720  -0.001891   0.000189   0.022853

             13         14         15         16         17         18
           0.054962  -0.000424  -0.008685  -0.033284   0.000125   0.000820

 DISPLACEMENT STEP IN ANGSTROM

  NO.  ATOM        X             Y             Z

    1  N       -0.009265      0.025725      0.000236
    2  N       -0.007442     -0.009677     -0.000129
    3  N        0.001096     -0.001570      0.000091
    4  C        0.006696      0.005385     -0.000072
    5  H        0.015824      0.014973     -0.000247
    6  H       -0.010211     -0.027376      0.000111
    7  C       -0.000830     -0.014916      0.000013
    8  N        0.008673     -0.002324     -0.000107


 ACTIVE CARTESIAN DISPLACEMENT STEP

              1          2          3          4          5          6
          -0.020129   0.055161   0.000546  -0.028283   0.003022  -0.013012

              7          8          9         10         11         12
          -0.003581   0.000279  -0.011720  -0.001891   0.000189   0.022853

             13         14         15         16         17         18
           0.054962  -0.000424  -0.008685  -0.033284   0.000125   0.000820
 
 PREDICTED ENERGY CHANGE: -0.000014364
 
 INTERPOLATION DISTANCE: 8.6177889530


 COORDINATES OF OPTIMIZATION STEP 29 IN ANGSTROM

  NO.  ATOM        X              Y              Z        Z-ATOM   MASS   TYPE

    1  N         0.854744       1.619631       0.004489       7    14.007  QM
    2  N         1.976365       1.655183      -0.003030       7    14.007  QM
    3  N        -2.052272       0.052863      -0.003018       7    14.007  QM
    4  C        -2.950638       0.803391       0.001954       6    12.011  QM
    5  H        -3.771466       1.503118       0.006647       1     1.008  QM
    6  H        -0.309224      -1.193191      -0.003828       1     1.008  QM
    7  C         0.581166      -1.826463      -0.001535       6    12.011  QM
    8  N         1.529635      -2.520119       0.001107       7    14.007  QM


 
 NEW SCF-ENERGY CALCULATED IN 16 CYCLES
 

 TOTAL ENERGY    =       -296.040646465

 ENERGY CHANGE =         -0.000022434
 ENERGY RATIO  =          1.561802258
 TRUST RADIUS  =          0.300000000
 
 BFGS DELTA*GAMMA: 0.120E-04
 
 BFGS DELTA*DE2*DELTA: 0.299E-04
 
 *** ENTERING OPTIMIZATION CYCLE: 30 ***
 

 PROJECTED CARTESIAN GRADIENTS IN A.U.

  NO.  ATOM        X             Y             Z

    1  N       -0.000315     -0.000534     -0.000006
    2  N       -0.000169     -0.000243      0.000004
    3  N       -0.000408      0.000814     -0.000002
    4  C       -0.001247      0.000783      0.000007
    5  H        0.002330     -0.001738     -0.000008
    6  H       -0.000174      0.000412     -0.000004
    7  C        0.001094      0.000113     -0.000000
    8  N        0.000455     -0.000510      0.000002


 ACTIVE CARTESIAN GRADIENTS

              1          2          3          4          5          6
          -0.000363  -0.000577  -0.000008  -0.000291  -0.000381  -0.000621

              7          8          9         10         11         12
           0.000729  -0.000004  -0.002058   0.000275   0.000009   0.002296

             13         14         15         16         17         18
          -0.001488  -0.000002  -0.000586   0.000151  -0.000003   0.000145


 FULL LOCAL GRADIENT

              1          2          3          4          5          6
          -0.000211  -0.000493  -0.000006   0.000211  -0.000125  -0.000666

              7          8          9         10         11         12
           0.000928  -0.000004  -0.001812  -0.000221   0.000010   0.002501

             13         14         15         16         17         18
          -0.001379  -0.000002  -0.000782   0.000186  -0.000003   0.000098


 TANGENTIAL LOCAL GRADIENTS IN A.U.

              1          2          3          4          5          6
          -0.000493  -0.000006   0.000211  -0.000125  -0.000666   0.000928

              7          8          9         10         11         12
          -0.000004  -0.001812  -0.000221   0.000010   0.002501  -0.001379

             13         14         15         16         17
          -0.000002  -0.000782   0.000186  -0.000003   0.000098

 COSANG =         0.961087554
 
 RMSQ FORCE :   0.0008995  MAXIMUM :   0.0003000  CONVERGED : NO
 MAX FORCE  :   0.0025009  MAXIMUM :   0.0004500  CONVERGED : NO
 RMSQ FORCE6:   0.0005011  MAXIMUM6:   0.0003000  CONVERGED : NO
 MAX FORCE6 :   0.0015518  MAXIMUM6:   0.0004500  CONVERGED : NO
 RMSQ DR    :   0.0227397  MAXIMUM :   0.0012000  CONVERGED : NO
 MAX DR     :   0.0551614  MAXIMUM :   0.0018000  CONVERGED : NO
 


 HESSIAN EIGENVALUES


                1           2           3           4           5           6
             0.00116     0.01467     0.08471     0.11049     0.36315     0.99923
 


                7           8           9          10          11          12
             1.00000     1.00000     1.00000     1.00000     1.00001     1.00022
 


               13          14          15          16          17
             1.00415     1.10541     2.92643     3.22082     4.81699
 


 LAMBDA FOR LMQA STEP: 0.00

  |TANGENTIAL STEP| =   0.179705  |PARALLEL STEP| =   0.001874


 STEP IN NORMAL COORDINATES

              1          2          3          4          5          6
          -0.024589   0.108096   0.001167  -0.039740   0.009028  -0.015504

              7          8          9         10         11         12
          -0.018265   0.000648  -0.002541  -0.006312   0.000489   0.056332

             13         14         15         16         17         18
           0.102592  -0.000929  -0.023464  -0.058940   0.000270   0.001069

 DISPLACEMENT STEP IN ANGSTROM

  NO.  ATOM        X             Y             Z

    1  N       -0.011302      0.050778      0.000504
    2  N       -0.010073     -0.015390     -0.000282
    3  N        0.002816     -0.010438      0.000217
    4  C        0.015691      0.005273     -0.000157
    5  H        0.032593      0.024218     -0.000578
    6  H       -0.025404     -0.049566      0.000228
    7  C       -0.008947     -0.025850      0.000014
    8  N        0.010385      0.000905     -0.000212


 ACTIVE CARTESIAN DISPLACEMENT STEP

              1          2          3          4          5          6
          -0.024589   0.108096   0.001167  -0.039740   0.009028  -0.015504

              7          8          9         10         11         12
          -0.018265   0.000648  -0.002541  -0.006312   0.000489   0.056332

             13         14         15         16         17         18
           0.102592  -0.000929  -0.023464  -0.058940   0.000270   0.001069
 
 PREDICTED ENERGY CHANGE: -0.000030538
 
 INTERPOLATION DISTANCE: 8.6177889530


 COORDINATES OF OPTIMIZATION STEP 30 IN ANGSTROM

  NO.  ATOM        X              Y              Z        Z-ATOM   MASS   TYPE

    1  N         0.843443       1.670408       0.004993       7    14.007  QM
    2  N         1.966292       1.639792      -0.003312       7    14.007  QM
    3  N        -2.049456       0.042425      -0.002801       7    14.007  QM
    4  C        -2.934947       0.808664       0.001796       6    12.011  QM
    5  H        -3.738873       1.527336       0.006068       1     1.008  QM
    6  H        -0.334628      -1.242757      -0.003600       1     1.008  QM
    7  C         0.572218      -1.852313      -0.001521       6    12.011  QM
    8  N         1.540020      -2.519213       0.000895       7    14.007  QM


 
 NEW SCF-ENERGY CALCULATED IN 13 CYCLES
 

 TOTAL ENERGY    =       -296.040692433

 ENERGY CHANGE =         -0.000045968
 ENERGY RATIO  =          1.505266633
 TRUST RADIUS  =          0.300000000
 
 BFGS DELTA*GAMMA: 0.490E-04
 
 BFGS DELTA*DE2*DELTA: 0.665E-04
 
 *** ENTERING OPTIMIZATION CYCLE: 31 ***
 

 PROJECTED CARTESIAN GRADIENTS IN A.U.

  NO.  ATOM        X             Y             Z

    1  N       -0.003044     -0.000452      0.000014
    2  N        0.002703     -0.000284     -0.000017
    3  N        0.000295      0.000520     -0.000007
    4  C       -0.002211      0.001201      0.000012
    5  H        0.002561     -0.001827     -0.000011
    6  H       -0.000429      0.000084     -0.000004
    7  C        0.000663      0.000471     -0.000002
    8  N        0.000908     -0.000865      0.000004


 ACTIVE CARTESIAN GRADIENTS

              1          2          3          4          5          6
          -0.003515  -0.000322   0.000021   0.002097  -0.000429   0.000275

              7          8          9         10         11         12
           0.000475  -0.000011  -0.002941   0.000474   0.000013   0.002562

             13         14         15         16         17         18
          -0.001416  -0.000002  -0.000803  -0.000166  -0.000002  -0.000637


 FULL LOCAL GRADIENT

              1          2          3          4          5          6
           0.000255   0.000576   0.000035   0.004048  -0.000226   0.000234

              7          8          9         10         11         12
           0.000695  -0.000011  -0.002626  -0.000218   0.000014   0.002904

             13         14         15         16         17         18
          -0.001420  -0.000002  -0.000841  -0.000186  -0.000002  -0.000593


 TANGENTIAL LOCAL GRADIENTS IN A.U.

              1          2          3          4          5          6
           0.000576   0.000035   0.004048  -0.000226   0.000234   0.000695

              7          8          9         10         11         12
          -0.000011  -0.002626  -0.000218   0.000014   0.002904  -0.001420

             13         14         15         16         17
          -0.000002  -0.000841  -0.000186  -0.000002  -0.000593

 COSANG =         0.706767157
 
 RMSQ FORCE :   0.0014512  MAXIMUM :   0.0003000  CONVERGED : NO
 MAX FORCE  :   0.0040480  MAXIMUM :   0.0004500  CONVERGED : NO
 RMSQ FORCE6:   0.0009308  MAXIMUM6:   0.0003000  CONVERGED : NO
 MAX FORCE6 :   0.0027414  MAXIMUM6:   0.0004500  CONVERGED : NO
 RMSQ DR    :   0.0423591  MAXIMUM :   0.0012000  CONVERGED : NO
 MAX DR     :   0.1080960  MAXIMUM :   0.0018000  CONVERGED : NO
 


 HESSIAN EIGENVALUES


                1           2           3           4           5           6
             0.00124     0.01316     0.08555     0.11265     0.36077     0.88648
 


                7           8           9          10          11          12
             1.00000     1.00000     1.00000     1.00000     1.00001     1.00022
 


               13          14          15          16          17
             1.00114     1.01452     2.93943     3.26724     5.07717
 


 LAMBDA FOR LMQA STEP: 0.00

  |TANGENTIAL STEP| =   0.184503  |PARALLEL STEP| =   0.001975


 STEP IN NORMAL COORDINATES

              1          2          3          4          5          6
           0.008371   0.107742   0.001358  -0.005883   0.016336   0.006000

              7          8          9         10         11         12
          -0.038437   0.000871   0.037150  -0.013792   0.000738   0.081306

             13         14         15         16         17         18
           0.091219  -0.001152  -0.039982  -0.049467   0.000311  -0.000159

 DISPLACEMENT STEP IN ANGSTROM

  NO.  ATOM        X             Y             Z

    1  N        0.003836      0.051421      0.000587
    2  N       -0.000474     -0.007381     -0.000341
    3  N        0.004134     -0.024653      0.000299
    4  C        0.019084     -0.006819     -0.000196
    5  H        0.036708      0.013600     -0.000782
    6  H       -0.037977     -0.042518      0.000248
    7  C       -0.023073     -0.018063     -0.000000
    8  N       -0.003461      0.011411     -0.000220


 ACTIVE CARTESIAN DISPLACEMENT STEP

              1          2          3          4          5          6
           0.008371   0.107742   0.001358  -0.005883   0.016336   0.006000

              7          8          9         10         11         12
          -0.038437   0.000871   0.037150  -0.013792   0.000738   0.081306

             13         14         15         16         17         18
           0.091219  -0.001152  -0.039982  -0.049467   0.000311  -0.000159
 
 PREDICTED ENERGY CHANGE: -0.000049955
 
 INTERPOLATION DISTANCE: 8.6177889530


 COORDINATES OF OPTIMIZATION STEP 31 IN ANGSTROM

  NO.  ATOM        X              Y              Z        Z-ATOM   MASS   TYPE

    1  N         0.847279       1.721830       0.005579       7    14.007  QM
    2  N         1.965818       1.632411      -0.003653       7    14.007  QM
    3  N        -2.045322       0.017772      -0.002502       7    14.007  QM
    4  C        -2.915863       0.801845       0.001601       6    12.011  QM
    5  H        -3.702165       1.540936       0.005286       1     1.008  QM
    6  H        -0.372604      -1.285275      -0.003351       1     1.008  QM
    7  C         0.549145      -1.870376      -0.001521       6    12.011  QM
    8  N         1.536559      -2.507802       0.000675       7    14.007  QM


 
 NEW SCF-ENERGY CALCULATED IN 15 CYCLES
 

 TOTAL ENERGY    =       -296.040749740

 ENERGY CHANGE =         -0.000057307
 ENERGY RATIO  =          1.147174709
 TRUST RADIUS  =          0.300000000
 
 BFGS DELTA*GAMMA: 0.777E-04
 
 BFGS DELTA*DE2*DELTA: 0.927E-04
 
 *** ENTERING OPTIMIZATION CYCLE: 32 ***
 

 PROJECTED CARTESIAN GRADIENTS IN A.U.

  NO.  ATOM        X             Y             Z

    1  N        0.000266     -0.000468     -0.000009
    2  N       -0.000426     -0.000155      0.000006
    3  N        0.001819     -0.000582     -0.000015
    4  C       -0.003128      0.001712      0.000020
    5  H        0.002189     -0.001381     -0.000011
    6  H       -0.000088     -0.000489     -0.000001
    7  C       -0.000152      0.000924     -0.000005
    8  N        0.000814     -0.000735      0.000006


 ACTIVE CARTESIAN GRADIENTS

              1          2          3          4          5          6
           0.000308  -0.000537  -0.000011  -0.000373  -0.000331   0.002165

              7          8          9         10         11         12
          -0.000672  -0.000020  -0.003423   0.000562   0.000017   0.002232

             13         14         15         16         17         18
          -0.001039  -0.000001  -0.000269  -0.000720   0.000002  -0.001197


 FULL LOCAL GRADIENT

              1          2          3          4          5          6
           0.000128  -0.000605  -0.000011  -0.000330  -0.000202   0.002132

              7          8          9         10         11         12
          -0.000280  -0.000021  -0.003359   0.000004   0.000018   0.002510

             13         14         15         16         17         18
          -0.001048  -0.000002  -0.000333  -0.000703   0.000002  -0.001201


 TANGENTIAL LOCAL GRADIENTS IN A.U.

              1          2          3          4          5          6
          -0.000605  -0.000011  -0.000330  -0.000202   0.002132  -0.000280

              7          8          9         10         11         12
          -0.000021  -0.003359   0.000004   0.000018   0.002510  -0.001048

             13         14         15         16         17
          -0.000002  -0.000333  -0.000703   0.000002  -0.001201

 COSANG =         0.571380051
 
 RMSQ FORCE :   0.0012336  MAXIMUM :   0.0003000  CONVERGED : NO
 MAX FORCE  :   0.0033586  MAXIMUM :   0.0004500  CONVERGED : NO
 RMSQ FORCE6:   0.0005891  MAXIMUM6:   0.0003000  CONVERGED : NO
 MAX FORCE6 :   0.0017255  MAXIMUM6:   0.0004500  CONVERGED : NO
 RMSQ DR    :   0.0434903  MAXIMUM :   0.0012000  CONVERGED : NO
 MAX DR     :   0.1077420  MAXIMUM :   0.0018000  CONVERGED : NO
 


 HESSIAN EIGENVALUES


                1           2           3           4           5           6
             0.00170     0.01553     0.08530     0.10709     0.36095     0.73937
 


                7           8           9          10          11          12
             1.00000     1.00000     1.00000     1.00000     1.00000     1.00016
 


               13          14          15          16          17
             1.00127     1.02071     2.94311     3.18399     5.16629
 


 LAMBDA FOR LMQA STEP: 0.00

  |TANGENTIAL STEP| =   0.048053  |PARALLEL STEP| =   0.000134


 STEP IN NORMAL COORDINATES

              1          2          3          4          5          6
           0.000761   0.028476   0.000354  -0.003514   0.004897  -0.002543

              7          8          9         10         11         12
          -0.014164   0.000216   0.012111   0.001923   0.000188   0.018939

             13         14         15         16         17         18
           0.024503  -0.000287  -0.007633  -0.009286   0.000094  -0.000017

 DISPLACEMENT STEP IN ANGSTROM

  NO.  ATOM        X             Y             Z

    1  N        0.000348      0.013553      0.000153
    2  N       -0.000741     -0.001981     -0.000087
    3  N       -0.000268     -0.007843      0.000073
    4  C        0.007601      0.000598     -0.000049
    5  H        0.007539      0.002847     -0.000196
    6  H       -0.008522     -0.010128      0.000069
    7  C       -0.006508     -0.006509     -0.000006
    8  N       -0.000087      0.003698     -0.000054


 ACTIVE CARTESIAN DISPLACEMENT STEP

              1          2          3          4          5          6
           0.000761   0.028476   0.000354  -0.003514   0.004897  -0.002543

              7          8          9         10         11         12
          -0.014164   0.000216   0.012111   0.001923   0.000188   0.018939

             13         14         15         16         17         18
           0.024503  -0.000287  -0.007633  -0.009286   0.000094  -0.000017
 
 PREDICTED ENERGY CHANGE: -0.000012955
 
 INTERPOLATION DISTANCE: 8.6177889530


 COORDINATES OF OPTIMIZATION STEP 32 IN ANGSTROM

  NO.  ATOM        X              Y              Z        Z-ATOM   MASS   TYPE

    1  N         0.847627       1.735383       0.005732       7    14.007  QM
    2  N         1.965077       1.630430      -0.003740       7    14.007  QM
    3  N        -2.045591       0.009929      -0.002429       7    14.007  QM
    4  C        -2.908262       0.802443       0.001552       6    12.011  QM
    5  H        -3.694626       1.543783       0.005091       1     1.008  QM
    6  H        -0.381127      -1.295402      -0.003283       1     1.008  QM
    7  C         0.542637      -1.876885      -0.001527       6    12.011  QM
    8  N         1.536472      -2.504105       0.000621       7    14.007  QM


 
 NEW SCF-ENERGY CALCULATED IN 16 CYCLES
 

 TOTAL ENERGY    =       -296.040771106

 ENERGY CHANGE =         -0.000021366
 ENERGY RATIO  =          1.649240933
 TRUST RADIUS  =          0.300000000
 
 BFGS DELTA*GAMMA: 0.132E-04
 
 BFGS DELTA*DE2*DELTA: 0.264E-04
 
 *** ENTERING OPTIMIZATION CYCLE: 33 ***
 

 PROJECTED CARTESIAN GRADIENTS IN A.U.

  NO.  ATOM        X             Y             Z

    1  N       -0.000463     -0.000329     -0.000002
    2  N        0.000203     -0.000144      0.000000
    3  N        0.001428     -0.000533     -0.000013
    4  C       -0.001821      0.001155      0.000018
    5  H        0.001148     -0.000720     -0.000008
    6  H        0.000087     -0.000434      0.000000
    7  C       -0.000508      0.000747     -0.000006
    8  N        0.000659     -0.000446      0.000007


 ACTIVE CARTESIAN GRADIENTS

              1          2          3          4          5          6
          -0.000537  -0.000337  -0.000003   0.000081  -0.000231   0.001635

              7          8          9         10         11         12
          -0.000655  -0.000018  -0.001942   0.000416   0.000015   0.001218

             13         14         15         16         17         18
          -0.000486   0.000001   0.000042  -0.000537   0.000004  -0.001149


 FULL LOCAL GRADIENT

              1          2          3          4          5          6
          -0.000021  -0.000153   0.000000   0.000540  -0.000075   0.001601

              7          8          9         10         11         12
          -0.000272  -0.000019  -0.002071   0.000224   0.000015   0.001302

             13         14         15         16         17         18
          -0.000430   0.000001  -0.000074  -0.000495   0.000003  -0.001188


 TANGENTIAL LOCAL GRADIENTS IN A.U.

              1          2          3          4          5          6
          -0.000153   0.000000   0.000540  -0.000075   0.001601  -0.000272

              7          8          9         10         11         12
          -0.000019  -0.002071   0.000224   0.000015   0.001302  -0.000430

             13         14         15         16         17
           0.000001  -0.000074  -0.000495   0.000003  -0.001188

 COSANG =         0.949190223
 
 RMSQ FORCE :   0.0007985  MAXIMUM :   0.0003000  CONVERGED : NO
 MAX FORCE  :   0.0020712  MAXIMUM :   0.0004500  CONVERGED : NO
 RMSQ FORCE6:   0.0003854  MAXIMUM6:   0.0003000  CONVERGED : NO
 MAX FORCE6 :   0.0011785  MAXIMUM6:   0.0004500  CONVERGED : NO
 RMSQ DR    :   0.0113262  MAXIMUM :   0.0012000  CONVERGED : NO
 MAX DR     :   0.0284756  MAXIMUM :   0.0018000  CONVERGED : NO
 


 HESSIAN EIGENVALUES


                1           2           3           4           5           6
             0.00204     0.01456     0.07065     0.09465     0.36131     0.60508
 


                7           8           9          10          11          12
             0.99872     1.00000     1.00000     1.00000     1.00000     1.00001
 


               13          14          15          16          17
             1.00087     1.02009     2.62861     3.00390     5.21878
 


 LAMBDA FOR LMQA STEP: 0.00

  |TANGENTIAL STEP| =   0.031270  |PARALLEL STEP| =   0.000057


 STEP IN NORMAL COORDINATES

              1          2          3          4          5          6
           0.008731   0.011816   0.000196   0.006908   0.004780   0.000821

              7          8          9         10         11         12
          -0.013431   0.000148   0.016609   0.003575   0.000123   0.011572

             13         14         15         16         17         18
           0.007659  -0.000164  -0.005294   0.000897   0.000055   0.000455

 DISPLACEMENT STEP IN ANGSTROM

  NO.  ATOM        X             Y             Z

    1  N        0.003985      0.005839      0.000085
    2  N        0.002009      0.001569     -0.000050
    3  N       -0.001278     -0.007813      0.000051
    4  C        0.005558     -0.001207     -0.000035
    5  H        0.002050     -0.002180     -0.000122
    6  H       -0.005866     -0.001777      0.000036
    7  C       -0.006404     -0.002208     -0.000006
    8  N       -0.002909      0.004629     -0.000024


 ACTIVE CARTESIAN DISPLACEMENT STEP

              1          2          3          4          5          6
           0.008731   0.011816   0.000196   0.006908   0.004780   0.000821

              7          8          9         10         11         12
          -0.013431   0.000148   0.016609   0.003575   0.000123   0.011572

             13         14         15         16         17         18
           0.007659  -0.000164  -0.005294   0.000897   0.000055   0.000455
 
 PREDICTED ENERGY CHANGE: -0.000010430
 
 INTERPOLATION DISTANCE: 8.6177889530


 COORDINATES OF OPTIMIZATION STEP 33 IN ANGSTROM

  NO.  ATOM        X              Y              Z        Z-ATOM   MASS   TYPE

    1  N         0.851611       1.741222       0.005817       7    14.007  QM
    2  N         1.967086       1.631999      -0.003790       7    14.007  QM
    3  N        -2.046868       0.002116      -0.002378       7    14.007  QM
    4  C        -2.902704       0.801236       0.001516       6    12.011  QM
    5  H        -3.692576       1.541603       0.004969       1     1.008  QM
    6  H        -0.386992      -1.297180      -0.003247       1     1.008  QM
    7  C         0.536233      -1.879093      -0.001534       6    12.011  QM
    8  N         1.533563      -2.499476       0.000597       7    14.007  QM


 
 NEW SCF-ENERGY CALCULATED IN 14 CYCLES
 

 TOTAL ENERGY    =       -296.040774809

 ENERGY CHANGE =         -0.000003703
 ENERGY RATIO  =          0.355005032
 TRUST RADIUS  =          0.300000000
 
 BFGS DELTA*GAMMA: 0.329E-04
 
 BFGS DELTA*DE2*DELTA: 0.205E-04
 
 *** ENTERING OPTIMIZATION CYCLE: 34 ***
 

 PROJECTED CARTESIAN GRADIENTS IN A.U.

  NO.  ATOM        X             Y             Z

    1  N        0.003696     -0.000639     -0.000038
    2  N       -0.004080      0.000335      0.000036
    3  N        0.000450     -0.000055     -0.000009
    4  C        0.000290      0.000020      0.000011
    5  H       -0.000103      0.000046     -0.000003
    6  H        0.000313     -0.000295      0.000002
    7  C        0.000195     -0.000160     -0.000005
    8  N       -0.000572      0.000555      0.000005


 ACTIVE CARTESIAN GRADIENTS

              1          2          3          4          5          6
           0.004288  -0.000945  -0.000051  -0.003401   0.000250   0.000394

              7          8          9         10         11         12
          -0.000169  -0.000011   0.000400   0.000038   0.000010   0.000004

             13         14         15         16         17         18
           0.000138   0.000003   0.000422  -0.000253   0.000005   0.000712


 FULL LOCAL GRADIENT

              1          2          3          4          5          6
          -0.000663  -0.002251  -0.000069  -0.005058   0.000417   0.000371

              7          8          9         10         11         12
           0.000032  -0.000012   0.000168   0.000277   0.000009  -0.000157

             13         14         15         16         17         18
           0.000292   0.000003   0.000219  -0.000174   0.000005   0.000571


 TANGENTIAL LOCAL GRADIENTS IN A.U.

              1          2          3          4          5          6
          -0.002251  -0.000069  -0.005058   0.000417   0.000371   0.000032

              7          8          9         10         11         12
          -0.000012   0.000168   0.000277   0.000009  -0.000157   0.000292

             13         14         15         16         17
           0.000003   0.000219  -0.000174   0.000005   0.000571

 COSANG =        -0.165318223
 
 RMSQ FORCE :   0.0013630  MAXIMUM :   0.0003000  CONVERGED : NO
 MAX FORCE  :   0.0050576  MAXIMUM :   0.0004500  CONVERGED : NO
 RMSQ FORCE6:   0.0004467  MAXIMUM6:   0.0003000  CONVERGED : NO
 MAX FORCE6 :   0.0024534  MAXIMUM6:   0.0004500  CONVERGED : NO
 RMSQ DR    :   0.0073705  MAXIMUM :   0.0012000  CONVERGED : NO
 MAX DR     :   0.0166091  MAXIMUM :   0.0018000  CONVERGED : NO
 


 HESSIAN EIGENVALUES


                1           2           3           4           5           6
             0.00179     0.02199     0.07312     0.09352     0.35975     0.62687
 


                7           8           9          10          11          12
             0.99685     1.00000     1.00000     1.00000     1.00000     1.00001
 


               13          14          15          16          17
             1.00059     1.07826     2.57276     3.00163     6.14068
 


 LAMBDA FOR LMQA STEP: 0.00

  |TANGENTIAL STEP| =   0.047410  |PARALLEL STEP| =   0.000130


 STEP IN NORMAL COORDINATES

              1          2          3          4          5          6
          -0.005334   0.029502   0.000340  -0.008946   0.002560  -0.004483

              7          8          9         10         11         12
          -0.009060   0.000204   0.004020  -0.001314   0.000142   0.017014

             13         14         15         16         17         18
           0.024916  -0.000269  -0.007679  -0.013141   0.000070  -0.000215

 DISPLACEMENT STEP IN ANGSTROM

  NO.  ATOM        X             Y             Z

    1  N       -0.002433      0.013881      0.000147
    2  N       -0.002102     -0.003951     -0.000083
    3  N        0.000204     -0.004768      0.000070
    4  C        0.006009      0.001302     -0.000051
    5  H        0.008906      0.005074     -0.000168
    6  H       -0.007426     -0.011670      0.000061
    7  C       -0.003362     -0.006234      0.000004
    8  N        0.001484      0.001175     -0.000060


 ACTIVE CARTESIAN DISPLACEMENT STEP

              1          2          3          4          5          6
          -0.005334   0.029502   0.000340  -0.008946   0.002560  -0.004483

              7          8          9         10         11         12
          -0.009060   0.000204   0.004020  -0.001314   0.000142   0.017014

             13         14         15         16         17         18
           0.024916  -0.000269  -0.007679  -0.013141   0.000070  -0.000215
 
 PREDICTED ENERGY CHANGE: -0.000007294
 
 INTERPOLATION DISTANCE: 8.6177889530


 COORDINATES OF OPTIMIZATION STEP 34 IN ANGSTROM

  NO.  ATOM        X              Y              Z        Z-ATOM   MASS   TYPE

    1  N         0.849178       1.755103       0.005964       7    14.007  QM
    2  N         1.964983       1.628048      -0.003873       7    14.007  QM
    3  N        -2.046665      -0.002652      -0.002308       7    14.007  QM
    4  C        -2.896694       0.802538       0.001465       6    12.011  QM
    5  H        -3.683670       1.546676       0.004801       1     1.008  QM
    6  H        -0.394419      -1.308849      -0.003186       1     1.008  QM
    7  C         0.532871      -1.885327      -0.001530       6    12.011  QM
    8  N         1.535047      -2.498301       0.000537       7    14.007  QM


 
 NEW SCF-ENERGY CALCULATED IN 11 CYCLES
 

 TOTAL ENERGY    =       -296.040779330

 ENERGY CHANGE =         -0.000004522
 ENERGY RATIO  =          0.619894820
 TRUST RADIUS  =          0.300000000
 
 BFGS DELTA*GAMMA: 0.274E-04
 
 BFGS DELTA*DE2*DELTA: 0.153E-04
 
 *** ENTERING OPTIMIZATION CYCLE: 35 ***
 

 PROJECTED CARTESIAN GRADIENTS IN A.U.

  NO.  ATOM        X             Y             Z

    1  N       -0.002259      0.000013      0.000014
    2  N        0.001805     -0.000252     -0.000015
    3  N        0.000192      0.000093     -0.000008
    4  C        0.000754     -0.000194      0.000010
    5  H       -0.000422      0.000243     -0.000002
    6  H       -0.000029     -0.000138      0.000001
    7  C        0.000065     -0.000131     -0.000005
    8  N       -0.000376      0.000418      0.000005


 ACTIVE CARTESIAN GRADIENTS

              1          2          3          4          5          6
          -0.002623   0.000159   0.000019   0.001262  -0.000165   0.000049

              7          8          9         10         11         12
          -0.000019  -0.000011   0.000853  -0.000011   0.000009  -0.000332

             13         14         15         16         17         18
           0.000293   0.000005   0.000075  -0.000088   0.000005   0.000457


 FULL LOCAL GRADIENT

              1          2          3          4          5          6
          -0.000454   0.001013   0.000031   0.002694   0.000053   0.000011

              7          8          9         10         11         12
           0.000251  -0.000011   0.000530   0.000368   0.000008  -0.000568

             13         14         15         16         17         18
           0.000487   0.000005  -0.000108  -0.000032   0.000005   0.000359


 TANGENTIAL LOCAL GRADIENTS IN A.U.

              1          2          3          4          5          6
           0.001013   0.000031   0.002694   0.000053   0.000011   0.000251

              7          8          9         10         11         12
          -0.000011   0.000530   0.000368   0.000008  -0.000568   0.000487

             13         14         15         16         17
           0.000005  -0.000108  -0.000032   0.000005   0.000359

 COSANG =        -0.882690575
 
 RMSQ FORCE :   0.0007462  MAXIMUM :   0.0003000  CONVERGED : NO
 MAX FORCE  :   0.0026936  MAXIMUM :   0.0004500  CONVERGED : NO
 RMSQ FORCE6:   0.0004778  MAXIMUM6:   0.0003000  CONVERGED : NO
 MAX FORCE6 :   0.0012876  MAXIMUM6:   0.0004500  CONVERGED : NO
 RMSQ DR    :   0.0111746  MAXIMUM :   0.0012000  CONVERGED : NO
 MAX DR     :   0.0295023  MAXIMUM :   0.0018000  CONVERGED : NO
 


 HESSIAN EIGENVALUES


                1           2           3           4           5           6
             0.00272     0.02863     0.07129     0.09377     0.36124     0.61803
 


                7           8           9          10          11          12
             0.95341     1.00000     1.00000     1.00000     1.00000     1.00000
 


               13          14          15          16          17
             1.00032     1.06993     2.57444     3.00231     6.80049
 


 LAMBDA FOR LMQA STEP: 0.00

  |TANGENTIAL STEP| =   0.034063  |PARALLEL STEP| =   0.000067


 STEP IN NORMAL COORDINATES

              1          2          3          4          5          6
           0.001634  -0.020642  -0.000245   0.004675  -0.002728   0.002318

              7          8          9         10         11         12
           0.008514  -0.000143  -0.006068  -0.000165  -0.000127  -0.012851

             13         14         15         16         17         18
          -0.017557   0.000201   0.006031   0.008807  -0.000060  -0.000011

 DISPLACEMENT STEP IN ANGSTROM

  NO.  ATOM        X             Y             Z

    1  N        0.000745     -0.009767     -0.000106
    2  N        0.001112      0.002106      0.000060
    3  N       -0.000094      0.004579     -0.000049
    4  C       -0.005006     -0.000670      0.000032
    5  H       -0.005854     -0.002822      0.000133
    6  H        0.005952      0.008120     -0.000046
    7  C        0.003368      0.004331      0.000001
    8  N       -0.000272     -0.001731      0.000040


 ACTIVE CARTESIAN DISPLACEMENT STEP

              1          2          3          4          5          6
           0.001634  -0.020642  -0.000245   0.004675  -0.002728   0.002318

              7          8          9         10         11         12
           0.008514  -0.000143  -0.006068  -0.000165  -0.000127  -0.012851

             13         14         15         16         17         18
          -0.017557   0.000201   0.006031   0.008807  -0.000060  -0.000011
 
 PREDICTED ENERGY CHANGE: -0.000003860
 
 INTERPOLATION DISTANCE: 8.6177889530


 COORDINATES OF OPTIMIZATION STEP 35 IN ANGSTROM

  NO.  ATOM        X              Y              Z        Z-ATOM   MASS   TYPE

    1  N         0.849923       1.745336       0.005858       7    14.007  QM
    2  N         1.966095       1.630155      -0.003813       7    14.007  QM
    3  N        -2.046758       0.001927      -0.002357       7    14.007  QM
    4  C        -2.901700       0.801868       0.001497       6    12.011  QM
    5  H        -3.689524       1.543854       0.004934       1     1.008  QM
    6  H        -0.388467      -1.300729      -0.003232       1     1.008  QM
    7  C         0.536239      -1.880995      -0.001528       6    12.011  QM
    8  N         1.534774      -2.500032       0.000577       7    14.007  QM


 
 NEW SCF-ENERGY CALCULATED IN 19 CYCLES
 

 TOTAL ENERGY    =       -296.040781259

 ENERGY CHANGE =         -0.000001928
 ENERGY RATIO  =          0.499575870
 TRUST RADIUS  =          0.300000000
 
 BFGS DELTA*GAMMA: 0.776E-05
 
 BFGS DELTA*DE2*DELTA: 0.759E-05
 
 *** ENTERING OPTIMIZATION CYCLE: 36 ***
 

 PROJECTED CARTESIAN GRADIENTS IN A.U.

  NO.  ATOM        X             Y             Z

    1  N        0.000217     -0.000310     -0.000008
    2  N       -0.000596     -0.000009      0.000006
    3  N        0.000206      0.000210     -0.000007
    4  C        0.000291     -0.000074      0.000010
    5  H        0.000127     -0.000121     -0.000004
    6  H        0.000081     -0.000206      0.000001
    7  C       -0.000128      0.000082     -0.000005
    8  N       -0.000034      0.000188      0.000005


 ACTIVE CARTESIAN GRADIENTS

              1          2          3          4          5          6
           0.000252  -0.000359  -0.000010  -0.000614  -0.000028   0.000107

              7          8          9         10         11         12
           0.000134  -0.000010   0.000326   0.000017   0.000009   0.000234

             13         14         15         16         17         18
           0.000038   0.000003   0.000147  -0.000174   0.000004  -0.000025


 FULL LOCAL GRADIENT

              1          2          3          4          5          6
          -0.000375  -0.000421  -0.000011  -0.000469   0.000156   0.000077

              7          8          9         10         11         12
           0.000327  -0.000010   0.000155   0.000198   0.000009   0.000094

             13         14         15         16         17         18
           0.000198   0.000003  -0.000038  -0.000113   0.000004  -0.000118


 TANGENTIAL LOCAL GRADIENTS IN A.U.

              1          2          3          4          5          6
          -0.000421  -0.000011  -0.000469   0.000156   0.000077   0.000327

              7          8          9         10         11         12
          -0.000010   0.000155   0.000198   0.000009   0.000094   0.000198

             13         14         15         16         17
           0.000003  -0.000038  -0.000113   0.000004  -0.000118

 COSANG =        -0.568394178
 
 RMSQ FORCE :   0.0001991  MAXIMUM :   0.0003000  CONVERGED :YES
 MAX FORCE  :   0.0004693  MAXIMUM :   0.0004500  CONVERGED : NO
 RMSQ FORCE6:   0.0009645  MAXIMUM6:   0.0003000  CONVERGED : NO
 MAX FORCE6 :   0.0031535  MAXIMUM6:   0.0004500  CONVERGED : NO
 RMSQ DR    :   0.0080286  MAXIMUM :   0.0012000  CONVERGED : NO
 MAX DR     :   0.0206423  MAXIMUM :   0.0018000  CONVERGED : NO
 


 HESSIAN EIGENVALUES


                1           2           3           4           5           6
             0.00270     0.02566     0.07285     0.09340     0.36168     0.62983
 


                7           8           9          10          11          12
             0.93682     1.00000     1.00000     1.00000     1.00000     1.00000
 


               13          14          15          16          17
             1.00032     1.08995     2.55956     3.01755     7.16046
 


 LAMBDA FOR LMQA STEP: 0.00

  |TANGENTIAL STEP| =   0.002175  |PARALLEL STEP| =   0.000000


 STEP IN NORMAL COORDINATES

              1          2          3          4          5          6
           0.000868   0.000088   0.000010   0.001236   0.000096   0.000158

              7          8          9         10         11         12
          -0.000782   0.000015   0.000762  -0.000099  -0.000006   0.000166

             13         14         15         16         17         18
          -0.000932  -0.000007  -0.000489   0.000255  -0.000005   0.000070

 DISPLACEMENT STEP IN ANGSTROM

  NO.  ATOM        X             Y             Z

    1  N        0.000396      0.000064      0.000004
    2  N        0.000402      0.000191     -0.000003
    3  N       -0.000200     -0.000499      0.000006
    4  C        0.000015     -0.000197     -0.000007
    5  H       -0.000086     -0.000365     -0.000001
    6  H       -0.000251      0.000342     -0.000001
    7  C       -0.000137      0.000363      0.000003
    8  N       -0.000395      0.000096     -0.000003


 ACTIVE CARTESIAN DISPLACEMENT STEP

              1          2          3          4          5          6
           0.000868   0.000088   0.000010   0.001236   0.000096   0.000158

              7          8          9         10         11         12
          -0.000782   0.000015   0.000762  -0.000099  -0.000006   0.000166

             13         14         15         16         17         18
          -0.000932  -0.000007  -0.000489   0.000255  -0.000005   0.000070
 
 PREDICTED ENERGY CHANGE: -0.000000266
 
 INTERPOLATION DISTANCE: 8.6177889530
 
 *** SCFTOL TIGHTEN TO 0.100E-08 ***
 
 *** CDFTOL TIGHTEN TO 0.500E-05 ***


 COORDINATES OF OPTIMIZATION STEP 36 IN ANGSTROM

  NO.  ATOM        X              Y              Z        Z-ATOM   MASS   TYPE

    1  N         0.850319       1.745400       0.005862       7    14.007  QM
    2  N         1.966497       1.630346      -0.003817       7    14.007  QM
    3  N        -2.046959       0.001428      -0.002351       7    14.007  QM
    4  C        -2.901685       0.801672       0.001490       6    12.011  QM
    5  H        -3.689610       1.543489       0.004933       1     1.008  QM
    6  H        -0.388718      -1.300387      -0.003233       1     1.008  QM
    7  C         0.536102      -1.880633      -0.001525       6    12.011  QM
    8  N         1.534380      -2.499936       0.000574       7    14.007  QM


 
 NEW SCF-ENERGY CALCULATED IN 9 CYCLES
 

 TOTAL ENERGY    =       -296.040781809

 ENERGY CHANGE =         -0.000000551
 ENERGY RATIO  =          2.072172005
 TRUST RADIUS  =          0.300000000
 
 BFGS DELTA*GAMMA: 0.855E-07
 
 BFGS DELTA*DE2*DELTA: 0.532E-06
 
 *** ENTERING OPTIMIZATION CYCLE: 37 ***
 

 PROJECTED CARTESIAN GRADIENTS IN A.U.

  NO.  ATOM        X             Y             Z

    1  N        0.000233     -0.000311     -0.000008
    2  N       -0.000618     -0.000008      0.000007
    3  N        0.000311      0.000095     -0.000007
    4  C        0.000171      0.000062      0.000010
    5  H        0.000140     -0.000153     -0.000003
    6  H        0.000034     -0.000186      0.000000
    7  C        0.000097     -0.000037     -0.000004
    8  N       -0.000222      0.000291      0.000004


 ACTIVE CARTESIAN GRADIENTS

              1          2          3          4          5          6
           0.000271  -0.000361  -0.000011  -0.000634  -0.000026   0.000229

              7          8          9         10         11         12
           0.000001  -0.000010   0.000186   0.000086   0.000009   0.000253

             13         14         15         16         17         18
           0.000008   0.000003   0.000092  -0.000165   0.000003   0.000307


 FULL LOCAL GRADIENT

              1          2          3          4          5          6
          -0.000422  -0.000428  -0.000011  -0.000495   0.000160   0.000199

              7          8          9         10         11         12
           0.000223  -0.000010  -0.000008   0.000260   0.000008   0.000123

             13         14         15         16         17         18
           0.000162   0.000003  -0.000083  -0.000109   0.000003   0.000213


 TANGENTIAL LOCAL GRADIENTS IN A.U.

              1          2          3          4          5          6
          -0.000428  -0.000011  -0.000495   0.000160   0.000199   0.000223

              7          8          9         10         11         12
          -0.000010  -0.000008   0.000260   0.000008   0.000123   0.000162

             13         14         15         16         17
           0.000003  -0.000083  -0.000109   0.000003   0.000213

 COSANG =         0.877769819
 
 RMSQ FORCE :   0.0002053  MAXIMUM :   0.0003000  CONVERGED :YES
 MAX FORCE  :   0.0004948  MAXIMUM :   0.0004500  CONVERGED : NO
 RMSQ FORCE6:   0.0007800  MAXIMUM6:   0.0003000  CONVERGED : NO
 MAX FORCE6 :   0.0026960  MAXIMUM6:   0.0004500  CONVERGED : NO
 RMSQ DR    :   0.0005126  MAXIMUM :   0.0012000  CONVERGED :YES
 MAX DR     :   0.0012359  MAXIMUM :   0.0018000  CONVERGED :YES
 


 HESSIAN EIGENVALUES


                1           2           3           4           5           6
             0.00269     0.00682     0.07160     0.11954     0.27451     0.40616
 


                7           8           9          10          11          12
             0.63361     1.00000     1.00000     1.00000     1.00000     1.00001
 


               13          14          15          16          17
             1.00117     1.06908     2.54685     4.79683     6.73810
 


 LAMBDA FOR LMQA STEP: 0.00

  |TANGENTIAL STEP| =   0.028030  |PARALLEL STEP| =   0.000046


 STEP IN NORMAL COORDINATES

              1          2          3          4          5          6
           0.011352   0.001588   0.000135   0.016402   0.000898   0.003034

              7          8          9         10         11         12
          -0.008602   0.000206   0.009971  -0.003370  -0.000082   0.003169

             13         14         15         16         17         18
          -0.010817  -0.000081  -0.004829   0.006326  -0.000069  -0.000120

 DISPLACEMENT STEP IN ANGSTROM

  NO.  ATOM        X             Y             Z

    1  N        0.005178      0.001049      0.000057
    2  N        0.005376      0.002319     -0.000043
    3  N       -0.002236     -0.005911      0.000078
    4  C       -0.000183     -0.003576     -0.000089
    5  H       -0.000335     -0.004069     -0.000013
    6  H       -0.002650      0.005633     -0.000012
    7  C       -0.002867      0.004080      0.000038
    8  N       -0.004691      0.001657     -0.000038


 ACTIVE CARTESIAN DISPLACEMENT STEP

              1          2          3          4          5          6
           0.011352   0.001588   0.000135   0.016402   0.000898   0.003034

              7          8          9         10         11         12
          -0.008602   0.000206   0.009971  -0.003370  -0.000082   0.003169

             13         14         15         16         17         18
          -0.010817  -0.000081  -0.004829   0.006326  -0.000069  -0.000120
 
 PREDICTED ENERGY CHANGE: -0.000003233
 
 INTERPOLATION DISTANCE: 8.6177889530


 COORDINATES OF OPTIMIZATION STEP 37 IN ANGSTROM

  NO.  ATOM        X              Y              Z        Z-ATOM   MASS   TYPE

    1  N         0.855497       1.746449       0.005919       7    14.007  QM
    2  N         1.971873       1.632665      -0.003859       7    14.007  QM
    3  N        -2.049195      -0.004483      -0.002272       7    14.007  QM
    4  C        -2.901868       0.798095       0.001401       6    12.011  QM
    5  H        -3.689945       1.539420       0.004919       1     1.008  QM
    6  H        -0.391368      -1.294754      -0.003245       1     1.008  QM
    7  C         0.533234      -1.876552      -0.001488       6    12.011  QM
    8  N         1.529688      -2.498279       0.000536       7    14.007  QM


 
 NEW SCF-ENERGY CALCULATED IN 16 CYCLES
 

 TOTAL ENERGY    =       -296.040786303

 ENERGY CHANGE =         -0.000004493
 ENERGY RATIO  =          1.389792677
 TRUST RADIUS  =          0.300000000
 
 BFGS DELTA*GAMMA: 0.402E-05
 
 BFGS DELTA*DE2*DELTA: 0.651E-05
 
 *** ENTERING OPTIMIZATION CYCLE: 38 ***
 

 PROJECTED CARTESIAN GRADIENTS IN A.U.

  NO.  ATOM        X             Y             Z

    1  N        0.000037     -0.000264     -0.000006
    2  N       -0.000458     -0.000024      0.000005
    3  N        0.000447     -0.000231     -0.000000
    4  C       -0.000028      0.000473      0.000001
    5  H        0.000202     -0.000324      0.000003
    6  H       -0.000320      0.000059     -0.000005
    7  C        0.000865     -0.000468      0.000003
    8  N       -0.000769      0.000585     -0.000002


 ACTIVE CARTESIAN GRADIENTS

              1          2          3          4          5          6
           0.000043  -0.000296  -0.000007  -0.000524  -0.000016   0.000373

              7          8          9         10         11         12
          -0.000393  -0.000001  -0.000139   0.000332  -0.000002   0.000347

             13         14         15         16         17         18
          -0.000137   0.000002  -0.000308   0.000040  -0.000005   0.001374


 FULL LOCAL GRADIENT

              1          2          3          4          5          6
          -0.000483  -0.000294  -0.000007  -0.000273   0.000181   0.000340

              7          8          9         10         11         12
          -0.000091  -0.000001  -0.000411   0.000500  -0.000002   0.000237

             13         14         15         16         17         18
           0.000016   0.000002  -0.000447   0.000067  -0.000005   0.001296


 TANGENTIAL LOCAL GRADIENTS IN A.U.

              1          2          3          4          5          6
          -0.000294  -0.000007  -0.000273   0.000181   0.000340  -0.000091

              7          8          9         10         11         12
          -0.000001  -0.000411   0.000500  -0.000002   0.000237   0.000016

             13         14         15         16         17
           0.000002  -0.000447   0.000067  -0.000005   0.001296

 COSANG =         0.583957326
 
 RMSQ FORCE :   0.0003969  MAXIMUM :   0.0003000  CONVERGED : NO
 MAX FORCE  :   0.0012961  MAXIMUM :   0.0004500  CONVERGED : NO
 RMSQ FORCE6:   0.0005084  MAXIMUM6:   0.0003000  CONVERGED : NO
 MAX FORCE6 :   0.0018988  MAXIMUM6:   0.0004500  CONVERGED : NO
 RMSQ DR    :   0.0066068  MAXIMUM :   0.0012000  CONVERGED : NO
 MAX DR     :   0.0164022  MAXIMUM :   0.0018000  CONVERGED : NO
 


 HESSIAN EIGENVALUES


                1           2           3           4           5           6
             0.00249     0.00422     0.07700     0.12491     0.24436     0.40194
 


                7           8           9          10          11          12
             0.63724     1.00000     1.00000     1.00000     1.00000     1.00004
 


               13          14          15          16          17
             1.00122     1.06901     2.55312     5.19277     6.69847
 


 LAMBDA FOR LMQA STEP: 0.00

  |TANGENTIAL STEP| =   0.039334  |PARALLEL STEP| =   0.000090


 STEP IN NORMAL COORDINATES

              1          2          3          4          5          6
           0.012449  -0.011115  -0.000003   0.020719  -0.001553   0.004404

              7          8          9         10         11         12
          -0.002819   0.000136   0.005285  -0.005130  -0.000198  -0.006782

             13         14         15         16         17         18
          -0.023167   0.000046   0.000383   0.013130  -0.000118  -0.000223

 DISPLACEMENT STEP IN ANGSTROM

  NO.  ATOM        X             Y             Z

    1  N        0.005677     -0.004956     -0.000003
    2  N        0.006661      0.003445     -0.000011
    3  N       -0.002576     -0.002958      0.000056
    4  C       -0.003971     -0.004496     -0.000083
    5  H       -0.004454     -0.005331      0.000084
    6  H        0.002183      0.011776     -0.000042
    7  C       -0.000496      0.007186      0.000046
    8  N       -0.005017      0.000249     -0.000019


 ACTIVE CARTESIAN DISPLACEMENT STEP

              1          2          3          4          5          6
           0.012449  -0.011115  -0.000003   0.020719  -0.001553   0.004404

              7          8          9         10         11         12
          -0.002819   0.000136   0.005285  -0.005130  -0.000198  -0.006782

             13         14         15         16         17         18
          -0.023167   0.000046   0.000383   0.013130  -0.000118  -0.000223
 
 PREDICTED ENERGY CHANGE: -0.000002885
 
 INTERPOLATION DISTANCE: 8.6177889530


 COORDINATES OF OPTIMIZATION STEP 38 IN ANGSTROM

  NO.  ATOM        X              Y              Z        Z-ATOM   MASS   TYPE

    1  N         0.861174       1.741493       0.005916       7    14.007  QM
    2  N         1.978534       1.636110      -0.003870       7    14.007  QM
    3  N        -2.051771      -0.007441      -0.002216       7    14.007  QM
    4  C        -2.905839       0.793599       0.001318       6    12.011  QM
    5  H        -3.694399       1.534088       0.005004       1     1.008  QM
    6  H        -0.389185      -1.282977      -0.003287       1     1.008  QM
    7  C         0.532739      -1.869366      -0.001441       6    12.011  QM
    8  N         1.524671      -2.498030       0.000517       7    14.007  QM


 
 NEW SCF-ENERGY CALCULATED IN 18 CYCLES
 

 TOTAL ENERGY    =       -296.040789838

 ENERGY CHANGE =         -0.000003536
 ENERGY RATIO  =          1.225610566
 TRUST RADIUS  =          0.300000000
 
 BFGS DELTA*GAMMA: 0.291E-05
 
 BFGS DELTA*DE2*DELTA: 0.581E-05
 
 *** ENTERING OPTIMIZATION CYCLE: 39 ***
 

 PROJECTED CARTESIAN GRADIENTS IN A.U.

  NO.  ATOM        X             Y             Z

    1  N       -0.000384     -0.000205     -0.000001
    2  N       -0.000010     -0.000080      0.000001
    3  N        0.000411     -0.000243      0.000010
    4  C       -0.000076      0.000473     -0.000012
    5  H        0.000347     -0.000407      0.000011
    6  H       -0.000376      0.000157     -0.000011
    7  C        0.001209     -0.000612      0.000011
    8  N       -0.001058      0.000723     -0.000009


 ACTIVE CARTESIAN GRADIENTS

              1          2          3          4          5          6
          -0.000446  -0.000204  -0.000001  -0.000157  -0.000068   0.000343

              7          8          9         10         11         12
          -0.000404   0.000012  -0.000208   0.000276  -0.000016   0.000472

             13         14         15         16         17         18
          -0.000264   0.000002  -0.000395   0.000090  -0.000015   0.001860


 FULL LOCAL GRADIENT

              1          2          3          4          5          6
          -0.000627  -0.000054   0.000001   0.000295   0.000119   0.000311

              7          8          9         10         11         12
          -0.000106   0.000012  -0.000468   0.000434  -0.000016   0.000354

             13         14         15         16         17         18
          -0.000083   0.000002  -0.000568   0.000123  -0.000015   0.001761


 TANGENTIAL LOCAL GRADIENTS IN A.U.

              1          2          3          4          5          6
          -0.000054   0.000001   0.000295   0.000119   0.000311  -0.000106

              7          8          9         10         11         12
           0.000012  -0.000468   0.000434  -0.000016   0.000354  -0.000083

             13         14         15         16         17
           0.000002  -0.000568   0.000123  -0.000015   0.001761

 COSANG =         0.928147269
 
 RMSQ FORCE :   0.0004966  MAXIMUM :   0.0003000  CONVERGED : NO
 MAX FORCE  :   0.0017614  MAXIMUM :   0.0004500  CONVERGED : NO
 RMSQ FORCE6:   0.0004464  MAXIMUM6:   0.0003000  CONVERGED : NO
 MAX FORCE6 :   0.0017449  MAXIMUM6:   0.0004500  CONVERGED : NO
 RMSQ DR    :   0.0092712  MAXIMUM :   0.0012000  CONVERGED : NO
 MAX DR     :   0.0231672  MAXIMUM :   0.0018000  CONVERGED : NO
 


 HESSIAN EIGENVALUES


                1           2           3           4           5           6
             0.00132     0.00476     0.07700     0.12563     0.22225     0.37538
 


                7           8           9          10          11          12
             0.64546     1.00000     1.00000     1.00000     1.00001     1.00011
 


               13          14          15          16          17
             1.00133     1.07138     2.56089     4.95456     6.75716
 


 LAMBDA FOR LMQA STEP: 0.00

  |TANGENTIAL STEP| =   0.054311  |PARALLEL STEP| =   0.000171


 STEP IN NORMAL COORDINATES

              1          2          3          4          5          6
           0.012451  -0.021791  -0.000126   0.022817  -0.003506   0.004348

              7          8          9         10         11         12
           0.001260   0.000048   0.001169  -0.005103  -0.000275  -0.015936

             13         14         15         16         17         18
          -0.032872   0.000158   0.005774   0.019254  -0.000138  -0.000569

 DISPLACEMENT STEP IN ANGSTROM

  NO.  ATOM        X             Y             Z

    1  N        0.005680     -0.010026     -0.000057
    2  N        0.007220      0.004252      0.000019
    3  N       -0.003066     -0.000596      0.000025
    4  C       -0.006538     -0.004388     -0.000065
    5  H       -0.008373     -0.006311      0.000163
    6  H        0.006796      0.016837     -0.000061
    7  C        0.001525      0.009253      0.000046
    8  N       -0.004769     -0.000958      0.000003


 ACTIVE CARTESIAN DISPLACEMENT STEP

              1          2          3          4          5          6
           0.012451  -0.021791  -0.000126   0.022817  -0.003506   0.004348

              7          8          9         10         11         12
           0.001260   0.000048   0.001169  -0.005103  -0.000275  -0.015936

             13         14         15         16         17         18
          -0.032872   0.000158   0.005774   0.019254  -0.000138  -0.000569
 
 PREDICTED ENERGY CHANGE: -0.000002669
 
 INTERPOLATION DISTANCE: 8.6177889530


 COORDINATES OF OPTIMIZATION STEP 39 IN ANGSTROM

  NO.  ATOM        X              Y              Z        Z-ATOM   MASS   TYPE

    1  N         0.866854       1.731467       0.005858       7    14.007  QM
    2  N         1.985754       1.640362      -0.003851       7    14.007  QM
    3  N        -2.054837      -0.008037      -0.002191       7    14.007  QM
    4  C        -2.912377       0.789211       0.001254       6    12.011  QM
    5  H        -3.702772       1.527777       0.005167       1     1.008  QM
    6  H        -0.382389      -1.266140      -0.003348       1     1.008  QM
    7  C         0.534264      -1.860113      -0.001396       6    12.011  QM
    8  N         1.519902      -2.498989       0.000520       7    14.007  QM


 
 NEW SCF-ENERGY CALCULATED IN 15 CYCLES
 

 TOTAL ENERGY    =       -296.040791799

 ENERGY CHANGE =         -0.000001960
 ENERGY RATIO  =          0.734571048
 TRUST RADIUS  =          0.300000000
 
 BFGS DELTA*GAMMA: 0.495E-05
 
 BFGS DELTA*DE2*DELTA: 0.578E-05
 
 *** ENTERING OPTIMIZATION CYCLE: 40 ***
 

 PROJECTED CARTESIAN GRADIENTS IN A.U.

  NO.  ATOM        X             Y             Z

    1  N       -0.001139     -0.000133      0.000006
    2  N        0.000793     -0.000152     -0.000006
    3  N        0.000366     -0.000207      0.000021
    4  C       -0.000005      0.000305     -0.000026
    5  H        0.000387     -0.000341      0.000020
    6  H       -0.000087      0.000120     -0.000015
    7  C        0.000593     -0.000198      0.000017
    8  N       -0.000646      0.000452     -0.000014


 ACTIVE CARTESIAN GRADIENTS

              1          2          3          4          5          6
          -0.001320  -0.000075   0.000009   0.000507  -0.000139   0.000312

              7          8          9         10         11         12
          -0.000351   0.000026  -0.000080   0.000089  -0.000031   0.000466

             13         14         15         16         17         18
          -0.000301   0.000002  -0.000101   0.000030  -0.000023   0.000980


 FULL LOCAL GRADIENT

              1          2          3          4          5          6
          -0.000653   0.000326   0.000015   0.001329   0.000030   0.000282

              7          8          9         10         11         12
          -0.000075   0.000025  -0.000332   0.000279  -0.000031   0.000307

             13         14         15         16         17         18
          -0.000078   0.000002  -0.000363   0.000103  -0.000024   0.000849


 TANGENTIAL LOCAL GRADIENTS IN A.U.

              1          2          3          4          5          6
           0.000326   0.000015   0.001329   0.000030   0.000282  -0.000075

              7          8          9         10         11         12
           0.000025  -0.000332   0.000279  -0.000031   0.000307  -0.000078

             13         14         15         16         17
           0.000002  -0.000363   0.000103  -0.000024   0.000849

 COSANG =         0.714114171
 
 RMSQ FORCE :   0.0004280  MAXIMUM :   0.0003000  CONVERGED : NO
 MAX FORCE  :   0.0013292  MAXIMUM :   0.0004500  CONVERGED : NO
 RMSQ FORCE6:   0.0002044  MAXIMUM6:   0.0003000  CONVERGED :YES
 MAX FORCE6 :   0.0008349  MAXIMUM6:   0.0004500  CONVERGED : NO
 RMSQ DR    :   0.0128013  MAXIMUM :   0.0012000  CONVERGED : NO
 MAX DR     :   0.0328723  MAXIMUM :   0.0018000  CONVERGED : NO
 


 HESSIAN EIGENVALUES


                1           2           3           4           5           6
             0.00137     0.00492     0.07707     0.12405     0.21195     0.35454
 


                7           8           9          10          11          12
             0.63788     1.00000     1.00000     1.00000     1.00000     1.00003
 


               13          14          15          16          17
             1.00101     1.07283     2.55934     4.45164     7.03503
 


 LAMBDA FOR LMQA STEP: 0.00

  |TANGENTIAL STEP| =   0.003919  |PARALLEL STEP| =   0.000001


 STEP IN NORMAL COORDINATES

              1          2          3          4          5          6
          -0.000084  -0.001738  -0.000025  -0.000086  -0.000300  -0.000192

              7          8          9         10         11         12
           0.001001  -0.000042  -0.001087  -0.000184   0.000013  -0.002220

             13         14         15         16         17         18
          -0.001102   0.000020   0.001676   0.001002   0.000019  -0.000107

 DISPLACEMENT STEP IN ANGSTROM

  NO.  ATOM        X             Y             Z

    1  N       -0.000038     -0.000828     -0.000011
    2  N       -0.000080      0.000093      0.000006
    3  N       -0.000088      0.000573     -0.000016
    4  C       -0.000484      0.000035      0.000017
    5  H       -0.000835      0.000240      0.000006
    6  H        0.001196      0.000741      0.000005
    7  C        0.000376      0.000160     -0.000008
    8  N        0.000210     -0.000283      0.000010


 ACTIVE CARTESIAN DISPLACEMENT STEP

              1          2          3          4          5          6
          -0.000084  -0.001738  -0.000025  -0.000086  -0.000300  -0.000192

              7          8          9         10         11         12
           0.001001  -0.000042  -0.001087  -0.000184   0.000013  -0.002220

             13         14         15         16         17         18
          -0.001102   0.000020   0.001676   0.001002   0.000019  -0.000107
 
 PREDICTED ENERGY CHANGE: -0.000000524
 
 INTERPOLATION DISTANCE: 8.6177889530


 COORDINATES OF OPTIMIZATION STEP 40 IN ANGSTROM

  NO.  ATOM        X              Y              Z        Z-ATOM   MASS   TYPE

    1  N         0.866816       1.730639       0.005848       7    14.007  QM
    2  N         1.985674       1.640455      -0.003845       7    14.007  QM
    3  N        -2.054925      -0.007464      -0.002208       7    14.007  QM
    4  C        -2.912861       0.789247       0.001270       6    12.011  QM
    5  H        -3.703606       1.528016       0.005172       1     1.008  QM
    6  H        -0.381193      -1.265399      -0.003343       1     1.008  QM
    7  C         0.534640      -1.859952      -0.001404       6    12.011  QM
    8  N         1.520112      -2.499272       0.000530       7    14.007  QM


 
 NEW SCF-ENERGY CALCULATED IN 9 CYCLES
 

 TOTAL ENERGY    =       -296.040792400

 ENERGY CHANGE =         -0.000000601
 ENERGY RATIO  =          1.147258980
 TRUST RADIUS  =          0.300000000
 
 BFGS DELTA*GAMMA: 0.601E-06
 
 BFGS DELTA*DE2*DELTA: 0.105E-05
 
 *** ENTERING OPTIMIZATION CYCLE: 41 ***
 

 PROJECTED CARTESIAN GRADIENTS IN A.U.

  NO.  ATOM        X             Y             Z

    1  N       -0.000823     -0.000153      0.000004
    2  N        0.000486     -0.000121     -0.000004
    3  N        0.000248     -0.000067      0.000020
    4  C        0.000310     -0.000006     -0.000025
    5  H        0.000185     -0.000125      0.000020
    6  H        0.000137      0.000007     -0.000014
    7  C        0.000171      0.000041      0.000015
    8  N       -0.000443      0.000340     -0.000012


 ACTIVE CARTESIAN GRADIENTS

              1          2          3          4          5          6
          -0.000954  -0.000118   0.000005   0.000264  -0.000113   0.000174

              7          8          9         10         11         12
          -0.000185   0.000025   0.000336  -0.000106  -0.000030   0.000231

             13         14         15         16         17         18
          -0.000171   0.000003   0.000159  -0.000070  -0.000021   0.000467


 FULL LOCAL GRADIENT

              1          2          3          4          5          6
          -0.000688   0.000175   0.000010   0.000915   0.000050   0.000146

              7          8          9         10         11         12
           0.000050   0.000025   0.000085   0.000158  -0.000030   0.000020

             13         14         15         16         17         18
           0.000075   0.000003  -0.000148   0.000028  -0.000021   0.000312


 TANGENTIAL LOCAL GRADIENTS IN A.U.

              1          2          3          4          5          6
           0.000175   0.000010   0.000915   0.000050   0.000146   0.000050

              7          8          9         10         11         12
           0.000025   0.000085   0.000158  -0.000030   0.000020   0.000075

             13         14         15         16         17
           0.000003  -0.000148   0.000028  -0.000021   0.000312

 COSANG =         0.911739315
 
 RMSQ FORCE :   0.0002490  MAXIMUM :   0.0003000  CONVERGED :YES
 MAX FORCE  :   0.0009148  MAXIMUM :   0.0004500  CONVERGED : NO
 RMSQ FORCE6:   0.0001547  MAXIMUM6:   0.0003000  CONVERGED :YES
 MAX FORCE6 :   0.0005308  MAXIMUM6:   0.0004500  CONVERGED : NO
 RMSQ DR    :   0.0009236  MAXIMUM :   0.0012000  CONVERGED :YES
 MAX DR     :   0.0022204  MAXIMUM :   0.0018000  CONVERGED : NO
 


 HESSIAN EIGENVALUES


                1           2           3           4           5           6
             0.00138     0.00458     0.07693     0.12867     0.15912     0.34417
 


                7           8           9          10          11          12
             0.73926     0.99100     1.00000     1.00000     1.00000     1.00001
 


               13          14          15          16          17
             1.00097     1.04573     2.51571     3.58416     6.40799
 


 LAMBDA FOR LMQA STEP: 0.00

  |TANGENTIAL STEP| =   0.004992  |PARALLEL STEP| =   0.000001


 STEP IN NORMAL COORDINATES

              1          2          3          4          5          6
          -0.001265  -0.000892  -0.000025  -0.001873  -0.000352  -0.001262

              7          8          9         10         11         12
           0.001271  -0.000074  -0.002527   0.000106   0.000046  -0.002387

             13         14         15         16         17         18
           0.000012   0.000016   0.001887  -0.000083   0.000044  -0.000109

 DISPLACEMENT STEP IN ANGSTROM

  NO.  ATOM        X             Y             Z

    1  N       -0.000578     -0.000457     -0.000011
    2  N       -0.000642     -0.000274      0.000007
    3  N       -0.000172      0.000886     -0.000029
    4  C       -0.000384      0.000629      0.000033
    5  H       -0.000583      0.000733     -0.000006
    6  H        0.001371     -0.000031      0.000014
    7  C        0.000855     -0.000245     -0.000017
    8  N        0.000743     -0.000699      0.000016


 ACTIVE CARTESIAN DISPLACEMENT STEP

              1          2          3          4          5          6
          -0.001265  -0.000892  -0.000025  -0.001873  -0.000352  -0.001262

              7          8          9         10         11         12
           0.001271  -0.000074  -0.002527   0.000106   0.000046  -0.002387

             13         14         15         16         17         18
           0.000012   0.000016   0.001887  -0.000083   0.000044  -0.000109
 
 PREDICTED ENERGY CHANGE: -0.000000381
 
 INTERPOLATION DISTANCE: 8.6177889530


 COORDINATES OF OPTIMIZATION STEP 41 IN ANGSTROM

  NO.  ATOM        X              Y              Z        Z-ATOM   MASS   TYPE

    1  N         0.866238       1.730182       0.005837       7    14.007  QM
    2  N         1.985032       1.640181      -0.003839       7    14.007  QM
    3  N        -2.055097      -0.006578      -0.002237       7    14.007  QM
    4  C        -2.913245       0.789876       0.001303       6    12.011  QM
    5  H        -3.704189       1.528749       0.005166       1     1.008  QM
    6  H        -0.379822      -1.265430      -0.003329       1     1.008  QM
    7  C         0.535495      -1.860198      -0.001420       6    12.011  QM
    8  N         1.520855      -2.499970       0.000546       7    14.007  QM


 
 NEW SCF-ENERGY CALCULATED IN 9 CYCLES
 

 TOTAL ENERGY    =       -296.040792948

 ENERGY CHANGE =         -0.000000548
 ENERGY RATIO  =          1.437627853
 TRUST RADIUS  =          0.300000000
 
 BFGS DELTA*GAMMA: 0.423E-06
 
 BFGS DELTA*DE2*DELTA: 0.765E-06
 
 *** ENTERING OPTIMIZATION CYCLE: 42 ***
 

 PROJECTED CARTESIAN GRADIENTS IN A.U.

  NO.  ATOM        X             Y             Z

    1  N       -0.000608     -0.000170      0.000002
    2  N        0.000280     -0.000103     -0.000002
    3  N        0.000219     -0.000026      0.000017
    4  C        0.000439     -0.000138     -0.000021
    5  H        0.000075     -0.000011      0.000018
    6  H        0.000323     -0.000105     -0.000011
    7  C       -0.000274      0.000326      0.000011
    8  N       -0.000150      0.000156     -0.000009


 ACTIVE CARTESIAN GRADIENTS

              1          2          3          4          5          6
          -0.000705  -0.000151   0.000003   0.000102  -0.000100   0.000142

              7          8          9         10         11         12
          -0.000135   0.000021   0.000519  -0.000197  -0.000025   0.000103

             13         14         15         16         17         18
          -0.000107   0.000004   0.000366  -0.000177  -0.000017  -0.000156


 FULL LOCAL GRADIENT

              1          2          3          4          5          6
          -0.000661   0.000068   0.000006   0.000636   0.000059   0.000115

              7          8          9         10         11         12
           0.000085   0.000021   0.000263   0.000105  -0.000026  -0.000134

             13         14         15         16         17         18
           0.000148   0.000003   0.000029  -0.000060  -0.000017  -0.000322


 TANGENTIAL LOCAL GRADIENTS IN A.U.

              1          2          3          4          5          6
           0.000068   0.000006   0.000636   0.000059   0.000115   0.000085

              7          8          9         10         11         12
           0.000021   0.000263   0.000105  -0.000026  -0.000134   0.000148

             13         14         15         16         17
           0.000003   0.000029  -0.000060  -0.000017  -0.000322

 COSANG =         0.670314041
 
 RMSQ FORCE :   0.0001974  MAXIMUM :   0.0003000  CONVERGED :YES
 MAX FORCE  :   0.0006358  MAXIMUM :   0.0004500  CONVERGED : NO
 RMSQ FORCE6:   0.0001925  MAXIMUM6:   0.0003000  CONVERGED :YES
 MAX FORCE6 :   0.0006755  MAXIMUM6:   0.0004500  CONVERGED : NO
 RMSQ DR    :   0.0011765  MAXIMUM :   0.0012000  CONVERGED :YES
 MAX DR     :   0.0025268  MAXIMUM :   0.0018000  CONVERGED : NO
 


 HESSIAN EIGENVALUES


                1           2           3           4           5           6
             0.00139     0.00464     0.07051     0.08157     0.13095     0.35582
 


                7           8           9          10          11          12
             0.78689     0.97712     1.00000     1.00000     1.00000     1.00001
 


               13          14          15          16          17
             1.00129     1.04234     2.64894     3.62632     6.29949
 


 LAMBDA FOR LMQA STEP: 0.00

  |TANGENTIAL STEP| =   0.005145  |PARALLEL STEP| =   0.000002


 STEP IN NORMAL COORDINATES

              1          2          3          4          5          6
          -0.001129   0.001771   0.000007  -0.002151  -0.000107  -0.002039

              7          8          9         10         11         12
           0.000258  -0.000086  -0.002546  -0.000484   0.000098  -0.001281

             13         14         15         16         17         18
           0.001433  -0.000015   0.001313  -0.001016   0.000077  -0.000059

 DISPLACEMENT STEP IN ANGSTROM

  NO.  ATOM        X             Y             Z

    1  N       -0.000515      0.000812      0.000003
    2  N       -0.000697     -0.000543     -0.000002
    3  N       -0.000462      0.000307     -0.000036
    4  C       -0.000057      0.000679      0.000045
    5  H        0.000167      0.001202     -0.000036
    6  H        0.000913     -0.000733      0.000030
    7  C        0.000752     -0.000568     -0.000025
    8  N        0.000741     -0.000805      0.000018


 ACTIVE CARTESIAN DISPLACEMENT STEP

              1          2          3          4          5          6
          -0.001129   0.001771   0.000007  -0.002151  -0.000107  -0.002039

              7          8          9         10         11         12
           0.000258  -0.000086  -0.002546  -0.000484   0.000098  -0.001281

             13         14         15         16         17         18
           0.001433  -0.000015   0.001313  -0.001016   0.000077  -0.000059
 
 PREDICTED ENERGY CHANGE: -0.000000426
 
 INTERPOLATION DISTANCE: 8.6177889530


 COORDINATES OF OPTIMIZATION STEP 42 IN ANGSTROM

  NO.  ATOM        X              Y              Z        Z-ATOM   MASS   TYPE

    1  N         0.865723       1.730994       0.005841       7    14.007  QM
    2  N         1.984335       1.639639      -0.003841       7    14.007  QM
    3  N        -2.055559      -0.006271      -0.002273       7    14.007  QM
    4  C        -2.913302       0.790555       0.001348       6    12.011  QM
    5  H        -3.704022       1.529951       0.005130       1     1.008  QM
    6  H        -0.378909      -1.266163      -0.003299       1     1.008  QM
    7  C         0.536247      -1.860766      -0.001445       6    12.011  QM
    8  N         1.521596      -2.500776       0.000564       7    14.007  QM


 
 NEW SCF-ENERGY CALCULATED IN 11 CYCLES
 

 TOTAL ENERGY    =       -296.040793852

 ENERGY CHANGE =         -0.000000905
 ENERGY RATIO  =          2.121745311
 TRUST RADIUS  =          0.300000000
 
 BFGS DELTA*GAMMA: 0.296E-06
 
 BFGS DELTA*DE2*DELTA: 0.856E-06
 
 *** ENTERING OPTIMIZATION CYCLE: 43 ***
 

 PROJECTED CARTESIAN GRADIENTS IN A.U.

  NO.  ATOM        X             Y             Z

    1  N       -0.000411     -0.000184     -0.000000
    2  N        0.000087     -0.000087      0.000000
    3  N        0.000123      0.000072      0.000012
    4  C        0.000613     -0.000309     -0.000015
    5  H       -0.000025      0.000087      0.000014
    6  H        0.000444     -0.000190     -0.000008
    7  C       -0.000613      0.000560      0.000006
    8  N        0.000088     -0.000006     -0.000005


 ACTIVE CARTESIAN GRADIENTS

              1          2          3          4          5          6
          -0.000476  -0.000179  -0.000000  -0.000050  -0.000088   0.000030

              7          8          9         10         11         12
          -0.000021   0.000015   0.000735  -0.000299  -0.000018  -0.000017

             13         14         15         16         17         18
          -0.000059   0.000004   0.000498  -0.000264  -0.000011  -0.000654


 FULL LOCAL GRADIENT

              1          2          3          4          5          6
          -0.000627  -0.000027   0.000002   0.000376   0.000068   0.000004

              7          8          9         10         11         12
           0.000172   0.000015   0.000487   0.000034  -0.000019  -0.000277

             13         14         15         16         17         18
           0.000206   0.000004   0.000139  -0.000134  -0.000011  -0.000827


 TANGENTIAL LOCAL GRADIENTS IN A.U.

              1          2          3          4          5          6
          -0.000027   0.000002   0.000376   0.000068   0.000004   0.000172

              7          8          9         10         11         12
           0.000015   0.000487   0.000034  -0.000019  -0.000277   0.000206

             13         14         15         16         17
           0.000004   0.000139  -0.000134  -0.000011  -0.000827

 COSANG =         0.806087169
 
 RMSQ FORCE :   0.0002719  MAXIMUM :   0.0003000  CONVERGED :YES
 MAX FORCE  :   0.0008269  MAXIMUM :   0.0004500  CONVERGED : NO
 RMSQ FORCE6:   0.0001390  MAXIMUM6:   0.0003000  CONVERGED :YES
 MAX FORCE6 :   0.0005272  MAXIMUM6:   0.0004500  CONVERGED : NO
 RMSQ DR    :   0.0012127  MAXIMUM :   0.0012000  CONVERGED : NO
 MAX DR     :   0.0025463  MAXIMUM :   0.0018000  CONVERGED : NO
 


 HESSIAN EIGENVALUES


                1           2           3           4           5           6
             0.00130     0.00505     0.02118     0.07833     0.13085     0.35869
 


                7           8           9          10          11          12
             0.75455     0.98528     1.00000     1.00000     1.00000     1.00002
 


               13          14          15          16          17
             1.00125     1.05335     2.64872     4.16922     6.55510
 


 LAMBDA FOR LMQA STEP: 0.00

  |TANGENTIAL STEP| =   0.017645  |PARALLEL STEP| =   0.000018


 STEP IN NORMAL COORDINATES

              1          2          3          4          5          6
          -0.002075   0.010876   0.000102  -0.005400   0.000414  -0.006598

              7          8          9         10         11         12
          -0.002166  -0.000220  -0.005833  -0.002486   0.000347  -0.000058

             13         14         15         16         17         18
           0.006968  -0.000116   0.001980  -0.004273   0.000260  -0.000059

 DISPLACEMENT STEP IN ANGSTROM

  NO.  ATOM        X             Y             Z

    1  N       -0.000947      0.005112      0.000045
    2  N       -0.001659     -0.001886     -0.000027
    3  N       -0.001824     -0.000880     -0.000096
    4  C        0.000667      0.001704      0.000129
    5  H        0.002267      0.003910     -0.000158
    6  H        0.001106     -0.003319      0.000108
    7  C        0.001284     -0.002247     -0.000076
    8  N        0.001718     -0.002001      0.000043


 ACTIVE CARTESIAN DISPLACEMENT STEP

              1          2          3          4          5          6
          -0.002075   0.010876   0.000102  -0.005400   0.000414  -0.006598

              7          8          9         10         11         12
          -0.002166  -0.000220  -0.005833  -0.002486   0.000347  -0.000058

             13         14         15         16         17         18
           0.006968  -0.000116   0.001980  -0.004273   0.000260  -0.000059
 
 PREDICTED ENERGY CHANGE: -0.000001335
 
 INTERPOLATION DISTANCE: 8.6177889530


 COORDINATES OF OPTIMIZATION STEP 43 IN ANGSTROM

  NO.  ATOM        X              Y              Z        Z-ATOM   MASS   TYPE

    1  N         0.864776       1.736106       0.005885       7    14.007  QM
    2  N         1.982676       1.637753      -0.003868       7    14.007  QM
    3  N        -2.057382      -0.007151      -0.002369       7    14.007  QM
    4  C        -2.912635       0.792259       0.001477       6    12.011  QM
    5  H        -3.701755       1.533862       0.004972       1     1.008  QM
    6  H        -0.377803      -1.269482      -0.003191       1     1.008  QM
    7  C         0.537531      -1.863013      -0.001521       6    12.011  QM
    8  N         1.523314      -2.502777       0.000606       7    14.007  QM


 
 NEW SCF-ENERGY CALCULATED IN 15 CYCLES
 

 TOTAL ENERGY    =       -296.040796854

 ENERGY CHANGE =         -0.000003002
 ENERGY RATIO  =          2.249085235
 TRUST RADIUS  =          0.300000000
 
 BFGS DELTA*GAMMA: 0.123E-05
 
 BFGS DELTA*DE2*DELTA: 0.271E-05
 
 *** ENTERING OPTIMIZATION CYCLE: 44 ***
 

 PROJECTED CARTESIAN GRADIENTS IN A.U.

  NO.  ATOM        X             Y             Z

    1  N       -0.000075     -0.000205     -0.000004
    2  N       -0.000236     -0.000054      0.000003
    3  N       -0.000071      0.000208     -0.000004
    4  C        0.000940     -0.000576      0.000005
    5  H       -0.000214      0.000247      0.000000
    6  H        0.000673     -0.000358      0.000004
    7  C       -0.001247      0.001005     -0.000010
    8  N        0.000542     -0.000317      0.000008


 ACTIVE CARTESIAN GRADIENTS

              1          2          3          4          5          6
          -0.000086  -0.000224  -0.000006  -0.000304  -0.000061  -0.000197

              7          8          9         10         11         12
           0.000132  -0.000005   0.001120  -0.000452   0.000006  -0.000235

             13         14         15         16         17         18
           0.000016   0.000006   0.000746  -0.000439   0.000008  -0.001595


 FULL LOCAL GRADIENT

              1          2          3          4          5          6
          -0.000566  -0.000187  -0.000005  -0.000062   0.000088  -0.000221

              7          8          9         10         11         12
           0.000279  -0.000005   0.000878  -0.000058   0.000005  -0.000537

             13         14         15         16         17         18
           0.000299   0.000006   0.000345  -0.000284   0.000008  -0.001781


 TANGENTIAL LOCAL GRADIENTS IN A.U.

              1          2          3          4          5          6
          -0.000187  -0.000005  -0.000062   0.000088  -0.000221   0.000279

              7          8          9         10         11         12
          -0.000005   0.000878  -0.000058   0.000005  -0.000537   0.000299

             13         14         15         16         17
           0.000006   0.000345  -0.000284   0.000008  -0.001781

 COSANG =         0.917835062
 
 RMSQ FORCE :   0.0005256  MAXIMUM :   0.0003000  CONVERGED : NO
 MAX FORCE  :   0.0017806  MAXIMUM :   0.0004500  CONVERGED : NO
 RMSQ FORCE6:   0.0002276  MAXIMUM6:   0.0003000  CONVERGED :YES
 MAX FORCE6 :   0.0007967  MAXIMUM6:   0.0004500  CONVERGED : NO
 RMSQ DR    :   0.0041589  MAXIMUM :   0.0012000  CONVERGED : NO
 MAX DR     :   0.0108758  MAXIMUM :   0.0018000  CONVERGED : NO
 


 HESSIAN EIGENVALUES


                1           2           3           4           5           6
             0.00106     0.00521     0.01000     0.07871     0.13126     0.36005
 


                7           8           9          10          11          12
             0.73499     0.99116     1.00000     1.00000     1.00001     1.00002
 


               13          14          15          16          17
             1.00137     1.05988     2.64911     4.35629     7.12309
 


 LAMBDA FOR LMQA STEP: 0.00

  |TANGENTIAL STEP| =   0.036151  |PARALLEL STEP| =   0.000076


 STEP IN NORMAL COORDINATES

              1          2          3          4          5          6
          -0.002775   0.024483   0.000253  -0.008970   0.001189  -0.011882

              7          8          9         10         11         12
          -0.005801  -0.000345  -0.009497  -0.006308   0.000650   0.003446

             13         14         15         16         17         18
           0.014876  -0.000274   0.001654  -0.008733   0.000477   0.000145

 DISPLACEMENT STEP IN ANGSTROM

  NO.  ATOM        X             Y             Z

    1  N       -0.001266      0.011557      0.000111
    2  N       -0.002655     -0.003733     -0.000067
    3  N       -0.003447     -0.002859     -0.000154
    4  C        0.001620      0.002510      0.000217
    5  H        0.005987      0.007541     -0.000321
    6  H        0.000529     -0.006860      0.000207
    7  C        0.001638     -0.004469     -0.000132
    8  N        0.002603     -0.003333      0.000062


 ACTIVE CARTESIAN DISPLACEMENT STEP

              1          2          3          4          5          6
          -0.002775   0.024483   0.000253  -0.008970   0.001189  -0.011882

              7          8          9         10         11         12
          -0.005801  -0.000345  -0.009497  -0.006308   0.000650   0.003446

             13         14         15         16         17         18
           0.014876  -0.000274   0.001654  -0.008733   0.000477   0.000145
 
 PREDICTED ENERGY CHANGE: -0.000002225
 
 INTERPOLATION DISTANCE: 8.6177889530


 COORDINATES OF OPTIMIZATION STEP 44 IN ANGSTROM

  NO.  ATOM        X              Y              Z        Z-ATOM   MASS   TYPE

    1  N         0.863509       1.747662       0.005996       7    14.007  QM
    2  N         1.980022       1.634020      -0.003935       7    14.007  QM
    3  N        -2.060829      -0.010010      -0.002524       7    14.007  QM
    4  C        -2.911015       0.794769       0.001695       6    12.011  QM
    5  H        -3.695768       1.541403       0.004651       1     1.008  QM
    6  H        -0.377274      -1.276342      -0.002984       1     1.008  QM
    7  C         0.539169      -1.867482      -0.001653       6    12.011  QM
    8  N         1.525917      -2.506110       0.000668       7    14.007  QM


 
 NEW SCF-ENERGY CALCULATED IN 20 CYCLES
 

 TOTAL ENERGY    =       -296.040802427

 ENERGY CHANGE =         -0.000005573
 ENERGY RATIO  =          2.503949234
 TRUST RADIUS  =          0.300000000
 
 BFGS DELTA*GAMMA: 0.200E-05
 
 BFGS DELTA*DE2*DELTA: 0.460E-05
 
 *** ENTERING OPTIMIZATION CYCLE: 45 ***
 

 PROJECTED CARTESIAN GRADIENTS IN A.U.

  NO.  ATOM        X             Y             Z

    1  N       -0.000199     -0.000180     -0.000005
    2  N       -0.000078     -0.000060      0.000002
    3  N       -0.000248      0.000300     -0.000033
    4  C        0.001170     -0.000775      0.000043
    5  H       -0.000357      0.000386     -0.000026
    6  H        0.000850     -0.000517      0.000023
    7  C       -0.001704      0.001371     -0.000036
    8  N        0.000888     -0.000578      0.000030


 ACTIVE CARTESIAN GRADIENTS

              1          2          3          4          5          6
          -0.000231  -0.000188  -0.000006  -0.000165  -0.000067  -0.000396

              7          8          9         10         11         12
           0.000240  -0.000043   0.001383  -0.000585   0.000049  -0.000419

             13         14         15         16         17         18
           0.000065   0.000010   0.000927  -0.000619   0.000041  -0.002316


 FULL LOCAL GRADIENT

              1          2          3          4          5          6
          -0.000511  -0.000105  -0.000005   0.000123   0.000069  -0.000418

              7          8          9         10         11         12
           0.000346  -0.000043   0.001153  -0.000153   0.000048  -0.000747

             13         14         15         16         17         18
           0.000358   0.000009   0.000500  -0.000447   0.000041  -0.002510


 TANGENTIAL LOCAL GRADIENTS IN A.U.

              1          2          3          4          5          6
          -0.000105  -0.000005   0.000123   0.000069  -0.000418   0.000346

              7          8          9         10         11         12
          -0.000043   0.001153  -0.000153   0.000048  -0.000747   0.000358

             13         14         15         16         17
           0.000009   0.000500  -0.000447   0.000041  -0.002510

 COSANG =         0.994169194
 
 RMSQ FORCE :   0.0007324  MAXIMUM :   0.0003000  CONVERGED : NO
 MAX FORCE  :   0.0025101  MAXIMUM :   0.0004500  CONVERGED : NO
 RMSQ FORCE6:   0.0004166  MAXIMUM6:   0.0003000  CONVERGED : NO
 MAX FORCE6 :   0.0014709  MAXIMUM6:   0.0004500  CONVERGED : NO
 RMSQ DR    :   0.0085209  MAXIMUM :   0.0012000  CONVERGED : NO
 MAX DR     :   0.0244832  MAXIMUM :   0.0018000  CONVERGED : NO
 


 HESSIAN EIGENVALUES


                1           2           3           4           5           6
             0.00074     0.00537     0.00670     0.07853     0.13324     0.36082
 


                7           8           9          10          11          12
             0.71328     0.99176     1.00000     1.00000     1.00001     1.00005
 


               13          14          15          16          17
             1.00126     1.05794     2.64455     4.38172     6.45020
 


 LAMBDA FOR LMQA STEP: 0.00

  |TANGENTIAL STEP| =   0.064298  |PARALLEL STEP| =   0.000240


 STEP IN NORMAL COORDINATES

              1          2          3          4          5          6
          -0.002101   0.045810   0.000508  -0.012523   0.002786  -0.018612

              7          8          9         10         11         12
          -0.012738  -0.000450  -0.012500  -0.012568   0.001054   0.011157

             13         14         15         16         17         18
           0.026716  -0.000536   0.000056  -0.014247   0.000759   0.000488

 DISPLACEMENT STEP IN ANGSTROM

  NO.  ATOM        X             Y             Z

    1  N       -0.000958      0.021705      0.000222
    2  N       -0.003609     -0.006172     -0.000134
    3  N       -0.005776     -0.006827     -0.000210
    4  C        0.003423      0.003017      0.000314
    5  H        0.012290      0.012374     -0.000561
    6  H       -0.001300     -0.011630      0.000343
    7  C        0.001096     -0.007743     -0.000195
    8  N        0.003211     -0.004530      0.000072


 ACTIVE CARTESIAN DISPLACEMENT STEP

              1          2          3          4          5          6
          -0.002101   0.045810   0.000508  -0.012523   0.002786  -0.018612

              7          8          9         10         11         12
          -0.012738  -0.000450  -0.012500  -0.012568   0.001054   0.011157

             13         14         15         16         17         18
[truncated: 5,456,463 more chars]
