# Supplementary material for: Constrained Structure Minimizations on Hyperspheres for Minimum Energy Path Following
Source: J Chem Inf Model. 2025 Apr 1;65(7):3488–501. doi: 10.1021/acs.jcim.4c02351 (PMC12004539; doi:10.1021/acs.jcim.4c02351)
Supplement: Supplementary file 1 — ci4c02351_si_001.zip [file ci4c02351_si_001.zip › data_availability/rxn4/outputs/SADDLE/10/rxn4-sad.mol]

    8
 TRAJECTORY GEOMETRY    -296.014310
  C      0.000031   -0.000000   -1.271317
  N      1.210422   -0.000000   -0.669511
  N     -1.210386   -0.000000   -0.669565
  N      1.210385    0.000000    0.669565
  C     -0.000030    0.000000    1.271316
  N     -1.210422    0.000000    0.669511
  H     -0.000051    0.000000    2.368261
  H      0.000051   -0.000000   -2.368261
    8
 TRAJECTORY GEOMETRY    -296.040659
  N      0.862425    1.632759    0.004997
  N      1.984574    1.660853   -0.003388
  N     -2.021704    0.038152   -0.003288
  C     -2.925719    0.782021    0.002002
  H     -3.760838    1.469836    0.007066
  H     -0.346801   -1.192610   -0.004397
  C      0.546047   -1.819840   -0.001737
  N      1.502568   -2.501622    0.001408
    8
 TRAJECTORY GEOMETRY    -296.039981
  N      0.604059    2.074827    0.006112
  N      1.413957    1.297998   -0.003102
  N     -1.829065    0.007256   -0.004204
  C     -2.557905    0.923236    0.002090
  H     -3.223512    1.775635    0.008227
  H     -0.181245   -1.243585   -0.006194
  C      0.676498   -1.914494   -0.002580
  N      1.586722   -2.655759    0.001722
    8
 TRAJECTORY GEOMETRY    -296.038862
  N      0.564510    2.042975    0.005909
  N      1.408050    1.302912   -0.002760
  N     -1.841031   -0.046627   -0.005334
  C     -2.485192    0.931011    0.001614
  H     -3.073544    1.837939    0.007917
  H     -0.072586   -1.114735   -0.001177
  C      0.725093   -1.852095    0.001026
  N      1.550422   -2.686111   -0.001509
    8
 TRAJECTORY GEOMETRY    -296.014311
  N      0.098900    1.379699    0.001136
  N      1.221317    0.649423   -0.000002
  N     -1.221317   -0.649423    0.000002
  C     -1.065620    0.693325    0.001080
  H     -1.985075    1.291561    0.002013
  H      1.985076   -1.291562   -0.002013
  C      1.065618   -0.693326   -0.001080
  N     -0.098900   -1.379699   -0.001136
    8
 TRAJECTORY GEOMETRY    -296.032966
  N      0.569410    2.114876    0.070884
  N      1.544942    1.559732    0.017969
  N     -2.021886   -0.439213   -0.058445
  C     -2.246220    0.712058    0.047895
  H     -2.435739    1.767298    0.178979
  H      0.583668   -0.698191   -0.685180
  C      0.814646   -1.645441   -0.207333
  N      1.061973   -2.696487    0.253498
    8
 TRAJECTORY GEOMETRY    -296.032494
  N      0.568715    2.301320    0.176630
  N      1.323915    1.535840   -0.144576
  N     -1.970528   -0.435891   -0.091046
  C     -2.186593    0.701258    0.108831
  H     -2.388495    1.748297    0.290882
  H      1.542405   -0.840795   -0.654032
  C      1.129656   -1.741698   -0.220930
  N      0.685191   -2.715845    0.260638
    8
 TRAJECTORY GEOMETRY    -296.030912
  N      0.484199    2.120064    0.144154
  N      1.433217    1.611524   -0.167739
  N     -1.967638   -0.482006   -0.077244
  C     -2.135047    0.661332    0.127661
  H     -2.294471    1.714474    0.308570
  H      1.875486   -0.914428   -0.513895
  C      1.204645   -1.690401   -0.172280
  N      0.485610   -2.542400    0.197607
    8
 TRAJECTORY GEOMETRY    -296.014311
  N      0.098900    1.379699    0.001136
  N      1.221317    0.649423   -0.000002
  N     -1.221317   -0.649423    0.000002
  C     -1.065620    0.693325    0.001080
  H     -1.985075    1.291561    0.002013
  H      1.985076   -1.291562   -0.002013
  C      1.065618   -0.693326   -0.001080
  N     -0.098900   -1.379699   -0.001136
    8
 TRAJECTORY GEOMETRY    -296.029653
  N      0.507355    2.018620    0.050536
  N      1.434839    1.411112   -0.117931
  N     -2.206789   -0.543037   -0.020797
  C     -2.138995    0.617012    0.148140
  H     -2.081086    1.685765    0.296955
  H      2.358008   -1.115765   -0.276185
  C      1.408782   -1.607330   -0.116852
  N      0.381780   -2.150573    0.053990
    8
 TRAJECTORY GEOMETRY    -296.026449
  N      0.476687    1.948369    0.043327
  N      1.407169    1.339464   -0.103265
  N     -2.074533   -0.559544   -0.015778
  C     -2.052133    0.604869    0.133366
  H     -2.053670    1.676009    0.263497
  H      2.341349   -1.103118   -0.244507
  C      1.363687   -1.538348   -0.108009
  N      0.314772   -2.042773    0.047450
    8
 TRAJECTORY GEOMETRY    -296.022172
  N      0.454587    1.881459   -0.025069
  N      1.392837    1.266725   -0.016691
  N     -1.971129   -0.573599    0.290366
  C     -1.969569    0.576919    0.055095
  H     -2.018552    1.633182   -0.150536
  H      2.317675   -1.103810    0.131329
  C      1.318160   -1.464877   -0.046031
  N      0.254056   -1.917025   -0.251569
    8
 TRAJECTORY GEOMETRY    -296.014311
  N      0.098900    1.379699    0.001136
  N      1.221317    0.649423   -0.000002
  N     -1.221317   -0.649423    0.000002
  C     -1.065620    0.693325    0.001080
  H     -1.985075    1.291561    0.002013
  H      1.985076   -1.291562   -0.002013
  C      1.065618   -0.693326   -0.001080
  N     -0.098900   -1.379699   -0.001136
    8
 TRAJECTORY GEOMETRY    -296.014851
  N      0.413151    1.804460   -0.033685
  N      1.359903    1.202897   -0.003799
  N     -1.869601   -0.568110    0.263272
  C     -1.889369    0.585793    0.048743
  H     -2.005073    1.636068   -0.128219
  H      2.303649   -1.095962    0.116199
  C      1.286485   -1.399028   -0.037900
  N      0.221373   -1.851492   -0.232355
    8
 TRAJECTORY GEOMETRY    -296.005042
  N      0.383519    1.747187   -0.038970
  N      1.329596    1.143327    0.004692
  N     -1.791409   -0.566969    0.223119
  C     -1.809520    0.594032    0.048407
  H     -2.009810    1.634842   -0.093566
  H      2.294612   -1.099336    0.089403
  C      1.258216   -1.332438   -0.036822
  N      0.194388   -1.801806   -0.198228
    8
 TRAJECTORY GEOMETRY    -296.003428
  N      0.114540    1.390001   -0.023123
  N      1.215667    0.675325    0.020084
  N     -1.272550   -0.641010    0.048805
  C     -1.125228    0.687633    0.010255
  H     -1.983289    1.388972   -0.024214
  H      2.072564   -1.234193    0.026206
  C      1.081064   -0.741885   -0.008270
  N     -0.072512   -1.417437   -0.048116
    8
 TRAJECTORY GEOMETRY    -295.994738
  N      0.355677    1.691512   -0.048842
  N      1.302809    1.088323    0.017774
  N     -1.736745   -0.560305    0.214575
  C     -1.741409    0.602344    0.042130
  H     -2.006247    1.629668   -0.083838
  H      2.287497   -1.102416    0.082043
  C      1.237954   -1.272077   -0.031204
  N      0.179620   -1.757514   -0.192940
    8
 TRAJECTORY GEOMETRY    -295.983587
  N      0.137071    1.405546   -0.030498
  N      1.213315    0.708435    0.024645
  N     -1.327614   -0.622218    0.072253
  C     -1.176977    0.679951    0.011120
  H     -1.994344    1.433742   -0.027504
  H      2.115701   -1.214852    0.030582
  C      1.091917   -0.785076   -0.008469
  N     -0.034123   -1.456464   -0.069640
    8
 TRAJECTORY GEOMETRY    -295.984861
  N      0.334714    1.649817   -0.055482
  N      1.283727    1.047177    0.026940
  N     -1.697711   -0.554798    0.203058
  C     -1.683395    0.610846    0.037816
  H     -2.017584    1.619699   -0.069783
  H      2.280971   -1.117843    0.070654
  C      1.221490   -1.220726   -0.027655
  N      0.170130   -1.727452   -0.183973
    8
 TRAJECTORY GEOMETRY    -295.975377
  N      0.320164    1.621472   -0.053312
  N      1.271901    1.016859    0.027266
  N     -1.666721   -0.555178    0.189288
  C     -1.628161    0.613978    0.034029
  H     -2.022595    1.602079   -0.060061
  H      2.267514   -1.127153    0.056594
  C      1.202751   -1.176340   -0.022833
  N      0.157539   -1.703980   -0.172508
    8
 TRAJECTORY GEOMETRY    -295.968409
  N      0.154538    1.416896   -0.035909
  N      1.211221    0.733723    0.028263
  N     -1.376854   -0.601705    0.086165
  C     -1.213334    0.676937    0.009820
  H     -2.008586    1.453875   -0.021203
  H      2.138294   -1.210310    0.023177
  C      1.101196   -0.814587   -0.006422
  N      0.003800   -1.491200   -0.082142
    8
 TRAJECTORY GEOMETRY    -295.967308
  N      0.305028    1.594621   -0.053238
  N      1.260077    0.988056    0.029703
  N     -1.645065   -0.550495    0.172871
  C     -1.584976    0.623035    0.030742
  H     -2.037090    1.589445   -0.040624
  H      2.260844   -1.152088    0.042050
  C      1.192751   -1.134925   -0.023822
  N      0.154694   -1.688694   -0.155965
    8
 TRAJECTORY GEOMETRY    -295.957935
  N      0.167415    1.425709   -0.036884
  N      1.209305    0.753635    0.027985
  N     -1.419330   -0.582256    0.091479
  C     -1.245548    0.677418    0.009374
  H     -2.023784    1.467536   -0.011593
  H      2.154809   -1.215321    0.014871
  C      1.112994   -0.839260   -0.006726
  N      0.038657   -1.520172   -0.085847
    8
 TRAJECTORY GEOMETRY    -295.960998
  N      0.291138    1.571944   -0.049253
  N      1.250443    0.963094    0.026998
  N     -1.630417   -0.545408    0.153981
  C     -1.549860    0.632750    0.029393
  H     -2.049903    1.578308   -0.021720
  H      2.256774   -1.169503    0.023897
  C      1.187813   -1.103177   -0.022368
  N      0.153843   -1.676087   -0.138666
    8
 TRAJECTORY GEOMETRY    -295.955566
  N      0.281196    1.556047   -0.045061
  N      1.244502    0.943959    0.024223
  N     -1.614137   -0.545739    0.142417
  C     -1.516500    0.636329    0.027677
  H     -2.052340    1.564827   -0.014428
  H      2.245990   -1.179161    0.017477
  C      1.177968   -1.074348   -0.021629
  N      0.147538   -1.663814   -0.127856
    8
 TRAJECTORY GEOMETRY    -295.951990
  N      0.176677    1.432583   -0.033445
  N      1.208386    0.768402    0.023362
  N     -1.451270   -0.567718    0.086824
  C     -1.269962    0.679190    0.010749
  H     -2.037123    1.475762    0.000644
  H      2.166787   -1.220588    0.003128
  C      1.123275   -0.858190   -0.007822
  N      0.064617   -1.541898   -0.080389
    8
 TRAJECTORY GEOMETRY    -295.951684
  N      0.269809    1.539472   -0.038901
  N      1.237560    0.924200    0.019136
  N     -1.604537   -0.541428    0.124767
  C     -1.491360    0.645118    0.027407
  H     -2.061163    1.556477    0.000211
  H      2.242643   -1.191522    0.003500
  C      1.176045   -1.050887   -0.021743
  N      0.148011   -1.655522   -0.111108
    8
 TRAJECTORY GEOMETRY    -295.948181
  N      0.184230    1.438716   -0.029707
  N      1.208095    0.780671    0.018695
  N     -1.474536   -0.557900    0.082133
  C     -1.290803    0.680001    0.012960
  H     -2.045962    1.484308    0.008773
  H      2.177440   -1.222611   -0.004691
  C      1.131532   -0.874700   -0.009864
  N      0.082807   -1.557850   -0.075003
    8
 TRAJECTORY GEOMETRY    -295.948915
  N      0.260608    1.526533   -0.032188
  N      1.232479    0.908227    0.013324
  N     -1.596809   -0.538644    0.108669
  C     -1.470940    0.651748    0.027901
  H     -2.065645    1.549841    0.011268
  H      2.239035   -1.199149   -0.006997
  C      1.174022   -1.031783   -0.022691
  N      0.147783   -1.648932   -0.095647
    8
 TRAJECTORY GEOMETRY    -295.946673
  N      0.253716    1.516927   -0.031174
  N      1.229114    0.895889    0.013117
  N     -1.586867   -0.538940    0.105224
  C     -1.451498    0.654284    0.026353
  H     -2.064641    1.542183    0.012021
  H      2.232239   -1.202691   -0.007937
  C      1.168920   -1.014841   -0.021327
  N      0.143650   -1.641303   -0.092793
    8
 TRAJECTORY GEOMETRY    -295.946023
  N      0.189827    1.443643   -0.024936
  N      1.208112    0.789814    0.013268
  N     -1.491352   -0.551297    0.075118
  C     -1.306119    0.680575    0.015494
  H     -2.051990    1.490706    0.016235
  H      2.185253   -1.223712   -0.012007
  C      1.137759   -0.886824   -0.012293
  N      0.095398   -1.569627   -0.067463
    8
 TRAJECTORY GEOMETRY    -295.945190
  N      0.246469    1.507466   -0.025194
  N      1.225398    0.883719    0.007844
  N     -1.580455   -0.537013    0.091570
  C     -1.437219    0.659521    0.027199
  H     -2.067865    1.537770    0.020454
  H      2.230037   -1.208109   -0.016034
  C      1.168220   -1.001419   -0.022593
  N      0.142975   -1.635899   -0.079552
    8
 TRAJECTORY GEOMETRY    -295.944629
  N      0.194444    1.447957   -0.020504
  N      1.208404    0.797428    0.008312
  N     -1.503748   -0.546787    0.068285
  C     -1.319110    0.680871    0.018026
  H     -2.056472    1.496170    0.022484
  H      2.191612   -1.224135   -0.018037
  C      1.142807   -0.897301   -0.014812
  N      0.104433   -1.578295   -0.060174
    8
 TRAJECTORY GEOMETRY    -295.944183
  N      0.240730    1.499994   -0.020409
  N      1.222661    0.874038    0.003601
  N     -1.576088   -0.535622    0.081322
  C     -1.424930    0.663456    0.027711
  H     -2.069188    1.533944    0.026311
  H      2.227485   -1.211505   -0.021883
  C      1.166855   -0.989918   -0.023280
  N      0.142782   -1.632221   -0.069690
    8
 TRAJECTORY GEOMETRY    -295.943725
  N      0.198337    1.451637   -0.016351
  N      1.208757    0.803791    0.003724
  N     -1.513693   -0.543470    0.061774
  C     -1.329635    0.680875    0.020399
  H     -2.059503    1.500812    0.027869
  H      2.196710   -1.223886   -0.023368
  C      1.146661   -0.905901   -0.017118
  N      0.111458   -1.585256   -0.053303
    8
 TRAJECTORY GEOMETRY    -295.943513
  N      0.235875    1.493803   -0.014966
  N      1.220328    0.865952   -0.001385
  N     -1.571444   -0.534899    0.069559
  C     -1.415844    0.666828    0.029017
  H     -2.069848    1.531721    0.032775
  H      2.226212   -1.213546   -0.028267
  C      1.166448   -0.981380   -0.024803
  N      0.141675   -1.628327   -0.058206
    8
 TRAJECTORY GEOMETRY    -295.943151
  N      0.201447    1.454579   -0.012116
  N      1.209224    0.809092   -0.000835
  N     -1.522099   -0.540725    0.054746
  C     -1.337888    0.680832    0.022718
  H     -2.061762    1.504325    0.033267
  H      2.200673   -1.223591   -0.028644
  C      1.149649   -0.912604   -0.019475
  N      0.117225   -1.591219   -0.045946
    8
 TRAJECTORY GEOMETRY    -295.943062
  N      0.232149    1.489204   -0.010667
  N      1.218684    0.859691   -0.005323
  N     -1.568538   -0.534273    0.060472
  C     -1.407676    0.669071    0.029910
  H     -2.069708    1.529365    0.037728
  H      2.224138   -1.214887   -0.033172
  C      1.165343   -0.973895   -0.025850
  N      0.141247   -1.625927   -0.049352
    8
 TRAJECTORY GEOMETRY    -295.942780
  N      0.204343    1.457649   -0.008949
  N      1.209695    0.813595   -0.004313
  N     -1.527097   -0.539582    0.049472
  C     -1.345142    0.680058    0.024619
  H     -2.062731    1.507648    0.037163
  H      2.203744   -1.222538   -0.032572
  C      1.151719   -0.918740   -0.021254
  N      0.120275   -1.594874   -0.040462
    8
 TRAJECTORY GEOMETRY    -295.942755
  N      0.229368    1.485761   -0.008018
  N      1.217490    0.854852   -0.007704
  N     -1.564203   -0.534693    0.054474
  C     -1.401896    0.670387    0.030447
  H     -2.069128    1.527858    0.040610
  H      2.222703   -1.215467   -0.036094
  C      1.164421   -0.968627   -0.026419
  N      0.139155   -1.622616   -0.043582
    8
 TRAJECTORY GEOMETRY    -295.942539
  N      0.206801    1.460029   -0.006297
  N      1.210358    0.817672   -0.007195
  N     -1.531909   -0.538474    0.044978
  C     -1.350681    0.679400    0.026211
  H     -2.063575    1.509709    0.040508
  H      2.205751   -1.221918   -0.035908
  C      1.153210   -0.923423   -0.022821
  N      0.123120   -1.598344   -0.035762
    8
 TRAJECTORY GEOMETRY    -295.942551
  N      0.227017    1.482996   -0.006237
  N      1.216826    0.851096   -0.009248
  N     -1.562248   -0.534459    0.050485
  C     -1.396559    0.671656    0.030635
  H     -2.068581    1.525567    0.042524
  H      2.220777   -1.216306   -0.037995
  C      1.163449   -0.963675   -0.026707
  N      0.138597   -1.621130   -0.039743
    8
 TRAJECTORY GEOMETRY    -295.942394
  N      0.225152    1.480593   -0.006120
  N      1.215967    0.847823   -0.009164
  N     -1.559115   -0.534771    0.049683
  C     -1.391894    0.672213    0.030244
  H     -2.068205    1.524164    0.042474
  H      2.219399   -1.216887   -0.037939
  C      1.162229   -0.959735   -0.026372
  N      0.137116   -1.618669   -0.039092
    8
 TRAJECTORY GEOMETRY    -295.942395
  N      0.208641    1.462090   -0.005124
  N      1.210610    0.820456   -0.008543
  N     -1.534673   -0.538031    0.043267
  C     -1.354915    0.678862    0.027035
  H     -2.064162    1.511460    0.042014
  H      2.207517   -1.221437   -0.037435
  C      1.154298   -0.927216   -0.023598
  N      0.124725   -1.600315   -0.033912
    8
 TRAJECTORY GEOMETRY    -295.942289
  N      0.210299    1.463857   -0.005187
  N      1.211127    0.823222   -0.008641
  N     -1.537124   -0.537537    0.043831
  C     -1.358608    0.678072    0.027374
  H     -2.064583    1.512716    0.042105
  H      2.208695   -1.220997   -0.037530
  C      1.155004   -0.930474   -0.023894
  N      0.126065   -1.602134   -0.034353
    8
 TRAJECTORY GEOMETRY    -295.942306
  N      0.223578    1.478815   -0.004458
  N      1.215248    0.845119   -0.010670
  N     -1.556878   -0.534869    0.046055
  C     -1.388775    0.673002    0.030579
  H     -2.068118    1.523303    0.044295
  H      2.218698   -1.217431   -0.039770
  C      1.161808   -0.956983   -0.026763
  N      0.136187   -1.616911   -0.035567
    8
 TRAJECTORY GEOMETRY    -295.942236
  N      0.222274    1.477247   -0.004445
  N      1.214822    0.842965   -0.010552
  N     -1.555000   -0.535066    0.045667
  C     -1.385705    0.673504    0.030292
  H     -2.067766    1.522197    0.044182
  H      2.217682   -1.217809   -0.039654
  C      1.161068   -0.954259   -0.026510
  N      0.135274   -1.615512   -0.035279
    8
 TRAJECTORY GEOMETRY    -295.942230
  N      0.211424    1.464960   -0.004366
  N      1.211428    0.825137   -0.009571
  N     -1.539137   -0.537127    0.042556
  C     -1.361319    0.677869    0.027959
  H     -2.065041    1.513622    0.043198
  H      2.209599   -1.220796   -0.038636
  C      1.155744   -0.932771   -0.024463
  N      0.127268   -1.603609   -0.032980
