# Supplementary material for: Constrained Structure Minimizations on Hyperspheres for Minimum Energy Path Following
Source: J Chem Inf Model. 2025 Apr 1;65(7):3488–501. doi: 10.1021/acs.jcim.4c02351 (PMC12004539; doi:10.1021/acs.jcim.4c02351)
Supplement: Supplementary file 1 — ci4c02351_si_001.zip [file ci4c02351_si_001.zip › data_availability/rxn4/outputs/SADDLE/10/rxn4-sad.out]

 Executing /home/jasa/demon/6.2.4/object.mpi/deMon.6.2.4.mpi.

node05
node05
node05
node05
node05
node05
node05
node05
node05
node05
node05
node05
node05
node05
node05
node05
node05
node05
node05
node05
node05
node05
node05
node05
(node05:0,1,2,3,4,5,6,7,8,9,10,11,12,13,14,15,16,17,18,19,20,21,22,23)

real	22m23.266s
user	464m30.228s
sys	72m9.729s
25M	.
 ******************************************************************************
 ******************************************************************************
 ***                                                                        ***
 ***                              PROGRAM deMon2k                           ***
 ***                                                                        ***
 ***                        (VERSION 6.2.2, Jun. 2022)                      ***
 ***                                                                        ***
 ***     COPYRIGHT (C) BY THE INTERNATIONAL DEMON DEVELOPERS COMMUNITY      ***
 ***                                                                        ***
 ***  AUTHORS: A.M. Koster, G. Geudtner, A. Alvarez-Ibarra, M.C. Amirani,   ***
 ***           P. Calaminici, A.A.M. Carranza, M.E. Casida, J. Carmona-     ***
 ***           Espindola, J. Cuny, F.A. Delesma, R. Delgado-Venegas, V.D.   ***
 ***           Dominguez, R. Flores-Moreno, G.U. Gamboa, A. Goursot, T.     ***
 ***           Heine, K. Hermann, A. Ipatov, F. Janetzko, A. de la Lande,   ***
 ***           F. Louisnard, J. Martin del Campo, N. Pedroza Montero, L.G.  ***
 ***           M. Pettersson, D. Mejia-Rodriguez, J. Reveles, J. Vasquez-   ***
 ***           Perez, A. Vela, B. Zuniga-Gutierrez and D.R. Salahub         ***
 ***                                                                        ***
 ******************************************************************************
 ******************************************************************************
                                                                                

 FIRST TIMING           DATE: WED JAN 10 15:17:10 2024  TOTAL TIME:       0.074
                                                                                

 INITIALIZATION                   STEP TIME:     0.034  TOTAL TIME:       0.110

 ******************************************************************************

 S-TETRAZINE

 ******************************************************************************

 
 *** MOLECULAR SIMULATION DATA ***
 
 MOLECULAR CHARGE: 0
 NUMBER OF ATOMS: 8
 MOLECULAR SIMULATION TYPE: QM ONLY
 
 *** MOLECULAR QM DATA ***
 
 MULTIPLICITY: 1
 NUMBER OF QM ATOMS: 8
 NUMBER OF ELECTRONS: 42
 
 *** SCF OPTIONS ***
 
 SCF THEORY: RESTRICTED KOHN-SHAM (RKS)
 DIAGONALIZER: RS
 START GUESS: HUECKEL DENSITY
 SCF TOLERANCE: 0.100E-04
 POTENTIAL DENSITY: FITTED DENSITY
 NUMBER OF SCF ITERATIONS: 1000
 DIIS ACCELERATION: ON
 XC-POTENTIAL: PBE96 - PBE
 GRID TECHNIQUE: FIXED
 GRID PRUNING: ON
 GRID METHOD: DIRECT
 GRID TYPE: (99,590)p
 ATOMIC WEIGHT FUNCTION: BECKE SCREENED
 RADIAL QUADRATURE TYPE: EULER-MACLAURIN
 SCF METHODE: DIRECT & DOUBLE ASYMPTOTIC EXPANSION
 FREEZE AUXILIARY FUNCTIONS: OFF
 ANALYTICAL FIT SOLVER: DIAGONAL SVD
 SVD THRESHOLD: 0.100E-05
 SCF SCREENING: 0.238E-11
 SYMMETRY USE: NONE
 ROTATION OF THE ANGULAR GRIDS: OFF
 SCF PRINTING UNTIL CYCLE 0
 SPHERICAL ORBITALS WILL BE USED
 
 *** SADDLE INTERPOLATION OPTIONS ***
 
 SADDLE TOLERANCE: 0.100
 NUMBER OF INTERPOLATION STEPS: 500
 INTERPOLATION DISTANCE REDUCTION [%]: 10.00
 REACTANT-PRODUCT ALIGNMENT ENABLED
 
 *** PRINT OPTIONS ***
 
 PRINT OPTIMIZATION INFORMATION
 PRINT SADDLE DEBUG OUTPUT
 
 *** OUTPUT OPTIONS ***
 
 SADDLE OPTIMIZATIONS NOT REMOVED
 
 *** ACTIVATED INTERFACE PORTS ***
 
 FILE deMon.mol WILL BE WRITTEN
 
 
 *** GEOMETRY ***


 INPUT ORIENTATION IN ANGSTROM

  NO.  ATOM        X            Y            Z      Z-ATOM   MASS   TYPE OPTXYZ

    1  C         0.000032     0.000000    -1.271317     6    12.011  QM       
    2  N         1.210422     0.000000    -0.669510     7    14.007  QM       
    3  N        -1.210386     0.000000    -0.669566     7    14.007  QM       
    4  N         1.210385     0.000000     0.669566     7    14.007  QM       
    5  C        -0.000031     0.000000     1.271316     6    12.011  QM       
    6  N        -1.210422     0.000000     0.669510     7    14.007  QM       
    7  H        -0.000052     0.000000     2.368261     1     1.008  QM       
    8  H         0.000052     0.000000    -2.368261     1     1.008  QM       


 
 
 *** ERI STATISTIC ***
 
 Est. Integrated ERIs: 3105116
 Est. Asymptotic ERIS: 0
                                                                                

 INPUT                            STEP TIME:     0.062  TOTAL TIME:       0.172
 
 *** THE INPUT ORIENTATION IS USED ***
 
 POINT GROUP: D2h
 
 GROUP ORDER: 8


 STANDARD ORIENTATION IN ANGSTROM

  NO.  ATOM        X              Y              Z        Z-ATOM   MASS   TYPE

    1  C         0.000031      -0.000000      -1.271317       6    12.011  QM
    2  N         1.210422      -0.000000      -0.669511       7    14.007  QM
    3  N        -1.210386      -0.000000      -0.669565       7    14.007  QM
    4  N         1.210385       0.000000       0.669565       7    14.007  QM
    5  C        -0.000030       0.000000       1.271316       6    12.011  QM
    6  N        -1.210422       0.000000       0.669511       7    14.007  QM
    7  H        -0.000051       0.000000       2.368261       1     1.008  QM
    8  H         0.000051      -0.000000      -2.368261       1     1.008  QM
                                                                                

 SYMMETRY ANALYSIS                STEP TIME:     0.000  TOTAL TIME:       0.176
 
 NUMBER OF TB ORBITALS: 32
                                                                                

 START GUESS                      STEP TIME:     1.667  TOTAL TIME:       1.843
 
 
 GENERAL BASIS SET: (DZVP-GGA)
 
 NUMBER OF SHELLS: 42
 NUMBER OF ORBITALS: 100
 NUMBER OF PRIMITIVE GAUSSIAN EXPONENTS: 102
 
 
 GENERAL AUXIS SET: (GEN-A2*)
 
 NUMBER OF AUXILIARY FUNCTION SETS: 50
 NUMBER OF AUXILIARY FUNCTION SHELLS: 130
 NUMBER OF AUXILIARY FUNCTION: 602
 
 
 
 *** WARNING IN INVCDERI ***
 
 *** SVD THRESHOLD CHANGED TO: 0.948E-06 ***
 
 
 
 *** WARNING IN INVCDERI ***
 
 *** 12 COULOMB EIGENVALUES ARE QUENCHED ***
                                                                                

 MPI AUXILIARY FUNCTION FIT       STEP TIME:     0.099  TOTAL TIME:       1.949  
                                                                                

 CORE INTEGRALS                   STEP TIME:     0.109  TOTAL TIME:       1.954
                                                                                

 NULLSPACE                        STEP TIME:     0.006  TOTAL TIME:       1.967
                                                                                

 FIXED GRID GENERATION            STEP TIME:     0.000  TOTAL TIME:       1.994

 CYCLE:    1    EUPPER =     -467.357681844757    CDMIX =        0.300000000000
 CYCLE:    1    ELOWER =     -806.752025533934    SHIFT =        0.000000000000
 CYCLE:    1    EXC    =      -38.149460009105    ERCDC =       20.211721768098
 CYCLE:    1    ETOTAL =     -505.507141853862    ERROR =      339.394343689177

 CYCLE:    2    EUPPER =     -466.304811560784    CDMIX =        0.300000000000
 CYCLE:    2    ELOWER =     -467.425965921435    SHIFT =        0.000000000000
 CYCLE:    2    EXC    =      -38.524226134464    ERCDC =        0.857792370862
 CYCLE:    2    ETOTAL =     -504.829037695248    ERROR =        1.121154360651

 CYCLE:    3    EUPPER =     -467.007787869917    CDMIX =        0.300000000000
 CYCLE:    3    ELOWER =     -467.188889148303    SHIFT =        0.000000000000
 CYCLE:    3    EXC    =      -38.732636039764    ERCDC =        0.307842901797
 CYCLE:    3    ETOTAL =     -505.740423909681    ERROR =        0.181101278385

 CYCLE:    4    EUPPER =     -467.243745167103    CDMIX =        0.300000000000
 CYCLE:    4    ELOWER =     -467.286426979158    SHIFT =        0.000000000000
 CYCLE:    4    EXC    =      -38.828657713232    ERCDC =        0.143169394327
 CYCLE:    4    ETOTAL =     -506.072402880335    ERROR =        0.042681812055

 CYCLE:    5    EUPPER =     -467.333789828552    CDMIX =        0.300000000000
 CYCLE:    5    ELOWER =     -467.346262880838    SHIFT =        0.000000000000
 CYCLE:    5    EXC    =      -38.873302958805    ERCDC =        0.068957047971
 CYCLE:    5    ETOTAL =     -506.207092787358    ERROR =        0.012473052285

 CYCLE:    6    EUPPER =     -467.369395046179    CDMIX =        0.300000000000
 CYCLE:    6    ELOWER =     -467.373801438064    SHIFT =        0.000000000000
 CYCLE:    6    EXC    =      -38.895021537359    ERCDC =        0.035448214457
 CYCLE:    6    ETOTAL =     -506.264416583538    ERROR =        0.004406391884

 CYCLE:    7    EUPPER =     -467.384137844336    CDMIX =        0.300000000000
 CYCLE:    7    ELOWER =     -467.385868498031    SHIFT =        0.000000000000
 CYCLE:    7    EXC    =      -38.906179451462    ERCDC =        0.021788641102
 CYCLE:    7    ETOTAL =     -506.290317295799    ERROR =        0.001730653694

 CYCLE:    8    EUPPER =     -467.390544426162    CDMIX =        0.300000000000
 CYCLE:    8    ELOWER =     -467.391259390950    SHIFT =        0.000000000000
 CYCLE:    8    EXC    =      -38.917408111988    EDIIS =        0.013681734761
 CYCLE:    8    ETOTAL =     -506.307952538150    ERROR =        0.000714964788

 CYCLE:    9    EUPPER =     -467.392838407039    CDMIX =        0.300000000000
 CYCLE:    9    ELOWER =     -467.392858529248    SHIFT =        0.000000000000
 CYCLE:    9    EXC    =      -38.920738938900    EDIIS =        0.003477021045
 CYCLE:    9    ETOTAL =     -506.313577345939    ERROR =        0.000020122209

 CYCLE:   10    EUPPER =     -467.396678441631    CDMIX =        0.300000000000
 CYCLE:   10    ELOWER =     -467.396678722595    SHIFT =        0.000000000000
 CYCLE:   10    EXC    =      -38.920733505180    EDIIS =        0.000409463788
 CYCLE:   10    ETOTAL =     -506.317411946810    ERROR =        0.000000280965

 CYCLE:   11    EUPPER =     -467.396456973322    CDMIX =        0.100000000000
 CYCLE:   11    ELOWER =     -467.396456973876    SHIFT =        0.000000000000
 CYCLE:   11    EXC    =      -38.920736258626    ERCDC =        0.000012141221
 CYCLE:   11    ETOTAL =     -506.317193231948    ERROR =        0.000000000554
 
 *** SCF CONVERGED ***
 

 ELECTRONIC CORE ENERGY      =       -816.743540052
 ELECTRONIC COULOMB ENERGY   =        349.347083078
 ELECTRONIC HARTREE ENERGY   =       -467.396456973

 EXCHANGE ENERGY             =        -37.513554134
 CORRELATION ENERGY          =         -1.407182125
 EXCHANGE-CORRELATION ENERGY =        -38.920736259

 ELECTRONIC SCF ENERGY       =       -506.317193232
 NUCLEAR-REPULSION ENERGY    =        210.302883229
 TOTAL SCF ENERGY            =       -296.014310003
                                                                                

 SCF ITERATION                    STEP TIME:     0.863  TOTAL TIME:       2.911
 
 
 
 *********************************************
 *** TRANSITION STATE SADDLE INTERPOLATION ***
 *********************************************


 UNRELAXED COORDINATES OF SADDLE STEP 0 IN ANGSTROM

  NO.  ATOM        X              Y              Z        Z-ATOM   MASS   TYPE

    1  N         1.257429       1.468944       0.004223       7    14.007  QM
    2  N         2.268238       1.956441      -0.003214       7    14.007  QM
    3  N        -2.233413       0.006483      -0.003782       7    14.007  QM
    4  C        -3.212436       0.649353       0.002256       6    12.011  QM
    5  H        -4.117250       1.243538       0.007867       1     1.008  QM
    6  H        -0.451223      -1.166174      -0.004278       1     1.008  QM
    7  C         0.445887      -1.787945      -0.001362       6    12.011  QM
    8  N         1.408858      -2.461075       0.001747       7    14.007  QM


 UNRELAXED SCF-ENERGY CALCULATED IN 14 CYCLES
 
 UNRELAXED TOTAL SADDLE ENERGY = -296.041127984115
 


 ALIGNED COORDINATES OF REFERENCE STRUCTURE IN ANGSTROM

  NO.  ATOM        X              Y              Z        Z-ATOM   MASS   TYPE

    1  N         1.257429       1.468944       0.004223       7    14.007  QM
    2  N         2.268238       1.956441      -0.003214       7    14.007  QM
    3  N        -2.233413       0.006483      -0.003782       7    14.007  QM
    4  C        -3.212436       0.649353       0.002256       6    12.011  QM
    5  H        -4.117250       1.243538       0.007867       1     1.008  QM
    6  H        -0.451223      -1.166174      -0.004278       1     1.008  QM
    7  C         0.445887      -1.787945      -0.001362       6    12.011  QM
    8  N         1.408858      -2.461075       0.001747       7    14.007  QM


 ALIGNED COORDINATES OF REACTANT IN ANGSTROM

  NO.  ATOM        X              Y              Z        Z-ATOM   MASS   TYPE

    1  N         0.098900       1.379699       0.001136       7    14.007  QM
    2  N         1.221317       0.649423      -0.000002       7    14.007  QM
    3  N        -1.221317      -0.649423       0.000002       7    14.007  QM
    4  C        -1.065620       0.693325       0.001080       6    12.011  QM
    5  H        -1.985075       1.291561       0.002013       1     1.008  QM
    6  H         1.985076      -1.291562      -0.002013       1     1.008  QM
    7  C         1.065618      -0.693326      -0.001080       6    12.011  QM
    8  N        -0.098900      -1.379699      -0.001136       7    14.007  QM

 SIMILARITY INDEX: 0.613
 


 UNRELAXED COORDINATES OF SADDLE STEP 1 IN ANGSTROM

  NO.  ATOM        X              Y              Z        Z-ATOM   MASS   TYPE

    1  N         1.141576       1.460020       0.003915       7    14.007  QM
    2  N         2.163546       1.825739      -0.002893       7    14.007  QM
    3  N        -2.132203      -0.059108      -0.003403       7    14.007  QM
    4  C        -2.997755       0.653750       0.002139       6    12.011  QM
    5  H        -3.904033       1.248340       0.007282       1     1.008  QM
    6  H        -0.207593      -1.178713      -0.004051       1     1.008  QM
    7  C         0.507860      -1.678483      -0.001334       6    12.011  QM
    8  N         1.258082      -2.352937       0.001459       7    14.007  QM


 UNRELAXED SCF-ENERGY CALCULATED IN 12 CYCLES
 
 UNRELAXED TOTAL SADDLE ENERGY = -295.899905816700
 
 
 
 
 ***************************************
 *** MOLECULAR GEOMETRY OPTIMIZATION ***
 ***************************************
 
 INTERPOLATION DISTANCE: 8.5955401285
 
 *** ACTIVE DEGREES OF FREEDOM: 18 ***
 
 *** ENTERING OPTIMIZATION CYCLE: 1 ***
 

 PROJECTED CARTESIAN GRADIENTS IN A.U.

  NO.  ATOM        X             Y             Z

    1  N        0.128025      0.021365     -0.000708
    2  N       -0.087737     -0.047381      0.000719
    3  N       -0.071751      0.040076      0.000688
    4  C        0.135621     -0.125310     -0.000705
    5  H        0.002500     -0.016196     -0.000034
    6  H        0.241063     -0.174721      0.000920
    7  C        0.285190     -0.269613      0.001183
    8  N       -0.423555      0.402861     -0.001379


 ACTIVE CARTESIAN GRADIENTS

              1          2          3          4          5          6
           0.146026   0.015156  -0.000955  -0.059545  -0.061073  -0.064535

              7          8          9         10         11         12
           0.050300   0.000930   0.197554  -0.056095  -0.000220   0.029895

             13         14         15         16         17         18
          -0.004429   0.000083   0.275016  -0.170187   0.000872   0.684882


 FULL LOCAL GRADIENT

              1          2          3          4          5          6
          -0.348232   0.013276  -0.001264  -0.152873  -0.071153  -0.064116

              7          8          9         10         11         12
           0.036551   0.000989   0.196280  -0.029722  -0.000293   0.003329

             13         14         15         16         17         18
           0.018584   0.000083   0.214952  -0.138160   0.000759   0.626012


 TANGENTIAL LOCAL GRADIENTS IN A.U.

              1          2          3          4          5          6
           0.013276  -0.001264  -0.152873  -0.071153  -0.064116   0.036551

              7          8          9         10         11         12
           0.000989   0.196280  -0.029722  -0.000293   0.003329   0.018584

             13         14         15         16         17
           0.000083   0.214952  -0.138160   0.000759   0.626012
 
 RMSQ FORCE :   0.1767365  MAXIMUM :   0.0003000  CONVERGED : NO
 MAX FORCE  :   0.6260122  MAXIMUM :   0.0004500  CONVERGED : NO
 RMSQ FORCE6:   4.8232635  MAXIMUM6:   0.0003000  CONVERGED : NO
 MAX FORCE6 :   4.3739878  MAXIMUM6:   0.0004500  CONVERGED : NO
 


 HESSIAN EIGENVALUES


                1           2           3           4           5           6
             1.00000     1.00000     1.00000     1.00000     1.00000     1.00000
 


                7           8           9          10          11          12
             1.00000     1.00000     1.00000     1.00000     1.00000     1.00000
 


               13          14          15          16          17
             1.00000     1.00000     1.00000     1.00000     1.00000
 


 NEWTON STEP 0.729 EXCEEDED TRUST RADIUS 0.200
 LAMBDA ITERATION CONVERGED IN 2 CYCLES
 LAMBDA FOR LMQA STEP: 2.64

  |TANGENTIAL STEP| =   0.200000  |PARALLEL STEP| =   0.002327


 STEP IN NORMAL COORDINATES

              1          2          3          4          5          6
          -0.069760  -0.004542   0.000199  -0.023613  -0.002419   0.019142

              7          8          9         10         11         12
          -0.042368  -0.000162  -0.027638  -0.018434   0.000143   0.021822

             13         14         15         16         17         18
          -0.025703  -0.000022  -0.033183   0.031283  -0.000188  -0.167550

 DISPLACEMENT STEP IN ANGSTROM

  NO.  ATOM        X             Y             Z

    1  N       -0.032365     -0.004132      0.000073
    2  N        0.000117     -0.006635     -0.000071
    3  N        0.018895     -0.012646     -0.000057
    4  C        0.000552      0.018560      0.000097
    5  H        0.020985      0.002819     -0.000053
    6  H       -0.010548      0.024062     -0.000110
    7  C       -0.036834      0.050275     -0.000171
    8  N        0.044150     -0.047541      0.000166


 ACTIVE CARTESIAN DISPLACEMENT STEP

              1          2          3          4          5          6
          -0.069760  -0.004542   0.000199  -0.023613  -0.002419   0.019142

              7          8          9         10         11         12
          -0.042368  -0.000162  -0.027638  -0.018434   0.000143   0.021822

             13         14         15         16         17         18
          -0.025703  -0.000022  -0.033183   0.031283  -0.000188  -0.167550
 
 PREDICTED ENERGY CHANGE: -0.124927596
 
 INTERPOLATION DISTANCE: 8.5955401285


 COORDINATES OF OPTIMIZATION STEP 1 IN ANGSTROM

  NO.  ATOM        X              Y              Z        Z-ATOM   MASS   TYPE

    1  N         1.109211       1.455888       0.003988       7    14.007  QM
    2  N         2.163663       1.819104      -0.002964       7    14.007  QM
    3  N        -2.113308      -0.071754      -0.003460       7    14.007  QM
    4  C        -2.997203       0.672310       0.002236       6    12.011  QM
    5  H        -3.883048       1.251159       0.007229       1     1.008  QM
    6  H        -0.218141      -1.154651      -0.004161       1     1.008  QM
    7  C         0.471026      -1.628208      -0.001505       6    12.011  QM
    8  N         1.302232      -2.400478       0.001625       7    14.007  QM


 
 NEW SCF-ENERGY CALCULATED IN 16 CYCLES
 

 TOTAL ENERGY    =       -295.963418607

 ENERGY CHANGE =         -0.063512790
 ENERGY RATIO  =          0.508396804
 TRUST RADIUS  =          0.200000000
 
 BFGS DELTA*GAMMA: 0.147
 
 BFGS DELTA*DE2*DELTA: 0.400E-01
 
 *** ENTERING OPTIMIZATION CYCLE: 2 ***
 

 PROJECTED CARTESIAN GRADIENTS IN A.U.

  NO.  ATOM        X             Y             Z

    1  N        0.043034     -0.011904     -0.000111
    2  N        0.004043     -0.015346      0.000131
    3  N        0.008429     -0.024948      0.000221
    4  C        0.048552     -0.058175     -0.000156
    5  H        0.020894     -0.029480     -0.000141
    6  H        0.324517     -0.229148      0.001256
    7  C       -0.193545      0.141698     -0.000613
    8  N       -0.013898      0.044233      0.000173


 ACTIVE CARTESIAN GRADIENTS

              1          2          3          4          5          6
           0.049079  -0.016276  -0.000146   0.023760  -0.039311   0.033666

              7          8          9         10         11         12
          -0.021556   0.000277   0.114651  -0.023511   0.000060   0.055516

             13         14         15         16         17         18
          -0.004452   0.000064   0.366468  -0.219725   0.001222  -0.147429


 FULL LOCAL GRADIENT

              1          2          3          4          5          6
          -0.209441  -0.016836  -0.000257  -0.025543  -0.054063   0.034356

              7          8          9         10         11         12
          -0.032955   0.000302   0.111113  -0.006083   0.000017   0.036604

             13         14         15         16         17         18
           0.014075   0.000063   0.301112  -0.180887   0.001082  -0.200486


 TANGENTIAL LOCAL GRADIENTS IN A.U.

              1          2          3          4          5          6
          -0.016836  -0.000257  -0.025543  -0.054063   0.034356  -0.032955

              7          8          9         10         11         12
           0.000302   0.111113  -0.006083   0.000017   0.036604   0.014075

             13         14         15         16         17
           0.000063   0.301112  -0.180887   0.001082  -0.200486

 COSANG =        -0.029765504
 
 RMSQ FORCE :   0.1039317  MAXIMUM :   0.0003000  CONVERGED : NO
 MAX FORCE  :   0.3011122  MAXIMUM :   0.0004500  CONVERGED : NO
 RMSQ FORCE6:   4.3792976  MAXIMUM6:   0.0003000  CONVERGED : NO
 MAX FORCE6 :   4.2053240  MAXIMUM6:   0.0004500  CONVERGED : NO
 RMSQ DR    :   0.0471436  MAXIMUM :   0.0012000  CONVERGED : NO
 MAX DR     :   0.1675502  MAXIMUM :   0.0018000  CONVERGED : NO
 


 HESSIAN EIGENVALUES


                1           2           3           4           5           6
             0.70306     1.00000     1.00000     1.00000     1.00000     1.00000
 


                7           8           9          10          11          12
             1.00000     1.00000     1.00000     1.00000     1.00000     1.00000
 


               13          14          15          16          17
             1.00000     1.00000     1.00000     1.00000     5.19596
 


 NEWTON STEP 0.485 EXCEEDED TRUST RADIUS 0.200
 LAMBDA ITERATION CONVERGED IN 4 CYCLES
 LAMBDA FOR LMQA STEP: 1.03

  |TANGENTIAL STEP| =   0.200000  |PARALLEL STEP| =   0.002327


 STEP IN NORMAL COORDINATES

              1          2          3          4          5          6
          -0.078629   0.004631   0.000087  -0.058093  -0.002579  -0.004907

              7          8          9         10         11         12
          -0.035757  -0.000098  -0.035244  -0.029410   0.000112   0.014388

             13         14         15         16         17         18
          -0.033264  -0.000037  -0.129761   0.093388  -0.000554   0.011717

 DISPLACEMENT STEP IN ANGSTROM

  NO.  ATOM        X             Y             Z

    1  N       -0.036484     -0.000004      0.000027
    2  N       -0.012890     -0.012190     -0.000028
    3  N        0.014115     -0.006225     -0.000033
    4  C        0.008534      0.021197      0.000072
    5  H        0.024331      0.007685     -0.000043
    6  H       -0.054763      0.060549     -0.000311
    7  C        0.032834     -0.000131      0.000066
    8  N        0.005114     -0.019393      0.000000


 ACTIVE CARTESIAN DISPLACEMENT STEP

              1          2          3          4          5          6
          -0.078629   0.004631   0.000087  -0.058093  -0.002579  -0.004907

              7          8          9         10         11         12
          -0.035757  -0.000098  -0.035244  -0.029410   0.000112   0.014388

             13         14         15         16         17         18
          -0.033264  -0.000037  -0.129761   0.093388  -0.000554   0.011717
 
 PREDICTED ENERGY CHANGE: -0.058705465
 
 INTERPOLATION DISTANCE: 8.5955401285


 COORDINATES OF OPTIMIZATION STEP 2 IN ANGSTROM

  NO.  ATOM        X              Y              Z        Z-ATOM   MASS   TYPE

    1  N         1.072727       1.455883       0.004015       7    14.007  QM
    2  N         2.150774       1.806913      -0.002992       7    14.007  QM
    3  N        -2.099193      -0.077978      -0.003492       7    14.007  QM
    4  C        -2.988669       0.693507       0.002308       6    12.011  QM
    5  H        -3.858717       1.258845       0.007187       1     1.008  QM
    6  H        -0.272904      -1.094102      -0.004472       1     1.008  QM
    7  C         0.503860      -1.628338      -0.001439       6    12.011  QM
    8  N         1.307347      -2.419871       0.001626       7    14.007  QM


 
 NEW SCF-ENERGY CALCULATED IN 15 CYCLES
 

 TOTAL ENERGY    =       -296.012739111

 ENERGY CHANGE =         -0.049320504
 ENERGY RATIO  =          0.840134800
 TRUST RADIUS  =          0.300000000
 
 BFGS DELTA*GAMMA: 0.505E-01
 
 BFGS DELTA*DE2*DELTA: 0.362E-01
 
 *** ENTERING OPTIMIZATION CYCLE: 3 ***
 

 PROJECTED CARTESIAN GRADIENTS IN A.U.

  NO.  ATOM        X             Y             Z

    1  N       -0.017042     -0.019226      0.000183
    2  N        0.039140      0.004211     -0.000177
    3  N        0.029226     -0.036980     -0.000096
    4  C       -0.022417      0.011183      0.000186
    5  H        0.032795     -0.032032     -0.000220
    6  H        0.130902     -0.096874      0.000498
    7  C       -0.016207      0.006401     -0.000014
    8  N       -0.059470      0.070291     -0.000145


 ACTIVE CARTESIAN GRADIENTS

              1          2          3          4          5          6
          -0.019441  -0.020464   0.000251   0.043747  -0.010708   0.045991

              7          8          9         10         11         12
          -0.039485  -0.000146   0.000405   0.007328   0.000218   0.050394

             13         14         15         16         17         18
          -0.015449  -0.000060   0.147661  -0.093662   0.000469   0.050534


 FULL LOCAL GRADIENT

              1          2          3          4          5          6
          -0.113224  -0.020196   0.000297   0.041522  -0.018847   0.046428

              7          8          9         10         11         12
          -0.042954  -0.000151  -0.001075   0.008012   0.000219   0.046843

             13         14         15         16         17         18
          -0.008762  -0.000061   0.119702  -0.076404   0.000403   0.025527


 TANGENTIAL LOCAL GRADIENTS IN A.U.

              1          2          3          4          5          6
          -0.020196   0.000297   0.041522  -0.018847   0.046428  -0.042954

              7          8          9         10         11         12
          -0.000151  -0.001075   0.008012   0.000219   0.046843  -0.008762

             13         14         15         16         17
          -0.000061   0.119702  -0.076404   0.000403   0.025527

 COSANG =         0.670640597
 
 RMSQ FORCE :   0.0417571  MAXIMUM :   0.0003000  CONVERGED : NO
 MAX FORCE  :   0.1197018  MAXIMUM :   0.0004500  CONVERGED : NO
 RMSQ FORCE6:   3.8412134  MAXIMUM6:   0.0003000  CONVERGED : NO
 MAX FORCE6 :   3.7879069  MAXIMUM6:   0.0004500  CONVERGED : NO
 RMSQ DR    :   0.0471436  MAXIMUM :   0.0012000  CONVERGED : NO
 MAX DR     :   0.1297610  MAXIMUM :   0.0018000  CONVERGED : NO
 


 HESSIAN EIGENVALUES


                1           2           3           4           5           6
             0.64256     0.99996     1.00000     1.00000     1.00000     1.00000
 


                7           8           9          10          11          12
             1.00000     1.00000     1.00000     1.00000     1.00000     1.00000
 


               13          14          15          16          17
             1.00000     1.00000     1.00000     1.53042     5.07053
 


 LAMBDA FOR LMQA STEP: 0.00

  |TANGENTIAL STEP| =   0.266798  |PARALLEL STEP| =   0.004142


 STEP IN NORMAL COORDINATES

              1          2          3          4          5          6
          -0.026882   0.029641  -0.000481  -0.138365  -0.018467  -0.065544

              7          8          9         10         11         12
           0.006179   0.000382   0.046040  -0.073232  -0.000173  -0.021513

             13         14         15         16         17         18
          -0.026130   0.000093  -0.146119   0.112971  -0.000616  -0.055088

 DISPLACEMENT STEP IN ANGSTROM

  NO.  ATOM        X             Y             Z

    1  N       -0.012469      0.013249     -0.000197
    2  N       -0.053826     -0.027762      0.000198
    3  N       -0.007183      0.016483      0.000153
    4  C        0.054220     -0.007959     -0.000153
    5  H        0.012789      0.025626      0.000073
    6  H       -0.059978      0.074834     -0.000358
    7  C        0.017234      0.019048     -0.000007
    8  N        0.019969     -0.039188      0.000070


 ACTIVE CARTESIAN DISPLACEMENT STEP

              1          2          3          4          5          6
          -0.026882   0.029641  -0.000481  -0.138365  -0.018467  -0.065544

              7          8          9         10         11         12
           0.006179   0.000382   0.046040  -0.073232  -0.000173  -0.021513

             13         14         15         16         17         18
          -0.026130   0.000093  -0.146119   0.112971  -0.000616  -0.055088
 
 PREDICTED ENERGY CHANGE: -0.022719120
 
 INTERPOLATION DISTANCE: 8.5955401285


 COORDINATES OF OPTIMIZATION STEP 3 IN ANGSTROM

  NO.  ATOM        X              Y              Z        Z-ATOM   MASS   TYPE

    1  N         1.060258       1.469132       0.003819       7    14.007  QM
    2  N         2.096948       1.779152      -0.002793       7    14.007  QM
    3  N        -2.106376      -0.061495      -0.003340       7    14.007  QM
    4  C        -2.934449       0.685548       0.002154       6    12.011  QM
    5  H        -3.845927       1.284470       0.007260       1     1.008  QM
    6  H        -0.332882      -1.019269      -0.004830       1     1.008  QM
    7  C         0.521094      -1.609291      -0.001445       6    12.011  QM
    8  N         1.327315      -2.459058       0.001696       7    14.007  QM


 
 NEW SCF-ENERGY CALCULATED IN 14 CYCLES
 

 TOTAL ENERGY    =       -296.023765566

 ENERGY CHANGE =         -0.011026455
 ENERGY RATIO  =          0.485338118
 TRUST RADIUS  =          0.300000000
 
 BFGS DELTA*GAMMA: 0.683E-01
 
 BFGS DELTA*DE2*DELTA: 0.452E-01
 
 *** ENTERING OPTIMIZATION CYCLE: 4 ***
 

 PROJECTED CARTESIAN GRADIENTS IN A.U.

  NO.  ATOM        X             Y             Z

    1  N        0.121381      0.032331     -0.000764
    2  N       -0.118391     -0.037446      0.000768
    3  N       -0.110380      0.088656      0.000728
    4  C        0.129061     -0.106755     -0.000792
    5  H       -0.007862     -0.002723      0.000013
    6  H        0.034022     -0.029511      0.000114
    7  C       -0.018816      0.026386     -0.000042
    8  N       -0.001716     -0.000471      0.000006


 ACTIVE CARTESIAN GRADIENTS

              1          2          3          4          5          6
           0.138661   0.028244  -0.001033  -0.100940  -0.031810  -0.129423

              7          8          9         10         11         12
           0.099641   0.001016   0.139592  -0.046065  -0.000292  -0.004382

             13         14         15         16         17         18
          -0.005054   0.000027   0.037016  -0.031478   0.000098  -0.022976


 FULL LOCAL GRADIENT

              1          2          3          4          5          6
          -0.045686   0.024627  -0.001338  -0.172057  -0.030111  -0.129735

              7          8          9         10         11         12
           0.089769   0.001085   0.144924  -0.032124  -0.000336  -0.018866

             13         14         15         16         17         18
           0.005932   0.000027   0.015832  -0.021881   0.000061  -0.034580


 TANGENTIAL LOCAL GRADIENTS IN A.U.

              1          2          3          4          5          6
           0.024627  -0.001338  -0.172057  -0.030111  -0.129735   0.089769

              7          8          9         10         11         12
           0.001085   0.144924  -0.032124  -0.000336  -0.018866   0.005932

             13         14         15         16         17
           0.000027   0.015832  -0.021881   0.000061  -0.034580

 COSANG =        -0.320011640
 
 RMSQ FORCE :   0.0687539  MAXIMUM :   0.0003000  CONVERGED : NO
 MAX FORCE  :   0.1720565  MAXIMUM :   0.0004500  CONVERGED : NO
 RMSQ FORCE6:   3.1192308  MAXIMUM6:   0.0003000  CONVERGED : NO
 MAX FORCE6 :   3.0608348  MAXIMUM6:   0.0004500  CONVERGED : NO
 RMSQ DR    :   0.0628924  MAXIMUM :   0.0012000  CONVERGED : NO
 MAX DR     :   0.1461187  MAXIMUM :   0.0018000  CONVERGED : NO
 


 HESSIAN EIGENVALUES


                1           2           3           4           5           6
             0.44171     0.99966     0.99997     1.00000     1.00000     1.00000
 


                7           8           9          10          11          12
             1.00000     1.00000     1.00000     1.00000     1.00000     1.00000
 


               13          14          15          16          17
             1.00000     1.00000     1.04041     3.09191     5.06953
 


 LAMBDA FOR LMQA STEP: 0.00

  |TANGENTIAL STEP| =   0.128781  |PARALLEL STEP| =   0.000965


 STEP IN NORMAL COORDINATES

              1          2          3          4          5          6
          -0.078180  -0.001732   0.000306  -0.005610   0.004803   0.045233

              7          8          9         10         11         12
          -0.052451  -0.000344  -0.037873  -0.012324   0.000050  -0.009545

             13         14         15         16         17         18
          -0.004435   0.000062  -0.043742   0.044365  -0.000181  -0.006309

 DISPLACEMENT STEP IN ANGSTROM

  NO.  ATOM        X             Y             Z

    1  N       -0.036215     -0.002953      0.000117
    2  N        0.009204     -0.002624     -0.000116
    3  N        0.029135     -0.019165     -0.000126
    4  C       -0.008584      0.021615      0.000141
    5  H        0.005066      0.013601      0.000048
    6  H       -0.017300      0.028616     -0.000114
    7  C        0.007221      0.002630     -0.000007
    8  N        0.002421     -0.009035      0.000019


 ACTIVE CARTESIAN DISPLACEMENT STEP

              1          2          3          4          5          6
          -0.078180  -0.001732   0.000306  -0.005610   0.004803   0.045233

              7          8          9         10         11         12
          -0.052451  -0.000344  -0.037873  -0.012324   0.000050  -0.009545

             13         14         15         16         17         18
          -0.004435   0.000062  -0.043742   0.044365  -0.000181  -0.006309
 
 PREDICTED ENERGY CHANGE: -0.014557055
 
 INTERPOLATION DISTANCE: 8.5955401285


 COORDINATES OF OPTIMIZATION STEP 4 IN ANGSTROM

  NO.  ATOM        X              Y              Z        Z-ATOM   MASS   TYPE

    1  N         1.024043       1.466180       0.003936       7    14.007  QM
    2  N         2.106152       1.776528      -0.002909       7    14.007  QM
    3  N        -2.077241      -0.080661      -0.003466       7    14.007  QM
    4  C        -2.943034       0.707163       0.002295       6    12.011  QM
    5  H        -3.840861       1.298071       0.007307       1     1.008  QM
    6  H        -0.350182      -0.990653      -0.004945       1     1.008  QM
    7  C         0.528316      -1.606660      -0.001452       6    12.011  QM
    8  N         1.329736      -2.468093       0.001715       7    14.007  QM


 
 NEW SCF-ENERGY CALCULATED IN 12 CYCLES
 

 TOTAL ENERGY    =       -296.037355615

 ENERGY CHANGE =         -0.013590049
 ENERGY RATIO  =          0.933571323
 TRUST RADIUS  =          0.300000000
 
 BFGS DELTA*GAMMA: 0.295E-01
 
 BFGS DELTA*DE2*DELTA: 0.291E-01
 
 *** ENTERING OPTIMIZATION CYCLE: 5 ***
 

 PROJECTED CARTESIAN GRADIENTS IN A.U.

  NO.  ATOM        X             Y             Z

    1  N       -0.009604     -0.004731      0.000057
    2  N        0.009147      0.001835     -0.000057
    3  N        0.001041     -0.008870     -0.000013
    4  C        0.002526      0.005955      0.000023
    5  H        0.002671     -0.008104     -0.000043
    6  H        0.008880     -0.011686      0.000015
    7  C       -0.007063      0.019535      0.000001
    8  N        0.000518     -0.006530     -0.000001


 ACTIVE CARTESIAN GRADIENTS

              1          2          3          4          5          6
          -0.010971  -0.004688   0.000078   0.007931   0.000212   0.001351

              7          8          9         10         11         12
          -0.011396  -0.000018   0.002191   0.003015   0.000031   0.004687

             13         14         15         16         17         18
          -0.009944  -0.000043   0.008216  -0.015492  -0.000013  -0.017512


 FULL LOCAL GRADIENT

              1          2          3          4          5          6
          -0.009567  -0.004399   0.000105   0.013634   0.000202   0.001353

              7          8          9         10         11         12
          -0.010017  -0.000028  -0.000375   0.005353   0.000026   0.002824

             13         14         15         16         17         18
          -0.007713  -0.000043   0.003042  -0.012992  -0.000024  -0.020313


 TANGENTIAL LOCAL GRADIENTS IN A.U.

              1          2          3          4          5          6
          -0.004399   0.000105   0.013634   0.000202   0.001353  -0.010017

              7          8          9         10         11         12
          -0.000028  -0.000375   0.005353   0.000026   0.002824  -0.007713

             13         14         15         16         17
          -0.000043   0.003042  -0.012992  -0.000024  -0.020313

 COSANG =        -0.316094257
 
 RMSQ FORCE :   0.0076480  MAXIMUM :   0.0003000  CONVERGED : NO
 MAX FORCE  :   0.0203127  MAXIMUM :   0.0004500  CONVERGED : NO
 RMSQ FORCE6:   2.2345620  MAXIMUM6:   0.0003000  CONVERGED : NO
 MAX FORCE6 :   2.2483732  MAXIMUM6:   0.0004500  CONVERGED : NO
 RMSQ DR    :   0.0303548  MAXIMUM :   0.0012000  CONVERGED : NO
 MAX DR     :   0.0781805  MAXIMUM :   0.0018000  CONVERGED : NO
 


 HESSIAN EIGENVALUES


                1           2           3           4           5           6
             0.41454     0.99380     0.99998     1.00000     1.00000     1.00000
 


                7           8           9          10          11          12
             1.00000     1.00000     1.00000     1.00000     1.00000     1.00000
 


               13          14          15          16          17
             1.00000     1.00021     1.03868     3.30923     5.06134
 


 LAMBDA FOR LMQA STEP: 0.00

  |TANGENTIAL STEP| =   0.024364  |PARALLEL STEP| =   0.000035


 STEP IN NORMAL COORDINATES

              1          2          3          4          5          6
          -0.001543   0.003736  -0.000044  -0.011974  -0.002117   0.004571

              7          8          9         10         11         12
           0.001737  -0.000011  -0.003211  -0.007400  -0.000010  -0.000580

             13         14         15         16         17         18
           0.006812   0.000049  -0.003923   0.016544   0.000012   0.002150

 DISPLACEMENT STEP IN ANGSTROM

  NO.  ATOM        X             Y             Z

    1  N       -0.000715      0.001724     -0.000018
    2  N       -0.004737     -0.002704      0.000019
    3  N        0.003844      0.001489     -0.000003
    4  C       -0.000175     -0.000543      0.000004
    5  H        0.002069      0.005198      0.000018
    6  H       -0.001947      0.007725     -0.000011
    7  C       -0.000388     -0.004038     -0.000021
    8  N        0.002096      0.000266      0.000015


 ACTIVE CARTESIAN DISPLACEMENT STEP

              1          2          3          4          5          6
          -0.001543   0.003736  -0.000044  -0.011974  -0.002117   0.004571

              7          8          9         10         11         12
           0.001737  -0.000011  -0.003211  -0.007400  -0.000010  -0.000580

             13         14         15         16         17         18
           0.006812   0.000049  -0.003923   0.016544   0.000012   0.002150
 
 PREDICTED ENERGY CHANGE: -0.000267696
 
 INTERPOLATION DISTANCE: 8.5955401285
 
 *** SCFTOL TIGHTEN TO 0.100E-06 ***
 
 *** CDFTOL TIGHTEN TO 0.750E-04 ***


 COORDINATES OF OPTIMIZATION STEP 5 IN ANGSTROM

  NO.  ATOM        X              Y              Z        Z-ATOM   MASS   TYPE

    1  N         1.023328       1.467903       0.003918       7    14.007  QM
    2  N         2.101415       1.773824      -0.002890       7    14.007  QM
    3  N        -2.073397      -0.079172      -0.003469       7    14.007  QM
    4  C        -2.943208       0.706620       0.002299       6    12.011  QM
    5  H        -3.838792       1.303270       0.007325       1     1.008  QM
    6  H        -0.352130      -0.982928      -0.004956       1     1.008  QM
    7  C         0.527928      -1.610698      -0.001473       6    12.011  QM
    8  N         1.331832      -2.467826       0.001730       7    14.007  QM


 
 NEW SCF-ENERGY CALCULATED IN 10 CYCLES
 

 TOTAL ENERGY    =       -296.037763313

 ENERGY CHANGE =         -0.000407698
 ENERGY RATIO  =          1.522986923
 TRUST RADIUS  =          0.300000000
 
 BFGS DELTA*GAMMA: 0.258E-03
 
 BFGS DELTA*DE2*DELTA: 0.536E-03
 
 *** ENTERING OPTIMIZATION CYCLE: 6 ***
 

 PROJECTED CARTESIAN GRADIENTS IN A.U.

  NO.  ATOM        X             Y             Z

    1  N        0.003133     -0.000643     -0.000026
    2  N       -0.004278     -0.001750      0.000025
    3  N        0.003268     -0.010231     -0.000028
    4  C       -0.000007      0.008187      0.000038
    5  H        0.001886     -0.007039     -0.000037
    6  H        0.004085     -0.007798     -0.000004
    7  C       -0.001311      0.013564      0.000021
    8  N       -0.002505     -0.003539     -0.000015


 ACTIVE CARTESIAN GRADIENTS

              1          2          3          4          5          6
           0.003580  -0.000921  -0.000033  -0.003962  -0.002084   0.003645

              7          8          9         10         11         12
          -0.012978  -0.000037  -0.001066   0.003782   0.000033   0.003333

             13         14         15         16         17         18
          -0.009394  -0.000038   0.002834  -0.011767  -0.000029  -0.008507


 FULL LOCAL GRADIENT

              1          2          3          4          5          6
          -0.008183  -0.001020  -0.000042  -0.005198  -0.001491   0.003590

              7          8          9         10         11         12
          -0.010447  -0.000050  -0.004406   0.006422   0.000029   0.001414

             13         14         15         16         17         18
          -0.007230  -0.000038  -0.001484  -0.009894  -0.000036  -0.010715


 TANGENTIAL LOCAL GRADIENTS IN A.U.

              1          2          3          4          5          6
          -0.001020  -0.000042  -0.005198  -0.001491   0.003590  -0.010447

              7          8          9         10         11         12
          -0.000050  -0.004406   0.006422   0.000029   0.001414  -0.007230

             13         14         15         16         17
          -0.000038  -0.001484  -0.009894  -0.000036  -0.010715

 COSANG =         0.693651028
 
 RMSQ FORCE :   0.0053255  MAXIMUM :   0.0003000  CONVERGED : NO
 MAX FORCE  :   0.0107147  MAXIMUM :   0.0004500  CONVERGED : NO
 RMSQ FORCE6:   0.0942982  MAXIMUM6:   0.0003000  CONVERGED : NO
 MAX FORCE6 :   0.3165196  MAXIMUM6:   0.0004500  CONVERGED : NO
 RMSQ DR    :   0.0057427  MAXIMUM :   0.0012000  CONVERGED : NO
 MAX DR     :   0.0165441  MAXIMUM :   0.0018000  CONVERGED : NO
 


 HESSIAN EIGENVALUES


                1           2           3           4           5           6
             0.17402     0.61606     0.99969     0.99999     1.00000     1.00000
 


                7           8           9          10          11          12
             1.00000     1.00000     1.00000     1.00000     1.00000     1.00000
 


               13          14          15          16          17
             1.00000     1.03840     1.86686     3.43321     4.82751
 


 LAMBDA FOR LMQA STEP: 0.00

  |TANGENTIAL STEP| =   0.082213  |PARALLEL STEP| =   0.000393


 STEP IN NORMAL COORDINATES

              1          2          3          4          5          6
          -0.024345   0.008708   0.000002  -0.023936  -0.003577   0.006564

              7          8          9         10         11         12
           0.019283   0.000040  -0.002032  -0.030184  -0.000067  -0.001854

             13         14         15         16         17         18
           0.027859   0.000182  -0.006219   0.057405   0.000086   0.007826

 DISPLACEMENT STEP IN ANGSTROM

  NO.  ATOM        X             Y             Z

    1  N       -0.011276      0.003469      0.000000
    2  N       -0.006245     -0.006466      0.000005
    3  N        0.008734      0.010855      0.000021
    4  C        0.003014     -0.007909     -0.000020
    5  H        0.007141      0.019083      0.000068
    6  H       -0.003724      0.025493     -0.000018
    7  C       -0.003201     -0.015770     -0.000085
    8  N        0.008044      0.002112      0.000058


 ACTIVE CARTESIAN DISPLACEMENT STEP

              1          2          3          4          5          6
          -0.024345   0.008708   0.000002  -0.023936  -0.003577   0.006564

              7          8          9         10         11         12
           0.019283   0.000040  -0.002032  -0.030184  -0.000067  -0.001854

             13         14         15         16         17         18
           0.027859   0.000182  -0.006219   0.057405   0.000086   0.007826
 
 PREDICTED ENERGY CHANGE: -0.000678073
 
 INTERPOLATION DISTANCE: 8.5955401285


 COORDINATES OF OPTIMIZATION STEP 6 IN ANGSTROM

  NO.  ATOM        X              Y              Z        Z-ATOM   MASS   TYPE

    1  N         1.012052       1.471372       0.003918       7    14.007  QM
    2  N         2.095170       1.767358      -0.002885       7    14.007  QM
    3  N        -2.064664      -0.068316      -0.003447       7    14.007  QM
    4  C        -2.940195       0.698711       0.002279       6    12.011  QM
    5  H        -3.831651       1.322353       0.007393       1     1.008  QM
    6  H        -0.355854      -0.957435      -0.004974       1     1.008  QM
    7  C         0.524727      -1.626468      -0.001558       6    12.011  QM
    8  N         1.339876      -2.465714       0.001788       7    14.007  QM


 
 NEW SCF-ENERGY CALCULATED IN 10 CYCLES
 

 TOTAL ENERGY    =       -296.038299468

 ENERGY CHANGE =         -0.000536155
 ENERGY RATIO  =          0.790703634
 TRUST RADIUS  =          0.300000000
 
 BFGS DELTA*GAMMA: 0.164E-02
 
 BFGS DELTA*DE2*DELTA: 0.136E-02
 
 *** ENTERING OPTIMIZATION CYCLE: 7 ***
 

 PROJECTED CARTESIAN GRADIENTS IN A.U.

  NO.  ATOM        X             Y             Z

    1  N       -0.003747     -0.001116      0.000011
    2  N        0.000466      0.000498     -0.000012
    3  N       -0.011868      0.005016      0.000069
    4  C        0.018492     -0.007598     -0.000082
    5  H       -0.005287     -0.000046      0.000013
    6  H       -0.008646      0.004066     -0.000050
    7  C        0.015909     -0.005898      0.000083
    8  N       -0.012968      0.007021     -0.000059


 ACTIVE CARTESIAN GRADIENTS

              1          2          3          4          5          6
          -0.004283  -0.001011   0.000016  -0.000829   0.001089  -0.015476

              7          8          9         10         11         12
           0.004202   0.000094   0.017086  -0.004073  -0.000042  -0.005999

             13         14         15         16         17         18
          -0.004971  -0.000015  -0.011219   0.000108  -0.000065   0.020798


 FULL LOCAL GRADIENT

              1          2          3          4          5          6
          -0.004958  -0.000874   0.000027   0.003022   0.002228  -0.015541

              7          8          9         10         11         12
           0.004690   0.000094   0.015473  -0.000341  -0.000052  -0.008778

             13         14         15         16         17         18
          -0.002981  -0.000014  -0.013023   0.000136  -0.000065   0.020199


 TANGENTIAL LOCAL GRADIENTS IN A.U.

              1          2          3          4          5          6
          -0.000874   0.000027   0.003022   0.002228  -0.015541   0.004690

              7          8          9         10         11         12
           0.000094   0.015473  -0.000341  -0.000052  -0.008778  -0.002981

             13         14         15         16         17
          -0.000014  -0.013023   0.000136  -0.000065   0.020199

 COSANG =        -0.506936762
 
 RMSQ FORCE :   0.0083367  MAXIMUM :   0.0003000  CONVERGED : NO
 MAX FORCE  :   0.0201991  MAXIMUM :   0.0004500  CONVERGED : NO
 RMSQ FORCE6:   0.0527544  MAXIMUM6:   0.0003000  CONVERGED : NO
 MAX FORCE6 :   0.1496419  MAXIMUM6:   0.0004500  CONVERGED : NO
 RMSQ DR    :   0.0193781  MAXIMUM :   0.0012000  CONVERGED : NO
 MAX DR     :   0.0574047  MAXIMUM :   0.0018000  CONVERGED : NO
 


 HESSIAN EIGENVALUES


                1           2           3           4           5           6
             0.15176     0.56495     0.99990     0.99999     1.00000     1.00000
 


                7           8           9          10          11          12
             1.00000     1.00000     1.00000     1.00000     1.00000     1.00000
 


               13          14          15          16          17
             1.00545     1.04243     2.45051     3.45758     5.39975
 


 LAMBDA FOR LMQA STEP: 0.00

  |TANGENTIAL STEP| =   0.010926  |PARALLEL STEP| =   0.000007


 STEP IN NORMAL COORDINATES

              1          2          3          4          5          6
           0.001323   0.001229  -0.000012  -0.001280  -0.000871   0.004030

              7          8          9         10         11         12
           0.002891  -0.000013  -0.004579  -0.001514   0.000006   0.002395

             13         14         15         16         17         18
           0.004418   0.000021   0.005142   0.003762   0.000040   0.000090

 DISPLACEMENT STEP IN ANGSTROM

  NO.  ATOM        X             Y             Z

    1  N        0.000612      0.000616     -0.000005
    2  N       -0.000696     -0.000584      0.000005
    3  N        0.001808      0.001077     -0.000005
    4  C       -0.002726     -0.000435      0.000007
    5  H        0.001620      0.001376      0.000002
    6  H        0.002010      0.000627      0.000012
    7  C       -0.001726     -0.002261     -0.000017
    8  N        0.001425      0.000851      0.000010


 ACTIVE CARTESIAN DISPLACEMENT STEP

              1          2          3          4          5          6
           0.001323   0.001229  -0.000012  -0.001280  -0.000871   0.004030

              7          8          9         10         11         12
           0.002891  -0.000013  -0.004579  -0.001514   0.000006   0.002395

             13         14         15         16         17         18
           0.004418   0.000021   0.005142   0.003762   0.000040   0.000090
 
 PREDICTED ENERGY CHANGE: -0.000165597
 
 INTERPOLATION DISTANCE: 8.5955401285


 COORDINATES OF OPTIMIZATION STEP 7 IN ANGSTROM

  NO.  ATOM        X              Y              Z        Z-ATOM   MASS   TYPE

    1  N         1.012665       1.471988       0.003914       7    14.007  QM
    2  N         2.094474       1.766773      -0.002880       7    14.007  QM
    3  N        -2.062856      -0.067240      -0.003452       7    14.007  QM
    4  C        -2.942921       0.698277       0.002286       6    12.011  QM
    5  H        -3.830031       1.323729       0.007396       1     1.008  QM
    6  H        -0.353844      -0.956808      -0.004961       1     1.008  QM
    7  C         0.523001      -1.628730      -0.001575       6    12.011  QM
    8  N         1.341301      -2.464863       0.001797       7    14.007  QM


 
 NEW SCF-ENERGY CALCULATED IN 10 CYCLES
 

 TOTAL ENERGY    =       -296.038492900

 ENERGY CHANGE =         -0.000193432
 ENERGY RATIO  =          1.168085141
 TRUST RADIUS  =          0.300000000
 
 BFGS DELTA*GAMMA: 0.551E-04
 
 BFGS DELTA*DE2*DELTA: 0.110E-03
 
 *** ENTERING OPTIMIZATION CYCLE: 8 ***
 

 PROJECTED CARTESIAN GRADIENTS IN A.U.

  NO.  ATOM        X             Y             Z

    1  N        0.000539     -0.000019     -0.000015
    2  N       -0.003494     -0.000661      0.000014
    3  N       -0.007274      0.001306      0.000040
    4  C        0.012667     -0.003260     -0.000047
    5  H       -0.003603     -0.000966      0.000004
    6  H       -0.007984      0.003924     -0.000046
    7  C        0.015290     -0.005801      0.000079
    8  N       -0.012552      0.006970     -0.000057


 ACTIVE CARTESIAN GRADIENTS

              1          2          3          4          5          6
           0.000616  -0.000055  -0.000019  -0.004105   0.000077  -0.009864

              7          8          9         10         11         12
           0.000111   0.000056   0.011118  -0.002121  -0.000023  -0.004114

             13         14         15         16         17         18
          -0.005260  -0.000016  -0.010409   0.000193  -0.000060   0.020238


 FULL LOCAL GRADIENT

              1          2          3          4          5          6
          -0.004893  -0.000075  -0.000020  -0.002893   0.001213  -0.009934

              7          8          9         10         11         12
           0.001290   0.000052   0.009095   0.001159  -0.000031  -0.006514

             13         14         15         16         17         18
          -0.003412  -0.000016  -0.012134   0.000237  -0.000060   0.019639


 TANGENTIAL LOCAL GRADIENTS IN A.U.

              1          2          3          4          5          6
          -0.000075  -0.000020  -0.002893   0.001213  -0.009934   0.001290

              7          8          9         10         11         12
           0.000052   0.009095   0.001159  -0.000031  -0.006514  -0.003412

             13         14         15         16         17
          -0.000016  -0.012134   0.000237  -0.000060   0.019639

 COSANG =         0.954314358
 
 RMSQ FORCE :   0.0067794  MAXIMUM :   0.0003000  CONVERGED : NO
 MAX FORCE  :   0.0196389  MAXIMUM :   0.0004500  CONVERGED : NO
 RMSQ FORCE6:   0.0318420  MAXIMUM6:   0.0003000  CONVERGED : NO
 MAX FORCE6 :   0.0816384  MAXIMUM6:   0.0004500  CONVERGED : NO
 RMSQ DR    :   0.0025753  MAXIMUM :   0.0012000  CONVERGED : NO
 MAX DR     :   0.0051421  MAXIMUM :   0.0018000  CONVERGED : NO
 


 HESSIAN EIGENVALUES


                1           2           3           4           5           6
             0.12080     0.33368     0.98327     0.99993     0.99999     1.00000
 


                7           8           9          10          11          12
             1.00000     1.00000     1.00000     1.00000     1.00000     1.00000
 


               13          14          15          16          17
             1.00085     1.03688     2.96228     3.52434     4.77746
 


 LAMBDA FOR LMQA STEP: 0.00

  |TANGENTIAL STEP| =   0.062908  |PARALLEL STEP| =   0.000230


 STEP IN NORMAL COORDINATES

              1          2          3          4          5          6
           0.000281   0.006175  -0.000018  -0.002772  -0.004133   0.017743

              7          8          9         10         11         12
           0.023420  -0.000033  -0.020815  -0.011807   0.000012   0.012320

             13         14         15         16         17         18
           0.028301   0.000140   0.032021   0.021905   0.000252  -0.000667

 DISPLACEMENT STEP IN ANGSTROM

  NO.  ATOM        X             Y             Z

    1  N        0.000130      0.002925     -0.000006
    2  N       -0.000984     -0.002808      0.000009
    3  N        0.008093      0.009327     -0.000009
    4  C       -0.012968     -0.005644      0.000019
    5  H        0.008845      0.009306      0.000023
    6  H        0.012530      0.003190      0.000078
    7  C       -0.010813     -0.013523     -0.000109
    8  N        0.009049      0.004954      0.000063


 ACTIVE CARTESIAN DISPLACEMENT STEP

              1          2          3          4          5          6
           0.000281   0.006175  -0.000018  -0.002772  -0.004133   0.017743

              7          8          9         10         11         12
           0.023420  -0.000033  -0.020815  -0.011807   0.000012   0.012320

             13         14         15         16         17         18
           0.028301   0.000140   0.032021   0.021905   0.000252  -0.000667
 
 PREDICTED ENERGY CHANGE: -0.000453963
 
 INTERPOLATION DISTANCE: 8.5955401285


 COORDINATES OF OPTIMIZATION STEP 8 IN ANGSTROM

  NO.  ATOM        X              Y              Z        Z-ATOM   MASS   TYPE

    1  N         1.012795       1.474913       0.003907       7    14.007  QM
    2  N         2.093489       1.763965      -0.002871       7    14.007  QM
    3  N        -2.054763      -0.057913      -0.003461       7    14.007  QM
    4  C        -2.955889       0.692633       0.002305       6    12.011  QM
    5  H        -3.821186       1.333035       0.007419       1     1.008  QM
    6  H        -0.341315      -0.953619      -0.004883       1     1.008  QM
    7  C         0.512188      -1.642253      -0.001684       6    12.011  QM
    8  N         1.350350      -2.459909       0.001860       7    14.007  QM


 
 NEW SCF-ENERGY CALCULATED IN 10 CYCLES
 

 TOTAL ENERGY    =       -296.039076967

 ENERGY CHANGE =         -0.000584067
 ENERGY RATIO  =          1.286596106
 TRUST RADIUS  =          0.300000000
 
 BFGS DELTA*GAMMA: 0.654E-03
 
 BFGS DELTA*DE2*DELTA: 0.912E-03
 
 *** ENTERING OPTIMIZATION CYCLE: 9 ***
 

 PROJECTED CARTESIAN GRADIENTS IN A.U.

  NO.  ATOM        X             Y             Z

    1  N        0.008222      0.001569     -0.000059
    2  N       -0.009461     -0.002636      0.000058
    3  N        0.006168     -0.008299     -0.000038
    4  C       -0.004909      0.007923      0.000050
    5  H        0.002730     -0.004012     -0.000029
    6  H       -0.003095      0.002217     -0.000020
    7  C        0.008830     -0.003033      0.000043
    8  N       -0.008462      0.005319     -0.000034


 ACTIVE CARTESIAN GRADIENTS

              1          2          3          4          5          6
           0.009399   0.001232  -0.000079  -0.008537  -0.002125   0.006914

              7          8          9         10         11         12
          -0.010139  -0.000051  -0.005988   0.002956   0.000038   0.003177

             13         14         15         16         17         18
          -0.005400  -0.000019  -0.004366  -0.000057  -0.000025   0.012831


 FULL LOCAL GRADIENT

              1          2          3          4          5          6
          -0.004760   0.000903  -0.000102  -0.012645  -0.001416   0.006864

              7          8          9         10         11         12
          -0.007716  -0.000062  -0.008436   0.004277   0.000036   0.002179

             13         14         15         16         17         18
          -0.004111  -0.000018  -0.006074   0.000329  -0.000027   0.012054


 TANGENTIAL LOCAL GRADIENTS IN A.U.

              1          2          3          4          5          6
           0.000903  -0.000102  -0.012645  -0.001416   0.006864  -0.007716

              7          8          9         10         11         12
          -0.000062  -0.008436   0.004277   0.000036   0.002179  -0.004111

             13         14         15         16         17
          -0.000018  -0.006074   0.000329  -0.000027   0.012054

 COSANG =         0.294422203
 
 RMSQ FORCE :   0.0057537  MAXIMUM :   0.0003000  CONVERGED : NO
 MAX FORCE  :   0.0126448  MAXIMUM :   0.0004500  CONVERGED : NO
 RMSQ FORCE6:   0.0282153  MAXIMUM6:   0.0003000  CONVERGED : NO
 MAX FORCE6 :   0.0715271  MAXIMUM6:   0.0004500  CONVERGED : NO
 RMSQ DR    :   0.0148276  MAXIMUM :   0.0012000  CONVERGED : NO
 MAX DR     :   0.0320213  MAXIMUM :   0.0018000  CONVERGED : NO
 


 HESSIAN EIGENVALUES


                1           2           3           4           5           6
             0.08459     0.29022     0.97669     0.99993     1.00000     1.00000
 


                7           8           9          10          11          12
             1.00000     1.00000     1.00000     1.00000     1.00000     1.00011
 


               13          14          15          16          17
             1.00219     1.04124     3.11439     3.63635     5.20461
 


 LAMBDA FOR LMQA STEP: 0.00

  |TANGENTIAL STEP| =   0.050245  |PARALLEL STEP| =   0.000147


 STEP IN NORMAL COORDINATES

              1          2          3          4          5          6
          -0.005542   0.005315   0.000009  -0.003413  -0.003057   0.009922

              7          8          9         10         11         12
           0.021113  -0.000002  -0.012331  -0.012803  -0.000017   0.006634

             13         14         15         16         17         18
           0.024355   0.000124   0.023384   0.019953   0.000184  -0.001501

 DISPLACEMENT STEP IN ANGSTROM

  NO.  ATOM        X             Y             Z

    1  N       -0.002566      0.002365      0.000004
    2  N       -0.000422     -0.002635     -0.000001
    3  N        0.005349      0.009007      0.000002
    4  C       -0.007226     -0.005963      0.000001
    5  H        0.006332      0.009553      0.000032
    6  H        0.009139      0.004013      0.000054
    7  C       -0.008151     -0.011031     -0.000086
    8  N        0.007729      0.003360      0.000050


 ACTIVE CARTESIAN DISPLACEMENT STEP

              1          2          3          4          5          6
          -0.005542   0.005315   0.000009  -0.003413  -0.003057   0.009922

              7          8          9         10         11         12
           0.021113  -0.000002  -0.012331  -0.012803  -0.000017   0.006634

             13         14         15         16         17         18
           0.024355   0.000124   0.023384   0.019953   0.000184  -0.001501
 
 PREDICTED ENERGY CHANGE: -0.000175594
 
 INTERPOLATION DISTANCE: 8.5955401285


 COORDINATES OF OPTIMIZATION STEP 9 IN ANGSTROM

  NO.  ATOM        X              Y              Z        Z-ATOM   MASS   TYPE

    1  N         1.010229       1.477278       0.003912       7    14.007  QM
    2  N         2.093067       1.761330      -0.002872       7    14.007  QM
    3  N        -2.049414      -0.048906      -0.003459       7    14.007  QM
    4  C        -2.963115       0.686670       0.002306       6    12.011  QM
    5  H        -3.814854       1.342589       0.007451       1     1.008  QM
    6  H        -0.332176      -0.949606      -0.004829       1     1.008  QM
    7  C         0.504037      -1.653284      -0.001770       6    12.011  QM
    8  N         1.358078      -2.456549       0.001910       7    14.007  QM


 
 NEW SCF-ENERGY CALCULATED IN 10 CYCLES
 

 TOTAL ENERGY    =       -296.039330064

 ENERGY CHANGE =         -0.000253096
 ENERGY RATIO  =          1.441373499
 TRUST RADIUS  =          0.300000000
 
 BFGS DELTA*GAMMA: 0.201E-03
 
 BFGS DELTA*DE2*DELTA: 0.353E-03
 
 *** ENTERING OPTIMIZATION CYCLE: 10 ***
 

 PROJECTED CARTESIAN GRADIENTS IN A.U.

  NO.  ATOM        X             Y             Z

    1  N        0.006490      0.001013     -0.000044
    2  N       -0.006941     -0.002088      0.000044
    3  N        0.007663     -0.007889     -0.000040
    4  C       -0.007009      0.007315      0.000056
    5  H        0.004251     -0.003910     -0.000033
    6  H       -0.000390      0.001728     -0.000005
    7  C        0.003217     -0.000643      0.000013
    8  N       -0.004737      0.003371     -0.000013


 ACTIVE CARTESIAN GRADIENTS

              1          2          3          4          5          6
           0.007420   0.000720  -0.000059  -0.006061  -0.001951   0.009046

              7          8          9         10         11         12
          -0.009285  -0.000054  -0.007161   0.002563   0.000045   0.004963

             13         14         15         16         17         18
          -0.004160  -0.000014  -0.000836   0.000484  -0.000003   0.005957


 FULL LOCAL GRADIENT

              1          2          3          4          5          6
          -0.004086   0.000443  -0.000077  -0.009579  -0.001578   0.009017

              7          8          9         10         11         12
          -0.007346  -0.000064  -0.009012   0.003241   0.000044   0.004282

             13         14         15         16         17         18
          -0.003053  -0.000013  -0.002620   0.001092  -0.000005   0.005147


 TANGENTIAL LOCAL GRADIENTS IN A.U.

              1          2          3          4          5          6
           0.000443  -0.000077  -0.009579  -0.001578   0.009017  -0.007346

              7          8          9         10         11         12
          -0.000064  -0.009012   0.003241   0.000044   0.004282  -0.003053

             13         14         15         16         17
          -0.000013  -0.002620   0.001092  -0.000005   0.005147

 COSANG =         0.930625510
 
 RMSQ FORCE :   0.0047506  MAXIMUM :   0.0003000  CONVERGED : NO
 MAX FORCE  :   0.0095793  MAXIMUM :   0.0004500  CONVERGED : NO
 RMSQ FORCE6:   0.0023112  MAXIMUM6:   0.0003000  CONVERGED : NO
 MAX FORCE6 :   0.0082446  MAXIMUM6:   0.0004500  CONVERGED : NO
 RMSQ DR    :   0.0118428  MAXIMUM :   0.0012000  CONVERGED : NO
 MAX DR     :   0.0243550  MAXIMUM :   0.0018000  CONVERGED : NO
 


 HESSIAN EIGENVALUES


                1           2           3           4           5           6
             0.06407     0.27861     0.96518     0.99993     1.00000     1.00000
 


                7           8           9          10          11          12
             1.00000     1.00000     1.00000     1.00000     1.00000     1.00027
 


               13          14          15          16          17
             1.00386     1.04484     3.20321     3.67202     3.93668
 


 LAMBDA FOR LMQA STEP: 0.00

  |TANGENTIAL STEP| =   0.040292  |PARALLEL STEP| =   0.000094


 STEP IN NORMAL COORDINATES

              1          2          3          4          5          6
          -0.007300   0.004679   0.000017  -0.003402  -0.002268   0.004471

              7          8          9         10         11         12
           0.018181   0.000007  -0.008293  -0.011120  -0.000036   0.002247

             13         14         15         16         17         18
           0.020773   0.000104   0.018554   0.014331   0.000133  -0.001536

 DISPLACEMENT STEP IN ANGSTROM

  NO.  ATOM        X             Y             Z

    1  N       -0.003379      0.002019      0.000007
    2  N       -0.000181     -0.002321     -0.000004
    3  N        0.003141      0.008055      0.000005
    4  C       -0.004164     -0.005142     -0.000007
    5  H        0.004024      0.008934      0.000037
    6  H        0.007422      0.002425      0.000039
    7  C       -0.005720     -0.008860     -0.000063
    8  N        0.006502      0.002167      0.000037


 ACTIVE CARTESIAN DISPLACEMENT STEP

              1          2          3          4          5          6
          -0.007300   0.004679   0.000017  -0.003402  -0.002268   0.004471

              7          8          9         10         11         12
           0.018181   0.000007  -0.008293  -0.011120  -0.000036   0.002247

             13         14         15         16         17         18
           0.020773   0.000104   0.018554   0.014331   0.000133  -0.001536
 
 PREDICTED ENERGY CHANGE: -0.000107860
 
 INTERPOLATION DISTANCE: 8.5955401285
 
 *** SCFTOL TIGHTEN TO 0.750E-07 ***
 
 *** CDFTOL TIGHTEN TO 0.500E-04 ***


 COORDINATES OF OPTIMIZATION STEP 10 IN ANGSTROM

  NO.  ATOM        X              Y              Z        Z-ATOM   MASS   TYPE

    1  N         1.006850       1.479296       0.003919       7    14.007  QM
    2  N         2.092887       1.759009      -0.002876       7    14.007  QM
    3  N        -2.046273      -0.040851      -0.003455       7    14.007  QM
    4  C        -2.967280       0.681528       0.002299       6    12.011  QM
    5  H        -3.810830       1.351522       0.007487       1     1.008  QM
    6  H        -0.324754      -0.947180      -0.004789       1     1.008  QM
    7  C         0.498317      -1.662144      -0.001834       6    12.011  QM
    8  N         1.364580      -2.454382       0.001947       7    14.007  QM


 
 NEW SCF-ENERGY CALCULATED IN 10 CYCLES
 

 TOTAL ENERGY    =       -296.039463449

 ENERGY CHANGE =         -0.000133386
 ENERGY RATIO  =          1.236653817
 TRUST RADIUS  =          0.300000000
 
 BFGS DELTA*GAMMA: 0.171E-03
 
 BFGS DELTA*DE2*DELTA: 0.217E-03
 
 *** ENTERING OPTIMIZATION CYCLE: 11 ***
 

 PROJECTED CARTESIAN GRADIENTS IN A.U.

  NO.  ATOM        X             Y             Z

    1  N        0.001389     -0.000303     -0.000011
    2  N       -0.001415     -0.000692      0.000010
    3  N        0.003525     -0.003392     -0.000008
    4  C       -0.001682      0.001574      0.000019
    5  H        0.003377     -0.002186     -0.000023
    6  H        0.001636      0.001310      0.000007
    7  C       -0.001704      0.001642     -0.000011
    8  N       -0.001708      0.001644      0.000005


 ACTIVE CARTESIAN GRADIENTS

              1          2          3          4          5          6
           0.001588  -0.000428  -0.000014  -0.001156  -0.000976   0.004300

              7          8          9         10         11         12
          -0.003995  -0.000012  -0.000787  -0.000357   0.000025   0.003971

             13         14         15         16         17         18
          -0.002356  -0.000005   0.001848   0.000768   0.000012  -0.000125


 FULL LOCAL GRADIENT

              1          2          3          4          5          6
          -0.003813  -0.000490  -0.000018  -0.001950  -0.000892   0.004292

              7          8          9         10         11         12
          -0.003226  -0.000016  -0.001767   0.000490   0.000023   0.002966

             13         14         15         16         17         18
          -0.001153  -0.000004  -0.000242   0.001642   0.000010  -0.001043


 TANGENTIAL LOCAL GRADIENTS IN A.U.

              1          2          3          4          5          6
          -0.000490  -0.000018  -0.001950  -0.000892   0.004292  -0.003226

              7          8          9         10         11         12
          -0.000016  -0.001767   0.000490   0.000023   0.002966  -0.001153

             13         14         15         16         17
          -0.000004  -0.000242   0.001642   0.000010  -0.001043

 COSANG =         0.808292569
 
 RMSQ FORCE :   0.0017320  MAXIMUM :   0.0003000  CONVERGED : NO
 MAX FORCE  :   0.0042917  MAXIMUM :   0.0004500  CONVERGED : NO
 RMSQ FORCE6:   0.0046325  MAXIMUM6:   0.0003000  CONVERGED : NO
 MAX FORCE6 :   0.0112033  MAXIMUM6:   0.0004500  CONVERGED : NO
 RMSQ DR    :   0.0094970  MAXIMUM :   0.0012000  CONVERGED : NO
 MAX DR     :   0.0207731  MAXIMUM :   0.0018000  CONVERGED : NO
 


 HESSIAN EIGENVALUES


                1           2           3           4           5           6
             0.06319     0.27774     0.89500     0.99676     0.99995     1.00000
 


                7           8           9          10          11          12
             1.00000     1.00000     1.00000     1.00000     1.00000     1.00023
 


               13          14          15          16          17
             1.00058     1.03416     3.21772     3.39779     3.73428
 


 LAMBDA FOR LMQA STEP: 0.00

  |TANGENTIAL STEP| =   0.009254  |PARALLEL STEP| =   0.000005


 STEP IN NORMAL COORDINATES

              1          2          3          4          5          6
          -0.003150   0.001542   0.000006  -0.002126  -0.000447  -0.001257

              7          8          9         10         11         12
           0.004149  -0.000002  -0.002377  -0.002044  -0.000023  -0.002002

             13         14         15         16         17         18
           0.004861   0.000022   0.003448   0.000684   0.000012   0.000017

 DISPLACEMENT STEP IN ANGSTROM

  NO.  ATOM        X             Y             Z

    1  N       -0.001458      0.000646      0.000003
    2  N       -0.000378     -0.000787     -0.000002
    3  N        0.000062      0.002075     -0.000001
    4  C       -0.000294     -0.000596     -0.000004
    5  H        0.000011      0.002619      0.000016
    6  H        0.001625     -0.000589      0.000004
    7  C       -0.000006     -0.001853     -0.000005
    8  N        0.001613     -0.000210      0.000003


 ACTIVE CARTESIAN DISPLACEMENT STEP

              1          2          3          4          5          6
          -0.003150   0.001542   0.000006  -0.002126  -0.000447  -0.001257

              7          8          9         10         11         12
           0.004149  -0.000002  -0.002377  -0.002044  -0.000023  -0.002002

             13         14         15         16         17         18
           0.004861   0.000022   0.003448   0.000684   0.000012   0.000017
 
 PREDICTED ENERGY CHANGE: -0.000017315
 
 INTERPOLATION DISTANCE: 8.5955401285
 
 *** SCFTOL TIGHTEN TO 0.250E-07 ***
 
 *** CDFTOL TIGHTEN TO 0.100E-04 ***


 COORDINATES OF OPTIMIZATION STEP 11 IN ANGSTROM

  NO.  ATOM        X              Y              Z        Z-ATOM   MASS   TYPE

    1  N         1.005392       1.479942       0.003921       7    14.007  QM
    2  N         2.092508       1.758222      -0.002877       7    14.007  QM
    3  N        -2.046210      -0.038776      -0.003455       7    14.007  QM
    4  C        -2.967574       0.680931       0.002296       6    12.011  QM
    5  H        -3.810819       1.354141       0.007503       1     1.008  QM
    6  H        -0.323129      -0.947769      -0.004786       1     1.008  QM
    7  C         0.498311      -1.663997      -0.001839       6    12.011  QM
    8  N         1.366194      -2.454592       0.001950       7    14.007  QM


 
 NEW SCF-ENERGY CALCULATED IN 15 CYCLES
 

 TOTAL ENERGY    =       -296.039490139

 ENERGY CHANGE =         -0.000026689
 ENERGY RATIO  =          1.541411799
 TRUST RADIUS  =          0.300000000
 
 BFGS DELTA*GAMMA: 0.170E-04
 
 BFGS DELTA*DE2*DELTA: 0.347E-04
 
 *** ENTERING OPTIMIZATION CYCLE: 12 ***
 

 PROJECTED CARTESIAN GRADIENTS IN A.U.

  NO.  ATOM        X             Y             Z

    1  N       -0.000434     -0.000718      0.000001
    2  N        0.000388     -0.000212     -0.000001
    3  N        0.001174     -0.001327      0.000008
    4  C        0.001434     -0.001061      0.000000
    5  H        0.002378     -0.001187     -0.000016
    6  H        0.001836      0.001308      0.000008
    7  C       -0.002190      0.001809     -0.000013
    8  N       -0.001557      0.001532      0.000006


 ACTIVE CARTESIAN GRADIENTS

              1          2          3          4          5          6
          -0.000497  -0.000776   0.000001   0.000376  -0.000575   0.001484

              7          8          9         10         11         12
          -0.001662   0.000009   0.002587  -0.001730   0.000013   0.002777

             13         14         15         16         17         18
          -0.001724  -0.000001   0.002124   0.000824   0.000013  -0.000599


 FULL LOCAL GRADIENT

              1          2          3          4          5          6
          -0.003895  -0.000756   0.000003   0.000648  -0.000530   0.001480

              7          8          9         10         11         12
          -0.001316   0.000007   0.001861  -0.000620   0.000010   0.001533

             13         14         15         16         17         18
          -0.000448  -0.000001  -0.000045   0.001743   0.000011  -0.001549


 TANGENTIAL LOCAL GRADIENTS IN A.U.

              1          2          3          4          5          6
          -0.000756   0.000003   0.000648  -0.000530   0.001480  -0.001316

              7          8          9         10         11         12
           0.000007   0.001861  -0.000620   0.000010   0.001533  -0.000448

             13         14         15         16         17
          -0.000001  -0.000045   0.001743   0.000011  -0.001549

 COSANG =         0.547580985
 
 RMSQ FORCE :   0.0010009  MAXIMUM :   0.0003000  CONVERGED : NO
 MAX FORCE  :   0.0018606  MAXIMUM :   0.0004500  CONVERGED : NO
 RMSQ FORCE6:   0.0049877  MAXIMUM6:   0.0003000  CONVERGED : NO
 MAX FORCE6 :   0.0129163  MAXIMUM6:   0.0004500  CONVERGED : NO
 RMSQ DR    :   0.0021812  MAXIMUM :   0.0012000  CONVERGED : NO
 MAX DR     :   0.0048612  MAXIMUM :   0.0018000  CONVERGED : NO
 


 HESSIAN EIGENVALUES


                1           2           3           4           5           6
             0.06154     0.25059     0.37371     0.99323     0.99997     1.00000
 


                7           8           9          10          11          12
             1.00000     1.00000     1.00000     1.00000     1.00000     1.00028
 


               13          14          15          16          17
             1.00098     1.04635     3.14097     3.66093     4.71543
 


 LAMBDA FOR LMQA STEP: 0.00

  |TANGENTIAL STEP| =   0.013862  |PARALLEL STEP| =   0.000011


 STEP IN NORMAL COORDINATES

              1          2          3          4          5          6
          -0.004945   0.002522   0.000007  -0.004457  -0.000604  -0.003696

              7          8          9         10         11         12
           0.004766  -0.000012  -0.005116  -0.000892  -0.000039  -0.004622

             13         14         15         16         17         18
           0.005671   0.000022   0.003686  -0.003241  -0.000007   0.000400

 DISPLACEMENT STEP IN ANGSTROM

  NO.  ATOM        X             Y             Z

    1  N       -0.002289      0.001062      0.000003
    2  N       -0.001069     -0.001323     -0.000001
    3  N       -0.000497      0.002652     -0.000005
    4  C       -0.000328      0.000529     -0.000004
    5  H       -0.000771      0.003372      0.000025
    6  H        0.002124     -0.002650     -0.000001
    7  C        0.001658     -0.002021      0.000005
    8  N        0.002260     -0.001204     -0.000004


 ACTIVE CARTESIAN DISPLACEMENT STEP

              1          2          3          4          5          6
          -0.004945   0.002522   0.000007  -0.004457  -0.000604  -0.003696

              7          8          9         10         11         12
           0.004766  -0.000012  -0.005116  -0.000892  -0.000039  -0.004622

             13         14         15         16         17         18
           0.005671   0.000022   0.003686  -0.003241  -0.000007   0.000400
 
 PREDICTED ENERGY CHANGE: -0.000021791
 
 INTERPOLATION DISTANCE: 8.5955401285


 COORDINATES OF OPTIMIZATION STEP 12 IN ANGSTROM

  NO.  ATOM        X              Y              Z        Z-ATOM   MASS   TYPE

    1  N         1.003104       1.481004       0.003924       7    14.007  QM
    2  N         2.091439       1.756899      -0.002879       7    14.007  QM
    3  N        -2.046707      -0.036124      -0.003461       7    14.007  QM
    4  C        -2.967902       0.681460       0.002292       6    12.011  QM
    5  H        -3.811590       1.357513       0.007528       1     1.008  QM
    6  H        -0.321006      -0.950419      -0.004786       1     1.008  QM
    7  C         0.499969      -1.666017      -0.001834       6    12.011  QM
    8  N         1.368453      -2.455796       0.001945       7    14.007  QM


 
 NEW SCF-ENERGY CALCULATED IN 22 CYCLES
 

 TOTAL ENERGY    =       -296.039523361

 ENERGY CHANGE =         -0.000033222
 ENERGY RATIO  =          1.524617019
 TRUST RADIUS  =          0.300000000
 
 BFGS DELTA*GAMMA: 0.204E-04
 
 BFGS DELTA*DE2*DELTA: 0.437E-04
 
 *** ENTERING OPTIMIZATION CYCLE: 13 ***
 

 PROJECTED CARTESIAN GRADIENTS IN A.U.

  NO.  ATOM        X             Y             Z

    1  N       -0.001993     -0.001084      0.000010
    2  N        0.001933      0.000170     -0.000011
    3  N       -0.001659      0.001035      0.000027
    4  C        0.005280     -0.004198     -0.000023
    5  H        0.001170     -0.000079     -0.000007
    6  H        0.002280      0.000926      0.000010
    7  C       -0.002449      0.001970     -0.000012
    8  N       -0.001828      0.001715      0.000005


 ACTIVE CARTESIAN GRADIENTS

              1          2          3          4          5          6
          -0.002279  -0.001088   0.000015   0.001693  -0.000272  -0.001897

              7          8          9         10         11         12
           0.000988   0.000034   0.006774  -0.003367  -0.000001   0.001369

             13         14         15         16         17         18
          -0.001101   0.000002   0.002660   0.000440   0.000014  -0.000600


 FULL LOCAL GRADIENT

              1          2          3          4          5          6
          -0.004473  -0.000993   0.000020   0.002874  -0.000262  -0.001899

              7          8          9         10         11         12
           0.000876   0.000035   0.006278  -0.001860  -0.000006  -0.000226

             13         14         15         16         17         18
           0.000324   0.000003   0.000279   0.001477   0.000011  -0.001689


 TANGENTIAL LOCAL GRADIENTS IN A.U.

              1          2          3          4          5          6
          -0.000993   0.000020   0.002874  -0.000262  -0.001899   0.000876

              7          8          9         10         11         12
           0.000035   0.006278  -0.001860  -0.000006  -0.000226   0.000324

             13         14         15         16         17
           0.000003   0.000279   0.001477   0.000011  -0.001689

 COSANG =         0.502603086
 
 RMSQ FORCE :   0.0019070  MAXIMUM :   0.0003000  CONVERGED : NO
 MAX FORCE  :   0.0062780  MAXIMUM :   0.0004500  CONVERGED : NO
 RMSQ FORCE6:   0.0030814  MAXIMUM6:   0.0003000  CONVERGED : NO
 MAX FORCE6 :   0.0071191  MAXIMUM6:   0.0004500  CONVERGED : NO
 RMSQ DR    :   0.0032673  MAXIMUM :   0.0012000  CONVERGED : NO
 MAX DR     :   0.0056712  MAXIMUM :   0.0018000  CONVERGED : NO
 


 HESSIAN EIGENVALUES


                1           2           3           4           5           6
             0.04783     0.13017     0.29359     0.99326     0.99998     1.00000
 


                7           8           9          10          11          12
             1.00000     1.00000     1.00000     1.00000     1.00002     1.00032
 


               13          14          15          16          17
             1.00133     1.06081     3.19895     3.66170     6.73026
 


 LAMBDA FOR LMQA STEP: 0.00

  |TANGENTIAL STEP| =   0.030924  |PARALLEL STEP| =   0.000056


 STEP IN NORMAL COORDINATES

              1          2          3          4          5          6
          -0.011641   0.005948   0.000009  -0.012223  -0.001617  -0.007898

              7          8          9         10         11         12
           0.008683  -0.000039  -0.013695  -0.001057  -0.000081  -0.009961

             13         14         15         16         17         18
           0.011063   0.000042   0.005793  -0.007146  -0.000032   0.000855

 DISPLACEMENT STEP IN ANGSTROM

  NO.  ATOM        X             Y             Z

    1  N       -0.005387      0.002506      0.000004
    2  N       -0.003259     -0.003369     -0.000000
    3  N       -0.000566      0.005276     -0.000017
    4  C       -0.001085      0.002586     -0.000003
    5  H       -0.001316      0.007075      0.000054
    6  H        0.003900     -0.005475     -0.000009
    7  C        0.004718     -0.004134      0.000017
    8  N        0.005154     -0.003409     -0.000012


 ACTIVE CARTESIAN DISPLACEMENT STEP

              1          2          3          4          5          6
          -0.011641   0.005948   0.000009  -0.012223  -0.001617  -0.007898

              7          8          9         10         11         12
           0.008683  -0.000039  -0.013695  -0.001057  -0.000081  -0.009961

             13         14         15         16         17         18
           0.011063   0.000042   0.005793  -0.007146  -0.000032   0.000855
 
 PREDICTED ENERGY CHANGE: -0.000039843
 
 INTERPOLATION DISTANCE: 8.5955401285


 COORDINATES OF OPTIMIZATION STEP 13 IN ANGSTROM

  NO.  ATOM        X              Y              Z        Z-ATOM   MASS   TYPE

    1  N         0.997716       1.483510       0.003928       7    14.007  QM
    2  N         2.088181       1.753531      -0.002879       7    14.007  QM
    3  N        -2.047273      -0.030849      -0.003477       7    14.007  QM
    4  C        -2.968987       0.684046       0.002289       6    12.011  QM
    5  H        -3.812906       1.364588       0.007582       1     1.008  QM
    6  H        -0.317105      -0.955893      -0.004795       1     1.008  QM
    7  C         0.504687      -1.670151      -0.001817       6    12.011  QM
    8  N         1.373608      -2.459205       0.001934       7    14.007  QM


 
 NEW SCF-ENERGY CALCULATED IN 24 CYCLES
 

 TOTAL ENERGY    =       -296.039587534

 ENERGY CHANGE =         -0.000064173
 ENERGY RATIO  =          1.610634385
 TRUST RADIUS  =          0.300000000
 
 BFGS DELTA*GAMMA: 0.302E-04
 
 BFGS DELTA*DE2*DELTA: 0.801E-04
 
 *** ENTERING OPTIMIZATION CYCLE: 14 ***
 

 PROJECTED CARTESIAN GRADIENTS IN A.U.

  NO.  ATOM        X             Y             Z

    1  N       -0.003709     -0.001409      0.000021
    2  N        0.003546      0.000572     -0.000022
    3  N       -0.004351      0.003406      0.000045
    4  C        0.009125     -0.007399     -0.000046
    5  H       -0.000484      0.001499      0.000006
    6  H        0.002397      0.000742      0.000009
    7  C       -0.002271      0.001861     -0.000008
    8  N       -0.002346      0.001958      0.000003


 ACTIVE CARTESIAN GRADIENTS

              1          2          3          4          5          6
          -0.004241  -0.001343   0.000029   0.003024   0.000099  -0.005157

              7          8          9         10         11         12
           0.003646   0.000059   0.010956  -0.005166  -0.000019  -0.000650

             13         14         15         16         17         18
          -0.000273   0.000007   0.002799   0.000199   0.000012  -0.000077


 FULL LOCAL GRADIENT

              1          2          3          4          5          6
          -0.004795  -0.001155   0.000039   0.005253   0.000106  -0.005156

              7          8          9         10         11         12
           0.003093   0.000062   0.010673  -0.003221  -0.000025  -0.002599

             13         14         15         16         17         18
           0.001246   0.000007   0.000354   0.001270   0.000009  -0.001228


 TANGENTIAL LOCAL GRADIENTS IN A.U.

              1          2          3          4          5          6
          -0.001155   0.000039   0.005253   0.000106  -0.005156   0.003093

              7          8          9         10         11         12
           0.000062   0.010673  -0.003221  -0.000025  -0.002599   0.001246

             13         14         15         16         17
           0.000007   0.000354   0.001270   0.000009  -0.001228

 COSANG =         0.957769715
 
 RMSQ FORCE :   0.0034380  MAXIMUM :   0.0003000  CONVERGED : NO
 MAX FORCE  :   0.0106726  MAXIMUM :   0.0004500  CONVERGED : NO
 RMSQ FORCE6:   0.0019120  MAXIMUM6:   0.0003000  CONVERGED : NO
 MAX FORCE6 :   0.0053435  MAXIMUM6:   0.0004500  CONVERGED : NO
 RMSQ DR    :   0.0072890  MAXIMUM :   0.0012000  CONVERGED : NO
 MAX DR     :   0.0136949  MAXIMUM :   0.0018000  CONVERGED : NO
 


 HESSIAN EIGENVALUES


                1           2           3           4           5           6
             0.02306     0.08844     0.28974     0.99328     0.99999     1.00000
 


                7           8           9          10          11          12
             1.00000     1.00000     1.00000     1.00000     1.00005     1.00047
 


               13          14          15          16          17
             1.00124     1.08640     3.21525     3.66810     7.61251
 


 LAMBDA FOR LMQA STEP: 0.00

  |TANGENTIAL STEP| =   0.081716  |PARALLEL STEP| =   0.000388


 STEP IN NORMAL COORDINATES

              1          2          3          4          5          6
          -0.030175   0.015595   0.000017  -0.033629  -0.004491  -0.021687

              7          8          9         10         11         12
           0.020402  -0.000118  -0.039018   0.000414  -0.000198  -0.024721

             13         14         15         16         17         18
           0.025947   0.000091   0.013674  -0.022093  -0.000100   0.002063

 DISPLACEMENT STEP IN ANGSTROM

  NO.  ATOM        X             Y             Z

    1  N       -0.013963      0.006585      0.000007
    2  N       -0.009283     -0.009057      0.000002
    3  N       -0.001721      0.012970     -0.000050
    4  C       -0.003449      0.008917      0.000001
    5  H       -0.002948      0.016747      0.000132
    6  H        0.009894     -0.015648     -0.000026
    7  C        0.013763     -0.009969      0.000052
    8  N        0.013553     -0.009819     -0.000035


 ACTIVE CARTESIAN DISPLACEMENT STEP

              1          2          3          4          5          6
          -0.030175   0.015595   0.000017  -0.033629  -0.004491  -0.021687

              7          8          9         10         11         12
           0.020402  -0.000118  -0.039018   0.000414  -0.000198  -0.024721

             13         14         15         16         17         18
           0.025947   0.000091   0.013674  -0.022093  -0.000100   0.002063
 
 PREDICTED ENERGY CHANGE: -0.000097244
 
 INTERPOLATION DISTANCE: 8.5955401285


 COORDINATES OF OPTIMIZATION STEP 14 IN ANGSTROM

  NO.  ATOM        X              Y              Z        Z-ATOM   MASS   TYPE

    1  N         0.983753       1.490095       0.003935       7    14.007  QM
    2  N         2.078898       1.744474      -0.002878       7    14.007  QM
    3  N        -2.048994      -0.017878      -0.003528       7    14.007  QM
    4  C        -2.972435       0.692963       0.002290       6    12.011  QM
    5  H        -3.815854       1.381335       0.007714       1     1.008  QM
    6  H        -0.307212      -0.971541      -0.004822       1     1.008  QM
    7  C         0.518450      -1.680121      -0.001766       6    12.011  QM
    8  N         1.387161      -2.469024       0.001899       7    14.007  QM


 
 NEW SCF-ENERGY CALCULATED IN 26 CYCLES
 

 TOTAL ENERGY    =       -296.039733344

 ENERGY CHANGE =         -0.000145810
 ENERGY RATIO  =          1.499422420
 TRUST RADIUS  =          0.300000000
 
 BFGS DELTA*GAMMA: 0.947E-04
 
 BFGS DELTA*DE2*DELTA: 0.197E-03
 
 *** ENTERING OPTIMIZATION CYCLE: 15 ***
 

 PROJECTED CARTESIAN GRADIENTS IN A.U.

  NO.  ATOM        X             Y             Z

    1  N       -0.006133     -0.001806      0.000035
    2  N        0.005820      0.001033     -0.000037
    3  N       -0.007248      0.006137      0.000065
    4  C        0.013429     -0.011215     -0.000075
    5  H       -0.002882      0.003883      0.000026
    6  H        0.002650      0.000097      0.000007
    7  C       -0.001747      0.001950      0.000001
    8  N       -0.003193      0.002148     -0.000003


 ACTIVE CARTESIAN GRADIENTS

              1          2          3          4          5          6
          -0.007016  -0.001638   0.000048   0.004885   0.000524  -0.008686

              7          8          9         10         11         12
           0.006713   0.000085   0.015704  -0.007538  -0.000045  -0.003707

             13         14         15         16         17         18
           0.000805   0.000012   0.002991  -0.000654   0.000006   0.000677


 FULL LOCAL GRADIENT

              1          2          3          4          5          6
          -0.005170  -0.001274   0.000066   0.008610   0.000536  -0.008680

              7          8          9         10         11         12
           0.005615   0.000092   0.015675  -0.005042  -0.000053  -0.006080

             13         14         15         16         17         18
           0.002380   0.000013   0.000571   0.000427   0.000002  -0.000541


 TANGENTIAL LOCAL GRADIENTS IN A.U.

              1          2          3          4          5          6
          -0.001274   0.000066   0.008610   0.000536  -0.008680   0.005615

              7          8          9         10         11         12
           0.000092   0.015675  -0.005042  -0.000053  -0.006080   0.002380

             13         14         15         16         17
           0.000013   0.000571   0.000427   0.000002  -0.000541

 COSANG =         0.988716765
 
 RMSQ FORCE :   0.0054096  MAXIMUM :   0.0003000  CONVERGED : NO
 MAX FORCE  :   0.0156748  MAXIMUM :   0.0004500  CONVERGED : NO
 RMSQ FORCE6:   0.0031481  MAXIMUM6:   0.0003000  CONVERGED : NO
 MAX FORCE6 :   0.0097045  MAXIMUM6:   0.0004500  CONVERGED : NO
 RMSQ DR    :   0.0192609  MAXIMUM :   0.0012000  CONVERGED : NO
 MAX DR     :   0.0390179  MAXIMUM :   0.0018000  CONVERGED : NO
 


 HESSIAN EIGENVALUES


                1           2           3           4           5           6
             0.01205     0.08193     0.28909     0.99450     0.99999     1.00000
 


                7           8           9          10          11          12
             1.00000     1.00000     1.00000     1.00000     1.00007     1.00097
 


               13          14          15          16          17
             1.00121     1.11253     3.21360     3.67046     7.37100
 


 LAMBDA FOR LMQA STEP: 0.00

  |TANGENTIAL STEP| =   0.125015  |PARALLEL STEP| =   0.000909


 STEP IN NORMAL COORDINATES

              1          2          3          4          5          6
          -0.045993   0.023773   0.000016  -0.054125  -0.007496  -0.034106

              7          8          9         10         11         12
           0.028450  -0.000192  -0.062433   0.003531  -0.000276  -0.034436

             13         14         15         16         17         18
           0.036277   0.000125   0.019234  -0.034629  -0.000160   0.003023

 DISPLACEMENT STEP IN ANGSTROM

  NO.  ATOM        X             Y             Z

    1  N       -0.021277      0.010059      0.000007
    2  N       -0.015426     -0.014270      0.000007
    3  N       -0.002652      0.018912     -0.000082
    4  C       -0.005518      0.015875      0.000010
    5  H       -0.002995      0.023442      0.000187
    6  H        0.014660     -0.024002     -0.000043
    7  C        0.022076     -0.014710      0.000080
    8  N        0.020893     -0.015628     -0.000054


 ACTIVE CARTESIAN DISPLACEMENT STEP

              1          2          3          4          5          6
          -0.045993   0.023773   0.000016  -0.054125  -0.007496  -0.034106

              7          8          9         10         11         12
           0.028450  -0.000192  -0.062433   0.003531  -0.000276  -0.034436

             13         14         15         16         17         18
           0.036277   0.000125   0.019234  -0.034629  -0.000160   0.003023
 
 PREDICTED ENERGY CHANGE: -0.000130907
 
 INTERPOLATION DISTANCE: 8.5955401285


 COORDINATES OF OPTIMIZATION STEP 15 IN ANGSTROM

  NO.  ATOM        X              Y              Z        Z-ATOM   MASS   TYPE

    1  N         0.962476       1.500154       0.003942       7    14.007  QM
    2  N         2.063471       1.730204      -0.002870       7    14.007  QM
    3  N        -2.051647       0.001033      -0.003609       7    14.007  QM
    4  C        -2.977954       0.708837       0.002300       6    12.011  QM
    5  H        -3.818849       1.404776       0.007902       1     1.008  QM
    6  H        -0.292551      -0.995544      -0.004865       1     1.008  QM
    7  C         0.540526      -1.694831      -0.001685       6    12.011  QM
    8  N         1.408054      -2.484652       0.001844       7    14.007  QM


 
 NEW SCF-ENERGY CALCULATED IN 13 CYCLES
 

 TOTAL ENERGY    =       -296.039928191

 ENERGY CHANGE =         -0.000194847
 ENERGY RATIO  =          1.488435813
 TRUST RADIUS  =          0.300000000
 
 BFGS DELTA*GAMMA: 0.127E-03
 
 BFGS DELTA*DE2*DELTA: 0.269E-03
 
 *** ENTERING OPTIMIZATION CYCLE: 16 ***
 

 PROJECTED CARTESIAN GRADIENTS IN A.U.

  NO.  ATOM        X             Y             Z

    1  N       -0.007431     -0.001886      0.000041
    2  N        0.006986      0.001103     -0.000044
    3  N       -0.007734      0.007041      0.000069
    4  C        0.014199     -0.012443     -0.000085
    5  H       -0.004232      0.005439      0.000040
    6  H        0.002554     -0.000590      0.000000
    7  C       -0.000507      0.001931      0.000014
    8  N       -0.004050      0.002176     -0.000011


 ACTIVE CARTESIAN GRADIENTS

              1          2          3          4          5          6
          -0.008503  -0.001653   0.000057   0.005798   0.000612  -0.009327

              7          8          9         10         11         12
           0.007743   0.000091   0.016606  -0.008680  -0.000061  -0.005688

             13         14         15         16         17         18
           0.001267   0.000013   0.002662  -0.001662  -0.000006   0.001801


 FULL LOCAL GRADIENT

              1          2          3          4          5          6
          -0.005115  -0.001112   0.000078   0.010361   0.000662  -0.009320

              7          8          9         10         11         12
           0.006436   0.000099   0.016712  -0.006021  -0.000071  -0.008154

             13         14         15         16         17         18
           0.002733   0.000013   0.000511  -0.000693  -0.000010   0.000629


 TANGENTIAL LOCAL GRADIENTS IN A.U.

              1          2          3          4          5          6
          -0.001112   0.000078   0.010361   0.000662  -0.009320   0.006436

              7          8          9         10         11         12
           0.000099   0.016712  -0.006021  -0.000071  -0.008154   0.002733

             13         14         15         16         17
           0.000013   0.000511  -0.000693  -0.000010   0.000629

 COSANG =         0.994907199
 
 RMSQ FORCE :   0.0060777  MAXIMUM :   0.0003000  CONVERGED : NO
 MAX FORCE  :   0.0167117  MAXIMUM :   0.0004500  CONVERGED : NO
 RMSQ FORCE6:   0.0037275  MAXIMUM6:   0.0003000  CONVERGED : NO
 MAX FORCE6 :   0.0102100  MAXIMUM6:   0.0004500  CONVERGED : NO
 RMSQ DR    :   0.0294671  MAXIMUM :   0.0012000  CONVERGED : NO
 MAX DR     :   0.0624331  MAXIMUM :   0.0018000  CONVERGED : NO
 


 HESSIAN EIGENVALUES


                1           2           3           4           5           6
             0.00767     0.07950     0.28909     0.99698     0.99997     1.00000
 


                7           8           9          10          11          12
             1.00000     1.00000     1.00000     1.00000     1.00009     1.00089
 


               13          14          15          16          17
             1.00413     1.11206     3.20908     3.68033     5.66658
 


 LAMBDA FOR LMQA STEP: 0.00

  |TANGENTIAL STEP| =   0.156370  |PARALLEL STEP| =   0.001422


 STEP IN NORMAL COORDINATES

              1          2          3          4          5          6
          -0.057350   0.029547   0.000009  -0.071232  -0.010270  -0.044102

              7          8          9         10         11         12
           0.032437  -0.000250  -0.080488   0.007822  -0.000303  -0.037942

             13         14         15         16         17         18
           0.041921   0.000145   0.023267  -0.042712  -0.000189   0.003520

 DISPLACEMENT STEP IN ANGSTROM

  NO.  ATOM        X             Y             Z

    1  N       -0.026520      0.012536      0.000004
    2  N       -0.020942     -0.018348      0.000016
    3  N       -0.003415      0.022642     -0.000107
    4  C       -0.006717      0.022374      0.000024
    5  H       -0.001491      0.026636      0.000213
    6  H        0.018175     -0.029579     -0.000053
    7  C        0.028146     -0.018255      0.000092
    8  N        0.026558     -0.019854     -0.000063


 ACTIVE CARTESIAN DISPLACEMENT STEP

              1          2          3          4          5          6
          -0.057350   0.029547   0.000009  -0.071232  -0.010270  -0.044102

              7          8          9         10         11         12
           0.032437  -0.000250  -0.080488   0.007822  -0.000303  -0.037942

             13         14         15         16         17         18
           0.041921   0.000145   0.023267  -0.042712  -0.000189   0.003520
 
 PREDICTED ENERGY CHANGE: -0.000154292
 
 INTERPOLATION DISTANCE: 8.5955401285


 COORDINATES OF OPTIMIZATION STEP 16 IN ANGSTROM

  NO.  ATOM        X              Y              Z        Z-ATOM   MASS   TYPE

    1  N         0.935956       1.512690       0.003946       7    14.007  QM
    2  N         2.042529       1.711855      -0.002855       7    14.007  QM
    3  N        -2.055062       0.023675      -0.003716       7    14.007  QM
    4  C        -2.984671       0.731212       0.002324       6    12.011  QM
    5  H        -3.820340       1.431413       0.008114       1     1.008  QM
    6  H        -0.274376      -1.025122      -0.004918       1     1.008  QM
    7  C         0.568672      -1.713086      -0.001593       6    12.011  QM
    8  N         1.434612      -2.504506       0.001781       7    14.007  QM


 
 NEW SCF-ENERGY CALCULATED IN 12 CYCLES
 

 TOTAL ENERGY    =       -296.040136728

 ENERGY CHANGE =         -0.000208537
 ENERGY RATIO  =          1.351572686
 TRUST RADIUS  =          0.300000000
 
 BFGS DELTA*GAMMA: 0.190E-03
 
 BFGS DELTA*DE2*DELTA: 0.320E-03
 
 *** ENTERING OPTIMIZATION CYCLE: 17 ***
 

 PROJECTED CARTESIAN GRADIENTS IN A.U.

  NO.  ATOM        X             Y             Z

    1  N       -0.006370     -0.001532      0.000033
    2  N        0.005859      0.000623     -0.000038
    3  N       -0.003692      0.004359      0.000040
    4  C        0.008380     -0.008588     -0.000055
    5  H       -0.003359      0.004978      0.000039
    6  H        0.001950     -0.001036     -0.000009
    7  C        0.001390      0.001745      0.000029
    8  N       -0.004466      0.001829     -0.000020


 ACTIVE CARTESIAN GRADIENTS

              1          2          3          4          5          6
          -0.007293  -0.001330   0.000045   0.004791   0.000208  -0.004522

              7          8          9         10         11         12
           0.004789   0.000052   0.010317  -0.007168  -0.000053  -0.005145

             13         14         15         16         17         18
           0.000512   0.000005   0.001619  -0.002478  -0.000022   0.002968


 FULL LOCAL GRADIENT

              1          2          3          4          5          6
          -0.004192  -0.000753   0.000064   0.008787   0.000334  -0.004529

              7          8          9         10         11         12
           0.004070   0.000057   0.010262  -0.005172  -0.000060  -0.006997

             13         14         15         16         17         18
           0.001565   0.000006   0.000112  -0.001798  -0.000025   0.002051


 TANGENTIAL LOCAL GRADIENTS IN A.U.

              1          2          3          4          5          6
          -0.000753   0.000064   0.008787   0.000334  -0.004529   0.004070

              7          8          9         10         11         12
           0.000057   0.010262  -0.005172  -0.000060  -0.006997   0.001565

             13         14         15         16         17
           0.000006   0.000112  -0.001798  -0.000025   0.002051

 COSANG =         0.974445745
 
 RMSQ FORCE :   0.0042419  MAXIMUM :   0.0003000  CONVERGED : NO
 MAX FORCE  :   0.0102617  MAXIMUM :   0.0004500  CONVERGED : NO
 RMSQ FORCE6:   0.0020657  MAXIMUM6:   0.0003000  CONVERGED : NO
 MAX FORCE6 :   0.0056129  MAXIMUM6:   0.0004500  CONVERGED : NO
 RMSQ DR    :   0.0368582  MAXIMUM :   0.0012000  CONVERGED : NO
 MAX DR     :   0.0804883  MAXIMUM :   0.0018000  CONVERGED : NO
 


 HESSIAN EIGENVALUES


                1           2           3           4           5           6
             0.00686     0.07908     0.28956     0.98514     0.99971     0.99999
 


                7           8           9          10          11          12
             1.00000     1.00000     1.00000     1.00000     1.00000     1.00019
 


               13          14          15          16          17
             1.00455     1.03458     3.17777     3.69752     4.29645
 


 LAMBDA FOR LMQA STEP: 0.00

  |TANGENTIAL STEP| =   0.086121  |PARALLEL STEP| =   0.000431


 STEP IN NORMAL COORDINATES

              1          2          3          4          5          6
          -0.030660   0.016270  -0.000004  -0.042061  -0.005909  -0.026501

              7          8          9         10         11         12
           0.015813  -0.000137  -0.045661   0.008238  -0.000124  -0.015474

             13         14         15         16         17         18
           0.021466   0.000078   0.012765  -0.020937  -0.000072   0.001235

 DISPLACEMENT STEP IN ANGSTROM

  NO.  ATOM        X             Y             Z

    1  N       -0.014171      0.006952     -0.000002
    2  N       -0.012958     -0.010300      0.000015
    3  N       -0.002495      0.011831     -0.000059
    4  C       -0.003204      0.014395      0.000021
    5  H        0.001241      0.012098      0.000095
    6  H        0.009839     -0.015391     -0.000021
    7  C        0.015045     -0.010839      0.000033
    8  N        0.015686     -0.010893     -0.000024


 ACTIVE CARTESIAN DISPLACEMENT STEP

              1          2          3          4          5          6
          -0.030660   0.016270  -0.000004  -0.042061  -0.005909  -0.026501

              7          8          9         10         11         12
           0.015813  -0.000137  -0.045661   0.008238  -0.000124  -0.015474

             13         14         15         16         17         18
           0.021466   0.000078   0.012765  -0.020937  -0.000072   0.001235
 
 PREDICTED ENERGY CHANGE: -0.000084100
 
 INTERPOLATION DISTANCE: 8.5955401285


 COORDINATES OF OPTIMIZATION STEP 17 IN ANGSTROM

  NO.  ATOM        X              Y              Z        Z-ATOM   MASS   TYPE

    1  N         0.921785       1.519642       0.003945       7    14.007  QM
    2  N         2.029571       1.701555      -0.002840       7    14.007  QM
    3  N        -2.057557       0.035506      -0.003775       7    14.007  QM
    4  C        -2.987875       0.745606       0.002345       6    12.011  QM
    5  H        -3.819099       1.443510       0.008209       1     1.008  QM
    6  H        -0.264537      -1.040513      -0.004939       1     1.008  QM
    7  C         0.583717      -1.723925      -0.001560       6    12.011  QM
    8  N         1.450299      -2.515399       0.001756       7    14.007  QM


 
 NEW SCF-ENERGY CALCULATED IN 10 CYCLES
 

 TOTAL ENERGY    =       -296.040249320

 ENERGY CHANGE =         -0.000112591
 ENERGY RATIO  =          1.338776516
 TRUST RADIUS  =          0.300000000
 
 BFGS DELTA*GAMMA: 0.107E-03
 
 BFGS DELTA*DE2*DELTA: 0.169E-03
 
 *** ENTERING OPTIMIZATION CYCLE: 18 ***
 

 PROJECTED CARTESIAN GRADIENTS IN A.U.

  NO.  ATOM        X             Y             Z

    1  N       -0.001735     -0.000810      0.000003
    2  N        0.001315     -0.000276     -0.000008
    3  N        0.000070      0.001394      0.000010
    4  C        0.001815     -0.003626     -0.000017
    5  H       -0.000663      0.002584      0.000020
    6  H        0.001263     -0.000861     -0.000015
    7  C        0.002110      0.001844      0.000032
    8  N       -0.003446      0.000881     -0.000020


 ACTIVE CARTESIAN GRADIENTS

              1          2          3          4          5          6
          -0.001986  -0.000802   0.000005   0.000994  -0.000585   0.000027

              7          8          9         10         11         12
           0.001491   0.000012   0.002870  -0.004495  -0.000027  -0.002176

             13         14         15         16         17         18
          -0.000948  -0.000005   0.000600  -0.002378  -0.000029   0.002363


 FULL LOCAL GRADIENT

              1          2          3          4          5          6
          -0.003035  -0.000626   0.000010   0.002246  -0.000386  -0.000005

              7          8          9         10         11         12
           0.001568   0.000013   0.002658  -0.003504  -0.000031  -0.003220

             13         14         15         16         17         18
          -0.000223  -0.000004  -0.000476  -0.001913  -0.000031   0.001706


 TANGENTIAL LOCAL GRADIENTS IN A.U.

              1          2          3          4          5          6
          -0.000626   0.000010   0.002246  -0.000386  -0.000005   0.001568

              7          8          9         10         11         12
           0.000013   0.002658  -0.003504  -0.000031  -0.003220  -0.000223

             13         14         15         16         17
          -0.000004  -0.000476  -0.001913  -0.000031   0.001706

 COSANG =         0.864244607
 
 RMSQ FORCE :   0.0016198  MAXIMUM :   0.0003000  CONVERGED : NO
 MAX FORCE  :   0.0035036  MAXIMUM :   0.0004500  CONVERGED : NO
 RMSQ FORCE6:   0.0029833  MAXIMUM6:   0.0003000  CONVERGED : NO
 MAX FORCE6 :   0.0092450  MAXIMUM6:   0.0004500  CONVERGED : NO
 RMSQ DR    :   0.0202993  MAXIMUM :   0.0012000  CONVERGED : NO
 MAX DR     :   0.0456609  MAXIMUM :   0.0018000  CONVERGED : NO
 


 HESSIAN EIGENVALUES


                1           2           3           4           5           6
             0.00651     0.08072     0.28912     0.67110     0.99860     1.00000
 


                7           8           9          10          11          12
             1.00000     1.00000     1.00000     1.00000     1.00000     1.00105
 


               13          14          15          16          17
             1.00150     1.06086     3.20458     3.62056     4.25473
 


 LAMBDA FOR LMQA STEP: 0.00

  |TANGENTIAL STEP| =   0.041870  |PARALLEL STEP| =   0.000102


 STEP IN NORMAL COORDINATES

              1          2          3          4          5          6
          -0.015342   0.008685   0.000004  -0.021335  -0.002749  -0.013322

              7          8          9         10         11         12
           0.007129  -0.000059  -0.021560   0.005936  -0.000031  -0.003893

             13         14         15         16         17         18
           0.012299   0.000056   0.007860  -0.004793   0.000020   0.000027

 DISPLACEMENT STEP IN ANGSTROM

  NO.  ATOM        X             Y             Z

    1  N       -0.007089      0.003743      0.000002
    2  N       -0.006609     -0.005131      0.000008
    3  N       -0.001204      0.005561     -0.000026
    4  C       -0.000943      0.007588      0.000013
    5  H        0.001839      0.005064      0.000034
    6  H        0.004994     -0.005731      0.000005
    7  C        0.005481     -0.007120     -0.000012
    8  N        0.008868     -0.004428      0.000004


 ACTIVE CARTESIAN DISPLACEMENT STEP

              1          2          3          4          5          6
          -0.015342   0.008685   0.000004  -0.021335  -0.002749  -0.013322

              7          8          9         10         11         12
           0.007129  -0.000059  -0.021560   0.005936  -0.000031  -0.003893

             13         14         15         16         17         18
           0.012299   0.000056   0.007860  -0.004793   0.000020   0.000027
 
 PREDICTED ENERGY CHANGE: -0.000030640
 
 INTERPOLATION DISTANCE: 8.5955401285


 COORDINATES OF OPTIMIZATION STEP 18 IN ANGSTROM

  NO.  ATOM        X              Y              Z        Z-ATOM   MASS   TYPE

    1  N         0.914695       1.523385       0.003946       7    14.007  QM
    2  N         2.022962       1.696425      -0.002831       7    14.007  QM
    3  N        -2.058761       0.041067      -0.003801       7    14.007  QM
    4  C        -2.988818       0.753194       0.002358       6    12.011  QM
    5  H        -3.817260       1.448574       0.008243       1     1.008  QM
    6  H        -0.259543      -1.046244      -0.004934       1     1.008  QM
    7  C         0.589198      -1.731045      -0.001571       6    12.011  QM
    8  N         1.459167      -2.519827       0.001760       7    14.007  QM


 
 NEW SCF-ENERGY CALCULATED IN 20 CYCLES
 

 TOTAL ENERGY    =       -296.040290887

 ENERGY CHANGE =         -0.000041567
 ENERGY RATIO  =          1.356634204
 TRUST RADIUS  =          0.300000000
 
 BFGS DELTA*GAMMA: 0.397E-04
 
 BFGS DELTA*DE2*DELTA: 0.615E-04
 
 *** ENTERING OPTIMIZATION CYCLE: 19 ***
 

 PROJECTED CARTESIAN GRADIENTS IN A.U.

  NO.  ATOM        X             Y             Z

    1  N        0.000795     -0.000456     -0.000013
    2  N       -0.001134     -0.000682      0.000007
    3  N        0.001717      0.000008     -0.000004
    4  C       -0.001862     -0.000720      0.000004
    5  H        0.001434      0.000695      0.000004
    6  H        0.000686     -0.000258     -0.000017
    7  C        0.001832      0.002008      0.000028
    8  N       -0.001918     -0.000179     -0.000016


 ACTIVE CARTESIAN GRADIENTS

              1          2          3          4          5          6
           0.000911  -0.000556  -0.000016  -0.001035  -0.000942   0.002035

              7          8          9         10         11         12
          -0.000048  -0.000008  -0.001514  -0.002690  -0.000008   0.000234

             13         14         15         16         17         18
          -0.001848  -0.000011  -0.000134  -0.001630  -0.000030   0.000889


 FULL LOCAL GRADIENT

              1          2          3          4          5          6
          -0.001868  -0.000637  -0.000019  -0.001297  -0.000722   0.001990

              7          8          9         10         11         12
           0.000403  -0.000009  -0.001669  -0.002457  -0.000009  -0.000234

             13         14         15         16         17         18
          -0.001339  -0.000010  -0.000920  -0.001321  -0.000031   0.000469


 TANGENTIAL LOCAL GRADIENTS IN A.U.

              1          2          3          4          5          6
          -0.000637  -0.000019  -0.001297  -0.000722   0.001990   0.000403

              7          8          9         10         11         12
          -0.000009  -0.001669  -0.002457  -0.000009  -0.000234  -0.001339

             13         14         15         16         17
          -0.000010  -0.000920  -0.001321  -0.000031   0.000469

 COSANG =         0.245758748
 
 RMSQ FORCE :   0.0010905  MAXIMUM :   0.0003000  CONVERGED : NO
 MAX FORCE  :   0.0024567  MAXIMUM :   0.0004500  CONVERGED : NO
 RMSQ FORCE6:   0.0034424  MAXIMUM6:   0.0003000  CONVERGED : NO
 MAX FORCE6 :   0.0100742  MAXIMUM6:   0.0004500  CONVERGED : NO
 RMSQ DR    :   0.0098689  MAXIMUM :   0.0012000  CONVERGED : NO
 MAX DR     :   0.0215598  MAXIMUM :   0.0018000  CONVERGED : NO
 


 HESSIAN EIGENVALUES


                1           2           3           4           5           6
             0.00633     0.08041     0.28822     0.35770     0.99844     1.00000
 


                7           8           9          10          11          12
             1.00000     1.00000     1.00000     1.00000     1.00001     1.00098
 


               13          14          15          16          17
             1.00214     1.14971     3.22305     3.68820     4.94179
 


 LAMBDA FOR LMQA STEP: 0.00

  |TANGENTIAL STEP| =   0.025152  |PARALLEL STEP| =   0.000037


 STEP IN NORMAL COORDINATES

              1          2          3          4          5          6
          -0.009318   0.005886   0.000014  -0.012323  -0.001052  -0.008681

              7          8          9         10         11         12
           0.002687  -0.000029  -0.010733   0.006435  -0.000000  -0.001046

             13         14         15         16         17         18
           0.008936   0.000047   0.006154  -0.000441   0.000059   0.000010

 DISPLACEMENT STEP IN ANGSTROM

  NO.  ATOM        X             Y             Z

    1  N       -0.004305      0.002566      0.000006
    2  N       -0.003726     -0.002873      0.000004
    3  N       -0.001048      0.002585     -0.000013
    4  C        0.000531      0.005163      0.000009
    5  H        0.000860      0.002236      0.000014
    6  H        0.003101     -0.002975      0.000017
    7  C        0.001835     -0.005539     -0.000028
    8  N        0.005825     -0.001731      0.000013


 ACTIVE CARTESIAN DISPLACEMENT STEP

              1          2          3          4          5          6
          -0.009318   0.005886   0.000014  -0.012323  -0.001052  -0.008681

              7          8          9         10         11         12
           0.002687  -0.000029  -0.010733   0.006435  -0.000000  -0.001046

             13         14         15         16         17         18
           0.008936   0.000047   0.006154  -0.000441   0.000059   0.000010
 
 PREDICTED ENERGY CHANGE: -0.000016818
 
 INTERPOLATION DISTANCE: 8.5955401285


 COORDINATES OF OPTIMIZATION STEP 19 IN ANGSTROM

  NO.  ATOM        X              Y              Z        Z-ATOM   MASS   TYPE

    1  N         0.910390       1.525951       0.003953       7    14.007  QM
    2  N         2.019236       1.693552      -0.002828       7    14.007  QM
    3  N        -2.059809       0.043652      -0.003815       7    14.007  QM
    4  C        -2.988288       0.758358       0.002367       6    12.011  QM
    5  H        -3.816400       1.450811       0.008257       1     1.008  QM
    6  H        -0.256442      -1.049219      -0.004917       1     1.008  QM
    7  C         0.591033      -1.736584      -0.001599       6    12.011  QM
    8  N         1.464992      -2.521558       0.001773       7    14.007  QM


 
 NEW SCF-ENERGY CALCULATED IN 14 CYCLES
 

 TOTAL ENERGY    =       -296.040318094

 ENERGY CHANGE =         -0.000027207
 ENERGY RATIO  =          1.617757373
 TRUST RADIUS  =          0.300000000
 
 BFGS DELTA*GAMMA: 0.142E-04
 
 BFGS DELTA*DE2*DELTA: 0.338E-04
 
 *** ENTERING OPTIMIZATION CYCLE: 20 ***
 

 PROJECTED CARTESIAN GRADIENTS IN A.U.

  NO.  ATOM        X             Y             Z

    1  N        0.001515     -0.000390     -0.000017
    2  N       -0.001799     -0.000760      0.000013
    3  N        0.002141     -0.000540     -0.000010
    4  C       -0.003356      0.000700      0.000013
    5  H        0.002575     -0.000470     -0.000006
    6  H        0.000526      0.000157     -0.000016
    7  C        0.001442      0.001922      0.000021
    8  N       -0.000917     -0.000654     -0.000011


 ACTIVE CARTESIAN GRADIENTS

              1          2          3          4          5          6
           0.001735  -0.000523  -0.000023  -0.001569  -0.001019   0.002566

              7          8          9         10         11         12
          -0.000674  -0.000015  -0.003436  -0.001600   0.000004   0.001664

             13         14         15         16         17         18
          -0.002244  -0.000012  -0.000297  -0.001003  -0.000026   0.000011


 FULL LOCAL GRADIENT

              1          2          3          4          5          6
          -0.001288  -0.000686  -0.000027  -0.002276  -0.000808   0.002518

              7          8          9         10         11         12
          -0.000103  -0.000017  -0.003519  -0.001773   0.000004   0.001503

             13         14         15         16         17         18
          -0.001845  -0.000012  -0.000959  -0.000759  -0.000027  -0.000295


 TANGENTIAL LOCAL GRADIENTS IN A.U.

              1          2          3          4          5          6
          -0.000686  -0.000027  -0.002276  -0.000808   0.002518  -0.000103

              7          8          9         10         11         12
          -0.000017  -0.003519  -0.001773   0.000004   0.001503  -0.001845

             13         14         15         16         17
          -0.000012  -0.000959  -0.000759  -0.000027  -0.000295

 COSANG =         0.860808823
 
 RMSQ FORCE :   0.0014437  MAXIMUM :   0.0003000  CONVERGED : NO
 MAX FORCE  :   0.0035194  MAXIMUM :   0.0004500  CONVERGED : NO
 RMSQ FORCE6:   0.0030063  MAXIMUM6:   0.0003000  CONVERGED : NO
 MAX FORCE6 :   0.0085835  MAXIMUM6:   0.0004500  CONVERGED : NO
 RMSQ DR    :   0.0059284  MAXIMUM :   0.0012000  CONVERGED : NO
 MAX DR     :   0.0123227  MAXIMUM :   0.0018000  CONVERGED : NO
 


 HESSIAN EIGENVALUES


                1           2           3           4           5           6
             0.00590     0.08086     0.14588     0.29123     0.99821     1.00000
 


                7           8           9          10          11          12
             1.00000     1.00000     1.00000     1.00000     1.00006     1.00119
 


               13          14          15          16          17
             1.00302     1.22692     3.20244     3.70880     5.14821
 


 LAMBDA FOR LMQA STEP: 0.00

  |TANGENTIAL STEP| =   0.041656  |PARALLEL STEP| =   0.000101


 STEP IN NORMAL COORDINATES

              1          2          3          4          5          6
          -0.015399   0.010492   0.000042  -0.019486  -0.000740  -0.015259

              7          8          9         10         11         12
           0.001344  -0.000039  -0.013691   0.014350   0.000013  -0.002283

             13         14         15         16         17         18
           0.016041   0.000086   0.010820  -0.000054   0.000138   0.000351

 DISPLACEMENT STEP IN ANGSTROM

  NO.  ATOM        X             Y             Z

    1  N       -0.007114      0.004605      0.000018
    2  N       -0.005758     -0.004347      0.000003
    3  N       -0.002208      0.002828     -0.000020
    4  C        0.002792      0.009315      0.000013
    5  H       -0.000009      0.002902      0.000019
    6  H        0.004821     -0.005138      0.000043
    7  C        0.001812     -0.009945     -0.000063
    8  N        0.009526     -0.001903      0.000028


 ACTIVE CARTESIAN DISPLACEMENT STEP

              1          2          3          4          5          6
          -0.015399   0.010492   0.000042  -0.019486  -0.000740  -0.015259

              7          8          9         10         11         12
           0.001344  -0.000039  -0.013691   0.014350   0.000013  -0.002283

             13         14         15         16         17         18
           0.016041   0.000086   0.010820  -0.000054   0.000138   0.000351
 
 PREDICTED ENERGY CHANGE: -0.000029749
 
 INTERPOLATION DISTANCE: 8.5955401285


 COORDINATES OF OPTIMIZATION STEP 20 IN ANGSTROM

  NO.  ATOM        X              Y              Z        Z-ATOM   MASS   TYPE

    1  N         0.903276       1.530555       0.003971       7    14.007  QM
    2  N         2.013479       1.689205      -0.002825       7    14.007  QM
    3  N        -2.062017       0.046480      -0.003834       7    14.007  QM
    4  C        -2.985496       0.767673       0.002380       6    12.011  QM
    5  H        -3.816408       1.453712       0.008276       1     1.008  QM
    6  H        -0.251621      -1.054357      -0.004874       1     1.008  QM
    7  C         0.592845      -1.746530      -0.001662       6    12.011  QM
    8  N         1.474518      -2.523460       0.001801       7    14.007  QM


 
 NEW SCF-ENERGY CALCULATED IN 17 CYCLES
 

 TOTAL ENERGY    =       -296.040362639

 ENERGY CHANGE =         -0.000044545
 ENERGY RATIO  =          1.497339907
 TRUST RADIUS  =          0.300000000
 
 BFGS DELTA*GAMMA: 0.340E-04
 
 BFGS DELTA*DE2*DELTA: 0.602E-04
 
 *** ENTERING OPTIMIZATION CYCLE: 21 ***
 

 PROJECTED CARTESIAN GRADIENTS IN A.U.

  NO.  ATOM        X             Y             Z

    1  N        0.001413     -0.000400     -0.000017
    2  N       -0.001719     -0.000680      0.000013
    3  N        0.001987     -0.000991     -0.000014
    4  C       -0.004107      0.002104      0.000021
    5  H        0.003451     -0.001733     -0.000015
    6  H        0.000454      0.000810     -0.000012
    7  C        0.000859      0.001474      0.000009
    8  N        0.000279     -0.000995     -0.000003


 ACTIVE CARTESIAN GRADIENTS

              1          2          3          4          5          6
           0.001619  -0.000528  -0.000022  -0.001510  -0.000915   0.002361

              7          8          9         10         11         12
          -0.001246  -0.000020  -0.004751  -0.000215   0.000015   0.002975

             13         14         15         16         17         18
          -0.002481  -0.000010  -0.000286   0.000039  -0.000016  -0.000831


 FULL LOCAL GRADIENT

              1          2          3          4          5          6
          -0.000681  -0.000688  -0.000026  -0.002144  -0.000702   0.002312

              7          8          9         10         11         12
          -0.000593  -0.000023  -0.004803  -0.000729   0.000016   0.003105

             13         14         15         16         17         18
          -0.002196  -0.000010  -0.000823   0.000219  -0.000017  -0.001017


 TANGENTIAL LOCAL GRADIENTS IN A.U.

              1          2          3          4          5          6
          -0.000688  -0.000026  -0.002144  -0.000702   0.002312  -0.000593

              7          8          9         10         11         12
          -0.000023  -0.004803  -0.000729   0.000016   0.003105  -0.002196

             13         14         15         16         17
          -0.000010  -0.000823   0.000219  -0.000017  -0.001017

 COSANG =         0.931753106
 
 RMSQ FORCE :   0.0017335  MAXIMUM :   0.0003000  CONVERGED : NO
 MAX FORCE  :   0.0048033  MAXIMUM :   0.0004500  CONVERGED : NO
 RMSQ FORCE6:   0.0022660  MAXIMUM6:   0.0003000  CONVERGED : NO
 MAX FORCE6 :   0.0060075  MAXIMUM6:   0.0004500  CONVERGED : NO
 RMSQ DR    :   0.0098185  MAXIMUM :   0.0012000  CONVERGED : NO
 MAX DR     :   0.0194861  MAXIMUM :   0.0018000  CONVERGED : NO
 


 HESSIAN EIGENVALUES


                1           2           3           4           5           6
             0.00597     0.08163     0.08901     0.29144     0.99796     1.00000
 


                7           8           9          10          11          12
             1.00000     1.00000     1.00000     1.00000     1.00006     1.00140
 


               13          14          15          16          17
             1.00561     1.22988     3.21008     3.70760     4.80800
 


 LAMBDA FOR LMQA STEP: 0.00

  |TANGENTIAL STEP| =   0.031860  |PARALLEL STEP| =   0.000059


 STEP IN NORMAL COORDINATES

              1          2          3          4          5          6
          -0.010579   0.008510   0.000050  -0.012969   0.000800  -0.011893

              7          8          9         10         11         12
          -0.002693  -0.000018  -0.004893   0.015108   0.000025  -0.002218

             13         14         15         16         17         18
           0.013349   0.000070   0.008801   0.000077   0.000149   0.000606

 DISPLACEMENT STEP IN ANGSTROM

  NO.  ATOM        X             Y             Z

    1  N       -0.004886      0.003783      0.000021
    2  N       -0.003737     -0.002570     -0.000001
    3  N       -0.002127      0.000287     -0.000011
    4  C        0.004261      0.007631      0.000008
    5  H       -0.001798      0.001063      0.000007
    6  H        0.003133     -0.004402      0.000049
    7  C       -0.000265     -0.008127     -0.000064
    8  N        0.006692     -0.000143      0.000028


 ACTIVE CARTESIAN DISPLACEMENT STEP

              1          2          3          4          5          6
          -0.010579   0.008510   0.000050  -0.012969   0.000800  -0.011893

              7          8          9         10         11         12
          -0.002693  -0.000018  -0.004893   0.015108   0.000025  -0.002218

             13         14         15         16         17         18
           0.013349   0.000070   0.008801   0.000077   0.000149   0.000606
 
 PREDICTED ENERGY CHANGE: -0.000025015
 
 INTERPOLATION DISTANCE: 8.5955401285


 COORDINATES OF OPTIMIZATION STEP 21 IN ANGSTROM

  NO.  ATOM        X              Y              Z        Z-ATOM   MASS   TYPE

    1  N         0.898390       1.534339       0.003992       7    14.007  QM
    2  N         2.009741       1.686635      -0.002827       7    14.007  QM
    3  N        -2.064144       0.046766      -0.003845       7    14.007  QM
    4  C        -2.981235       0.775304       0.002388       6    12.011  QM
    5  H        -3.818206       1.454775       0.008283       1     1.008  QM
    6  H        -0.248488      -1.058759      -0.004825       1     1.008  QM
    7  C         0.592580      -1.754657      -0.001726       6    12.011  QM
    8  N         1.481210      -2.523604       0.001829       7    14.007  QM


 
 NEW SCF-ENERGY CALCULATED IN 16 CYCLES
 

 TOTAL ENERGY    =       -296.040399579

 ENERGY CHANGE =         -0.000036941
 ENERGY RATIO  =          1.476743562
 TRUST RADIUS  =          0.300000000
 
 BFGS DELTA*GAMMA: 0.304E-04
 
 BFGS DELTA*DE2*DELTA: 0.504E-04
 
 *** ENTERING OPTIMIZATION CYCLE: 22 ***
 

 PROJECTED CARTESIAN GRADIENTS IN A.U.

  NO.  ATOM        X             Y             Z

    1  N        0.000676     -0.000454     -0.000012
    2  N       -0.001100     -0.000505      0.000010
    3  N        0.000771     -0.000668     -0.000009
    4  C       -0.002417      0.001802      0.000015
    5  H        0.002837     -0.001844     -0.000013
    6  H        0.000835      0.001046     -0.000005
    7  C        0.000326      0.000922     -0.000002
    8  N        0.000604     -0.000681      0.000004


 ACTIVE CARTESIAN GRADIENTS

              1          2          3          4          5          6
           0.000775  -0.000546  -0.000015  -0.001040  -0.000692   0.000842

              7          8          9         10         11         12
          -0.000986  -0.000012  -0.003212   0.000224   0.000015   0.002662

             13         14         15         16         17         18
          -0.002109  -0.000003   0.000310   0.000620  -0.000004  -0.000875


 FULL LOCAL GRADIENT

              1          2          3          4          5          6
          -0.000845  -0.000624  -0.000017  -0.001184  -0.000455   0.000793

              7          8          9         10         11         12
          -0.000422  -0.000014  -0.003360  -0.000079   0.000015   0.002692

             13         14         15         16         17         18
          -0.001791  -0.000003  -0.000305   0.000847  -0.000004  -0.001101


 TANGENTIAL LOCAL GRADIENTS IN A.U.

              1          2          3          4          5          6
          -0.000624  -0.000017  -0.001184  -0.000455   0.000793  -0.000422

              7          8          9         10         11         12
          -0.000014  -0.003360  -0.000079   0.000015   0.002692  -0.001791

             13         14         15         16         17
          -0.000003  -0.000305   0.000847  -0.000004  -0.001101

 COSANG =         0.961107762
 
 RMSQ FORCE :   0.0012503  MAXIMUM :   0.0003000  CONVERGED : NO
 MAX FORCE  :   0.0033597  MAXIMUM :   0.0004500  CONVERGED : NO
 RMSQ FORCE6:   0.0013699  MAXIMUM6:   0.0003000  CONVERGED : NO
 MAX FORCE6 :   0.0031807  MAXIMUM6:   0.0004500  CONVERGED : NO
 RMSQ DR    :   0.0075095  MAXIMUM :   0.0012000  CONVERGED : NO
 MAX DR     :   0.0151078  MAXIMUM :   0.0018000  CONVERGED : NO
 


 HESSIAN EIGENVALUES


                1           2           3           4           5           6
             0.00609     0.07186     0.08607     0.29095     0.97661     0.99994
 


                7           8           9          10          11          12
             1.00000     1.00000     1.00000     1.00000     1.00001     1.00103
 


               13          14          15          16          17
             1.00170     1.01955     3.21841     3.69662     4.26357
 


 LAMBDA FOR LMQA STEP: 0.00

  |TANGENTIAL STEP| =   0.017531  |PARALLEL STEP| =   0.000018


 STEP IN NORMAL COORDINATES

              1          2          3          4          5          6
          -0.005146   0.004928   0.000039  -0.005830   0.001158  -0.005728

              7          8          9         10         11         12
          -0.003255  -0.000006   0.000494   0.009297   0.000011  -0.002913

             13         14         15         16         17         18
           0.007754   0.000031   0.004186  -0.002098   0.000081   0.000778

 DISPLACEMENT STEP IN ANGSTROM

  NO.  ATOM        X             Y             Z

    1  N       -0.002376      0.002215      0.000016
    2  N       -0.001587     -0.000991     -0.000004
    3  N       -0.001037     -0.000809     -0.000005
    4  C        0.003306      0.004002      0.000002
    5  H       -0.002417      0.000571      0.000004
    6  H        0.001099     -0.003439      0.000029
    7  C       -0.000493     -0.004024     -0.000032
    8  N        0.002749      0.000374      0.000011


 ACTIVE CARTESIAN DISPLACEMENT STEP

              1          2          3          4          5          6
          -0.005146   0.004928   0.000039  -0.005830   0.001158  -0.005728

              7          8          9         10         11         12
          -0.003255  -0.000006   0.000494   0.009297   0.000011  -0.002913

             13         14         15         16         17         18
           0.007754   0.000031   0.004186  -0.002098   0.000081   0.000778
 
 PREDICTED ENERGY CHANGE: -0.000013631
 
 INTERPOLATION DISTANCE: 8.5955401285


 COORDINATES OF OPTIMIZATION STEP 22 IN ANGSTROM

  NO.  ATOM        X              Y              Z        Z-ATOM   MASS   TYPE

    1  N         0.896014       1.536554       0.004008       7    14.007  QM
    2  N         2.008154       1.685644      -0.002830       7    14.007  QM
    3  N        -2.065181       0.045958      -0.003850       7    14.007  QM
    4  C        -2.977930       0.779305       0.002390       6    12.011  QM
    5  H        -3.820623       1.455346       0.008286       1     1.008  QM
    6  H        -0.247389      -1.062198      -0.004796       1     1.008  QM
    7  C         0.592087      -1.758681      -0.001758       6    12.011  QM
    8  N         1.483959      -2.523230       0.001840       7    14.007  QM


 
 NEW SCF-ENERGY CALCULATED IN 14 CYCLES
 

 TOTAL ENERGY    =       -296.040417625

 ENERGY CHANGE =         -0.000018046
 ENERGY RATIO  =          1.323876473
 TRUST RADIUS  =          0.300000000
 
 BFGS DELTA*GAMMA: 0.200E-04
 
 BFGS DELTA*DE2*DELTA: 0.274E-04
 
 *** ENTERING OPTIMIZATION CYCLE: 23 ***
 

 PROJECTED CARTESIAN GRADIENTS IN A.U.

  NO.  ATOM        X             Y             Z

    1  N       -0.000353     -0.000512     -0.000005
    2  N       -0.000252     -0.000324      0.000004
    3  N       -0.000132     -0.000346     -0.000003
    4  C       -0.000196      0.000802      0.000005
    5  H        0.001274     -0.000980     -0.000003
    6  H        0.001321      0.000864      0.000000
    7  C        0.000273      0.000481     -0.000005
    8  N       -0.000031      0.000025      0.000004


 ACTIVE CARTESIAN GRADIENTS

              1          2          3          4          5          6
          -0.000404  -0.000551  -0.000006  -0.000406  -0.000450  -0.000331

              7          8          9         10         11         12
          -0.000705  -0.000004  -0.000773  -0.000068   0.000006   0.001133

             13         14         15         16         17         18
          -0.001465   0.000004   0.000984   0.000557   0.000004  -0.000051


 FULL LOCAL GRADIENT

              1          2          3          4          5          6
          -0.001444  -0.000504  -0.000005   0.000142  -0.000167  -0.000382

              7          8          9         10         11         12
          -0.000204  -0.000006  -0.001158   0.000150   0.000005   0.000856

             13         14         15         16         17         18
          -0.001059   0.000004   0.000238   0.000866   0.000003  -0.000396


 TANGENTIAL LOCAL GRADIENTS IN A.U.

              1          2          3          4          5          6
          -0.000504  -0.000005   0.000142  -0.000167  -0.000382  -0.000204

              7          8          9         10         11         12
          -0.000006  -0.001158   0.000150   0.000005   0.000856  -0.001059

             13         14         15         16         17
           0.000004   0.000238   0.000866   0.000003  -0.000396

 COSANG =         0.824227248
 
 RMSQ FORCE :   0.0005241  MAXIMUM :   0.0003000  CONVERGED : NO
 MAX FORCE  :   0.0011577  MAXIMUM :   0.0004500  CONVERGED : NO
 RMSQ FORCE6:   0.0009335  MAXIMUM6:   0.0003000  CONVERGED : NO
 MAX FORCE6 :   0.0024862  MAXIMUM6:   0.0004500  CONVERGED : NO
 RMSQ DR    :   0.0041320  MAXIMUM :   0.0012000  CONVERGED : NO
 MAX DR     :   0.0092969  MAXIMUM :   0.0018000  CONVERGED : NO
 


 HESSIAN EIGENVALUES


                1           2           3           4           5           6
             0.00626     0.07441     0.08863     0.28884     0.64619     0.99867
 


                7           8           9          10          11          12
             1.00000     1.00000     1.00000     1.00000     1.00000     1.00010
 


               13          14          15          16          17
             1.00146     1.06261     3.21383     3.70374     4.21964
 


 LAMBDA FOR LMQA STEP: 0.00

  |TANGENTIAL STEP| =   0.003995  |PARALLEL STEP| =   0.000001


 STEP IN NORMAL COORDINATES

              1          2          3          4          5          6
          -0.000330   0.001132   0.000014  -0.000193   0.000548   0.000357

              7          8          9         10         11         12
          -0.000823   0.000005   0.001812   0.001142  -0.000002  -0.001085

             13         14         15         16         17         18
           0.002043  -0.000004   0.000134  -0.001830   0.000007   0.000354

 DISPLACEMENT STEP IN ANGSTROM

  NO.  ATOM        X             Y             Z

    1  N       -0.000152      0.000529      0.000006
    2  N        0.000003      0.000040     -0.000003
    3  N        0.000256     -0.000425      0.000001
    4  C        0.000816      0.000092     -0.000002
    5  H       -0.000906      0.000410     -0.000001
    6  H       -0.000335     -0.001302      0.000005
    7  C       -0.000404     -0.000369     -0.000000
    8  N       -0.000156      0.000352     -0.000003


 ACTIVE CARTESIAN DISPLACEMENT STEP

              1          2          3          4          5          6
          -0.000330   0.001132   0.000014  -0.000193   0.000548   0.000357

              7          8          9         10         11         12
          -0.000823   0.000005   0.001812   0.001142  -0.000002  -0.001085

             13         14         15         16         17         18
           0.002043  -0.000004   0.000134  -0.001830   0.000007   0.000354
 
 PREDICTED ENERGY CHANGE: -0.000003400
 
 INTERPOLATION DISTANCE: 8.5955401285


 COORDINATES OF OPTIMIZATION STEP 23 IN ANGSTROM

  NO.  ATOM        X              Y              Z        Z-ATOM   MASS   TYPE

    1  N         0.895862       1.537083       0.004014       7    14.007  QM
    2  N         2.008158       1.685684      -0.002834       7    14.007  QM
    3  N        -2.064924       0.045533      -0.003849       7    14.007  QM
    4  C        -2.977114       0.779397       0.002388       6    12.011  QM
    5  H        -3.821529       1.455756       0.008286       1     1.008  QM
    6  H        -0.247724      -1.063500      -0.004791       1     1.008  QM
    7  C         0.591683      -1.759050      -0.001758       6    12.011  QM
    8  N         1.483804      -2.522878       0.001838       7    14.007  QM


 
 NEW SCF-ENERGY CALCULATED IN 14 CYCLES
 

 TOTAL ENERGY    =       -296.040421919

 ENERGY CHANGE =         -0.000004294
 ENERGY RATIO  =          1.262660824
 TRUST RADIUS  =          0.300000000
 
 BFGS DELTA*GAMMA: 0.446E-05
 
 BFGS DELTA*DE2*DELTA: 0.680E-05
 
 *** ENTERING OPTIMIZATION CYCLE: 24 ***
 

 PROJECTED CARTESIAN GRADIENTS IN A.U.

  NO.  ATOM        X             Y             Z

    1  N       -0.000623     -0.000518     -0.000004
    2  N       -0.000046     -0.000282      0.000002
    3  N       -0.000500     -0.000070      0.000001
    4  C        0.001002     -0.000021     -0.000001
    5  H        0.000353     -0.000278      0.000004
    6  H        0.001629      0.000587      0.000002
    7  C        0.000313      0.000394     -0.000004
    8  N       -0.000580      0.000441      0.000003


 ACTIVE CARTESIAN GRADIENTS

              1          2          3          4          5          6
          -0.000714  -0.000541  -0.000004  -0.000262  -0.000385  -0.000803

              7          8          9         10         11         12
          -0.000411   0.000001   0.000682  -0.000537  -0.000001   0.000135

             13         14         15         16         17         18
          -0.001081   0.000007   0.001380   0.000264   0.000005   0.000481


 FULL LOCAL GRADIENT

              1          2          3          4          5          6
          -0.001894  -0.000460  -0.000002   0.000476  -0.000082  -0.000855

              7          8          9         10         11         12
           0.000039  -0.000000   0.000185   0.000003  -0.000002  -0.000355

             13         14         15         16         17         18
          -0.000605   0.000007   0.000536   0.000634   0.000004   0.000043


 TANGENTIAL LOCAL GRADIENTS IN A.U.

              1          2          3          4          5          6
          -0.000460  -0.000002   0.000476  -0.000082  -0.000855   0.000039

              7          8          9         10         11         12
          -0.000000   0.000185   0.000003  -0.000002  -0.000355  -0.000605

             13         14         15         16         17
           0.000007   0.000536   0.000634   0.000004   0.000043

 COSANG =         0.422729204
 
 RMSQ FORCE :   0.0003752  MAXIMUM :   0.0003000  CONVERGED : NO
 MAX FORCE  :   0.0008546  MAXIMUM :   0.0004500  CONVERGED : NO
 RMSQ FORCE6:   0.0009259  MAXIMUM6:   0.0003000  CONVERGED : NO
 MAX FORCE6 :   0.0025150  MAXIMUM6:   0.0004500  CONVERGED : NO
 RMSQ DR    :   0.0009416  MAXIMUM :   0.0012000  CONVERGED :YES
 MAX DR     :   0.0020428  MAXIMUM :   0.0018000  CONVERGED : NO
 


 HESSIAN EIGENVALUES


                1           2           3           4           5           6
             0.00624     0.07736     0.08998     0.28012     0.33334     0.99877
 


                7           8           9          10          11          12
             1.00000     1.00000     1.00000     1.00000     1.00000     1.00013
 


               13          14          15          16          17
             1.00145     1.20021     3.19339     3.71035     4.67688
 


 LAMBDA FOR LMQA STEP: 0.00

  |TANGENTIAL STEP| =   0.005038  |PARALLEL STEP| =   0.000001


 STEP IN NORMAL COORDINATES

              1          2          3          4          5          6
          -0.001621   0.001766   0.000013  -0.001910   0.000035   0.000245

              7          8          9         10         11         12
           0.000661   0.000002  -0.000566  -0.000141  -0.000008  -0.000931

             13         14         15         16         17         18
           0.002720  -0.000009  -0.000208  -0.002607  -0.000009   0.000225

 DISPLACEMENT STEP IN ANGSTROM

  NO.  ATOM        X             Y             Z

    1  N       -0.000749      0.000799      0.000006
    2  N       -0.000524     -0.000483     -0.000003
    3  N        0.000577      0.000393      0.000000
    4  C        0.000224      0.000140     -0.000002
    5  H       -0.000167      0.001162      0.000001
    6  H       -0.000290     -0.001699     -0.000001
    7  C        0.000301     -0.000485      0.000006
    8  N        0.000333     -0.000245     -0.000006


 ACTIVE CARTESIAN DISPLACEMENT STEP

              1          2          3          4          5          6
          -0.001621   0.001766   0.000013  -0.001910   0.000035   0.000245

              7          8          9         10         11         12
           0.000661   0.000002  -0.000566  -0.000141  -0.000008  -0.000931

             13         14         15         16         17         18
           0.002720  -0.000009  -0.000208  -0.002607  -0.000009   0.000225
 
 PREDICTED ENERGY CHANGE: -0.000002010
 
 INTERPOLATION DISTANCE: 8.5955401285
 
 *** SCFTOL TIGHTEN TO 0.100E-07 ***
 
 *** CDFTOL TIGHTEN TO 0.750E-05 ***


 COORDINATES OF OPTIMIZATION STEP 24 IN ANGSTROM

  NO.  ATOM        X              Y              Z        Z-ATOM   MASS   TYPE

    1  N         0.895113       1.537882       0.004020       7    14.007  QM
    2  N         2.007633       1.685201      -0.002837       7    14.007  QM
    3  N        -2.064348       0.045926      -0.003848       7    14.007  QM
    4  C        -2.976890       0.779538       0.002385       6    12.011  QM
    5  H        -3.821696       1.456917       0.008287       1     1.008  QM
    6  H        -0.248013      -1.065199      -0.004792       1     1.008  QM
    7  C         0.591984      -1.759535      -0.001752       6    12.011  QM
    8  N         1.484136      -2.523124       0.001831       7    14.007  QM


 
 NEW SCF-ENERGY CALCULATED IN 10 CYCLES
 

 TOTAL ENERGY    =       -296.040424603

 ENERGY CHANGE =         -0.000002684
 ENERGY RATIO  =          1.335299554
 TRUST RADIUS  =          0.300000000
 
 BFGS DELTA*GAMMA: 0.170E-05
 
 BFGS DELTA*DE2*DELTA: 0.402E-05
 
 *** ENTERING OPTIMIZATION CYCLE: 25 ***
 

 PROJECTED CARTESIAN GRADIENTS IN A.U.

  NO.  ATOM        X             Y             Z

    1  N       -0.000783     -0.000524     -0.000003
    2  N        0.000075     -0.000257      0.000001
    3  N       -0.000283     -0.000171      0.000001
    4  C        0.001237     -0.000233     -0.000002
    5  H       -0.000175      0.000192      0.000008
    6  H        0.001764      0.000408      0.000002
    7  C        0.000358      0.000404     -0.000002
    8  N       -0.000913      0.000633      0.000002


 ACTIVE CARTESIAN GRADIENTS

              1          2          3          4          5          6
          -0.000898  -0.000539  -0.000003  -0.000176  -0.000347  -0.000562

              7          8          9         10         11         12
          -0.000520   0.000000   0.001087  -0.000754  -0.000004  -0.000475

             13         14         15         16         17         18
          -0.000859   0.000008   0.001550   0.000047   0.000005   0.000758


 FULL LOCAL GRADIENT

              1          2          3          4          5          6
          -0.002062  -0.000437  -0.000000   0.000674  -0.000033  -0.000615

              7          8          9         10         11         12
          -0.000033  -0.000001   0.000491  -0.000062  -0.000006  -0.001055

             13         14         15         16         17         18
          -0.000372   0.000009   0.000693   0.000433   0.000003   0.000288


 TANGENTIAL LOCAL GRADIENTS IN A.U.

              1          2          3          4          5          6
          -0.000437  -0.000000   0.000674  -0.000033  -0.000615  -0.000033

              7          8          9         10         11         12
          -0.000001   0.000491  -0.000062  -0.000006  -0.001055  -0.000372

             13         14         15         16         17
           0.000009   0.000693   0.000433   0.000003   0.000288

 COSANG =         0.856703747
 
 RMSQ FORCE :   0.0004388  MAXIMUM :   0.0003000  CONVERGED : NO
 MAX FORCE  :   0.0010547  MAXIMUM :   0.0004500  CONVERGED : NO
 RMSQ FORCE6:   0.0008193  MAXIMUM6:   0.0003000  CONVERGED : NO
 MAX FORCE6 :   0.0022579  MAXIMUM6:   0.0004500  CONVERGED : NO
 RMSQ DR    :   0.0011875  MAXIMUM :   0.0012000  CONVERGED :YES
 MAX DR     :   0.0027196  MAXIMUM :   0.0018000  CONVERGED : NO
 


 HESSIAN EIGENVALUES


                1           2           3           4           5           6
             0.00585     0.07660     0.09057     0.12297     0.29404     0.99869
 


                7           8           9          10          11          12
             1.00000     1.00000     1.00000     1.00000     1.00000     1.00014
 


               13          14          15          16          17
             1.00150     1.44431     3.18240     3.73528     4.53515
 


 LAMBDA FOR LMQA STEP: 0.00

  |TANGENTIAL STEP| =   0.013279  |PARALLEL STEP| =   0.000010


 STEP IN NORMAL COORDINATES

              1          2          3          4          5          6
          -0.004565   0.005000   0.000036  -0.005812   0.000026  -0.000298

              7          8          9         10         11         12
           0.001894   0.000008  -0.002224   0.000401  -0.000010  -0.000647

             13         14         15         16         17         18
           0.007177  -0.000026  -0.000752  -0.005946  -0.000016   0.000285

 DISPLACEMENT STEP IN ANGSTROM

  NO.  ATOM        X             Y             Z

    1  N       -0.002108      0.002264      0.000015
    2  N       -0.001663     -0.001434     -0.000008
    3  N        0.001247      0.001190      0.000002
    4  C        0.000648      0.000799     -0.000005
    5  H        0.000387      0.002512     -0.000004
    6  H       -0.000916     -0.004213      0.000000
    7  C        0.000703     -0.001700      0.000012
    8  N        0.001414     -0.000729     -0.000015


 ACTIVE CARTESIAN DISPLACEMENT STEP

              1          2          3          4          5          6
          -0.004565   0.005000   0.000036  -0.005812   0.000026  -0.000298

              7          8          9         10         11         12
           0.001894   0.000008  -0.002224   0.000401  -0.000010  -0.000647

             13         14         15         16         17         18
           0.007177  -0.000026  -0.000752  -0.005946  -0.000016   0.000285
 
 PREDICTED ENERGY CHANGE: -0.000004094
 
 INTERPOLATION DISTANCE: 8.5955401285


 COORDINATES OF OPTIMIZATION STEP 25 IN ANGSTROM

  NO.  ATOM        X              Y              Z        Z-ATOM   MASS   TYPE

    1  N         0.893005       1.540146       0.004036       7    14.007  QM
    2  N         2.005970       1.683767      -0.002845       7    14.007  QM
    3  N        -2.063101       0.047116      -0.003846       7    14.007  QM
    4  C        -2.976242       0.780337       0.002380       6    12.011  QM
    5  H        -3.821309       1.459429       0.008282       1     1.008  QM
    6  H        -0.248930      -1.069412      -0.004791       1     1.008  QM
    7  C         0.592687      -1.761235      -0.001741       6    12.011  QM
    8  N         1.485551      -2.523853       0.001817       7    14.007  QM


 
 NEW SCF-ENERGY CALCULATED IN 14 CYCLES
 

 TOTAL ENERGY    =       -296.040429954

 ENERGY CHANGE =         -0.000005351
 ENERGY RATIO  =          1.307043074
 TRUST RADIUS  =          0.300000000
 
 BFGS DELTA*GAMMA: 0.347E-05
 
 BFGS DELTA*DE2*DELTA: 0.821E-05
 
 *** ENTERING OPTIMIZATION CYCLE: 26 ***
 

 PROJECTED CARTESIAN GRADIENTS IN A.U.

  NO.  ATOM        X             Y             Z

    1  N       -0.000710     -0.000476     -0.000003
    2  N       -0.000068     -0.000264      0.000002
    3  N        0.000158     -0.000395     -0.000001
    4  C        0.001363     -0.000390     -0.000002
    5  H       -0.000882      0.000841      0.000014
    6  H        0.001855      0.000205      0.000002
    7  C        0.000309      0.000552     -0.000000
    8  N       -0.001190      0.000704      0.000000


 ACTIVE CARTESIAN GRADIENTS

              1          2          3          4          5          6
          -0.000813  -0.000490  -0.000003  -0.000327  -0.000319  -0.000070

              7          8          9         10         11         12
          -0.000762  -0.000002   0.001416  -0.001002  -0.000009  -0.001318

             13         14         15         16         17         18
          -0.000564   0.000010   0.001666  -0.000221   0.000003   0.000835


 FULL LOCAL GRADIENT

              1          2          3          4          5          6
          -0.002125  -0.000396  -0.000001   0.000515   0.000023  -0.000129

              7          8          9         10         11         12
          -0.000187  -0.000004   0.000671  -0.000123  -0.000011  -0.001995

             13         14         15         16         17         18
          -0.000082   0.000010   0.000828   0.000168   0.000002   0.000352


 TANGENTIAL LOCAL GRADIENTS IN A.U.

              1          2          3          4          5          6
          -0.000396  -0.000001   0.000515   0.000023  -0.000129  -0.000187

              7          8          9         10         11         12
          -0.000004   0.000671  -0.000123  -0.000011  -0.001995  -0.000082

             13         14         15         16         17
           0.000010   0.000828   0.000168   0.000002   0.000352

 COSANG =         0.880500098
 
 RMSQ FORCE :   0.0005823  MAXIMUM :   0.0003000  CONVERGED : NO
 MAX FORCE  :   0.0019951  MAXIMUM :   0.0004500  CONVERGED : NO
 RMSQ FORCE6:   0.0006064  MAXIMUM6:   0.0003000  CONVERGED : NO
 MAX FORCE6 :   0.0015896  MAXIMUM6:   0.0004500  CONVERGED : NO
 RMSQ DR    :   0.0031300  MAXIMUM :   0.0012000  CONVERGED : NO
 MAX DR     :   0.0071769  MAXIMUM :   0.0018000  CONVERGED : NO
 


 HESSIAN EIGENVALUES


                1           2           3           4           5           6
             0.00521     0.04776     0.07994     0.09615     0.29410     0.99867
 


                7           8           9          10          11          12
             1.00000     1.00000     1.00000     1.00000     1.00000     1.00015
 


               13          14          15          16          17
             1.00156     1.66770     3.17749     3.72014     4.40197
 


 LAMBDA FOR LMQA STEP: 0.00

  |TANGENTIAL STEP| =   0.028070  |PARALLEL STEP| =   0.000046


 STEP IN NORMAL COORDINATES

              1          2          3          4          5          6
          -0.009135   0.011408   0.000090  -0.011786   0.000506  -0.000486

              7          8          9         10         11         12
           0.003605   0.000034  -0.003256   0.002236   0.000001   0.002059

             13         14         15         16         17         18
           0.015892  -0.000068  -0.002415  -0.011982  -0.000018   0.000368

 DISPLACEMENT STEP IN ANGSTROM

  NO.  ATOM        X             Y             Z

    1  N       -0.004217      0.005196      0.000039
    2  N       -0.003350     -0.002881     -0.000020
    3  N        0.002601      0.002201      0.000011
    4  C        0.001829      0.001693     -0.000013
    5  H        0.001832      0.004200     -0.000027
    6  H       -0.002877     -0.009034      0.000006
    7  C        0.000495     -0.004101      0.000017
    8  N        0.003095     -0.000989     -0.000029


 ACTIVE CARTESIAN DISPLACEMENT STEP

              1          2          3          4          5          6
          -0.009135   0.011408   0.000090  -0.011786   0.000506  -0.000486

              7          8          9         10         11         12
           0.003605   0.000034  -0.003256   0.002236   0.000001   0.002059

             13         14         15         16         17         18
           0.015892  -0.000068  -0.002415  -0.011982  -0.000018   0.000368
 
 PREDICTED ENERGY CHANGE: -0.000008374
 
 INTERPOLATION DISTANCE: 8.5955401285


 COORDINATES OF OPTIMIZATION STEP 26 IN ANGSTROM

  NO.  ATOM        X              Y              Z        Z-ATOM   MASS   TYPE

    1  N         0.888788       1.545342       0.004074       7    14.007  QM
    2  N         2.002619       1.680885      -0.002865       7    14.007  QM
    3  N        -2.060500       0.049316      -0.003834       7    14.007  QM
    4  C        -2.974413       0.782029       0.002368       6    12.011  QM
    5  H        -3.819476       1.463629       0.008256       1     1.008  QM
    6  H        -0.251807      -1.078445      -0.004786       1     1.008  QM
    7  C         0.593182      -1.765336      -0.001723       6    12.011  QM
    8  N         1.488646      -2.524842       0.001788       7    14.007  QM


 
 NEW SCF-ENERGY CALCULATED IN 17 CYCLES
 

 TOTAL ENERGY    =       -296.040441088

 ENERGY CHANGE =         -0.000011134
 ENERGY RATIO  =          1.329585693
 TRUST RADIUS  =          0.300000000
 
 BFGS DELTA*GAMMA: 0.629E-05
 
 BFGS DELTA*DE2*DELTA: 0.168E-04
 
 *** ENTERING OPTIMIZATION CYCLE: 27 ***
 

 PROJECTED CARTESIAN GRADIENTS IN A.U.

  NO.  ATOM        X             Y             Z

    1  N       -0.000339     -0.000408     -0.000006
    2  N       -0.000501     -0.000297      0.000004
    3  N        0.000440     -0.000413     -0.000001
    4  C        0.001798     -0.000860     -0.000004
    5  H       -0.001724      0.001629      0.000021
    6  H        0.002031     -0.000145      0.000002
    7  C        0.000077      0.000867      0.000002
    8  N       -0.001417      0.000714     -0.000002


 ACTIVE CARTESIAN GRADIENTS

              1          2          3          4          5          6
          -0.000389  -0.000435  -0.000007  -0.000716  -0.000311   0.000233

              7          8          9         10         11         12
          -0.000766  -0.000002   0.002136  -0.001421  -0.000015  -0.002310

             13         14         15         16         17         18
          -0.000178   0.000011   0.001895  -0.000638   0.000001   0.000680


 FULL LOCAL GRADIENT

              1          2          3          4          5          6
          -0.002244  -0.000387  -0.000006  -0.000057   0.000061   0.000170

              7          8          9         10         11         12
          -0.000142  -0.000005   0.001255  -0.000298  -0.000018  -0.003134

             13         14         15         16         17         18
           0.000323   0.000011   0.001045  -0.000229  -0.000000   0.000165


 TANGENTIAL LOCAL GRADIENTS IN A.U.

              1          2          3          4          5          6
          -0.000387  -0.000006  -0.000057   0.000061   0.000170  -0.000142

              7          8          9         10         11         12
          -0.000005   0.001255  -0.000298  -0.000018  -0.003134   0.000323

             13         14         15         16         17
           0.000011   0.001045  -0.000229  -0.000000   0.000165

 COSANG =         0.939174078
 
 RMSQ FORCE :   0.0008735  MAXIMUM :   0.0003000  CONVERGED : NO
 MAX FORCE  :   0.0031343  MAXIMUM :   0.0004500  CONVERGED : NO
 RMSQ FORCE6:   0.0003965  MAXIMUM6:   0.0003000  CONVERGED : NO
 MAX FORCE6 :   0.0017192  MAXIMUM6:   0.0004500  CONVERGED : NO
 RMSQ DR    :   0.0066162  MAXIMUM :   0.0012000  CONVERGED : NO
 MAX DR     :   0.0158917  MAXIMUM :   0.0018000  CONVERGED : NO
 


 HESSIAN EIGENVALUES


                1           2           3           4           5           6
             0.00369     0.02434     0.07966     0.09959     0.29533     0.99884
 


                7           8           9          10          11          12
             1.00000     1.00000     1.00000     1.00000     1.00000     1.00023
 


               13          14          15          16          17
             1.00205     1.68098     3.21141     3.77863     4.37528
 


 LAMBDA FOR LMQA STEP: 0.00

  |TANGENTIAL STEP| =   0.073908  |PARALLEL STEP| =   0.000318


 STEP IN NORMAL COORDINATES

              1          2          3          4          5          6
          -0.024543   0.030808   0.000250  -0.031258   0.001496  -0.002674

              7          8          9         10         11         12
           0.008186   0.000100  -0.008028   0.008481   0.000033   0.009304

             13         14         15         16         17         18
           0.041675  -0.000180  -0.006767  -0.029176  -0.000014   0.000806

 DISPLACEMENT STEP IN ANGSTROM

  NO.  ATOM        X             Y             Z

    1  N       -0.011327      0.014038      0.000107
    2  N       -0.008825     -0.007657     -0.000055
    3  N        0.006334      0.005269      0.000033
    4  C        0.005525      0.005385     -0.000031
    5  H        0.006066      0.009406     -0.000087
    6  H       -0.008102     -0.023061      0.000025
    7  C        0.000584     -0.011699      0.000030
    8  N        0.008708     -0.002140     -0.000068


 ACTIVE CARTESIAN DISPLACEMENT STEP

              1          2          3          4          5          6
          -0.024543   0.030808   0.000250  -0.031258   0.001496  -0.002674

              7          8          9         10         11         12
           0.008186   0.000100  -0.008028   0.008481   0.000033   0.009304

             13         14         15         16         17         18
           0.041675  -0.000180  -0.006767  -0.029176  -0.000014   0.000806
 
 PREDICTED ENERGY CHANGE: -0.000020122
 
 INTERPOLATION DISTANCE: 8.5955401285


 COORDINATES OF OPTIMIZATION STEP 27 IN ANGSTROM

  NO.  ATOM        X              Y              Z        Z-ATOM   MASS   TYPE

    1  N         0.877461       1.559380       0.004182       7    14.007  QM
    2  N         1.993794       1.673228      -0.002919       7    14.007  QM
    3  N        -2.054166       0.054586      -0.003801       7    14.007  QM
    4  C        -2.968888       0.787414       0.002336       6    12.011  QM
    5  H        -3.813410       1.473035       0.008169       1     1.008  QM
    6  H        -0.259909      -1.101507      -0.004761       1     1.008  QM
    7  C         0.593766      -1.777035      -0.001693       6    12.011  QM
    8  N         1.497353      -2.526982       0.001720       7    14.007  QM


 
 NEW SCF-ENERGY CALCULATED IN 13 CYCLES
 

 TOTAL ENERGY    =       -296.040465840

 ENERGY CHANGE =         -0.000024753
 ENERGY RATIO  =          1.230106609
 TRUST RADIUS  =          0.300000000
 
 BFGS DELTA*GAMMA: 0.200E-04
 
 BFGS DELTA*DE2*DELTA: 0.410E-04
 
 *** ENTERING OPTIMIZATION CYCLE: 28 ***
 

 PROJECTED CARTESIAN GRADIENTS IN A.U.

  NO.  ATOM        X             Y             Z

    1  N       -0.000576     -0.000369     -0.000005
    2  N       -0.000405     -0.000242      0.000003
    3  N        0.001475     -0.000902     -0.000006
    4  C        0.001634     -0.000892     -0.000001
    5  H       -0.002854      0.002688      0.000029
    6  H        0.002028     -0.000532     -0.000000
    7  C       -0.000273      0.001343      0.000006
    8  N       -0.001534      0.000515     -0.000004


 ACTIVE CARTESIAN GRADIENTS

              1          2          3          4          5          6
          -0.000661  -0.000378  -0.000006  -0.000696  -0.000192   0.001397

              7          8          9         10         11         12
          -0.001283  -0.000009   0.002295  -0.001686  -0.000021  -0.003659

             13         14         15         16         17         18
           0.000365   0.000012   0.001938  -0.001121  -0.000004   0.000242


 FULL LOCAL GRADIENT

              1          2          3          4          5          6
          -0.002024  -0.000286  -0.000004   0.000172   0.000231   0.001324

              7          8          9         10         11         12
          -0.000478  -0.000013   0.001173  -0.000320  -0.000025  -0.004577

             13         14         15         16         17         18
           0.000808   0.000012   0.001209  -0.000752  -0.000005  -0.000233


 TANGENTIAL LOCAL GRADIENTS IN A.U.

              1          2          3          4          5          6
          -0.000286  -0.000004   0.000172   0.000231   0.001324  -0.000478

              7          8          9         10         11         12
          -0.000013   0.001173  -0.000320  -0.000025  -0.004577   0.000808

             13         14         15         16         17
           0.000012   0.001209  -0.000752  -0.000005  -0.000233

 COSANG =         0.955314240
 
 RMSQ FORCE :   0.0012675  MAXIMUM :   0.0003000  CONVERGED : NO
 MAX FORCE  :   0.0045773  MAXIMUM :   0.0004500  CONVERGED : NO
 RMSQ FORCE6:   0.0007294  MAXIMUM6:   0.0003000  CONVERGED : NO
 MAX FORCE6 :   0.0030565  MAXIMUM6:   0.0004500  CONVERGED : NO
 RMSQ DR    :   0.0174205  MAXIMUM :   0.0012000  CONVERGED : NO
 MAX DR     :   0.0416749  MAXIMUM :   0.0018000  CONVERGED : NO
 


 HESSIAN EIGENVALUES


                1           2           3           4           5           6
             0.00290     0.01620     0.07991     0.10325     0.29691     0.99872
 


                7           8           9          10          11          12
             1.00000     1.00000     1.00000     1.00000     1.00000     1.00023
 


               13          14          15          16          17
             1.00234     1.60463     3.22082     3.77941     4.36281
 


 LAMBDA FOR LMQA STEP: 0.00

  |TANGENTIAL STEP| =   0.105629  |PARALLEL STEP| =   0.000649


 STEP IN NORMAL COORDINATES

              1          2          3          4          5          6
          -0.029799   0.046230   0.000417  -0.039208   0.004674   0.001510

              7          8          9         10         11         12
           0.007732   0.000223   0.000308   0.014883   0.000132   0.025936

             13         14         15         16         17         18
           0.060767  -0.000337  -0.016019  -0.040831   0.000023   0.000621

 DISPLACEMENT STEP IN ANGSTROM

  NO.  ATOM        X             Y             Z

    1  N       -0.013741      0.021244      0.000180
    2  N       -0.010987     -0.009360     -0.000094
    3  N        0.010203      0.004664      0.000078
    4  C        0.010360      0.005624     -0.000056
    5  H        0.011613      0.009080     -0.000198
    6  H       -0.017020     -0.033339      0.000054
    7  C       -0.003975     -0.016601      0.000028
    8  N        0.010063      0.000125     -0.000100


 ACTIVE CARTESIAN DISPLACEMENT STEP

              1          2          3          4          5          6
          -0.029799   0.046230   0.000417  -0.039208   0.004674   0.001510

              7          8          9         10         11         12
           0.007732   0.000223   0.000308   0.014883   0.000132   0.025936

             13         14         15         16         17         18
           0.060767  -0.000337  -0.016019  -0.040831   0.000023   0.000621
 
 PREDICTED ENERGY CHANGE: -0.000030667
 
 INTERPOLATION DISTANCE: 8.5955401285


 COORDINATES OF OPTIMIZATION STEP 28 IN ANGSTROM

  NO.  ATOM        X              Y              Z        Z-ATOM   MASS   TYPE

    1  N         0.863720       1.580624       0.004362       7    14.007  QM
    2  N         1.982807       1.663868      -0.003013       7    14.007  QM
    3  N        -2.043963       0.059250      -0.003723       7    14.007  QM
    4  C        -2.958528       0.793038       0.002281       6    12.011  QM
    5  H        -3.801797       1.482115       0.007971       1     1.008  QM
    6  H        -0.276929      -1.134846      -0.004707       1     1.008  QM
    7  C         0.589791      -1.793636      -0.001666       6    12.011  QM
    8  N         1.507416      -2.526857       0.001620       7    14.007  QM


 
 NEW SCF-ENERGY CALCULATED IN 13 CYCLES
 

 TOTAL ENERGY    =       -296.040507359

 ENERGY CHANGE =         -0.000041518
 ENERGY RATIO  =          1.353833986
 TRUST RADIUS  =          0.300000000
 
 BFGS DELTA*GAMMA: 0.253E-04
 
 BFGS DELTA*DE2*DELTA: 0.616E-04
 
 *** ENTERING OPTIMIZATION CYCLE: 29 ***
 

 PROJECTED CARTESIAN GRADIENTS IN A.U.

  NO.  ATOM        X             Y             Z

    1  N       -0.000737     -0.000352     -0.000005
    2  N       -0.000355     -0.000177      0.000002
    3  N        0.002670     -0.001491     -0.000013
    4  C        0.000934     -0.000507      0.000005
    5  H       -0.003511      0.003300      0.000033
    6  H        0.001844     -0.000862     -0.000003
    7  C       -0.000843      0.001933      0.000009
    8  N       -0.001216      0.000046     -0.000005


 ACTIVE CARTESIAN GRADIENTS

              1          2          3          4          5          6
          -0.000846  -0.000350  -0.000006  -0.000703  -0.000074   0.002766

              7          8          9         10         11         12
          -0.001905  -0.000019   0.001800  -0.001610  -0.000022  -0.004427

             13         14         15         16         17         18
           0.000747   0.000011   0.001797  -0.001505  -0.000009  -0.000704


 FULL LOCAL GRADIENT

              1          2          3          4          5          6
          -0.001525  -0.000212  -0.000003   0.000319   0.000391   0.002685

              7          8          9         10         11         12
          -0.000899  -0.000023   0.000498  -0.000165  -0.000026  -0.005319

             13         14         15         16         17         18
           0.001097   0.000011   0.001241  -0.001206  -0.000010  -0.001086


 TANGENTIAL LOCAL GRADIENTS IN A.U.

              1          2          3          4          5          6
          -0.000212  -0.000003   0.000319   0.000391   0.002685  -0.000899

              7          8          9         10         11         12
          -0.000023   0.000498  -0.000165  -0.000026  -0.005319   0.001097

             13         14         15         16         17
           0.000011   0.001241  -0.001206  -0.000010  -0.001086

 COSANG =         0.963140719
 
 RMSQ FORCE :   0.0015769  MAXIMUM :   0.0003000  CONVERGED : NO
 MAX FORCE  :   0.0053195  MAXIMUM :   0.0004500  CONVERGED : NO
 RMSQ FORCE6:   0.0009294  MAXIMUM6:   0.0003000  CONVERGED : NO
 MAX FORCE6 :   0.0033015  MAXIMUM6:   0.0004500  CONVERGED : NO
 RMSQ DR    :   0.0248974  MAXIMUM :   0.0012000  CONVERGED : NO
 MAX DR     :   0.0607673  MAXIMUM :   0.0018000  CONVERGED : NO
 


 HESSIAN EIGENVALUES


                1           2           3           4           5           6
             0.00209     0.01231     0.08024     0.10637     0.29881     0.99823
 


                7           8           9          10          11          12
             1.00000     1.00000     1.00000     1.00000     1.00000     1.00040
 


               13          14          15          16          17
             1.00244     1.24781     3.24258     3.77915     4.43431
 


 LAMBDA FOR LMQA STEP: 0.00

  |TANGENTIAL STEP| =   0.190058  |PARALLEL STEP| =   0.002101


 STEP IN NORMAL COORDINATES

              1          2          3          4          5          6
          -0.042170   0.083828   0.000833  -0.058077   0.012569   0.012366

              7          8          9         10         11         12
           0.005393   0.000532   0.022936   0.029840   0.000375   0.067311

             13         14         15         16         17         18
           0.106536  -0.000727  -0.038933  -0.069236   0.000120   0.000160

 DISPLACEMENT STEP IN ANGSTROM

  NO.  ATOM        X             Y             Z

    1  N       -0.019421      0.038820      0.000359
    2  N       -0.016100     -0.013382     -0.000191
    3  N        0.019804      0.002553      0.000191
    4  C        0.022835      0.005736     -0.000120
    5  H        0.025256      0.007965     -0.000473
    6  H       -0.038865     -0.058340      0.000131
    7  C       -0.015412     -0.028144      0.000021
    8  N        0.012494      0.006272     -0.000177


 ACTIVE CARTESIAN DISPLACEMENT STEP

              1          2          3          4          5          6
          -0.042170   0.083828   0.000833  -0.058077   0.012569   0.012366

              7          8          9         10         11         12
           0.005393   0.000532   0.022936   0.029840   0.000375   0.067311

             13         14         15         16         17         18
           0.106536  -0.000727  -0.038933  -0.069236   0.000120   0.000160
 
 PREDICTED ENERGY CHANGE: -0.000057896
 
 INTERPOLATION DISTANCE: 8.5955401285


 COORDINATES OF OPTIMIZATION STEP 29 IN ANGSTROM

  NO.  ATOM        X              Y              Z        Z-ATOM   MASS   TYPE

    1  N         0.844299       1.619444       0.004721       7    14.007  QM
    2  N         1.966707       1.650487      -0.003204       7    14.007  QM
    3  N        -2.024158       0.061803      -0.003532       7    14.007  QM
    4  C        -2.935693       0.798774       0.002161       6    12.011  QM
    5  H        -3.776541       1.490081       0.007498       1     1.008  QM
    6  H        -0.315793      -1.193186      -0.004576       1     1.008  QM
    7  C         0.574378      -1.821780      -0.001644       6    12.011  QM
    8  N         1.519910      -2.520585       0.001443       7    14.007  QM


 
 NEW SCF-ENERGY CALCULATED IN 16 CYCLES
 

 TOTAL ENERGY    =       -296.040577517

 ENERGY CHANGE =         -0.000070158
 ENERGY RATIO  =          1.211805461
 TRUST RADIUS  =          0.300000000
 
 BFGS DELTA*GAMMA: 0.926E-04
 
 BFGS DELTA*DE2*DELTA: 0.126E-03
 
 *** ENTERING OPTIMIZATION CYCLE: 30 ***
 

 PROJECTED CARTESIAN GRADIENTS IN A.U.

  NO.  ATOM        X             Y             Z

    1  N       -0.002493     -0.000420      0.000006
    2  N        0.001297     -0.000058     -0.000009
    3  N        0.002405     -0.000912     -0.000012
    4  C        0.001115     -0.000729      0.000005
    5  H       -0.003350      0.003045      0.000027
    6  H        0.001042     -0.001011     -0.000008
    7  C       -0.002471      0.003166      0.000007
    8  N        0.000665     -0.001412     -0.000001


 ACTIVE CARTESIAN GRADIENTS

              1          2          3          4          5          6
          -0.002871  -0.000323   0.000009   0.000610   0.000077   0.002392

              7          8          9         10         11         12
          -0.001240  -0.000018   0.001930  -0.001441  -0.000019  -0.004149

             13         14         15         16         17         18
           0.000844   0.000007   0.001007  -0.001638  -0.000015  -0.003772


 FULL LOCAL GRADIENT

              1          2          3          4          5          6
          -0.000319   0.000264   0.000020   0.002693   0.000577   0.002313

              7          8          9         10         11         12
          -0.000345  -0.000021   0.000805  -0.000117  -0.000023  -0.004932

             13         14         15         16         17         18
           0.001145   0.000007   0.000628  -0.001445  -0.000016  -0.003953


 TANGENTIAL LOCAL GRADIENTS IN A.U.

              1          2          3          4          5          6
           0.000264   0.000020   0.002693   0.000577   0.002313  -0.000345

              7          8          9         10         11         12
          -0.000021   0.000805  -0.000117  -0.000023  -0.004932   0.001145

             13         14         15         16         17
           0.000007   0.000628  -0.001445  -0.000016  -0.003953

 COSANG =         0.857327249
 
 RMSQ FORCE :   0.0018396  MAXIMUM :   0.0003000  CONVERGED : NO
 MAX FORCE  :   0.0049319  MAXIMUM :   0.0004500  CONVERGED : NO
 RMSQ FORCE6:   0.0009872  MAXIMUM6:   0.0003000  CONVERGED : NO
 MAX FORCE6 :   0.0023309  MAXIMUM6:   0.0004500  CONVERGED : NO
 RMSQ DR    :   0.0447999  MAXIMUM :   0.0012000  CONVERGED : NO
 MAX DR     :   0.1065363  MAXIMUM :   0.0018000  CONVERGED : NO
 


 HESSIAN EIGENVALUES


                1           2           3           4           5           6
             0.00258     0.01166     0.08062     0.10583     0.29979     0.95541
 


                7           8           9          10          11          12
             1.00000     1.00000     1.00000     1.00000     1.00000     1.00057
 


               13          14          15          16          17
             1.00126     1.00719     3.35166     3.77534     4.41782
 


 LAMBDA FOR LMQA STEP: 0.00

  |TANGENTIAL STEP| =   0.084980  |PARALLEL STEP| =   0.000420


 STEP IN NORMAL COORDINATES

              1          2          3          4          5          6
          -0.000722   0.031216   0.000390  -0.006544   0.010211   0.015924

              7          8          9         10         11         12
          -0.005811   0.000336   0.031212   0.014180   0.000282   0.046425

             13         14         15         16         17         18
           0.036510  -0.000406  -0.025764  -0.022007   0.000120  -0.000482

 DISPLACEMENT STEP IN ANGSTROM

  NO.  ATOM        X             Y             Z

    1  N       -0.000332      0.014821      0.000169
    2  N       -0.001743     -0.000479     -0.000094
    3  N        0.008824     -0.005052      0.000124
    4  C        0.011599     -0.003123     -0.000066
    5  H        0.013613     -0.005992     -0.000300
    6  H       -0.023564     -0.020311      0.000083
    7  C       -0.014349     -0.008775     -0.000016
    8  N       -0.001533      0.008785     -0.000065


 ACTIVE CARTESIAN DISPLACEMENT STEP

              1          2          3          4          5          6
          -0.000722   0.031216   0.000390  -0.006544   0.010211   0.015924

              7          8          9         10         11         12
          -0.005811   0.000336   0.031212   0.014180   0.000282   0.046425

             13         14         15         16         17         18
           0.036510  -0.000406  -0.025764  -0.022007   0.000120  -0.000482
 
 PREDICTED ENERGY CHANGE: -0.000038420
 
 INTERPOLATION DISTANCE: 8.5955401285


 COORDINATES OF OPTIMIZATION STEP 30 IN ANGSTROM

  NO.  ATOM        X              Y              Z        Z-ATOM   MASS   TYPE

    1  N         0.843967       1.634265       0.004889       7    14.007  QM
    2  N         1.964963       1.650007      -0.003298       7    14.007  QM
    3  N        -2.015334       0.056751      -0.003407       7    14.007  QM
    4  C        -2.924094       0.795651       0.002096       6    12.011  QM
    5  H        -3.762928       1.484089       0.007198       1     1.008  QM
    6  H        -0.339357      -1.213498      -0.004493       1     1.008  QM
    7  C         0.560029      -1.830554      -0.001660       6    12.011  QM
    8  N         1.518378      -2.511801       0.001378       7    14.007  QM


 
 NEW SCF-ENERGY CALCULATED IN 14 CYCLES
 

 TOTAL ENERGY    =       -296.040621005

 ENERGY CHANGE =         -0.000043488
 ENERGY RATIO  =          1.131894426
 TRUST RADIUS  =          0.300000000
 
 BFGS DELTA*GAMMA: 0.605E-04
 
 BFGS DELTA*DE2*DELTA: 0.752E-04
 
 *** ENTERING OPTIMIZATION CYCLE: 31 ***
 

 PROJECTED CARTESIAN GRADIENTS IN A.U.

  NO.  ATOM        X             Y             Z

    1  N        0.002296     -0.000422     -0.000028
    2  N       -0.003323     -0.000173      0.000025
    3  N        0.001077      0.000034     -0.000006
    4  C        0.001193     -0.000746      0.000003
    5  H       -0.001578      0.001332      0.000012
    6  H        0.000528     -0.000826     -0.000009
    7  C       -0.002167      0.002756      0.000005
    8  N        0.001134     -0.001436      0.000001


 ACTIVE CARTESIAN GRADIENTS

              1          2          3          4          5          6
           0.002647  -0.000605  -0.000038  -0.003101  -0.000101   0.000889

              7          8          9         10         11         12
          -0.000189  -0.000009   0.001604  -0.000944  -0.000009  -0.001960

             13         14         15         16         17         18
           0.000114   0.000001   0.000456  -0.001333  -0.000014  -0.003661


 FULL LOCAL GRADIENT

              1          2          3          4          5          6
          -0.000314  -0.001165  -0.000047  -0.003802   0.000376   0.000820

              7          8          9         10         11         12
           0.000451  -0.000011   0.000885  -0.000037  -0.000011  -0.002555

             13         14         15         16         17         18
           0.000498   0.000001  -0.000017  -0.001143  -0.000015  -0.003838


 TANGENTIAL LOCAL GRADIENTS IN A.U.

              1          2          3          4          5          6
          -0.001165  -0.000047  -0.003802   0.000376   0.000820   0.000451

              7          8          9         10         11         12
          -0.000011   0.000885  -0.000037  -0.000011  -0.002555   0.000498

             13         14         15         16         17
           0.000001  -0.000017  -0.001143  -0.000015  -0.003838

 COSANG =         0.458373270
 
 RMSQ FORCE :   0.0015421  MAXIMUM :   0.0003000  CONVERGED : NO
 MAX FORCE  :   0.0038376  MAXIMUM :   0.0004500  CONVERGED : NO
 RMSQ FORCE6:   0.0005538  MAXIMUM6:   0.0003000  CONVERGED : NO
 MAX FORCE6 :   0.0012514  MAXIMUM6:   0.0004500  CONVERGED : NO
 RMSQ DR    :   0.0200302  MAXIMUM :   0.0012000  CONVERGED : NO
 MAX DR     :   0.0464246  MAXIMUM :   0.0018000  CONVERGED : NO
 


 HESSIAN EIGENVALUES


                1           2           3           4           5           6
             0.00298     0.01299     0.08164     0.09785     0.29048     0.66525
 


                7           8           9          10          11          12
             0.99999     1.00000     1.00000     1.00000     1.00000     1.00008
 


               13          14          15          16          17
             1.00330     1.04632     3.34043     4.15316     4.42570
 


 LAMBDA FOR LMQA STEP: 0.00

  |TANGENTIAL STEP| =   0.022941  |PARALLEL STEP| =   0.000031


 STEP IN NORMAL COORDINATES

              1          2          3          4          5          6
          -0.003287   0.010310   0.000120  -0.003258   0.001702  -0.000182

              7          8          9         10         11         12
          -0.000944   0.000087   0.004184   0.007000   0.000087   0.013641

             13         14         15         16         17         18
           0.011810  -0.000061  -0.001325  -0.000788   0.000109   0.000539

 DISPLACEMENT STEP IN ANGSTROM

  NO.  ATOM        X             Y             Z

    1  N       -0.001509      0.004821      0.000052
    2  N       -0.000585     -0.001126     -0.000028
    3  N        0.000910     -0.000728      0.000031
    4  C        0.002928      0.001152     -0.000014
    5  H        0.004396     -0.001813     -0.000073
    6  H       -0.003436     -0.004235      0.000044
    7  C       -0.003776     -0.005624     -0.000039
    8  N        0.001712      0.002796      0.000003


 ACTIVE CARTESIAN DISPLACEMENT STEP

              1          2          3          4          5          6
          -0.003287   0.010310   0.000120  -0.003258   0.001702  -0.000182

              7          8          9         10         11         12
          -0.000944   0.000087   0.004184   0.007000   0.000087   0.013641

             13         14         15         16         17         18
           0.011810  -0.000061  -0.001325  -0.000788   0.000109   0.000539
 
 PREDICTED ENERGY CHANGE: -0.000015866
 
 INTERPOLATION DISTANCE: 8.5955401285


 COORDINATES OF OPTIMIZATION STEP 31 IN ANGSTROM

  NO.  ATOM        X              Y              Z        Z-ATOM   MASS   TYPE

    1  N         0.842459       1.639085       0.004941       7    14.007  QM
    2  N         1.964379       1.648881      -0.003326       7    14.007  QM
    3  N        -2.014425       0.056023      -0.003376       7    14.007  QM
    4  C        -2.921167       0.796803       0.002081       6    12.011  QM
    5  H        -3.758532       1.482276       0.007125       1     1.008  QM
    6  H        -0.342793      -1.217732      -0.004449       1     1.008  QM
    7  C         0.556254      -1.836178      -0.001699       6    12.011  QM
    8  N         1.520089      -2.509004       0.001380       7    14.007  QM


 
 NEW SCF-ENERGY CALCULATED IN 22 CYCLES
 

 TOTAL ENERGY    =       -296.040640521

 ENERGY CHANGE =         -0.000019516
 ENERGY RATIO  =          1.230042288
 TRUST RADIUS  =          0.300000000
 
 BFGS DELTA*GAMMA: 0.243E-04
 
 BFGS DELTA*DE2*DELTA: 0.319E-04
 
 *** ENTERING OPTIMIZATION CYCLE: 32 ***
 

 PROJECTED CARTESIAN GRADIENTS IN A.U.

  NO.  ATOM        X             Y             Z

    1  N        0.000076     -0.000534     -0.000012
    2  N       -0.000912     -0.000152      0.000009
    3  N        0.000663      0.000160     -0.000006
    4  C        0.000298      0.000079      0.000007
    5  H        0.000064     -0.000217      0.000001
    6  H        0.000456     -0.000448     -0.000006
    7  C       -0.001297      0.001548      0.000001
    8  N        0.000959     -0.000803      0.000003


 ACTIVE CARTESIAN GRADIENTS

              1          2          3          4          5          6
           0.000088  -0.000599  -0.000015  -0.001044  -0.000169   0.000487

              7          8          9         10         11         12
          -0.000047  -0.000009   0.000291  -0.000065   0.000002   0.000088

             13         14         15         16         17         18
          -0.000426  -0.000000   0.000407  -0.000674  -0.000008  -0.002277


 FULL LOCAL GRADIENT

              1          2          3          4          5          6
          -0.000468  -0.000604  -0.000015  -0.000572   0.000226   0.000429

              7          8          9         10         11         12
           0.000465  -0.000011  -0.000132   0.000327   0.000001  -0.000208

             13         14         15         16         17         18
          -0.000106  -0.000000  -0.000041  -0.000505  -0.000008  -0.002451


 TANGENTIAL LOCAL GRADIENTS IN A.U.

              1          2          3          4          5          6
          -0.000604  -0.000015  -0.000572   0.000226   0.000429   0.000465

              7          8          9         10         11         12
          -0.000011  -0.000132   0.000327   0.000001  -0.000208  -0.000106

             13         14         15         16         17
          -0.000000  -0.000041  -0.000505  -0.000008  -0.002451

 COSANG =         0.791367597
 
 RMSQ FORCE :   0.0006681  MAXIMUM :   0.0003000  CONVERGED : NO
 MAX FORCE  :   0.0024514  MAXIMUM :   0.0004500  CONVERGED : NO
 RMSQ FORCE6:   0.0008202  MAXIMUM6:   0.0003000  CONVERGED : NO
 MAX FORCE6 :   0.0020633  MAXIMUM6:   0.0004500  CONVERGED : NO
 RMSQ DR    :   0.0054073  MAXIMUM :   0.0012000  CONVERGED : NO
 MAX DR     :   0.0136409  MAXIMUM :   0.0018000  CONVERGED : NO
 


 HESSIAN EIGENVALUES


                1           2           3           4           5           6
             0.00341     0.01281     0.08055     0.08822     0.29316     0.57865
 


                7           8           9          10          11          12
             0.99996     1.00000     1.00000     1.00000     1.00000     1.00002
 


               13          14          15          16          17
             1.01765     1.03632     3.13549     4.01802     4.42148
 


 LAMBDA FOR LMQA STEP: 0.00

  |TANGENTIAL STEP| =   0.022005  |PARALLEL STEP| =   0.000028


 STEP IN NORMAL COORDINATES

              1          2          3          4          5          6
           0.007844  -0.007055  -0.000043   0.010906   0.000161   0.001106

              7          8          9         10         11         12
          -0.002477  -0.000007   0.003077  -0.001820   0.000003  -0.001026

             13         14         15         16         17         18
          -0.009942   0.000058   0.002870   0.011180   0.000048   0.000829

 DISPLACEMENT STEP IN ANGSTROM

  NO.  ATOM        X             Y             Z

    1  N        0.003599     -0.003163     -0.000018
    2  N        0.003296      0.002417      0.000007
    3  N       -0.002018     -0.001915     -0.000002
    4  C       -0.001726     -0.001913      0.000003
    5  H       -0.001378     -0.002860      0.000017
    6  H        0.002113      0.007378      0.000008
    7  C       -0.001243      0.001746     -0.000025
    8  N       -0.002326      0.001604      0.000026


 ACTIVE CARTESIAN DISPLACEMENT STEP

              1          2          3          4          5          6
           0.007844  -0.007055  -0.000043   0.010906   0.000161   0.001106

              7          8          9         10         11         12
          -0.002477  -0.000007   0.003077  -0.001820   0.000003  -0.001026

             13         14         15         16         17         18
          -0.009942   0.000058   0.002870   0.011180   0.000048   0.000829
 
 PREDICTED ENERGY CHANGE: -0.000004488
 
 INTERPOLATION DISTANCE: 8.5955401285


 COORDINATES OF OPTIMIZATION STEP 32 IN ANGSTROM

  NO.  ATOM        X              Y              Z        Z-ATOM   MASS   TYPE

    1  N         0.846058       1.635922       0.004923       7    14.007  QM
    2  N         1.967675       1.651298      -0.003319       7    14.007  QM
    3  N        -2.016443       0.054107      -0.003378       7    14.007  QM
    4  C        -2.922892       0.794891       0.002084       6    12.011  QM
    5  H        -3.759911       1.479416       0.007142       1     1.008  QM
    6  H        -0.340680      -1.210355      -0.004440       1     1.008  QM
    7  C         0.555011      -1.834432      -0.001725       6    12.011  QM
    8  N         1.517764      -2.507400       0.001407       7    14.007  QM


 
 NEW SCF-ENERGY CALCULATED IN 16 CYCLES
 

 TOTAL ENERGY    =       -296.040645280

 ENERGY CHANGE =         -0.000004759
 ENERGY RATIO  =          1.060534492
 TRUST RADIUS  =          0.300000000
 
 BFGS DELTA*GAMMA: 0.779E-05
 
 BFGS DELTA*DE2*DELTA: 0.889E-05
 
 *** ENTERING OPTIMIZATION CYCLE: 33 ***
 

 PROJECTED CARTESIAN GRADIENTS IN A.U.

  NO.  ATOM        X             Y             Z

    1  N        0.000765     -0.000522     -0.000016
    2  N       -0.001516     -0.000160      0.000014
    3  N        0.000395      0.000288     -0.000005
    4  C        0.000175      0.000203      0.000007
    5  H        0.000560     -0.000643     -0.000002
    6  H        0.000365     -0.000062     -0.000004
    7  C        0.000287      0.000057      0.000002
    8  N       -0.000320      0.000342      0.000001


 ACTIVE CARTESIAN GRADIENTS

              1          2          3          4          5          6
           0.000882  -0.000626  -0.000021  -0.001504  -0.000196   0.000205

              7          8          9         10         11         12
           0.000104  -0.000007   0.000053   0.000148   0.000005   0.000711

             13         14         15         16         17         18
          -0.000510   0.000001   0.000342  -0.000144  -0.000004   0.000460


 FULL LOCAL GRADIENT

              1          2          3          4          5          6
          -0.000971  -0.000803  -0.000024  -0.001467   0.000167   0.000152

              7          8          9         10         11         12
           0.000544  -0.000008  -0.000263   0.000396   0.000005   0.000490

             13         14         15         16         17         18
          -0.000204   0.000001  -0.000092   0.000012  -0.000004   0.000242


 TANGENTIAL LOCAL GRADIENTS IN A.U.

              1          2          3          4          5          6
          -0.000803  -0.000024  -0.001467   0.000167   0.000152   0.000544

              7          8          9         10         11         12
          -0.000008  -0.000263   0.000396   0.000005   0.000490  -0.000204

             13         14         15         16         17
           0.000001  -0.000092   0.000012  -0.000004   0.000242

 COSANG =         0.219901795
 
 RMSQ FORCE :   0.0004678  MAXIMUM :   0.0003000  CONVERGED : NO
 MAX FORCE  :   0.0014671  MAXIMUM :   0.0004500  CONVERGED : NO
 RMSQ FORCE6:   0.0009945  MAXIMUM6:   0.0003000  CONVERGED : NO
 MAX FORCE6 :   0.0029362  MAXIMUM6:   0.0004500  CONVERGED : NO
 RMSQ DR    :   0.0051866  MAXIMUM :   0.0012000  CONVERGED : NO
 MAX DR     :   0.0111800  MAXIMUM :   0.0018000  CONVERGED : NO
 


 HESSIAN EIGENVALUES


                1           2           3           4           5           6
             0.00359     0.01004     0.07835     0.08741     0.29556     0.57577
 


                7           8           9          10          11          12
             0.99118     1.00000     1.00000     1.00000     1.00000     1.00001
 


               13          14          15          16          17
             1.00148     1.02830     3.20000     4.25487     4.45181
 


 LAMBDA FOR LMQA STEP: 0.00

  |TANGENTIAL STEP| =   0.010466  |PARALLEL STEP| =   0.000006


 STEP IN NORMAL COORDINATES

              1          2          3          4          5          6
           0.002971   0.001155   0.000040   0.004841   0.001061   0.003157

              7          8          9         10         11         12
          -0.002352   0.000042   0.005669  -0.000475   0.000027   0.003992

             13         14         15         16         17         18
           0.000075  -0.000023  -0.001998   0.002644   0.000034  -0.000098

 DISPLACEMENT STEP IN ANGSTROM

  NO.  ATOM        X             Y             Z

    1  N        0.001363      0.000621      0.000017
    2  N        0.001675      0.000892     -0.000012
    3  N        0.000416     -0.001787      0.000016
    4  C        0.000639     -0.001646     -0.000010
    5  H        0.000709     -0.001291     -0.000025
    6  H       -0.001913      0.001194      0.000014
    7  C       -0.002455      0.000118     -0.000012
    8  N       -0.001449      0.001714      0.000002


 ACTIVE CARTESIAN DISPLACEMENT STEP

              1          2          3          4          5          6
           0.002971   0.001155   0.000040   0.004841   0.001061   0.003157

              7          8          9         10         11         12
          -0.002352   0.000042   0.005669  -0.000475   0.000027   0.003992

             13         14         15         16         17         18
           0.000075  -0.000023  -0.001998   0.002644   0.000034  -0.000098
 
 PREDICTED ENERGY CHANGE: -0.000001632
 
 INTERPOLATION DISTANCE: 8.5955401285


 COORDINATES OF OPTIMIZATION STEP 33 IN ANGSTROM

  NO.  ATOM        X              Y              Z        Z-ATOM   MASS   TYPE

    1  N         0.847421       1.636543       0.004940       7    14.007  QM
    2  N         1.969350       1.652191      -0.003331       7    14.007  QM
    3  N        -2.016027       0.052321      -0.003361       7    14.007  QM
    4  C        -2.922254       0.793244       0.002074       6    12.011  QM
    5  H        -3.759201       1.478125       0.007117       1     1.008  QM
    6  H        -0.342593      -1.209160      -0.004427       1     1.008  QM
    7  C         0.552555      -1.834314      -0.001737       6    12.011  QM
    8  N         1.516315      -2.505686       0.001409       7    14.007  QM


 
 NEW SCF-ENERGY CALCULATED IN 12 CYCLES
 

 TOTAL ENERGY    =       -296.040647455

 ENERGY CHANGE =         -0.000002175
 ENERGY RATIO  =          1.332679504
 TRUST RADIUS  =          0.300000000
 
 BFGS DELTA*GAMMA: 0.150E-05
 
 BFGS DELTA*DE2*DELTA: 0.328E-05
 
 *** ENTERING OPTIMIZATION CYCLE: 34 ***
 

 PROJECTED CARTESIAN GRADIENTS IN A.U.

  NO.  ATOM        X             Y             Z

    1  N       -0.000089     -0.000511     -0.000010
    2  N       -0.000662     -0.000133      0.000007
    3  N        0.000390      0.000310     -0.000004
    4  C        0.000294      0.000117      0.000006
    5  H        0.000461     -0.000547     -0.000001
    6  H        0.000338      0.000074     -0.000003
    7  C        0.000419     -0.000226      0.000001
    8  N       -0.000514      0.000563      0.000001


 ACTIVE CARTESIAN GRADIENTS

              1          2          3          4          5          6
          -0.000103  -0.000564  -0.000013  -0.000807  -0.000159   0.000195

              7          8          9         10         11         12
           0.000136  -0.000006   0.000215   0.000126   0.000005   0.000625

             13         14         15         16         17         18
          -0.000382   0.000003   0.000352   0.000051  -0.000002   0.000853


 FULL LOCAL GRADIENT

              1          2          3          4          5          6
          -0.001001  -0.000528  -0.000012  -0.000290   0.000195   0.000144

              7          8          9         10         11         12
           0.000556  -0.000007  -0.000102   0.000400   0.000004   0.000391

             13         14         15         16         17         18
          -0.000080   0.000003  -0.000065   0.000199  -0.000002   0.000638


 TANGENTIAL LOCAL GRADIENTS IN A.U.

              1          2          3          4          5          6
          -0.000528  -0.000012  -0.000290   0.000195   0.000144   0.000556

              7          8          9         10         11         12
          -0.000007  -0.000102   0.000400   0.000004   0.000391  -0.000080

             13         14         15         16         17
           0.000003  -0.000065   0.000199  -0.000002   0.000638

 COSANG =         0.743472008
 
 RMSQ FORCE :   0.0002981  MAXIMUM :   0.0003000  CONVERGED :YES
 MAX FORCE  :   0.0006385  MAXIMUM :   0.0004500  CONVERGED : NO
 RMSQ FORCE6:   0.0010700  MAXIMUM6:   0.0003000  CONVERGED : NO
 MAX FORCE6 :   0.0033031  MAXIMUM6:   0.0004500  CONVERGED : NO
 RMSQ DR    :   0.0024668  MAXIMUM :   0.0012000  CONVERGED : NO
 MAX DR     :   0.0056692  MAXIMUM :   0.0018000  CONVERGED : NO
 


 HESSIAN EIGENVALUES


                1           2           3           4           5           6
             0.00363     0.00563     0.08526     0.10135     0.29817     0.47218
 


                7           8           9          10          11          12
             0.68216     1.00000     1.00000     1.00000     1.00000     1.00000
 


               13          14          15          16          17
             1.00136     1.03632     3.47079     4.33185     4.49367
 


 LAMBDA FOR LMQA STEP: 0.00

  |TANGENTIAL STEP| =   0.023120  |PARALLEL STEP| =   0.000031


 STEP IN NORMAL COORDINATES

              1          2          3          4          5          6
           0.008275   0.000282   0.000069   0.012313   0.002188   0.006469

              7          8          9         10         11         12
          -0.005641   0.000083   0.011777  -0.002095   0.000041   0.006326

             13         14         15         16         17         18
          -0.003685  -0.000055  -0.005179   0.003509   0.000038  -0.000217

 DISPLACEMENT STEP IN ANGSTROM

  NO.  ATOM        X             Y             Z

    1  N        0.003797      0.000336      0.000029
    2  N        0.004066      0.002450     -0.000023
    3  N        0.000250     -0.004181      0.000032
    4  C        0.000743     -0.003786     -0.000022
    5  H        0.000661     -0.003122     -0.000045
    6  H       -0.003937      0.002614      0.000018
    7  C       -0.004197      0.002304     -0.000010
    8  N       -0.004037      0.002904     -0.000001


 ACTIVE CARTESIAN DISPLACEMENT STEP

              1          2          3          4          5          6
           0.008275   0.000282   0.000069   0.012313   0.002188   0.006469

              7          8          9         10         11         12
          -0.005641   0.000083   0.011777  -0.002095   0.000041   0.006326

             13         14         15         16         17         18
          -0.003685  -0.000055  -0.005179   0.003509   0.000038  -0.000217
 
 PREDICTED ENERGY CHANGE: -0.000002499
 
 INTERPOLATION DISTANCE: 8.5955401285
 
 *** SCFTOL TIGHTEN TO 0.500E-08 ***


 COORDINATES OF OPTIMIZATION STEP 34 IN ANGSTROM

  NO.  ATOM        X              Y              Z        Z-ATOM   MASS   TYPE

    1  N         0.851219       1.636879       0.004969       7    14.007  QM
    2  N         1.973416       1.654641      -0.003354       7    14.007  QM
    3  N        -2.015776       0.048139      -0.003330       7    14.007  QM
    4  C        -2.921510       0.789458       0.002052       6    12.011  QM
    5  H        -3.758540       1.475003       0.007072       1     1.008  QM
    6  H        -0.346530      -1.206547      -0.004408       1     1.008  QM
    7  C         0.548358      -1.832010      -0.001747       6    12.011  QM
    8  N         1.512278      -2.502781       0.001408       7    14.007  QM


 
 NEW SCF-ENERGY CALCULATED IN 14 CYCLES
 

 TOTAL ENERGY    =       -296.040650208

 ENERGY CHANGE =         -0.000002753
 ENERGY RATIO  =          1.101576728
 TRUST RADIUS  =          0.300000000
 
 BFGS DELTA*GAMMA: 0.343E-05
 
 BFGS DELTA*DE2*DELTA: 0.501E-05
 
 *** ENTERING OPTIMIZATION CYCLE: 35 ***
 

 PROJECTED CARTESIAN GRADIENTS IN A.U.

  NO.  ATOM        X             Y             Z

    1  N       -0.000895     -0.000478     -0.000003
    2  N        0.000147     -0.000123      0.000001
    3  N        0.000215      0.000429     -0.000001
    4  C        0.000815     -0.000274      0.000003
    5  H        0.000183     -0.000311      0.000001
    6  H        0.000408      0.000081     -0.000002
    7  C        0.000697     -0.000495      0.000000
    8  N       -0.001026      0.000946      0.000001


 ACTIVE CARTESIAN GRADIENTS

              1          2          3          4          5          6
          -0.001032  -0.000480  -0.000004  -0.000147  -0.000136  -0.000016

              7          8          9         10         11         12
           0.000275  -0.000003   0.000866  -0.000093   0.000002   0.000339

             13         14         15         16         17         18
          -0.000233   0.000005   0.000469   0.000067   0.000001   0.001566


 FULL LOCAL GRADIENT

              1          2          3          4          5          6
          -0.001301  -0.000244   0.000001   0.000816   0.000208  -0.000064

              7          8          9         10         11         12
           0.000648  -0.000003   0.000517   0.000317   0.000001   0.000007

             13         14         15         16         17         18
           0.000124   0.000005  -0.000011   0.000240   0.000000   0.001301


 TANGENTIAL LOCAL GRADIENTS IN A.U.

              1          2          3          4          5          6
          -0.000244   0.000001   0.000816   0.000208  -0.000064   0.000648

              7          8          9         10         11         12
          -0.000003   0.000517   0.000317   0.000001   0.000007   0.000124

             13         14         15         16         17
           0.000005  -0.000011   0.000240   0.000000   0.001301

 COSANG =         0.548270149
 
 RMSQ FORCE :   0.0004422  MAXIMUM :   0.0003000  CONVERGED : NO
 MAX FORCE  :   0.0013007  MAXIMUM :   0.0004500  CONVERGED : NO
 RMSQ FORCE6:   0.0008043  MAXIMUM6:   0.0003000  CONVERGED : NO
 MAX FORCE6 :   0.0020694  MAXIMUM6:   0.0004500  CONVERGED : NO
 RMSQ DR    :   0.0054494  MAXIMUM :   0.0012000  CONVERGED : NO
 MAX DR     :   0.0123133  MAXIMUM :   0.0018000  CONVERGED : NO
 


 HESSIAN EIGENVALUES


                1           2           3           4           5           6
             0.00330     0.00512     0.08462     0.09809     0.29864     0.36805
 


                7           8           9          10          11          12
             0.66248     1.00000     1.00000     1.00000     1.00000     1.00000
 


               13          14          15          16          17
             1.00177     1.04359     3.47560     4.33677     5.00154
 


 LAMBDA FOR LMQA STEP: 0.00

  |TANGENTIAL STEP| =   0.017875  |PARALLEL STEP| =   0.000019


 STEP IN NORMAL COORDINATES

              1          2          3          4          5          6
           0.007258  -0.003293   0.000013   0.010646   0.000599   0.002932

              7          8          9         10         11         12
          -0.003985   0.000032   0.005267  -0.003526  -0.000002   0.000008

             13         14         15         16         17         18
          -0.007671  -0.000009  -0.001749   0.003957   0.000006  -0.000299

 DISPLACEMENT STEP IN ANGSTROM

  NO.  ATOM        X             Y             Z

    1  N        0.003331     -0.001387      0.000005
    2  N        0.003385      0.002060     -0.000008
    3  N       -0.001058     -0.002853      0.000012
    4  C       -0.000926     -0.002602     -0.000012
    5  H       -0.000782     -0.001923     -0.000005
    6  H       -0.000638      0.003929      0.000003
    7  C       -0.001427      0.003340      0.000000
    8  N       -0.003098      0.000960      0.000002


 ACTIVE CARTESIAN DISPLACEMENT STEP

              1          2          3          4          5          6
           0.007258  -0.003293   0.000013   0.010646   0.000599   0.002932

              7          8          9         10         11         12
          -0.003985   0.000032   0.005267  -0.003526  -0.000002   0.000008

             13         14         15         16         17         18
          -0.007671  -0.000009  -0.001749   0.003957   0.000006  -0.000299
 
 PREDICTED ENERGY CHANGE: -0.000001516
 
 INTERPOLATION DISTANCE: 8.5955401285


 COORDINATES OF OPTIMIZATION STEP 35 IN ANGSTROM

  NO.  ATOM        X              Y              Z        Z-ATOM   MASS   TYPE

    1  N         0.854549       1.635492       0.004975       7    14.007  QM
    2  N         1.976801       1.656701      -0.003363       7    14.007  QM
    3  N        -2.016834       0.045286      -0.003317       7    14.007  QM
    4  C        -2.922437       0.786856       0.002039       6    12.011  QM
    5  H        -3.759322       1.473080       0.007067       1     1.008  QM
    6  H        -0.347168      -1.202618      -0.004405       1     1.008  QM
    7  C         0.546932      -1.828671      -0.001747       6    12.011  QM
    8  N         1.509180      -2.501822       0.001410       7    14.007  QM


 
 NEW SCF-ENERGY CALCULATED IN 15 CYCLES
 

 TOTAL ENERGY    =       -296.040652476

 ENERGY CHANGE =         -0.000002268
 ENERGY RATIO  =          1.495482138
 TRUST RADIUS  =          0.300000000
 
 BFGS DELTA*GAMMA: 0.142E-05
 
 BFGS DELTA*DE2*DELTA: 0.306E-05
 
 *** ENTERING OPTIMIZATION CYCLE: 36 ***
 

 PROJECTED CARTESIAN GRADIENTS IN A.U.

  NO.  ATOM        X             Y             Z

    1  N       -0.001201     -0.000472     -0.000001
    2  N        0.000463     -0.000117     -0.000001
    3  N        0.000212      0.000392      0.000000
    4  C        0.001027     -0.000441      0.000001
    5  H        0.000010     -0.000146      0.000003
    6  H        0.000544     -0.000029     -0.000001
    7  C        0.000423     -0.000212     -0.000000
    8  N       -0.000966      0.000849      0.000001


 ACTIVE CARTESIAN GRADIENTS

              1          2          3          4          5          6
          -0.001385  -0.000454  -0.000000   0.000115  -0.000130  -0.000017

              7          8          9         10         11         12
           0.000234  -0.000001   0.001161  -0.000252  -0.000000   0.000129

             13         14         15         16         17         18
          -0.000205   0.000006   0.000616  -0.000091   0.000001   0.001212


 FULL LOCAL GRADIENT

              1          2          3          4          5          6
          -0.001392  -0.000146   0.000006   0.001244   0.000206  -0.000062

              7          8          9         10         11         12
           0.000604  -0.000001   0.000769   0.000251  -0.000001  -0.000268

             13         14         15         16         17         18
           0.000194   0.000006   0.000072   0.000112   0.000000   0.000915


 TANGENTIAL LOCAL GRADIENTS IN A.U.

              1          2          3          4          5          6
          -0.000146   0.000006   0.001244   0.000206  -0.000062   0.000604

              7          8          9         10         11         12
          -0.000001   0.000769   0.000251  -0.000001  -0.000268   0.000194

             13         14         15         16         17
           0.000006   0.000072   0.000112   0.000000   0.000915

 COSANG =         0.926255007
 
 RMSQ FORCE :   0.0004600  MAXIMUM :   0.0003000  CONVERGED : NO
 MAX FORCE  :   0.0012437  MAXIMUM :   0.0004500  CONVERGED : NO
 RMSQ FORCE6:   0.0004982  MAXIMUM6:   0.0003000  CONVERGED : NO
 MAX FORCE6 :   0.0013120  MAXIMUM6:   0.0004500  CONVERGED : NO
 RMSQ DR    :   0.0042132  MAXIMUM :   0.0012000  CONVERGED : NO
 MAX DR     :   0.0106460  MAXIMUM :   0.0018000  CONVERGED : NO
 


 HESSIAN EIGENVALUES


                1           2           3           4           5           6
             0.00262     0.00543     0.07770     0.08819     0.25982     0.29868
 


                7           8           9          10          11          12
             0.74810     1.00000     1.00000     1.00000     1.00000     1.00000
 


               13          14          15          16          17
             1.00136     1.04244     3.01247     4.33771     4.79563
 


 LAMBDA FOR LMQA STEP: 0.00

  |TANGENTIAL STEP| =   0.023523  |PARALLEL STEP| =   0.000032


 STEP IN NORMAL COORDINATES

              1          2          3          4          5          6
           0.009316  -0.005039   0.000009   0.013565  -0.000009   0.001485

              7          8          9         10         11         12
          -0.005197   0.000029   0.003415  -0.005767  -0.000022  -0.002571

             13         14         15         16         17         18
          -0.012239  -0.000003  -0.001286   0.004982  -0.000007  -0.000344

 DISPLACEMENT STEP IN ANGSTROM

  NO.  ATOM        X             Y             Z

    1  N        0.004275     -0.002166      0.000004
    2  N        0.004275      0.002424     -0.000009
    3  N       -0.002394     -0.003524      0.000011
    4  C       -0.002049     -0.002767     -0.000016
    5  H       -0.001330     -0.001907      0.000007
    6  H        0.000492      0.005698     -0.000001
    7  C       -0.000314      0.005058      0.000007
    8  N       -0.003743      0.000128      0.000001


 ACTIVE CARTESIAN DISPLACEMENT STEP

              1          2          3          4          5          6
           0.009316  -0.005039   0.000009   0.013565  -0.000009   0.001485

              7          8          9         10         11         12
          -0.005197   0.000029   0.003415  -0.005767  -0.000022  -0.002571

             13         14         15         16         17         18
          -0.012239  -0.000003  -0.001286   0.004982  -0.000007  -0.000344
 
 PREDICTED ENERGY CHANGE: -0.000002151
 
 INTERPOLATION DISTANCE: 8.5955401285


 COORDINATES OF OPTIMIZATION STEP 36 IN ANGSTROM

  NO.  ATOM        X              Y              Z        Z-ATOM   MASS   TYPE

    1  N         0.858825       1.633326       0.004978       7    14.007  QM
    2  N         1.981076       1.659124      -0.003372       7    14.007  QM
    3  N        -2.019229       0.041762      -0.003306       7    14.007  QM
    4  C        -2.924486       0.784088       0.002024       6    12.011  QM
    5  H        -3.760652       1.471173       0.007075       1     1.008  QM
    6  H        -0.346676      -1.196919      -0.004406       1     1.008  QM
    7  C         0.546618      -1.823613      -0.001740       6    12.011  QM
    8  N         1.505437      -2.501694       0.001411       7    14.007  QM


 
 NEW SCF-ENERGY CALCULATED IN 16 CYCLES
 

 TOTAL ENERGY    =       -296.040655815

 ENERGY CHANGE =         -0.000003339
 ENERGY RATIO  =          1.552528944
 TRUST RADIUS  =          0.300000000
 
 BFGS DELTA*GAMMA: 0.250E-05
 
 BFGS DELTA*DE2*DELTA: 0.440E-05
 
 *** ENTERING OPTIMIZATION CYCLE: 37 ***
 

 PROJECTED CARTESIAN GRADIENTS IN A.U.

  NO.  ATOM        X             Y             Z

    1  N       -0.001445     -0.000473      0.000001
    2  N        0.000734     -0.000129     -0.000004
    3  N        0.000757     -0.000095     -0.000001
    4  C        0.000484     -0.000041      0.000002
    5  H        0.000037     -0.000144      0.000005
    6  H        0.000657     -0.000192     -0.000001
    7  C        0.000226      0.000180     -0.000000
    8  N       -0.000889      0.000659      0.000001


 ACTIVE CARTESIAN GRADIENTS

              1          2          3          4          5          6
          -0.001666  -0.000441   0.000003   0.000347  -0.000154   0.000650

              7          8          9         10         11         12
          -0.000307  -0.000002   0.000645  -0.000178  -0.000001   0.000117

             13         14         15         16         17         18
          -0.000347   0.000006   0.000699  -0.000355   0.000000   0.000811


 FULL LOCAL GRADIENT

              1          2          3          4          5          6
          -0.001417  -0.000077   0.000010   0.001600   0.000170   0.000604

              7          8          9         10         11         12
           0.000166  -0.000004   0.000163   0.000325  -0.000002  -0.000274

             13         14         15         16         17         18
           0.000055   0.000006   0.000126  -0.000135  -0.000000   0.000497


 TANGENTIAL LOCAL GRADIENTS IN A.U.

              1          2          3          4          5          6
          -0.000077   0.000010   0.001600   0.000170   0.000604   0.000166

              7          8          9         10         11         12
          -0.000004   0.000163   0.000325  -0.000002  -0.000274   0.000055

             13         14         15         16         17
           0.000006   0.000126  -0.000135  -0.000000   0.000497

 COSANG =         0.802321762
 
 RMSQ FORCE :   0.0004524  MAXIMUM :   0.0003000  CONVERGED : NO
 MAX FORCE  :   0.0016001  MAXIMUM :   0.0004500  CONVERGED : NO
 RMSQ FORCE6:   0.0001189  MAXIMUM6:   0.0003000  CONVERGED :YES
 MAX FORCE6 :   0.0006138  MAXIMUM6:   0.0004500  CONVERGED : NO
 RMSQ DR    :   0.0055444  MAXIMUM :   0.0012000  CONVERGED : NO
 MAX DR     :   0.0135652  MAXIMUM :   0.0018000  CONVERGED : NO
 


 HESSIAN EIGENVALUES


                1           2           3           4           5           6
             0.00244     0.00527     0.06966     0.09001     0.19016     0.29968
 


                7           8           9          10          11          12
             0.76561     0.99999     1.00000     1.00000     1.00000     1.00000
 


               13          14          15          16          17
             1.00032     1.02953     2.72604     4.46177     4.78098
 


 LAMBDA FOR LMQA STEP: 0.00

  |TANGENTIAL STEP| =   0.018579  |PARALLEL STEP| =   0.000020


 STEP IN NORMAL COORDINATES

              1          2          3          4          5          6
           0.007843  -0.001601   0.000045   0.010993   0.000166   0.000005

              7          8          9         10         11         12
          -0.005623   0.000051   0.002911  -0.004976  -0.000009  -0.000487

             13         14         15         16         17         18
          -0.008753  -0.000026  -0.001705   0.003906   0.000009  -0.000607

 DISPLACEMENT STEP IN ANGSTROM

  NO.  ATOM        X             Y             Z

    1  N        0.003600     -0.000567      0.000019
    2  N        0.003498      0.001728     -0.000017
    3  N       -0.002475     -0.003610      0.000018
    4  C       -0.001234     -0.002067     -0.000021
    5  H       -0.000186     -0.001338     -0.000008
    6  H       -0.000124      0.004309      0.000009
    7  C       -0.000571      0.003773      0.000003
    8  N       -0.002868      0.000071     -0.000003


 ACTIVE CARTESIAN DISPLACEMENT STEP

              1          2          3          4          5          6
           0.007843  -0.001601   0.000045   0.010993   0.000166   0.000005

              7          8          9         10         11         12
          -0.005623   0.000051   0.002911  -0.004976  -0.000009  -0.000487

             13         14         15         16         17         18
          -0.008753  -0.000026  -0.001705   0.003906   0.000009  -0.000607
 
 PREDICTED ENERGY CHANGE: -0.000002066
 
 INTERPOLATION DISTANCE: 8.5955401285


 COORDINATES OF OPTIMIZATION STEP 37 IN ANGSTROM

  NO.  ATOM        X              Y              Z        Z-ATOM   MASS   TYPE

    1  N         0.862425       1.632759       0.004997       7    14.007  QM
    2  N         1.984574       1.660853      -0.003388       7    14.007  QM
    3  N        -2.021704       0.038152      -0.003288       7    14.007  QM
    4  C        -2.925719       0.782021       0.002002       6    12.011  QM
    5  H        -3.760838       1.469836       0.007066       1     1.008  QM
    6  H        -0.346801      -1.192610      -0.004397       1     1.008  QM
    7  C         0.546047      -1.819840      -0.001737       6    12.011  QM
    8  N         1.502568      -2.501622       0.001408       7    14.007  QM


 
 NEW SCF-ENERGY CALCULATED IN 16 CYCLES
 

 TOTAL ENERGY    =       -296.040659274

 ENERGY CHANGE =         -0.000003460
 ENERGY RATIO  =          1.674625159
 TRUST RADIUS  =          0.300000000
 
 BFGS DELTA*GAMMA: 0.199E-05
 
 BFGS DELTA*DE2*DELTA: 0.422E-05
 
 *** ENTERING OPTIMIZATION CYCLE: 38 ***
 

 PROJECTED CARTESIAN GRADIENTS IN A.U.

  NO.  ATOM        X             Y             Z

    1  N       -0.001298     -0.000465      0.000001
    2  N        0.000619     -0.000150     -0.000003
    3  N        0.000837     -0.000269      0.000000
    4  C        0.000259      0.000168      0.000001
    5  H        0.000230     -0.000321      0.000005
    6  H        0.000692     -0.000263     -0.000001
    7  C       -0.000209      0.000667     -0.000002
    8  N       -0.000451      0.000268      0.000002


 ACTIVE CARTESIAN GRADIENTS

              1          2          3          4          5          6
          -0.001497  -0.000440   0.000002   0.000265  -0.000186   0.000762

              7          8          9         10         11         12
          -0.000506  -0.000001   0.000367  -0.000107  -0.000002   0.000315

             13         14         15         16         17         18
          -0.000542   0.000006   0.000697  -0.000491   0.000000  -0.000054


 FULL LOCAL GRADIENT

              1          2          3          4          5          6
          -0.001309  -0.000115   0.000008   0.001418   0.000127   0.000717

              7          8          9         10         11         12
          -0.000005  -0.000002  -0.000130   0.000364  -0.000003  -0.000062

             13         14         15         16         17         18
          -0.000122   0.000006   0.000082  -0.000255  -0.000000  -0.000366


 TANGENTIAL LOCAL GRADIENTS IN A.U.

              1          2          3          4          5          6
          -0.000115   0.000008   0.001418   0.000127   0.000717  -0.000005

              7          8          9         10         11         12
          -0.000002  -0.000130   0.000364  -0.000003  -0.000062  -0.000122

             13         14         15         16         17
           0.000006   0.000082  -0.000255  -0.000000  -0.000366

 COSANG =         0.846481548
 
 *** CONVERGED BY RMSQ FORCE AND MAX FORCE DESVIATION ***
 *** AFTER 37 OPTIMIZATION CYCLES ***
 
 
 RMSQ FORCE :   0.0004151  MAXIMUM :   0.0003000  CONVERGED : NO
 MAX FORCE  :   0.0014178  MAXIMUM :   0.0004500  CONVERGED : NO
 RMSQ FORCE6:   0.0000642  MAXIMUM6:   0.0003000  CONVERGED :YES
 MAX FORCE6 :   0.0003707  MAXIMUM6:   0.0004500  CONVERGED :YES
 RMSQ DR    :   0.0043791  MAXIMUM :   0.0012000  CONVERGED : NO
 MAX DR     :   0.0109928  MAXIMUM :   0.0018000  CONVERGED : NO
 
 
 *** THE GEOMETRY IS OPTIMIZED ***
 
 
 INTERPOLATION DISTANCE: 8.5955401285


 RELAXED PRODUCT COORDINATES OF SADDLE STEP 1 IN ANGSTROM

  NO.  ATOM        X              Y              Z        Z-ATOM   MASS   TYPE

    1  N         0.862425       1.632759       0.004997       7    14.007  QM
    2  N         1.984574       1.660853      -0.003388       7    14.007  QM
    3  N        -2.021704       0.038152      -0.003288       7    14.007  QM
    4  C        -2.925719       0.782021       0.002002       6    12.011  QM
    5  H        -3.760838       1.469836       0.007066       1     1.008  QM
    6  H        -0.346801      -1.192610      -0.004397       1     1.008  QM
    7  C         0.546047      -1.819840      -0.001737       6    12.011  QM
    8  N         1.502568      -2.501622       0.001408       7    14.007  QM


 NUMBER OF CONSTRAINED OPTIMIZATION CYCLES: 37
 
 RELAXED PRODUCT ENERGY = -296.040659274172
 
 ANGLE BETWEEN SUCCESSIVE SADDLE GRADIENTS: 90.863
 
 RMSQ FORCE :   0.0004453  MAXIMUM :   0.0003000  CONVERGED :NO 
 MAX FORCE  :   0.0013540  MAXIMUM :   0.0004500  CONVERGED :NO 


 UNRELAXED COORDINATES OF SADDLE STEP 2 IN ANGSTROM

  NO.  ATOM        X              Y              Z        Z-ATOM   MASS   TYPE

    1  N         0.786072       1.607453       0.004611       7    14.007  QM
    2  N         1.908248       1.559710      -0.003050       7    14.007  QM
    3  N        -1.941665      -0.030605      -0.002959       7    14.007  QM
    4  C        -2.739709       0.773152       0.001910       6    12.011  QM
    5  H        -3.583262       1.452008       0.006561       1     1.008  QM
    6  H        -0.113613      -1.202505      -0.004159       1     1.008  QM
    7  C         0.598004      -1.707188      -0.001671       6    12.011  QM
    8  N         1.342421      -2.389430       0.001154       7    14.007  QM


 UNRELAXED SCF-ENERGY CALCULATED IN 12 CYCLES
 
 UNRELAXED TOTAL SADDLE ENERGY = -295.906051439514
 
 
 
 
 ***************************************
 *** MOLECULAR GEOMETRY OPTIMIZATION ***
 ***************************************
 
 INTERPOLATION DISTANCE: 7.7313736899
 
 *** ACTIVE DEGREES OF FREEDOM: 18 ***
 
 *** ENTERING OPTIMIZATION CYCLE: 1 ***
 

 PROJECTED CARTESIAN GRADIENTS IN A.U.

  NO.  ATOM        X             Y             Z

    1  N        0.015188     -0.020570     -0.000016
    2  N        0.022431     -0.010205      0.000010
    3  N       -0.038059      0.026144      0.000475
    4  C        0.100653     -0.109623     -0.000476
    5  H        0.002413     -0.016308     -0.000034
    6  H        0.239921     -0.176270      0.000861
    7  C        0.277395     -0.266648      0.001224
    8  N       -0.414647      0.404727     -0.001383


 ACTIVE CARTESIAN GRADIENTS

              1          2          3          4          5          6
           0.017577  -0.023804  -0.000008   0.035511  -0.031197  -0.025758

              7          8          9         10         11         12
           0.033303   0.000618   0.167953  -0.052817  -0.000154   0.031040

             13         14         15         16         17         18
          -0.005055   0.000043   0.274072  -0.172143   0.000794   0.675734


 FULL LOCAL GRADIENT

              1          2          3          4          5          6
          -0.369851  -0.026971  -0.000054   0.011109  -0.043447  -0.024827

              7          8          9         10         11         12
           0.016120   0.000677   0.164920  -0.022632  -0.000237   0.003929

             13         14         15         16         17         18
           0.024456   0.000043   0.206078  -0.135294   0.000661   0.607234


 TANGENTIAL LOCAL GRADIENTS IN A.U.

              1          2          3          4          5          6
          -0.026971  -0.000054   0.011109  -0.043447  -0.024827   0.016120

              7          8          9         10         11         12
           0.000677   0.164920  -0.022632  -0.000237   0.003929   0.024456

             13         14         15         16         17
           0.000043   0.206078  -0.135294   0.000661   0.607234
 
 RMSQ FORCE :   0.1647540  MAXIMUM :   0.0003000  CONVERGED : NO
 MAX FORCE  :   0.6072342  MAXIMUM :   0.0004500  CONVERGED : NO
 RMSQ FORCE6:   4.8352460  MAXIMUM6:   0.0003000  CONVERGED : NO
 MAX FORCE6 :   4.3927658  MAXIMUM6:   0.0004500  CONVERGED : NO
 


 HESSIAN EIGENVALUES


                1           2           3           4           5           6
             1.00000     1.00000     1.00000     1.00000     1.00000     1.00000
 


                7           8           9          10          11          12
             1.00000     1.00000     1.00000     1.00000     1.00000     1.00000
 


               13          14          15          16          17
             1.00000     1.00000     1.00000     1.00000     1.00000
 


 NEWTON STEP 0.679 EXCEEDED TRUST RADIUS 0.200
 LAMBDA ITERATION CONVERGED IN 2 CYCLES
 LAMBDA FOR LMQA STEP: 2.40

  |TANGENTIAL STEP| =   0.200000  |PARALLEL STEP| =   0.002587


 STEP IN NORMAL COORDINATES

              1          2          3          4          5          6
          -0.031732   0.001290  -0.000100  -0.047664  -0.012353   0.009969

              7          8          9         10         11         12
          -0.044252  -0.000079  -0.016617  -0.023657   0.000143   0.022628

             13         14         15         16         17         18
          -0.035214  -0.000013  -0.029100   0.031561  -0.000169  -0.173451

 DISPLACEMENT STEP IN ANGSTROM

  NO.  ATOM        X             Y             Z

    1  N       -0.014510     -0.000170     -0.000045
    2  N       -0.015633     -0.011578      0.000042
    3  N        0.014152     -0.013205     -0.000025
    4  C        0.006421      0.015703      0.000071
    5  H        0.022071      0.000152     -0.000057
    6  H       -0.007686      0.026144     -0.000103
    7  C       -0.038413      0.056071     -0.000185
    8  N        0.041757     -0.048565      0.000176


 ACTIVE CARTESIAN DISPLACEMENT STEP

              1          2          3          4          5          6
          -0.031732   0.001290  -0.000100  -0.047664  -0.012353   0.009969

              7          8          9         10         11         12
          -0.044252  -0.000079  -0.016617  -0.023657   0.000143   0.022628

             13         14         15         16         17         18
          -0.035214  -0.000013  -0.029100   0.031561  -0.000169  -0.173451
 
 PREDICTED ENERGY CHANGE: -0.114899359
 
 INTERPOLATION DISTANCE: 7.7313736899


 COORDINATES OF OPTIMIZATION STEP 1 IN ANGSTROM

  NO.  ATOM        X              Y              Z        Z-ATOM   MASS   TYPE

    1  N         0.771562       1.607283       0.004566       7    14.007  QM
    2  N         1.892615       1.548132      -0.003008       7    14.007  QM
    3  N        -1.927513      -0.043810      -0.002984       7    14.007  QM
    4  C        -2.733288       0.788855       0.001981       6    12.011  QM
    5  H        -3.561191       1.452160       0.006504       1     1.008  QM
    6  H        -0.121299      -1.176361      -0.004262       1     1.008  QM
    7  C         0.559591      -1.651117      -0.001856       6    12.011  QM
    8  N         1.384178      -2.437995       0.001330       7    14.007  QM


 
 NEW SCF-ENERGY CALCULATED IN 16 CYCLES
 

 TOTAL ENERGY    =       -295.958727063

 ENERGY CHANGE =         -0.052675624
 ENERGY RATIO  =          0.458450111
 TRUST RADIUS  =          0.200000000
 
 BFGS DELTA*GAMMA: 0.148
 
 BFGS DELTA*DE2*DELTA: 0.400E-01
 
 *** ENTERING OPTIMIZATION CYCLE: 2 ***
 

 PROJECTED CARTESIAN GRADIENTS IN A.U.

  NO.  ATOM        X             Y             Z

    1  N        0.021044     -0.022663     -0.000025
    2  N        0.024643     -0.010983      0.000030
    3  N        0.018835     -0.029785      0.000175
    4  C        0.043042     -0.055896     -0.000122
    5  H        0.017176     -0.029962     -0.000121
    6  H        0.337494     -0.241082      0.001215
    7  C       -0.216210      0.164359     -0.000622
    8  N        0.000693      0.035701      0.000216


 ACTIVE CARTESIAN GRADIENTS

              1          2          3          4          5          6
           0.024359  -0.026454  -0.000021   0.040748  -0.034901   0.045519

              7          8          9         10         11         12
          -0.029302   0.000208   0.114437  -0.024615   0.000034   0.055443

             13         14         15         16         17         18
          -0.004542   0.000030   0.381690  -0.231482   0.001151  -0.181618


 FULL LOCAL GRADIENT

              1          2          3          4          5          6
          -0.231557  -0.031067  -0.000089   0.009446  -0.050164   0.046570

              7          8          9         10         11         12
          -0.036848   0.000212   0.101452   0.004600  -0.000036   0.030006

             13         14         15         16         17         18
           0.025016   0.000030   0.298171  -0.182560   0.000972  -0.247721


 TANGENTIAL LOCAL GRADIENTS IN A.U.

              1          2          3          4          5          6
          -0.031067  -0.000089   0.009446  -0.050164   0.046570  -0.036848

              7          8          9         10         11         12
           0.000212   0.101452   0.004600  -0.000036   0.030006   0.025016

             13         14         15         16         17
           0.000030   0.298171  -0.182560   0.000972  -0.247721

 COSANG =        -0.148992233
 
 RMSQ FORCE :   0.1091511  MAXIMUM :   0.0003000  CONVERGED : NO
 MAX FORCE  :   0.2981705  MAXIMUM :   0.0004500  CONVERGED : NO
 RMSQ FORCE6:   4.3745789  MAXIMUM6:   0.0003000  CONVERGED : NO
 MAX FORCE6 :   4.2077149  MAXIMUM6:   0.0004500  CONVERGED : NO
 RMSQ DR    :   0.0471444  MAXIMUM :   0.0012000  CONVERGED : NO
 MAX DR     :   0.1734512  MAXIMUM :   0.0018000  CONVERGED : NO
 


 HESSIAN EIGENVALUES


                1           2           3           4           5           6
             0.68973     1.00000     1.00000     1.00000     1.00000     1.00000
 


                7           8           9          10          11          12
             1.00000     1.00000     1.00000     1.00000     1.00000     1.00000
 


               13          14          15          16          17
             1.00000     1.00000     1.00000     1.00000     5.31428
 


 NEWTON STEP 0.462 EXCEEDED TRUST RADIUS 0.200
 LAMBDA ITERATION CONVERGED IN 4 CYCLES
 LAMBDA FOR LMQA STEP: 0.944

  |TANGENTIAL STEP| =   0.200000  |PARALLEL STEP| =   0.002587


 STEP IN NORMAL COORDINATES

              1          2          3          4          5          6
          -0.050147   0.006475  -0.000134  -0.074624  -0.011342  -0.011746

              7          8          9         10         11         12
          -0.041135  -0.000034  -0.026114  -0.036398   0.000145   0.017616

             13         14         15         16         17         18
          -0.047204  -0.000022  -0.126208   0.096507  -0.000509   0.011609

 DISPLACEMENT STEP IN ANGSTROM

  NO.  ATOM        X             Y             Z

    1  N       -0.022925      0.001861     -0.000060
    2  N       -0.024306     -0.015338      0.000053
    3  N        0.010407     -0.008336     -0.000008
    4  C        0.013804      0.018873      0.000061
    5  H        0.027517      0.003676     -0.000056
    6  H       -0.051789      0.064846     -0.000294
    7  C        0.032990      0.005079      0.000048
    8  N        0.000003     -0.018748      0.000007


 ACTIVE CARTESIAN DISPLACEMENT STEP

              1          2          3          4          5          6
          -0.050147   0.006475  -0.000134  -0.074624  -0.011342  -0.011746

              7          8          9         10         11         12
          -0.041135  -0.000034  -0.026114  -0.036398   0.000145   0.017616

             13         14         15         16         17         18
          -0.047204  -0.000022  -0.126208   0.096507  -0.000509   0.011609
 
 PREDICTED ENERGY CHANGE: -0.056942635
 
 INTERPOLATION DISTANCE: 7.7313736899


 COORDINATES OF OPTIMIZATION STEP 2 IN ANGSTROM

  NO.  ATOM        X              Y              Z        Z-ATOM   MASS   TYPE

    1  N         0.748637       1.609143       0.004507       7    14.007  QM
    2  N         1.868309       1.532794      -0.002954       7    14.007  QM
    3  N        -1.917106      -0.052146      -0.002992       7    14.007  QM
    4  C        -2.719484       0.807728       0.002042       6    12.011  QM
    5  H        -3.533675       1.455836       0.006448       1     1.008  QM
    6  H        -0.173087      -1.111515      -0.004557       1     1.008  QM
    7  C         0.592580      -1.646038      -0.001808       6    12.011  QM
    8  N         1.384182      -2.456743       0.001337       7    14.007  QM


 
 NEW SCF-ENERGY CALCULATED IN 12 CYCLES
 

 TOTAL ENERGY    =       -296.009830410

 ENERGY CHANGE =         -0.051103347
 ENERGY RATIO  =          0.897453141
 TRUST RADIUS  =          0.300000000
 
 BFGS DELTA*GAMMA: 0.472E-01
 
 BFGS DELTA*DE2*DELTA: 0.399E-01
 
 *** ENTERING OPTIMIZATION CYCLE: 3 ***
 

 PROJECTED CARTESIAN GRADIENTS IN A.U.

  NO.  ATOM        X             Y             Z

    1  N        0.009463     -0.013081     -0.000026
    2  N        0.011278     -0.006422      0.000024
    3  N        0.028772     -0.038564     -0.000059
    4  C       -0.014609      0.011175      0.000139
    5  H        0.027593     -0.033580     -0.000184
    6  H        0.142221     -0.106208      0.000515
    7  C       -0.038988      0.026215     -0.000068
    8  N       -0.045434      0.060943     -0.000092


 ACTIVE CARTESIAN GRADIENTS

              1          2          3          4          5          6
           0.010960  -0.015089  -0.000026   0.018746  -0.018506   0.045004

              7          8          9         10         11         12
          -0.043203  -0.000094   0.010092   0.007957   0.000172   0.048499

             13         14         15         16         17         18
          -0.016136  -0.000048   0.161095  -0.102454   0.000478   0.017445


 FULL LOCAL GRADIENT

              1          2          3          4          5          6
          -0.130115  -0.017160  -0.000054   0.005213  -0.025107   0.045416

              7          8          9         10         11         12
          -0.039802  -0.000126  -0.000228   0.017201   0.000155   0.039730

             13         14         15         16         17         18
          -0.002685  -0.000048   0.120891  -0.078727   0.000388  -0.015533


 TANGENTIAL LOCAL GRADIENTS IN A.U.

              1          2          3          4          5          6
          -0.017160  -0.000054   0.005213  -0.025107   0.045416  -0.039802

              7          8          9         10         11         12
          -0.000126  -0.000228   0.017201   0.000155   0.039730  -0.002685

             13         14         15         16         17
          -0.000048   0.120891  -0.078727   0.000388  -0.015533

 COSANG =         0.815116874
 
 RMSQ FORCE :   0.0402451  MAXIMUM :   0.0003000  CONVERGED : NO
 MAX FORCE  :   0.1208907  MAXIMUM :   0.0004500  CONVERGED : NO
 RMSQ FORCE6:   3.8423367  MAXIMUM6:   0.0003000  CONVERGED : NO
 MAX FORCE6 :   3.7864252  MAXIMUM6:   0.0004500  CONVERGED : NO
 RMSQ DR    :   0.0471444  MAXIMUM :   0.0012000  CONVERGED : NO
 MAX DR     :   0.1262084  MAXIMUM :   0.0018000  CONVERGED : NO
 


 HESSIAN EIGENVALUES


                1           2           3           4           5           6
             0.67375     0.99991     1.00000     1.00000     1.00000     1.00000
 


                7           8           9          10          11          12
             1.00000     1.00000     1.00000     1.00000     1.00000     1.00000
 


               13          14          15          16          17
             1.00000     1.00000     1.00000     1.26134     4.96330
 


 LAMBDA FOR LMQA STEP: 0.00

  |TANGENTIAL STEP| =   0.234835  |PARALLEL STEP| =   0.003567


 STEP IN NORMAL COORDINATES

              1          2          3          4          5          6
          -0.061006   0.011336  -0.000139  -0.090193  -0.011547  -0.061278

              7          8          9         10         11         12
           0.004664   0.000344   0.051303  -0.083327  -0.000095  -0.016866

             13         14         15         16         17         18
          -0.037669   0.000081  -0.124806   0.105168  -0.000525  -0.036728

 DISPLACEMENT STEP IN ANGSTROM

  NO.  ATOM        X             Y             Z

    1  N       -0.027874      0.003946     -0.000061
    2  N       -0.029245     -0.017978      0.000057
    3  N       -0.008241      0.014422      0.000141
    4  C        0.052374     -0.014609     -0.000124
    5  H        0.016338      0.021629      0.000045
    6  H       -0.048808      0.072763     -0.000312
    7  C        0.019566      0.020515     -0.000006
    8  N        0.007453     -0.031180      0.000056


 ACTIVE CARTESIAN DISPLACEMENT STEP

              1          2          3          4          5          6
          -0.061006   0.011336  -0.000139  -0.090193  -0.011547  -0.061278

              7          8          9         10         11         12
           0.004664   0.000344   0.051303  -0.083327  -0.000095  -0.016866

             13         14         15         16         17         18
          -0.037669   0.000081  -0.124806   0.105168  -0.000525  -0.036728
 
 PREDICTED ENERGY CHANGE: -0.018650625
 
 INTERPOLATION DISTANCE: 7.7313736899


 COORDINATES OF OPTIMIZATION STEP 3 IN ANGSTROM

  NO.  ATOM        X              Y              Z        Z-ATOM   MASS   TYPE

    1  N         0.720763       1.613089       0.004445       7    14.007  QM
    2  N         1.839064       1.514816      -0.002897       7    14.007  QM
    3  N        -1.925347      -0.037724      -0.002851       7    14.007  QM
    4  C        -2.667110       0.793119       0.001918       6    12.011  QM
    5  H        -3.517337       1.477466       0.006493       1     1.008  QM
    6  H        -0.221895      -1.038752      -0.004868       1     1.008  QM
    7  C         0.612146      -1.625523      -0.001814       6    12.011  QM
    8  N         1.391634      -2.487922       0.001392       7    14.007  QM


 
 NEW SCF-ENERGY CALCULATED IN 14 CYCLES
 

 TOTAL ENERGY    =       -296.023748597

 ENERGY CHANGE =         -0.013918187
 ENERGY RATIO  =          0.746258468
 TRUST RADIUS  =          0.300000000
 
 BFGS DELTA*GAMMA: 0.458E-01
 
 BFGS DELTA*DE2*DELTA: 0.370E-01
 
 *** ENTERING OPTIMIZATION CYCLE: 4 ***
 

 PROJECTED CARTESIAN GRADIENTS IN A.U.

  NO.  ATOM        X             Y             Z

    1  N       -0.000339     -0.006252     -0.000007
    2  N        0.003442     -0.002791      0.000005
    3  N       -0.098831      0.100904      0.000669
    4  C        0.123192     -0.124426     -0.000719
    5  H       -0.008407     -0.002644      0.000014
    6  H        0.048126     -0.040191      0.000171
    7  C       -0.017310      0.022597     -0.000031
    8  N       -0.012976      0.013926     -0.000021


 ACTIVE CARTESIAN GRADIENTS

              1          2          3          4          5          6
          -0.000393  -0.006925  -0.000004   0.004532  -0.006580  -0.115491

              7          8          9         10         11         12
           0.114931   0.000902   0.146108  -0.056068  -0.000274  -0.003030

             13         14         15         16         17         18
          -0.004486   0.000008   0.053566  -0.041673   0.000143  -0.007885


 FULL LOCAL GRADIENT

              1          2          3          4          5          6
          -0.057818  -0.006633   0.000004   0.004323  -0.006979  -0.115264

              7          8          9         10         11         12
           0.089938   0.001026   0.162595  -0.044514  -0.000319  -0.016253

             13         14         15         16         17         18
           0.008158   0.000008   0.029292  -0.029418   0.000096  -0.023364


 TANGENTIAL LOCAL GRADIENTS IN A.U.

              1          2          3          4          5          6
          -0.006633   0.000004   0.004323  -0.006979  -0.115264   0.089938

              7          8          9         10         11         12
           0.001026   0.162595  -0.044514  -0.000319  -0.016253   0.008158

             13         14         15         16         17
           0.000008   0.029292  -0.029418   0.000096  -0.023364

 COSANG =        -0.098718870
 
 RMSQ FORCE :   0.0555750  MAXIMUM :   0.0003000  CONVERGED : NO
 MAX FORCE  :   0.1625952  MAXIMUM :   0.0004500  CONVERGED : NO
 RMSQ FORCE6:   3.1276094  MAXIMUM6:   0.0003000  CONVERGED : NO
 MAX FORCE6 :   3.0665549  MAXIMUM6:   0.0004500  CONVERGED : NO
 RMSQ DR    :   0.0553574  MAXIMUM :   0.0012000  CONVERGED : NO
 MAX DR     :   0.1248060  MAXIMUM :   0.0018000  CONVERGED : NO
 


 HESSIAN EIGENVALUES


                1           2           3           4           5           6
             0.35398     0.99925     0.99996     1.00000     1.00000     1.00000
 


                7           8           9          10          11          12
             1.00000     1.00000     1.00000     1.00000     1.00000     1.00000
 


               13          14          15          16          17
             1.00000     1.00000     1.03607     2.74966     4.90922
 


 LAMBDA FOR LMQA STEP: 0.00

  |TANGENTIAL STEP| =   0.196764  |PARALLEL STEP| =   0.002504


 STEP IN NORMAL COORDINATES

              1          2          3          4          5          6
          -0.049470   0.010870  -0.000122  -0.076051  -0.011029   0.043104

              7          8          9         10         11         12
          -0.090865  -0.000359  -0.048317  -0.035192   0.000131  -0.004314

             13         14         15         16         17         18
          -0.029030   0.000073  -0.088156   0.086297  -0.000382  -0.022001

 DISPLACEMENT STEP IN ANGSTROM

  NO.  ATOM        X             Y             Z

    1  N       -0.022579      0.004029     -0.000053
    2  N       -0.024928     -0.015649      0.000051
    3  N        0.035036     -0.031531     -0.000134
    4  C       -0.000266      0.032786      0.000174
    5  H        0.018931      0.017954      0.000026
    6  H       -0.032888      0.059333     -0.000237
    7  C        0.015313      0.013978     -0.000009
    8  N        0.002281     -0.020887      0.000041


 ACTIVE CARTESIAN DISPLACEMENT STEP

              1          2          3          4          5          6
          -0.049470   0.010870  -0.000122  -0.076051  -0.011029   0.043104

              7          8          9         10         11         12
          -0.090865  -0.000359  -0.048317  -0.035192   0.000131  -0.004314

             13         14         15         16         17         18
          -0.029030   0.000073  -0.088156   0.086297  -0.000382  -0.022001
 
 PREDICTED ENERGY CHANGE: -0.014449900
 
 INTERPOLATION DISTANCE: 7.7313736899


 COORDINATES OF OPTIMIZATION STEP 4 IN ANGSTROM

  NO.  ATOM        X              Y              Z        Z-ATOM   MASS   TYPE

    1  N         0.698184       1.617118       0.004392       7    14.007  QM
    2  N         1.814136       1.499167      -0.002846       7    14.007  QM
    3  N        -1.890311      -0.069255      -0.002985       7    14.007  QM
    4  C        -2.667376       0.825905       0.002092       6    12.011  QM
    5  H        -3.498406       1.495420       0.006519       1     1.008  QM
    6  H        -0.254783      -0.979419      -0.005106       1     1.008  QM
    7  C         0.627459      -1.611545      -0.001823       6    12.011  QM
    8  N         1.393916      -2.508810       0.001433       7    14.007  QM


 
 NEW SCF-ENERGY CALCULATED IN 14 CYCLES
 

 TOTAL ENERGY    =       -296.034104213

 ENERGY CHANGE =         -0.010355616
 ENERGY RATIO  =          0.716656615
 TRUST RADIUS  =          0.300000000
 
 BFGS DELTA*GAMMA: 0.347E-01
 
 BFGS DELTA*DE2*DELTA: 0.288E-01
 
 *** ENTERING OPTIMIZATION CYCLE: 5 ***
 

 PROJECTED CARTESIAN GRADIENTS IN A.U.

  NO.  ATOM        X             Y             Z

    1  N       -0.002455     -0.003430     -0.000015
    2  N       -0.000780     -0.001019      0.000007
    3  N        0.023955     -0.033396     -0.000141
    4  C       -0.022080      0.036006      0.000178
    5  H        0.006482     -0.012574     -0.000064
    6  H        0.001368     -0.006633     -0.000007
    7  C       -0.006044      0.022764     -0.000012
    8  N        0.003217     -0.011425      0.000014


 ACTIVE CARTESIAN GRADIENTS

              1          2          3          4          5          6
          -0.002848  -0.003672  -0.000016  -0.001737  -0.001642   0.027434

              7          8          9         10         11         12
          -0.040738  -0.000193  -0.027886   0.016991   0.000106   0.008940

             13         14         15         16         17         18
          -0.013830  -0.000051  -0.000615  -0.011495  -0.000030  -0.022902


 FULL LOCAL GRADIENT

              1          2          3          4          5          6
          -0.003087  -0.002842  -0.000002   0.001915   0.000157   0.027160

              7          8          9         10         11         12
          -0.030369  -0.000244  -0.038128   0.019504   0.000106   0.008222

             13         14         15         16         17         18
          -0.011356  -0.000050  -0.005195  -0.009686  -0.000037  -0.024522


 TANGENTIAL LOCAL GRADIENTS IN A.U.

              1          2          3          4          5          6
          -0.002842  -0.000002   0.001915   0.000157   0.027160  -0.030369

              7          8          9         10         11         12
          -0.000244  -0.038128   0.019504   0.000106   0.008222  -0.011356

             13         14         15         16         17
          -0.000050  -0.005195  -0.009686  -0.000037  -0.024522

 COSANG =        -0.815140105
 
 RMSQ FORCE :   0.0161329  MAXIMUM :   0.0003000  CONVERGED : NO
 MAX FORCE  :   0.0381279  MAXIMUM :   0.0004500  CONVERGED : NO
 RMSQ FORCE6:   2.2303277  MAXIMUM6:   0.0003000  CONVERGED : NO
 MAX FORCE6 :   2.2375889  MAXIMUM6:   0.0004500  CONVERGED : NO
 RMSQ DR    :   0.0463815  MAXIMUM :   0.0012000  CONVERGED : NO
 MAX DR     :   0.0908648  MAXIMUM :   0.0018000  CONVERGED : NO
 


 HESSIAN EIGENVALUES


                1           2           3           4           5           6
             0.34155     0.99552     0.99998     1.00000     1.00000     1.00000
 


                7           8           9          10          11          12
             1.00000     1.00000     1.00000     1.00000     1.00000     1.00000
 


               13          14          15          16          17
             1.00000     1.00144     1.03564     3.28268     4.90554
 


 LAMBDA FOR LMQA STEP: 0.00

  |TANGENTIAL STEP| =   0.029496  |PARALLEL STEP| =   0.000056


 STEP IN NORMAL COORDINATES

              1          2          3          4          5          6
           0.005201   0.001963   0.000015   0.005243   0.000433  -0.004704

              7          8          9         10         11         12
           0.017705   0.000045   0.006882  -0.003929  -0.000039  -0.000834

             13         14         15         16         17         18
           0.012081   0.000033   0.013976   0.002315   0.000068   0.008107

 DISPLACEMENT STEP IN ANGSTROM

  NO.  ATOM        X             Y             Z

    1  N        0.002372      0.001054      0.000007
    2  N        0.001518      0.000695     -0.000003
    3  N       -0.003369      0.006832      0.000017
    4  C        0.000478     -0.007546     -0.000027
    5  H       -0.001136      0.003011      0.000015
    6  H        0.005048     -0.002151      0.000028
    7  C       -0.003137     -0.006871     -0.000012
    8  N        0.000891      0.004539      0.000003


 ACTIVE CARTESIAN DISPLACEMENT STEP

              1          2          3          4          5          6
           0.005201   0.001963   0.000015   0.005243   0.000433  -0.004704

              7          8          9         10         11         12
           0.017705   0.000045   0.006882  -0.003929  -0.000039  -0.000834

             13         14         15         16         17         18
           0.012081   0.000033   0.013976   0.002315   0.000068   0.008107
 
 PREDICTED ENERGY CHANGE: -0.000767556
 
 INTERPOLATION DISTANCE: 7.7313736899
 
 *** SCFTOL TIGHTEN TO 0.100E-06 ***
 
 *** CDFTOL TIGHTEN TO 0.750E-04 ***


 COORDINATES OF OPTIMIZATION STEP 5 IN ANGSTROM

  NO.  ATOM        X              Y              Z        Z-ATOM   MASS   TYPE

    1  N         0.700556       1.618172       0.004400       7    14.007  QM
    2  N         1.815655       1.499862      -0.002849       7    14.007  QM
    3  N        -1.893680      -0.062423      -0.002968       7    14.007  QM
    4  C        -2.666898       0.818359       0.002065       6    12.011  QM
    5  H        -3.499542       1.498431       0.006534       1     1.008  QM
    6  H        -0.249735      -0.981569      -0.005078       1     1.008  QM
    7  C         0.624322      -1.618416      -0.001836       6    12.011  QM
    8  N         1.394807      -2.504271       0.001436       7    14.007  QM


 
 NEW SCF-ENERGY CALCULATED IN 14 CYCLES
 

 TOTAL ENERGY    =       -296.035139726

 ENERGY CHANGE =         -0.001035513
 ENERGY RATIO  =          1.349104492
 TRUST RADIUS  =          0.300000000
 
 BFGS DELTA*GAMMA: 0.102E-02
 
 BFGS DELTA*DE2*DELTA: 0.154E-02
 
 *** ENTERING OPTIMIZATION CYCLE: 6 ***
 

 PROJECTED CARTESIAN GRADIENTS IN A.U.

  NO.  ATOM        X             Y             Z

    1  N       -0.000186     -0.003594     -0.000028
    2  N       -0.002965     -0.000810      0.000021
    3  N        0.004725     -0.011411     -0.000014
    4  C        0.001793      0.009701      0.000032
    5  H        0.001509     -0.008295     -0.000036
    6  H        0.003648     -0.007728      0.000003
    7  C        0.000149      0.013797      0.000017
    8  N       -0.004756     -0.001647     -0.000016


 ACTIVE CARTESIAN GRADIENTS

              1          2          3          4          5          6
          -0.000216  -0.003980  -0.000033  -0.003453  -0.001486   0.004621

              7          8          9         10         11         12
          -0.015242  -0.000020   0.000326   0.004512   0.000035   0.003474

             13         14         15         16         17         18
          -0.010952  -0.000035   0.002240  -0.012303  -0.000018  -0.006290


 FULL LOCAL GRADIENT

              1          2          3          4          5          6
          -0.011251  -0.003798  -0.000029  -0.001093   0.000249   0.004389

              7          8          9         10         11         12
          -0.010200  -0.000043  -0.005832   0.009070   0.000026   0.000497

             13         14         15         16         17         18
          -0.007016  -0.000034  -0.004298  -0.009605  -0.000029  -0.009490


 TANGENTIAL LOCAL GRADIENTS IN A.U.

              1          2          3          4          5          6
          -0.003798  -0.000029  -0.001093   0.000249   0.004389  -0.010200

              7          8          9         10         11         12
          -0.000043  -0.005832   0.009070   0.000026   0.000497  -0.007016

             13         14         15         16         17
          -0.000034  -0.004298  -0.009605  -0.000029  -0.009490

 COSANG =         0.848371699
 
 RMSQ FORCE :   0.0054531  MAXIMUM :   0.0003000  CONVERGED : NO
 MAX FORCE  :   0.0102001  MAXIMUM :   0.0004500  CONVERGED : NO
 RMSQ FORCE6:   0.0894056  MAXIMUM6:   0.0003000  CONVERGED : NO
 MAX FORCE6 :   0.3084261  MAXIMUM6:   0.0004500  CONVERGED : NO
 RMSQ DR    :   0.0069523  MAXIMUM :   0.0012000  CONVERGED : NO
 MAX DR     :   0.0177051  MAXIMUM :   0.0018000  CONVERGED : NO
 


 HESSIAN EIGENVALUES


                1           2           3           4           5           6
             0.36268     0.65296     0.99929     0.99998     1.00000     1.00000
 


                7           8           9          10          11          12
             1.00000     1.00000     1.00000     1.00000     1.00000     1.00000
 


               13          14          15          16          17
             1.00000     1.00698     1.03743     3.21381     4.75720
 


 LAMBDA FOR LMQA STEP: 0.00

  |TANGENTIAL STEP| =   0.029181  |PARALLEL STEP| =   0.000055


 STEP IN NORMAL COORDINATES

              1          2          3          4          5          6
          -0.003457   0.005404   0.000034  -0.000719  -0.001741   0.000466

              7          8          9         10         11         12
           0.012049   0.000002  -0.001346  -0.010955  -0.000023   0.001722

             13         14         15         16         17         18
           0.012618   0.000058   0.009556   0.016059   0.000054   0.005311

 DISPLACEMENT STEP IN ANGSTROM

  NO.  ATOM        X             Y             Z

    1  N       -0.001577      0.002497      0.000015
    2  N        0.000372     -0.001684     -0.000009
    3  N        0.000616      0.005071      0.000001
    4  C       -0.001131     -0.005329     -0.000007
    5  H        0.003194      0.006310      0.000019
    6  H        0.003749      0.005458      0.000009
    7  C       -0.003052     -0.007337     -0.000027
    8  N        0.002601      0.002688      0.000016


 ACTIVE CARTESIAN DISPLACEMENT STEP

              1          2          3          4          5          6
          -0.003457   0.005404   0.000034  -0.000719  -0.001741   0.000466

              7          8          9         10         11         12
           0.012049   0.000002  -0.001346  -0.010955  -0.000023   0.001722

             13         14         15         16         17         18
           0.012618   0.000058   0.009556   0.016059   0.000054   0.005311
 
 PREDICTED ENERGY CHANGE: -0.000294042
 
 INTERPOLATION DISTANCE: 7.7313736899


 COORDINATES OF OPTIMIZATION STEP 6 IN ANGSTROM

  NO.  ATOM        X              Y              Z        Z-ATOM   MASS   TYPE

    1  N         0.698979       1.620669       0.004414       7    14.007  QM
    2  N         1.816026       1.498178      -0.002858       7    14.007  QM
    3  N        -1.893064      -0.057352      -0.002967       7    14.007  QM
    4  C        -2.668030       0.813031       0.002058       6    12.011  QM
    5  H        -3.496348       1.504740       0.006553       1     1.008  QM
    6  H        -0.245986      -0.976111      -0.005069       1     1.008  QM
    7  C         0.621270      -1.625754      -0.001862       6    12.011  QM
    8  N         1.397407      -2.501583       0.001453       7    14.007  QM


 
 NEW SCF-ENERGY CALCULATED IN 10 CYCLES
 

 TOTAL ENERGY    =       -296.035553856

 ENERGY CHANGE =         -0.000414130
 ENERGY RATIO  =          1.408407553
 TRUST RADIUS  =          0.300000000
 
 BFGS DELTA*GAMMA: 0.358E-03
 
 BFGS DELTA*DE2*DELTA: 0.590E-03
 
 *** ENTERING OPTIMIZATION CYCLE: 7 ***
 

 PROJECTED CARTESIAN GRADIENTS IN A.U.

  NO.  ATOM        X             Y             Z

    1  N       -0.006612     -0.002766      0.000014
    2  N        0.003395     -0.001389     -0.000020
    3  N       -0.005484      0.000601      0.000053
    4  C        0.013882     -0.004049     -0.000045
    5  H       -0.000808     -0.005675     -0.000021
    6  H        0.002647     -0.006105      0.000001
    7  C        0.006037      0.005733      0.000041
    8  N       -0.010237      0.005154     -0.000038


 ACTIVE CARTESIAN GRADIENTS

              1          2          3          4          5          6
          -0.007674  -0.002703   0.000023   0.001590  -0.001823  -0.007572

              7          8          9         10         11         12
          -0.001290   0.000067   0.014365  -0.002120  -0.000003   0.000649

             13         14         15         16         17         18
          -0.008979  -0.000027   0.001354  -0.010394  -0.000018   0.007024


 FULL LOCAL GRADIENT

              1          2          3          4          5          6
          -0.014549  -0.000663   0.000055   0.007456  -0.000021  -0.007795

              7          8          9         10         11         12
           0.000977   0.000061   0.010523   0.003211  -0.000016  -0.003330

             13         14         15         16         17         18
          -0.004461  -0.000027  -0.005521  -0.007649  -0.000029   0.003419


 TANGENTIAL LOCAL GRADIENTS IN A.U.

              1          2          3          4          5          6
          -0.000663   0.000055   0.007456  -0.000021  -0.007795   0.000977

              7          8          9         10         11         12
           0.000061   0.010523   0.003211  -0.000016  -0.003330  -0.004461

             13         14         15         16         17
          -0.000027  -0.005521  -0.007649  -0.000029   0.003419

 COSANG =         0.028532723
 
 RMSQ FORCE :   0.0046683  MAXIMUM :   0.0003000  CONVERGED : NO
 MAX FORCE  :   0.0105226  MAXIMUM :   0.0004500  CONVERGED : NO
 RMSQ FORCE6:   0.0546002  MAXIMUM6:   0.0003000  CONVERGED : NO
 MAX FORCE6 :   0.1541497  MAXIMUM6:   0.0004500  CONVERGED : NO
 RMSQ DR    :   0.0068781  MAXIMUM :   0.0012000  CONVERGED : NO
 MAX DR     :   0.0160592  MAXIMUM :   0.0018000  CONVERGED : NO
 


 HESSIAN EIGENVALUES


                1           2           3           4           5           6
             0.21462     0.37985     0.99964     0.99999     1.00000     1.00000
 


                7           8           9          10          11          12
             1.00000     1.00000     1.00000     1.00000     1.00000     1.00000
 


               13          14          15          16          17
             1.00050     1.03669     1.17363     4.09568     5.64329
 


 LAMBDA FOR LMQA STEP: 0.00

  |TANGENTIAL STEP| =   0.054391  |PARALLEL STEP| =   0.000191


 STEP IN NORMAL COORDINATES

              1          2          3          4          5          6
           0.002568   0.009400  -0.000030  -0.013827  -0.003370   0.005519

              7          8          9         10         11         12
           0.015175  -0.000032  -0.009452  -0.021923  -0.000023   0.004665

             13         14         15         16         17         18
           0.020912   0.000114   0.014928   0.033482   0.000088   0.005213

 DISPLACEMENT STEP IN ANGSTROM

  NO.  ATOM        X             Y             Z

    1  N        0.001171      0.004540     -0.000009
    2  N       -0.006114     -0.003658      0.000020
    3  N        0.004106      0.006651     -0.000014
    4  C       -0.003938     -0.006716      0.000007
    5  H        0.008144      0.012367      0.000034
    6  H        0.006349      0.012877      0.000007
    7  C       -0.005427     -0.011808     -0.000056
    8  N        0.005622      0.002849      0.000036


 ACTIVE CARTESIAN DISPLACEMENT STEP

              1          2          3          4          5          6
           0.002568   0.009400  -0.000030  -0.013827  -0.003370   0.005519

              7          8          9         10         11         12
           0.015175  -0.000032  -0.009452  -0.021923  -0.000023   0.004665

             13         14         15         16         17         18
           0.020912   0.000114   0.014928   0.033482   0.000088   0.005213
 
 PREDICTED ENERGY CHANGE: -0.000342685
 
 INTERPOLATION DISTANCE: 7.7313736899


 COORDINATES OF OPTIMIZATION STEP 7 IN ANGSTROM

  NO.  ATOM        X              Y              Z        Z-ATOM   MASS   TYPE

    1  N         0.700150       1.625209       0.004406       7    14.007  QM
    2  N         1.809913       1.494520      -0.002838       7    14.007  QM
    3  N        -1.888958      -0.050701      -0.002981       7    14.007  QM
    4  C        -2.671968       0.806315       0.002065       6    12.011  QM
    5  H        -3.488205       1.517107       0.006587       1     1.008  QM
    6  H        -0.239636      -0.963235      -0.005062       1     1.008  QM
    7  C         0.615843      -1.637561      -0.001918       6    12.011  QM
    8  N         1.403029      -2.498734       0.001489       7    14.007  QM


 
 NEW SCF-ENERGY CALCULATED IN 10 CYCLES
 

 TOTAL ENERGY    =       -296.035966148

 ENERGY CHANGE =         -0.000412292
 ENERGY RATIO  =          1.203123694
 TRUST RADIUS  =          0.300000000
 
 BFGS DELTA*GAMMA: 0.557E-03
 
 BFGS DELTA*DE2*DELTA: 0.690E-03
 
 *** ENTERING OPTIMIZATION CYCLE: 8 ***
 

 PROJECTED CARTESIAN GRADIENTS IN A.U.

  NO.  ATOM        X             Y             Z

    1  N        0.010548     -0.004299     -0.000097
    2  N       -0.013833      0.000816      0.000091
    3  N       -0.012319      0.009222      0.000097
    4  C        0.021443     -0.013493     -0.000095
    5  H       -0.002225     -0.002941     -0.000010
    6  H        0.000005     -0.002193     -0.000007
    7  C        0.012846     -0.003904      0.000067
    8  N       -0.015554      0.011748     -0.000060


 ACTIVE CARTESIAN GRADIENTS

              1          2          3          4          5          6
           0.012247  -0.005362  -0.000128  -0.012217   0.000201  -0.015798

              7          8          9         10         11         12
           0.008834   0.000133   0.022988  -0.006975  -0.000026  -0.001539

             13         14         15         16         17         18
          -0.006684  -0.000014  -0.001330  -0.005949  -0.000019   0.021495


 FULL LOCAL GRADIENT

              1          2          3          4          5          6
          -0.015245  -0.008351  -0.000169  -0.015683   0.001762  -0.015947

              7          8          9         10         11         12
           0.008442   0.000139   0.021494  -0.001866  -0.000040  -0.005704

             13         14         15         16         17         18
          -0.002305  -0.000014  -0.007292  -0.003754  -0.000027   0.018211


 TANGENTIAL LOCAL GRADIENTS IN A.U.

              1          2          3          4          5          6
          -0.008351  -0.000169  -0.015683   0.001762  -0.015947   0.008442

              7          8          9         10         11         12
           0.000139   0.021494  -0.001866  -0.000040  -0.005704  -0.002305

             13         14         15         16         17
          -0.000014  -0.007292  -0.003754  -0.000027   0.018211

 COSANG =         0.530845747
 
 RMSQ FORCE :   0.0095383  MAXIMUM :   0.0003000  CONVERGED : NO
 MAX FORCE  :   0.0214939  MAXIMUM :   0.0004500  CONVERGED : NO
 RMSQ FORCE6:   0.0250846  MAXIMUM6:   0.0003000  CONVERGED : NO
 MAX FORCE6 :   0.0778639  MAXIMUM6:   0.0004500  CONVERGED : NO
 RMSQ DR    :   0.0128201  MAXIMUM :   0.0012000  CONVERGED : NO
 MAX DR     :   0.0334821  MAXIMUM :   0.0018000  CONVERGED : NO
 


 HESSIAN EIGENVALUES


                1           2           3           4           5           6
             0.08524     0.37949     0.99970     0.99999     1.00000     1.00000
 


                7           8           9          10          11          12
             1.00000     1.00000     1.00000     1.00000     1.00000     1.00012
 


               13          14          15          16          17
             1.00265     1.03673     2.16301     4.03820     6.29379
 


 LAMBDA FOR LMQA STEP: 0.00

  |TANGENTIAL STEP| =   0.088417  |PARALLEL STEP| =   0.000506


 STEP IN NORMAL COORDINATES

              1          2          3          4          5          6
          -0.015936   0.019223   0.000099  -0.011156  -0.007806   0.012949

              7          8          9         10         11         12
           0.020069  -0.000093  -0.021568  -0.035576  -0.000026   0.009055

             13         14         15         16         17         18
           0.032578   0.000185   0.025107   0.054056   0.000141   0.003461

 DISPLACEMENT STEP IN ANGSTROM

  NO.  ATOM        X             Y             Z

    1  N       -0.007263      0.008798      0.000044
    2  N       -0.001832     -0.007628     -0.000024
    3  N        0.008786      0.008879     -0.000036
    4  C       -0.008703     -0.008494      0.000027
    5  H        0.014737      0.020145      0.000054
    6  H        0.011089      0.021038      0.000011
    7  C       -0.009291     -0.017566     -0.000098
    8  N        0.010044      0.003036      0.000065


 ACTIVE CARTESIAN DISPLACEMENT STEP

              1          2          3          4          5          6
          -0.015936   0.019223   0.000099  -0.011156  -0.007806   0.012949

              7          8          9         10         11         12
           0.020069  -0.000093  -0.021568  -0.035576  -0.000026   0.009055

             13         14         15         16         17         18
           0.032578   0.000185   0.025107   0.054056   0.000141   0.003461
 
 PREDICTED ENERGY CHANGE: -0.000472802
 
 INTERPOLATION DISTANCE: 7.7313736899


 COORDINATES OF OPTIMIZATION STEP 8 IN ANGSTROM

  NO.  ATOM        X              Y              Z        Z-ATOM   MASS   TYPE

    1  N         0.692887       1.634007       0.004449       7    14.007  QM
    2  N         1.808081       1.486892      -0.002862       7    14.007  QM
    3  N        -1.880172      -0.041821      -0.003017       7    14.007  QM
    4  C        -2.680671       0.797820       0.002092       6    12.011  QM
    5  H        -3.473467       1.537252       0.006641       1     1.008  QM
    6  H        -0.228548      -0.942196      -0.005052       1     1.008  QM
    7  C         0.606552      -1.655127      -0.002016       6    12.011  QM
    8  N         1.413073      -2.495698       0.001554       7    14.007  QM


 
 NEW SCF-ENERGY CALCULATED IN 10 CYCLES
 

 TOTAL ENERGY    =       -296.036520507

 ENERGY CHANGE =         -0.000554359
 ENERGY RATIO  =          1.172497300
 TRUST RADIUS  =          0.300000000
 
 BFGS DELTA*GAMMA: 0.809E-03
 
 BFGS DELTA*DE2*DELTA: 0.956E-03
 
 *** ENTERING OPTIMIZATION CYCLE: 9 ***
 

 PROJECTED CARTESIAN GRADIENTS IN A.U.

  NO.  ATOM        X             Y             Z

    1  N       -0.009452     -0.001209      0.000034
    2  N        0.006231     -0.001210     -0.000040
    3  N       -0.012869      0.011912      0.000103
    4  C        0.021321     -0.015812     -0.000102
    5  H       -0.002207     -0.000243     -0.000003
    6  H       -0.003660      0.004052     -0.000017
    7  C        0.017612     -0.012565      0.000083
    8  N       -0.018389      0.015763     -0.000073


 ACTIVE CARTESIAN GRADIENTS

              1          2          3          4          5          6
          -0.010981  -0.000815   0.000049   0.003753  -0.000989  -0.016541

              7          8          9         10         11         12
           0.012279   0.000134   0.022946  -0.008729  -0.000035  -0.002413

             13         14         15         16         17         18
          -0.003802  -0.000010  -0.004955   0.001357  -0.000022   0.031978


 FULL LOCAL GRADIENT

              1          2          3          4          5          6
          -0.013082   0.002200   0.000092   0.010885   0.000681  -0.016707

              7          8          9         10         11         12
           0.011522   0.000143   0.022262  -0.004121  -0.000048  -0.006366

             13         14         15         16         17         18
           0.000131  -0.000009  -0.009393   0.002629  -0.000026   0.029624


 TANGENTIAL LOCAL GRADIENTS IN A.U.

              1          2          3          4          5          6
           0.002200   0.000092   0.010885   0.000681  -0.016707   0.011522

              7          8          9         10         11         12
           0.000143   0.022262  -0.004121  -0.000048  -0.006366   0.000131

             13         14         15         16         17
          -0.000009  -0.009393   0.002629  -0.000026   0.029624

 COSANG =         0.725879240
 
 RMSQ FORCE :   0.0110121  MAXIMUM :   0.0003000  CONVERGED : NO
 MAX FORCE  :   0.0296240  MAXIMUM :   0.0004500  CONVERGED : NO
 RMSQ FORCE6:   0.0204225  MAXIMUM6:   0.0003000  CONVERGED : NO
 MAX FORCE6 :   0.0609293  MAXIMUM6:   0.0004500  CONVERGED : NO
 RMSQ DR    :   0.0208405  MAXIMUM :   0.0012000  CONVERGED : NO
 MAX DR     :   0.0540559  MAXIMUM :   0.0018000  CONVERGED : NO
 


 HESSIAN EIGENVALUES


                1           2           3           4           5           6
             0.06566     0.38180     0.99947     1.00000     1.00000     1.00000
 


                7           8           9          10          11          12
             1.00000     1.00000     1.00000     1.00000     1.00002     1.00020
 


               13          14          15          16          17
             1.00454     1.03704     2.84631     3.81650     5.48838
 


 LAMBDA FOR LMQA STEP: 0.00

  |TANGENTIAL STEP| =   0.053302  |PARALLEL STEP| =   0.000184


 STEP IN NORMAL COORDINATES

              1          2          3          4          5          6
          -0.001568   0.011413   0.000022  -0.009419  -0.004799   0.010783

              7          8          9         10         11         12
           0.011099  -0.000086  -0.019324  -0.018938  -0.000005   0.007428

             13         14         15         16         17         18
           0.020145   0.000121   0.021466   0.026370   0.000108  -0.002832

 DISPLACEMENT STEP IN ANGSTROM

  NO.  ATOM        X             Y             Z

    1  N       -0.000714      0.005406      0.000012
    2  N       -0.003520     -0.004367      0.000001
    3  N        0.006178      0.004547     -0.000035
    4  C       -0.008618     -0.003507      0.000028
    5  H        0.009672      0.011416      0.000033
    6  H        0.009581      0.008887      0.000018
    7  C       -0.007004     -0.009495     -0.000069
    8  N        0.007358      0.001007      0.000046


 ACTIVE CARTESIAN DISPLACEMENT STEP

              1          2          3          4          5          6
          -0.001568   0.011413   0.000022  -0.009419  -0.004799   0.010783

              7          8          9         10         11         12
           0.011099  -0.000086  -0.019324  -0.018938  -0.000005   0.007428

             13         14         15         16         17         18
           0.020145   0.000121   0.021466   0.026370   0.000108  -0.002832
 
 PREDICTED ENERGY CHANGE: -0.000298251
 
 INTERPOLATION DISTANCE: 7.7313736899


 COORDINATES OF OPTIMIZATION STEP 9 IN ANGSTROM

  NO.  ATOM        X              Y              Z        Z-ATOM   MASS   TYPE

    1  N         0.692172       1.639413       0.004462       7    14.007  QM
    2  N         1.804562       1.482525      -0.002861       7    14.007  QM
    3  N        -1.873995      -0.037274      -0.003052       7    14.007  QM
    4  C        -2.689289       0.794314       0.002121       6    12.011  QM
    5  H        -3.463796       1.548668       0.006674       1     1.008  QM
    6  H        -0.218967      -0.933309      -0.005034       1     1.008  QM
    7  C         0.599548      -1.664622      -0.002085       6    12.011  QM
    8  N         1.420431      -2.494692       0.001601       7    14.007  QM


 
 NEW SCF-ENERGY CALCULATED IN 10 CYCLES
 

 TOTAL ENERGY    =       -296.036970504

 ENERGY CHANGE =         -0.000449996
 ENERGY RATIO  =          1.508785042
 TRUST RADIUS  =          0.300000000
 
 BFGS DELTA*GAMMA: 0.304E-03
 
 BFGS DELTA*DE2*DELTA: 0.601E-03
 
 *** ENTERING OPTIMIZATION CYCLE: 10 ***
 

 PROJECTED CARTESIAN GRADIENTS IN A.U.

  NO.  ATOM        X             Y             Z

    1  N       -0.005220     -0.001542      0.000009
    2  N        0.002612     -0.000662     -0.000014
    3  N       -0.004478      0.004756      0.000054
    4  C        0.011261     -0.007585     -0.000046
    5  H        0.000210     -0.000920     -0.000014
    6  H       -0.002552      0.005005     -0.000009
    7  C        0.011770     -0.009521      0.000054
    8  N       -0.013614      0.012193     -0.000050


 ACTIVE CARTESIAN GRADIENTS

              1          2          3          4          5          6
          -0.006067  -0.001420   0.000015   0.001117  -0.000633  -0.006306

              7          8          9         10         11         12
           0.004402   0.000069   0.012478  -0.004961  -0.000005   0.000359

             13         14         15         16         17         18
          -0.003009  -0.000008  -0.003194   0.003325  -0.000008   0.023434


 FULL LOCAL GRADIENT

              1          2          3          4          5          6
          -0.009790   0.000324   0.000039   0.005642   0.000720  -0.006441

              7          8          9         10         11         12
           0.005037   0.000070   0.010968  -0.001553  -0.000015  -0.002595

             13         14         15         16         17         18
           0.000155  -0.000007  -0.006835   0.004390  -0.000011   0.021655


 TANGENTIAL LOCAL GRADIENTS IN A.U.

              1          2          3          4          5          6
           0.000324   0.000039   0.005642   0.000720  -0.006441   0.005037

              7          8          9         10         11         12
           0.000070   0.010968  -0.001553  -0.000015  -0.002595   0.000155

             13         14         15         16         17
          -0.000007  -0.006835   0.004390  -0.000011   0.021655

 COSANG =         0.966425915
 
 RMSQ FORCE :   0.0067025  MAXIMUM :   0.0003000  CONVERGED : NO
 MAX FORCE  :   0.0216548  MAXIMUM :   0.0004500  CONVERGED : NO
 RMSQ FORCE6:   0.0049243  MAXIMUM6:   0.0003000  CONVERGED : NO
 MAX FORCE6 :   0.0108631  MAXIMUM6:   0.0004500  CONVERGED : NO
 RMSQ DR    :   0.0125635  MAXIMUM :   0.0012000  CONVERGED : NO
 MAX DR     :   0.0263698  MAXIMUM :   0.0018000  CONVERGED : NO
 


 HESSIAN EIGENVALUES


                1           2           3           4           5           6
             0.06111     0.35993     0.94268     0.99983     1.00000     1.00000
 


                7           8           9          10          11          12
             1.00000     1.00000     1.00000     1.00000     1.00001     1.00035
 


               13          14          15          16          17
             1.00209     1.03792     2.81719     3.03114     4.27393
 


 LAMBDA FOR LMQA STEP: 0.00

  |TANGENTIAL STEP| =   0.041832  |PARALLEL STEP| =   0.000113


 STEP IN NORMAL COORDINATES

              1          2          3          4          5          6
           0.001394   0.010230   0.000033  -0.004783  -0.004089   0.006651

              7          8          9         10         11         12
           0.009807  -0.000083  -0.019417  -0.011428  -0.000013   0.005552

             13         14         15         16         17         18
           0.016291   0.000100   0.022911   0.010101   0.000095  -0.005706

 DISPLACEMENT STEP IN ANGSTROM

  NO.  ATOM        X             Y             Z

    1  N        0.000635      0.004910      0.000017
    2  N       -0.002006     -0.003341     -0.000004
    3  N        0.003376      0.003659     -0.000035
    4  C       -0.008855     -0.001796      0.000024
    5  H        0.007031      0.008143      0.000032
    6  H        0.010427      0.001025      0.000024
    7  C       -0.005712     -0.006282     -0.000055
    8  N        0.006801     -0.000208      0.000037


 ACTIVE CARTESIAN DISPLACEMENT STEP

              1          2          3          4          5          6
           0.001394   0.010230   0.000033  -0.004783  -0.004089   0.006651

              7          8          9         10         11         12
           0.009807  -0.000083  -0.019417  -0.011428  -0.000013   0.005552

             13         14         15         16         17         18
           0.016291   0.000100   0.022911   0.010101   0.000095  -0.005706
 
 PREDICTED ENERGY CHANGE: -0.000214748
 
 INTERPOLATION DISTANCE: 7.7313736899


 COORDINATES OF OPTIMIZATION STEP 10 IN ANGSTROM

  NO.  ATOM        X              Y              Z        Z-ATOM   MASS   TYPE

    1  N         0.692807       1.644322       0.004478       7    14.007  QM
    2  N         1.802556       1.479184      -0.002865       7    14.007  QM
    3  N        -1.870618      -0.033614      -0.003087       7    14.007  QM
    4  C        -2.698144       0.792517       0.002144       6    12.011  QM
    5  H        -3.456765       1.556811       0.006705       1     1.008  QM
    6  H        -0.208540      -0.932284      -0.005010       1     1.008  QM
    7  C         0.593836      -1.670904      -0.002140       6    12.011  QM
    8  N         1.427232      -2.494899       0.001637       7    14.007  QM


 
 NEW SCF-ENERGY CALCULATED IN 10 CYCLES
 

 TOTAL ENERGY    =       -296.037218538

 ENERGY CHANGE =         -0.000248035
 ENERGY RATIO  =          1.155006074
 TRUST RADIUS  =          0.300000000
 
 BFGS DELTA*GAMMA: 0.370E-03
 
 BFGS DELTA*DE2*DELTA: 0.431E-03
 
 *** ENTERING OPTIMIZATION CYCLE: 11 ***
 

 PROJECTED CARTESIAN GRADIENTS IN A.U.

  NO.  ATOM        X             Y             Z

    1  N       -0.000888     -0.002285     -0.000017
    2  N       -0.000798     -0.000272      0.000011
    3  N        0.004361     -0.003071      0.000003
    4  C        0.000543      0.001155      0.000015
    5  H        0.003216     -0.002843     -0.000029
    6  H        0.001415      0.002565      0.000008
    7  C        0.000467     -0.000121      0.000002
    8  N       -0.004853      0.004745     -0.000008


 ACTIVE CARTESIAN GRADIENTS

              1          2          3          4          5          6
          -0.001032  -0.002487  -0.000020  -0.001188  -0.000706   0.004658

              7          8          9         10         11         12
          -0.004269  -0.000000   0.001641  -0.000822   0.000028   0.004110

             13         14         15         16         17         18
          -0.003371  -0.000011   0.001590   0.001641   0.000012   0.004918


 FULL LOCAL GRADIENT

              1          2          3          4          5          6
          -0.006888  -0.002092  -0.000014   0.000635   0.000256   0.004552

              7          8          9         10         11         12
          -0.002104  -0.000009  -0.000865   0.001426   0.000022   0.002095

             13         14         15         16         17         18
          -0.000766  -0.000010  -0.002117   0.003125   0.000008   0.003266


 TANGENTIAL LOCAL GRADIENTS IN A.U.

              1          2          3          4          5          6
          -0.002092  -0.000014   0.000635   0.000256   0.004552  -0.002104

              7          8          9         10         11         12
          -0.000009  -0.000865   0.001426   0.000022   0.002095  -0.000766

             13         14         15         16         17
          -0.000010  -0.002117   0.003125   0.000008   0.003266

 COSANG =         0.204930516
 
 RMSQ FORCE :   0.0019199  MAXIMUM :   0.0003000  CONVERGED : NO
 MAX FORCE  :   0.0045517  MAXIMUM :   0.0004500  CONVERGED : NO
 RMSQ FORCE6:   0.0060600  MAXIMUM6:   0.0003000  CONVERGED : NO
 MAX FORCE6 :   0.0159733  MAXIMUM6:   0.0004500  CONVERGED : NO
 RMSQ DR    :   0.0098600  MAXIMUM :   0.0012000  CONVERGED : NO
 MAX DR     :   0.0229106  MAXIMUM :   0.0018000  CONVERGED : NO
 


 HESSIAN EIGENVALUES


                1           2           3           4           5           6
             0.05902     0.32674     0.81055     0.99986     1.00000     1.00000
 


                7           8           9          10          11          12
             1.00000     1.00000     1.00000     1.00000     1.00001     1.00035
 


               13          14          15          16          17
             1.00386     1.04038     2.83208     3.52843     4.14771
 


 LAMBDA FOR LMQA STEP: 0.00

  |TANGENTIAL STEP| =   0.011644  |PARALLEL STEP| =   0.000009


 STEP IN NORMAL COORDINATES

              1          2          3          4          5          6
           0.000440   0.004066   0.000023  -0.000868  -0.001167  -0.001796

              7          8          9         10         11         12
           0.002904  -0.000021  -0.005490  -0.002010  -0.000021  -0.000737

             13         14         15         16         17         18
           0.004452   0.000028   0.006700  -0.002056   0.000014  -0.001192

 DISPLACEMENT STEP IN ANGSTROM

  NO.  ATOM        X             Y             Z

    1  N        0.000200      0.001949      0.000011
    2  N       -0.000333     -0.001054     -0.000005
    3  N       -0.000750      0.001093     -0.000010
    4  C       -0.001873     -0.000170      0.000001
    5  H        0.000894      0.002405      0.000017
    6  H        0.003309     -0.002093      0.000005
    7  C       -0.000342     -0.001393     -0.000007
    8  N        0.001805     -0.000626      0.000005


 ACTIVE CARTESIAN DISPLACEMENT STEP

              1          2          3          4          5          6
           0.000440   0.004066   0.000023  -0.000868  -0.001167  -0.001796

              7          8          9         10         11         12
           0.002904  -0.000021  -0.005490  -0.002010  -0.000021  -0.000737

             13         14         15         16         17         18
           0.004452   0.000028   0.006700  -0.002056   0.000014  -0.001192
 
 PREDICTED ENERGY CHANGE: -0.000026685
 
 INTERPOLATION DISTANCE: 7.7313736899
 
 *** SCFTOL TIGHTEN TO 0.250E-07 ***
 
 *** CDFTOL TIGHTEN TO 0.100E-04 ***


 COORDINATES OF OPTIMIZATION STEP 11 IN ANGSTROM

  NO.  ATOM        X              Y              Z        Z-ATOM   MASS   TYPE

    1  N         0.693007       1.646271       0.004489       7    14.007  QM
    2  N         1.802223       1.478131      -0.002871       7    14.007  QM
    3  N        -1.871368      -0.032521      -0.003097       7    14.007  QM
    4  C        -2.700017       0.792348       0.002146       6    12.011  QM
    5  H        -3.455871       1.559216       0.006722       1     1.008  QM
    6  H        -0.205231      -0.934377      -0.005005       1     1.008  QM
    7  C         0.593494      -1.672296      -0.002147       6    12.011  QM
    8  N         1.429037      -2.495525       0.001642       7    14.007  QM


 
 NEW SCF-ENERGY CALCULATED IN 9 CYCLES
 

 TOTAL ENERGY    =       -296.037262573

 ENERGY CHANGE =         -0.000044035
 ENERGY RATIO  =          1.650134510
 TRUST RADIUS  =          0.300000000
 
 BFGS DELTA*GAMMA: 0.196E-04
 
 BFGS DELTA*DE2*DELTA: 0.535E-04
 
 *** ENTERING OPTIMIZATION CYCLE: 12 ***
 

 PROJECTED CARTESIAN GRADIENTS IN A.U.

  NO.  ATOM        X             Y             Z

    1  N       -0.000509     -0.002457     -0.000019
    2  N       -0.000858     -0.000314      0.000013
    3  N        0.004179     -0.002781      0.000006
    4  C        0.000861      0.000456      0.000013
    5  H        0.003403     -0.002876     -0.000030
    6  H        0.003104      0.001110      0.000015
    7  C       -0.002729      0.002695     -0.000010
    8  N       -0.002829      0.003107      0.000002


 ACTIVE CARTESIAN GRADIENTS

              1          2          3          4          5          6
          -0.000591  -0.002698  -0.000023  -0.001090  -0.000906   0.004600

              7          8          9         10         11         12
          -0.003887   0.000003   0.002395  -0.001197   0.000027   0.004455

             13         14         15         16         17         18
          -0.003231  -0.000011   0.003588   0.000331   0.000018   0.000036


 FULL LOCAL GRADIENT

              1          2          3          4          5          6
          -0.007155  -0.002417  -0.000018   0.000408  -0.000056   0.004501

              7          8          9         10         11         12
          -0.001893  -0.000005  -0.000037   0.001130   0.000021   0.002319

             13         14         15         16         17         18
          -0.000487  -0.000010  -0.000558   0.002159   0.000013  -0.001854


 TANGENTIAL LOCAL GRADIENTS IN A.U.

              1          2          3          4          5          6
          -0.002417  -0.000018   0.000408  -0.000056   0.004501  -0.001893

              7          8          9         10         11         12
          -0.000005  -0.000037   0.001130   0.000021   0.002319  -0.000487

             13         14         15         16         17
          -0.000010  -0.000558   0.002159   0.000013  -0.001854

 COSANG =         0.724086279
 
 RMSQ FORCE :   0.0016300  MAXIMUM :   0.0003000  CONVERGED : NO
 MAX FORCE  :   0.0045013  MAXIMUM :   0.0004500  CONVERGED : NO
 RMSQ FORCE6:   0.0060928  MAXIMUM6:   0.0003000  CONVERGED : NO
 MAX FORCE6 :   0.0158139  MAXIMUM6:   0.0004500  CONVERGED : NO
 RMSQ DR    :   0.0027446  MAXIMUM :   0.0012000  CONVERGED : NO
 MAX DR     :   0.0067003  MAXIMUM :   0.0018000  CONVERGED : NO
 


 HESSIAN EIGENVALUES


                1           2           3           4           5           6
             0.05079     0.18587     0.50838     0.99811     0.99995     1.00000
 


                7           8           9          10          11          12
             1.00000     1.00000     1.00000     1.00000     1.00001     1.00022
 


               13          14          15          16          17
             1.00412     1.03523     2.83637     3.44168     5.08944
 


 LAMBDA FOR LMQA STEP: 0.00

  |TANGENTIAL STEP| =   0.031453  |PARALLEL STEP| =   0.000064


 STEP IN NORMAL COORDINATES

              1          2          3          4          5          6
          -0.000922   0.013013   0.000074  -0.005448  -0.003546  -0.008480

              7          8          9         10         11         12
           0.005874  -0.000059  -0.015592  -0.006112  -0.000071  -0.004962

             13         14         15         16         17         18
           0.010878   0.000081   0.014434  -0.006045   0.000006  -0.001446

 DISPLACEMENT STEP IN ANGSTROM

  NO.  ATOM        X             Y             Z

    1  N       -0.000420      0.006183      0.000034
    2  N       -0.001862     -0.003661     -0.000016
    3  N       -0.002966      0.002469     -0.000030
    4  C       -0.003691      0.000591     -0.000000
    5  H        0.001940      0.007450      0.000056
    6  H        0.007921     -0.005195     -0.000001
    7  C        0.001644     -0.003641     -0.000009
    8  N        0.004498     -0.002773      0.000006


 ACTIVE CARTESIAN DISPLACEMENT STEP

              1          2          3          4          5          6
          -0.000922   0.013013   0.000074  -0.005448  -0.003546  -0.008480

              7          8          9         10         11         12
           0.005874  -0.000059  -0.015592  -0.006112  -0.000071  -0.004962

             13         14         15         16         17         18
           0.010878   0.000081   0.014434  -0.006045   0.000006  -0.001446
 
 PREDICTED ENERGY CHANGE: -0.000062152
 
 INTERPOLATION DISTANCE: 7.7313736899


 COORDINATES OF OPTIMIZATION STEP 12 IN ANGSTROM

  NO.  ATOM        X              Y              Z        Z-ATOM   MASS   TYPE

    1  N         0.692588       1.652454       0.004523       7    14.007  QM
    2  N         1.800361       1.474470      -0.002887       7    14.007  QM
    3  N        -1.874334      -0.030052      -0.003127       7    14.007  QM
    4  C        -2.703707       0.792939       0.002145       6    12.011  QM
    5  H        -3.453931       1.566666       0.006778       1     1.008  QM
    6  H        -0.197310      -0.939572      -0.005006       1     1.008  QM
    7  C         0.595138      -1.675937      -0.002156       6    12.011  QM
    8  N         1.433535      -2.498298       0.001647       7    14.007  QM


 
 NEW SCF-ENERGY CALCULATED IN 12 CYCLES
 

 TOTAL ENERGY    =       -296.037354883

 ENERGY CHANGE =         -0.000092310
 ENERGY RATIO  =          1.485233764
 TRUST RADIUS  =          0.300000000
 
 BFGS DELTA*GAMMA: 0.681E-04
 
 BFGS DELTA*DE2*DELTA: 0.125E-03
 
 *** ENTERING OPTIMIZATION CYCLE: 13 ***
 

 PROJECTED CARTESIAN GRADIENTS IN A.U.

  NO.  ATOM        X             Y             Z

    1  N       -0.000441     -0.002565     -0.000018
    2  N       -0.000396     -0.000491      0.000012
    3  N        0.003011     -0.001350      0.000016
    4  C        0.002549     -0.002023      0.000001
    5  H        0.003123     -0.002249     -0.000026
    6  H        0.006171     -0.001578      0.000027
    7  C       -0.007616      0.007203     -0.000030
    8  N        0.000024      0.000636      0.000017


 ACTIVE CARTESIAN GRADIENTS

              1          2          3          4          5          6
          -0.000513  -0.002822  -0.000021  -0.000490  -0.001300   0.003469

              7          8          9         10         11         12
          -0.002148   0.000016   0.004994  -0.002675   0.000020   0.004182

             13         14         15         16         17         18
          -0.002777  -0.000009   0.007111  -0.002216   0.000029  -0.007399


 FULL LOCAL GRADIENT

              1          2          3          4          5          6
          -0.007986  -0.002548  -0.000016   0.000751  -0.000628   0.003379

              7          8          9         10         11         12
          -0.000662   0.000011   0.002829  -0.000057   0.000013   0.001705

             13         14         15         16         17         18
           0.000246  -0.000008   0.002190   0.000224   0.000021  -0.009768


 TANGENTIAL LOCAL GRADIENTS IN A.U.

              1          2          3          4          5          6
          -0.002548  -0.000016   0.000751  -0.000628   0.003379  -0.000662

              7          8          9         10         11         12
           0.000011   0.002829  -0.000057   0.000013   0.001705   0.000246

             13         14         15         16         17
          -0.000008   0.002190   0.000224   0.000021  -0.009768

 COSANG =         0.573124405
 
 RMSQ FORCE :   0.0027712  MAXIMUM :   0.0003000  CONVERGED : NO
 MAX FORCE  :   0.0097679  MAXIMUM :   0.0004500  CONVERGED : NO
 RMSQ FORCE6:   0.0051223  MAXIMUM6:   0.0003000  CONVERGED : NO
 MAX FORCE6 :   0.0120665  MAXIMUM6:   0.0004500  CONVERGED : NO
 RMSQ DR    :   0.0074135  MAXIMUM :   0.0012000  CONVERGED : NO
 MAX DR     :   0.0155922  MAXIMUM :   0.0018000  CONVERGED : NO
 


 HESSIAN EIGENVALUES


                1           2           3           4           5           6
             0.03917     0.11645     0.47988     0.99749     0.99994     1.00000
 


                7           8           9          10          11          12
             1.00000     1.00000     1.00000     1.00000     1.00002     1.00022
 


               13          14          15          16          17
             1.00654     1.03959     2.83660     3.33107     6.22793
 


 LAMBDA FOR LMQA STEP: 0.00

  |TANGENTIAL STEP| =   0.044173  |PARALLEL STEP| =   0.000126


 STEP IN NORMAL COORDINATES

              1          2          3          4          5          6
          -0.003623   0.019767   0.000107  -0.011673  -0.005371  -0.015604

              7          8          9         10         11         12
           0.004958  -0.000088  -0.022581  -0.008587  -0.000111  -0.009065

             13         14         15         16         17         18
           0.012760   0.000111   0.014724  -0.008287  -0.000031  -0.000342

 DISPLACEMENT STEP IN ANGSTROM

  NO.  ATOM        X             Y             Z

    1  N       -0.001648      0.009341      0.000049
    2  N       -0.003958     -0.005974     -0.000022
    3  N       -0.004978      0.002544     -0.000044
    4  C       -0.003489      0.002500     -0.000002
    5  H        0.002577      0.010720      0.000085
    6  H        0.009297     -0.006213     -0.000018
    7  C        0.005181     -0.004635      0.000001
    8  N        0.005833     -0.005144      0.000000


 ACTIVE CARTESIAN DISPLACEMENT STEP

              1          2          3          4          5          6
          -0.003623   0.019767   0.000107  -0.011673  -0.005371  -0.015604

              7          8          9         10         11         12
           0.004958  -0.000088  -0.022581  -0.008587  -0.000111  -0.009065

             13         14         15         16         17         18
           0.012760   0.000111   0.014724  -0.008287  -0.000031  -0.000342
 
 PREDICTED ENERGY CHANGE: -0.000071373
 
 INTERPOLATION DISTANCE: 7.7313736899


 COORDINATES OF OPTIMIZATION STEP 13 IN ANGSTROM

  NO.  ATOM        X              Y              Z        Z-ATOM   MASS   TYPE

    1  N         0.690939       1.661796       0.004572       7    14.007  QM
    2  N         1.796403       1.468496      -0.002909       7    14.007  QM
    3  N        -1.879312      -0.027507      -0.003172       7    14.007  QM
    4  C        -2.707197       0.795439       0.002144       6    12.011  QM
    5  H        -3.451354       1.577386       0.006863       1     1.008  QM
    6  H        -0.188013      -0.945786      -0.005025       1     1.008  QM
    7  C         0.600319      -1.680572      -0.002155       6    12.011  QM
    8  N         1.439368      -2.503441       0.001648       7    14.007  QM


 
 NEW SCF-ENERGY CALCULATED IN 12 CYCLES
 

 TOTAL ENERGY    =       -296.037474201

 ENERGY CHANGE =         -0.000119318
 ENERGY RATIO  =          1.671752081
 TRUST RADIUS  =          0.300000000
 
 BFGS DELTA*GAMMA: 0.531E-04
 
 BFGS DELTA*DE2*DELTA: 0.144E-03
 
 *** ENTERING OPTIMIZATION CYCLE: 14 ***
 

 PROJECTED CARTESIAN GRADIENTS IN A.U.

  NO.  ATOM        X             Y             Z

    1  N       -0.000850     -0.002532     -0.000013
    2  N        0.000428     -0.000696      0.000007
    3  N        0.000913      0.000907      0.000031
    4  C        0.005222     -0.005342     -0.000017
    5  H        0.002421     -0.001191     -0.000019
    6  H        0.008397     -0.003637      0.000035
    7  C       -0.010684      0.010181     -0.000041
    8  N        0.001664     -0.000865      0.000025


 ACTIVE CARTESIAN GRADIENTS

              1          2          3          4          5          6
          -0.000989  -0.002762  -0.000015   0.000341  -0.001638   0.001169

              7          8          9         10         11         12
           0.000513   0.000036   0.008492  -0.004618   0.000008   0.003285

             13         14         15         16         17         18
          -0.002159  -0.000006   0.009628  -0.004226   0.000035  -0.012046


 FULL LOCAL GRADIENT

              1          2          3          4          5          6
          -0.008832  -0.002331  -0.000008   0.001622  -0.001100   0.001084

              7          8          9         10         11         12
           0.001315   0.000034   0.006734  -0.001644  -0.000001   0.000414

             13         14         15         16         17         18
           0.001126  -0.000005   0.004137  -0.001343   0.000026  -0.014799


 TANGENTIAL LOCAL GRADIENTS IN A.U.

              1          2          3          4          5          6
          -0.002331  -0.000008   0.001622  -0.001100   0.001084   0.001315

              7          8          9         10         11         12
           0.000034   0.006734  -0.001644  -0.000001   0.000414   0.001126

             13         14         15         16         17
          -0.000005   0.004137  -0.001343   0.000026  -0.014799

 COSANG =         0.930820876
 
 RMSQ FORCE :   0.0041980  MAXIMUM :   0.0003000  CONVERGED : NO
 MAX FORCE  :   0.0147986  MAXIMUM :   0.0004500  CONVERGED : NO
 RMSQ FORCE6:   0.0036476  MAXIMUM6:   0.0003000  CONVERGED : NO
 MAX FORCE6 :   0.0100313  MAXIMUM6:   0.0004500  CONVERGED : NO
 RMSQ DR    :   0.0104118  MAXIMUM :   0.0012000  CONVERGED : NO
 MAX DR     :   0.0225808  MAXIMUM :   0.0018000  CONVERGED : NO
 


 HESSIAN EIGENVALUES


                1           2           3           4           5           6
             0.01960     0.08483     0.45285     0.99549     0.99995     1.00000
 


                7           8           9          10          11          12
             1.00000     1.00000     1.00000     1.00000     1.00002     1.00024
 


               13          14          15          16          17
             1.00498     1.05115     2.83796     3.36646     6.51952
 


 LAMBDA FOR LMQA STEP: 0.00

  |TANGENTIAL STEP| =   0.118658  |PARALLEL STEP| =   0.000911


 STEP IN NORMAL COORDINATES

              1          2          3          4          5          6
          -0.013008   0.054221   0.000281  -0.037674  -0.015040  -0.045376

              7          8          9         10         11         12
           0.007240  -0.000247  -0.061626  -0.022436  -0.000299  -0.025492

             13         14         15         16         17         18
           0.029224   0.000287   0.031181  -0.020871  -0.000135   0.001224

 DISPLACEMENT STEP IN ANGSTROM

  NO.  ATOM        X             Y             Z

    1  N       -0.005916      0.025554      0.000128
    2  N       -0.012850     -0.017157     -0.000056
    3  N       -0.013645      0.004982     -0.000124
    4  C       -0.007112      0.009606     -0.000000
    5  H        0.007360      0.028183      0.000229
    6  H        0.022097     -0.014446     -0.000071
    7  C        0.017646     -0.011434      0.000021
    8  N        0.014755     -0.015372     -0.000009


 ACTIVE CARTESIAN DISPLACEMENT STEP

              1          2          3          4          5          6
          -0.013008   0.054221   0.000281  -0.037674  -0.015040  -0.045376

              7          8          9         10         11         12
           0.007240  -0.000247  -0.061626  -0.022436  -0.000299  -0.025492

             13         14         15         16         17         18
           0.029224   0.000287   0.031181  -0.020871  -0.000135   0.001224
 
 PREDICTED ENERGY CHANGE: -0.000181085
 
 INTERPOLATION DISTANCE: 7.7313736899


 COORDINATES OF OPTIMIZATION STEP 14 IN ANGSTROM

  NO.  ATOM        X              Y              Z        Z-ATOM   MASS   TYPE

    1  N         0.685023       1.687349       0.004700       7    14.007  QM
    2  N         1.783553       1.451339      -0.002966       7    14.007  QM
    3  N        -1.892957      -0.022525      -0.003296       7    14.007  QM
    4  C        -2.714309       0.805046       0.002143       6    12.011  QM
    5  H        -3.443994       1.605569       0.007093       1     1.008  QM
    6  H        -0.165916      -0.960231      -0.005096       1     1.008  QM
    7  C         0.617965      -1.692006      -0.002134       6    12.011  QM
    8  N         1.454122      -2.518813       0.001639       7    14.007  QM


 
 NEW SCF-ENERGY CALCULATED IN 13 CYCLES
 

 TOTAL ENERGY    =       -296.037753070

 ENERGY CHANGE =         -0.000278868
 ENERGY RATIO  =          1.539982614
 TRUST RADIUS  =          0.300000000
 
 BFGS DELTA*GAMMA: 0.190E-03
 
 BFGS DELTA*DE2*DELTA: 0.372E-03
 
 *** ENTERING OPTIMIZATION CYCLE: 15 ***
 

 PROJECTED CARTESIAN GRADIENTS IN A.U.

  NO.  ATOM        X             Y             Z

    1  N       -0.003947     -0.001792      0.000011
    2  N        0.004152     -0.001578     -0.000018
    3  N       -0.002382      0.004494      0.000054
    4  C        0.009173     -0.010557     -0.000049
    5  H        0.000916      0.001100     -0.000003
    6  H        0.011208     -0.006495      0.000043
    7  C       -0.013587      0.013529     -0.000048
    8  N        0.003012     -0.002430      0.000031


 ACTIVE CARTESIAN GRADIENTS

              1          2          3          4          5          6
          -0.004599  -0.001766   0.000019   0.003533  -0.002554  -0.002470

              7          8          9         10         11         12
           0.004763   0.000067   0.013608  -0.007908  -0.000016   0.001118

             13         14         15         16         17         18
          -0.001001  -0.000001   0.012687  -0.007147   0.000040  -0.016685


 FULL LOCAL GRADIENT

              1          2          3          4          5          6
          -0.010069  -0.000126   0.000040   0.006055  -0.002173  -0.002561

              7          8          9         10         11         12
           0.004532   0.000071   0.012489  -0.004387  -0.000028  -0.002357

             13         14         15         16         17         18
           0.002591   0.000001   0.006627  -0.003779   0.000029  -0.019922


 TANGENTIAL LOCAL GRADIENTS IN A.U.

              1          2          3          4          5          6
          -0.000126   0.000040   0.006055  -0.002173  -0.002561   0.004532

              7          8          9         10         11         12
           0.000071   0.012489  -0.004387  -0.000028  -0.002357   0.002591

             13         14         15         16         17
           0.000001   0.006627  -0.003779   0.000029  -0.019922

 COSANG =         0.945200217
 
 RMSQ FORCE :   0.0064675  MAXIMUM :   0.0003000  CONVERGED : NO
 MAX FORCE  :   0.0199223  MAXIMUM :   0.0004500  CONVERGED : NO
 RMSQ FORCE6:   0.0035483  MAXIMUM6:   0.0003000  CONVERGED : NO
 MAX FORCE6 :   0.0110129  MAXIMUM6:   0.0004500  CONVERGED : NO
 RMSQ DR    :   0.0279689  MAXIMUM :   0.0012000  CONVERGED : NO
 MAX DR     :   0.0616265  MAXIMUM :   0.0018000  CONVERGED : NO
 


 HESSIAN EIGENVALUES


                1           2           3           4           5           6
             0.01109     0.07670     0.43884     0.99383     0.99993     1.00000
 


                7           8           9          10          11          12
             1.00000     1.00000     1.00000     1.00000     1.00023     1.00034
 


               13          14          15          16          17
             1.00411     1.06592     2.88851     3.43688     6.34009
 


 LAMBDA FOR LMQA STEP: 0.00

  |TANGENTIAL STEP| =   0.167552  |PARALLEL STEP| =   0.001816


 STEP IN NORMAL COORDINATES

              1          2          3          4          5          6
          -0.020600   0.076130   0.000369  -0.061763  -0.021581  -0.069081

              7          8          9         10         11         12
           0.001476  -0.000356  -0.086595  -0.029234  -0.000409  -0.036444

             13         14         15         16         17         18
           0.032888   0.000384   0.033649  -0.029844  -0.000255   0.003922

 DISPLACEMENT STEP IN ANGSTROM

  NO.  ATOM        X             Y             Z

    1  N       -0.009355      0.035832      0.000170
    2  N       -0.021606     -0.025060     -0.000067
    3  N       -0.019982      0.004314     -0.000180
    4  C       -0.006447      0.017586      0.000005
    5  H        0.010926      0.037589      0.000317
    6  H        0.027629     -0.018482     -0.000128
    7  C        0.029483     -0.014023      0.000050
    8  N        0.019268     -0.023511     -0.000025


 ACTIVE CARTESIAN DISPLACEMENT STEP

              1          2          3          4          5          6
          -0.020600   0.076130   0.000369  -0.061763  -0.021581  -0.069081

              7          8          9         10         11         12
           0.001476  -0.000356  -0.086595  -0.029234  -0.000409  -0.036444

             13         14         15         16         17         18
           0.032888   0.000384   0.033649  -0.029844  -0.000255   0.003922
 
 PREDICTED ENERGY CHANGE: -0.000229641
 
 INTERPOLATION DISTANCE: 7.7313736899


 COORDINATES OF OPTIMIZATION STEP 15 IN ANGSTROM

  NO.  ATOM        X              Y              Z        Z-ATOM   MASS   TYPE

    1  N         0.675668       1.723181       0.004870       7    14.007  QM
    2  N         1.761947       1.426279      -0.003033       7    14.007  QM
    3  N        -1.912938      -0.018211      -0.003476       7    14.007  QM
    4  C        -2.720756       0.822632       0.002148       6    12.011  QM
    5  H        -3.433068       1.643158       0.007410       1     1.008  QM
    6  H        -0.138287      -0.978714      -0.005223       1     1.008  QM
    7  C         0.647449      -1.706029      -0.002083       6    12.011  QM
    8  N         1.473390      -2.542325       0.001614       7    14.007  QM


 
 NEW SCF-ENERGY CALCULATED IN 23 CYCLES
 

 TOTAL ENERGY    =       -296.038099095

 ENERGY CHANGE =         -0.000346026
 ENERGY RATIO  =          1.506811993
 TRUST RADIUS  =          0.300000000
 
 BFGS DELTA*GAMMA: 0.275E-03
 
 BFGS DELTA*DE2*DELTA: 0.483E-03
 
 *** ENTERING OPTIMIZATION CYCLE: 16 ***
 

 PROJECTED CARTESIAN GRADIENTS IN A.U.

  NO.  ATOM        X             Y             Z

    1  N       -0.009997      0.000291      0.000059
    2  N        0.010540     -0.003578     -0.000066
    3  N       -0.003790      0.005998      0.000064
    4  C        0.010401     -0.012827     -0.000065
    5  H       -0.000450      0.003141      0.000014
    6  H        0.011845     -0.007779      0.000043
    7  C       -0.012121      0.013559     -0.000036
    8  N        0.001783     -0.002144      0.000022


 ACTIVE CARTESIAN GRADIENTS

              1          2          3          4          5          6
          -0.011673   0.000889   0.000084   0.008622  -0.004201  -0.004008

              7          8          9         10         11         12
           0.006591   0.000078   0.015200  -0.009791  -0.000037  -0.001143

             13         14         15         16         17         18
          -0.000294   0.000002   0.013095  -0.008750   0.000035  -0.015215


 FULL LOCAL GRADIENT

              1          2          3          4          5          6
          -0.010792   0.005224   0.000131   0.013567  -0.003813  -0.004158

              7          8          9         10         11         12
           0.006096   0.000084   0.014241  -0.005980  -0.000052  -0.004919

             13         14         15         16         17         18
           0.003309   0.000004   0.007163  -0.005401   0.000022  -0.018585


 TANGENTIAL LOCAL GRADIENTS IN A.U.

              1          2          3          4          5          6
           0.005224   0.000131   0.013567  -0.003813  -0.004158   0.006096

              7          8          9         10         11         12
           0.000084   0.014241  -0.005980  -0.000052  -0.004919   0.003309

             13         14         15         16         17
           0.000004   0.007163  -0.005401   0.000022  -0.018585

 COSANG =         0.946919231
 
 RMSQ FORCE :   0.0075924  MAXIMUM :   0.0003000  CONVERGED : NO
 MAX FORCE  :   0.0185853  MAXIMUM :   0.0004500  CONVERGED : NO
 RMSQ FORCE6:   0.0045554  MAXIMUM6:   0.0003000  CONVERGED : NO
 MAX FORCE6 :   0.0098912  MAXIMUM6:   0.0004500  CONVERGED : NO
 RMSQ DR    :   0.0394947  MAXIMUM :   0.0012000  CONVERGED : NO
 MAX DR     :   0.0865951  MAXIMUM :   0.0018000  CONVERGED : NO
 


 HESSIAN EIGENVALUES


                1           2           3           4           5           6
             0.00859     0.07149     0.40606     0.98898     0.99991     1.00000
 


                7           8           9          10          11          12
             1.00000     1.00000     1.00000     1.00000     1.00022     1.00171
 


               13          14          15          16          17
             1.00482     1.06892     3.00321     3.61653     5.04830
 


 LAMBDA FOR LMQA STEP: 0.00

  |TANGENTIAL STEP| =   0.167038  |PARALLEL STEP| =   0.001805


 STEP IN NORMAL COORDINATES

              1          2          3          4          5          6
          -0.020471   0.072331   0.000304  -0.072215  -0.020171  -0.075752

              7          8          9         10         11         12
          -0.009289  -0.000357  -0.083784  -0.024204  -0.000380  -0.036132

             13         14         15         16         17         18
           0.021634   0.000351   0.020495  -0.031207  -0.000328   0.005830

 DISPLACEMENT STEP IN ANGSTROM

  NO.  ATOM        X             Y             Z

    1  N       -0.009278      0.034033      0.000143
    2  N       -0.026388     -0.024649     -0.000042
    3  N       -0.021343      0.000967     -0.000181
    4  C       -0.001290      0.022496      0.000012
    5  H        0.011138      0.033549      0.000301
    6  H        0.022782     -0.016635     -0.000158
    7  C        0.034516     -0.011078      0.000074
    8  N        0.017142     -0.025462     -0.000038


 ACTIVE CARTESIAN DISPLACEMENT STEP

              1          2          3          4          5          6
          -0.020471   0.072331   0.000304  -0.072215  -0.020171  -0.075752

              7          8          9         10         11         12
          -0.009289  -0.000357  -0.083784  -0.024204  -0.000380  -0.036132

             13         14         15         16         17         18
           0.021634   0.000351   0.020495  -0.031207  -0.000328   0.005830
 
 PREDICTED ENERGY CHANGE: -0.000266198
 
 INTERPOLATION DISTANCE: 7.7313736899


 COORDINATES OF OPTIMIZATION STEP 16 IN ANGSTROM

  NO.  ATOM        X              Y              Z        Z-ATOM   MASS   TYPE

    1  N         0.666390       1.757215       0.005013       7    14.007  QM
    2  N         1.735559       1.401630      -0.003075       7    14.007  QM
    3  N        -1.934281      -0.017244      -0.003657       7    14.007  QM
    4  C        -2.722046       0.845128       0.002160       6    12.011  QM
    5  H        -3.421930       1.676708       0.007711       1     1.008  QM
    6  H        -0.115504      -0.995349      -0.005382       1     1.008  QM
    7  C         0.681964      -1.717106      -0.002009       6    12.011  QM
    8  N         1.490532      -2.567787       0.001576       7    14.007  QM


 
 NEW SCF-ENERGY CALCULATED IN 14 CYCLES
 

 TOTAL ENERGY    =       -296.038484235

 ENERGY CHANGE =         -0.000385139
 ENERGY RATIO  =          1.446817623
 TRUST RADIUS  =          0.300000000
 
 BFGS DELTA*GAMMA: 0.322E-03
 
 BFGS DELTA*DE2*DELTA: 0.550E-03
 
 *** ENTERING OPTIMIZATION CYCLE: 17 ***
 

 PROJECTED CARTESIAN GRADIENTS IN A.U.

  NO.  ATOM        X             Y             Z

    1  N       -0.011445      0.001618      0.000073
    2  N        0.011589     -0.004538     -0.000080
    3  N       -0.002412      0.003833      0.000047
    4  C        0.007364     -0.009313     -0.000052
    5  H       -0.000789      0.003201      0.000021
    6  H        0.008456     -0.005858      0.000024
    7  C       -0.004842      0.008788     -0.000001
    8  N       -0.002124      0.000284     -0.000004


 ACTIVE CARTESIAN GRADIENTS

              1          2          3          4          5          6
          -0.013389   0.002444   0.000103   0.009182  -0.004736  -0.002575

              7          8          9         10         11         12
           0.004018   0.000056   0.010743  -0.008270  -0.000039  -0.002177

             13         14         15         16         17         18
          -0.001098  -0.000003   0.008699  -0.007477   0.000010  -0.005987


 FULL LOCAL GRADIENT

              1          2          3          4          5          6
          -0.009783   0.007799   0.000154   0.014446  -0.004165  -0.002830

              7          8          9         10         11         12
           0.004367   0.000058   0.009336  -0.004963  -0.000052  -0.005401

             13         14         15         16         17         18
           0.001916  -0.000000   0.004023  -0.004964  -0.000000  -0.008765


 TANGENTIAL LOCAL GRADIENTS IN A.U.

              1          2          3          4          5          6
           0.007799   0.000154   0.014446  -0.004165  -0.002830   0.004367

              7          8          9         10         11         12
           0.000058   0.009336  -0.004963  -0.000052  -0.005401   0.001916

             13         14         15         16         17
          -0.000000   0.004023  -0.004964  -0.000000  -0.008765

 COSANG =         0.938285000
 
 RMSQ FORCE :   0.0058220  MAXIMUM :   0.0003000  CONVERGED : NO
 MAX FORCE  :   0.0144456  MAXIMUM :   0.0004500  CONVERGED : NO
 RMSQ FORCE6:   0.0025718  MAXIMUM6:   0.0003000  CONVERGED : NO
 MAX FORCE6 :   0.0057970  MAXIMUM6:   0.0004500  CONVERGED : NO
 RMSQ DR    :   0.0393736  MAXIMUM :   0.0012000  CONVERGED : NO
 MAX DR     :   0.0837843  MAXIMUM :   0.0018000  CONVERGED : NO
 


 HESSIAN EIGENVALUES


                1           2           3           4           5           6
             0.00904     0.07205     0.35020     0.95433     0.99926     0.99996
 


                7           8           9          10          11          12
             1.00000     1.00000     1.00000     1.00000     1.00000     1.00022
 


               13          14          15          16          17
             1.00514     1.03786     2.57793     3.52183     4.41626
 


 LAMBDA FOR LMQA STEP: 0.00

  |TANGENTIAL STEP| =   0.086575  |PARALLEL STEP| =   0.000485


 STEP IN NORMAL COORDINATES

              1          2          3          4          5          6
          -0.009530   0.033516   0.000083  -0.047339  -0.008010  -0.041101

              7          8          9         10         11         12
          -0.010117  -0.000191  -0.041759  -0.010925  -0.000149  -0.014129

             13         14         15         16         17         18
           0.006879   0.000177   0.003251  -0.007036  -0.000183   0.003762

 DISPLACEMENT STEP IN ANGSTROM

  NO.  ATOM        X             Y             Z

    1  N       -0.004311      0.015774      0.000043
    2  N       -0.018326     -0.011843      0.000008
    3  N       -0.010442     -0.000827     -0.000096
    4  C        0.002517      0.014219      0.000020
    5  H        0.008144      0.015182      0.000134
    6  H        0.008579     -0.003272     -0.000097
    7  C        0.018761     -0.006330      0.000031
    8  N        0.008888     -0.013603     -0.000012


 ACTIVE CARTESIAN DISPLACEMENT STEP

              1          2          3          4          5          6
          -0.009530   0.033516   0.000083  -0.047339  -0.008010  -0.041101

              7          8          9         10         11         12
          -0.010117  -0.000191  -0.041759  -0.010925  -0.000149  -0.014129

             13         14         15         16         17         18
           0.006879   0.000177   0.003251  -0.007036  -0.000183   0.003762
 
 PREDICTED ENERGY CHANGE: -0.000199342
 
 INTERPOLATION DISTANCE: 7.7313736899


 COORDINATES OF OPTIMIZATION STEP 17 IN ANGSTROM

  NO.  ATOM        X              Y              Z        Z-ATOM   MASS   TYPE

    1  N         0.662079       1.772988       0.005057       7    14.007  QM
    2  N         1.717233       1.389787      -0.003067       7    14.007  QM
    3  N        -1.944723      -0.018071      -0.003753       7    14.007  QM
    4  C        -2.719529       0.859347       0.002179       6    12.011  QM
    5  H        -3.413786       1.691889       0.007845       1     1.008  QM
    6  H        -0.106925      -0.998620      -0.005479       1     1.008  QM
    7  C         0.700725      -1.723437      -0.001978       6    12.011  QM
    8  N         1.499420      -2.581391       0.001564       7    14.007  QM


 
 NEW SCF-ENERGY CALCULATED IN 10 CYCLES
 

 TOTAL ENERGY    =       -296.038721276

 ENERGY CHANGE =         -0.000237041
 ENERGY RATIO  =          1.189120965
 TRUST RADIUS  =          0.300000000
 
 BFGS DELTA*GAMMA: 0.320E-03
 
 BFGS DELTA*DE2*DELTA: 0.399E-03
 
 *** ENTERING OPTIMIZATION CYCLE: 18 ***
 

 PROJECTED CARTESIAN GRADIENTS IN A.U.

  NO.  ATOM        X             Y             Z

    1  N       -0.001270     -0.001531     -0.000006
    2  N        0.000630     -0.000856     -0.000001
    3  N        0.000259      0.000006      0.000016
    4  C        0.002145     -0.002616     -0.000016
    5  H        0.000223      0.001456      0.000011
    6  H        0.002970     -0.001407     -0.000003
    7  C        0.003186      0.001983      0.000033
    8  N       -0.005412      0.002955     -0.000026


 ACTIVE CARTESIAN GRADIENTS

              1          2          3          4          5          6
          -0.001488  -0.001626  -0.000005   0.000330  -0.001388   0.000217

              7          8          9         10         11         12
          -0.000570   0.000019   0.003076  -0.004508  -0.000018  -0.001323

             13         14         15         16         17         18
          -0.002567  -0.000009   0.002061  -0.003431  -0.000018   0.004503


 FULL LOCAL GRADIENT

              1          2          3          4          5          6
          -0.006597  -0.000818   0.000004   0.001765  -0.000747  -0.000003

              7          8          9         10         11         12
           0.000525   0.000015   0.001566  -0.002639  -0.000025  -0.003137

             13         14         15         16         17         18
          -0.000710  -0.000008  -0.000563  -0.002219  -0.000022   0.002923


 TANGENTIAL LOCAL GRADIENTS IN A.U.

              1          2          3          4          5          6
          -0.000818   0.000004   0.001765  -0.000747  -0.000003   0.000525

              7          8          9         10         11         12
           0.000015   0.001566  -0.002639  -0.000025  -0.003137  -0.000710

             13         14         15         16         17
          -0.000008  -0.000563  -0.002219  -0.000022   0.002923

 COSANG =         0.343571536
 
 RMSQ FORCE :   0.0014984  MAXIMUM :   0.0003000  CONVERGED : NO
 MAX FORCE  :   0.0031370  MAXIMUM :   0.0004500  CONVERGED : NO
 RMSQ FORCE6:   0.0042292  MAXIMUM6:   0.0003000  CONVERGED : NO
 MAX FORCE6 :   0.0128704  MAXIMUM6:   0.0004500  CONVERGED : NO
 RMSQ DR    :   0.0204063  MAXIMUM :   0.0012000  CONVERGED : NO
 MAX DR     :   0.0473390  MAXIMUM :   0.0018000  CONVERGED : NO
 


 HESSIAN EIGENVALUES


                1           2           3           4           5           6
             0.00747     0.07893     0.33824     0.85351     0.99919     1.00000
 


                7           8           9          10          11          12
             1.00000     1.00000     1.00000     1.00000     1.00019     1.00154
 


               13          14          15          16          17
             1.01783     1.02189     2.82744     3.40963     4.56126
 


 LAMBDA FOR LMQA STEP: 0.00

  |TANGENTIAL STEP| =   0.087720  |PARALLEL STEP| =   0.000498


 STEP IN NORMAL COORDINATES

              1          2          3          4          5          6
          -0.012474   0.038569   0.000135  -0.041892  -0.011737  -0.030735

              7          8          9         10         11         12
           0.000548  -0.000196  -0.044079  -0.020371  -0.000137  -0.007660

             13         14         15         16         17         18
           0.019255   0.000232   0.019761   0.005850  -0.000066   0.001444

 DISPLACEMENT STEP IN ANGSTROM

  NO.  ATOM        X             Y             Z

    1  N       -0.005637      0.018119      0.000065
    2  N       -0.015400     -0.013742     -0.000011
    3  N       -0.006464      0.002936     -0.000096
    4  C       -0.002000      0.008673      0.000025
    5  H        0.012295      0.019505      0.000134
    6  H        0.014636      0.000053     -0.000061
    7  C        0.010922     -0.011133     -0.000022
    8  N        0.012014     -0.010281      0.000019


 ACTIVE CARTESIAN DISPLACEMENT STEP

              1          2          3          4          5          6
          -0.012474   0.038569   0.000135  -0.041892  -0.011737  -0.030735

              7          8          9         10         11         12
           0.000548  -0.000196  -0.044079  -0.020371  -0.000137  -0.007660

             13         14         15         16         17         18
           0.019255   0.000232   0.019761   0.005850  -0.000066   0.001444
 
 PREDICTED ENERGY CHANGE: -0.000049976
 
 INTERPOLATION DISTANCE: 7.7313736899


 COORDINATES OF OPTIMIZATION STEP 18 IN ANGSTROM

  NO.  ATOM        X              Y              Z        Z-ATOM   MASS   TYPE

    1  N         0.656442       1.791107       0.005122       7    14.007  QM
    2  N         1.701834       1.376045      -0.003077       7    14.007  QM
    3  N        -1.951187      -0.015135      -0.003849       7    14.007  QM
    4  C        -2.721529       0.868020       0.002204       6    12.011  QM
    5  H        -3.401491       1.711395       0.007979       1     1.008  QM
    6  H        -0.092289      -0.998567      -0.005539       1     1.008  QM
    7  C         0.711647      -1.734570      -0.002000       6    12.011  QM
    8  N         1.511435      -2.591671       0.001583       7    14.007  QM


 
 NEW SCF-ENERGY CALCULATED IN 13 CYCLES
 

 TOTAL ENERGY    =       -296.038690297

 ENERGY CHANGE =          0.000030979
 ENERGY RATIO  =         -0.619874112
 TRUST RADIUS  =          0.240000000
 
 BFGS DELTA*GAMMA: 0.106E-03
 
 BFGS DELTA*DE2*DELTA: 0.109E-03
 
 *** ENTERING OPTIMIZATION CYCLE: 19 ***
 

 PROJECTED CARTESIAN GRADIENTS IN A.U.

  NO.  ATOM        X             Y             Z

    1  N       -0.006674      0.000924      0.000037
    2  N        0.005879     -0.002852     -0.000044
    3  N        0.001889     -0.001520     -0.000001
    4  C       -0.000896      0.000194      0.000002
    5  H        0.000798      0.001337      0.000008
    6  H        0.000596      0.001318     -0.000016
    7  C        0.005173     -0.000698      0.000041
    8  N       -0.005429      0.003201     -0.000030


 ACTIVE CARTESIAN GRADIENTS

              1          2          3          4          5          6
          -0.007823   0.001404   0.000053   0.004276  -0.002792   0.002051

              7          8          9         10         11         12
          -0.002262  -0.000006  -0.000908  -0.003089  -0.000012  -0.000986

             13         14         15         16         17         18
          -0.002387  -0.000012  -0.000646  -0.000512  -0.000030   0.007070


 FULL LOCAL GRADIENT

              1          2          3          4          5          6
          -0.004339   0.004810   0.000082   0.007573  -0.002043   0.001713

              7          8          9         10         11         12
          -0.000313  -0.000014  -0.002672  -0.001819  -0.000017  -0.002225

             13         14         15         16         17         18
          -0.001062  -0.000010  -0.002268   0.000084  -0.000032   0.006171


 TANGENTIAL LOCAL GRADIENTS IN A.U.

              1          2          3          4          5          6
           0.004810   0.000082   0.007573  -0.002043   0.001713  -0.000313

              7          8          9         10         11         12
          -0.000014  -0.002672  -0.001819  -0.000017  -0.002225  -0.001062

             13         14         15         16         17
          -0.000010  -0.002268   0.000084  -0.000032   0.006171

 COSANG =         0.510129019
 
 RMSQ FORCE :   0.0029453  MAXIMUM :   0.0003000  CONVERGED : NO
 MAX FORCE  :   0.0075732  MAXIMUM :   0.0004500  CONVERGED : NO
 RMSQ FORCE6:   0.0030312  MAXIMUM6:   0.0003000  CONVERGED : NO
 MAX FORCE6 :   0.0088644  MAXIMUM6:   0.0004500  CONVERGED : NO
 RMSQ DR    :   0.0206762  MAXIMUM :   0.0012000  CONVERGED : NO
 MAX DR     :   0.0440795  MAXIMUM :   0.0018000  CONVERGED : NO
 


 HESSIAN EIGENVALUES


                1           2           3           4           5           6
             0.00810     0.07299     0.34098     0.70255     0.99880     1.00000
 


                7           8           9          10          11          12
             1.00000     1.00000     1.00000     1.00000     1.00024     1.00115
 


               13          14          15          16          17
             1.02009     1.02814     3.15476     3.31891     5.16679
 


 LAMBDA FOR LMQA STEP: 0.00

  |TANGENTIAL STEP| =   0.018437  |PARALLEL STEP| =   0.000022


 STEP IN NORMAL COORDINATES

              1          2          3          4          5          6
          -0.000311   0.006470   0.000004  -0.010057  -0.000282  -0.005216

              7          8          9         10         11         12
           0.001247  -0.000037  -0.007174  -0.001425   0.000009   0.003383

             13         14         15         16         17         18
           0.005691   0.000060   0.006379   0.005453   0.000041  -0.000466

 DISPLACEMENT STEP IN ANGSTROM

  NO.  ATOM        X             Y             Z

    1  N       -0.000140      0.003081      0.000004
    2  N       -0.004188     -0.001697      0.000009
    3  N       -0.000780      0.001015     -0.000018
    4  C        0.000087      0.001733      0.000012
    5  H        0.003680      0.002298      0.000010
    6  H        0.003140      0.001001      0.000003
    7  C       -0.000425     -0.004074     -0.000031
    8  N        0.003591     -0.001117      0.000020


 ACTIVE CARTESIAN DISPLACEMENT STEP

              1          2          3          4          5          6
          -0.000311   0.006470   0.000004  -0.010057  -0.000282  -0.005216

              7          8          9         10         11         12
           0.001247  -0.000037  -0.007174  -0.001425   0.000009   0.003383

             13         14         15         16         17         18
           0.005691   0.000060   0.006379   0.005453   0.000041  -0.000466
 
 PREDICTED ENERGY CHANGE: -0.000030196
 
 INTERPOLATION DISTANCE: 7.7313736899


 COORDINATES OF OPTIMIZATION STEP 19 IN ANGSTROM

  NO.  ATOM        X              Y              Z        Z-ATOM   MASS   TYPE

    1  N         0.656301       1.794188       0.005126       7    14.007  QM
    2  N         1.697646       1.374348      -0.003069       7    14.007  QM
    3  N        -1.951967      -0.014120      -0.003867       7    14.007  QM
    4  C        -2.721441       0.869753       0.002215       6    12.011  QM
    5  H        -3.397812       1.713693       0.007988       1     1.008  QM
    6  H        -0.089149      -0.997566      -0.005537       1     1.008  QM
    7  C         0.711222      -1.738644      -0.002031       6    12.011  QM
    8  N         1.515026      -2.592788       0.001603       7    14.007  QM


 
 NEW SCF-ENERGY CALCULATED IN 14 CYCLES
 

 TOTAL ENERGY    =       -296.038729318

 ENERGY CHANGE =         -0.000039021
 ENERGY RATIO  =          1.292259313
 TRUST RADIUS  =          0.240000000
 
 BFGS DELTA*GAMMA: 0.339E-04
 
 BFGS DELTA*DE2*DELTA: 0.605E-04
 
 *** ENTERING OPTIMIZATION CYCLE: 20 ***
 

 PROJECTED CARTESIAN GRADIENTS IN A.U.

  NO.  ATOM        X             Y             Z

    1  N       -0.001726     -0.001015     -0.000002
    2  N        0.000973     -0.000896     -0.000005
    3  N        0.001641     -0.001237     -0.000001
    4  C       -0.001490      0.000717      0.000005
    5  H        0.001684      0.000300     -0.000000
    6  H        0.000401      0.001955     -0.000016
    7  C        0.004480     -0.000612      0.000034
    8  N       -0.004217      0.002446     -0.000024


 ACTIVE CARTESIAN GRADIENTS

              1          2          3          4          5          6
          -0.002023  -0.001027  -0.000000   0.000520  -0.001217   0.001773

              7          8          9         10         11         12
          -0.001923  -0.000005  -0.001804  -0.002391  -0.000002   0.000220

             13         14         15         16         17         18
          -0.002678  -0.000012  -0.000806   0.000386  -0.000027   0.005753


 FULL LOCAL GRADIENT

              1          2          3          4          5          6
          -0.003319   0.000014   0.000010   0.002041  -0.000577   0.001521

              7          8          9         10         11         12
          -0.000424  -0.000011  -0.002987  -0.001682  -0.000006  -0.000598

             13         14         15         16         17         18
          -0.001619  -0.000011  -0.002145   0.000843  -0.000028   0.005077


 TANGENTIAL LOCAL GRADIENTS IN A.U.

              1          2          3          4          5          6
           0.000014   0.000010   0.002041  -0.000577   0.001521  -0.000424

              7          8          9         10         11         12
          -0.000011  -0.002987  -0.001682  -0.000006  -0.000598  -0.001619

             13         14         15         16         17
          -0.000011  -0.002145   0.000843  -0.000028   0.005077

 COSANG =         0.790964661
 
 RMSQ FORCE :   0.0017626  MAXIMUM :   0.0003000  CONVERGED : NO
 MAX FORCE  :   0.0050769  MAXIMUM :   0.0004500  CONVERGED : NO
 RMSQ FORCE6:   0.0038489  MAXIMUM6:   0.0003000  CONVERGED : NO
 MAX FORCE6 :   0.0100063  MAXIMUM6:   0.0004500  CONVERGED : NO
 RMSQ DR    :   0.0043456  MAXIMUM :   0.0012000  CONVERGED : NO
 MAX DR     :   0.0100566  MAXIMUM :   0.0018000  CONVERGED : NO
 


 HESSIAN EIGENVALUES


                1           2           3           4           5           6
             0.00687     0.07685     0.35261     0.42639     0.99584     1.00000
 


                7           8           9          10          11          12
             1.00000     1.00000     1.00000     1.00000     1.00025     1.00133
 


               13          14          15          16          17
             1.02487     1.09407     3.20675     3.90364     4.07692
 


 LAMBDA FOR LMQA STEP: 0.00

  |TANGENTIAL STEP| =   0.057449  |PARALLEL STEP| =   0.000213


 STEP IN NORMAL COORDINATES

              1          2          3          4          5          6
          -0.004516   0.026159   0.000091  -0.028412  -0.004639  -0.023501

              7          8          9         10         11         12
          -0.000056  -0.000127  -0.025901  -0.004063  -0.000055  -0.001481

             13         14         15         16         17         18
           0.014560   0.000172   0.017570  -0.002076   0.000032  -0.000311

 DISPLACEMENT STEP IN ANGSTROM

  NO.  ATOM        X             Y             Z

    1  N       -0.002038      0.012382      0.000045
    2  N       -0.011078     -0.007618     -0.000001
    3  N       -0.005831      0.001494     -0.000064
    4  C        0.000469      0.007276      0.000019
    5  H        0.007178      0.009431      0.000073
    6  H        0.010553     -0.004668     -0.000013
    7  C        0.004976     -0.008721     -0.000046
    8  N        0.009149     -0.006198      0.000029


 ACTIVE CARTESIAN DISPLACEMENT STEP

              1          2          3          4          5          6
          -0.004516   0.026159   0.000091  -0.028412  -0.004639  -0.023501

              7          8          9         10         11         12
          -0.000056  -0.000127  -0.025901  -0.004063  -0.000055  -0.001481

             13         14         15         16         17         18
           0.014560   0.000172   0.017570  -0.002076   0.000032  -0.000311
 
 PREDICTED ENERGY CHANGE: -0.000033174
 
 INTERPOLATION DISTANCE: 7.7313736899


 COORDINATES OF OPTIMIZATION STEP 20 IN ANGSTROM

  NO.  ATOM        X              Y              Z        Z-ATOM   MASS   TYPE

    1  N         0.654263       1.806570       0.005171       7    14.007  QM
    2  N         1.686568       1.366730      -0.003070       7    14.007  QM
    3  N        -1.957797      -0.012626      -0.003931       7    14.007  QM
    4  C        -2.720972       0.877029       0.002235       6    12.011  QM
    5  H        -3.390633       1.723124       0.008061       1     1.008  QM
    6  H        -0.078595      -1.002234      -0.005550       1     1.008  QM
    7  C         0.716198      -1.747365      -0.002077       6    12.011  QM
    8  N         1.524175      -2.598986       0.001632       7    14.007  QM


 
 NEW SCF-ENERGY CALCULATED IN 10 CYCLES
 

 TOTAL ENERGY    =       -296.038776964

 ENERGY CHANGE =         -0.000047646
 ENERGY RATIO  =          1.436236045
 TRUST RADIUS  =          0.240000000
 
 BFGS DELTA*GAMMA: 0.339E-04
 
 BFGS DELTA*DE2*DELTA: 0.698E-04
 
 *** ENTERING OPTIMIZATION CYCLE: 21 ***
 

 PROJECTED CARTESIAN GRADIENTS IN A.U.

  NO.  ATOM        X             Y             Z

    1  N        0.000143     -0.001804     -0.000016
    2  N       -0.000693     -0.000248      0.000010
    3  N        0.002111     -0.002106     -0.000009
    4  C       -0.003031      0.002520      0.000017
    5  H        0.002834     -0.001300     -0.000011
    6  H        0.001266      0.001578     -0.000010
    7  C        0.002199      0.001132      0.000019
    8  N       -0.001889      0.000701     -0.000013


 ACTIVE CARTESIAN GRADIENTS

              1          2          3          4          5          6
           0.000167  -0.002008  -0.000020  -0.000669  -0.000792   0.002432

              7          8          9         10         11         12
          -0.002932  -0.000014  -0.003759  -0.000915   0.000011   0.001935

             13         14         15         16         17         18
          -0.003272  -0.000014   0.000226   0.000323  -0.000018   0.001737


 FULL LOCAL GRADIENT

              1          2          3          4          5          6
          -0.002613  -0.001850  -0.000016   0.000141  -0.000237   0.002199

              7          8          9         10         11         12
          -0.001308  -0.000022  -0.004864  -0.000704   0.000010   0.001514

             13         14         15         16         17         18
          -0.002384  -0.000012  -0.001127   0.000853  -0.000020   0.001110


 TANGENTIAL LOCAL GRADIENTS IN A.U.

              1          2          3          4          5          6
          -0.001850  -0.000016   0.000141  -0.000237   0.002199  -0.001308

              7          8          9         10         11         12
          -0.000022  -0.004864  -0.000704   0.000010   0.001514  -0.002384

             13         14         15         16         17
          -0.000012  -0.001127   0.000853  -0.000020   0.001110

 COSANG =         0.648132117
 
 RMSQ FORCE :   0.0016344  MAXIMUM :   0.0003000  CONVERGED : NO
 MAX FORCE  :   0.0048642  MAXIMUM :   0.0004500  CONVERGED : NO
 RMSQ FORCE6:   0.0033102  MAXIMUM6:   0.0003000  CONVERGED : NO
 MAX FORCE6 :   0.0076216  MAXIMUM6:   0.0004500  CONVERGED : NO
 RMSQ DR    :   0.0135410  MAXIMUM :   0.0012000  CONVERGED : NO
 MAX DR     :   0.0284117  MAXIMUM :   0.0018000  CONVERGED : NO
 


 HESSIAN EIGENVALUES


                1           2           3           4           5           6
             0.00475     0.07714     0.23891     0.39879     0.99329     1.00000
 


                7           8           9          10          11          12
             1.00000     1.00000     1.00000     1.00000     1.00025     1.00105
 


               13          14          15          16          17
             1.03152     1.13037     3.54369     3.71957     4.28922
 


 LAMBDA FOR LMQA STEP: 0.00

  |TANGENTIAL STEP| =   0.084220  |PARALLEL STEP| =   0.000459


 STEP IN NORMAL COORDINATES

              1          2          3          4          5          6
          -0.006985   0.039875   0.000149  -0.041650  -0.006546  -0.034927

              7          8          9         10         11         12
          -0.000648  -0.000178  -0.034363  -0.005065  -0.000094  -0.004268

             13         14         15         16         17         18
           0.023009   0.000260   0.025893  -0.005594   0.000055   0.000767

 DISPLACEMENT STEP IN ANGSTROM

  NO.  ATOM        X             Y             Z

    1  N       -0.003150      0.018873      0.000073
    2  N       -0.016164     -0.011229     -0.000006
    3  N       -0.008696      0.001871     -0.000092
    4  C        0.002276      0.010236      0.000022
    5  H        0.009033      0.014321      0.000114
    6  H        0.015171     -0.008338     -0.000015
    7  C        0.007170     -0.013057     -0.000067
    8  N        0.012771     -0.008507      0.000041


 ACTIVE CARTESIAN DISPLACEMENT STEP

              1          2          3          4          5          6
          -0.006985   0.039875   0.000149  -0.041650  -0.006546  -0.034927

              7          8          9         10         11         12
          -0.000648  -0.000178  -0.034363  -0.005065  -0.000094  -0.004268

             13         14         15         16         17         18
           0.023009   0.000260   0.025893  -0.005594   0.000055   0.000767
 
 PREDICTED ENERGY CHANGE: -0.000035942
 
 INTERPOLATION DISTANCE: 7.7313736899


 COORDINATES OF OPTIMIZATION STEP 21 IN ANGSTROM

  NO.  ATOM        X              Y              Z        Z-ATOM   MASS   TYPE

    1  N         0.651113       1.825443       0.005243       7    14.007  QM
    2  N         1.670403       1.355501      -0.003076       7    14.007  QM
    3  N        -1.966494      -0.010756      -0.004023       7    14.007  QM
    4  C        -2.718696       0.887266       0.002257       6    12.011  QM
    5  H        -3.381600       1.737444       0.008175       1     1.008  QM
    6  H        -0.063424      -1.010572      -0.005565       1     1.008  QM
    7  C         0.723368      -1.760422      -0.002144       6    12.011  QM
    8  N         1.536945      -2.607492       0.001673       7    14.007  QM


 
 NEW SCF-ENERGY CALCULATED IN 13 CYCLES
 

 TOTAL ENERGY    =       -296.038825819

 ENERGY CHANGE =         -0.000048855
 ENERGY RATIO  =          1.359270015
 TRUST RADIUS  =          0.240000000
 
 BFGS DELTA*GAMMA: 0.427E-04
 
 BFGS DELTA*DE2*DELTA: 0.792E-04
 
 *** ENTERING OPTIMIZATION CYCLE: 22 ***
 

 PROJECTED CARTESIAN GRADIENTS IN A.U.

  NO.  ATOM        X             Y             Z

    1  N       -0.000464     -0.001518     -0.000009
    2  N        0.000198     -0.000675      0.000005
    3  N        0.000577     -0.000733     -0.000000
    4  C       -0.001816      0.001304      0.000009
    5  H        0.003190     -0.002063     -0.000016
    6  H        0.002797      0.000679     -0.000000
    7  C        0.000071      0.002379      0.000003
    8  N       -0.000301     -0.000113     -0.000002


 ACTIVE CARTESIAN GRADIENTS

              1          2          3          4          5          6
          -0.000545  -0.001656  -0.000011   0.000137  -0.001256   0.000741

              7          8          9         10         11         12
          -0.001333  -0.000002  -0.002322  -0.000949   0.000013   0.002755

             13         14         15         16         17         18
          -0.003289  -0.000011   0.002094  -0.000199  -0.000004  -0.001137


 FULL LOCAL GRADIENT

              1          2          3          4          5          6
          -0.003066  -0.001177  -0.000004   0.001034  -0.000765   0.000514

              7          8          9         10         11         12
          -0.000208  -0.000006  -0.002998  -0.000794   0.000013   0.002307

             13         14         15         16         17         18
          -0.002292  -0.000009   0.000388   0.000599  -0.000007  -0.001980


 TANGENTIAL LOCAL GRADIENTS IN A.U.

              1          2          3          4          5          6
          -0.001177  -0.000004   0.001034  -0.000765   0.000514  -0.000208

              7          8          9         10         11         12
          -0.000006  -0.002998  -0.000794   0.000013   0.002307  -0.002292

             13         14         15         16         17
          -0.000009   0.000388   0.000599  -0.000007  -0.001980

 COSANG =         0.726278307
 
 RMSQ FORCE :   0.0012827  MAXIMUM :   0.0003000  CONVERGED : NO
 MAX FORCE  :   0.0029980  MAXIMUM :   0.0004500  CONVERGED : NO
 RMSQ FORCE6:   0.0021804  MAXIMUM6:   0.0003000  CONVERGED : NO
 MAX FORCE6 :   0.0056534  MAXIMUM6:   0.0004500  CONVERGED : NO
 RMSQ DR    :   0.0198511  MAXIMUM :   0.0012000  CONVERGED : NO
 MAX DR     :   0.0416504  MAXIMUM :   0.0018000  CONVERGED : NO
 


 HESSIAN EIGENVALUES


                1           2           3           4           5           6
             0.00367     0.07948     0.17948     0.40298     0.98889     1.00000
 


                7           8           9          10          11          12
             1.00000     1.00000     1.00000     1.00001     1.00021     1.00035
 


               13          14          15          16          17
             1.03720     1.07222     3.54159     3.83535     4.17673
 


 LAMBDA FOR LMQA STEP: 0.00

  |TANGENTIAL STEP| =   0.075956  |PARALLEL STEP| =   0.000373


 STEP IN NORMAL COORDINATES

              1          2          3          4          5          6
          -0.006421   0.036892   0.000140  -0.039810  -0.004332  -0.033142

              7          8          9         10         11         12
          -0.004649  -0.000161  -0.026368  -0.000536  -0.000087  -0.006105

             13         14         15         16         17         18
           0.020470   0.000234   0.019982  -0.009503   0.000045   0.001433

 DISPLACEMENT STEP IN ANGSTROM

  NO.  ATOM        X             Y             Z

    1  N       -0.002893      0.017463      0.000068
    2  N       -0.015542     -0.009687     -0.000004
    3  N       -0.008151      0.000058     -0.000084
    4  C        0.005007      0.010481      0.000018
    5  H        0.006042      0.012156      0.000105
    6  H        0.011794     -0.009590     -0.000015
    7  C        0.007105     -0.011254     -0.000058
    8  N        0.010586     -0.007807      0.000034


 ACTIVE CARTESIAN DISPLACEMENT STEP

              1          2          3          4          5          6
          -0.006421   0.036892   0.000140  -0.039810  -0.004332  -0.033142

              7          8          9         10         11         12
          -0.004649  -0.000161  -0.026368  -0.000536  -0.000087  -0.006105

             13         14         15         16         17         18
           0.020470   0.000234   0.019982  -0.009503   0.000045   0.001433
 
 PREDICTED ENERGY CHANGE: -0.000027228
 
 INTERPOLATION DISTANCE: 7.7313736899


 COORDINATES OF OPTIMIZATION STEP 22 IN ANGSTROM

  NO.  ATOM        X              Y              Z        Z-ATOM   MASS   TYPE

    1  N         0.648221       1.842906       0.005311       7    14.007  QM
    2  N         1.654861       1.345814      -0.003080       7    14.007  QM
    3  N        -1.974645      -0.010698      -0.004107       7    14.007  QM
    4  C        -2.713689       0.897747       0.002275       6    12.011  QM
    5  H        -3.375558       1.749601       0.008280       1     1.008  QM
    6  H        -0.051631      -1.020162      -0.005580       1     1.008  QM
    7  C         0.730472      -1.771676      -0.002202       6    12.011  QM
    8  N         1.547531      -2.615299       0.001707       7    14.007  QM


 
 NEW SCF-ENERGY CALCULATED IN 13 CYCLES
 

 TOTAL ENERGY    =       -296.038857838

 ENERGY CHANGE =         -0.000032019
 ENERGY RATIO  =          1.175983560
 TRUST RADIUS  =          0.240000000
 
 BFGS DELTA*GAMMA: 0.332E-04
 
 BFGS DELTA*DE2*DELTA: 0.581E-04
 
 *** ENTERING OPTIMIZATION CYCLE: 23 ***
 

 PROJECTED CARTESIAN GRADIENTS IN A.U.

  NO.  ATOM        X             Y             Z

    1  N       -0.001068     -0.001159     -0.000003
    2  N        0.000902     -0.001069     -0.000001
    3  N       -0.000350     -0.000329      0.000004
    4  C       -0.000426      0.000520      0.000003
    5  H        0.002589     -0.001941     -0.000014
    6  H        0.004004     -0.000216      0.000009
    7  C       -0.001012      0.002937     -0.000006
    8  N        0.000079     -0.000066      0.000003


 ACTIVE CARTESIAN GRADIENTS

              1          2          3          4          5          6
          -0.001256  -0.001223  -0.000002   0.000713  -0.001612  -0.000317

              7          8          9         10         11         12
          -0.000904   0.000005  -0.000709  -0.001023   0.000011   0.002377

             13         14         15         16         17         18
          -0.002988  -0.000006   0.003568  -0.000904   0.000008  -0.002135


 FULL LOCAL GRADIENT

              1          2          3          4          5          6
          -0.003872  -0.000418   0.000006   0.001722  -0.001130  -0.000554

              7          8          9         10         11         12
           0.000057   0.000001  -0.001496  -0.000567   0.000009   0.001706

             13         14         15         16         17         18
          -0.001830  -0.000005   0.001548   0.000123   0.000004  -0.003222


 TANGENTIAL LOCAL GRADIENTS IN A.U.

              1          2          3          4          5          6
          -0.000418   0.000006   0.001722  -0.001130  -0.000554   0.000057

              7          8          9         10         11         12
           0.000001  -0.001496  -0.000567   0.000009   0.001706  -0.001830

             13         14         15         16         17
          -0.000005   0.001548   0.000123   0.000004  -0.003222

 COSANG =         0.845794929
 
 RMSQ FORCE :   0.0012447  MAXIMUM :   0.0003000  CONVERGED : NO
 MAX FORCE  :   0.0032220  MAXIMUM :   0.0004500  CONVERGED : NO
 RMSQ FORCE6:   0.0008219  MAXIMUM6:   0.0003000  CONVERGED : NO
 MAX FORCE6 :   0.0022418  MAXIMUM6:   0.0004500  CONVERGED : NO
 RMSQ DR    :   0.0179033  MAXIMUM :   0.0012000  CONVERGED : NO
 MAX DR     :   0.0398102  MAXIMUM :   0.0018000  CONVERGED : NO
 


 HESSIAN EIGENVALUES


                1           2           3           4           5           6
             0.00385     0.07536     0.13314     0.40526     0.85869     0.99999
 


                7           8           9          10          11          12
             1.00000     1.00000     1.00000     1.00000     1.00025     1.00191
 


               13          14          15          16          17
             1.01764     1.04383     3.39777     3.91133     4.21023
 


 LAMBDA FOR LMQA STEP: 0.00

  |TANGENTIAL STEP| =   0.042049  |PARALLEL STEP| =   0.000114


 STEP IN NORMAL COORDINATES

              1          2          3          4          5          6
          -0.003214   0.021311   0.000079  -0.024463   0.000577  -0.017513

              7          8          9         10         11         12
          -0.005315  -0.000084  -0.007097   0.004651  -0.000033  -0.003016

             13         14         15         16         17         18
           0.013526   0.000136   0.008041  -0.006285   0.000051   0.001274

 DISPLACEMENT STEP IN ANGSTROM

  NO.  ATOM        X             Y             Z

    1  N       -0.001446      0.010100      0.000039
    2  N       -0.009708     -0.004320      0.000001
    3  N       -0.003692     -0.001205     -0.000045
    4  C        0.006249      0.006172      0.000010
    5  H        0.001559      0.005496      0.000051
    6  H        0.003885     -0.006453     -0.000002
    7  C        0.002402     -0.007034     -0.000045
    8  N        0.005375     -0.003520      0.000025


 ACTIVE CARTESIAN DISPLACEMENT STEP

              1          2          3          4          5          6
          -0.003214   0.021311   0.000079  -0.024463   0.000577  -0.017513

              7          8          9         10         11         12
          -0.005315  -0.000084  -0.007097   0.004651  -0.000033  -0.003016

             13         14         15         16         17         18
           0.013526   0.000136   0.008041  -0.006285   0.000051   0.001274
 
 PREDICTED ENERGY CHANGE: -0.000022753
 
 INTERPOLATION DISTANCE: 7.7313736899


 COORDINATES OF OPTIMIZATION STEP 23 IN ANGSTROM

  NO.  ATOM        X              Y              Z        Z-ATOM   MASS   TYPE

    1  N         0.646774       1.853006       0.005350       7    14.007  QM
    2  N         1.645153       1.341494      -0.003079       7    14.007  QM
    3  N        -1.978337      -0.011903      -0.004152       7    14.007  QM
    4  C        -2.707440       0.903918       0.002284       6    12.011  QM
    5  H        -3.373999       1.755097       0.008330       1     1.008  QM
    6  H        -0.047745      -1.026615      -0.005582       1     1.008  QM
    7  C         0.732875      -1.778710      -0.002248       6    12.011  QM
    8  N         1.552906      -2.618820       0.001732       7    14.007  QM


 
 NEW SCF-ENERGY CALCULATED IN 10 CYCLES
 

 TOTAL ENERGY    =       -296.038884447

 ENERGY CHANGE =         -0.000026609
 ENERGY RATIO  =          1.169451348
 TRUST RADIUS  =          0.240000000
 
 BFGS DELTA*GAMMA: 0.308E-04
 
 BFGS DELTA*DE2*DELTA: 0.459E-04
 
 *** ENTERING OPTIMIZATION CYCLE: 24 ***
 

 PROJECTED CARTESIAN GRADIENTS IN A.U.

  NO.  ATOM        X             Y             Z

    1  N        0.001066     -0.002144     -0.000020
    2  N       -0.001340      0.000085      0.000018
    3  N       -0.001812      0.000806      0.000015
    4  C        0.002173     -0.001487     -0.000011
    5  H        0.001170     -0.000776     -0.000004
    6  H        0.004364     -0.000405      0.000014
    7  C       -0.000861      0.002343     -0.000009
    8  N       -0.000613      0.000777      0.000003


 ACTIVE CARTESIAN GRADIENTS

              1          2          3          4          5          6
           0.001255  -0.002438  -0.000026  -0.001043  -0.000588  -0.002120

              7          8          9         10         11         12
           0.000365   0.000020   0.002290  -0.001942   0.000001   0.000844

             13         14         15         16         17         18
          -0.002170   0.000002   0.004093  -0.001009   0.000015  -0.001003


 FULL LOCAL GRADIENT

              1          2          3          4          5          6
          -0.004447  -0.002736  -0.000025  -0.000598  -0.000121  -0.002280

              7          8          9         10         11         12
           0.000674   0.000019   0.001658  -0.001035  -0.000002  -0.000153

             13         14         15         16         17         18
          -0.000907   0.000003   0.001997   0.000078   0.000011  -0.002202


 TANGENTIAL LOCAL GRADIENTS IN A.U.

              1          2          3          4          5          6
          -0.002736  -0.000025  -0.000598  -0.000121  -0.002280   0.000674

              7          8          9         10         11         12
           0.000019   0.001658  -0.001035  -0.000002  -0.000153  -0.000907

             13         14         15         16         17
           0.000003   0.001997   0.000078   0.000011  -0.002202

 COSANG =         0.421901978
 
 RMSQ FORCE :   0.0012607  MAXIMUM :   0.0003000  CONVERGED : NO
 MAX FORCE  :   0.0027356  MAXIMUM :   0.0004500  CONVERGED : NO
 RMSQ FORCE6:   0.0008038  MAXIMUM6:   0.0003000  CONVERGED : NO
 MAX FORCE6 :   0.0025969  MAXIMUM6:   0.0004500  CONVERGED : NO
 RMSQ DR    :   0.0099110  MAXIMUM :   0.0012000  CONVERGED : NO
 MAX DR     :   0.0244627  MAXIMUM :   0.0018000  CONVERGED : NO
 


 HESSIAN EIGENVALUES


                1           2           3           4           5           6
             0.00322     0.07227     0.12906     0.34695     0.74208     0.99999
 


                7           8           9          10          11          12
             1.00000     1.00000     1.00000     1.00000     1.00025     1.00158
 


               13          14          15          16          17
             1.03968     1.09041     3.53835     4.02051     4.49810
 


 LAMBDA FOR LMQA STEP: 0.00

  |TANGENTIAL STEP| =   0.052620  |PARALLEL STEP| =   0.000179


 STEP IN NORMAL COORDINATES

              1          2          3          4          5          6
          -0.006747   0.027411   0.000101  -0.031714  -0.002158  -0.020644

              7          8          9         10         11         12
          -0.006607  -0.000116  -0.013601   0.000279  -0.000051  -0.003639

             13         14         15         16         17         18
           0.014389   0.000155   0.007460  -0.005373   0.000009   0.001360

 DISPLACEMENT STEP IN ANGSTROM

  NO.  ATOM        X             Y             Z

    1  N       -0.003034      0.012929      0.000049
    2  N       -0.012195     -0.006955     -0.000002
    3  N       -0.003718     -0.001182     -0.000059
    4  C        0.006179      0.007624      0.000016
    5  H        0.004047      0.008209      0.000067
    6  H        0.004674     -0.005701     -0.000022
    7  C        0.004816     -0.007579     -0.000037
    8  N        0.006426     -0.005508      0.000021


 ACTIVE CARTESIAN DISPLACEMENT STEP

              1          2          3          4          5          6
          -0.006747   0.027411   0.000101  -0.031714  -0.002158  -0.020644

              7          8          9         10         11         12
          -0.006607  -0.000116  -0.013601   0.000279  -0.000051  -0.003639

             13         14         15         16         17         18
           0.014389   0.000155   0.007460  -0.005373   0.000009   0.001360
 
 PREDICTED ENERGY CHANGE: -0.000015186
 
 INTERPOLATION DISTANCE: 7.7313736899


 COORDINATES OF OPTIMIZATION STEP 24 IN ANGSTROM

  NO.  ATOM        X              Y              Z        Z-ATOM   MASS   TYPE

    1  N         0.643740       1.865935       0.005398       7    14.007  QM
    2  N         1.632958       1.334539      -0.003082       7    14.007  QM
    3  N        -1.982055      -0.013085      -0.004211       7    14.007  QM
    4  C        -2.701261       0.911543       0.002300       6    12.011  QM
    5  H        -3.369953       1.763306       0.008397       1     1.008  QM
    6  H        -0.043072      -1.032316      -0.005604       1     1.008  QM
    7  C         0.737691      -1.786288      -0.002285       6    12.011  QM
    8  N         1.559332      -2.624327       0.001753       7    14.007  QM


 
 NEW SCF-ENERGY CALCULATED IN 13 CYCLES
 

 TOTAL ENERGY    =       -296.038900172

 ENERGY CHANGE =         -0.000015725
 ENERGY RATIO  =          1.035530299
 TRUST RADIUS  =          0.240000000
 
 BFGS DELTA*GAMMA: 0.285E-04
 
 BFGS DELTA*DE2*DELTA: 0.316E-04
 
 *** ENTERING OPTIMIZATION CYCLE: 25 ***
 

 PROJECTED CARTESIAN GRADIENTS IN A.U.

  NO.  ATOM        X             Y             Z

    1  N       -0.001716     -0.000551      0.000004
    2  N        0.001195     -0.001197     -0.000005
    3  N       -0.001160     -0.000573      0.000005
    4  C        0.002100     -0.000310     -0.000004
    5  H        0.000071      0.000084      0.000004
    6  H        0.003599      0.000432      0.000013
    7  C        0.000296      0.000854     -0.000007
    8  N       -0.001522      0.001679      0.000001


 ACTIVE CARTESIAN GRADIENTS

              1          2          3          4          5          6
          -0.002021  -0.000511   0.000007   0.000756  -0.001462  -0.001476

              7          8          9         10         11         12
          -0.001295   0.000006   0.001903  -0.001339   0.000000  -0.000408

             13         14         15         16         17         18
          -0.001569   0.000007   0.003298  -0.000132   0.000017   0.001243


 FULL LOCAL GRADIENT

              1          2          3          4          5          6
          -0.004230   0.000636   0.000017   0.001938  -0.000898  -0.001732

              7          8          9         10         11         12
          -0.000326   0.000002   0.000483  -0.000099  -0.000005  -0.001516

             13         14         15         16         17         18
          -0.000366   0.000009   0.001448   0.000789   0.000014   0.000177


 TANGENTIAL LOCAL GRADIENTS IN A.U.

              1          2          3          4          5          6
           0.000636   0.000017   0.001938  -0.000898  -0.001732  -0.000326

              7          8          9         10         11         12
           0.000002   0.000483  -0.000099  -0.000005  -0.001516  -0.000366

             13         14         15         16         17
           0.000009   0.001448   0.000789   0.000014   0.000177

 COSANG =         0.260166202
 
 RMSQ FORCE :   0.0008911  MAXIMUM :   0.0003000  CONVERGED : NO
 MAX FORCE  :   0.0019383  MAXIMUM :   0.0004500  CONVERGED : NO
 RMSQ FORCE6:   0.0005876  MAXIMUM6:   0.0003000  CONVERGED : NO
 MAX FORCE6 :   0.0020889  MAXIMUM6:   0.0004500  CONVERGED : NO
 RMSQ DR    :   0.0124028  MAXIMUM :   0.0012000  CONVERGED : NO
 MAX DR     :   0.0317136  MAXIMUM :   0.0018000  CONVERGED : NO
 


 HESSIAN EIGENVALUES


                1           2           3           4           5           6
             0.00562     0.05790     0.09989     0.29579     0.68190     0.99999
 


                7           8           9          10          11          12
             1.00000     1.00000     1.00000     1.00000     1.00022     1.00112
 


               13          14          15          16          17
             1.05568     1.12906     3.56964     3.82573     4.98153
 


 LAMBDA FOR LMQA STEP: 0.00

  |TANGENTIAL STEP| =   0.021645  |PARALLEL STEP| =   0.000030


 STEP IN NORMAL COORDINATES

              1          2          3          4          5          6
           0.000610  -0.001931  -0.000003   0.001358   0.005080   0.007844

              7          8          9         10         11         12
          -0.002578   0.000026   0.014392   0.007738   0.000044   0.003813

             13         14         15         16         17         18
           0.000794  -0.000034  -0.009219  -0.001166   0.000016  -0.000249

 DISPLACEMENT STEP IN ANGSTROM

  NO.  ATOM        X             Y             Z

    1  N        0.000274     -0.000908     -0.000002
    2  N        0.000455      0.002557      0.000001
    3  N        0.003416     -0.001614      0.000013
    4  C        0.004034     -0.001045      0.000000
    5  H       -0.002599     -0.004127     -0.000034
    6  H       -0.006806     -0.000994      0.000006
    7  C       -0.003565      0.000409     -0.000007
    8  N       -0.002057      0.001927      0.000002


 ACTIVE CARTESIAN DISPLACEMENT STEP

              1          2          3          4          5          6
           0.000610  -0.001931  -0.000003   0.001358   0.005080   0.007844

              7          8          9         10         11         12
          -0.002578   0.000026   0.014392   0.007738   0.000044   0.003813

             13         14         15         16         17         18
           0.000794  -0.000034  -0.009219  -0.001166   0.000016  -0.000249
 
 PREDICTED ENERGY CHANGE: -0.000015633
 
 INTERPOLATION DISTANCE: 7.7313736899


 COORDINATES OF OPTIMIZATION STEP 25 IN ANGSTROM

  NO.  ATOM        X              Y              Z        Z-ATOM   MASS   TYPE

    1  N         0.644014       1.865028       0.005396       7    14.007  QM
    2  N         1.633414       1.337096      -0.003081       7    14.007  QM
    3  N        -1.978639      -0.014698      -0.004199       7    14.007  QM
    4  C        -2.697227       0.910498       0.002301       6    12.011  QM
    5  H        -3.372552       1.759179       0.008363       1     1.008  QM
    6  H        -0.049877      -1.033309      -0.005599       1     1.008  QM
    7  C         0.734126      -1.785880      -0.002292       6    12.011  QM
    8  N         1.557275      -2.622401       0.001755       7    14.007  QM


 
 NEW SCF-ENERGY CALCULATED IN 14 CYCLES
 

 TOTAL ENERGY    =       -296.038917597

 ENERGY CHANGE =         -0.000017425
 ENERGY RATIO  =          1.114613669
 TRUST RADIUS  =          0.240000000
 
 BFGS DELTA*GAMMA: 0.216E-04
 
 BFGS DELTA*DE2*DELTA: 0.312E-04
 
 *** ENTERING OPTIMIZATION CYCLE: 26 ***
 

 PROJECTED CARTESIAN GRADIENTS IN A.U.

  NO.  ATOM        X             Y             Z

    1  N        0.001650     -0.002254     -0.000026
    2  N       -0.002433      0.000765      0.000025
    3  N       -0.001253     -0.000705      0.000005
    4  C        0.002897     -0.000563     -0.000006
    5  H       -0.000893      0.000998      0.000011
    6  H        0.002869      0.001074      0.000011
    7  C        0.000654      0.000502     -0.000005
    8  N       -0.001783      0.001694      0.000001


 ACTIVE CARTESIAN GRADIENTS

              1          2          3          4          5          6
           0.001943  -0.002594  -0.000034  -0.002112   0.000286  -0.001721

              7          8          9         10         11         12
          -0.001486   0.000008   0.002662  -0.001570  -0.000004  -0.001616

             13         14         15         16         17         18
          -0.001081   0.000010   0.002491   0.000447   0.000015   0.001744


 FULL LOCAL GRADIENT

              1          2          3          4          5          6
          -0.003554  -0.003229  -0.000035  -0.001690   0.000852  -0.001886

              7          8          9         10         11         12
          -0.000762   0.000004   0.001241  -0.000183  -0.000009  -0.002757

             13         14         15         16         17         18
          -0.000001   0.000012   0.000925   0.001192   0.000012   0.000872


 TANGENTIAL LOCAL GRADIENTS IN A.U.

              1          2          3          4          5          6
          -0.003229  -0.000035  -0.001690   0.000852  -0.001886  -0.000762

              7          8          9         10         11         12
           0.000004   0.001241  -0.000183  -0.000009  -0.002757  -0.000001

             13         14         15         16         17
           0.000012   0.000925   0.001192   0.000012   0.000872

 COSANG =         0.229772464
 
 RMSQ FORCE :   0.0013364  MAXIMUM :   0.0003000  CONVERGED : NO
 MAX FORCE  :   0.0032290  MAXIMUM :   0.0004500  CONVERGED : NO
 RMSQ FORCE6:   0.0002466  MAXIMUM6:   0.0003000  CONVERGED :YES
 MAX FORCE6 :   0.0009630  MAXIMUM6:   0.0004500  CONVERGED : NO
 RMSQ DR    :   0.0051018  MAXIMUM :   0.0012000  CONVERGED : NO
 MAX DR     :   0.0143922  MAXIMUM :   0.0018000  CONVERGED : NO
 


 HESSIAN EIGENVALUES


                1           2           3           4           5           6
             0.00551     0.04263     0.08205     0.29023     0.65359     0.99865
 


                7           8           9          10          11          12
             1.00000     1.00000     1.00000     1.00000     1.00001     1.00038
 


               13          14          15          16          17
             1.04130     1.12943     3.61821     3.75535     6.25655
 


 LAMBDA FOR LMQA STEP: 0.00

  |TANGENTIAL STEP| =   0.024768  |PARALLEL STEP| =   0.000040


 STEP IN NORMAL COORDINATES

              1          2          3          4          5          6
          -0.000157   0.000603   0.000013   0.000905   0.004933   0.011706

              7          8          9         10         11         12
          -0.000047   0.000029   0.015056   0.007375   0.000057   0.008238

             13         14         15         16         17         18
           0.002787  -0.000044  -0.009659  -0.000684   0.000015  -0.000604

 DISPLACEMENT STEP IN ANGSTROM

  NO.  ATOM        X             Y             Z

    1  N       -0.000070      0.000284      0.000005
    2  N        0.000435      0.002107     -0.000005
    3  N        0.005289     -0.000772      0.000015
    4  C        0.003502     -0.002136      0.000002
    5  H       -0.000966     -0.004748     -0.000047
    6  H       -0.007818     -0.001401      0.000004
    7  C       -0.005063     -0.000444     -0.000009
    8  N       -0.001852      0.002419      0.000003


 ACTIVE CARTESIAN DISPLACEMENT STEP

              1          2          3          4          5          6
          -0.000157   0.000603   0.000013   0.000905   0.004933   0.011706

              7          8          9         10         11         12
          -0.000047   0.000029   0.015056   0.007375   0.000057   0.008238

             13         14         15         16         17         18
           0.002787  -0.000044  -0.009659  -0.000684   0.000015  -0.000604
 
 PREDICTED ENERGY CHANGE: -0.000017782
 
 INTERPOLATION DISTANCE: 7.7313736899


 COORDINATES OF OPTIMIZATION STEP 26 IN ANGSTROM

  NO.  ATOM        X              Y              Z        Z-ATOM   MASS   TYPE

    1  N         0.643944       1.865312       0.005402       7    14.007  QM
    2  N         1.633848       1.339203      -0.003086       7    14.007  QM
    3  N        -1.973350      -0.015470      -0.004184       7    14.007  QM
    4  C        -2.693725       0.908362       0.002303       6    12.011  QM
    5  H        -3.373518       1.754432       0.008316       1     1.008  QM
    6  H        -0.057695      -1.034710      -0.005594       1     1.008  QM
    7  C         0.729063      -1.786324      -0.002301       6    12.011  QM
    8  N         1.555423      -2.619982       0.001757       7    14.007  QM


 
 NEW SCF-ENERGY CALCULATED IN 16 CYCLES
 

 TOTAL ENERGY    =       -296.038949368

 ENERGY CHANGE =         -0.000031772
 ENERGY RATIO  =          1.786679894
 TRUST RADIUS  =          0.240000000
 
 BFGS DELTA*GAMMA: 0.658E-05
 
 BFGS DELTA*DE2*DELTA: 0.358E-04
 
 *** ENTERING OPTIMIZATION CYCLE: 27 ***
 

 PROJECTED CARTESIAN GRADIENTS IN A.U.

  NO.  ATOM        X             Y             Z

    1  N        0.002557     -0.002682     -0.000034
    2  N       -0.003496      0.001373      0.000033
    3  N       -0.001385     -0.000586      0.000004
    4  C        0.003344     -0.000781     -0.000006
    5  H       -0.001320      0.001416      0.000013
    6  H        0.002255      0.001699      0.000009
    7  C        0.000823      0.000124     -0.000006
    8  N       -0.001786      0.001668      0.000001


 ACTIVE CARTESIAN GRADIENTS

              1          2          3          4          5          6
           0.003012  -0.003121  -0.000045  -0.002989   0.000882  -0.001961

              7          8          9         10         11         12
          -0.001359   0.000008   0.003076  -0.001661  -0.000005  -0.002133

             13         14         15         16         17         18
          -0.000758   0.000013   0.001852   0.001101   0.000014   0.002020


 FULL LOCAL GRADIENT

              1          2          3          4          5          6
          -0.002999  -0.004241  -0.000050  -0.002754   0.001464  -0.002096

              7          8          9         10         11         12
          -0.000758   0.000005   0.001699  -0.000220  -0.000010  -0.003276

             13         14         15         16         17         18
           0.000251   0.000014   0.000478   0.001716   0.000012   0.001303


 TANGENTIAL LOCAL GRADIENTS IN A.U.

              1          2          3          4          5          6
          -0.004241  -0.000050  -0.002754   0.001464  -0.002096  -0.000758

              7          8          9         10         11         12
           0.000005   0.001699  -0.000220  -0.000010  -0.003276   0.000251

             13         14         15         16         17
           0.000014   0.000478   0.001716   0.000012   0.001303

 COSANG =         0.986689134
 
 RMSQ FORCE :   0.0017369  MAXIMUM :   0.0003000  CONVERGED : NO
 MAX FORCE  :   0.0042415  MAXIMUM :   0.0004500  CONVERGED : NO
 RMSQ FORCE6:   0.0005570  MAXIMUM6:   0.0003000  CONVERGED : NO
 MAX FORCE6 :   0.0014955  MAXIMUM6:   0.0004500  CONVERGED : NO
 RMSQ DR    :   0.0058378  MAXIMUM :   0.0012000  CONVERGED : NO
 MAX DR     :   0.0150564  MAXIMUM :   0.0018000  CONVERGED : NO
 


 HESSIAN EIGENVALUES


                1           2           3           4           5           6
             0.00467     0.01218     0.07843     0.29232     0.61425     0.89987
 


                7           8           9          10          11          12
             1.00000     1.00000     1.00000     1.00000     1.00000     1.00034
 


               13          14          15          16          17
             1.00352     1.09146     3.61966     3.73757     6.24624
 


 LAMBDA FOR LMQA STEP: 0.00

  |TANGENTIAL STEP| =   0.166148  |PARALLEL STEP| =   0.001785


 STEP IN NORMAL COORDINATES

              1          2          3          4          5          6
          -0.001738   0.010796   0.000137   0.004252   0.031663   0.078929

              7          8          9         10         11         12
           0.002578   0.000196   0.097044   0.050944   0.000383   0.060653

             13         14         15         16         17         18
           0.019515  -0.000314  -0.062482  -0.015499   0.000071  -0.003857

 DISPLACEMENT STEP IN ANGSTROM

  NO.  ATOM        X             Y             Z

    1  N       -0.000781      0.005114      0.000057
    2  N        0.002387      0.012518     -0.000046
    3  N        0.035978     -0.004214      0.000100
    4  C        0.022095     -0.014028      0.000012
    5  H       -0.003972     -0.033265     -0.000324
    6  H       -0.051633     -0.015666      0.000021
    7  C       -0.033218     -0.003176     -0.000047
    8  N       -0.012367      0.015639      0.000004


 ACTIVE CARTESIAN DISPLACEMENT STEP

              1          2          3          4          5          6
          -0.001738   0.010796   0.000137   0.004252   0.031663   0.078929

              7          8          9         10         11         12
           0.002578   0.000196   0.097044   0.050944   0.000383   0.060653

             13         14         15         16         17         18
           0.019515  -0.000314  -0.062482  -0.015499   0.000071  -0.003857
 
 PREDICTED ENERGY CHANGE: -0.000121233
 
 INTERPOLATION DISTANCE: 7.7313736899


 COORDINATES OF OPTIMIZATION STEP 27 IN ANGSTROM

  NO.  ATOM        X              Y              Z        Z-ATOM   MASS   TYPE

    1  N         0.643163       1.870426       0.005458       7    14.007  QM
    2  N         1.636235       1.351721      -0.003132       7    14.007  QM
    3  N        -1.937373      -0.019684      -0.004084       7    14.007  QM
    4  C        -2.671630       0.894334       0.002314       6    12.011  QM
    5  H        -3.377490       1.721167       0.007992       1     1.008  QM
    6  H        -0.109329      -1.050377      -0.005573       1     1.008  QM
    7  C         0.695846      -1.789499      -0.002348       6    12.011  QM
    8  N         1.543056      -2.604342       0.001761       7    14.007  QM


 
 NEW SCF-ENERGY CALCULATED IN 13 CYCLES
 

 TOTAL ENERGY    =       -296.039220449

 ENERGY CHANGE =         -0.000271081
 ENERGY RATIO  =          2.236030395
 TRUST RADIUS  =          0.240000000
 
 BFGS DELTA*GAMMA: 0.182E-03
 
 BFGS DELTA*DE2*DELTA: 0.263E-03
 
 *** ENTERING OPTIMIZATION CYCLE: 28 ***
 

 PROJECTED CARTESIAN GRADIENTS IN A.U.

  NO.  ATOM        X             Y             Z

    1  N        0.003767     -0.003166     -0.000048
    2  N       -0.005404      0.002497      0.000047
    3  N        0.000361     -0.002921     -0.000017
    4  C        0.002899      0.001449      0.000016
    5  H       -0.002623      0.002227      0.000012
    6  H        0.000066      0.003648      0.000005
    7  C       -0.001006      0.001282     -0.000019
    8  N        0.000209     -0.000517      0.000015


 ACTIVE CARTESIAN GRADIENTS

              1          2          3          4          5          6
           0.004442  -0.003730  -0.000064  -0.004749   0.002196  -0.000246

              7          8          9         10         11         12
          -0.004149  -0.000020   0.002085  -0.000382   0.000008  -0.003475

             13         14         15         16         17         18
          -0.000053   0.000015  -0.000394   0.003094   0.000014  -0.001530


 FULL LOCAL GRADIENT

              1          2          3          4          5          6
          -0.000157  -0.005524  -0.000073  -0.004607   0.002932  -0.000378

              7          8          9         10         11         12
          -0.002793  -0.000028  -0.000190   0.001391   0.000002  -0.004591

             13         14         15         16         17         18
           0.000778   0.000016  -0.001206   0.003300   0.000014  -0.001623


 TANGENTIAL LOCAL GRADIENTS IN A.U.

              1          2          3          4          5          6
          -0.005524  -0.000073  -0.004607   0.002932  -0.000378  -0.002793

              7          8          9         10         11         12
          -0.000028  -0.000190   0.001391   0.000002  -0.004591   0.000778

             13         14         15         16         17
           0.000016  -0.001206   0.003300   0.000014  -0.001623

 COSANG =         0.822361484
 
 RMSQ FORCE :   0.0025079  MAXIMUM :   0.0003000  CONVERGED : NO
 MAX FORCE  :   0.0055243  MAXIMUM :   0.0004500  CONVERGED : NO
 RMSQ FORCE6:   0.0012435  MAXIMUM6:   0.0003000  CONVERGED : NO
 MAX FORCE6 :   0.0025632  MAXIMUM6:   0.0004500  CONVERGED : NO
 RMSQ DR    :   0.0391638  MAXIMUM :   0.0012000  CONVERGED : NO
 MAX DR     :   0.0970441  MAXIMUM :   0.0018000  CONVERGED : NO
 


 HESSIAN EIGENVALUES


                1           2           3           4           5           6
             0.00449     0.00893     0.07755     0.29964     0.60810     0.88849
 


                7           8           9          10          11          12
             1.00000     1.00000     1.00000     1.00000     1.00000     1.00039
 


               13          14          15          16          17
             1.00361     1.09055     3.68650     3.77402     6.15672
 


 LAMBDA FOR LMQA STEP: 0.00

  |TANGENTIAL STEP| =   0.094794  |PARALLEL STEP| =   0.000581


 STEP IN NORMAL COORDINATES

              1          2          3          4          5          6
          -0.003280   0.022761   0.000154  -0.011469   0.016781   0.040988

              7          8          9         10         11         12
           0.006361   0.000085   0.047725   0.028391   0.000201   0.042344

             13         14         15         16         17         18
           0.021288  -0.000131  -0.027823  -0.014794   0.000041  -0.000941

 DISPLACEMENT STEP IN ANGSTROM

  NO.  ATOM        X             Y             Z

    1  N       -0.001472      0.010790      0.000068
    2  N       -0.003951      0.003393     -0.000038
    3  N        0.021067     -0.000158      0.000041
    4  C        0.012985     -0.006966      0.000006
    5  H        0.003417     -0.016689     -0.000173
    6  H       -0.026411     -0.015118      0.000003
    7  C       -0.018924     -0.007527     -0.000039
    8  N       -0.003976      0.007928      0.000005


 ACTIVE CARTESIAN DISPLACEMENT STEP

              1          2          3          4          5          6
          -0.003280   0.022761   0.000154  -0.011469   0.016781   0.040988

              7          8          9         10         11         12
           0.006361   0.000085   0.047725   0.028391   0.000201   0.042344

             13         14         15         16         17         18
           0.021288  -0.000131  -0.027823  -0.014794   0.000041  -0.000941
 
 PREDICTED ENERGY CHANGE: -0.000065991
 
 INTERPOLATION DISTANCE: 7.7313736899


 COORDINATES OF OPTIMIZATION STEP 28 IN ANGSTROM

  NO.  ATOM        X              Y              Z        Z-ATOM   MASS   TYPE

    1  N         0.641691       1.881216       0.005526       7    14.007  QM
    2  N         1.632284       1.355114      -0.003170       7    14.007  QM
    3  N        -1.916306      -0.019842      -0.004043       7    14.007  QM
    4  C        -2.658646       0.887368       0.002321       6    12.011  QM
    5  H        -3.374073       1.704478       0.007820       1     1.008  QM
    6  H        -0.135740      -1.065494      -0.005570       1     1.008  QM
    7  C         0.676922      -1.797026      -0.002387       6    12.011  QM
    8  N         1.539080      -2.596415       0.001767       7    14.007  QM


 
 NEW SCF-ENERGY CALCULATED IN 12 CYCLES
 

 TOTAL ENERGY    =       -296.039321953

 ENERGY CHANGE =         -0.000101504
 ENERGY RATIO  =          1.538154890
 TRUST RADIUS  =          0.240000000
 
 BFGS DELTA*GAMMA: 0.564E-04
 
 BFGS DELTA*DE2*DELTA: 0.143E-03
 
 *** ENTERING OPTIMIZATION CYCLE: 29 ***
 

 PROJECTED CARTESIAN GRADIENTS IN A.U.

  NO.  ATOM        X             Y             Z

    1  N        0.000688     -0.001599     -0.000022
    2  N       -0.002360      0.000958      0.000022
    3  N        0.000802     -0.003304     -0.000022
    4  C        0.002589      0.002040      0.000025
    5  H       -0.002241      0.001499      0.000003
    6  H        0.000059      0.003724      0.000006
    7  C       -0.001909      0.001455     -0.000025
    8  N        0.000825     -0.000692      0.000020


 ACTIVE CARTESIAN GRADIENTS

              1          2          3          4          5          6
           0.000812  -0.001813  -0.000029  -0.002468   0.000970   0.000258

              7          8          9         10         11         12
          -0.004583  -0.000029   0.001772   0.000297   0.000017  -0.002679

             13         14         15         16         17         18
          -0.000169   0.000012  -0.000216   0.003362   0.000017  -0.002484


 FULL LOCAL GRADIENT

              1          2          3          4          5          6
          -0.000227  -0.001964  -0.000027  -0.001541   0.001781   0.000068

              7          8          9         10         11         12
          -0.002821  -0.000038  -0.000800   0.002184   0.000012  -0.003844

             13         14         15         16         17         18
           0.000830   0.000013  -0.001235   0.003644   0.000016  -0.002628


 TANGENTIAL LOCAL GRADIENTS IN A.U.

              1          2          3          4          5          6
          -0.001964  -0.000027  -0.001541   0.001781   0.000068  -0.002821

              7          8          9         10         11         12
          -0.000038  -0.000800   0.002184   0.000012  -0.003844   0.000830

             13         14         15         16         17
           0.000013  -0.001235   0.003644   0.000016  -0.002628

 COSANG =         0.877924485
 
 RMSQ FORCE :   0.0018780  MAXIMUM :   0.0003000  CONVERGED : NO
 MAX FORCE  :   0.0038443  MAXIMUM :   0.0004500  CONVERGED : NO
 RMSQ FORCE6:   0.0006427  MAXIMUM6:   0.0003000  CONVERGED : NO
 MAX FORCE6 :   0.0012822  MAXIMUM6:   0.0004500  CONVERGED : NO
 RMSQ DR    :   0.0223437  MAXIMUM :   0.0012000  CONVERGED : NO
 MAX DR     :   0.0477255  MAXIMUM :   0.0018000  CONVERGED : NO
 


 HESSIAN EIGENVALUES


                1           2           3           4           5           6
             0.00547     0.00591     0.07764     0.30074     0.34908     0.79867
 


                7           8           9          10          11          12
             1.00000     1.00000     1.00000     1.00000     1.00000     1.00029
 


               13          14          15          16          17
             1.00171     1.08309     3.67566     3.74685     6.24292
 


 LAMBDA FOR LMQA STEP: 0.00

  |TANGENTIAL STEP| =   0.146824  |PARALLEL STEP| =   0.001394


 STEP IN NORMAL COORDINATES

              1          2          3          4          5          6
          -0.009937   0.069670   0.000369  -0.054082   0.020113   0.034085

              7          8          9         10         11         12
           0.011948   0.000020   0.042304   0.038410   0.000185   0.064314

             13         14         15         16         17         18
           0.049794  -0.000024  -0.022715  -0.039654   0.000022   0.001870

 DISPLACEMENT STEP IN ANGSTROM

  NO.  ATOM        X             Y             Z

    1  N       -0.004453      0.033027      0.000169
    2  N       -0.020358     -0.004470     -0.000067
    3  N        0.025423      0.002433     -0.000000
    4  C        0.021070     -0.002510      0.000007
    5  H        0.014641     -0.014553     -0.000164
    6  H       -0.028163     -0.035952     -0.000030
    7  C       -0.019985     -0.021289     -0.000071
    8  N        0.002011      0.004598      0.000010


 ACTIVE CARTESIAN DISPLACEMENT STEP

              1          2          3          4          5          6
          -0.009937   0.069670   0.000369  -0.054082   0.020113   0.034085

              7          8          9         10         11         12
           0.011948   0.000020   0.042304   0.038410   0.000185   0.064314

             13         14         15         16         17         18
           0.049794  -0.000024  -0.022715  -0.039654   0.000022   0.001870
 
 PREDICTED ENERGY CHANGE: -0.000120515
 
 INTERPOLATION DISTANCE: 7.7313736899


 COORDINATES OF OPTIMIZATION STEP 29 IN ANGSTROM

  NO.  ATOM        X              Y              Z        Z-ATOM   MASS   TYPE

    1  N         0.637238       1.914243       0.005695       7    14.007  QM
    2  N         1.611927       1.350644      -0.003237       7    14.007  QM
    3  N        -1.890883      -0.017409      -0.004044       7    14.007  QM
    4  C        -2.637576       0.884858       0.002327       6    12.011  QM
    5  H        -3.359432       1.689925       0.007656       1     1.008  QM
    6  H        -0.163903      -1.101446      -0.005601       1     1.008  QM
    7  C         0.656937      -1.818316      -0.002458       6    12.011  QM
    8  N         1.541091      -2.591817       0.001776       7    14.007  QM


 
 NEW SCF-ENERGY CALCULATED IN 14 CYCLES
 

 TOTAL ENERGY    =       -296.039439664

 ENERGY CHANGE =         -0.000117711
 ENERGY RATIO  =          0.976730909
 TRUST RADIUS  =          0.240000000
 
 BFGS DELTA*GAMMA: 0.230E-03
 
 BFGS DELTA*DE2*DELTA: 0.269E-03
 
 *** ENTERING OPTIMIZATION CYCLE: 30 ***
 

 PROJECTED CARTESIAN GRADIENTS IN A.U.

  NO.  ATOM        X             Y             Z

    1  N       -0.009000      0.003715      0.000067
    2  N        0.007800     -0.004887     -0.000067
    3  N        0.000430     -0.003021     -0.000023
    4  C        0.002113      0.002512      0.000033
    5  H       -0.000101     -0.001519     -0.000022
    6  H        0.002251      0.001831      0.000016
    7  C       -0.002342      0.001092     -0.000028
    8  N        0.000406      0.000773      0.000019


 ACTIVE CARTESIAN GRADIENTS

              1          2          3          4          5          6
          -0.010658   0.004661   0.000095   0.005331  -0.004079   0.000061

              7          8          9         10         11         12
          -0.004248  -0.000035   0.001465   0.001529   0.000036   0.000708

             13         14         15         16         17         18
          -0.001436   0.000004   0.002458   0.001854   0.000028  -0.001682


 FULL LOCAL GRADIENT

              1          2          3          4          5          6
          -0.003380   0.009918   0.000126   0.008048  -0.003205  -0.000302

              7          8          9         10         11         12
          -0.001714  -0.000046  -0.001513   0.003550   0.000031  -0.000636

             13         14         15         16         17         18
           0.000261   0.000005   0.000220   0.002756   0.000025  -0.002626


 TANGENTIAL LOCAL GRADIENTS IN A.U.

              1          2          3          4          5          6
           0.009918   0.000126   0.008048  -0.003205  -0.000302  -0.001714

              7          8          9         10         11         12
          -0.000046  -0.001513   0.003550   0.000031  -0.000636   0.000261

             13         14         15         16         17
           0.000005   0.000220   0.002756   0.000025  -0.002626

 COSANG =        -0.040273042
 
 RMSQ FORCE :   0.0034842  MAXIMUM :   0.0003000  CONVERGED : NO
 MAX FORCE  :   0.0099185  MAXIMUM :   0.0004500  CONVERGED : NO
 RMSQ FORCE6:   0.0018933  MAXIMUM6:   0.0003000  CONVERGED : NO
 MAX FORCE6 :   0.0062748  MAXIMUM6:   0.0004500  CONVERGED : NO
 RMSQ DR    :   0.0346084  MAXIMUM :   0.0012000  CONVERGED : NO
 MAX DR     :   0.0696697  MAXIMUM :   0.0018000  CONVERGED : NO
 


 HESSIAN EIGENVALUES


                1           2           3           4           5           6
             0.00526     0.00760     0.07791     0.23174     0.30383     0.80739
 


                7           8           9          10          11          12
             0.99999     1.00000     1.00000     1.00000     1.00000     1.00023
 


               13          14          15          16          17
             1.00137     1.10246     3.64185     3.74678     7.31604
 


 LAMBDA FOR LMQA STEP: 0.00

  |TANGENTIAL STEP| =   0.041238  |PARALLEL STEP| =   0.000110


 STEP IN NORMAL COORDINATES

              1          2          3          4          5          6
           0.004682  -0.010762  -0.000025   0.016947   0.005446   0.022776

              7          8          9         10         11         12
           0.009668   0.000122   0.014030   0.002995   0.000011   0.012298

             13         14         15         16         17         18
          -0.004765  -0.000152  -0.011538  -0.010859  -0.000078   0.001710

 DISPLACEMENT STEP IN ANGSTROM

  NO.  ATOM        X             Y             Z

    1  N        0.002092     -0.005025     -0.000013
    2  N        0.006388      0.005190     -0.000011
    3  N        0.007254      0.002265      0.000059
    4  C       -0.003507     -0.007288     -0.000030
    5  H       -0.000287     -0.008238     -0.000063
    6  H       -0.008615     -0.004911     -0.000007
    7  C       -0.004174      0.003886      0.000058
    8  N       -0.006232      0.004247     -0.000042


 ACTIVE CARTESIAN DISPLACEMENT STEP

              1          2          3          4          5          6
           0.004682  -0.010762  -0.000025   0.016947   0.005446   0.022776

              7          8          9         10         11         12
           0.009668   0.000122   0.014030   0.002995   0.000011   0.012298

             13         14         15         16         17         18
          -0.004765  -0.000152  -0.011538  -0.010859  -0.000078   0.001710
 
 PREDICTED ENERGY CHANGE: -0.000040772
 
 INTERPOLATION DISTANCE: 7.7313736899


 COORDINATES OF OPTIMIZATION STEP 30 IN ANGSTROM

  NO.  ATOM        X              Y              Z        Z-ATOM   MASS   TYPE

    1  N         0.639330       1.909218       0.005682       7    14.007  QM
    2  N         1.618314       1.355834      -0.003247       7    14.007  QM
    3  N        -1.883629      -0.015144      -0.003985       7    14.007  QM
    4  C        -2.641083       0.877571       0.002297       6    12.011  QM
    5  H        -3.359719       1.681687       0.007592       1     1.008  QM
    6  H        -0.172518      -1.106357      -0.005608       1     1.008  QM
    7  C         0.652763      -1.814429      -0.002400       6    12.011  QM
    8  N         1.534858      -2.587570       0.001734       7    14.007  QM


 
 NEW SCF-ENERGY CALCULATED IN 11 CYCLES
 

 TOTAL ENERGY    =       -296.039485239

 ENERGY CHANGE =         -0.000045575
 ENERGY RATIO  =          1.117822481
 TRUST RADIUS  =          0.240000000
 
 BFGS DELTA*GAMMA: 0.682E-04
 
 BFGS DELTA*DE2*DELTA: 0.831E-04
 
 *** ENTERING OPTIMIZATION CYCLE: 31 ***
 

 PROJECTED CARTESIAN GRADIENTS IN A.U.

  NO.  ATOM        X             Y             Z

    1  N       -0.005788      0.001584      0.000038
    2  N        0.005030     -0.003264     -0.000039
    3  N        0.000793     -0.002766     -0.000019
    4  C        0.000908      0.002491      0.000033
    5  H        0.001628     -0.002974     -0.000032
    6  H        0.003389      0.000317      0.000016
    7  C        0.000031     -0.000124     -0.000010
    8  N       -0.002250      0.002967      0.000003


 ACTIVE CARTESIAN GRADIENTS

              1          2          3          4          5          6
          -0.006852   0.002106   0.000055   0.003495  -0.003042   0.000732

              7          8          9         10         11         12
          -0.003876  -0.000029   0.000562   0.001372   0.000040   0.002717

             13         14         15         16         17         18
          -0.002562  -0.000005   0.003623   0.000136   0.000023   0.002556


 FULL LOCAL GRADIENT

              1          2          3          4          5          6
          -0.005835   0.005618   0.000077   0.005602  -0.002274   0.000444

              7          8          9         10         11         12
          -0.001646  -0.000039  -0.001935   0.002971   0.000036   0.001516

             13         14         15         16         17         18
          -0.000717  -0.000004   0.000922   0.001300   0.000019   0.001113


 TANGENTIAL LOCAL GRADIENTS IN A.U.

              1          2          3          4          5          6
           0.005618   0.000077   0.005602  -0.002274   0.000444  -0.001646

              7          8          9         10         11         12
          -0.000039  -0.001935   0.002971   0.000036   0.001516  -0.000717

             13         14         15         16         17
          -0.000004   0.000922   0.001300   0.000019   0.001113

 COSANG =         0.908752760
 
 RMSQ FORCE :   0.0023035  MAXIMUM :   0.0003000  CONVERGED : NO
 MAX FORCE  :   0.0056183  MAXIMUM :   0.0004500  CONVERGED : NO
 RMSQ FORCE6:   0.0007580  MAXIMUM6:   0.0003000  CONVERGED : NO
 MAX FORCE6 :   0.0024188  MAXIMUM6:   0.0004500  CONVERGED : NO
 RMSQ DR    :   0.0097199  MAXIMUM :   0.0012000  CONVERGED : NO
 MAX DR     :   0.0227759  MAXIMUM :   0.0018000  CONVERGED : NO
 


 HESSIAN EIGENVALUES


                1           2           3           4           5           6
             0.00626     0.00967     0.07757     0.15150     0.33643     0.83950
 


                7           8           9          10          11          12
             0.99994     1.00000     1.00000     1.00000     1.00000     1.00008
 


               13          14          15          16          17
             1.00134     1.07626     3.62537     3.89507     5.44550
 


 LAMBDA FOR LMQA STEP: 0.00

  |TANGENTIAL STEP| =   0.054398  |PARALLEL STEP| =   0.000191


 STEP IN NORMAL COORDINATES

              1          2          3          4          5          6
          -0.004002   0.027318   0.000089  -0.031277  -0.001183  -0.013555

              7          8          9         10         11         12
           0.004678  -0.000041  -0.019446  -0.006892  -0.000122   0.003095

             13         14         15         16         17         18
           0.016918   0.000120   0.008268  -0.014715  -0.000080   0.002286

 DISPLACEMENT STEP IN ANGSTROM

  NO.  ATOM        X             Y             Z

    1  N       -0.001789      0.012946      0.000045
    2  N       -0.012333     -0.006413     -0.000004
    3  N       -0.000826      0.003084     -0.000027
    4  C        0.001444      0.003798     -0.000020
    5  H        0.008568      0.009159      0.000077
    6  H        0.004794     -0.010709     -0.000046
    7  C        0.005406     -0.007222      0.000007
    8  N        0.005020     -0.006031     -0.000011


 ACTIVE CARTESIAN DISPLACEMENT STEP

              1          2          3          4          5          6
          -0.004002   0.027318   0.000089  -0.031277  -0.001183  -0.013555

              7          8          9         10         11         12
           0.004678  -0.000041  -0.019446  -0.006892  -0.000122   0.003095

             13         14         15         16         17         18
           0.016918   0.000120   0.008268  -0.014715  -0.000080   0.002286
 
 PREDICTED ENERGY CHANGE: -0.000034445
 
 INTERPOLATION DISTANCE: 7.7313736899


 COORDINATES OF OPTIMIZATION STEP 31 IN ANGSTROM

  NO.  ATOM        X              Y              Z        Z-ATOM   MASS   TYPE

    1  N         0.637541       1.922163       0.005727       7    14.007  QM
    2  N         1.605981       1.349421      -0.003251       7    14.007  QM
    3  N        -1.884456      -0.012060      -0.004012       7    14.007  QM
    4  C        -2.639639       0.881368       0.002278       6    12.011  QM
    5  H        -3.351151       1.690846       0.007669       1     1.008  QM
    6  H        -0.167724      -1.117066      -0.005654       1     1.008  QM
    7  C         0.658169      -1.821651      -0.002393       6    12.011  QM
    8  N         1.539878      -2.593601       0.001723       7    14.007  QM


 
 NEW SCF-ENERGY CALCULATED IN 12 CYCLES
 

 TOTAL ENERGY    =       -296.039539548

 ENERGY CHANGE =         -0.000054309
 ENERGY RATIO  =          1.576680950
 TRUST RADIUS  =          0.240000000
 
 BFGS DELTA*GAMMA: 0.300E-04
 
 BFGS DELTA*DE2*DELTA: 0.718E-04
 
 *** ENTERING OPTIMIZATION CYCLE: 32 ***
 

 PROJECTED CARTESIAN GRADIENTS IN A.U.

  NO.  ATOM        X             Y             Z

    1  N       -0.006871      0.002355      0.000050
    2  N        0.006389     -0.004262     -0.000052
    3  N       -0.000365     -0.001250     -0.000007
    4  C        0.001680      0.000935      0.000020
    5  H        0.002106     -0.003329     -0.000032
    6  H        0.004261     -0.000602      0.000018
    7  C        0.001431     -0.001052     -0.000001
    8  N       -0.003741      0.004320     -0.000005


 ACTIVE CARTESIAN GRADIENTS

              1          2          3          4          5          6
          -0.008142   0.003028   0.000072   0.004620  -0.004007  -0.000506

              7          8          9         10         11         12
          -0.002085  -0.000013   0.001674   0.000592   0.000035   0.003258

             13         14         15         16         17         18
          -0.002828  -0.000007   0.004543  -0.000811   0.000023   0.005144


 FULL LOCAL GRADIENT

              1          2          3          4          5          6
          -0.007456   0.007175   0.000096   0.006718  -0.003294  -0.000814

              7          8          9         10         11         12
          -0.000245  -0.000021  -0.000394   0.002145   0.000030   0.001974

             13         14         15         16         17         18
          -0.000802  -0.000005   0.001515   0.000534   0.000018   0.003365


 TANGENTIAL LOCAL GRADIENTS IN A.U.

              1          2          3          4          5          6
           0.007175   0.000096   0.006718  -0.003294  -0.000814  -0.000245

              7          8          9         10         11         12
          -0.000021  -0.000394   0.002145   0.000030   0.001974  -0.000802

             13         14         15         16         17
          -0.000005   0.001515   0.000534   0.000018   0.003365

 COSANG =         0.937172332
 
 RMSQ FORCE :   0.0027802  MAXIMUM :   0.0003000  CONVERGED : NO
 MAX FORCE  :   0.0071745  MAXIMUM :   0.0004500  CONVERGED : NO
 RMSQ FORCE6:   0.0007347  MAXIMUM6:   0.0003000  CONVERGED : NO
 MAX FORCE6 :   0.0025443  MAXIMUM6:   0.0004500  CONVERGED : NO
 RMSQ DR    :   0.0128218  MAXIMUM :   0.0012000  CONVERGED : NO
 MAX DR     :   0.0312774  MAXIMUM :   0.0018000  CONVERGED : NO
 


 HESSIAN EIGENVALUES


                1           2           3           4           5           6
             0.00559     0.00689     0.07398     0.11448     0.36545     0.80997
 


                7           8           9          10          11          12
             0.99968     1.00000     1.00000     1.00000     1.00000     1.00004
 


               13          14          15          16          17
             1.00134     1.07215     3.50464     3.94772     4.89140
 


 LAMBDA FOR LMQA STEP: 0.00

  |TANGENTIAL STEP| =   0.120085  |PARALLEL STEP| =   0.000933


 STEP IN NORMAL COORDINATES

              1          2          3          4          5          6
          -0.011364   0.062727   0.000193  -0.076728   0.004191  -0.012243

              7          8          9         10         11         12
           0.010027  -0.000022  -0.025573  -0.013563  -0.000247   0.019006

             13         14         15         16         17         18
           0.041786   0.000215   0.003074  -0.035217  -0.000211   0.002721

 DISPLACEMENT STEP IN ANGSTROM

  NO.  ATOM        X             Y             Z

    1  N       -0.005075      0.029673      0.000099
    2  N       -0.030132     -0.012179     -0.000005
    3  N        0.007752      0.006264     -0.000028
    4  C        0.008318      0.005020     -0.000058
    5  H        0.021085      0.016936      0.000130
    6  H       -0.000175     -0.025815     -0.000117
    7  C        0.006320     -0.015411      0.000016
    8  N        0.008290     -0.011752     -0.000031


 ACTIVE CARTESIAN DISPLACEMENT STEP

              1          2          3          4          5          6
          -0.011364   0.062727   0.000193  -0.076728   0.004191  -0.012243

              7          8          9         10         11         12
           0.010027  -0.000022  -0.025573  -0.013563  -0.000247   0.019006

             13         14         15         16         17         18
           0.041786   0.000215   0.003074  -0.035217  -0.000211   0.002721
 
 PREDICTED ENERGY CHANGE: -0.000072459
 
 INTERPOLATION DISTANCE: 7.7313736899
[truncated: 3,741,955 more chars]
