# Supplementary material for: Constrained Structure Minimizations on Hyperspheres for Minimum Energy Path Following
Source: J Chem Inf Model. 2025 Apr 1;65(7):3488–501. doi: 10.1021/acs.jcim.4c02351 (PMC12004539; doi:10.1021/acs.jcim.4c02351)
Supplement: Supplementary file 1 — ci4c02351_si_001.zip [file ci4c02351_si_001.zip › data_availability/rxn4/outputs/TS/rxn4-TS.out]

 Executing /usr/local/deMon/6.2.4/object.mpi/deMon.6.2.4.mpi.

node05
node05
node05
node05
node05
node05
node05
node05
node05
node05
node05
node05
node05
node05
node05
node05
node05
node05
node05
node05
node05
node05
node05
node05
(node05:0,1,2,3,4,5,6,7,8,9,10,11,12,13,14,15,16,17,18,19,20,21,22,23)

real	0m16.951s
user	4m57.021s
sys	1m46.568s
5.4M	.
 ******************************************************************************
 ******************************************************************************
 ***                                                                        ***
 ***                              PROGRAM deMon2k                           ***
 ***                                                                        ***
 ***                        (VERSION 6.2.4, Sep. 2023)                      ***
 ***                                                                        ***
 ***     COPYRIGHT (C) BY THE INTERNATIONAL DEMON DEVELOPERS COMMUNITY      ***
 ***                                                                        ***
 ***  AUTHORS: A.M. Koster, G. Geudtner, A. Alvarez-Ibarra, M.C. Amirani,   ***
 ***           P. Calaminici, A.A.M. Carranza, M.E. Casida, J. Carmona-     ***
 ***           Espindola, J. Cuny, F.A. Delesma, R. Delgado-Venegas, V.D.   ***
 ***           Dominguez, R. Flores-Moreno, G.U. Gamboa, A. Goursot, T.     ***
 ***           Heine, K. Hermann, A. Ipatov, F. Janetzko, A. de la Lande,   ***
 ***           F. Louisnard, J. Martin del Campo, N. Pedroza Montero, L.G.  ***
 ***           M. Pettersson, D. Mejia-Rodriguez, J. Reveles, J. Vasquez-   ***
 ***           Perez, A. Vela, B. Zuniga-Gutierrez and D.R. Salahub         ***
 ***                                                                        ***
 ******************************************************************************
 ******************************************************************************
                                                                                

 FIRST TIMING           DATE: TUE FEB 13 12:04:22 2024  TOTAL TIME:       0.082
                                                                                

 INITIALIZATION                   STEP TIME:     0.035  TOTAL TIME:       0.119

 ******************************************************************************

 OPT TS-RNX3

 ******************************************************************************

 
 *** MOLECULAR SIMULATION DATA ***
 
 MOLECULAR CHARGE: 0
 NUMBER OF ATOMS: 8
 MOLECULAR SIMULATION TYPE: QM ONLY
 
 *** MOLECULAR QM DATA ***
 
 MULTIPLICITY: 1
 NUMBER OF QM ATOMS: 8
 NUMBER OF ELECTRONS: 42
 
 *** SCF OPTIONS ***
 
 SCF THEORY: RESTRICTED KOHN-SHAM (RKS)
 DIAGONALIZER: RS
 START GUESS: HUECKEL DENSITY
 SCF TOLERANCE: 0.100E-08
 SCF/SCP TOLERANCE WILL BE TIGHTEN
 POTENTIAL DENSITY: FITTED DENSITY
 NUMBER OF SCF ITERATIONS: 1000
 DIIS ACCELERATION: ON
 XC-POTENTIAL: PBE96 - PBE
 GRID TECHNIQUE: ADAPTIVE
 GRID PRUNING: ON
 GRID METHOD: DIRECT
 GRID GENERATING FUNCTION: SCF
 GRID TOLERANCE: 0.100E-04
 ATOMIC WEIGHT FUNCTION: BECKE SCREENED
 RADIAL QUADRATURE TYPE: GAUSS-CHEBYSHEV
 SCF METHODE: DIRECT & DOUBLE ASYMPTOTIC EXPANSION
 FREEZE AUXILIARY FUNCTIONS: OFF
 ANALYTICAL FIT SOLVER: DIAGONAL SVD
 SVD THRESHOLD: 0.100E-05
 SCF SCREENING: 0.238E-11
 SYMMETRY USE: NONE
 ROTATION OF THE ANGULAR GRIDS: ON
 SCF PRINTING UNTIL CYCLE 0
 SPHERICAL ORBITALS WILL BE USED
 
 *** GEOMETRY OPTIMIZATION OPTIONS ***
 
 NUMBER OF OPTIMIZATION STEPS: 200
 MAXIMUM OPTIMIZATION STEP: 0.300
 OPTMIZATION TOLERANCE: 0.100E-04
 COORDINATE SYSTEM: INTERNAL REDUNDANT
 TRANSITION STATE SEARCH
 FOLLOWING LOWEST MODE OF HESSIAN
 HESSIAN UPDATE: POWELL
 STEP TYPE: LEVENBERG-MARQUARDT
 THE START HESSIAN IS ANALYTICALLY CALCULATED
 NO WEIGHT DERIVATIVES WILL BE USED
 
 *** ACTIVATED INTERFACE PORTS ***
 
 FILE deMon.mol WILL BE WRITTEN
 
 
 *** GEOMETRY ***


 ORIGINAL INPUT ORIENTATION IN ANGSTROM

  NO.  ATOM        X              Y              Z        Z-ATOM   MASS

    1  N         0.220474       1.464103      -0.005388       7    14.007
    2  N         1.218070       0.820356      -0.017408       7    14.007
    3  N        -1.537707      -0.530846       0.047042       7    14.007
    4  C        -1.354466       0.683425       0.034321       6    12.011
    5  H        -2.055156       1.521676       0.053856       1     1.008
    6  H         2.208527      -1.229213      -0.049057       1     1.008
    7  C         1.156031      -0.936655      -0.029440       6    12.011
    8  N         0.125348      -1.604301      -0.029971       7    14.007


 GENERATED Z-MATRIX IN ANGSTROM

  NO.  ATOM     NB    RAB     NC    THABC    ND    PHABCD  NCODE Z-ATOM   MASS

    1  C                                                            6    12.011
    2  N         1    1.2280                                        7    14.007
    3  H         1    1.0926    2  131.5231                  RAD    1     1.008
    4  N         1    1.7581    2  124.9555    3  179.0650   RAD    7    14.007
    5  N         4    1.1873    1  120.8139    2    0.1976   RAD    7    14.007
    6  C         5    1.7583    4  120.8037    1    1.2714   RAD    6    12.011
    7  N         6    1.2281    5  124.9526    4   -0.2766   RAD    7    14.007
    8  H         6    1.0927    5  103.5431    4  179.1617   RAD    1     1.008


 GENERATED Z-MATRIX ORIENTATION IN ANGSTROM

  NO.  ATOM        X            Y            Z      Z-ATOM   MASS   TYPE OPTXYZ

    1  C         0.000000     0.000000     0.000000     6    12.011  QM       
    2  N         0.000000     0.000000     1.228031     7    14.007  QM       
    3  H         0.817999     0.000000    -0.724293     1     1.008  QM       
    4  N        -1.440781    -0.023515    -1.007312     7    14.007  QM       
    5  N        -2.523418    -0.037666    -0.520025     7    14.007  QM       
    6  C        -2.725374    -0.002112     1.226234     6    12.011  QM       
    7  N        -1.806454     0.033361     2.040188     7    14.007  QM       
    8  H        -3.810018    -0.008949     1.358579     1     1.008  QM       


 
 
 *** ERI STATISTIC ***
 
 Est. Integrated ERIs: 3096086
 Est. Asymptotic ERIS: 0
                                                                                

 INPUT                            STEP TIME:     0.057  TOTAL TIME:       0.176
 
 *** THE GENERATED Z-MATRIX ORIENTATION IS USED ***
 
 POINT GROUP: C1
 
 GROUP ORDER: 1


 STANDARD ORIENTATION IN ANGSTROM

  NO.  ATOM        X              Y              Z        Z-ATOM   MASS   TYPE

    1  C         1.494241       0.140936      -0.006707       6    12.011  QM
    2  N         0.990623       1.260741       0.014874       7    14.007  QM
    3  H         2.537319      -0.184078      -0.015422       1     1.008  QM
    4  N         0.593363      -1.368864      -0.007971       7    14.007  QM
    5  N        -0.593840      -1.368747       0.009429       7    14.007  QM
    6  C        -1.494273       0.141438       0.003579       6    12.011  QM
    7  N        -0.990086       1.261130      -0.013074       7    14.007  QM
    8  H        -2.537762      -0.182797       0.007417       1     1.008  QM
                                                                                

 SYMMETRY ANALYSIS                STEP TIME:     0.000  TOTAL TIME:       0.179
 
 NUMBER OF TB ORBITALS: 32
                                                                                

 START GUESS                      STEP TIME:     1.877  TOTAL TIME:       2.057
 
 
 GENERAL BASIS SET: (DZVP-GGA)
 
 NUMBER OF SHELLS: 42
 NUMBER OF ORBITALS: 100
 NUMBER OF PRIMITIVE GAUSSIAN EXPONENTS: 102
 
 
 GENERAL AUXIS SET: (GEN-A2*)
 
 NUMBER OF AUXILIARY FUNCTION SETS: 50
 NUMBER OF AUXILIARY FUNCTION SHELLS: 130
 NUMBER OF AUXILIARY FUNCTION: 602
 
 
 
 *** WARNING IN INVCDERI ***
 
 *** 11 COULOMB EIGENVALUES ARE QUENCHED ***
                                                                                

 MPI AUXILIARY FUNCTION FIT       STEP TIME:     0.095  TOTAL TIME:       2.158  
                                                                                

 CORE INTEGRALS                   STEP TIME:     0.107  TOTAL TIME:       2.164
                                                                                

 NULLSPACE                        STEP TIME:     0.006  TOTAL TIME:       2.176
                                                                                

 ADAPTIVE GRID GENERATION         STEP TIME:     0.104  TOTAL TIME:       2.308

 CYCLE:    1    EUPPER =     -448.324878124580    CDMIX =        0.300000000000
 CYCLE:    1    ELOWER =     -769.854360906924    SHIFT =        0.000000000000
 CYCLE:    1    EXC    =      -37.893130604017    ERCDC =       18.843476661896
 CYCLE:    1    ETOTAL =     -486.218008728597    ERROR =      321.529482782345

 CYCLE:    2    EUPPER =     -443.544376692801    CDMIX =        0.300000000000
 CYCLE:    2    ELOWER =     -448.765654119346    SHIFT =        0.000000000000
 CYCLE:    2    EXC    =      -38.277467831081    ERCDC =        1.634469236393
 CYCLE:    2    ETOTAL =     -481.821844523882    ERROR =        5.221277426545

 CYCLE:    3    EUPPER =     -444.580647393651    CDMIX =        0.300000000000
 CYCLE:    3    ELOWER =     -448.906070851198    SHIFT =        0.000000000000
 CYCLE:    3    EXC    =      -38.542524222221    ERCDC =        1.616210654887
 CYCLE:    3    ETOTAL =     -483.123171615872    ERROR =        4.325423457547

 CYCLE:    4    EUPPER =     -447.231377492105    CDMIX =        0.300000000000
 CYCLE:    4    ELOWER =     -448.641837138189    SHIFT =        0.000000000000
 CYCLE:    4    EXC    =      -38.594999540101    ERCDC =        0.876288045970
 CYCLE:    4    ETOTAL =     -485.826377032207    ERROR =        1.410459646084

 CYCLE:    5    EUPPER =     -447.635558584885    CDMIX =        0.300000000000
 CYCLE:    5    ELOWER =     -448.324843969591    SHIFT =        0.000000000000
 CYCLE:    5    EXC    =      -38.679223021545    ERCDC =        0.667894080181
 CYCLE:    5    ETOTAL =     -486.314781606430    ERROR =        0.689285384706

 CYCLE:    6    EUPPER =     -448.133197214338    CDMIX =        0.300000000000
 CYCLE:    6    ELOWER =     -448.498436143614    SHIFT =        0.000000000000
 CYCLE:    6    EXC    =      -38.669910796658    ERCDC =        0.458456937823
 CYCLE:    6    ETOTAL =     -486.803108010996    ERROR =        0.365238929276

 CYCLE:    7    EUPPER =     -448.146515079619    CDMIX =        0.300000000000
 CYCLE:    7    ELOWER =     -448.320580705661    SHIFT =        0.000000000000
 CYCLE:    7    EXC    =      -38.704070718394    ERCDC =        0.336557577870
 CYCLE:    7    ETOTAL =     -486.850585798013    ERROR =        0.174065626042

 CYCLE:    8    EUPPER =     -448.324981930184    CDMIX =        0.300000000000
 CYCLE:    8    ELOWER =     -448.420200676772    SHIFT =        0.000000000000
 CYCLE:    8    EXC    =      -38.694103554351    ERCDC =        0.236072095748
 CYCLE:    8    ETOTAL =     -487.019085484535    ERROR =        0.095218746588

 CYCLE:    9    EUPPER =     -448.285560586979    CDMIX =        0.300000000000
 CYCLE:    9    ELOWER =     -448.333240713260    SHIFT =        0.000000000000
 CYCLE:    9    EXC    =      -38.710222439799    ERCDC =        0.175997704810
 CYCLE:    9    ETOTAL =     -486.995783026778    ERROR =        0.047680126282

 CYCLE:   10    EUPPER =     -448.361693928181    CDMIX =        0.300000000000
 CYCLE:   10    ELOWER =     -448.387848645971    SHIFT =        0.000000000000
 CYCLE:   10    EXC    =      -38.703986562708    ERCDC =        0.124470769766
 CYCLE:   10    ETOTAL =     -487.065680490889    ERROR =        0.026154717790

 CYCLE:   11    EUPPER =     -448.330029426379    CDMIX =        0.300000000000
 CYCLE:   11    ELOWER =     -448.343578368825    SHIFT =        0.000000000000
 CYCLE:   11    EXC    =      -38.712143518237    ERCDC =        0.093651042543
 CYCLE:   11    ETOTAL =     -487.042172944615    ERROR =        0.013548942447

 CYCLE:   12    EUPPER =     -448.366050977478    CDMIX =        0.300000000000
 CYCLE:   12    ELOWER =     -448.373477870655    SHIFT =        0.000000000000
 CYCLE:   12    EXC    =      -38.708553134260    ERCDC =        0.066702773867
 CYCLE:   12    ETOTAL =     -487.074604111738    ERROR =        0.007426893177

 CYCLE:   13    EUPPER =     -448.346340252857    CDMIX =        0.300000000000
 CYCLE:   13    ELOWER =     -448.350260162251    SHIFT =        0.000000000000
 CYCLE:   13    EXC    =      -38.712800487531    ERCDC =        0.050271936887
 CYCLE:   13    ETOTAL =     -487.059140740387    ERROR =        0.003919909394

 CYCLE:   14    EUPPER =     -448.364443149204    CDMIX =        0.300000000000
 CYCLE:   14    ELOWER =     -448.366588027145    SHIFT =        0.000000000000
 CYCLE:   14    EXC    =      -38.713188861677    EDIIS =        0.036022987200
 CYCLE:   14    ETOTAL =     -487.077632010881    ERROR =        0.002144877941

 CYCLE:   15    EUPPER =     -448.359483914828    CDMIX =        0.300000000000
 CYCLE:   15    ELOWER =     -448.359487206052    SHIFT =        0.000000000000
 CYCLE:   15    EXC    =      -38.713034715351    EDIIS =        0.001462595916
 CYCLE:   15    ETOTAL =     -487.072518630178    ERROR =        0.000003291224

 CYCLE:   16    EUPPER =     -448.359224543181    CDMIX =        0.300000000000
 CYCLE:   16    ELOWER =     -448.359224578413    SHIFT =        0.000000000000
 CYCLE:   16    EXC    =      -38.713023487695    EDIIS =        0.000161103647
 CYCLE:   16    ETOTAL =     -487.072248030876    ERROR =        0.000000035232

 CYCLE:   17    EUPPER =     -448.359167975733    CDMIX =        0.300000000000
 CYCLE:   17    ELOWER =     -448.359167979376    SHIFT =        0.000000000000
 CYCLE:   17    EXC    =      -38.713058436318    EDIIS =        0.000047038153
 CYCLE:   17    ETOTAL =     -487.072226412051    ERROR =        0.000000003643

 CYCLE:   18    EUPPER =     -448.359212891109    CDMIX =        0.300000000000
 CYCLE:   18    ELOWER =     -448.359212891931    SHIFT =        0.000000000000
 CYCLE:   18    EXC    =      -38.713046130920    EDIIS =        0.000028493073
 CYCLE:   18    ETOTAL =     -487.072259022029    ERROR =        0.000000000822

 CYCLE:   19    EUPPER =     -448.359204554962    CDMIX =        0.200000000000
 CYCLE:   19    ELOWER =     -448.359204562647    SHIFT =        0.000000000000
 CYCLE:   19    EXC    =      -38.713046974997    EDIIS =        0.000073077851
 CYCLE:   19    ETOTAL =     -487.072251529958    ERROR =        0.000000007686

 CYCLE:   20    EUPPER =     -448.359198443260    CDMIX =        0.200000000000
 CYCLE:   20    ELOWER =     -448.359198443361    SHIFT =        0.000000000000
 CYCLE:   20    EXC    =      -38.713044440925    EDIIS =        0.000008673270
 CYCLE:   20    ETOTAL =     -487.072242884185    ERROR =        0.000000000101

 CYCLE:   21    EUPPER =     -448.359195918852    CDMIX =        0.200000000000
 CYCLE:   21    ELOWER =     -448.359195918906    SHIFT =        0.000000000000
 CYCLE:   21    EXC    =      -38.713049695883    EDIIS =        0.000005772052
 CYCLE:   21    ETOTAL =     -487.072245614735    ERROR =        0.000000000054

 CYCLE:   22    EUPPER =     -448.359203123310    CDMIX =        0.133333333333
 CYCLE:   22    ELOWER =     -448.359203123448    SHIFT =        0.000000000000
 CYCLE:   22    EXC    =      -38.713048385968    EDIIS =        0.000009630758
 CYCLE:   22    ETOTAL =     -487.072251509278    ERROR =        0.000000000138

 CYCLE:   23    EUPPER =     -448.359200182570    CDMIX =        0.133333333333
 CYCLE:   23    ELOWER =     -448.359200182683    SHIFT =        0.000000000000
 CYCLE:   23    EXC    =      -38.713045179700    EDIIS =        0.000009173801
 CYCLE:   23    ETOTAL =     -487.072245362270    ERROR =        0.000000000113

 CYCLE:   24    EUPPER =     -448.359195748411    CDMIX =        0.100000000000
 CYCLE:   24    ELOWER =     -448.359195748669    SHIFT =        0.000000000000
 CYCLE:   24    EXC    =      -38.713048073203    EDIIS =        0.000013423382
 CYCLE:   24    ETOTAL =     -487.072243821614    ERROR =        0.000000000257

 CYCLE:   25    EUPPER =     -448.359203374324    CDMIX =        0.100000000000
 CYCLE:   25    ELOWER =     -448.359203375238    SHIFT =        0.000000000000
 CYCLE:   25    EXC    =      -38.713047365424    EDIIS =        0.000024902763
 CYCLE:   25    ETOTAL =     -487.072250739748    ERROR =        0.000000000914

 CYCLE:   26    EUPPER =     -448.359199693807    CDMIX =        0.100000000000
 CYCLE:   26    ELOWER =     -448.359199693811    SHIFT =        0.000000000000
 CYCLE:   26    EXC    =      -38.713047019091    EDIIS =        0.000001457408
 CYCLE:   26    ETOTAL =     -487.072246712898    ERROR =        0.000000000005

 CYCLE:   27    EUPPER =     -448.359198264055    CDMIX =        0.100000000000
 CYCLE:   27    ELOWER =     -448.359198264113    SHIFT =        0.000000000000
 CYCLE:   27    EXC    =      -38.713047337637    EDIIS =        0.000006402820
 CYCLE:   27    ETOTAL =     -487.072245601693    ERROR =        0.000000000058

 CYCLE:   28    EUPPER =     -448.359199607898    CDMIX =        0.100000000000
 CYCLE:   28    ELOWER =     -448.359199607902    SHIFT =        0.000000000000
 CYCLE:   28    EXC    =      -38.713047270114    EDIIS =        0.000001494300
 CYCLE:   28    ETOTAL =     -487.072246878012    ERROR =        0.000000000004

 CYCLE:   29    EUPPER =     -448.359199148712    CDMIX =        0.100000000000
 CYCLE:   29    ELOWER =     -448.359199148749    SHIFT =        0.000000000000
 CYCLE:   29    EXC    =      -38.713047237639    EDIIS =        0.000005525047
 CYCLE:   29    ETOTAL =     -487.072246386351    ERROR =        0.000000000037

 CYCLE:   30    EUPPER =     -448.359199199252    CDMIX =        0.100000000000
 CYCLE:   30    ELOWER =     -448.359199199257    SHIFT =        0.000000000000
 CYCLE:   30    EXC    =      -38.713047268549    ERCDC =        0.000002047586
 CYCLE:   30    ETOTAL =     -487.072246467800    ERROR =        0.000000000005

 CYCLE:   31    EUPPER =     -448.359199336909    CDMIX =        0.100000000000
 CYCLE:   31    ELOWER =     -448.359199336910    SHIFT =        0.000000000000
 CYCLE:   31    EXC    =      -38.713047282603    ERCDC =        0.000001149679
 CYCLE:   31    ETOTAL =     -487.072246619511    ERROR =        0.000000000002

 CYCLE:   32    EUPPER =     -448.359199394662    CDMIX =        0.100000000000
 CYCLE:   32    ELOWER =     -448.359199394663    SHIFT =        0.000000000000
 CYCLE:   32    EXC    =      -38.713047289476    ERCDC =        0.000000698922
 CYCLE:   32    ETOTAL =     -487.072246684138    ERROR =        0.000000000001

 CYCLE:   33    EUPPER =     -448.359199419219    CDMIX =        0.100000000000
 CYCLE:   33    ELOWER =     -448.359199419219    SHIFT =        0.000000000000
 CYCLE:   33    EXC    =      -38.713047326779    ERCDC =        0.000000464821
 CYCLE:   33    ETOTAL =     -487.072246745998    ERROR =        0.000000000000
 
 *** SCF CONVERGED ***
 
 
 RANDOMIZED SCF GRID GENERATED IN 20 CYCLES
 

 ELECTRONIC CORE ENERGY      =       -779.367519107
 ELECTRONIC COULOMB ENERGY   =        331.008152149
 ELECTRONIC HARTREE ENERGY   =       -448.359366958

 EXCHANGE ENERGY             =        -37.338730389
 CORRELATION ENERGY          =         -1.374139083
 EXCHANGE-CORRELATION ENERGY =        -38.712869472

 ELECTRONIC SCF ENERGY       =       -487.072236430
 NUCLEAR-REPULSION ENERGY    =        191.130019820
 TOTAL SCF ENERGY            =       -295.942216610
                                                                                

 SCF ITERATION                    STEP TIME:     2.339  TOTAL TIME:       4.989
 
 
 
 ***************************************
 *** MOLECULAR GEOMETRY OPTIMIZATION ***
 ***************************************
 
 NUMBER OF REDUNDANT VARIABLES: 21
 NUMBER OF PRIMITIVE COORDINATES: 21
 
 *** ACTIVE DEGREES OF FREEDOM: 18 ***
                                                                                

 I/O MPGMAS INTERCOMM             STEP TIME:     0.016  TOTAL TIME:       6.539
                                                                                

 I/O GRK INTERCOMM                STEP TIME:     0.021  TOTAL TIME:       7.330
 
 *** LINEAR RESPONSE LOOP ***
 
 ATOM:    1
 
 
 ATOM:    2
 
 
 ATOM:    3
 
 
 ATOM:    4
 
 
 ATOM:    5
 
 
 ATOM:    6
 
 
 ATOM:    7
 
 
 ATOM:    8
 
 
 THE START HESSIAN WAS CALCULATED
 
 
 *** ENTERING OPTIMIZATION CYCLE: 1 ***
 
 
 RMSQ FORCE :   0.0052592  MAXIMUM :   0.0000100  CONVERGED : NO
 MAX FORCE  :   0.0219185  MAXIMUM :   0.0000150  CONVERGED : NO
 
 
 
 Z-MATRIX VARIABLES OF OPTIMIZATION CYCLE 1 IN ANGSTROM
 
 R1              1.224315
 R2              1.090906
 R3              1.777043
 R4              1.182614
 R5              1.777107
 R6              1.224313
 R7              1.090905
 A1            132.303184
 A2            124.753209
 A3            120.874438
 A4            120.871951
 A5            124.753202
 A6            102.940689
 D1            179.647110
 D2              0.102807
 D3              0.496774
 D4             -0.246386
 D5            179.610380


 COORDINATES OF OPTIMIZATION STEP 1 IN ANGSTROM

  NO.  ATOM        X              Y              Z        Z-ATOM   MASS   TYPE

    1  C         0.000000       0.000000       0.000000       6    12.011  QM
    2  N         0.000000       0.000000       1.224315       7    14.007  QM
    3  H         0.806827       0.000000      -0.734238       1     1.008  QM
    4  N        -1.460018      -0.008993      -1.012991       7    14.007  QM
    5  N        -2.537230      -0.013806      -0.524969       7    14.007  QM
    6  C        -2.738496       0.000988       1.240642       6    12.011  QM
    7  N        -1.818105       0.012249       2.047920       7    14.007  QM
    8  H        -3.822520      -0.000081       1.362972       1     1.008  QM


 
 NEW SCF-ENERGY CALCULATED IN 32 CYCLES
 

 TOTAL ENERGY    =       -295.942099348
                                                                                

 OPTIMIZATION CYCLE               STEP TIME:     7.472  TOTAL TIME:      12.470
 
 *** ENTERING OPTIMIZATION CYCLE: 2 ***
 
 
 RMSQ FORCE :   0.0001595  MAXIMUM :   0.0000100  CONVERGED : NO
 MAX FORCE  :   0.0004954  MAXIMUM :   0.0000150  CONVERGED : NO
 RMSQ DR    :   0.0144427  MAXIMUM :   0.0000400  CONVERGED : NO
 MAX DR     :   0.0542128  MAXIMUM :   0.0000600  CONVERGED : NO
 
 
 
 Z-MATRIX VARIABLES OF OPTIMIZATION CYCLE 2 IN ANGSTROM
 
 R1              1.224356
 R2              1.090891
 R3              1.777494
 R4              1.182651
 R5              1.777558
 R6              1.224351
 R7              1.090892
 A1            132.336049
 A2            124.738925
 A3            120.868251
 A4            120.866636
 A5            124.738962
 A6            102.921650
 D1            179.884603
 D2              0.068062
 D3              0.159302
 D4             -0.123450
 D5            179.850999


 COORDINATES OF OPTIMIZATION STEP 2 IN ANGSTROM

  NO.  ATOM        X              Y              Z        Z-ATOM   MASS   TYPE

    1  C         0.000000       0.000000       0.000000       6    12.011  QM
    2  N         0.000000       0.000000       1.224356       7    14.007  QM
    3  H         0.806395       0.000000      -0.734691       1     1.008  QM
    4  N        -1.460665      -0.002942      -1.012883       7    14.007  QM
    5  N        -2.537747      -0.003905      -0.524460       7    14.007  QM
    6  C        -2.738176       0.001793       1.241752       6    12.011  QM
    7  N        -1.817141       0.004744       2.048425       7    14.007  QM
    8  H        -3.822168       0.002294       1.364250       1     1.008  QM


 
 NEW SCF-ENERGY CALCULATED IN 24 CYCLES
 

 TOTAL ENERGY    =       -295.942100589
                                                                                

 OPTIMIZATION CYCLE               STEP TIME:     1.383  TOTAL TIME:      13.853
 
 *** ENTERING OPTIMIZATION CYCLE: 3 ***
 
 
 RMSQ FORCE :   0.0000320  MAXIMUM :   0.0000100  CONVERGED : NO
 MAX FORCE  :   0.0001173  MAXIMUM :   0.0000150  CONVERGED : NO
 RMSQ DR    :   0.0021528  MAXIMUM :   0.0000400  CONVERGED : NO
 MAX DR     :   0.0076813  MAXIMUM :   0.0000600  CONVERGED : NO
 
 
 
 Z-MATRIX VARIABLES OF OPTIMIZATION CYCLE 3 IN ANGSTROM
 
 R1              1.224345
 R2              1.090896
 R3              1.777359
 R4              1.182642
 R5              1.777440
 R6              1.224338
 R7              1.090897
 A1            132.336593
 A2            124.734375
 A3            120.873145
 A4            120.870808
 A5            124.733472
 A6            102.925284
 D1            179.986043
 D2              0.027806
 D3              0.003898
 D4             -0.024424
 D5            179.984161
 
 *** SCFTOL TIGHTEN TO 0.750E-09 ***


 COORDINATES OF OPTIMIZATION STEP 3 IN ANGSTROM

  NO.  ATOM        X              Y              Z        Z-ATOM   MASS   TYPE

    1  C         0.000000       0.000000       0.000000       6    12.011  QM
    2  N         0.000000       0.000000       1.224345       7    14.007  QM
    3  H         0.806392       0.000000      -0.734702       1     1.008  QM
    4  N        -1.460638      -0.000356      -1.012691       7    14.007  QM
    5  N        -2.537714      -0.000126      -0.524278       7    14.007  QM
    6  C        -2.738258       0.000689       1.241812       6    12.011  QM
    7  N        -1.817214       0.000628       2.048461       7    14.007  QM
    8  H        -3.822257       0.001045       1.364302       1     1.008  QM


 
 NEW SCF-ENERGY CALCULATED IN 26 CYCLES
 

 TOTAL ENERGY    =       -295.942100733
                                                                                

 OPTIMIZATION CYCLE               STEP TIME:     1.477  TOTAL TIME:      15.330
 
 *** ENTERING OPTIMIZATION CYCLE: 4 ***
 
 
 RMSQ FORCE :   0.0000067  MAXIMUM :   0.0000100  CONVERGED :YES
 MAX FORCE  :   0.0000269  MAXIMUM :   0.0000150  CONVERGED : NO
 RMSQ DR    :   0.0010524  MAXIMUM :   0.0000400  CONVERGED : NO
 MAX DR     :   0.0036953  MAXIMUM :   0.0000600  CONVERGED : NO
 
 
 
 Z-MATRIX VARIABLES OF OPTIMIZATION CYCLE 4 IN ANGSTROM
 
 R1              1.224340
 R2              1.090895
 R3              1.777392
 R4              1.182638
 R5              1.777462
 R6              1.224339
 R7              1.090896
 A1            132.337386
 A2            124.733956
 A3            120.872238
 A4            120.869903
 A5            124.733605
 A6            102.925336
 D1            180.000000
 D2              0.000000
 D3              0.000000
 D4              0.006967
 D5            180.004678
 
 *** SCFTOL TIGHTEN TO 0.250E-09 ***


 COORDINATES OF OPTIMIZATION STEP 4 IN ANGSTROM

  NO.  ATOM        X              Y              Z        Z-ATOM   MASS   TYPE

    1  C         0.000000       0.000000       0.000000       6    12.011  QM
    2  N         0.000000       0.000000       1.224340       7    14.007  QM
    3  H         0.806380       0.000000      -0.734712       1     1.008  QM
    4  N        -1.460672      -0.000000      -1.012699       7    14.007  QM
    5  N        -2.537735      -0.000000      -0.524262       7    14.007  QM
    6  C        -2.738212      -0.000000       1.241858       6    12.011  QM
    7  N        -1.817138       0.000122       2.048473       7    14.007  QM
    8  H        -3.822205      -0.000087       1.364391       1     1.008  QM


 
 NEW SCF-ENERGY CALCULATED IN 19 CYCLES
 

 TOTAL ENERGY    =       -295.942100748
                                                                                

 OPTIMIZATION CYCLE               STEP TIME:     1.136  TOTAL TIME:      16.465
 
 *** ENTERING OPTIMIZATION CYCLE: 5 ***
 
 
 *** CONVERGED BY GRADIENT AND ENERGY CRITERIA ***
 *** AFTER 4 OPTIMIZATION CYCLES ***
 
 
 RMSQ FORCE :   0.0000016  MAXIMUM :   0.0000100  CONVERGED :YES
 MAX FORCE  :   0.0000042  MAXIMUM :   0.0000150  CONVERGED :YES
 RMSQ DR    :   0.0002199  MAXIMUM :   0.0000400  CONVERGED : NO
 MAX DR     :   0.0007409  MAXIMUM :   0.0000600  CONVERGED : NO
 
 
 *** THE GEOMETRY IS OPTIMIZED ***
 
 
 *** SCFTOL TIGHTEN TO 0.100E-09 ***
 
 *** OPTIMIZED Z-MATRIX VARIABLES IN ANGSTROM ***
 
 R1              1.224340
 R2              1.090895
 R3              1.777392
 R4              1.182638
 R5              1.777462
 R6              1.224339
 R7              1.090896
 A1            132.337386
 A2            124.733956
 A3            120.872238
 A4            120.869903
 A5            124.733605
 A6            102.925336
 D1            180.000000
 D2              0.000000
 D3              0.000000
 D4              0.006967
 D5            180.004678


 FINAL INPUT ORIENTATION IN ANGSTROM

  NO.  ATOM        X              Y              Z        Z-ATOM   MASS   TYPE

    1  C         0.000000       0.000000       0.000000       6    12.011  QM
    2  N         0.000000       0.000000       1.224340       7    14.007  QM
    3  H         0.806380       0.000000      -0.734712       1     1.008  QM
    4  N        -1.460672      -0.000000      -1.012699       7    14.007  QM
    5  N        -2.537735      -0.000000      -0.524262       7    14.007  QM
    6  C        -2.738212      -0.000000       1.241858       6    12.011  QM
    7  N        -1.817138       0.000122       2.048473       7    14.007  QM
    8  H        -3.822205      -0.000087       1.364391       1     1.008  QM


 
 *** THE GENERATED Z-MATRIX ORIENTATION IS USED ***
 
 POINT GROUP: Cs
 
 GROUP ORDER: 2


 STANDARD ORIENTATION IN ANGSTROM

  NO.  ATOM        X              Y              Z        Z-ATOM   MASS   TYPE

    1  C         1.503291       0.148720       0.000002       6    12.011  QM
    2  N         0.997366       1.263641       0.000034       7    14.007  QM
    3  H         2.541205      -0.187115      -0.000020       1     1.008  QM
    4  N         0.591630      -1.377057      -0.000019       7    14.007  QM
    5  N        -0.591008      -1.377339      -0.000002       7    14.007  QM
    6  C        -1.503371       0.148101       0.000044       6    12.011  QM
    7  N        -0.997925       1.263238      -0.000060       7    14.007  QM
    8  H        -2.541120      -0.188248       0.000138       1     1.008  QM


 ELECTRONIC CORE ENERGY      =       -778.290692939
 ELECTRONIC COULOMB ENERGY   =        330.489393532
 ELECTRONIC HARTREE ENERGY   =       -447.801299407

 EXCHANGE ENERGY             =        -37.341813361
 CORRELATION ENERGY          =         -1.373351212
 EXCHANGE-CORRELATION ENERGY =        -38.715164573

 ELECTRONIC SCF ENERGY       =       -486.516463980
 NUCLEAR-REPULSION ENERGY    =        190.574363233
 TOTAL SCF ENERGY            =       -295.942100748
                                                                                

 OPTIMIZATION CYCLE               CUM. TIME:    11.788  TOTAL TIME:      16.786
 
 TIMING STATISTICS (SECONDS)
 

 TIMER ENTRY                    NUMBER OF CALLS   CUMUL. CPU TIME   CONTRIBUT.

 INITIALIZATION                              1             0.035         0.2 %
 INPUT                                       1             0.057         0.3 %
 MATRIX MULTIPLICATION                     679             0.011         0.1 %
 DIAGONALIZATION                            56             0.006         0.0 %
 SYMMETRY ANALYSIS                           7             0.000         0.0 %
 START GUESS                                 1             1.877        11.2 %
 MPI DIAGONALIZATION                       186             0.832         5.0 %
                         ON NODE             1             0.846
                         ON NODE             2             0.844
                         ON NODE             3             0.854
                         ON NODE             4             0.854
                         ON NODE             5             0.854
                         ON NODE             6             0.860
                         ON NODE             7             0.851
                         ON NODE             8             0.848
                         ON NODE             9             0.843
                         ON NODE            10             0.856
                         ON NODE            11             0.858
                         ON NODE            12             0.848
                         ON NODE            13             0.842
                         ON NODE            14             0.839
                         ON NODE            15             0.842
                         ON NODE            16             0.847
                         ON NODE            17             0.849
                         ON NODE            18             0.848
                         ON NODE            19             0.841
                         ON NODE            20             0.860
                         ON NODE            21             0.857
                         ON NODE            22             0.856
                         ON NODE            23             0.838
           AVERAGE PER PROCESSOR                           0.848
 MPI MATRIX MULTIPLICATION                 572             0.386         2.3 %
                         ON NODE             1             0.402
                         ON NODE             2             0.416
                         ON NODE             3             0.401
                         ON NODE             4             0.403
                         ON NODE             5             0.398
                         ON NODE             6             0.391
                         ON NODE             7             0.413
                         ON NODE             8             0.413
                         ON NODE             9             0.412
                         ON NODE            10             0.395
                         ON NODE            11             0.405
                         ON NODE            12             0.407
                         ON NODE            13             0.415
                         ON NODE            14             0.416
                         ON NODE            15             0.407
                         ON NODE            16             0.408
                         ON NODE            17             0.400
                         ON NODE            18             0.403
                         ON NODE            19             0.419
                         ON NODE            20             0.401
                         ON NODE            21             0.395
                         ON NODE            22             0.399
                         ON NODE            23             0.418
           AVERAGE PER PROCESSOR                           0.405
 CORE INTEGRALS                              6             0.625         3.7 %
 ORTHOGONALIZATION MATRIX                    6             0.024         0.1 %
 MPI AUXILIARY FUNCTION FIT                325             2.136        12.7 %
                         ON NODE             1             2.066
                         ON NODE             2             2.086
                         ON NODE             3             2.104
                         ON NODE             4             2.099
                         ON NODE             5             2.120
                         ON NODE             6             2.115
                         ON NODE             7             2.117
                         ON NODE             8             2.123
                         ON NODE             9             2.119
                         ON NODE            10             2.115
                         ON NODE            11             2.109
                         ON NODE            12             2.096
                         ON NODE            13             2.099
                         ON NODE            14             2.085
                         ON NODE            15             2.114
                         ON NODE            16             2.114
                         ON NODE            17             2.114
                         ON NODE            18             2.115
                         ON NODE            19             2.107
                         ON NODE            20             2.088
                         ON NODE            21             2.114
                         ON NODE            22             2.116
                         ON NODE            23             2.135
           AVERAGE PER PROCESSOR                           2.108
 MPI CORE HAMILTONIAN                        6             0.031         0.2 %
                         ON NODE             1             0.028
                         ON NODE             2             0.029
                         ON NODE             3             0.026
                         ON NODE             4             0.024
                         ON NODE             5             0.026
                         ON NODE             6             0.025
                         ON NODE             7             0.024
                         ON NODE             8             0.025
                         ON NODE             9             0.025
                         ON NODE            10             0.024
                         ON NODE            11             0.027
                         ON NODE            12             0.024
                         ON NODE            13             0.025
                         ON NODE            14             0.026
                         ON NODE            15             0.024
                         ON NODE            16             0.025
                         ON NODE            17             0.024
                         ON NODE            18             0.025
                         ON NODE            19             0.025
                         ON NODE            20             0.025
                         ON NODE            21             0.025
                         ON NODE            22             0.024
                         ON NODE            23             0.026
           AVERAGE PER PROCESSOR                           0.025
 SCF ITERATION                               6             6.872        40.9 %
 NULLSPACE                                   1             0.006         0.0 %
 MPI NEAR J CALCULATION                    167             0.873         5.2 %
                         ON NODE             1             0.865
                         ON NODE             2             0.857
                         ON NODE             3             0.869
                         ON NODE             4             0.889
                         ON NODE             5             0.883
                         ON NODE             6             0.883
                         ON NODE             7             0.888
                         ON NODE             8             0.877
                         ON NODE             9             0.877
                         ON NODE            10             0.817
                         ON NODE            11             0.891
                         ON NODE            12             0.893
                         ON NODE            13             0.875
                         ON NODE            14             0.885
                         ON NODE            15             0.885
                         ON NODE            16             0.890
                         ON NODE            17             0.880
                         ON NODE            18             0.883
                         ON NODE            19             0.879
                         ON NODE            20             0.882
                         ON NODE            21             0.885
                         ON NODE            22             0.867
                         ON NODE            23             0.874
           AVERAGE PER PROCESSOR                           0.877
 MPI FAR J CALCULATION                     167             0.102         0.6 %
                         ON NODE             1             0.129
                         ON NODE             2             0.140
                         ON NODE             3             0.157
                         ON NODE             4             0.143
                         ON NODE             5             0.147
                         ON NODE             6             0.148
                         ON NODE             7             0.142
                         ON NODE             8             0.141
                         ON NODE             9             0.139
                         ON NODE            10             0.217
                         ON NODE            11             0.119
                         ON NODE            12             0.154
                         ON NODE            13             0.161
                         ON NODE            14             0.160
                         ON NODE            15             0.161
                         ON NODE            16             0.154
                         ON NODE            17             0.160
                         ON NODE            18             0.155
                         ON NODE            19             0.157
                         ON NODE            20             0.159
                         ON NODE            21             0.157
                         ON NODE            22             0.170
                         ON NODE            23             0.159
           AVERAGE PER PROCESSOR                           0.151
 GRID INITIALIZATION                         2             0.004         0.0 %
 ADAPTIVE GRID GENERATION                    2             0.279         1.7 %
 MPI XC POTENTIAL                          159             1.543         9.2 %
                         ON NODE             1             1.496
                         ON NODE             2             1.547
                         ON NODE             3             1.498
                         ON NODE             4             1.499
                         ON NODE             5             1.528
                         ON NODE             6             1.494
                         ON NODE             7             1.489
                         ON NODE             8             1.518
                         ON NODE             9             1.488
                         ON NODE            10             1.553
                         ON NODE            11             1.495
                         ON NODE            12             1.516
                         ON NODE            13             1.470
                         ON NODE            14             1.469
                         ON NODE            15             1.458
                         ON NODE            16             1.456
                         ON NODE            17             1.459
                         ON NODE            18             1.520
                         ON NODE            19             1.463
                         ON NODE            20             1.515
                         ON NODE            21             1.454
                         ON NODE            22             1.513
                         ON NODE            23             1.452
           AVERAGE PER PROCESSOR                           1.495
 MPI NEAR ERI CALCULATION                  175             1.022         6.1 %
                         ON NODE             1             0.942
                         ON NODE             2             0.948
                         ON NODE             3             0.941
                         ON NODE             4             0.945
                         ON NODE             5             0.944
                         ON NODE             6             0.936
                         ON NODE             7             0.938
                         ON NODE             8             0.943
                         ON NODE             9             0.947
                         ON NODE            10             0.951
                         ON NODE            11             0.942
                         ON NODE            12             0.946
                         ON NODE            13             0.943
                         ON NODE            14             0.945
                         ON NODE            15             0.945
                         ON NODE            16             0.945
                         ON NODE            17             0.940
                         ON NODE            18             0.946
                         ON NODE            19             0.948
                         ON NODE            20             0.942
                         ON NODE            21             0.948
                         ON NODE            22             0.943
                         ON NODE            23             0.866
           AVERAGE PER PROCESSOR                           0.944
 MPI FAR ERI CALCULATION                   175             0.069         0.4 %
                         ON NODE             1             0.062
                         ON NODE             2             0.067
                         ON NODE             3             0.076
                         ON NODE             4             0.078
                         ON NODE             5             0.075
                         ON NODE             6             0.070
                         ON NODE             7             0.089
                         ON NODE             8             0.055
                         ON NODE             9             0.064
                         ON NODE            10             0.069
                         ON NODE            11             0.042
                         ON NODE            12             0.065
                         ON NODE            13             0.085
                         ON NODE            14             0.088
                         ON NODE            15             0.077
                         ON NODE            16             0.069
                         ON NODE            17             0.085
                         ON NODE            18             0.068
                         ON NODE            19             0.082
                         ON NODE            20             0.089
                         ON NODE            21             0.073
                         ON NODE            22             0.072
                         ON NODE            23             0.159
           AVERAGE PER PROCESSOR                           0.076
 OPTIMIZATION CYCLE                          5            11.788        70.2 %
 PRIMITIVES                                  6             0.004         0.0 %
 ENERGY GRADIENTS                            5             0.360         2.1 %
 MPI XC ENERGY GRADIENTS                     5             0.182         1.1 %
                         ON NODE             1             0.181
                         ON NODE             2             0.180
                         ON NODE             3             0.181
                         ON NODE             4             0.182
                         ON NODE             5             0.183
                         ON NODE             6             0.181
                         ON NODE             7             0.181
                         ON NODE             8             0.181
                         ON NODE             9             0.182
                         ON NODE            10             0.182
                         ON NODE            11             0.181
                         ON NODE            12             0.178
                         ON NODE            13             0.180
                         ON NODE            14             0.180
                         ON NODE            15             0.179
                         ON NODE            16             0.182
                         ON NODE            17             0.181
                         ON NODE            18             0.181
                         ON NODE            19             0.179
                         ON NODE            20             0.181
                         ON NODE            21             0.182
                         ON NODE            22             0.182
                         ON NODE            23             0.181
           AVERAGE PER PROCESSOR                           0.181
 MPI NEAR ERI GRADIENTS                     13             0.259         1.5 %
                         ON NODE             1             0.261
                         ON NODE             2             0.261
                         ON NODE             3             0.260
                         ON NODE             4             0.261
                         ON NODE             5             0.262
                         ON NODE             6             0.258
                         ON NODE             7             0.257
                         ON NODE             8             0.260
                         ON NODE             9             0.262
                         ON NODE            10             0.263
                         ON NODE            11             0.260
                         ON NODE            12             0.261
                         ON NODE            13             0.261
                         ON NODE            14             0.261
                         ON NODE            15             0.259
                         ON NODE            16             0.260
                         ON NODE            17             0.261
                         ON NODE            18             0.261
                         ON NODE            19             0.260
                         ON NODE            20             0.260
                         ON NODE            21             0.263
                         ON NODE            22             0.261
                         ON NODE            23             0.262
           AVERAGE PER PROCESSOR                           0.261
 MPI FAR ERI GRADIENTS                      13             0.008         0.0 %
                         ON NODE             1             0.010
                         ON NODE             2             0.008
                         ON NODE             3             0.012
                         ON NODE             4             0.013
                         ON NODE             5             0.013
                         ON NODE             6             0.013
                         ON NODE             7             0.010
                         ON NODE             8             0.012
                         ON NODE             9             0.013
                         ON NODE            10             0.013
                         ON NODE            11             0.014
                         ON NODE            12             0.011
                         ON NODE            13             0.014
                         ON NODE            14             0.012
                         ON NODE            15             0.014
                         ON NODE            16             0.012
                         ON NODE            17             0.011
                         ON NODE            18             0.013
                         ON NODE            19             0.011
                         ON NODE            20             0.011
                         ON NODE            21             0.012
                         ON NODE            22             0.011
                         ON NODE            23             0.013
           AVERAGE PER PROCESSOR                           0.012
 MPI CORE HAMILTONIAN GRADIENTS             13             0.152         0.9 %
                         ON NODE             1             0.156
                         ON NODE             2             0.158
                         ON NODE             3             0.157
                         ON NODE             4             0.158
                         ON NODE             5             0.155
                         ON NODE             6             0.159
                         ON NODE             7             0.158
                         ON NODE             8             0.155
                         ON NODE             9             0.154
                         ON NODE            10             0.156
                         ON NODE            11             0.159
                         ON NODE            12             0.154
                         ON NODE            13             0.154
                         ON NODE            14             0.152
                         ON NODE            15             0.154
                         ON NODE            16             0.153
                         ON NODE            17             0.160
                         ON NODE            18             0.155
                         ON NODE            19             0.156
                         ON NODE            20             0.157
                         ON NODE            21             0.157
                         ON NODE            22             0.157
                         ON NODE            23             0.155
           AVERAGE PER PROCESSOR                           0.156
 FORCE CONSTANTS                             1             5.617        33.5 %
 MPI FXC KERNEL                              1             0.399         2.4 %
                         ON NODE             1             0.399
                         ON NODE             2             0.400
                         ON NODE             3             0.400
                         ON NODE             4             0.400
                         ON NODE             5             0.400
                         ON NODE             6             0.400
                         ON NODE             7             0.399
                         ON NODE             8             0.399
                         ON NODE             9             0.399
                         ON NODE            10             0.400
                         ON NODE            11             0.400
                         ON NODE            12             0.400
                         ON NODE            13             0.399
                         ON NODE            14             0.400
                         ON NODE            15             0.399
                         ON NODE            16             0.399
                         ON NODE            17             0.399
                         ON NODE            18             0.399
                         ON NODE            19             0.399
                         ON NODE            20             0.399
                         ON NODE            21             0.400
                         ON NODE            22             0.399
                         ON NODE            23             0.400
           AVERAGE PER PROCESSOR                           0.399
 MPI COULOMB MATRIX                          1             0.758         4.5 %
                         ON NODE             1             0.730
                         ON NODE             2             0.756
                         ON NODE             3             0.755
                         ON NODE             4             0.756
                         ON NODE             5             0.728
                         ON NODE             6             0.756
                         ON NODE             7             0.728
                         ON NODE             8             0.728
                         ON NODE             9             0.729
                         ON NODE            10             0.755
                         ON NODE            11             0.728
                         ON NODE            12             0.730
                         ON NODE            13             0.729
                         ON NODE            14             0.756
                         ON NODE            15             0.730
                         ON NODE            16             0.730
                         ON NODE            17             0.729
                         ON NODE            18             0.729
                         ON NODE            19             0.730
                         ON NODE            20             0.756
                         ON NODE            21             0.730
                         ON NODE            22             0.729
                         ON NODE            23             0.732
           AVERAGE PER PROCESSOR                           0.738
 I/O MPGMAS INTERCOMM                        1             0.016         0.1 %
 SKELETON HESSIAN MATRIX                     1             0.226         1.3 %
 MPI NEAR ERI HESSIAN                        1             0.101         0.6 %
                         ON NODE             1             0.100
                         ON NODE             2             0.100
                         ON NODE             3             0.101
                         ON NODE             4             0.101
                         ON NODE             5             0.101
                         ON NODE             6             0.100
                         ON NODE             7             0.101
                         ON NODE             8             0.101
                         ON NODE             9             0.101
                         ON NODE            10             0.101
                         ON NODE            11             0.101
                         ON NODE            12             0.101
                         ON NODE            13             0.100
                         ON NODE            14             0.100
                         ON NODE            15             0.101
                         ON NODE            16             0.100
                         ON NODE            17             0.101
                         ON NODE            18             0.101
                         ON NODE            19             0.101
                         ON NODE            20             0.101
                         ON NODE            21             0.100
                         ON NODE            22             0.100
                         ON NODE            23             0.101
           AVERAGE PER PROCESSOR                           0.101
 MPI FAR ERI HESSIAN                         1             0.002         0.0 %
                         ON NODE             1             0.003
                         ON NODE             2             0.002
                         ON NODE             3             0.002
                         ON NODE             4             0.002
                         ON NODE             5             0.002
                         ON NODE             6             0.003
                         ON NODE             7             0.002
                         ON NODE             8             0.002
                         ON NODE             9             0.002
                         ON NODE            10             0.002
                         ON NODE            11             0.002
                         ON NODE            12             0.002
                         ON NODE            13             0.002
                         ON NODE            14             0.003
                         ON NODE            15             0.002
                         ON NODE            16             0.002
                         ON NODE            17             0.002
                         ON NODE            18             0.002
                         ON NODE            19             0.002
                         ON NODE            20             0.002
                         ON NODE            21             0.003
                         ON NODE            22             0.002
                         ON NODE            23             0.002
           AVERAGE PER PROCESSOR                           0.002
 MPI D2CORE                                  1             0.054         0.3 %
                         ON NODE             1             0.059
                         ON NODE             2             0.059
                         ON NODE             3             0.059
                         ON NODE             4             0.059
                         ON NODE             5             0.059
                         ON NODE             6             0.059
                         ON NODE             7             0.059
                         ON NODE             8             0.059
                         ON NODE             9             0.060
                         ON NODE            10             0.060
                         ON NODE            11             0.059
                         ON NODE            12             0.059
                         ON NODE            13             0.059
                         ON NODE            14             0.059
                         ON NODE            15             0.059
                         ON NODE            16             0.059
                         ON NODE            17             0.059
                         ON NODE            18             0.059
                         ON NODE            19             0.059
                         ON NODE            20             0.059
                         ON NODE            21             0.060
                         ON NODE            22             0.059
                         ON NODE            23             0.058
           AVERAGE PER PROCESSOR                           0.059
 FREQUENCY ADPT                              1             3.923        23.4 %
 I/O GRK INTERCOMM                           1             0.021         0.1 %
 BDKS_BEFORE                                 8             0.297         1.8 %
 MPI HAMILTONIAN GRADIENTS                   8             0.055         0.3 %
                         ON NODE             1             0.067
                         ON NODE             2             0.067
                         ON NODE             3             0.068
                         ON NODE             4             0.064
                         ON NODE             5             0.068
                         ON NODE             6             0.066
                         ON NODE             7             0.064
                         ON NODE             8             0.064
                         ON NODE             9             0.066
                         ON NODE            10             0.066
                         ON NODE            11             0.067
                         ON NODE            12             0.065
                         ON NODE            13             0.065
                         ON NODE            14             0.065
                         ON NODE            15             0.065
                         ON NODE            16             0.064
                         ON NODE            17             0.067
                         ON NODE            18             0.064
                         ON NODE            19             0.064
                         ON NODE            20             0.063
                         ON NODE            21             0.065
                         ON NODE            22             0.066
                         ON NODE            23             0.064
           AVERAGE PER PROCESSOR                           0.065
 MPI COULOMBA_DE2 E GRADS                    8             0.093         0.6 %
                         ON NODE             1             0.072
                         ON NODE             2             0.074
                         ON NODE             3             0.074
                         ON NODE             4             0.074
                         ON NODE             5             0.072
                         ON NODE             6             0.074
                         ON NODE             7             0.075
                         ON NODE             8             0.074
                         ON NODE             9             0.074
                         ON NODE            10             0.075
                         ON NODE            11             0.073
                         ON NODE            12             0.075
                         ON NODE            13             0.073
                         ON NODE            14             0.075
                         ON NODE            15             0.073
                         ON NODE            16             0.077
                         ON NODE            17             0.073
                         ON NODE            18             0.075
                         ON NODE            19             0.076
                         ON NODE            20             0.074
                         ON NODE            21             0.074
                         ON NODE            22             0.073
                         ON NODE            23             0.074
           AVERAGE PER PROCESSOR                           0.075
 BLDSMAT_DE2                                 8             0.015         0.1 %
 BLDPMAT_DE2                                 8             0.125         0.7 %
 P. Vector build                             8             0.520         3.1 %
 MPI ANA2DIERIS ENERGY GRADIENTS             8             0.367         2.2 %
                         ON NODE             1             0.362
                         ON NODE             2             0.362
                         ON NODE             3             0.363
                         ON NODE             4             0.362
                         ON NODE             5             0.362
                         ON NODE             6             0.362
                         ON NODE             7             0.363
                         ON NODE             8             0.363
                         ON NODE             9             0.361
                         ON NODE            10             0.363
                         ON NODE            11             0.363
                         ON NODE            12             0.364
                         ON NODE            13             0.361
                         ON NODE            14             0.365
                         ON NODE            15             0.362
                         ON NODE            16             0.363
                         ON NODE            17             0.361
                         ON NODE            18             0.362
                         ON NODE            19             0.365
                         ON NODE            20             0.362
                         ON NODE            21             0.363
                         ON NODE            22             0.362
                         ON NODE            23             0.364
           AVERAGE PER PROCESSOR                           0.363
 MPI J_HESS CALCULATION                      8             0.130         0.8 %
                         ON NODE             1             0.124
                         ON NODE             2             0.124
                         ON NODE             3             0.124
                         ON NODE             4             0.127
                         ON NODE             5             0.124
                         ON NODE             6             0.124
                         ON NODE             7             0.127
                         ON NODE             8             0.127
                         ON NODE             9             0.127
                         ON NODE            10             0.124
                         ON NODE            11             0.123
                         ON NODE            12             0.128
                         ON NODE            13             0.125
                         ON NODE            14             0.127
                         ON NODE            15             0.125
                         ON NODE            16             0.126
                         ON NODE            17             0.122
                         ON NODE            18             0.128
                         ON NODE            19             0.127
                         ON NODE            20             0.126
                         ON NODE            21             0.125
                         ON NODE            22             0.124
                         ON NODE            23             0.126
           AVERAGE PER PROCESSOR                           0.126
 MPI EN ADPT SOLVER                         24             1.387         8.3 %
                         ON NODE             1             1.388
                         ON NODE             2             1.389
                         ON NODE             3             1.388
                         ON NODE             4             1.385
                         ON NODE             5             1.388
                         ON NODE             6             1.389
                         ON NODE             7             1.387
                         ON NODE             8             1.386
                         ON NODE             9             1.387
                         ON NODE            10             1.387
                         ON NODE            11             1.388
                         ON NODE            12             1.386
                         ON NODE            13             1.388
                         ON NODE            14             1.387
                         ON NODE            15             1.388
                         ON NODE            16             1.386
                         ON NODE            17             1.388
                         ON NODE            18             1.387
                         ON NODE            19             1.387
                         ON NODE            20             1.387
                         ON NODE            21             1.387
                         ON NODE            22             1.386
                         ON NODE            23             1.388
           AVERAGE PER PROCESSOR                           1.387
 P.D. SCF MATRICES DE2 CONTR                 8             0.496         3.0 %
 P.D. SCF VEC DE2 CONTRIBUTION               1             0.024         0.1 %

 FINAL TIMING           DATE: TUE FEB 13 12:04:39 2024  TOTAL TIME:      16.789
