# Supplementary material for: Constrained Structure Minimizations on Hyperspheres for Minimum Energy Path Following
Source: J Chem Inf Model. 2025 Apr 1;65(7):3488–501. doi: 10.1021/acs.jcim.4c02351 (PMC12004539; doi:10.1021/acs.jcim.4c02351)
Supplement: Supplementary file 1 — ci4c02351_si_001.zip [file ci4c02351_si_001.zip › data_availability/rxn4/outputs/TS/rxn4-TS.mol]

[Molden Format]
[Atoms](Angs)
  C     1    6      0.000000    0.000000    0.000000
  N     2    7      0.000000    0.000000    1.228031
  H     3    1      0.817999    0.000000   -0.724293
  N     4    7     -1.440781   -0.023515   -1.007312
  N     5    7     -2.523418   -0.037666   -0.520025
  C     6    6     -2.725374   -0.002112    1.226234
  N     7    7     -1.806454    0.033361    2.040188
  H     8    1     -3.810018   -0.008949    1.358579
[GEOMETRIES] XYZ
    8

  C      0.000000    0.000000    0.000000
  N      0.000000    0.000000    1.228031
  H      0.817999    0.000000   -0.724293
  N     -1.440781   -0.023515   -1.007312
  N     -2.523418   -0.037666   -0.520025
  C     -2.725374   -0.002112    1.226234
  N     -1.806454    0.033361    2.040188
  H     -3.810018   -0.008949    1.358579
    8

  C      0.000000    0.000000    0.000000
  N      0.000000    0.000000    1.224315
  H      0.806827    0.000000   -0.734238
  N     -1.460018   -0.008993   -1.012991
  N     -2.537230   -0.013806   -0.524969
  C     -2.738496    0.000988    1.240642
  N     -1.818105    0.012249    2.047920
  H     -3.822520   -0.000081    1.362972
    8

  C      0.000000    0.000000    0.000000
  N      0.000000    0.000000    1.224356
  H      0.806395    0.000000   -0.734691
  N     -1.460665   -0.002942   -1.012883
  N     -2.537747   -0.003905   -0.524460
  C     -2.738176    0.001793    1.241752
  N     -1.817141    0.004744    2.048425
  H     -3.822168    0.002294    1.364250
    8

  C      0.000000    0.000000    0.000000
  N      0.000000    0.000000    1.224345
  H      0.806392    0.000000   -0.734702
  N     -1.460638   -0.000356   -1.012691
  N     -2.537714   -0.000126   -0.524278
  C     -2.738258    0.000689    1.241812
  N     -1.817214    0.000628    2.048461
  H     -3.822257    0.001045    1.364302
    8

  C      0.000000    0.000000    0.000000
  N      0.000000    0.000000    1.224340
  H      0.806380    0.000000   -0.734712
  N     -1.460672   -0.000000   -1.012699
  N     -2.537735   -0.000000   -0.524262
  C     -2.738212   -0.000000    1.241858
  N     -1.817138    0.000122    2.048473
  H     -3.822205   -0.000087    1.364391
[Scfconv]
scf-first  1 THROUGH     33
   -295.08798891
   -290.69182470
   -291.99315180
   -294.69635721
   -295.18476179
   -295.67308819
   -295.72056598
   -295.88906566
   -295.86576321
   -295.93566067
   -295.91215312
   -295.94458429
   -295.92912092
   -295.94761219
   -295.94249881
   -295.94222821
   -295.94220659
   -295.94223920
   -295.94223171
   -295.94222306
   -295.94222579
   -295.94223169
   -295.94222554
   -295.94222400
   -295.94223092
   -295.94222689
   -295.94222578
   -295.94222706
   -295.94222657
   -295.94222665
   -295.94222680
   -295.94222686
   -295.94222693
scf-last   1 THROUGH      4
   -295.94210075
   -295.94210112
   -295.94210094
   -295.94210075
[GEOCONV]
energy
   -295.94221661
   -295.94209935
   -295.94210059
   -295.94210073
   -295.94210075
   -295.94210075
OPTIMIZATION CYCLES=    5
PRE OPTIMIZATION CYCLES=    0
ENERGY CYCLES =    6
