# Supplementary material for: Constrained Structure Minimizations on Hyperspheres for Minimum Energy Path Following
Source: J Chem Inf Model. 2025 Apr 1;65(7):3488–501. doi: 10.1021/acs.jcim.4c02351 (PMC12004539; doi:10.1021/acs.jcim.4c02351)
Supplement: Supplementary file 1 — ci4c02351_si_001.zip [file ci4c02351_si_001.zip › data_availability/rxn4/inputs/rxn4-sad.inp]

TITLE RXN4 SADDLE 10 PERCENTAGE
#
SADDLE MAX=500 INT=10.0
BASIS (DZVP-GGA)
AUXIS (GEN-A2*)
SCFTYPE MAX=1000 TOL=1.0E-6 CDF=1.0E-7
VXCTYPE PBE
MATINV ANALYTIC DIA
GRID FIXED FINE
#
REACTANT CARTESIAN ANGSTROMS
N        -0.560347       0.002604      -0.001606
N         0.560193       0.007048       0.000665
H        -2.998358      -0.003755      -0.000405
C        -4.082015      -0.003003       0.000093
N        -5.256417      -0.002212       0.000488
H         2.998456       0.005642       0.000945
C         4.082100       0.000367       0.000432
N         5.256490      -0.005316      -0.000036
#
PRODUCT CARTESIAN ANGSTROMS
C         0.000037      -0.000000      -1.271316
N         1.210428      -0.000000      -0.669502
N        -1.210375      -0.000000      -0.669574
N        -1.210426       0.000000       0.669503
C        -0.000038       0.000000       1.271316
N         1.210375       0.000000       0.669575
H        -0.000065       0.000000       2.368256
H         0.000065      -0.000000      -2.368256
