# Supplementary material for: Constrained Structure Minimizations on Hyperspheres for Minimum Energy Path Following
Source: J Chem Inf Model. 2025 Apr 1;65(7):3488–501. doi: 10.1021/acs.jcim.4c02351 (PMC12004539; doi:10.1021/acs.jcim.4c02351)
Supplement: Supplementary file 1 — ci4c02351_si_001.zip [file ci4c02351_si_001.zip › data_availability/rxn4/inputs/rxn4-TS.inp]

TITLE RXN4 OPTIMIZE TS
#
OPTIMIZATION TS MAX=200 TOL=1.0E-05
HESSIAN ANALYTIC
VXCTYPE PBE
BASIS (DZVP-GGA)
AUXIS (GEN-A2*)
MATINV ANALYTIC
SCFTYPE MAX=1000 TOL=1.0E-09 CDF=1.0E-06
ADPTYPE MAX=1000 TOL=1.0E-08
#
GEOMETRY CARTESIAN ANGSTROM
N         0.235292       1.475102      -0.012061
N         1.222213       0.832503      -0.032119
N        -1.558374      -0.521728       0.067527
C        -1.378986       0.685415       0.049171
H        -2.053794       1.539586       0.071989
H         2.207725      -1.236538      -0.066777
C         1.153572      -0.964468      -0.040561
N         0.122270      -1.617209      -0.032621
