# Supplementary material for: Constrained Structure Minimizations on Hyperspheres for Minimum Energy Path Following
Source: J Chem Inf Model. 2025 Apr 1;65(7):3488–501. doi: 10.1021/acs.jcim.4c02351 (PMC12004539; doi:10.1021/acs.jcim.4c02351)
Supplement: Supplementary file 1 — ci4c02351_si_001.zip [file ci4c02351_si_001.zip › data_availability/rxn4/inputs/rxn4-irc.inp]

TITLE IRC REVERSE EXTEND RXN3
#
IRC REVERSE EXTEND MAX=500 
HESSIAN RESTART
VXCTYPE PBE
BASIS (DZVP-GGA)
AUXIS (GEN-A2*)
MATINV ANALYTIC
SCFTYPE MAX=1000 
GRID FIXED FINE
#
GEOMETRY CARTESIAN ANGSTROM
C         1.503291       0.148720       0.000002
N         0.997366       1.263641       0.000034
H         2.541205      -0.187115      -0.000020
N         0.591630      -1.377057      -0.000019
N        -0.591008      -1.377339      -0.000002
C        -1.503371       0.148101       0.000044
N        -0.997925       1.263238      -0.000060
H        -2.541120      -0.188248       0.000138
