# Supplementary material for: Constrained Structure Minimizations on Hyperspheres for Minimum Energy Path Following
Source: J Chem Inf Model. 2025 Apr 1;65(7):3488–501. doi: 10.1021/acs.jcim.4c02351 (PMC12004539; doi:10.1021/acs.jcim.4c02351)
Supplement: Supplementary file 1 — ci4c02351_si_001.zip [file ci4c02351_si_001.zip › data_availability/rxn5/inputs/rxn5-irc.inp]

TITLE RXN5 IRC
#
IRC REVERSE EXTEND MAX=500 STEP=0.1 TOL=1.0E-5 TOL2=1.0E-5
HESSIAN RESTART
VXCTYPE PBE
BASIS (DZVP-GGA)
AUXIS (GEN-A2*)
MATINV ANALYTIC
SCFTYPE MAX=1000 TOL=1.0E-09 CDF=1.0E-06
GRID FIXED FINE
#
GEOMETRY CARTESIAN ANGSTROM
C        -0.792957       0.023776      -0.000001
C         0.665414       0.118590      -0.000004
H        -1.316334      -0.165277       0.940700
H        -1.316348      -0.165335      -0.940682
H         1.154121       0.453903      -0.921388
H         1.154126       0.453952       0.921359
H         0.315898      -1.052773       0.000032
H         1.528385      -1.220950       0.000036
