# Supplementary material for: Constrained Structure Minimizations on Hyperspheres for Minimum Energy Path Following
Source: J Chem Inf Model. 2025 Apr 1;65(7):3488–501. doi: 10.1021/acs.jcim.4c02351 (PMC12004539; doi:10.1021/acs.jcim.4c02351)
Supplement: Supplementary file 1 — ci4c02351_si_001.zip [file ci4c02351_si_001.zip › data_availability/rxn5/inputs/rxn5-sad.inp]

TITLE RXN4 SADDLE
#
SADDLE MAX=500 INT=5.0
BASIS (DZVP-GGA)
AUXIS (GEN-A2*)
SCFTYPE MAX=1000
VXCTYPE PBE
SHIFT -0.3 MIN=0.1
GRID FIXED FINE
PRINT OPT SADDLE IRC
MATINV ANALYTIC DIA
#
REACTANT CARTESIAN ANGSTROMS
C         0.000000       0.000000       0.000000 
C         0.000000       0.000000       1.535587 
H         1.028142       0.000000      -0.403273 
H         0.515892      -0.889349       1.938867 
H         0.512249       0.891456       1.938870 
H        -0.514074      -0.890413      -0.403270 
H        -1.028160      -0.002097       1.938857 
H        -0.514097       0.890404      -0.403279 
#
PRODUCT CARTESIAN ANGSTROMS
C        -0.735525       0.356422       0.000350  
C         0.275350      -0.532862      -0.000870  
H        -1.163595       0.741089      -0.933620  
H        -1.170614       0.730546       0.935359  
H         0.702866      -0.918128       0.933170  
H         0.709916      -0.907614      -0.935935  
H         2.826231       1.212248       0.003699  
H         3.578822       1.244391       0.003520  
