# Supplementary material for: Constrained Structure Minimizations on Hyperspheres for Minimum Energy Path Following
Source: J Chem Inf Model. 2025 Apr 1;65(7):3488–501. doi: 10.1021/acs.jcim.4c02351 (PMC12004539; doi:10.1021/acs.jcim.4c02351)
Supplement: Supplementary file 1 — ci4c02351_si_001.zip [file ci4c02351_si_001.zip › data_availability/rxn5/inputs/rxn5-TS.inp]

TITLE RXN5 TS OPTIMIZE
#
OPTIMIZATION TS MAX=200 TOL=1.0E-05
HESSIAN ANALYTIC
VXCTYPE PBE
BASIS (DZVP-GGA)
AUXIS (GEN-A2*)
MATINV ANALYTIC
SCFTYPE MAX=1000 TOL=1.0E-09 CDF=1.0E-06
ADPTYPE MAX=1000 TOL=1.0E-08
#
GEOMETRY CARTESIAN ANGSTROM
C        -0.573892       0.467883       0.017405  
C         0.419099      -0.522946      -0.019588  
H        -1.018781       0.817710      -0.915127  
H        -1.029063       0.740007       0.971078  
H         0.692644      -1.112534       0.879911  
H         0.688675      -1.048570      -0.960381  
H         0.960669       0.945030       0.033467  
H         1.809623       0.450184       0.000359  
