# Supplementary material for: Constrained Structure Minimizations on Hyperspheres for Minimum Energy Path Following
Source: J Chem Inf Model. 2025 Apr 1;65(7):3488–501. doi: 10.1021/acs.jcim.4c02351 (PMC12004539; doi:10.1021/acs.jcim.4c02351)
Supplement: Supplementary file 1 — ci4c02351_si_001.zip [file ci4c02351_si_001.zip › data_availability/rxn5/outputs/SADDLE/5/rxn5-sad.out]

 Executing /home/jasa/demon/6.2.4/object.mpi/deMon.6.2.4.mpi.

node11
node11
node11
node11
node11
node11
node11
node11
node11
node11
node11
node11
node11
node11
node11
node11
node11
node11
node11
node11
node11
node11
node11
node11
(node11:0,1,2,3,4,5,6,7,8,9,10,11,12,13,14,15,16,17,18,19,20,21,22,23)

real	14m24.197s
user	313m27.709s
sys	31m35.062s
21M	.
 ******************************************************************************
 ******************************************************************************
 ***                                                                        ***
 ***                              PROGRAM deMon2k                           ***
 ***                                                                        ***
 ***                        (VERSION 6.2.4, Sep. 2023)                      ***
 ***                                                                        ***
 ***     COPYRIGHT (C) BY THE INTERNATIONAL DEMON DEVELOPERS COMMUNITY      ***
 ***                                                                        ***
 ***  AUTHORS: A.M. Koster, G. Geudtner, A. Alvarez-Ibarra, M.C. Amirani,   ***
 ***           P. Calaminici, A.A.M. Carranza, M.E. Casida, J. Carmona-     ***
 ***           Espindola, J. Cuny, F.A. Delesma, R. Delgado-Venegas, V.D.   ***
 ***           Dominguez, R. Flores-Moreno, G.U. Gamboa, A. Goursot, T.     ***
 ***           Heine, K. Hermann, A. Ipatov, F. Janetzko, A. de la Lande,   ***
 ***           F. Louisnard, J. Martin del Campo, N. Pedroza Montero, L.G.  ***
 ***           M. Pettersson, D. Mejia-Rodriguez, J. Reveles, J. Vasquez-   ***
 ***           Perez, A. Vela, B. Zuniga-Gutierrez and D.R. Salahub         ***
 ***                                                                        ***
 ******************************************************************************
 ******************************************************************************
                                                                                

 FIRST TIMING           DATE: WED OCT 02 10:56:27 2024  TOTAL TIME:       0.092
                                                                                

 INITIALIZATION                   STEP TIME:     0.034  TOTAL TIME:       0.127

 ******************************************************************************

 RXN4

 ******************************************************************************

 
 *** MOLECULAR SIMULATION DATA ***
 
 MOLECULAR CHARGE: 0
 NUMBER OF ATOMS: 8
 MOLECULAR SIMULATION TYPE: QM ONLY
 
 *** MOLECULAR QM DATA ***
 
 MULTIPLICITY: 1
 NUMBER OF QM ATOMS: 8
 NUMBER OF ELECTRONS: 18
 
 *** SCF OPTIONS ***
 
 SCF THEORY: RESTRICTED KOHN-SHAM (RKS)
 DIAGONALIZER: RS
 START GUESS: HUECKEL DENSITY
 SCF TOLERANCE: 0.100E-04
 POTENTIAL DENSITY: FITTED DENSITY
 NUMBER OF SCF ITERATIONS: 1000
 DIIS ACCELERATION: ON
 LEVEL-SHIFT: ON (SHIFT VALUE = -0.300 HARTREE)
 XC-POTENTIAL: PBE96 - PBE
 GRID TECHNIQUE: FIXED
 GRID PRUNING: ON
 GRID METHOD: DIRECT
 GRID TYPE: (99,590)p
 ATOMIC WEIGHT FUNCTION: BECKE SCREENED
 RADIAL QUADRATURE TYPE: EULER-MACLAURIN
 SCF METHODE: DIRECT & DOUBLE ASYMPTOTIC EXPANSION
 FREEZE AUXILIARY FUNCTIONS: OFF
 ANALYTICAL FIT SOLVER: DIAGONAL SVD
 SVD THRESHOLD: 0.100E-05
 SCF SCREENING: 0.556E-11
 SYMMETRY USE: NONE
 ROTATION OF THE ANGULAR GRIDS: OFF
 SCF PRINTING UNTIL CYCLE 0
 SPHERICAL ORBITALS WILL BE USED
 
 *** SADDLE INTERPOLATION OPTIONS ***
 
 SADDLE TOLERANCE: 0.100
 NUMBER OF INTERPOLATION STEPS: 500
 INTERPOLATION DISTANCE REDUCTION [%]: 5.00
 REACTANT-PRODUCT ALIGNMENT ENABLED
 
 *** PRINT OPTIONS ***
 
 PRINT OPTIMIZATION INFORMATION
 PRINT SADDLE DEBUG OUTPUT
 
 *** OUTPUT OPTIONS ***
 
 SADDLE OPTIMIZATIONS NOT REMOVED
 
 *** ACTIVATED INTERFACE PORTS ***
 
 FILE deMon.mol WILL BE WRITTEN
 
 
 *** GEOMETRY ***


 INPUT ORIENTATION IN ANGSTROM

  NO.  ATOM        X            Y            Z      Z-ATOM   MASS   TYPE OPTXYZ

    1  C         0.000000     0.000000     0.000000     6    12.011  QM       
    2  C         0.000000     0.000000     1.535587     6    12.011  QM       
    3  H         1.028142     0.000000    -0.403273     1     1.008  QM       
    4  H         0.515892    -0.889349     1.938867     1     1.008  QM       
    5  H         0.512249     0.891456     1.938870     1     1.008  QM       
    6  H        -0.514074    -0.890413    -0.403270     1     1.008  QM       
    7  H        -1.028160    -0.002097     1.938857     1     1.008  QM       
    8  H        -0.514097     0.890404    -0.403279     1     1.008  QM       


 
 
 *** ERI STATISTIC ***
 
 Est. Integrated ERIs: 601020
 Est. Asymptotic ERIS: 0
                                                                                

 INPUT                            STEP TIME:     0.064  TOTAL TIME:       0.192
 
 *** THE INPUT ORIENTATION IS USED ***
 
 POINT GROUP: D3
 
 GROUP ORDER: 6


 STANDARD ORIENTATION IN ANGSTROM

  NO.  ATOM        X              Y              Z        Z-ATOM   MASS   TYPE

    1  C        -0.000002       0.000002      -0.767794       6    12.011  QM
    2  C         0.000000       0.000001       0.767793       6    12.011  QM
    3  H        -0.672773       0.777470      -1.171066       1     1.008  QM
    4  H         0.334939       0.972062       1.171073       1     1.008  QM
    5  H        -1.009300      -0.195972       1.171078       1     1.008  QM
    6  H         1.009703       0.193912      -1.171065       1     1.008  QM
    7  H         0.674368      -0.776109       1.171062       1     1.008  QM
    8  H        -0.336913      -0.971392      -1.171073       1     1.008  QM
                                                                                

 SYMMETRY ANALYSIS                STEP TIME:     0.000  TOTAL TIME:       0.196
 
 NUMBER OF TB ORBITALS: 16
                                                                                

 START GUESS                      STEP TIME:     0.903  TOTAL TIME:       1.100
 
 
 GENERAL BASIS SET: (DZVP-GGA)
 
 NUMBER OF SHELLS: 30
 NUMBER OF ORBITALS: 60
 NUMBER OF PRIMITIVE GAUSSIAN EXPONENTS: 66
 
 
 GENERAL AUXIS SET: (GEN-A2*)
 
 NUMBER OF AUXILIARY FUNCTION SETS: 38
 NUMBER OF AUXILIARY FUNCTION SHELLS: 86
 NUMBER OF AUXILIARY FUNCTION: 318
 
 
 
 *** WARNING IN INVCDERI ***
 
 *** 9 COULOMB EIGENVALUES ARE QUENCHED ***
                                                                                

 MPI AUXILIARY FUNCTION FIT       STEP TIME:     0.035  TOTAL TIME:       1.139  
                                                                                

 CORE INTEGRALS                   STEP TIME:     0.042  TOTAL TIME:       1.142
                                                                                

 NULLSPACE                        STEP TIME:     0.004  TOTAL TIME:       1.151
                                                                                

 FIXED GRID GENERATION            STEP TIME:     0.000  TOTAL TIME:       1.174

 CYCLE:    1    EUPPER =     -108.794828060511    CDMIX =        0.300000000000
 CYCLE:    1    ELOWER =     -184.562300339865    SHIFT =        0.000000000000
 CYCLE:    1    EXC    =      -12.420565543304    ERCDC =       10.497049742916
 CYCLE:    1    ETOTAL =     -121.215393603815    ERROR =       75.767472279354

 CYCLE:    2    EUPPER =     -108.327453724839    CDMIX =        0.300000000000
 CYCLE:    2    ELOWER =     -108.659376200504    SHIFT =        0.300000000000
 CYCLE:    2    EXC    =      -12.632019872304    ERCDC =        0.521889662357
 CYCLE:    2    ETOTAL =     -120.959473597143    ERROR =        0.331922475665

 CYCLE:    3    EUPPER =     -108.279591750769    CDMIX =        0.300000000000
 CYCLE:    3    ELOWER =     -108.457118291796    SHIFT =        0.269421170692
 CYCLE:    3    EXC    =      -12.802063216696    ERCDC =        0.372127772073
 CYCLE:    3    ETOTAL =     -121.081654967465    ERROR =        0.177526541026

 CYCLE:    4    EUPPER =     -108.434065048687    CDMIX =        0.300000000000
 CYCLE:    4    ELOWER =     -108.478905715209    SHIFT =        0.252070131876
 CYCLE:    4    EXC    =      -12.895537888199    ERCDC =        0.161177211012
 CYCLE:    4    ETOTAL =     -121.329602936886    ERROR =        0.044840666522

 CYCLE:    5    EUPPER =     -108.532374576620    CDMIX =        0.300000000000
 CYCLE:    5    ELOWER =     -108.544322542017    SHIFT =        0.213917649656
 CYCLE:    5    EXC    =      -12.937915505378    ERCDC =        0.056005569542
 CYCLE:    5    ETOTAL =     -121.470290081997    ERROR =        0.011947965398

 CYCLE:    6    EUPPER =     -108.568505464599    CDMIX =        0.300000000000
 CYCLE:    6    ELOWER =     -108.573544469822    SHIFT =        0.177247181273
 CYCLE:    6    EXC    =      -12.957884042528    ERCDC =        0.035793315212
 CYCLE:    6    ETOTAL =     -121.526389507127    ERROR =        0.005039005222

 CYCLE:    7    EUPPER =     -108.575865601354    CDMIX =        0.300000000000
 CYCLE:    7    ELOWER =     -108.577913361348    SHIFT =        0.153309010947
 CYCLE:    7    EXC    =      -12.970072355976    ERCDC =        0.021024064488
 CYCLE:    7    ETOTAL =     -121.545937957330    ERROR =        0.002047759994

 CYCLE:    8    EUPPER =     -108.576042619724    CDMIX =        0.300000000000
 CYCLE:    8    ELOWER =     -108.576823071050    SHIFT =        0.128341895565
 CYCLE:    8    EXC    =      -12.999248810463    EDIIS =        0.013538329105
 CYCLE:    8    ETOTAL =     -121.575291430187    ERROR =        0.000780451326

 CYCLE:    9    EUPPER =     -108.582580120464    CDMIX =        0.300000000000
 CYCLE:    9    ELOWER =     -108.582629423763    SHIFT =        0.101595615160
 CYCLE:    9    EXC    =      -12.995497717738    EDIIS =        0.006024713118
 CYCLE:    9    ETOTAL =     -121.578077838202    ERROR =        0.000049303299

 CYCLE:   10    EUPPER =     -108.579333629175    CDMIX =        0.300000000000
 CYCLE:   10    ELOWER =     -108.579334296032    SHIFT =        0.100000000000
 CYCLE:   10    EXC    =      -12.995675405673    EDIIS =        0.000564950533
 CYCLE:   10    ETOTAL =     -121.575009034848    ERROR =        0.000000666857

 CYCLE:   11    EUPPER =     -108.579134352763    CDMIX =        0.300000000000
 CYCLE:   11    ELOWER =     -108.579134916315    SHIFT =        0.100000000000
 CYCLE:   11    EXC    =      -12.995976798103    EDIIS =        0.000633373099
 CYCLE:   11    ETOTAL =     -121.575111150866    ERROR =        0.000000563552

 CYCLE:   12    EUPPER =     -108.579604066392    CDMIX =        0.300000000000
 CYCLE:   12    ELOWER =     -108.579604101340    SHIFT =        0.100000000000
 CYCLE:   12    EXC    =      -12.995786723674    EDIIS =        0.000171214342
 CYCLE:   12    ETOTAL =     -121.575390790066    ERROR =        0.000000034948

 CYCLE:   13    EUPPER =     -108.579492406171    CDMIX =        0.100000000000
 CYCLE:   13    ELOWER =     -108.579492410383    SHIFT =        0.100000000000
 CYCLE:   13    EXC    =      -12.995868887716    ERCDC =        0.000058991971
 CYCLE:   13    ETOTAL =     -121.575361293886    ERROR =        0.000000004212
 
 *** SCF CONVERGED ***
 

 ELECTRONIC CORE ENERGY      =       -188.670738270
 ELECTRONIC COULOMB ENERGY   =         80.091245864
 ELECTRONIC HARTREE ENERGY   =       -108.579492406

 EXCHANGE ENERGY             =        -12.434623713
 CORRELATION ENERGY          =         -0.561245175
 EXCHANGE-CORRELATION ENERGY =        -12.995868888

 ELECTRONIC SCF ENERGY       =       -121.575361294
 NUCLEAR-REPULSION ENERGY    =         41.869364875
 TOTAL SCF ENERGY            =        -79.705996419
                                                                                

 SCF ITERATION                    STEP TIME:     0.771  TOTAL TIME:       1.973
 
 
 
 *********************************************
 *** TRANSITION STATE SADDLE INTERPOLATION ***
 *********************************************


 UNRELAXED COORDINATES OF SADDLE STEP 0 IN ANGSTROM

  NO.  ATOM        X              Y              Z        Z-ATOM   MASS   TYPE

    1  C        -0.735525       0.356422       0.000350       6    12.011  QM
    2  C         0.275350      -0.532862      -0.000870       6    12.011  QM
    3  H        -1.163595       0.741089      -0.933620       1     1.008  QM
    4  H        -1.170614       0.730546       0.935359       1     1.008  QM
    5  H         0.702866      -0.918128       0.933170       1     1.008  QM
    6  H         0.709916      -0.907614      -0.935935       1     1.008  QM
    7  H         2.826231       1.212248       0.003699       1     1.008  QM
    8  H         3.578822       1.244391       0.003520       1     1.008  QM


 UNRELAXED SCF-ENERGY CALCULATED IN 11 CYCLES
 
 UNRELAXED TOTAL SADDLE ENERGY = -79.638832526013
 


 ALIGNED COORDINATES OF REFERENCE STRUCTURE IN ANGSTROM

  NO.  ATOM        X              Y              Z        Z-ATOM   MASS   TYPE

    1  C        -0.735525       0.356422       0.000350       6    12.011  QM
    2  C         0.275350      -0.532862      -0.000870       6    12.011  QM
    3  H        -1.163595       0.741089      -0.933620       1     1.008  QM
    4  H        -1.170614       0.730546       0.935359       1     1.008  QM
    5  H         0.702866      -0.918128       0.933170       1     1.008  QM
    6  H         0.709916      -0.907614      -0.935935       1     1.008  QM
    7  H         2.826231       1.212248       0.003699       1     1.008  QM
    8  H         3.578822       1.244391       0.003520       1     1.008  QM


 ALIGNED COORDINATES OF REACTANT IN ANGSTROM

  NO.  ATOM        X              Y              Z        Z-ATOM   MASS   TYPE

    1  C        -0.523871       0.559857       0.040310       6    12.011  QM
    2  C         0.523870      -0.559860      -0.040312       6    12.011  QM
    3  H        -0.809592       0.917920      -0.964615       1     1.008  QM
    4  H        -1.444632       0.215126       0.543391       1     1.008  QM
    5  H         0.808068      -0.919341       0.964553       1     1.008  QM
    6  H         0.143621      -1.427881      -0.607458       1     1.008  QM
    7  H        -0.142859       1.428717       0.605692       1     1.008  QM
    8  H         1.445411      -0.214512      -0.541541       1     1.008  QM

 SIMILARITY INDEX: 0.640
 


 UNRELAXED COORDINATES OF SADDLE STEP 1 IN ANGSTROM

  NO.  ATOM        X              Y              Z        Z-ATOM   MASS   TYPE

    1  C        -0.534454       0.549685       0.038312       6    12.011  QM
    2  C         0.511444      -0.558510      -0.038340       6    12.011  QM
    3  H        -0.827293       0.909079      -0.963066       1     1.008  QM
    4  H        -1.430931       0.240897       0.562990       1     1.008  QM
    5  H         0.802808      -0.919281       0.962984       1     1.008  QM
    6  H         0.171936      -1.401868      -0.623882       1     1.008  QM
    7  H         0.005596       1.417893       0.575592       1     1.008  QM
    8  H         1.552082      -0.141567      -0.514288       1     1.008  QM


 UNRELAXED SCF-ENERGY CALCULATED IN 11 CYCLES
 
 UNRELAXED TOTAL SADDLE ENERGY = -79.696197053562
 
 
 
 
 ***************************************
 *** MOLECULAR GEOMETRY OPTIMIZATION ***
 ***************************************
 
 INTERPOLATION DISTANCE: 7.4230678176
 
 *** ACTIVE DEGREES OF FREEDOM: 18 ***
 
 *** ENTERING OPTIMIZATION CYCLE: 1 ***
 

 PROJECTED CARTESIAN GRADIENTS IN A.U.

  NO.  ATOM        X             Y             Z

    1  C       -0.012099     -0.012198     -0.003539
    2  C       -0.022033     -0.008227      0.006610
    3  H        0.005201      0.003595      0.001282
    4  H        0.016276      0.003635     -0.008457
    5  H        0.009286      0.004604     -0.003289
    6  H        0.007992      0.017186      0.006978
    7  H        0.029181      0.018171      0.010467
    8  H        0.049889      0.023315     -0.017583


 ACTIVE CARTESIAN GRADIENTS

              1          2          3          4          5          6
          -0.017873  -0.024300  -0.006231  -0.047939  -0.028092   0.009776

              7          8          9         10         11         12
          -0.015253  -0.013741   0.000614  -0.007382  -0.017110  -0.007418

             13         14         15         16         17         18
          -0.019117  -0.010900   0.000202  -0.027417   0.003921  -0.015739


 FULL LOCAL GRADIENT

              1          2          3          4          5          6
          -0.055348  -0.005541  -0.002926  -0.008611  -0.013567   0.007286

              7          8          9         10         11         12
           0.022830   0.007949   0.000125   0.013233  -0.002823  -0.026192

             13         14         15         16         17         18
          -0.006609  -0.006627  -0.002190  -0.003850   0.004618  -0.038195


 TANGENTIAL LOCAL GRADIENTS IN A.U.

              1          2          3          4          5          6
          -0.005541  -0.002926  -0.008611  -0.013567   0.007286   0.022830

              7          8          9         10         11         12
           0.007949   0.000125   0.013233  -0.002823  -0.026192  -0.006609

             13         14         15         16         17
          -0.006627  -0.002190  -0.003850   0.004618  -0.038195
 
 RMSQ FORCE :   0.0141244  MAXIMUM :   0.0003000  CONVERGED : NO
 MAX FORCE  :   0.0381951  MAXIMUM :   0.0004500  CONVERGED : NO
 RMSQ FORCE6:   4.9858756  MAXIMUM6:   0.0003000  CONVERGED : NO
 MAX FORCE6 :   4.9618049  MAXIMUM6:   0.0004500  CONVERGED : NO
 


 HESSIAN EIGENVALUES


                1           2           3           4           5           6
             1.00000     1.00000     1.00000     1.00000     1.00000     1.00000
 


                7           8           9          10          11          12
             1.00000     1.00000     1.00000     1.00000     1.00000     1.00000
 


               13          14          15          16          17
             1.00000     1.00000     1.00000     1.00000     1.00000
 


 LAMBDA FOR LMQA STEP: 0.00

  |TANGENTIAL STEP| =   0.058236  |PARALLEL STEP| =   0.000228


 STEP IN NORMAL COORDINATES

              1          2          3          4          5          6
           0.003431   0.010794   0.004039   0.024987   0.020440  -0.008504

              7          8          9         10         11         12
          -0.006741  -0.000666  -0.000282  -0.007194   0.006676   0.022048

             13         14         15         16         17         18
           0.008776   0.007424   0.001737   0.008528  -0.004473   0.035723

 DISPLACEMENT STEP IN ANGSTROM

  NO.  ATOM        X             Y             Z

    1  C        0.001229      0.003353      0.001247
    2  C        0.007156      0.003723     -0.002888
    3  H       -0.006323     -0.003795     -0.000616
    4  H       -0.007703      0.001095      0.007105
    5  H       -0.006465     -0.002511      0.001671
    6  H       -0.000738     -0.005763     -0.005894
    7  H        0.004357     -0.011461     -0.009942
    8  H       -0.012072     -0.001993      0.013340


 ACTIVE CARTESIAN DISPLACEMENT STEP

              1          2          3          4          5          6
           0.003431   0.010794   0.004039   0.024987   0.020440  -0.008504

              7          8          9         10         11         12
          -0.006741  -0.000666  -0.000282  -0.007194   0.006676   0.022048

             13         14         15         16         17         18
           0.008776   0.007424   0.001737   0.008528  -0.004473   0.035723
 
 PREDICTED ENERGY CHANGE: -0.001683062
 
 INTERPOLATION DISTANCE: 7.4230678176
 
 *** SCFTOL TIGHTEN TO 0.100E-06 ***
 
 *** CDFTOL TIGHTEN TO 0.750E-04 ***


 COORDINATES OF OPTIMIZATION STEP 1 IN ANGSTROM

  NO.  ATOM        X              Y              Z        Z-ATOM   MASS   TYPE

    1  C        -0.533225       0.553038       0.039559       6    12.011  QM
    2  C         0.518600      -0.554787      -0.041228       6    12.011  QM
    3  H        -0.833616       0.905284      -0.963682       1     1.008  QM
    4  H        -1.438634       0.241992       0.570095       1     1.008  QM
    5  H         0.796343      -0.921792       0.964655       1     1.008  QM
    6  H         0.171198      -1.407631      -0.629776       1     1.008  QM
    7  H         0.009953       1.406432       0.565650       1     1.008  QM
    8  H         1.540010      -0.143560      -0.500948       1     1.008  QM


 
 NEW SCF-ENERGY CALCULATED IN 11 CYCLES
 

 TOTAL ENERGY    =        -79.699125225

 ENERGY CHANGE =         -0.002928171
 ENERGY RATIO  =          1.739788189
 TRUST RADIUS  =          0.200000000
 
 BFGS DELTA*GAMMA: 0.944E-03
 
 BFGS DELTA*DE2*DELTA: 0.339E-02
 
 *** ENTERING OPTIMIZATION CYCLE: 2 ***
 

 PROJECTED CARTESIAN GRADIENTS IN A.U.

  NO.  ATOM        X             Y             Z

    1  C       -0.007897     -0.010246     -0.002765
    2  C       -0.018414     -0.002909      0.005765
    3  H        0.003358      0.002430     -0.000028
    4  H        0.007789      0.001044     -0.005341
    5  H        0.007712      0.002443     -0.001240
    6  H        0.003701      0.009062      0.003225
    7  H        0.025883      0.011353      0.006978
    8  H        0.042384      0.019077     -0.013953


 ACTIVE CARTESIAN GRADIENTS

              1          2          3          4          5          6
          -0.011674  -0.019400  -0.004800  -0.037988  -0.016689   0.008691

              7          8          9         10         11         12
          -0.012698  -0.009605  -0.000259  -0.011377  -0.014188  -0.004405

             13         14         15         16         17         18
          -0.015116  -0.007543   0.002537  -0.026501   0.000729  -0.010380


 FULL LOCAL GRADIENT

              1          2          3          4          5          6
          -0.047092  -0.006151  -0.002345  -0.008024  -0.005468   0.006736

              7          8          9         10         11         12
           0.016034   0.006902  -0.000633   0.004547  -0.002801  -0.019247

             13         14         15         16         17         18
          -0.004988  -0.004056   0.000628  -0.007183   0.001271  -0.028970


 TANGENTIAL LOCAL GRADIENTS IN A.U.

              1          2          3          4          5          6
          -0.006151  -0.002345  -0.008024  -0.005468   0.006736   0.016034

              7          8          9         10         11         12
           0.006902  -0.000633   0.004547  -0.002801  -0.019247  -0.004988

             13         14         15         16         17
          -0.004056   0.000628  -0.007183   0.001271  -0.028970

 COSANG =         0.975667062
 
 RMSQ FORCE :   0.0103506  MAXIMUM :   0.0003000  CONVERGED : NO
 MAX FORCE  :   0.0289703  MAXIMUM :   0.0004500  CONVERGED : NO
 RMSQ FORCE6:   4.4628784  MAXIMUM6:   0.0003000  CONVERGED : NO
 MAX FORCE6 :   4.4462261  MAXIMUM6:   0.0004500  CONVERGED : NO
 RMSQ DR    :   0.0137265  MAXIMUM :   0.0012000  CONVERGED : NO
 MAX DR     :   0.0357227  MAXIMUM :   0.0018000  CONVERGED : NO
 


 HESSIAN EIGENVALUES


                1           2           3           4           5           6
             0.24652     1.00000     1.00000     1.00000     1.00000     1.00000
 


                7           8           9          10          11          12
             1.00000     1.00000     1.00000     1.00000     1.00000     1.00000
 


               13          14          15          16          17
             1.00000     1.00000     1.00000     1.00000     1.12410
 


 LAMBDA FOR LMQA STEP: 0.00

  |TANGENTIAL STEP| =   0.173019  |PARALLEL STEP| =   0.002017


 STEP IN NORMAL COORDINATES

              1          2          3          4          5          6
          -0.001314   0.031597   0.011818   0.073669   0.043210  -0.030063

              7          8          9         10         11         12
          -0.024301  -0.010028   0.001924  -0.006491   0.020756   0.068172

             13         14         15         16         17         18
           0.025553   0.018620  -0.002657   0.039674  -0.005793   0.110329

 DISPLACEMENT STEP IN ANGSTROM

  NO.  ATOM        X             Y             Z

    1  C       -0.000470      0.011027      0.003741
    2  C        0.023377      0.004799     -0.010020
    3  H       -0.019360     -0.011615      0.000039
    4  H       -0.014543      0.007667      0.020513
    5  H       -0.021583     -0.005754      0.002700
    6  H        0.003444     -0.008843     -0.014897
    7  H        0.013231     -0.031012     -0.029995
    8  H       -0.040261     -0.005078      0.043314


 ACTIVE CARTESIAN DISPLACEMENT STEP

              1          2          3          4          5          6
          -0.001314   0.031597   0.011818   0.073669   0.043210  -0.030063

              7          8          9         10         11         12
          -0.024301  -0.010028   0.001924  -0.006491   0.020756   0.068172

             13         14         15         16         17         18
           0.025553   0.018620  -0.002657   0.039674  -0.005793   0.110329
 
 PREDICTED ENERGY CHANGE: -0.003637268
 
 INTERPOLATION DISTANCE: 7.4230678176


 COORDINATES OF OPTIMIZATION STEP 2 IN ANGSTROM

  NO.  ATOM        X              Y              Z        Z-ATOM   MASS   TYPE

    1  C        -0.533696       0.564065       0.043300       6    12.011  QM
    2  C         0.541976      -0.549987      -0.051248       6    12.011  QM
    3  H        -0.852976       0.893670      -0.963643       1     1.008  QM
    4  H        -1.453177       0.249659       0.590608       1     1.008  QM
    5  H         0.774760      -0.927546       0.967355       1     1.008  QM
    6  H         0.174642      -1.416473      -0.644673       1     1.008  QM
    7  H         0.023183       1.375420       0.535655       1     1.008  QM
    8  H         1.499749      -0.148638      -0.457634       1     1.008  QM


 
 NEW SCF-ENERGY CALCULATED IN 12 CYCLES
 

 TOTAL ENERGY    =        -79.702180327

 ENERGY CHANGE =         -0.003055103
 ENERGY RATIO  =          0.839944461
 TRUST RADIUS  =          0.300000000
 
 BFGS DELTA*GAMMA: 0.889E-02
 
 BFGS DELTA*DE2*DELTA: 0.730E-02
 
 *** ENTERING OPTIMIZATION CYCLE: 3 ***
 

 PROJECTED CARTESIAN GRADIENTS IN A.U.

  NO.  ATOM        X             Y             Z

    1  C       -0.008457      0.005783      0.002748
    2  C        0.006794      0.000287     -0.002217
    3  H       -0.000351     -0.002439     -0.002512
    4  H       -0.009139     -0.003338     -0.001024
    5  H       -0.000240     -0.001539      0.003782
    6  H       -0.007348     -0.005377      0.000051
    7  H        0.014605     -0.010324     -0.004659
    8  H        0.008212      0.002063      0.002530


 ACTIVE CARTESIAN GRADIENTS

              1          2          3          4          5          6
          -0.012531   0.004905   0.004394   0.002837   0.008510  -0.002001

              7          8          9         10         11         12
          -0.004129  -0.000115  -0.000691  -0.012352  -0.005963   0.000181

             13         14         15         16         17         18
          -0.001399   0.002585   0.003726  -0.012784   0.000251   0.010701


 FULL LOCAL GRADIENT

              1          2          3          4          5          6
          -0.013682   0.012205   0.005015   0.005744   0.008526  -0.001949

              7          8          9         10         11         12
          -0.004052   0.000369  -0.000701  -0.011222  -0.004539  -0.001772

             13         14         15         16         17         18
           0.000024   0.003069   0.003472  -0.009518   0.000348   0.006433


 TANGENTIAL LOCAL GRADIENTS IN A.U.

              1          2          3          4          5          6
           0.012205   0.005015   0.005744   0.008526  -0.001949  -0.004052

              7          8          9         10         11         12
           0.000369  -0.000701  -0.011222  -0.004539  -0.001772   0.000024

             13         14         15         16         17
           0.003069   0.003472  -0.009518   0.000348   0.006433

 COSANG =        -0.368834848
 
 RMSQ FORCE :   0.0059600  MAXIMUM :   0.0003000  CONVERGED : NO
 MAX FORCE  :   0.0122046  MAXIMUM :   0.0004500  CONVERGED : NO
 RMSQ FORCE6:   3.8683689  MAXIMUM6:   0.0003000  CONVERGED : NO
 MAX FORCE6 :   3.8635544  MAXIMUM6:   0.0004500  CONVERGED : NO
 RMSQ DR    :   0.0407837  MAXIMUM :   0.0012000  CONVERGED : NO
 MAX DR     :   0.1103288  MAXIMUM :   0.0018000  CONVERGED : NO
 


 HESSIAN EIGENVALUES


                1           2           3           4           5           6
             0.27254     0.99998     1.00000     1.00000     1.00000     1.00000
 


                7           8           9          10          11          12
             1.00000     1.00000     1.00000     1.00000     1.00000     1.00000
 


               13          14          15          16          17
             1.00000     1.00000     1.00000     1.04560     1.15260
 


 LAMBDA FOR LMQA STEP: 0.00

  |TANGENTIAL STEP| =   0.030450  |PARALLEL STEP| =   0.000062


 STEP IN NORMAL COORDINATES

              1          2          3          4          5          6
           0.007747  -0.009793  -0.005185  -0.014121  -0.012335   0.005000

              7          8          9         10         11         12
           0.001503  -0.001568   0.000326   0.007426   0.000784  -0.004202

             13         14         15         16         17         18
          -0.003783  -0.004496  -0.002130   0.002434   0.000052  -0.015640

 DISPLACEMENT STEP IN ANGSTROM

  NO.  ATOM        X             Y             Z

    1  C        0.002767     -0.004210     -0.001681
    2  C       -0.006185     -0.000597      0.002109
    3  H        0.001374      0.001857      0.001025
    4  H        0.005348      0.001218     -0.001069
    5  H        0.001958      0.001201     -0.001841
    6  H        0.003380      0.003632      0.000920
    7  H       -0.003678      0.007014      0.004178
    8  H        0.003418      0.001673     -0.004689


 ACTIVE CARTESIAN DISPLACEMENT STEP

              1          2          3          4          5          6
           0.007747  -0.009793  -0.005185  -0.014121  -0.012335   0.005000

              7          8          9         10         11         12
           0.001503  -0.001568   0.000326   0.007426   0.000784  -0.004202

             13         14         15         16         17         18
          -0.003783  -0.004496  -0.002130   0.002434   0.000052  -0.015640
 
 PREDICTED ENERGY CHANGE: -0.000318666
 
 INTERPOLATION DISTANCE: 7.4230678176


 COORDINATES OF OPTIMIZATION STEP 3 IN ANGSTROM

  NO.  ATOM        X              Y              Z        Z-ATOM   MASS   TYPE

    1  C        -0.530929       0.559855       0.041619       6    12.011  QM
    2  C         0.535792      -0.550585      -0.049138       6    12.011  QM
    3  H        -0.851602       0.895527      -0.962618       1     1.008  QM
    4  H        -1.447829       0.250877       0.589539       1     1.008  QM
    5  H         0.776718      -0.926345       0.965514       1     1.008  QM
    6  H         0.178022      -1.412842      -0.643753       1     1.008  QM
    7  H         0.019505       1.382434       0.539832       1     1.008  QM
    8  H         1.503167      -0.146964      -0.462323       1     1.008  QM


 
 NEW SCF-ENERGY CALCULATED IN 10 CYCLES
 

 TOTAL ENERGY    =        -79.702625915

 ENERGY CHANGE =         -0.000445587
 ENERGY RATIO  =          1.398291730
 TRUST RADIUS  =          0.300000000
 
 BFGS DELTA*GAMMA: 0.387E-03
 
 BFGS DELTA*DE2*DELTA: 0.641E-03
 
 *** ENTERING OPTIMIZATION CYCLE: 4 ***
 

 PROJECTED CARTESIAN GRADIENTS IN A.U.

  NO.  ATOM        X             Y             Z

    1  C       -0.006430      0.001064      0.001091
    2  C        0.000253      0.000377     -0.000351
    3  H       -0.000028     -0.001138     -0.001731
    4  H       -0.006193     -0.002332     -0.001350
    5  H        0.001309     -0.000159      0.001884
    6  H       -0.004382     -0.001513      0.001008
    7  H        0.016432     -0.005507     -0.001983
    8  H        0.014184      0.005674     -0.000383


 ACTIVE CARTESIAN GRADIENTS

              1          2          3          4          5          6
          -0.009521  -0.001389   0.001694  -0.005834   0.002790   0.000186

              7          8          9         10         11         12
          -0.005740  -0.002088  -0.000691  -0.012368  -0.007537  -0.000513

             13         14         15         16         17         18
          -0.004272   0.000684   0.002478  -0.014326   0.000669   0.006618


 FULL LOCAL GRADIENT

              1          2          3          4          5          6
          -0.020249   0.005539   0.002571   0.002014   0.005057  -0.000213

              7          8          9         10         11         12
          -0.000037   0.001563  -0.000770  -0.008267  -0.004071  -0.004984

             13         14         15         16         17         18
          -0.001037   0.001801   0.001877  -0.007814   0.000843  -0.000327


 TANGENTIAL LOCAL GRADIENTS IN A.U.

              1          2          3          4          5          6
           0.005539   0.002571   0.002014   0.005057  -0.000213  -0.000037

              7          8          9         10         11         12
           0.001563  -0.000770  -0.008267  -0.004071  -0.004984  -0.001037

             13         14         15         16         17
           0.001801   0.001877  -0.007814   0.000843  -0.000327

 COSANG =         0.879899314
 
 RMSQ FORCE :   0.0038307  MAXIMUM :   0.0003000  CONVERGED : NO
 MAX FORCE  :   0.0082668  MAXIMUM :   0.0004500  CONVERGED : NO
 RMSQ FORCE6:   3.1598598  MAXIMUM6:   0.0003000  CONVERGED : NO
 MAX FORCE6 :   3.1570917  MAXIMUM6:   0.0004500  CONVERGED : NO
 RMSQ DR    :   0.0071770  MAXIMUM :   0.0012000  CONVERGED : NO
 MAX DR     :   0.0156399  MAXIMUM :   0.0018000  CONVERGED : NO
 


 HESSIAN EIGENVALUES


                1           2           3           4           5           6
             0.40368     0.44076     1.00000     1.00000     1.00000     1.00000
 


                7           8           9          10          11          12
             1.00000     1.00000     1.00000     1.00000     1.00000     1.00000
 


               13          14          15          16          17
             1.00000     1.00000     1.00002     1.01756     1.10146
 


 LAMBDA FOR LMQA STEP: 0.00

  |TANGENTIAL STEP| =   0.037475  |PARALLEL STEP| =   0.000095


 STEP IN NORMAL COORDINATES

              1          2          3          4          5          6
           0.012865  -0.009968  -0.006719  -0.007735  -0.013125   0.001561

              7          8          9         10         11         12
          -0.004803  -0.006888   0.001618   0.015354   0.008370   0.012820

             13         14         15         16         17         18
           0.000706  -0.004581  -0.004250   0.016479  -0.002313  -0.000309

 DISPLACEMENT STEP IN ANGSTROM

  NO.  ATOM        X             Y             Z

    1  C        0.004598     -0.004831     -0.002183
    2  C       -0.005355     -0.000415      0.001348
    3  H       -0.002839      0.000195      0.002142
    4  H        0.007978      0.005238      0.003831
    5  H       -0.002571      0.000354     -0.002604
    6  H        0.008341      0.004671     -0.003092
    7  H       -0.003733      0.005605     -0.000527
    8  H       -0.004563      0.002047      0.003131


 ACTIVE CARTESIAN DISPLACEMENT STEP

              1          2          3          4          5          6
           0.012865  -0.009968  -0.006719  -0.007735  -0.013125   0.001561

              7          8          9         10         11         12
          -0.004803  -0.006888   0.001618   0.015354   0.008370   0.012820

             13         14         15         16         17         18
           0.000706  -0.004581  -0.004250   0.016479  -0.002313  -0.000309
 
 PREDICTED ENERGY CHANGE: -0.000292156
 
 INTERPOLATION DISTANCE: 7.4230678176
 
 *** SCFTOL TIGHTEN TO 0.750E-07 ***
 
 *** CDFTOL TIGHTEN TO 0.500E-04 ***


 COORDINATES OF OPTIMIZATION STEP 4 IN ANGSTROM

  NO.  ATOM        X              Y              Z        Z-ATOM   MASS   TYPE

    1  C        -0.526331       0.555024       0.039436       6    12.011  QM
    2  C         0.530437      -0.551000      -0.047790       6    12.011  QM
    3  H        -0.854441       0.895721      -0.960476       1     1.008  QM
    4  H        -1.439851       0.256115       0.593370       1     1.008  QM
    5  H         0.774146      -0.925991       0.962910       1     1.008  QM
    6  H         0.186363      -1.408171      -0.646845       1     1.008  QM
    7  H         0.015772       1.388039       0.539306       1     1.008  QM
    8  H         1.498604      -0.144918      -0.459192       1     1.008  QM


 
 NEW SCF-ENERGY CALCULATED IN 10 CYCLES
 

 TOTAL ENERGY    =        -79.703078609

 ENERGY CHANGE =         -0.000452695
 ENERGY RATIO  =          1.549498887
 TRUST RADIUS  =          0.300000000
 
 BFGS DELTA*GAMMA: 0.269E-03
 
 BFGS DELTA*DE2*DELTA: 0.588E-03
 
 *** ENTERING OPTIMIZATION CYCLE: 5 ***
 

 PROJECTED CARTESIAN GRADIENTS IN A.U.

  NO.  ATOM        X             Y             Z

    1  C       -0.003393     -0.003401     -0.000168
    2  C       -0.004145      0.001432      0.000472
    3  H       -0.000299      0.000006     -0.000906
    4  H       -0.004211     -0.001033     -0.001421
    5  H        0.001744      0.001316     -0.000083
    6  H       -0.001956      0.002074      0.002342
    7  H        0.016435     -0.002415     -0.000239
    8  H        0.014310      0.006850     -0.000741


 ACTIVE CARTESIAN GRADIENTS

              1          2          3          4          5          6
          -0.005021  -0.006808  -0.000285  -0.009773  -0.000752   0.000682

              7          8          9         10         11         12
          -0.006395  -0.003220  -0.000594  -0.011185  -0.007921  -0.001104

             13         14         15         16         17         18
          -0.005261  -0.000026   0.000235  -0.012088   0.001620   0.005060


 FULL LOCAL GRADIENT

              1          2          3          4          5          6
          -0.021737  -0.001540   0.000635  -0.000050   0.002455   0.000086

              7          8          9         10         11         12
           0.001803   0.001834  -0.000700  -0.005761  -0.003606  -0.006532

             13         14         15         16         17         18
          -0.001316   0.001325  -0.000511  -0.004499   0.001807  -0.002528


 TANGENTIAL LOCAL GRADIENTS IN A.U.

              1          2          3          4          5          6
          -0.001540   0.000635  -0.000050   0.002455   0.000086   0.001803

              7          8          9         10         11         12
           0.001834  -0.000700  -0.005761  -0.003606  -0.006532  -0.001316

             13         14         15         16         17
           0.001325  -0.000511  -0.004499   0.001807  -0.002528

 COSANG =         0.774351552
 
 RMSQ FORCE :   0.0028535  MAXIMUM :   0.0003000  CONVERGED : NO
 MAX FORCE  :   0.0065322  MAXIMUM :   0.0004500  CONVERGED : NO
 RMSQ FORCE6:   2.2348005  MAXIMUM6:   0.0003000  CONVERGED : NO
 MAX FORCE6 :   2.2332157  MAXIMUM6:   0.0004500  CONVERGED : NO
 RMSQ DR    :   0.0088329  MAXIMUM :   0.0012000  CONVERGED : NO
 MAX DR     :   0.0164785  MAXIMUM :   0.0018000  CONVERGED : NO
 


 HESSIAN EIGENVALUES


                1           2           3           4           5           6
             0.14058     0.50974     1.00000     1.00000     1.00000     1.00000
 


                7           8           9          10          11          12
             1.00000     1.00000     1.00000     1.00000     1.00000     1.00000
 


               13          14          15          16          17
             1.00000     1.00002     1.00143     1.07180     1.18212
 


 LAMBDA FOR LMQA STEP: 0.00

  |TANGENTIAL STEP| =   0.072344  |PARALLEL STEP| =   0.000353


 STEP IN NORMAL COORDINATES

              1          2          3          4          5          6
           0.017856  -0.008754  -0.009786  -0.004071  -0.018284  -0.000118

              7          8          9         10         11         12
          -0.012563  -0.014492   0.003592   0.029449   0.019957   0.036040

             13         14         15         16         17         18
           0.005455  -0.007161  -0.004882   0.033420  -0.007371   0.013049

 DISPLACEMENT STEP IN ANGSTROM

  NO.  ATOM        X             Y             Z

    1  C        0.006386     -0.004952     -0.003133
    2  C       -0.005230     -0.001709      0.001236
    3  H       -0.007767     -0.001915      0.003801
    4  H        0.013993      0.010776      0.010358
    5  H       -0.007997     -0.001293     -0.003384
    6  H        0.016106      0.005849     -0.009538
    7  H       -0.005763      0.006119     -0.005854
    8  H       -0.012563      0.003457      0.011166


 ACTIVE CARTESIAN DISPLACEMENT STEP

              1          2          3          4          5          6
           0.017856  -0.008754  -0.009786  -0.004071  -0.018284  -0.000118

              7          8          9         10         11         12
          -0.012563  -0.014492   0.003592   0.029449   0.019957   0.036040

             13         14         15         16         17         18
           0.005455  -0.007161  -0.004882   0.033420  -0.007371   0.013049
 
 PREDICTED ENERGY CHANGE: -0.000375609
 
 INTERPOLATION DISTANCE: 7.4230678176
 
 *** SCFTOL TIGHTEN TO 0.500E-07 ***
 
 *** CDFTOL TIGHTEN TO 0.250E-04 ***


 COORDINATES OF OPTIMIZATION STEP 5 IN ANGSTROM

  NO.  ATOM        X              Y              Z        Z-ATOM   MASS   TYPE

    1  C        -0.519945       0.550073       0.036303       6    12.011  QM
    2  C         0.525208      -0.552708      -0.046554       6    12.011  QM
    3  H        -0.862209       0.893806      -0.956675       1     1.008  QM
    4  H        -1.425858       0.266890       0.603728       1     1.008  QM
    5  H         0.766149      -0.927284       0.959526       1     1.008  QM
    6  H         0.202469      -1.402322      -0.656383       1     1.008  QM
    7  H         0.010009       1.394157       0.533452       1     1.008  QM
    8  H         1.486041      -0.141461      -0.448026       1     1.008  QM


 
 NEW SCF-ENERGY CALCULATED IN 10 CYCLES
 

 TOTAL ENERGY    =        -79.703583434

 ENERGY CHANGE =         -0.000504824
 ENERGY RATIO  =          1.344015282
 TRUST RADIUS  =          0.300000000
 
 BFGS DELTA*GAMMA: 0.501E-03
 
 BFGS DELTA*DE2*DELTA: 0.760E-03
 
 *** ENTERING OPTIMIZATION CYCLE: 6 ***
 

 PROJECTED CARTESIAN GRADIENTS IN A.U.

  NO.  ATOM        X             Y             Z

    1  C        0.000066     -0.007241     -0.001277
    2  C       -0.006769      0.002365      0.000815
    3  H       -0.000909      0.001076      0.000485
    4  H       -0.001872      0.000777     -0.001528
    5  H        0.001377      0.003332     -0.002771
    6  H        0.000565      0.005826      0.003832
    7  H        0.014479     -0.000586      0.000863
    8  H        0.009500      0.006409      0.000714


 ACTIVE CARTESIAN GRADIENTS

              1          2          3          4          5          6
           0.000097  -0.011066  -0.002017  -0.010275  -0.003712   0.000414

              7          8          9         10         11         12
          -0.006090  -0.003920   0.000093  -0.007928  -0.006916  -0.001669

             13         14         15         16         17         18
          -0.004869   0.000459  -0.003197  -0.006432   0.003196   0.005411


 FULL LOCAL GRADIENT

              1          2          3          4          5          6
          -0.018946  -0.008198  -0.001214  -0.000925  -0.000485  -0.000214

              7          8          9         10         11         12
           0.002398   0.001279  -0.000008  -0.002399  -0.002692  -0.006766

             13         14         15         16         17         18
          -0.001095   0.001725  -0.003915   0.000448   0.003337  -0.001102


 TANGENTIAL LOCAL GRADIENTS IN A.U.

              1          2          3          4          5          6
          -0.008198  -0.001214  -0.000925  -0.000485  -0.000214   0.002398

              7          8          9         10         11         12
           0.001279  -0.000008  -0.002399  -0.002692  -0.006766  -0.001095

             13         14         15         16         17
           0.001725  -0.003915   0.000448   0.003337  -0.001102

 COSANG =         0.640059429
 
 RMSQ FORCE :   0.0031439  MAXIMUM :   0.0003000  CONVERGED : NO
 MAX FORCE  :   0.0081978  MAXIMUM :   0.0004500  CONVERGED : NO
 RMSQ FORCE6:   0.0060166  MAXIMUM6:   0.0003000  CONVERGED : NO
 MAX FORCE6 :   0.0164327  MAXIMUM6:   0.0004500  CONVERGED : NO
 RMSQ DR    :   0.0170519  MAXIMUM :   0.0012000  CONVERGED : NO
 MAX DR     :   0.0360405  MAXIMUM :   0.0018000  CONVERGED : NO
 


 HESSIAN EIGENVALUES


                1           2           3           4           5           6
             0.08464     0.51361     1.00000     1.00000     1.00000     1.00000
 


                7           8           9          10          11          12
             1.00000     1.00000     1.00000     1.00000     1.00000     1.00000
 


               13          14          15          16          17
             1.00002     1.00073     1.00248     1.08812     1.24912
 


 LAMBDA FOR LMQA STEP: 0.00

  |TANGENTIAL STEP| =   0.055333  |PARALLEL STEP| =   0.000206


 STEP IN NORMAL COORDINATES

              1          2          3          4          5          6
           0.006920   0.001877  -0.004919   0.001301  -0.009530  -0.000691

              7          8          9         10         11         12
          -0.010493  -0.010812   0.002254   0.021705   0.017101   0.033142

             13         14         15         16         17         18
           0.006024  -0.006151   0.001336   0.022181  -0.008890   0.012339

 DISPLACEMENT STEP IN ANGSTROM

  NO.  ATOM        X             Y             Z

    1  C        0.002475     -0.000097     -0.001519
    2  C       -0.000922     -0.002428      0.000379
    3  H       -0.006430     -0.002839      0.002117
    4  H        0.009931      0.007801      0.009361
    5  H       -0.007157     -0.003043     -0.000494
    6  H        0.011673      0.001395     -0.009801
    7  H       -0.004419      0.002940     -0.006616
    8  H       -0.008961      0.002462      0.009368


 ACTIVE CARTESIAN DISPLACEMENT STEP

              1          2          3          4          5          6
           0.006920   0.001877  -0.004919   0.001301  -0.009530  -0.000691

              7          8          9         10         11         12
          -0.010493  -0.010812   0.002254   0.021705   0.017101   0.033142

             13         14         15         16         17         18
           0.006024  -0.006151   0.001336   0.022181  -0.008890   0.012339
 
 PREDICTED ENERGY CHANGE: -0.000183059
 
 INTERPOLATION DISTANCE: 7.4230678176


 COORDINATES OF OPTIMIZATION STEP 6 IN ANGSTROM

  NO.  ATOM        X              Y              Z        Z-ATOM   MASS   TYPE

    1  C        -0.517470       0.549976       0.034784       6    12.011  QM
    2  C         0.524285      -0.555136      -0.046175       6    12.011  QM
    3  H        -0.868639       0.890967      -0.954558       1     1.008  QM
    4  H        -1.415926       0.274691       0.613089       1     1.008  QM
    5  H         0.758992      -0.930327       0.959032       1     1.008  QM
    6  H         0.214142      -1.400926      -0.666184       1     1.008  QM
    7  H         0.005590       1.397098       0.526835       1     1.008  QM
    8  H         1.477081      -0.138999      -0.438658       1     1.008  QM


 
 NEW SCF-ENERGY CALCULATED IN 10 CYCLES
 

 TOTAL ENERGY    =        -79.703856657

 ENERGY CHANGE =         -0.000273223
 ENERGY RATIO  =          1.492544297
 TRUST RADIUS  =          0.300000000
 
 BFGS DELTA*GAMMA: 0.190E-03
 
 BFGS DELTA*DE2*DELTA: 0.371E-03
 
 *** ENTERING OPTIMIZATION CYCLE: 7 ***
 

 PROJECTED CARTESIAN GRADIENTS IN A.U.

  NO.  ATOM        X             Y             Z

    1  C        0.000398     -0.006515     -0.001306
    2  C       -0.005313      0.001775      0.000570
    3  H       -0.001143      0.001098      0.001388
    4  H       -0.000486      0.001580     -0.001700
    5  H        0.000770      0.004063     -0.003566
    6  H        0.001259      0.006134      0.003730
    7  H        0.012050     -0.001567      0.000460
    8  H        0.004515      0.005054      0.002231


 ACTIVE CARTESIAN GRADIENTS

              1          2          3          4          5          6
           0.000589  -0.009790  -0.002084  -0.007513  -0.003914  -0.000033

              7          8          9         10         11         12
          -0.005088  -0.003591   0.000963  -0.004929  -0.005046  -0.001705

             13         14         15         16         17         18
          -0.003577   0.001663  -0.004268  -0.002682   0.003714   0.006952


 FULL LOCAL GRADIENT

              1          2          3          4          5          6
          -0.014565  -0.007602  -0.001426  -0.000063  -0.001414  -0.000532

              7          8          9         10         11         12
           0.001648   0.000584   0.000886  -0.000476  -0.001717  -0.005581

             13         14         15         16         17         18
          -0.000654   0.002622  -0.004813   0.002423   0.003797   0.002147


 TANGENTIAL LOCAL GRADIENTS IN A.U.

              1          2          3          4          5          6
          -0.007602  -0.001426  -0.000063  -0.001414  -0.000532   0.001648

              7          8          9         10         11         12
           0.000584   0.000886  -0.000476  -0.001717  -0.005581  -0.000654

             13         14         15         16         17
           0.002622  -0.004813   0.002423   0.003797   0.002147

 COSANG =         0.918858166
 
 RMSQ FORCE :   0.0030258  MAXIMUM :   0.0003000  CONVERGED : NO
 MAX FORCE  :   0.0076017  MAXIMUM :   0.0004500  CONVERGED : NO
 RMSQ FORCE6:   0.0035484  MAXIMUM6:   0.0003000  CONVERGED : NO
 MAX FORCE6 :   0.0097954  MAXIMUM6:   0.0004500  CONVERGED : NO
 RMSQ DR    :   0.0130422  MAXIMUM :   0.0012000  CONVERGED : NO
 MAX DR     :   0.0331417  MAXIMUM :   0.0018000  CONVERGED : NO
 


 HESSIAN EIGENVALUES


                1           2           3           4           5           6
             0.05640     0.51361     0.90257     1.00000     1.00000     1.00000
 


                7           8           9          10          11          12
             1.00000     1.00000     1.00000     1.00000     1.00000     1.00001
 


               13          14          15          16          17
             1.00003     1.00012     1.00155     1.01286     1.13122
 


 LAMBDA FOR LMQA STEP: 0.00

  |TANGENTIAL STEP| =   0.062309  |PARALLEL STEP| =   0.000262


 STEP IN NORMAL COORDINATES

              1          2          3          4          5          6
           0.002619   0.008710  -0.003422   0.001790  -0.007931   0.000032

              7          8          9         10         11         12
          -0.011560  -0.011352   0.000794   0.023262   0.019986   0.040847

             13         14         15         16         17         18
           0.007192  -0.010315   0.007674   0.019074  -0.014116   0.008349

 DISPLACEMENT STEP IN ANGSTROM

  NO.  ATOM        X             Y             Z

    1  C        0.000936      0.002728     -0.000996
    2  C        0.000432     -0.003699      0.000339
    3  H       -0.006875     -0.004091      0.001057
    4  H        0.010774      0.007804      0.011651
    5  H       -0.008224     -0.005963      0.001900
    6  H        0.012420     -0.001335     -0.013144
    7  H       -0.006251      0.004180     -0.008050
    8  H       -0.006568      0.002753      0.008855


 ACTIVE CARTESIAN DISPLACEMENT STEP

              1          2          3          4          5          6
           0.002619   0.008710  -0.003422   0.001790  -0.007931   0.000032

              7          8          9         10         11         12
          -0.011560  -0.011352   0.000794   0.023262   0.019986   0.040847

             13         14         15         16         17         18
           0.007192  -0.010315   0.007674   0.019074  -0.014116   0.008349
 
 PREDICTED ENERGY CHANGE: -0.000181169
 
 INTERPOLATION DISTANCE: 7.4230678176


 COORDINATES OF OPTIMIZATION STEP 7 IN ANGSTROM

  NO.  ATOM        X              Y              Z        Z-ATOM   MASS   TYPE

    1  C        -0.516534       0.552704       0.033788       6    12.011  QM
    2  C         0.524718      -0.558835      -0.045836       6    12.011  QM
    3  H        -0.875514       0.886876      -0.953501       1     1.008  QM
    4  H        -1.405153       0.282496       0.624740       1     1.008  QM
    5  H         0.750768      -0.936290       0.960931       1     1.008  QM
    6  H         0.226562      -1.402262      -0.679328       1     1.008  QM
    7  H        -0.000661       1.401278       0.518786       1     1.008  QM
    8  H         1.470513      -0.136246      -0.429803       1     1.008  QM


 
 NEW SCF-ENERGY CALCULATED IN 11 CYCLES
 

 TOTAL ENERGY    =        -79.704114308

 ENERGY CHANGE =         -0.000257651
 ENERGY RATIO  =          1.422156057
 TRUST RADIUS  =          0.300000000
 
 BFGS DELTA*GAMMA: 0.215E-03
 
 BFGS DELTA*DE2*DELTA: 0.368E-03
 
 *** ENTERING OPTIMIZATION CYCLE: 8 ***
 

 PROJECTED CARTESIAN GRADIENTS IN A.U.

  NO.  ATOM        X             Y             Z

    1  C       -0.000571     -0.003467     -0.000850
    2  C       -0.002539      0.000302      0.000244
    3  H       -0.001142      0.000639      0.001980
    4  H        0.001004      0.001883     -0.001876
    5  H        0.000310      0.004028     -0.002897
    6  H        0.001474      0.004335      0.002272
    7  H        0.008857     -0.003745     -0.000544
    8  H        0.000233      0.003788      0.003158


 ACTIVE CARTESIAN GRADIENTS

              1          2          3          4          5          6
          -0.000846  -0.005571  -0.001404  -0.004192  -0.003079  -0.000219

              7          8          9         10         11         12
          -0.003777  -0.002615   0.001889  -0.001658  -0.002295  -0.001347

             13         14         15         16         17         18
          -0.002072   0.002973  -0.003337  -0.000416   0.003241   0.008432


 FULL LOCAL GRADIENT

              1          2          3          4          5          6
          -0.009647  -0.003518  -0.000944   0.000687  -0.001520  -0.000535

              7          8          9         10         11         12
           0.000578   0.000149   0.001838   0.001256  -0.000211  -0.003650

             13         14         15         16         17         18
          -0.000294   0.003535  -0.003651   0.002536   0.003273   0.005499


 TANGENTIAL LOCAL GRADIENTS IN A.U.

              1          2          3          4          5          6
          -0.003518  -0.000944   0.000687  -0.001520  -0.000535   0.000578

              7          8          9         10         11         12
           0.000149   0.001838   0.001256  -0.000211  -0.003650  -0.000294

             13         14         15         16         17
           0.003535  -0.003651   0.002536   0.003273   0.005499

 COSANG =         0.852592109
 
 RMSQ FORCE :   0.0025241  MAXIMUM :   0.0003000  CONVERGED : NO
 MAX FORCE  :   0.0054993  MAXIMUM :   0.0004500  CONVERGED : NO
 RMSQ FORCE6:   0.0016886  MAXIMUM6:   0.0003000  CONVERGED : NO
 MAX FORCE6 :   0.0036164  MAXIMUM6:   0.0004500  CONVERGED : NO
 RMSQ DR    :   0.0146866  MAXIMUM :   0.0012000  CONVERGED : NO
 MAX DR     :   0.0408474  MAXIMUM :   0.0018000  CONVERGED : NO
 


 HESSIAN EIGENVALUES


                1           2           3           4           5           6
             0.04497     0.52436     0.59215     1.00000     1.00000     1.00000
 


                7           8           9          10          11          12
             1.00000     1.00000     1.00000     1.00000     1.00001     1.00002
 


               13          14          15          16          17
             1.00006     1.00058     1.00170     1.03427     1.18806
 


 LAMBDA FOR LMQA STEP: 0.00

  |TANGENTIAL STEP| =   0.050212  |PARALLEL STEP| =   0.000170


 STEP IN NORMAL COORDINATES

              1          2          3          4          5          6
          -0.000928   0.010055  -0.001273   0.000073  -0.004619   0.001137

              7          8          9         10         11         12
          -0.008205  -0.008218  -0.001996   0.016187   0.014717   0.033990

             13         14         15         16         17         18
           0.005192  -0.013027   0.010716   0.009196  -0.014698  -0.003179

 DISPLACEMENT STEP IN ANGSTROM

  NO.  ATOM        X             Y             Z

    1  C       -0.000331      0.003577     -0.000317
    2  C        0.000716     -0.003314      0.000381
    3  H       -0.004636     -0.003660     -0.000718
    4  H        0.007824      0.004967      0.010109
    5  H       -0.006313     -0.007221      0.003391
    6  H        0.008904     -0.002945     -0.011434
    7  H       -0.006497      0.006088     -0.005853
    8  H       -0.000611      0.001862      0.004282


 ACTIVE CARTESIAN DISPLACEMENT STEP

              1          2          3          4          5          6
          -0.000928   0.010055  -0.001273   0.000073  -0.004619   0.001137

              7          8          9         10         11         12
          -0.008205  -0.008218  -0.001996   0.016187   0.014717   0.033990

             13         14         15         16         17         18
           0.005192  -0.013027   0.010716   0.009196  -0.014698  -0.003179
 
 PREDICTED ENERGY CHANGE: -0.000129482
 
 INTERPOLATION DISTANCE: 7.4230678176


 COORDINATES OF OPTIMIZATION STEP 8 IN ANGSTROM

  NO.  ATOM        X              Y              Z        Z-ATOM   MASS   TYPE

    1  C        -0.516865       0.556281       0.033471       6    12.011  QM
    2  C         0.525434      -0.562149      -0.045455       6    12.011  QM
    3  H        -0.880149       0.883216      -0.954220       1     1.008  QM
    4  H        -1.397329       0.287463       0.634850       1     1.008  QM
    5  H         0.744456      -0.943511       0.964322       1     1.008  QM
    6  H         0.235466      -1.405207      -0.690763       1     1.008  QM
    7  H        -0.007158       1.407366       0.512933       1     1.008  QM
    8  H         1.469902      -0.134383      -0.425521       1     1.008  QM


 
 NEW SCF-ENERGY CALCULATED IN 10 CYCLES
 

 TOTAL ENERGY    =        -79.704302452

 ENERGY CHANGE =         -0.000188144
 ENERGY RATIO  =          1.453046235
 TRUST RADIUS  =          0.300000000
 
 BFGS DELTA*GAMMA: 0.146E-03
 
 BFGS DELTA*DE2*DELTA: 0.263E-03
 
 *** ENTERING OPTIMIZATION CYCLE: 9 ***
 

 PROJECTED CARTESIAN GRADIENTS IN A.U.

  NO.  ATOM        X             Y             Z

    1  C       -0.001627     -0.000650     -0.000411
    2  C       -0.001033     -0.001006      0.000156
    3  H       -0.000932      0.000225      0.001840
    4  H        0.002040      0.001673     -0.001701
    5  H        0.000395      0.003335     -0.001030
    6  H        0.001620      0.001730      0.000225
    7  H        0.006571     -0.005049     -0.001134
    8  H       -0.000508      0.003801      0.002679


 ACTIVE CARTESIAN GRADIENTS

              1          2          3          4          5          6
          -0.002415  -0.001752  -0.000745  -0.003198  -0.002353   0.000010

              7          8          9         10         11         12
          -0.003008  -0.001602   0.002074   0.000106  -0.000217  -0.000730

             13         14         15         16         17         18
          -0.001530   0.003265  -0.000814  -0.000787   0.001711   0.008392


 FULL LOCAL GRADIENT

              1          2          3          4          5          6
          -0.007388   0.000361  -0.000438   0.000196  -0.001237  -0.000217

              7          8          9         10         11         12
           0.000180   0.000425   0.002035   0.002166   0.001156  -0.002168

             13         14         15         16         17         18
          -0.000382   0.003614  -0.001006   0.001153   0.001722   0.006264


 TANGENTIAL LOCAL GRADIENTS IN A.U.

              1          2          3          4          5          6
           0.000361  -0.000438   0.000196  -0.001237  -0.000217   0.000180

              7          8          9         10         11         12
           0.000425   0.002035   0.002166   0.001156  -0.002168  -0.000382

             13         14         15         16         17
           0.003614  -0.001006   0.001153   0.001722   0.006264

 COSANG =         0.834949307
 
 RMSQ FORCE :   0.0020973  MAXIMUM :   0.0003000  CONVERGED : NO
 MAX FORCE  :   0.0062641  MAXIMUM :   0.0004500  CONVERGED : NO
 RMSQ FORCE6:   0.0010692  MAXIMUM6:   0.0003000  CONVERGED : NO
 MAX FORCE6 :   0.0014280  MAXIMUM6:   0.0004500  CONVERGED : NO
 RMSQ DR    :   0.0118350  MAXIMUM :   0.0012000  CONVERGED : NO
 MAX DR     :   0.0339904  MAXIMUM :   0.0018000  CONVERGED : NO
 


 HESSIAN EIGENVALUES


                1           2           3           4           5           6
             0.04052     0.32792     0.54590     1.00000     1.00000     1.00000
 


                7           8           9          10          11          12
             1.00000     1.00000     1.00000     1.00000     1.00002     1.00005
 


               13          14          15          16          17
             1.00008     1.00130     1.00315     1.07045     1.20406
 


 LAMBDA FOR LMQA STEP: 0.00

  |TANGENTIAL STEP| =   0.041280  |PARALLEL STEP| =   0.000115


 STEP IN NORMAL COORDINATES

              1          2          3          4          5          6
          -0.002458   0.008149   0.000243  -0.000363  -0.001617   0.001586

              7          8          9         10         11         12
          -0.005183  -0.006056  -0.004458   0.008550   0.008157   0.026697

             13         14         15         16         17         18
           0.003353  -0.015260   0.009973   0.002239  -0.013138  -0.013011

 DISPLACEMENT STEP IN ANGSTROM

  NO.  ATOM        X             Y             Z

    1  C       -0.000877      0.003085      0.000138
    2  C        0.000800     -0.002238      0.000345
    3  H       -0.002702     -0.003083     -0.002127
    4  H        0.004424      0.002475      0.008501
    5  H       -0.004791     -0.007906      0.003438
    6  H        0.005383     -0.002971     -0.008562
    7  H       -0.006028      0.008195     -0.003663
    8  H        0.003979      0.000368      0.000746


 ACTIVE CARTESIAN DISPLACEMENT STEP

              1          2          3          4          5          6
          -0.002458   0.008149   0.000243  -0.000363  -0.001617   0.001586

              7          8          9         10         11         12
          -0.005183  -0.006056  -0.004458   0.008550   0.008157   0.026697

             13         14         15         16         17         18
           0.003353  -0.015260   0.009973   0.002239  -0.013138  -0.013011
 
 PREDICTED ENERGY CHANGE: -0.000101465
 
 INTERPOLATION DISTANCE: 7.4230678176


 COORDINATES OF OPTIMIZATION STEP 9 IN ANGSTROM

  NO.  ATOM        X              Y              Z        Z-ATOM   MASS   TYPE

    1  C        -0.517742       0.559366       0.033609       6    12.011  QM
    2  C         0.526234      -0.564387      -0.045110       6    12.011  QM
    3  H        -0.882851       0.880134      -0.956346       1     1.008  QM
    4  H        -1.392905       0.289937       0.643351       1     1.008  QM
    5  H         0.739665      -0.951417       0.967760       1     1.008  QM
    6  H         0.240848      -1.408178      -0.699325       1     1.008  QM
    7  H        -0.013185       1.415561       0.509270       1     1.008  QM
    8  H         1.473880      -0.134015      -0.424776       1     1.008  QM


 
 NEW SCF-ENERGY CALCULATED IN 10 CYCLES
 

 TOTAL ENERGY    =        -79.704443379

 ENERGY CHANGE =         -0.000140927
 ENERGY RATIO  =          1.388919343
 TRUST RADIUS  =          0.300000000
 
 BFGS DELTA*GAMMA: 0.127E-03
 
 BFGS DELTA*DE2*DELTA: 0.206E-03
 
 *** ENTERING OPTIMIZATION CYCLE: 10 ***
 

 PROJECTED CARTESIAN GRADIENTS IN A.U.

  NO.  ATOM        X             Y             Z

    1  C       -0.002222      0.000795     -0.000262
    2  C       -0.000933     -0.001660      0.000256
    3  H       -0.000686      0.000160      0.001053
    4  H        0.002263      0.001240     -0.000953
    5  H        0.000725      0.002318      0.001243
    6  H        0.001733     -0.000722     -0.001709
    7  H        0.005597     -0.004695     -0.000939
    8  H        0.001261      0.004685      0.001324


 ACTIVE CARTESIAN GRADIENTS

              1          2          3          4          5          6
          -0.003300   0.000179  -0.000542  -0.003957  -0.002056   0.000337

              7          8          9         10         11         12
          -0.002819  -0.000841   0.001324   0.000122   0.000665   0.000016

             13         14         15         16         17         18
          -0.001889   0.002540   0.002121  -0.002524  -0.000574   0.006973


 FULL LOCAL GRADIENT

              1          2          3          4          5          6
          -0.007523   0.002384  -0.000305  -0.000826  -0.000921   0.000109

              7          8          9         10         11         12
           0.000367   0.001117   0.001283   0.002081   0.001943  -0.001291

             13         14         15         16         17         18
          -0.000792   0.002867   0.001939  -0.000458  -0.000571   0.004697


 TANGENTIAL LOCAL GRADIENTS IN A.U.

              1          2          3          4          5          6
           0.002384  -0.000305  -0.000826  -0.000921   0.000109   0.000367

              7          8          9         10         11         12
           0.001117   0.001283   0.002081   0.001943  -0.001291  -0.000792

             13         14         15         16         17
           0.002867   0.001939  -0.000458  -0.000571   0.004697

 COSANG =         0.797224662
 
 RMSQ FORCE :   0.0018039  MAXIMUM :   0.0003000  CONVERGED : NO
 MAX FORCE  :   0.0046966  MAXIMUM :   0.0004500  CONVERGED : NO
 RMSQ FORCE6:   0.0009995  MAXIMUM6:   0.0003000  CONVERGED : NO
 MAX FORCE6 :   0.0023310  MAXIMUM6:   0.0004500  CONVERGED : NO
 RMSQ DR    :   0.0097298  MAXIMUM :   0.0012000  CONVERGED : NO
 MAX DR     :   0.0266972  MAXIMUM :   0.0018000  CONVERGED : NO
 


 HESSIAN EIGENVALUES


                1           2           3           4           5           6
             0.03986     0.20934     0.54382     1.00000     1.00000     1.00000
 


                7           8           9          10          11          12
             1.00000     1.00000     1.00000     1.00000     1.00002     1.00009
 


               13          14          15          16          17
             1.00065     1.00175     1.00654     1.10232     1.13862
 


 LAMBDA FOR LMQA STEP: 0.00

  |TANGENTIAL STEP| =   0.026611  |PARALLEL STEP| =   0.000048


 STEP IN NORMAL COORDINATES

              1          2          3          4          5          6
          -0.002004   0.003076   0.001351   0.000923   0.001446   0.001000

              7          8          9         10         11         12
          -0.002060  -0.003905  -0.004381   0.000355   0.000344   0.014674

             13         14         15         16         17         18
           0.001803  -0.012456   0.003639  -0.001559  -0.006175  -0.014916

 DISPLACEMENT STEP IN ANGSTROM

  NO.  ATOM        X             Y             Z

    1  C       -0.000714      0.001282      0.000438
    2  C        0.000826     -0.000391      0.000094
    3  H       -0.000909     -0.002050     -0.002246
    4  H        0.000385      0.000215      0.005002
    5  H       -0.002875     -0.006078      0.001300
    6  H        0.001290     -0.000953     -0.003323
    7  H       -0.003561      0.007281     -0.001605
    8  H        0.005282     -0.001489     -0.000966


 ACTIVE CARTESIAN DISPLACEMENT STEP

              1          2          3          4          5          6
          -0.002004   0.003076   0.001351   0.000923   0.001446   0.001000

              7          8          9         10         11         12
          -0.002060  -0.003905  -0.004381   0.000355   0.000344   0.014674

             13         14         15         16         17         18
           0.001803  -0.012456   0.003639  -0.001559  -0.006175  -0.014916
 
 PREDICTED ENERGY CHANGE: -0.000059682
 
 INTERPOLATION DISTANCE: 7.4230678176
 
 *** SCFTOL TIGHTEN TO 0.250E-07 ***
 
 *** CDFTOL TIGHTEN TO 0.100E-04 ***


 COORDINATES OF OPTIMIZATION STEP 10 IN ANGSTROM

  NO.  ATOM        X              Y              Z        Z-ATOM   MASS   TYPE

    1  C        -0.518456       0.560648       0.034048       6    12.011  QM
    2  C         0.527060      -0.564778      -0.045016       6    12.011  QM
    3  H        -0.883761       0.878084      -0.958593       1     1.008  QM
    4  H        -1.392520       0.290152       0.648353       1     1.008  QM
    5  H         0.736790      -0.957494       0.969060       1     1.008  QM
    6  H         0.242139      -1.409131      -0.702648       1     1.008  QM
    7  H        -0.016746       1.422842       0.507665       1     1.008  QM
    8  H         1.479162      -0.135504      -0.425741       1     1.008  QM


 
 NEW SCF-ENERGY CALCULATED IN 10 CYCLES
 

 TOTAL ENERGY    =        -79.704530046

 ENERGY CHANGE =         -0.000086667
 ENERGY RATIO  =          1.452146532
 TRUST RADIUS  =          0.300000000
 
 BFGS DELTA*GAMMA: 0.667E-04
 
 BFGS DELTA*DE2*DELTA: 0.120E-03
 
 *** ENTERING OPTIMIZATION CYCLE: 11 ***
 

 PROJECTED CARTESIAN GRADIENTS IN A.U.

  NO.  ATOM        X             Y             Z

    1  C       -0.002171      0.000539     -0.000380
    2  C       -0.001539     -0.001466      0.000334
    3  H       -0.000579      0.000439      0.000059
    4  H        0.001552      0.000886      0.000059
    5  H        0.000863      0.001521      0.002583
    6  H        0.001740     -0.001880     -0.002495
    7  H        0.005904     -0.003141     -0.000240
    8  H        0.003326      0.005374      0.000192


 ACTIVE CARTESIAN GRADIENTS

              1          2          3          4          5          6
          -0.003225  -0.000189  -0.000741  -0.004940  -0.002060   0.000385

              7          8          9         10         11         12
          -0.003011  -0.000550   0.000086  -0.001157   0.000265   0.000608

             13         14         15         16         17         18
          -0.002573   0.001453   0.003667  -0.003808  -0.002330   0.005267


 FULL LOCAL GRADIENT

              1          2          3          4          5          6
          -0.008721   0.002067  -0.000483  -0.001309  -0.000713   0.000118

              7          8          9         10         11         12
           0.000681   0.001665   0.000034   0.001118   0.001825  -0.001014

             13         14         15         16         17         18
          -0.001173   0.001863   0.003433  -0.001066  -0.002334   0.002434


 TANGENTIAL LOCAL GRADIENTS IN A.U.

              1          2          3          4          5          6
           0.002067  -0.000483  -0.001309  -0.000713   0.000118   0.000681

              7          8          9         10         11         12
           0.001665   0.000034   0.001118   0.001825  -0.001014  -0.001173

             13         14         15         16         17
           0.001863   0.003433  -0.001066  -0.002334   0.002434

 COSANG =         0.851194770
 
 RMSQ FORCE :   0.0016220  MAXIMUM :   0.0003000  CONVERGED : NO
 MAX FORCE  :   0.0034329  MAXIMUM :   0.0004500  CONVERGED : NO
 RMSQ FORCE6:   0.0010353  MAXIMUM6:   0.0003000  CONVERGED : NO
 MAX FORCE6 :   0.0032853  MAXIMUM6:   0.0004500  CONVERGED : NO
 RMSQ DR    :   0.0062723  MAXIMUM :   0.0012000  CONVERGED : NO
 MAX DR     :   0.0149158  MAXIMUM :   0.0018000  CONVERGED : NO
 


 HESSIAN EIGENVALUES


                1           2           3           4           5           6
             0.03819     0.14386     0.54669     0.85905     1.00000     1.00000
 


                7           8           9          10          11          12
             1.00000     1.00000     1.00000     1.00001     1.00002     1.00002
 


               13          14          15          16          17
             1.00012     1.00102     1.00293     1.02525     1.19492
 


 LAMBDA FOR LMQA STEP: 0.00

  |TANGENTIAL STEP| =   0.026290  |PARALLEL STEP| =   0.000047


 STEP IN NORMAL COORDINATES

              1          2          3          4          5          6
          -0.001204   0.000498   0.002142   0.002807   0.003130   0.000681

              7          8          9         10         11         12
          -0.001956  -0.005270  -0.003590  -0.002082  -0.002941   0.013468

             13         14         15         16         17         18
           0.002668  -0.012937  -0.001549  -0.001364  -0.001563  -0.015707

 DISPLACEMENT STEP IN ANGSTROM

  NO.  ATOM        X             Y             Z

    1  C       -0.000429      0.000303      0.000656
    2  C        0.001087      0.000612     -0.000064
    3  H       -0.000852     -0.002444     -0.002010
    4  H       -0.001013     -0.000225      0.004320
    5  H       -0.003169     -0.006155     -0.000797
    6  H        0.000051      0.001176     -0.001139
    7  H       -0.002859      0.007543     -0.001991
    8  H        0.005570     -0.003054     -0.000425


 ACTIVE CARTESIAN DISPLACEMENT STEP

              1          2          3          4          5          6
          -0.001204   0.000498   0.002142   0.002807   0.003130   0.000681

              7          8          9         10         11         12
          -0.001956  -0.005270  -0.003590  -0.002082  -0.002941   0.013468

             13         14         15         16         17         18
           0.002668  -0.012937  -0.001549  -0.001364  -0.001563  -0.015707
 
 PREDICTED ENERGY CHANGE: -0.000052162
 
 INTERPOLATION DISTANCE: 7.4230678176


 COORDINATES OF OPTIMIZATION STEP 11 IN ANGSTROM

  NO.  ATOM        X              Y              Z        Z-ATOM   MASS   TYPE

    1  C        -0.518885       0.560951       0.034703       6    12.011  QM
    2  C         0.528147      -0.564167      -0.045080       6    12.011  QM
    3  H        -0.884613       0.875640      -0.960603       1     1.008  QM
    4  H        -1.393532       0.289928       0.652673       1     1.008  QM
    5  H         0.733621      -0.963649       0.968263       1     1.008  QM
    6  H         0.242190      -1.407956      -0.703787       1     1.008  QM
    7  H        -0.019605       1.430385       0.505674       1     1.008  QM
    8  H         1.484733      -0.138559      -0.426166       1     1.008  QM


 
 NEW SCF-ENERGY CALCULATED IN 10 CYCLES
 

 TOTAL ENERGY    =        -79.704607324

 ENERGY CHANGE =         -0.000077278
 ENERGY RATIO  =          1.481491207
 TRUST RADIUS  =          0.300000000
 
 BFGS DELTA*GAMMA: 0.553E-04
 
 BFGS DELTA*DE2*DELTA: 0.105E-03
 
 *** ENTERING OPTIMIZATION CYCLE: 12 ***
 

 PROJECTED CARTESIAN GRADIENTS IN A.U.

  NO.  ATOM        X             Y             Z

    1  C       -0.001833     -0.000462     -0.000571
    2  C       -0.002141     -0.000971      0.000322
    3  H       -0.000545      0.000896     -0.000960
    4  H        0.000331      0.000670      0.001197
    5  H        0.000702      0.000970      0.003023
    6  H        0.001765     -0.002091     -0.002403
    7  H        0.006618     -0.001098      0.000572
    8  H        0.004850      0.005599     -0.000569


 ACTIVE CARTESIAN GRADIENTS

              1          2          3          4          5          6
          -0.002722  -0.001561  -0.001040  -0.005451  -0.002268   0.000196

              7          8          9         10         11         12
          -0.003222  -0.000482  -0.001294  -0.002889  -0.000685   0.001169

             13         14         15         16         17         18
          -0.003276   0.000340   0.003964  -0.004266  -0.003428   0.003619


 FULL LOCAL GRADIENT

              1          2          3          4          5          6
          -0.009852   0.000724  -0.000718  -0.001186  -0.000726  -0.000107

              7          8          9         10         11         12
           0.000943   0.001987  -0.001356  -0.000258   0.001219  -0.000849

             13         14         15         16         17         18
          -0.001504   0.000845   0.003663  -0.000812  -0.003434   0.000247


 TANGENTIAL LOCAL GRADIENTS IN A.U.

              1          2          3          4          5          6
           0.000724  -0.000718  -0.001186  -0.000726  -0.000107   0.000943

              7          8          9         10         11         12
           0.001987  -0.001356  -0.000258   0.001219  -0.000849  -0.001504

             13         14         15         16         17
           0.000845   0.003663  -0.000812  -0.003434   0.000247

 COSANG =         0.842218684
 
 RMSQ FORCE :   0.0015500  MAXIMUM :   0.0003000  CONVERGED : NO
 MAX FORCE  :   0.0036634  MAXIMUM :   0.0004500  CONVERGED : NO
 RMSQ FORCE6:   0.0008362  MAXIMUM6:   0.0003000  CONVERGED : NO
 MAX FORCE6 :   0.0023137  MAXIMUM6:   0.0004500  CONVERGED : NO
 RMSQ DR    :   0.0061967  MAXIMUM :   0.0012000  CONVERGED : NO
 MAX DR     :   0.0157072  MAXIMUM :   0.0018000  CONVERGED : NO
 


 HESSIAN EIGENVALUES


                1           2           3           4           5           6
             0.03381     0.10942     0.55001     0.60809     1.00000     1.00000
 


                7           8           9          10          11          12
             1.00000     1.00000     1.00000     1.00001     1.00002     1.00006
 


               13          14          15          16          17
             1.00024     1.00138     1.00358     1.04770     1.27699
 


 LAMBDA FOR LMQA STEP: 0.00

  |TANGENTIAL STEP| =   0.032952  |PARALLEL STEP| =   0.000073


 STEP IN NORMAL COORDINATES

              1          2          3          4          5          6
          -0.000203  -0.000539   0.002990   0.004996   0.004613   0.000707

              7          8          9         10         11         12
          -0.003761  -0.009158  -0.001730  -0.000934  -0.003847   0.018467

             13         14         15         16         17         18
           0.005431  -0.015469  -0.006433   0.000628   0.002530  -0.015973

 DISPLACEMENT STEP IN ANGSTROM

  NO.  ATOM        X             Y             Z

    1  C       -0.000072     -0.000164      0.000898
    2  C        0.001477      0.001284     -0.000143
    3  H       -0.001843     -0.003961     -0.001348
    4  H       -0.000769      0.000306      0.004999
    5  H       -0.004728     -0.007506     -0.003107
    6  H        0.000208      0.003654     -0.000633
    7  H       -0.003239      0.008303     -0.004074
    8  H        0.005522     -0.004658      0.001556


 ACTIVE CARTESIAN DISPLACEMENT STEP

              1          2          3          4          5          6
          -0.000203  -0.000539   0.002990   0.004996   0.004613   0.000707

              7          8          9         10         11         12
          -0.003761  -0.009158  -0.001730  -0.000934  -0.003847   0.018467

             13         14         15         16         17         18
           0.005431  -0.015469  -0.006433   0.000628   0.002530  -0.015973
 
 PREDICTED ENERGY CHANGE: -0.000055345
 
 INTERPOLATION DISTANCE: 7.4230678176


 COORDINATES OF OPTIMIZATION STEP 12 IN ANGSTROM

  NO.  ATOM        X              Y              Z        Z-ATOM   MASS   TYPE

    1  C        -0.518957       0.560786       0.035602       6    12.011  QM
    2  C         0.529624      -0.562883      -0.045223       6    12.011  QM
    3  H        -0.886455       0.871679      -0.961951       1     1.008  QM
    4  H        -1.394302       0.290233       0.657672       1     1.008  QM
    5  H         0.728893      -0.971155       0.965157       1     1.008  QM
    6  H         0.242398      -1.404302      -0.704420       1     1.008  QM
    7  H        -0.022844       1.438688       0.501601       1     1.008  QM
    8  H         1.490255      -0.143217      -0.424611       1     1.008  QM


 
 NEW SCF-ENERGY CALCULATED IN 11 CYCLES
 

 TOTAL ENERGY    =        -79.704690078

 ENERGY CHANGE =         -0.000082754
 ENERGY RATIO  =          1.495219828
 TRUST RADIUS  =          0.300000000
 
 BFGS DELTA*GAMMA: 0.574E-04
 
 BFGS DELTA*DE2*DELTA: 0.112E-03
 
 *** ENTERING OPTIMIZATION CYCLE: 13 ***
 

 PROJECTED CARTESIAN GRADIENTS IN A.U.

  NO.  ATOM        X             Y             Z

    1  C       -0.001400     -0.001635     -0.000692
    2  C       -0.002387     -0.000454      0.000195
    3  H       -0.000531      0.001371     -0.001798
    4  H       -0.001077      0.000637      0.002264
    5  H        0.000193      0.000667      0.002526
    6  H        0.001888     -0.001535     -0.001559
    7  H        0.007170      0.000865      0.001170
    8  H        0.005428      0.005209     -0.000887


 ACTIVE CARTESIAN GRADIENTS

              1          2          3          4          5          6
          -0.002077  -0.003152  -0.001208  -0.005181  -0.002553  -0.000159

              7          8          9         10         11         12
          -0.003244  -0.000518  -0.002453  -0.004506  -0.001697   0.001746

             13         14         15         16         17         18
          -0.003831  -0.000591   0.003057  -0.003776  -0.003661   0.002262


 FULL LOCAL GRADIENT

              1          2          3          4          5          6
          -0.010283  -0.000878  -0.000817  -0.000525  -0.000946  -0.000473

              7          8          9         10         11         12
           0.001058   0.002018  -0.002519  -0.001695   0.000427  -0.000534

             13         14         15         16         17         18
          -0.001782  -0.000030   0.002700   0.000121  -0.003665  -0.001381


 TANGENTIAL LOCAL GRADIENTS IN A.U.

              1          2          3          4          5          6
          -0.000878  -0.000817  -0.000525  -0.000946  -0.000473   0.001058

              7          8          9         10         11         12
           0.002018  -0.002519  -0.001695   0.000427  -0.000534  -0.001782

             13         14         15         16         17
          -0.000030   0.002700   0.000121  -0.003665  -0.001381

 COSANG =         0.849912252
 
 RMSQ FORCE :   0.0016002  MAXIMUM :   0.0003000  CONVERGED : NO
 MAX FORCE  :   0.0036646  MAXIMUM :   0.0004500  CONVERGED : NO
 RMSQ FORCE6:   0.0004786  MAXIMUM6:   0.0003000  CONVERGED : NO
 MAX FORCE6 :   0.0014995  MAXIMUM6:   0.0004500  CONVERGED : NO
 RMSQ DR    :   0.0077668  MAXIMUM :   0.0012000  CONVERGED : NO
 MAX DR     :   0.0184667  MAXIMUM :   0.0018000  CONVERGED : NO
 


 HESSIAN EIGENVALUES


                1           2           3           4           5           6
             0.02695     0.09427     0.42716     0.55713     1.00000     1.00000
 


                7           8           9          10          11          12
             1.00000     1.00000     1.00001     1.00001     1.00002     1.00009
 


               13          14          15          16          17
             1.00057     1.00224     1.00461     1.07436     1.29927
 


 LAMBDA FOR LMQA STEP: 0.00

  |TANGENTIAL STEP| =   0.042950  |PARALLEL STEP| =   0.000124


 STEP IN NORMAL COORDINATES

              1          2          3          4          5          6
           0.000810  -0.000203   0.003801   0.006791   0.006260   0.001169

              7          8          9         10         11         12
          -0.006655  -0.014399   0.001580   0.003017  -0.003131   0.025738

             13         14         15         16         17         18
           0.009602  -0.018217  -0.010480   0.002905   0.006660  -0.014856

 DISPLACEMENT STEP IN ANGSTROM

  NO.  ATOM        X             Y             Z

    1  C        0.000289     -0.000158      0.001137
    2  C        0.001821      0.001761     -0.000103
    3  H       -0.003394     -0.006210     -0.000088
    4  H        0.000813      0.001283      0.005818
    5  H       -0.006590     -0.009283     -0.005336
    6  H        0.000890      0.006211     -0.001241
    7  H       -0.004151      0.008522     -0.007140
    8  H        0.005149     -0.006055      0.004417


 ACTIVE CARTESIAN DISPLACEMENT STEP

              1          2          3          4          5          6
           0.000810  -0.000203   0.003801   0.006791   0.006260   0.001169

              7          8          9         10         11         12
          -0.006655  -0.014399   0.001580   0.003017  -0.003131   0.025738

             13         14         15         16         17         18
           0.009602  -0.018217  -0.010480   0.002905   0.006660  -0.014856
 
 PREDICTED ENERGY CHANGE: -0.000060657
 
 INTERPOLATION DISTANCE: 7.4230678176


 COORDINATES OF OPTIMIZATION STEP 13 IN ANGSTROM

  NO.  ATOM        X              Y              Z        Z-ATOM   MASS   TYPE

    1  C        -0.518668       0.560628       0.036739       6    12.011  QM
    2  C         0.531444      -0.561122      -0.045326       6    12.011  QM
    3  H        -0.889849       0.865468      -0.962039       1     1.008  QM
    4  H        -1.393488       0.291516       0.663490       1     1.008  QM
    5  H         0.722303      -0.980438       0.959820       1     1.008  QM
    6  H         0.243288      -1.398091      -0.705661       1     1.008  QM
    7  H        -0.026994       1.447210       0.494461       1     1.008  QM
    8  H         1.495404      -0.149271      -0.420193       1     1.008  QM


 
 NEW SCF-ENERGY CALCULATED IN 12 CYCLES
 

 TOTAL ENERGY    =        -79.704778860

 ENERGY CHANGE =         -0.000088782
 ENERGY RATIO  =          1.463659470
 TRUST RADIUS  =          0.300000000
 
 BFGS DELTA*GAMMA: 0.668E-04
 
 BFGS DELTA*DE2*DELTA: 0.123E-03
 
 *** ENTERING OPTIMIZATION CYCLE: 14 ***
 

 PROJECTED CARTESIAN GRADIENTS IN A.U.

  NO.  ATOM        X             Y             Z

    1  C       -0.001137     -0.002395     -0.000617
    2  C       -0.002024     -0.000147     -0.000033
    3  H       -0.000451      0.001633     -0.002149
    4  H       -0.002197      0.000795      0.002911
    5  H       -0.000593      0.000595      0.001135
    6  H        0.002127     -0.000447     -0.000153
    7  H        0.007151      0.002057      0.001223
    8  H        0.004874      0.004143     -0.000723


 ACTIVE CARTESIAN GRADIENTS

              1          2          3          4          5          6
          -0.001687  -0.004190  -0.001046  -0.004080  -0.002690  -0.000548

              7          8          9         10         11         12
          -0.002950  -0.000607  -0.002910  -0.005398  -0.002321   0.002263

             13         14         15         16         17         18
          -0.004061  -0.001100   0.001117  -0.002441  -0.002833   0.001485


 FULL LOCAL GRADIENT

              1          2          3          4          5          6
          -0.009633  -0.001904  -0.000606   0.000507  -0.001209  -0.000835

              7          8          9         10         11         12
           0.000994   0.001712  -0.002969  -0.002715  -0.000229   0.000007

             13         14         15         16         17         18
          -0.001965  -0.000554   0.000738   0.001406  -0.002826  -0.001991


 TANGENTIAL LOCAL GRADIENTS IN A.U.

              1          2          3          4          5          6
          -0.001904  -0.000606   0.000507  -0.001209  -0.000835   0.000994

              7          8          9         10         11         12
           0.001712  -0.002969  -0.002715  -0.000229   0.000007  -0.001965

             13         14         15         16         17
          -0.000554   0.000738   0.001406  -0.002826  -0.001991

 COSANG =         0.872760273
 
 RMSQ FORCE :   0.0016308  MAXIMUM :   0.0003000  CONVERGED : NO
 MAX FORCE  :   0.0029692  MAXIMUM :   0.0004500  CONVERGED : NO
 RMSQ FORCE6:   0.0002259  MAXIMUM6:   0.0003000  CONVERGED :YES
 MAX FORCE6 :   0.0017333  MAXIMUM6:   0.0004500  CONVERGED : NO
 RMSQ DR    :   0.0101234  MAXIMUM :   0.0012000  CONVERGED : NO
 MAX DR     :   0.0257383  MAXIMUM :   0.0018000  CONVERGED : NO
 


 HESSIAN EIGENVALUES


                1           2           3           4           5           6
             0.02093     0.09162     0.32195     0.55705     0.99999     1.00000
 


                7           8           9          10          11          12
             1.00000     1.00000     1.00001     1.00001     1.00003     1.00012
 


               13          14          15          16          17
             1.00081     1.00303     1.00795     1.10653     1.19104
 


 LAMBDA FOR LMQA STEP: 0.00

  |TANGENTIAL STEP| =   0.045126  |PARALLEL STEP| =   0.000137


 STEP IN NORMAL COORDINATES

              1          2          3          4          5          6
           0.001642   0.001377   0.003527   0.006108   0.006679   0.001882

              7          8          9         10         11         12
          -0.008539  -0.016836   0.005293   0.008169  -0.000764   0.027449

             13         14         15         16         17         18
           0.012549  -0.016773  -0.010152   0.003527   0.008560  -0.010056

 DISPLACEMENT STEP IN ANGSTROM

  NO.  ATOM        X             Y             Z

    1  C        0.000586      0.000299      0.001058
    2  C        0.001537      0.001699      0.000126
    3  H       -0.004407     -0.007439      0.001517
    4  H        0.003195      0.001989      0.005088
    5  H       -0.006681     -0.009177     -0.005693
    6  H        0.001327      0.006994     -0.002597
    7  H       -0.004535      0.006412     -0.008838
    8  H        0.003772     -0.005675      0.006436


 ACTIVE CARTESIAN DISPLACEMENT STEP

              1          2          3          4          5          6
           0.001642   0.001377   0.003527   0.006108   0.006679   0.001882

              7          8          9         10         11         12
          -0.008539  -0.016836   0.005293   0.008169  -0.000764   0.027449

             13         14         15         16         17         18
           0.012549  -0.016773  -0.010152   0.003527   0.008560  -0.010056
 
 PREDICTED ENERGY CHANGE: -0.000053555
 
 INTERPOLATION DISTANCE: 7.4230678176


 COORDINATES OF OPTIMIZATION STEP 14 IN ANGSTROM

  NO.  ATOM        X              Y              Z        Z-ATOM   MASS   TYPE

    1  C        -0.518082       0.560927       0.037797       6    12.011  QM
    2  C         0.532982      -0.559424      -0.045200       6    12.011  QM
    3  H        -0.894256       0.858030      -0.960522       1     1.008  QM
    4  H        -1.390293       0.293505       0.668578       1     1.008  QM
    5  H         0.715622      -0.989614       0.954128       1     1.008  QM
    6  H         0.244616      -1.391097      -0.708258       1     1.008  QM
    7  H        -0.031529       1.453622       0.485623       1     1.008  QM
    8  H         1.499175      -0.154947      -0.413758       1     1.008  QM


 
 NEW SCF-ENERGY CALCULATED IN 11 CYCLES
 

 TOTAL ENERGY    =        -79.704856481

 ENERGY CHANGE =         -0.000077621
 ENERGY RATIO  =          1.449364335
 TRUST RADIUS  =          0.300000000
 
 BFGS DELTA*GAMMA: 0.604E-04
 
 BFGS DELTA*DE2*DELTA: 0.109E-03
 
 *** ENTERING OPTIMIZATION CYCLE: 15 ***
 

 PROJECTED CARTESIAN GRADIENTS IN A.U.

  NO.  ATOM        X             Y             Z

    1  C       -0.001243     -0.002238     -0.000324
    2  C       -0.001199     -0.000141     -0.000243
    3  H       -0.000241      0.001461     -0.001710
    4  H       -0.002349      0.001075      0.002729
    5  H       -0.001276      0.000645     -0.000494
    6  H        0.002376      0.000503      0.001106
    7  H        0.006351      0.001744      0.000574
    8  H        0.003566      0.002786     -0.000247


 ACTIVE CARTESIAN GRADIENTS

              1          2          3          4          5          6
          -0.001843  -0.003999  -0.000540  -0.002730  -0.002367  -0.000721

              7          8          9         10         11         12
          -0.002392  -0.000668  -0.002230  -0.004970  -0.002074   0.002513

             13         14         15         16         17         18
          -0.003826  -0.000972  -0.000890  -0.001007  -0.001270   0.001535


 FULL LOCAL GRADIENT

              1          2          3          4          5          6
          -0.008059  -0.001657  -0.000100   0.001336  -0.001147  -0.000954

              7          8          9         10         11         12
           0.000830   0.001225  -0.002274  -0.002704  -0.000291   0.000599

             13         14         15         16         17         18
          -0.001976  -0.000514  -0.001235   0.002260  -0.001255  -0.001366


 TANGENTIAL LOCAL GRADIENTS IN A.U.

              1          2          3          4          5          6
          -0.001657  -0.000100   0.001336  -0.001147  -0.000954   0.000830

              7          8          9         10         11         12
           0.001225  -0.002274  -0.002704  -0.000291   0.000599  -0.001976

             13         14         15         16         17
          -0.000514  -0.001235   0.002260  -0.001255  -0.001366

 COSANG =         0.887441531
 
 RMSQ FORCE :   0.0014577  MAXIMUM :   0.0003000  CONVERGED : NO
 MAX FORCE  :   0.0027040  MAXIMUM :   0.0004500  CONVERGED : NO
 RMSQ FORCE6:   0.0002028  MAXIMUM6:   0.0003000  CONVERGED :YES
 MAX FORCE6 :   0.0011327  MAXIMUM6:   0.0004500  CONVERGED : NO
 RMSQ DR    :   0.0106363  MAXIMUM :   0.0012000  CONVERGED : NO
 MAX DR     :   0.0274493  MAXIMUM :   0.0018000  CONVERGED : NO
 


 HESSIAN EIGENVALUES


                1           2           3           4           5           6
             0.01705     0.09236     0.25922     0.55722     0.93297     1.00000
 


                7           8           9          10          11          12
             1.00000     1.00000     1.00001     1.00001     1.00003     1.00010
 


               13          14          15          16          17
             1.00022     1.00130     1.00338     1.02324     1.15518
 


 LAMBDA FOR LMQA STEP: 0.00

  |TANGENTIAL STEP| =   0.039696  |PARALLEL STEP| =   0.000106


 STEP IN NORMAL COORDINATES

              1          2          3          4          5          6
           0.002107   0.003167   0.002394   0.003652   0.005911   0.002559

              7          8          9         10         11         12
          -0.008586  -0.015744   0.006939   0.011346   0.001092   0.023132

             13         14         15         16         17         18
           0.013255  -0.012982  -0.005795   0.001730   0.007273  -0.005682

 DISPLACEMENT STEP IN ANGSTROM

  NO.  ATOM        X             Y             Z

    1  C        0.000752      0.000868      0.000723
    2  C        0.000816      0.001263      0.000442
    3  H       -0.004465     -0.007221      0.002378
    4  H        0.004876      0.001829      0.003385
    5  H       -0.005047     -0.007709     -0.004026
    6  H        0.000909      0.005899     -0.003989
    7  H       -0.004362      0.003868     -0.008271
    8  H        0.002676     -0.004026      0.006500


 ACTIVE CARTESIAN DISPLACEMENT STEP

              1          2          3          4          5          6
           0.002107   0.003167   0.002394   0.003652   0.005911   0.002559

              7          8          9         10         11         12
          -0.008586  -0.015744   0.006939   0.011346   0.001092   0.023132

             13         14         15         16         17         18
           0.013255  -0.012982  -0.005795   0.001730   0.007273  -0.005682
 
 PREDICTED ENERGY CHANGE: -0.000040270
 
 INTERPOLATION DISTANCE: 7.4230678176


 COORDINATES OF OPTIMIZATION STEP 15 IN ANGSTROM

  NO.  ATOM        X              Y              Z        Z-ATOM   MASS   TYPE

    1  C        -0.517331       0.561796       0.038520       6    12.011  QM
    2  C         0.533798      -0.558160      -0.044759       6    12.011  QM
    3  H        -0.898720       0.850809      -0.958144       1     1.008  QM
    4  H        -1.385417       0.295334       0.671963       1     1.008  QM
    5  H         0.710575      -0.997323       0.950102       1     1.008  QM
    6  H         0.245525      -1.385198      -0.712247       1     1.008  QM
    7  H        -0.035891       1.457490       0.477352       1     1.008  QM
    8  H         1.501851      -0.158973      -0.407258       1     1.008  QM


 
 NEW SCF-ENERGY CALCULATED IN 11 CYCLES
 

 TOTAL ENERGY    =        -79.704913612

 ENERGY CHANGE =         -0.000057132
 ENERGY RATIO  =          1.418717255
 TRUST RADIUS  =          0.300000000
 
 BFGS DELTA*GAMMA: 0.480E-04
 
 BFGS DELTA*DE2*DELTA: 0.819E-04
 
 *** ENTERING OPTIMIZATION CYCLE: 16 ***
 

 PROJECTED CARTESIAN GRADIENTS IN A.U.

  NO.  ATOM        X             Y             Z

    1  C       -0.001539     -0.001393      0.000052
    2  C       -0.000489     -0.000183     -0.000309
    3  H        0.000052      0.000922     -0.000729
    4  H       -0.001550      0.001303      0.001862
    5  H       -0.001537      0.000562     -0.001519
    6  H        0.002482      0.000718      0.001576
    7  H        0.005072      0.000234     -0.000451
    8  H        0.002479      0.001701      0.000150


 ACTIVE CARTESIAN GRADIENTS

              1          2          3          4          5          6
          -0.002283  -0.002843   0.000086  -0.001950  -0.001470  -0.000552

              7          8          9         10         11         12
          -0.001825  -0.000625  -0.000760  -0.003561  -0.001067   0.002462

             13         14         15         16         17         18
          -0.003300  -0.000476  -0.001918  -0.000356   0.000177   0.002030


 FULL LOCAL GRADIENT

              1          2          3          4          5          6
          -0.006359  -0.000512   0.000475   0.001440  -0.000500  -0.000732

              7          8          9         10         11         12
           0.000680   0.000842  -0.000789  -0.001791   0.000289   0.001026

             13         14         15         16         17         18
          -0.001852  -0.000132  -0.002191   0.002136   0.000195  -0.000210


 TANGENTIAL LOCAL GRADIENTS IN A.U.

              1          2          3          4          5          6
          -0.000512   0.000475   0.001440  -0.000500  -0.000732   0.000680

              7          8          9         10         11         12
           0.000842  -0.000789  -0.001791   0.000289   0.001026  -0.001852

             13         14         15         16         17
          -0.000132  -0.002191   0.002136   0.000195  -0.000210

 COSANG =         0.846299824
 
 RMSQ FORCE :   0.0011472  MAXIMUM :   0.0003000  CONVERGED : NO
 MAX FORCE  :   0.0021907  MAXIMUM :   0.0004500  CONVERGED : NO
 RMSQ FORCE6:   0.0004297  MAXIMUM6:   0.0003000  CONVERGED : NO
 MAX FORCE6 :   0.0011622  MAXIMUM6:   0.0004500  CONVERGED : NO
 RMSQ DR    :   0.0093565  MAXIMUM :   0.0012000  CONVERGED : NO
 MAX DR     :   0.0231324  MAXIMUM :   0.0018000  CONVERGED : NO
 


 HESSIAN EIGENVALUES


                1           2           3           4           5           6
             0.01488     0.09181     0.22721     0.55935     0.66640     1.00000
 


                7           8           9          10          11          12
             1.00000     1.00000     1.00001     1.00001     1.00002     1.00011
 


               13          14          15          16          17
             1.00029     1.00239     1.00368     1.04599     1.20129
 


 LAMBDA FOR LMQA STEP: 0.00

  |TANGENTIAL STEP| =   0.028654  |PARALLEL STEP| =   0.000055


 STEP IN NORMAL COORDINATES

              1          2          3          4          5          6
           0.002168   0.003709   0.000938   0.001285   0.004060   0.002656

              7          8          9         10         11         12
          -0.006740  -0.011905   0.005393   0.010303   0.000651   0.014584

             13         14         15         16         17         18
           0.011465  -0.008726  -0.000657  -0.001132   0.004103  -0.003852

 DISPLACEMENT STEP IN ANGSTROM

  NO.  ATOM        X             Y             Z

    1  C        0.000773      0.001049      0.000287
    2  C        0.000135      0.000698      0.000634
    3  H       -0.003587     -0.005624      0.001975
    4  H        0.004632      0.000797      0.001554
    5  H       -0.002557     -0.005451     -0.001533
    6  H       -0.000370      0.003979     -0.004272
    7  H       -0.003482      0.002396     -0.005637
    8  H        0.002228     -0.002126      0.004730


 ACTIVE CARTESIAN DISPLACEMENT STEP

              1          2          3          4          5          6
           0.002168   0.003709   0.000938   0.001285   0.004060   0.002656

              7          8          9         10         11         12
          -0.006740  -0.011905   0.005393   0.010303   0.000651   0.014584

             13         14         15         16         17         18
           0.011465  -0.008726  -0.000657  -0.001132   0.004103  -0.003852
 
 PREDICTED ENERGY CHANGE: -0.000024972
 
 INTERPOLATION DISTANCE: 7.4230678176


 COORDINATES OF OPTIMIZATION STEP 16 IN ANGSTROM

  NO.  ATOM        X              Y              Z        Z-ATOM   MASS   TYPE

    1  C        -0.516557       0.562845       0.038808       6    12.011  QM
    2  C         0.533933      -0.557463      -0.044124       6    12.011  QM
    3  H        -0.902307       0.845185      -0.956169       1     1.008  QM
    4  H        -1.380785       0.296131       0.673518       1     1.008  QM
    5  H         0.708018      -1.002774       0.948569       1     1.008  QM
    6  H         0.245155      -1.381219      -0.716519       1     1.008  QM
    7  H        -0.039373       1.459886       0.471715       1     1.008  QM
    8  H         1.504079      -0.161098      -0.402527       1     1.008  QM


 
 NEW SCF-ENERGY CALCULATED IN 10 CYCLES
 

 TOTAL ENERGY    =        -79.704949343

 ENERGY CHANGE =         -0.000035731
 ENERGY RATIO  =          1.430822568
 TRUST RADIUS  =          0.300000000
 
 BFGS DELTA*GAMMA: 0.292E-04
 
 BFGS DELTA*DE2*DELTA: 0.507E-04
 
 *** ENTERING OPTIMIZATION CYCLE: 17 ***
 

 PROJECTED CARTESIAN GRADIENTS IN A.U.

  NO.  ATOM        X             Y             Z

    1  C       -0.001718     -0.000592      0.000295
    2  C       -0.000355     -0.000062     -0.000227
    3  H        0.000281      0.000340      0.000212
    4  H       -0.000457      0.001369      0.000902
    5  H       -0.001349      0.000268     -0.001596
    6  H        0.002393      0.000302      0.001257
    7  H        0.003989     -0.001277     -0.001250
    8  H        0.002300      0.001256      0.000241


 ACTIVE CARTESIAN GRADIENTS

              1          2          3          4          5          6
          -0.002550  -0.001702   0.000484  -0.002090  -0.000441  -0.000210

              7          8          9         10         11         12
          -0.001537  -0.000552   0.000624  -0.002161  -0.000011   0.002222

             13         14         15         16         17         18
          -0.002807  -0.000115  -0.001737  -0.000691   0.000847   0.002359


 FULL LOCAL GRADIENT

              1          2          3          4          5          6
          -0.005407   0.000504   0.000808   0.000873   0.000428  -0.000364

              7          8          9         10         11         12
           0.000627   0.000708   0.000603  -0.000679   0.001054   0.001123

             13         14         15         16         17         18
          -0.001662   0.000149  -0.001952   0.001296   0.000864   0.000495


 TANGENTIAL LOCAL GRADIENTS IN A.U.

              1          2          3          4          5          6
           0.000504   0.000808   0.000873   0.000428  -0.000364   0.000627

              7          8          9         10         11         12
           0.000708   0.000603  -0.000679   0.001054   0.001123  -0.001662

             13         14         15         16         17
           0.000149  -0.001952   0.001296   0.000864   0.000495

 COSANG =         0.800053027
 
 RMSQ FORCE :   0.0009499  MAXIMUM :   0.0003000  CONVERGED : NO
 MAX FORCE  :   0.0019524  MAXIMUM :   0.0004500  CONVERGED : NO
 RMSQ FORCE6:   0.0005556  MAXIMUM6:   0.0003000  CONVERGED : NO
 MAX FORCE6 :   0.0012260  MAXIMUM6:   0.0004500  CONVERGED : NO
 RMSQ DR    :   0.0067537  MAXIMUM :   0.0012000  CONVERGED : NO
 MAX DR     :   0.0145842  MAXIMUM :   0.0018000  CONVERGED : NO
 


 HESSIAN EIGENVALUES


                1           2           3           4           5           6
             0.01380     0.08876     0.19945     0.45215     0.56172     0.99999
 


                7           8           9          10          11          12
             1.00000     1.00000     1.00001     1.00001     1.00002     1.00012
 


               13          14          15          16          17
             1.00034     1.00319     1.00483     1.09390     1.22597
 


 LAMBDA FOR LMQA STEP: 0.00

  |TANGENTIAL STEP| =   0.021793  |PARALLEL STEP| =   0.000032


 STEP IN NORMAL COORDINATES

              1          2          3          4          5          6
           0.002355   0.003446  -0.000060   0.000638   0.002567   0.002554

              7          8          9         10         11         12
          -0.005277  -0.009500   0.003094   0.007966  -0.001609   0.007934

             13         14         15         16         17         18
           0.010487  -0.006387   0.002078  -0.003364   0.002250  -0.003983

 DISPLACEMENT STEP IN ANGSTROM

  NO.  ATOM        X             Y             Z

    1  C        0.000840      0.000938     -0.000016
    2  C       -0.000108      0.000350      0.000722
    3  H       -0.002991     -0.004470      0.001195
    4  H        0.003610     -0.000372      0.000378
    5  H       -0.000779     -0.003929      0.000006
    6  H       -0.001988      0.003199     -0.003941
    7  H       -0.002629      0.002272     -0.003418
    8  H        0.002250     -0.001148      0.003344


 ACTIVE CARTESIAN DISPLACEMENT STEP

              1          2          3          4          5          6
           0.002355   0.003446  -0.000060   0.000638   0.002567   0.002554

              7          8          9         10         11         12
          -0.005277  -0.009500   0.003094   0.007966  -0.001609   0.007934

             13         14         15         16         17         18
           0.010487  -0.006387   0.002078  -0.003364   0.002250  -0.003983
 
 PREDICTED ENERGY CHANGE: -0.000018221
 
 INTERPOLATION DISTANCE: 7.4230678176


 COORDINATES OF OPTIMIZATION STEP 17 IN ANGSTROM

  NO.  ATOM        X              Y              Z        Z-ATOM   MASS   TYPE

    1  C        -0.515718       0.563783       0.038791       6    12.011  QM
    2  C         0.533825      -0.557112      -0.043403       6    12.011  QM
    3  H        -0.905298       0.840714      -0.954974       1     1.008  QM
    4  H        -1.377175       0.295759       0.673896       1     1.008  QM
    5  H         0.707240      -1.006703       0.948575       1     1.008  QM
    6  H         0.243167      -1.378020      -0.720460       1     1.008  QM
    7  H        -0.042002       1.462158       0.468297       1     1.008  QM
    8  H         1.506330      -0.162246      -0.399183       1     1.008  QM


 
 NEW SCF-ENERGY CALCULATED IN 10 CYCLES
 

 TOTAL ENERGY    =        -79.704976256

 ENERGY CHANGE =         -0.000026913
 ENERGY RATIO  =          1.477036951
 TRUST RADIUS  =          0.300000000
 
 BFGS DELTA*GAMMA: 0.195E-04
 
 BFGS DELTA*DE2*DELTA: 0.369E-04
 
 *** ENTERING OPTIMIZATION CYCLE: 18 ***
 

 PROJECTED CARTESIAN GRADIENTS IN A.U.

  NO.  ATOM        X             Y             Z

    1  C       -0.001696     -0.000161      0.000344
    2  C       -0.000633      0.000170     -0.000082
    3  H        0.000336     -0.000113      0.000867
    4  H        0.000413      0.001288      0.000175
    5  H       -0.000929     -0.000102     -0.001107
    6  H        0.002115     -0.000228      0.000613
    7  H        0.003361     -0.002154     -0.001621
    8  H        0.002744      0.001276      0.000168


 ACTIVE CARTESIAN GRADIENTS

              1          2          3          4          5          6
          -0.002518  -0.001032   0.000559  -0.002689   0.000336   0.000099

              7          8          9         10         11         12
          -0.001549  -0.000566   0.001524  -0.001251   0.000622   0.001890

             13         14         15         16         17         18
          -0.002394  -0.000033  -0.000957  -0.001501   0.000880   0.002375


 FULL LOCAL GRADIENT

              1          2          3          4          5          6
          -0.005182   0.000971   0.000830   0.000111   0.001215  -0.000050

              7          8          9         10         11         12
           0.000588   0.000678   0.001505   0.000170   0.001581   0.000928

             13         14         15         16         17         18
          -0.001383   0.000194  -0.001144   0.000314   0.000897   0.000593


 TANGENTIAL LOCAL GRADIENTS IN A.U.

              1          2          3          4          5          6
           0.000971   0.000830   0.000111   0.001215  -0.000050   0.000588

              7          8          9         10         11         12
           0.000678   0.001505   0.000170   0.001581   0.000928  -0.001383

             13         14         15         16         17
           0.000194  -0.001144   0.000314   0.000897   0.000593

 COSANG =         0.828174512
 
 RMSQ FORCE :   0.0009106  MAXIMUM :   0.0003000  CONVERGED : NO
 MAX FORCE  :   0.0015806  MAXIMUM :   0.0004500  CONVERGED : NO
 RMSQ FORCE6:   0.0005198  MAXIMUM6:   0.0003000  CONVERGED : NO
 MAX FORCE6 :   0.0012684  MAXIMUM6:   0.0004500  CONVERGED : NO
 RMSQ DR    :   0.0051367  MAXIMUM :   0.0012000  CONVERGED : NO
 MAX DR     :   0.0104869  MAXIMUM :   0.0018000  CONVERGED : NO
 


 HESSIAN EIGENVALUES


                1           2           3           4           5           6
             0.01334     0.07948     0.16202     0.33828     0.56197     0.99998
 


                7           8           9          10          11          12
             1.00000     1.00000     1.00001     1.00001     1.00004     1.00013
 


               13          14          15          16          17
             1.00049     1.00326     1.00575     1.11131     1.20971
 


 LAMBDA FOR LMQA STEP: 0.00

  |TANGENTIAL STEP| =   0.020857  |PARALLEL STEP| =   0.000029


 STEP IN NORMAL COORDINATES

              1          2          3          4          5          6
           0.003001   0.003202  -0.000841   0.001204   0.001326   0.002625

              7          8          9         10         11         12
          -0.004793  -0.009176   0.000920   0.006263  -0.004910   0.003398

             13         14         15         16         17         18
           0.011433  -0.005326   0.003501  -0.005192   0.001701  -0.004571

 DISPLACEMENT STEP IN ANGSTROM

  NO.  ATOM        X             Y             Z

    1  C        0.001070      0.000784     -0.000258
    2  C       -0.000086      0.000089      0.000833
    3  H       -0.003023     -0.004118      0.000432
    4  H        0.002732     -0.001565     -0.000419
    5  H        0.000468     -0.003034      0.000876
    6  H       -0.003927      0.003600     -0.003779
    7  H       -0.001981      0.002825     -0.001974
    8  H        0.002336     -0.000719      0.002878


 ACTIVE CARTESIAN DISPLACEMENT STEP

              1          2          3          4          5          6
           0.003001   0.003202  -0.000841   0.001204   0.001326   0.002625

              7          8          9         10         11         12
          -0.004793  -0.009176   0.000920   0.006263  -0.004910   0.003398

             13         14         15         16         17         18
           0.011433  -0.005326   0.003501  -0.005192   0.001701  -0.004571
 
 PREDICTED ENERGY CHANGE: -0.000018116
 
 INTERPOLATION DISTANCE: 7.4230678176


 COORDINATES OF OPTIMIZATION STEP 18 IN ANGSTROM

  NO.  ATOM        X              Y              Z        Z-ATOM   MASS   TYPE

    1  C        -0.514648       0.564566       0.038534       6    12.011  QM
    2  C         0.533739      -0.557024      -0.042569       6    12.011  QM
    3  H        -0.908322       0.836597      -0.954542       1     1.008  QM
    4  H        -1.374442       0.294195       0.673477       1     1.008  QM
    5  H         0.707708      -1.009737       0.949451       1     1.008  QM
    6  H         0.239240      -1.374420      -0.724240       1     1.008  QM
    7  H        -0.043983       1.464983       0.466323       1     1.008  QM
    8  H         1.508665      -0.162965      -0.396305       1     1.008  QM


 
 NEW SCF-ENERGY CALCULATED IN 10 CYCLES
 

 TOTAL ENERGY    =        -79.705002513

 ENERGY CHANGE =         -0.000026256
 ENERGY RATIO  =          1.449343764
 TRUST RADIUS  =          0.300000000
 
 BFGS DELTA*GAMMA: 0.203E-04
 
 BFGS DELTA*DE2*DELTA: 0.366E-04
 
 *** ENTERING OPTIMIZATION CYCLE: 19 ***
 

 PROJECTED CARTESIAN GRADIENTS IN A.U.

  NO.  ATOM        X             Y             Z

    1  C       -0.001461     -0.000127      0.000208
    2  C       -0.001126      0.000437      0.000085
    3  H        0.000141     -0.000409      0.001182
    4  H        0.000908      0.001073     -0.000274
    5  H       -0.000370     -0.000434     -0.000332
    6  H        0.001627     -0.000590     -0.000127
    7  H        0.003190     -0.002286     -0.001561
    8  H        0.003438      0.001574      0.000099


 ACTIVE CARTESIAN GRADIENTS

              1          2          3          4          5          6
          -0.002170  -0.000872   0.000327  -0.003372   0.000727   0.000306

              7          8          9         10         11         12
          -0.001836  -0.000723   0.001861  -0.000878   0.000696   0.001469

             13         14         15         16         17         18
          -0.001943  -0.000171   0.000043  -0.002425   0.000484   0.002151


 FULL LOCAL GRADIENT

              1          2          3          4          5          6
          -0.005449   0.000851   0.000559  -0.000592   0.001667   0.000150

              7          8          9         10         11         12
           0.000452   0.000629   0.001840   0.000653   0.001700   0.000477

             13         14         15         16         17         18
          -0.000921   0.000050  -0.000142  -0.000538   0.000505   0.000251


 TANGENTIAL LOCAL GRADIENTS IN A.U.

              1          2          3          4          5          6
           0.000851   0.000559  -0.000592   0.001667   0.000150   0.000452

              7          8          9         10         11         12
           0.000629   0.001840   0.000653   0.001700   0.000477  -0.000921

             13         14         15         16         17
           0.000050  -0.000142  -0.000538   0.000505   0.000251

 COSANG =         0.866931789
 
 RMSQ FORCE :   0.0008811  MAXIMUM :   0.0003000  CONVERGED : NO
 MAX FORCE  :   0.0018403  MAXIMUM :   0.0004500  CONVERGED : NO
 RMSQ FORCE6:   0.0004407  MAXIMUM6:   0.0003000  CONVERGED : NO
 MAX FORCE6 :   0.0006668  MAXIMUM6:   0.0004500  CONVERGED : NO
 RMSQ DR    :   0.0049162  MAXIMUM :   0.0012000  CONVERGED : NO
 MAX DR     :   0.0114331  MAXIMUM :   0.0018000  CONVERGED : NO
 


 HESSIAN EIGENVALUES


                1           2           3           4           5           6
             0.01332     0.06535     0.13971     0.29986     0.56295     0.97483
 


                7           8           9          10          11          12
             1.00000     1.00000     1.00001     1.00001     1.00004     1.00011
 


               13          14          15          16          17
             1.00015     1.00089     1.00367     1.01999     1.19813
 


 LAMBDA FOR LMQA STEP: 0.00

  |TANGENTIAL STEP| =   0.017650  |PARALLEL STEP| =   0.000021


 STEP IN NORMAL COORDINATES

              1          2          3          4          5          6
           0.002993   0.002103  -0.001287   0.002205  -0.000570   0.001981

              7          8          9         10         11         12
          -0.003369  -0.007215  -0.001662   0.003209  -0.007262  -0.000912

             13         14         15         16         17         18
           0.009988  -0.003017   0.003235  -0.004947   0.001284  -0.003450

 DISPLACEMENT STEP IN ANGSTROM

  NO.  ATOM        X             Y             Z

    1  C        0.001066      0.000404     -0.000398
    2  C        0.000151     -0.000290      0.000705
    3  H       -0.002518     -0.002916     -0.000526
    4  H        0.001170     -0.002274     -0.000809
    5  H        0.001249     -0.001365      0.001129
    6  H       -0.004782      0.003604     -0.002651
    7  H       -0.000781      0.002782     -0.000351
    8  H        0.001460     -0.000226      0.002149


 ACTIVE CARTESIAN DISPLACEMENT STEP

              1          2          3          4          5          6
           0.002993   0.002103  -0.001287   0.002205  -0.000570   0.001981

              7          8          9         10         11         12
          -0.003369  -0.007215  -0.001662   0.003209  -0.007262  -0.000912

             13         14         15         16         17         18
           0.009988  -0.003017   0.003235  -0.004947   0.001284  -0.003450
 
 PREDICTED ENERGY CHANGE: -0.000015162
 
 INTERPOLATION DISTANCE: 7.4230678176


 COORDINATES OF OPTIMIZATION STEP 19 IN ANGSTROM

  NO.  ATOM        X              Y              Z        Z-ATOM   MASS   TYPE

    1  C        -0.513582       0.564971       0.038136       6    12.011  QM
    2  C         0.533890      -0.557314      -0.041864       6    12.011  QM
    3  H        -0.910840       0.833681      -0.955068       1     1.008  QM
    4  H        -1.373272       0.291921       0.672669       1     1.008  QM
    5  H         0.708957      -1.011102       0.950580       1     1.008  QM
    6  H         0.234457      -1.370816      -0.726891       1     1.008  QM
    7  H        -0.044764       1.467765       0.465972       1     1.008  QM
    8  H         1.510125      -0.163191      -0.394156       1     1.008  QM


 
 NEW SCF-ENERGY CALCULATED IN 10 CYCLES
 

 TOTAL ENERGY    =        -79.705023341

 ENERGY CHANGE =         -0.000020829
 ENERGY RATIO  =          1.373759202
 TRUST RADIUS  =          0.300000000
 
 BFGS DELTA*GAMMA: 0.192E-04
 
 BFGS DELTA*DE2*DELTA: 0.306E-04
 
 *** ENTERING OPTIMIZATION CYCLE: 20 ***
 

 PROJECTED CARTESIAN GRADIENTS IN A.U.

  NO.  ATOM        X             Y             Z

    1  C       -0.001105     -0.000422     -0.000042
    2  C       -0.001460      0.000502      0.000195
    3  H       -0.000330     -0.000433      0.000986
    4  H        0.000772      0.000788     -0.000279
    5  H        0.000076     -0.000496      0.000288
    6  H        0.001057     -0.000473     -0.000605
    7  H        0.003465     -0.001612     -0.001107
    8  H        0.003818      0.001951      0.000188


 ACTIVE CARTESIAN GRADIENTS

              1          2          3          4          5          6
          -0.001642  -0.001157  -0.000092  -0.003565   0.000446   0.000321

              7          8          9         10         11         12
          -0.002282  -0.000991   0.001450  -0.001139   0.000122   0.001097

             13         14         15         16         17         18
          -0.001489  -0.000386   0.000702  -0.002907  -0.000064   0.001870


 FULL LOCAL GRADIENT

              1          2          3          4          5          6
          -0.005880   0.000280   0.000121  -0.000828   0.001407   0.000162

              7          8          9         10         11         12
           0.000139   0.000481   0.001426   0.000560   0.001257  -0.000035

             13         14         15         16         17         18
          -0.000354  -0.000149   0.000504  -0.000829  -0.000040  -0.000215


 TANGENTIAL LOCAL GRADIENTS IN A.U.

              1          2          3          4          5          6
           0.000280   0.000121  -0.000828   0.001407   0.000162   0.000139

              7          8          9         10         11         12
           0.000481   0.001426   0.000560   0.001257  -0.000035  -0.000354

             13         14         15         16         17
          -0.000149   0.000504  -0.000829  -0.000040  -0.000215

 COSANG =         0.895747049
 
 RMSQ FORCE :   0.0006902  MAXIMUM :   0.0003000  CONVERGED : NO
 MAX FORCE  :   0.0014261  MAXIMUM :   0.0004500  CONVERGED : NO
 RMSQ FORCE6:   0.0004360  MAXIMUM6:   0.0003000  CONVERGED : NO
 MAX FORCE6 :   0.0007335  MAXIMUM6:   0.0004500  CONVERGED : NO
 RMSQ DR    :   0.0041603  MAXIMUM :   0.0012000  CONVERGED : NO
 MAX DR     :   0.0099882  MAXIMUM :   0.0018000  CONVERGED : NO
 


 HESSIAN EIGENVALUES


                1           2           3           4           5           6
             0.01350     0.05935     0.13329     0.28899     0.56439     0.73931
 


                7           8           9          10          11          12
             1.00000     1.00000     1.00001     1.00001     1.00002     1.00014
 


               13          14          15          16          17
             1.00025     1.00229     1.00366     1.01378     1.17298
 


 LAMBDA FOR LMQA STEP: 0.00

  |TANGENTIAL STEP| =   0.009744  |PARALLEL STEP| =   0.000006


 STEP IN NORMAL COORDINATES

              1          2          3          4          5          6
           0.001603   0.000482  -0.000860   0.002265  -0.001800   0.000658

              7          8          9         10         11         12
          -0.001037  -0.003221  -0.002731   0.000222  -0.005500  -0.002078

             13         14         15         16         17         18
           0.004805  -0.000295   0.001150  -0.001867   0.000729  -0.000748

 DISPLACEMENT STEP IN ANGSTROM

  NO.  ATOM        X             Y             Z

    1  C        0.000571     -0.000006     -0.000268
    2  C        0.000365     -0.000503      0.000283
    3  H       -0.001156     -0.000993     -0.000987
    4  H       -0.000221     -0.001580     -0.000347
    5  H        0.000837      0.000300      0.000515
    6  H       -0.002953      0.002300     -0.000822
    7  H        0.000317      0.001586      0.000550
    8  H       -0.000054      0.000145      0.001039


 ACTIVE CARTESIAN DISPLACEMENT STEP

              1          2          3          4          5          6
           0.001603   0.000482  -0.000860   0.002265  -0.001800   0.000658

              7          8          9         10         11         12
          -0.001037  -0.003221  -0.002731   0.000222  -0.005500  -0.002078

             13         14         15         16         17         18
           0.004805  -0.000295   0.001150  -0.001867   0.000729  -0.000748
 
 PREDICTED ENERGY CHANGE: -0.000007795
 
 INTERPOLATION DISTANCE: 7.4230678176


 COORDINATES OF OPTIMIZATION STEP 20 IN ANGSTROM

  NO.  ATOM        X              Y              Z        Z-ATOM   MASS   TYPE

    1  C        -0.513011       0.564964       0.037867       6    12.011  QM
    2  C         0.534255      -0.557816      -0.041581       6    12.011  QM
    3  H        -0.911996       0.832688      -0.956055       1     1.008  QM
    4  H        -1.373493       0.290340       0.672322       1     1.008  QM
    5  H         0.709795      -1.010803       0.951095       1     1.008  QM
    6  H         0.231505      -1.368516      -0.727713       1     1.008  QM
    7  H        -0.044447       1.469350       0.466522       1     1.008  QM
    8  H         1.510071      -0.163046      -0.393117       1     1.008  QM


 
 NEW SCF-ENERGY CALCULATED IN 9 CYCLES
 

 TOTAL ENERGY    =        -79.705033416

 ENERGY CHANGE =         -0.000010074
 ENERGY RATIO  =          1.292332299
 TRUST RADIUS  =          0.300000000
 
 BFGS DELTA*GAMMA: 0.110E-04
 
 BFGS DELTA*DE2*DELTA: 0.157E-04
 
 *** ENTERING OPTIMIZATION CYCLE: 21 ***
 

 PROJECTED CARTESIAN GRADIENTS IN A.U.

  NO.  ATOM        X             Y             Z

    1  C       -0.000904     -0.000693     -0.000210
    2  C       -0.001348      0.000250      0.000184
    3  H       -0.000782     -0.000246      0.000490
    4  H        0.000258      0.000604      0.000024
    5  H        0.000171     -0.000247      0.000370
    6  H        0.000725      0.000040     -0.000579
    7  H        0.003844     -0.000748     -0.000637
    8  H        0.003559      0.002127      0.000423


 ACTIVE CARTESIAN GRADIENTS

              1          2          3          4          5          6
          -0.001343  -0.001477  -0.000373  -0.003101  -0.000282   0.000178

              7          8          9         10         11         12
          -0.002577  -0.001201   0.000691  -0.001638  -0.000626   0.000949

             13         14         15         16         17         18
          -0.001200  -0.000467   0.000647  -0.002663  -0.000324   0.001773


 FULL LOCAL GRADIENT

              1          2          3          4          5          6
          -0.006033  -0.000158  -0.000159  -0.000501   0.000618   0.000026

              7          8          9         10         11         12
          -0.000191   0.000289   0.000664   0.000130   0.000595  -0.000290

             13         14         15         16         17         18
           0.000025  -0.000213   0.000437  -0.000483  -0.000298  -0.000377


 TANGENTIAL LOCAL GRADIENTS IN A.U.

              1          2          3          4          5          6
          -0.000158  -0.000159  -0.000501   0.000618   0.000026  -0.000191

              7          8          9         10         11         12
           0.000289   0.000664   0.000130   0.000595  -0.000290   0.000025

             13         14         15         16         17
          -0.000213   0.000437  -0.000483  -0.000298  -0.000377

 COSANG =         0.873283737
 
 RMSQ FORCE :   0.0003758  MAXIMUM :   0.0003000  CONVERGED : NO
 MAX FORCE  :   0.0006639  MAXIMUM :   0.0004500  CONVERGED : NO
 RMSQ FORCE6:   0.0005594  MAXIMUM6:   0.0003000  CONVERGED : NO
 MAX FORCE6 :   0.0011659  MAXIMUM6:   0.0004500  CONVERGED : NO
 RMSQ DR    :   0.0022966  MAXIMUM :   0.0012000  CONVERGED : NO
 MAX DR     :   0.0054999  MAXIMUM :   0.0018000  CONVERGED : NO
 


 HESSIAN EIGENVALUES


                1           2           3           4           5           6
             0.01350     0.06229     0.13349     0.29254     0.49444     0.57205
 


                7           8           9          10          11          12
             0.99999     1.00000     1.00000     1.00001     1.00002     1.00014
 


               13          14          15          16          17
             1.00039     1.00345     1.00537     1.02393     1.12679
 


 LAMBDA FOR LMQA STEP: 0.00

  |TANGENTIAL STEP| =   0.003432  |PARALLEL STEP| =   0.000001


 STEP IN NORMAL COORDINATES

              1          2          3          4          5          6
           0.000264  -0.000153  -0.000071   0.001258  -0.001155  -0.000002

              7          8          9         10         11         12
           0.000125  -0.000962  -0.001576  -0.000141  -0.001862   0.000255

             13         14         15         16         17         18
           0.000952   0.000222  -0.000376   0.000521   0.000416   0.000497

 DISPLACEMENT STEP IN ANGSTROM

  NO.  ATOM        X             Y             Z

    1  C        0.000094     -0.000082     -0.000024
    2  C        0.000307     -0.000316      0.000005
    3  H       -0.000184     -0.000174     -0.000624
    4  H       -0.000241     -0.000386      0.000381
    5  H       -0.000152      0.000401     -0.000176
    6  H       -0.000564      0.000930     -0.000050
    7  H        0.000312      0.000525      0.000103
    8  H       -0.000554      0.000076      0.000432


 ACTIVE CARTESIAN DISPLACEMENT STEP

              1          2          3          4          5          6
           0.000264  -0.000153  -0.000071   0.001258  -0.001155  -0.000002

              7          8          9         10         11         12
           0.000125  -0.000962  -0.001576  -0.000141  -0.001862   0.000255

             13         14         15         16         17         18
           0.000952   0.000222  -0.000376   0.000521   0.000416   0.000497
 
 PREDICTED ENERGY CHANGE: -0.000002209
 
 INTERPOLATION DISTANCE: 7.4230678176
 
 *** SCFTOL TIGHTEN TO 0.500E-08 ***
 
 *** CDFTOL TIGHTEN TO 0.750E-05 ***


 COORDINATES OF OPTIMIZATION STEP 21 IN ANGSTROM

  NO.  ATOM        X              Y              Z        Z-ATOM   MASS   TYPE

    1  C        -0.512917       0.564883       0.037843       6    12.011  QM
    2  C         0.534561      -0.558132      -0.041576       6    12.011  QM
    3  H        -0.912180       0.832514      -0.956679       1     1.008  QM
    4  H        -1.373735       0.289954       0.672702       1     1.008  QM
    5  H         0.709643      -1.010402       0.950920       1     1.008  QM
    6  H         0.230941      -1.367587      -0.727763       1     1.008  QM
    7  H        -0.044135       1.469875       0.466625       1     1.008  QM
    8  H         1.509517      -0.162970      -0.392685       1     1.008  QM


 
 NEW SCF-ENERGY CALCULATED IN 10 CYCLES
 

 TOTAL ENERGY    =        -79.705036188

 ENERGY CHANGE =         -0.000002773
 ENERGY RATIO  =          1.255489749
 TRUST RADIUS  =          0.300000000
 
 BFGS DELTA*GAMMA: 0.325E-05
 
 BFGS DELTA*DE2*DELTA: 0.443E-05
 
 *** ENTERING OPTIMIZATION CYCLE: 22 ***
 

 PROJECTED CARTESIAN GRADIENTS IN A.U.

  NO.  ATOM        X             Y             Z

    1  C       -0.000921     -0.000709     -0.000210
    2  C       -0.001043     -0.000045      0.000133
    3  H       -0.000962     -0.000105      0.000138
    4  H       -0.000064      0.000557      0.000239
    5  H        0.000054      0.000004      0.000143
    6  H        0.000669      0.000436     -0.000375
    7  H        0.003977     -0.000370     -0.000478
    8  H        0.003107      0.002080      0.000601


 ACTIVE CARTESIAN GRADIENTS

              1          2          3          4          5          6
          -0.001369  -0.001510  -0.000374  -0.002559  -0.000775   0.000089

              7          8          9         10         11         12
          -0.002611  -0.001263   0.000237  -0.001854  -0.000987   0.000975

             13         14         15         16         17         18
          -0.001104  -0.000401   0.000306  -0.002225  -0.000261   0.001841


 FULL LOCAL GRADIENT

              1          2          3          4          5          6
          -0.005880  -0.000164  -0.000156  -0.000114   0.000046  -0.000052

              7          8          9         10         11         12
          -0.000359   0.000168   0.000210  -0.000133   0.000224  -0.000268

             13         14         15         16         17         18
           0.000123  -0.000149   0.000096  -0.000087  -0.000237  -0.000246


 TANGENTIAL LOCAL GRADIENTS IN A.U.

              1          2          3          4          5          6
          -0.000164  -0.000156  -0.000114   0.000046  -0.000052  -0.000359

              7          8          9         10         11         12
           0.000168   0.000210  -0.000133   0.000224  -0.000268   0.000123

             13         14         15         16         17
          -0.000149   0.000096  -0.000087  -0.000237  -0.000246

 COSANG =         0.734211245
 
 *** CONVERGED BY GRADIENT AND ENERGY CRITERIA ***
 *** AFTER 21 OPTIMIZATION CYCLES ***
 
 
 RMSQ FORCE :   0.0001848  MAXIMUM :   0.0003000  CONVERGED :YES
 MAX FORCE  :   0.0003588  MAXIMUM :   0.0004500  CONVERGED :YES
 RMSQ FORCE6:   0.0006147  MAXIMUM6:   0.0003000  CONVERGED : NO
 MAX FORCE6 :   0.0012215  MAXIMUM6:   0.0004500  CONVERGED : NO
 RMSQ DR    :   0.0008089  MAXIMUM :   0.0012000  CONVERGED :YES
 MAX DR     :   0.0018620  MAXIMUM :   0.0018000  CONVERGED : NO
 
 
 *** THE GEOMETRY IS OPTIMIZED ***
 
 
 INTERPOLATION DISTANCE: 7.4230678176


 RELAXED REACTANT COORDINATES OF SADDLE STEP 1 IN ANGSTROM

  NO.  ATOM        X              Y              Z        Z-ATOM   MASS   TYPE

    1  C        -0.512917       0.564883       0.037843       6    12.011  QM
    2  C         0.534561      -0.558132      -0.041576       6    12.011  QM
    3  H        -0.912180       0.832514      -0.956679       1     1.008  QM
    4  H        -1.373735       0.289954       0.672702       1     1.008  QM
    5  H         0.709643      -1.010402       0.950920       1     1.008  QM
    6  H         0.230941      -1.367587      -0.727763       1     1.008  QM
    7  H        -0.044135       1.469875       0.466625       1     1.008  QM
    8  H         1.509517      -0.162970      -0.392685       1     1.008  QM


 NUMBER OF CONSTRAINED OPTIMIZATION CYCLES: 21
 
 RELAXED REACTANT ENERGY = -79.705036188397
 
 ANGLE BETWEEN SUCCESSIVE SADDLE GRADIENTS: 115.282
 
 RMSQ FORCE :   0.0012912  MAXIMUM :   0.0003000  CONVERGED :NO 
 MAX FORCE  :   0.0035267  MAXIMUM :   0.0004500  CONVERGED :NO 


 UNRELAXED COORDINATES OF SADDLE STEP 2 IN ANGSTROM

  NO.  ATOM        X              Y              Z        Z-ATOM   MASS   TYPE

    1  C        -0.524047       0.554460       0.035968       6    12.011  QM
    2  C         0.521601      -0.556868      -0.039541       6    12.011  QM
    3  H        -0.924751       0.827942      -0.955526       1     1.008  QM
    4  H        -1.363579       0.311984       0.685835       1     1.008  QM
    5  H         0.709304      -1.005788       0.950032       1     1.008  QM
    6  H         0.254890      -1.344588      -0.738171       1     1.008  QM
    7  H         0.099383       1.456994       0.443479       1     1.008  QM
    8  H         1.612982      -0.092602      -0.372875       1     1.008  QM


 UNRELAXED SCF-ENERGY CALCULATED IN 11 CYCLES
 
 UNRELAXED TOTAL SADDLE ENERGY = -79.692138288103
 
 
 
 
 ***************************************
 *** MOLECULAR GEOMETRY OPTIMIZATION ***
 ***************************************
 
 INTERPOLATION DISTANCE: 7.0468421325
 
 *** ACTIVE DEGREES OF FREEDOM: 18 ***
 
 *** ENTERING OPTIMIZATION CYCLE: 1 ***
 

 PROJECTED CARTESIAN GRADIENTS IN A.U.

  NO.  ATOM        X             Y             Z

    1  C       -0.012456     -0.014982     -0.003230
    2  C       -0.023688     -0.006659      0.004759
    3  H        0.004475      0.002974      0.000888
    4  H        0.012710      0.003054     -0.006777
    5  H        0.007988      0.004972     -0.002208
    6  H        0.007002      0.014363      0.005613
    7  H        0.037551      0.022094      0.008930
    8  H        0.055046      0.027247     -0.011722


 ACTIVE CARTESIAN GRADIENTS

              1          2          3          4          5          6
          -0.018393  -0.028732  -0.005607  -0.050515  -0.028174   0.006434

              7          8          9         10         11         12
          -0.018399  -0.016013   0.000801  -0.013230  -0.021378  -0.006042

             13         14         15         16         17         18
          -0.022133  -0.012665  -0.002132  -0.030123  -0.002748  -0.010800


 FULL LOCAL GRADIENT

              1          2          3          4          5          6
          -0.068213  -0.008225  -0.003018  -0.008404  -0.013007   0.004505

              7          8          9         10         11         12
           0.019715   0.005850  -0.001446   0.011520  -0.004609  -0.022194

             13         14         15         16         17         18
          -0.005723  -0.006595  -0.004505   0.000073  -0.002544  -0.036990


 TANGENTIAL LOCAL GRADIENTS IN A.U.

              1          2          3          4          5          6
          -0.008225  -0.003018  -0.008404  -0.013007   0.004505   0.019715

              7          8          9         10         11         12
           0.005850  -0.001446   0.011520  -0.004609  -0.022194  -0.005723

             13         14         15         16         17
          -0.006595  -0.004505   0.000073  -0.002544  -0.036990
 
 RMSQ FORCE :   0.0130151  MAXIMUM :   0.0003000  CONVERGED : NO
 MAX FORCE  :   0.0369905  MAXIMUM :   0.0004500  CONVERGED : NO
 RMSQ FORCE6:   4.9869849  MAXIMUM6:   0.0003000  CONVERGED : NO
 MAX FORCE6 :   4.9630095  MAXIMUM6:   0.0004500  CONVERGED : NO
 


 HESSIAN EIGENVALUES


                1           2           3           4           5           6
             1.00000     1.00000     1.00000     1.00000     1.00000     1.00000
 


                7           8           9          10          11          12
             1.00000     1.00000     1.00000     1.00000     1.00000     1.00000
 


               13          14          15          16          17
             1.00000     1.00000     1.00000     1.00000     1.00000
 


 LAMBDA FOR LMQA STEP: 0.00

  |TANGENTIAL STEP| =   0.053663  |PARALLEL STEP| =   0.000204


 STEP IN NORMAL COORDINATES

              1          2          3          4          5          6
          -0.000204   0.011132   0.003612   0.021466   0.018623  -0.005250

              7          8          9         10         11         12
          -0.007247  -0.000257   0.000896  -0.006094   0.007979   0.019343

             13         14         15         16         17         18
           0.008230   0.007594   0.004109   0.004938   0.002578   0.034726

 DISPLACEMENT STEP IN ANGSTROM

  NO.  ATOM        X             Y             Z

    1  C       -0.000073      0.003860      0.001147
    2  C        0.006871      0.002843     -0.001950
    3  H       -0.005966     -0.003140     -0.000371
    4  H       -0.006204      0.001519      0.005812
    5  H       -0.005235     -0.002015      0.001073
    6  H        0.000136     -0.003689     -0.004901
    7  H        0.004901     -0.014492     -0.008934
    8  H       -0.011098     -0.001322      0.010093


 ACTIVE CARTESIAN DISPLACEMENT STEP

              1          2          3          4          5          6
          -0.000204   0.011132   0.003612   0.021466   0.018623  -0.005250

              7          8          9         10         11         12
          -0.007247  -0.000257   0.000896  -0.006094   0.007979   0.019343

             13         14         15         16         17         18
           0.008230   0.007594   0.004109   0.004938   0.002578   0.034726
 
 PREDICTED ENERGY CHANGE: -0.001425887
 
 INTERPOLATION DISTANCE: 7.0468421325
 
 *** SCFTOL TIGHTEN TO 0.100E-06 ***
 
 *** CDFTOL TIGHTEN TO 0.750E-04 ***


 COORDINATES OF OPTIMIZATION STEP 1 IN ANGSTROM

  NO.  ATOM        X              Y              Z        Z-ATOM   MASS   TYPE

    1  C        -0.524120       0.558320       0.037115       6    12.011  QM
    2  C         0.528472      -0.554025      -0.041491       6    12.011  QM
    3  H        -0.930717       0.824802      -0.955897       1     1.008  QM
    4  H        -1.369783       0.313503       0.691647       1     1.008  QM
    5  H         0.704069      -1.007803       0.951105       1     1.008  QM
    6  H         0.255026      -1.348277      -0.743072       1     1.008  QM
    7  H         0.104284       1.442502       0.434545       1     1.008  QM
    8  H         1.601884      -0.093924      -0.362782       1     1.008  QM


 
 NEW SCF-ENERGY CALCULATED IN 11 CYCLES
 

 TOTAL ENERGY    =        -79.694691824

 ENERGY CHANGE =         -0.002553536
 ENERGY RATIO  =          1.790839922
 TRUST RADIUS  =          0.200000000
 
 BFGS DELTA*GAMMA: 0.669E-03
 
 BFGS DELTA*DE2*DELTA: 0.288E-02
 
 *** ENTERING OPTIMIZATION CYCLE: 2 ***
 

 PROJECTED CARTESIAN GRADIENTS IN A.U.

  NO.  ATOM        X             Y             Z

    1  C       -0.009758     -0.012499     -0.002715
    2  C       -0.020458     -0.003257      0.004395
    3  H        0.002667      0.002065     -0.000540
    4  H        0.006572      0.001222     -0.003914
    5  H        0.006825      0.003030     -0.000357
    6  H        0.004204      0.008669      0.002289
    7  H        0.034786      0.015327      0.006399
    8  H        0.049250      0.024075     -0.009677


 ACTIVE CARTESIAN GRADIENTS

              1          2          3          4          5          6
          -0.014421  -0.023745  -0.004698  -0.042802  -0.019526   0.006113

              7          8          9         10         11         12
          -0.016781  -0.012681  -0.000471  -0.016114  -0.018527  -0.003366

             13         14         15         16         17         18
          -0.019323  -0.010046   0.000679  -0.029717  -0.004025  -0.006499


 FULL LOCAL GRADIENT

              1          2          3          4          5          6
          -0.061668  -0.007250  -0.002571  -0.007940  -0.006824   0.004473

              7          8          9         10         11         12
           0.014529   0.005478  -0.002324   0.004683  -0.004070  -0.017082

             13         14         15         16         17         18
          -0.005034  -0.004719  -0.001334  -0.003231  -0.003818  -0.029575


 TANGENTIAL LOCAL GRADIENTS IN A.U.

              1          2          3          4          5          6
          -0.007250  -0.002571  -0.007940  -0.006824   0.004473   0.014529

              7          8          9         10         11         12
           0.005478  -0.002324   0.004683  -0.004070  -0.017082  -0.005034

             13         14         15         16         17
          -0.004719  -0.001334  -0.003231  -0.003818  -0.029575

 COSANG =         0.983807137
 
 RMSQ FORCE :   0.0100430  MAXIMUM :   0.0003000  CONVERGED : NO
 MAX FORCE  :   0.0295745  MAXIMUM :   0.0004500  CONVERGED : NO
 RMSQ FORCE6:   4.4631534  MAXIMUM6:   0.0003000  CONVERGED : NO
 MAX FORCE6 :   4.4456849  MAXIMUM6:   0.0004500  CONVERGED : NO
 RMSQ DR    :   0.0126485  MAXIMUM :   0.0012000  CONVERGED : NO
 MAX DR     :   0.0347263  MAXIMUM :   0.0018000  CONVERGED : NO
 


 HESSIAN EIGENVALUES


                1           2           3           4           5           6
             0.20920     1.00000     1.00000     1.00000     1.00000     1.00000
 


                7           8           9          10          11          12
             1.00000     1.00000     1.00000     1.00000     1.00000     1.00000
 


               13          14          15          16          17
             1.00000     1.00000     1.00000     1.00000     1.10575
 


 LAMBDA FOR LMQA STEP: 0.00

  |TANGENTIAL STEP| =   0.197877  |PARALLEL STEP| =   0.002779


 STEP IN NORMAL COORDINATES

              1          2          3          4          5          6
          -0.010670   0.037013   0.013666   0.077323   0.053083  -0.023452

              7          8          9         10         11         12
          -0.030710  -0.009222   0.009012  -0.008648   0.029518   0.073200

             13         14         15         16         17         18
           0.031600   0.025684   0.006100   0.030778   0.017526   0.133349

 DISPLACEMENT STEP IN ANGSTROM

  NO.  ATOM        X             Y             Z

    1  C       -0.003821      0.013897      0.004385
    2  C        0.026585      0.005651     -0.008451
    3  H       -0.022110     -0.011804      0.001470
    4  H       -0.015049      0.010063      0.019579
    5  H       -0.021327     -0.005247      0.000815
    6  H        0.005441     -0.005686     -0.014521
    7  H        0.019600     -0.050798     -0.034015
    8  H       -0.045139     -0.004008      0.040708


 ACTIVE CARTESIAN DISPLACEMENT STEP

              1          2          3          4          5          6
          -0.010670   0.037013   0.013666   0.077323   0.053083  -0.023452

              7          8          9         10         11         12
          -0.030710  -0.009222   0.009012  -0.008648   0.029518   0.073200

             13         14         15         16         17         18
           0.031600   0.025684   0.006100   0.030778   0.017526   0.133349
 
 PREDICTED ENERGY CHANGE: -0.003981781
 
 INTERPOLATION DISTANCE: 7.0468421325


 COORDINATES OF OPTIMIZATION STEP 2 IN ANGSTROM

  NO.  ATOM        X              Y              Z        Z-ATOM   MASS   TYPE

    1  C        -0.527941       0.572217       0.041499       6    12.011  QM
    2  C         0.555057      -0.548374      -0.049941       6    12.011  QM
    3  H        -0.952828       0.812998      -0.954427       1     1.008  QM
    4  H        -1.384832       0.323566       0.711226       1     1.008  QM
    5  H         0.682743      -1.013050       0.951921       1     1.008  QM
    6  H         0.260467      -1.353964      -0.757593       1     1.008  QM
    7  H         0.123885       1.391704       0.400530       1     1.008  QM
    8  H         1.556745      -0.097932      -0.322074       1     1.008  QM


 
 NEW SCF-ENERGY CALCULATED IN 12 CYCLES
 

 TOTAL ENERGY    =        -79.697983460

 ENERGY CHANGE =         -0.003291636
 ENERGY RATIO  =          0.826674259
 TRUST RADIUS  =          0.300000000
 
 BFGS DELTA*GAMMA: 0.988E-02
 
 BFGS DELTA*DE2*DELTA: 0.808E-02
 
 *** ENTERING OPTIMIZATION CYCLE: 3 ***
 

 PROJECTED CARTESIAN GRADIENTS IN A.U.

  NO.  ATOM        X             Y             Z

    1  C       -0.011202      0.006049      0.002130
    2  C        0.005185     -0.001355     -0.001143
    3  H       -0.002253     -0.002828     -0.003791
    4  H       -0.008872     -0.003306      0.000776
    5  H       -0.000907     -0.001681      0.004515
    6  H       -0.006016     -0.004326     -0.002154
    7  H        0.022349     -0.011763     -0.004173
    8  H        0.016469      0.007700      0.001420


 ACTIVE CARTESIAN GRADIENTS

              1          2          3          4          5          6
          -0.016607   0.003969   0.003228  -0.002678   0.005943  -0.000384

              7          8          9         10         11         12
          -0.008885  -0.002888  -0.002060  -0.016214  -0.008686   0.002020

             13         14         15         16         17         18
          -0.006394   0.000635   0.005494  -0.018878  -0.000048   0.013389


 FULL LOCAL GRADIENT

              1          2          3          4          5          6
          -0.027035   0.014446   0.003976   0.004908   0.007701  -0.000600

              7          8          9         10         11         12
          -0.004397   0.000382  -0.002381  -0.011591  -0.004685  -0.001674

             13         14         15         16         17         18
          -0.002119   0.002263   0.004928  -0.010244   0.000087   0.004844


 TANGENTIAL LOCAL GRADIENTS IN A.U.

              1          2          3          4          5          6
           0.014446   0.003976   0.004908   0.007701  -0.000600  -0.004397

              7          8          9         10         11         12
           0.000382  -0.002381  -0.011591  -0.004685  -0.001674  -0.002119

             13         14         15         16         17
           0.002263   0.004928  -0.010244   0.000087   0.004844

 COSANG =        -0.367230136
 
 RMSQ FORCE :   0.0062063  MAXIMUM :   0.0003000  CONVERGED : NO
 MAX FORCE  :   0.0144455  MAXIMUM :   0.0004500  CONVERGED : NO
 RMSQ FORCE6:   3.8681776  MAXIMUM6:   0.0003000  CONVERGED : NO
 MAX FORCE6 :   3.8618130  MAXIMUM6:   0.0004500  CONVERGED : NO
 RMSQ DR    :   0.0466446  MAXIMUM :   0.0012000  CONVERGED : NO
 MAX DR     :   0.1333494  MAXIMUM :   0.0018000  CONVERGED : NO
 


 HESSIAN EIGENVALUES


                1           2           3           4           5           6
             0.23209     0.99998     1.00000     1.00000     1.00000     1.00000
 


                7           8           9          10          11          12
             1.00000     1.00000     1.00000     1.00000     1.00000     1.00000
 


               13          14          15          16          17
             1.00000     1.00000     1.00000     1.03517     1.14099
 


 LAMBDA FOR LMQA STEP: 0.00

  |TANGENTIAL STEP| =   0.035907  |PARALLEL STEP| =   0.000091


 STEP IN NORMAL COORDINATES

              1          2          3          4          5          6
           0.008980  -0.013063  -0.004879  -0.016163  -0.013777   0.003630

              7          8          9         10         11         12
           0.002835  -0.001452   0.000899   0.007606  -0.000644  -0.006425

             13         14         15         16         17         18
          -0.003534  -0.004988  -0.004233   0.003340  -0.002379  -0.019170

 DISPLACEMENT STEP IN ANGSTROM

  NO.  ATOM        X             Y             Z

    1  C        0.003205     -0.005462     -0.001612
    2  C       -0.007193     -0.000252      0.001716
    3  H        0.002483      0.002185      0.001363
    4  H        0.005548      0.001189     -0.001923
    5  H        0.002638      0.001492     -0.001933
    6  H        0.002947      0.003502      0.001857
    7  H       -0.004097      0.010026      0.004636
    8  H        0.004247      0.001328     -0.004357


 ACTIVE CARTESIAN DISPLACEMENT STEP

              1          2          3          4          5          6
           0.008980  -0.013063  -0.004879  -0.016163  -0.013777   0.003630

              7          8          9         10         11         12
           0.002835  -0.001452   0.000899   0.007606  -0.000644  -0.006425

             13         14         15         16         17         18
          -0.003534  -0.004988  -0.004233   0.003340  -0.002379  -0.019170
 
 PREDICTED ENERGY CHANGE: -0.000364901
 
 INTERPOLATION DISTANCE: 7.0468421325


 COORDINATES OF OPTIMIZATION STEP 3 IN ANGSTROM

  NO.  ATOM        X              Y              Z        Z-ATOM   MASS   TYPE

    1  C        -0.524736       0.566755       0.039887       6    12.011  QM
    2  C         0.547864      -0.548625      -0.048226       6    12.011  QM
    3  H        -0.950344       0.815183      -0.953064       1     1.008  QM
    4  H        -1.379285       0.324756       0.709304       1     1.008  QM
    5  H         0.685381      -1.011558       0.949987       1     1.008  QM
    6  H         0.263414      -1.350462      -0.755737       1     1.008  QM
    7  H         0.119788       1.401730       0.405166       1     1.008  QM
    8  H         1.560992      -0.096604      -0.326431       1     1.008  QM


 
 NEW SCF-ENERGY CALCULATED IN 10 CYCLES
 

 TOTAL ENERGY    =        -79.698482355

 ENERGY CHANGE =         -0.000498895
 ENERGY RATIO  =          1.367205091
 TRUST RADIUS  =          0.300000000
 
 BFGS DELTA*GAMMA: 0.470E-03
 
 BFGS DELTA*DE2*DELTA: 0.738E-03
 
 *** ENTERING OPTIMIZATION CYCLE: 4 ***
 

 PROJECTED CARTESIAN GRADIENTS IN A.U.

  NO.  ATOM        X             Y             Z

    1  C       -0.009238      0.000475      0.000732
    2  C       -0.001652     -0.000820      0.000163
    3  H       -0.001454     -0.001464     -0.002831
    4  H       -0.005878     -0.002020      0.000114
    5  H        0.000765     -0.000049      0.002634
    6  H       -0.003260     -0.000659     -0.000691
    7  H        0.024912     -0.005809     -0.001826
    8  H        0.022507      0.011192     -0.000490


 ACTIVE CARTESIAN GRADIENTS

              1          2          3          4          5          6
          -0.013681  -0.003663   0.001002  -0.011719   0.000194   0.000911

              7          8          9         10         11         12
          -0.010549  -0.005042  -0.001661  -0.016342  -0.010700   0.001053

             13         14         15         16         17         18
          -0.009023  -0.001309   0.003437  -0.020002  -0.000414   0.009598


 FULL LOCAL GRADIENT

              1          2          3          4          5          6
          -0.034453   0.006869   0.002010   0.001578   0.004374   0.000340

              7          8          9         10         11         12
          -0.000361   0.001422  -0.002289  -0.008188  -0.004355  -0.004702

             13         14         15         16         17         18
          -0.002494   0.001162   0.002550  -0.007504  -0.000238  -0.001824


 TANGENTIAL LOCAL GRADIENTS IN A.U.

              1          2          3          4          5          6
           0.006869   0.002010   0.001578   0.004374   0.000340  -0.000361

              7          8          9         10         11         12
           0.001422  -0.002289  -0.008188  -0.004355  -0.004702  -0.002494

             13         14         15         16         17
           0.001162   0.002550  -0.007504  -0.000238  -0.001824

 COSANG =         0.887349766
 
 RMSQ FORCE :   0.0039275  MAXIMUM :   0.0003000  CONVERGED : NO
 MAX FORCE  :   0.0081877  MAXIMUM :   0.0004500  CONVERGED : NO
 RMSQ FORCE6:   3.1597976  MAXIMUM6:   0.0003000  CONVERGED : NO
 MAX FORCE6 :   3.1571413  MAXIMUM6:   0.0004500  CONVERGED : NO
 RMSQ DR    :   0.0084635  MAXIMUM :   0.0012000  CONVERGED : NO
 MAX DR     :   0.0191699  MAXIMUM :   0.0018000  CONVERGED : NO
 


 HESSIAN EIGENVALUES


                1           2           3           4           5           6
             0.35011     0.46108     1.00000     1.00000     1.00000     1.00000
 


                7           8           9          10          11          12
             1.00000     1.00000     1.00000     1.00000     1.00000     1.00000
 


               13          14          15          16          17
             1.00000     1.00000     1.00004     1.01288     1.07478
 


 LAMBDA FOR LMQA STEP: 0.00

  |TANGENTIAL STEP| =   0.035259  |PARALLEL STEP| =   0.000088


 STEP IN NORMAL COORDINATES

              1          2          3          4          5          6
           0.011674  -0.013009  -0.005043  -0.008407  -0.011243   0.000078

              7          8          9         10         11         12
          -0.004353  -0.006220   0.004914   0.013371   0.007913   0.010728

             13         14         15         16         17         18
           0.003662  -0.002933  -0.005406   0.014828   0.000056   0.002407

 DISPLACEMENT STEP IN ANGSTROM

  NO.  ATOM        X             Y             Z

    1  C        0.004171     -0.005742     -0.001682
    2  C       -0.005464      0.000564      0.000753
    3  H       -0.001824      0.000491      0.003171
    4  H        0.007086      0.005601      0.002108
    5  H       -0.001478      0.000912     -0.003166
    6  H        0.007641      0.004891     -0.001288
    7  H       -0.001994      0.004397     -0.001475
    8  H       -0.004968      0.001582      0.003857


 ACTIVE CARTESIAN DISPLACEMENT STEP

              1          2          3          4          5          6
           0.011674  -0.013009  -0.005043  -0.008407  -0.011243   0.000078

              7          8          9         10         11         12
          -0.004353  -0.006220   0.004914   0.013371   0.007913   0.010728

             13         14         15         16         17         18
           0.003662  -0.002933  -0.005406   0.014828   0.000056   0.002407
 
 PREDICTED ENERGY CHANGE: -0.000280814
 
 INTERPOLATION DISTANCE: 7.0468421325
 
 *** SCFTOL TIGHTEN TO 0.750E-07 ***
 
 *** CDFTOL TIGHTEN TO 0.500E-04 ***


 COORDINATES OF OPTIMIZATION STEP 4 IN ANGSTROM

  NO.  ATOM        X              Y              Z        Z-ATOM   MASS   TYPE

    1  C        -0.520564       0.561013       0.038205       6    12.011  QM
    2  C         0.542400      -0.548061      -0.047473       6    12.011  QM
    3  H        -0.952168       0.815674      -0.949893       1     1.008  QM
    4  H        -1.372198       0.330357       0.711412       1     1.008  QM
    5  H         0.683904      -1.010647       0.946821       1     1.008  QM
    6  H         0.271055      -1.345570      -0.757025       1     1.008  QM
    7  H         0.117794       1.406127       0.403691       1     1.008  QM
    8  H         1.556023      -0.095022      -0.322574       1     1.008  QM


 
 NEW SCF-ENERGY CALCULATED IN 9 CYCLES
 

 TOTAL ENERGY    =        -79.698922363

 ENERGY CHANGE =         -0.000440007
 ENERGY RATIO  =          1.566901684
 TRUST RADIUS  =          0.300000000
 
 BFGS DELTA*GAMMA: 0.251E-03
 
 BFGS DELTA*DE2*DELTA: 0.568E-03
 
 *** ENTERING OPTIMIZATION CYCLE: 5 ***
 

 PROJECTED CARTESIAN GRADIENTS IN A.U.

  NO.  ATOM        X             Y             Z

    1  C       -0.006285     -0.004400     -0.000143
    2  C       -0.005911      0.001000      0.000584
    3  H       -0.001352     -0.000384     -0.001916
    4  H       -0.004218     -0.000613     -0.000346
    5  H        0.001285      0.001471      0.000859
    6  H       -0.001423      0.002325      0.001000
    7  H        0.025412     -0.002925     -0.000682
    8  H        0.022399      0.011863     -0.000435


 ACTIVE CARTESIAN GRADIENTS

              1          2          3          4          5          6
          -0.009298  -0.009740  -0.000294  -0.015379  -0.002308   0.000909

              7          8          9         10         11         12
          -0.011102  -0.006042  -0.001124  -0.015414  -0.011183   0.000371

             13         14         15         16         17         18
          -0.009352  -0.001661   0.001056  -0.017794   0.000329   0.008578


 FULL LOCAL GRADIENT

              1          2          3          4          5          6
          -0.035937  -0.000635   0.000780   0.000037   0.002781   0.000196

              7          8          9         10         11         12
           0.001306   0.001651  -0.001853  -0.005863  -0.003963  -0.006045

             13         14         15         16         17         18
          -0.002036   0.001079   0.000041  -0.004190   0.000515  -0.003407


 TANGENTIAL LOCAL GRADIENTS IN A.U.

              1          2          3          4          5          6
          -0.000635   0.000780   0.000037   0.002781   0.000196   0.001306

              7          8          9         10         11         12
           0.001651  -0.001853  -0.005863  -0.003963  -0.006045  -0.002036

             13         14         15         16         17
           0.001079   0.000041  -0.004190   0.000515  -0.003407

 COSANG =         0.805659945
 
 RMSQ FORCE :   0.0028492  MAXIMUM :   0.0003000  CONVERGED : NO
 MAX FORCE  :   0.0060448  MAXIMUM :   0.0004500  CONVERGED : NO
 RMSQ FORCE6:   2.2348013  MAXIMUM6:   0.0003000  CONVERGED : NO
 MAX FORCE6 :   2.2334357  MAXIMUM6:   0.0004500  CONVERGED : NO
 RMSQ DR    :   0.0083107  MAXIMUM :   0.0012000  CONVERGED : NO
 MAX DR     :   0.0148284  MAXIMUM :   0.0018000  CONVERGED : NO
 


 HESSIAN EIGENVALUES


                1           2           3           4           5           6
             0.14415     0.43936     1.00000     1.00000     1.00000     1.00000
 


                7           8           9          10          11          12
             1.00000     1.00000     1.00000     1.00000     1.00000     1.00000
 


               13          14          15          16          17
             1.00000     1.00003     1.00093     1.05492     1.16040
 


 LAMBDA FOR LMQA STEP: 0.00

  |TANGENTIAL STEP| =   0.073192  |PARALLEL STEP| =   0.000380


 STEP IN NORMAL COORDINATES

              1          2          3          4          5          6
           0.015770  -0.014710  -0.007768  -0.006008  -0.016380  -0.002057

              7          8          9         10         11         12
          -0.013247  -0.014165   0.011346   0.027178   0.021278   0.034253

             13         14         15         16         17         18
           0.011949  -0.003947  -0.006947   0.031243   0.000402   0.021694

 DISPLACEMENT STEP IN ANGSTROM

  NO.  ATOM        X             Y             Z

    1  C        0.005641     -0.006773     -0.002538
    2  C       -0.005680     -0.000249      0.000486
    3  H       -0.006650     -0.001286      0.006499
    4  H        0.013162      0.012484      0.007401
    5  H       -0.006111     -0.000019     -0.005365
    6  H        0.016473      0.007805     -0.006301
    7  H       -0.001974      0.001979     -0.008184
    8  H       -0.014765      0.003277      0.013032


 ACTIVE CARTESIAN DISPLACEMENT STEP

              1          2          3          4          5          6
           0.015770  -0.014710  -0.007768  -0.006008  -0.016380  -0.002057

              7          8          9         10         11         12
          -0.013247  -0.014165   0.011346   0.027178   0.021278   0.034253

             13         14         15         16         17         18
           0.011949  -0.003947  -0.006947   0.031243   0.000402   0.021694
 
 PREDICTED ENERGY CHANGE: -0.000384503
 
 INTERPOLATION DISTANCE: 7.0468421325
 
 *** SCFTOL TIGHTEN TO 0.500E-07 ***
 
 *** CDFTOL TIGHTEN TO 0.250E-04 ***


 COORDINATES OF OPTIMIZATION STEP 5 IN ANGSTROM

  NO.  ATOM        X              Y              Z        Z-ATOM   MASS   TYPE

    1  C        -0.514923       0.554240       0.035667       6    12.011  QM
    2  C         0.536720      -0.548310      -0.046986       6    12.011  QM
    3  H        -0.958819       0.814388      -0.943394       1     1.008  QM
    4  H        -1.359036       0.342841       0.718813       1     1.008  QM
    5  H         0.677792      -1.010666       0.941456       1     1.008  QM
    6  H         0.287529      -1.337765      -0.763326       1     1.008  QM
    7  H         0.115820       1.408106       0.395507       1     1.008  QM
    8  H         1.541258      -0.091745      -0.309542       1     1.008  QM


 
 NEW SCF-ENERGY CALCULATED IN 10 CYCLES
 

 TOTAL ENERGY    =        -79.699439733

 ENERGY CHANGE =         -0.000517371
 ENERGY RATIO  =          1.345556801
 TRUST RADIUS  =          0.300000000
 
 BFGS DELTA*GAMMA: 0.524E-03
 
 BFGS DELTA*DE2*DELTA: 0.790E-03
 
 *** ENTERING OPTIMIZATION CYCLE: 6 ***
 

 PROJECTED CARTESIAN GRADIENTS IN A.U.

  NO.  ATOM        X             Y             Z

    1  C       -0.002750     -0.009027     -0.000967
    2  C       -0.008709      0.002935      0.000675
    3  H       -0.001400      0.000697     -0.000118
    4  H       -0.002238      0.001342     -0.001104
    5  H        0.001193      0.003833     -0.001977
    6  H        0.000538      0.005982      0.003315
    7  H        0.024188     -0.001694     -0.000101
    8  H        0.017275      0.010870      0.000994


 ACTIVE CARTESIAN GRADIENTS

              1          2          3          4          5          6
          -0.004064  -0.015161  -0.001499  -0.015910  -0.004237   0.000340

              7          8          9         10         11         12
          -0.010553  -0.006688   0.000309  -0.012524  -0.010426  -0.000412

             13         14         15         16         17         18
          -0.008024  -0.000492  -0.002650  -0.012160   0.002416   0.009532


 FULL LOCAL GRADIENT

              1          2          3          4          5          6
          -0.033072  -0.008279  -0.000470  -0.000350   0.000931  -0.000415

              7          8          9         10         11         12
           0.002177   0.001130  -0.000388  -0.002776  -0.003218  -0.006526

             13         14         15         16         17         18
          -0.000849   0.002138  -0.003660   0.000642   0.002586  -0.001291


 TANGENTIAL LOCAL GRADIENTS IN A.U.

              1          2          3          4          5          6
          -0.008279  -0.000470  -0.000350   0.000931  -0.000415   0.002177

              7          8          9         10         11         12
           0.001130  -0.000388  -0.002776  -0.003218  -0.006526  -0.000849

             13         14         15         16         17
           0.002138  -0.003660   0.000642   0.002586  -0.001291

 COSANG =         0.585991871
 
 RMSQ FORCE :   0.0031079  MAXIMUM :   0.0003000  CONVERGED : NO
 MAX FORCE  :   0.0082794  MAXIMUM :   0.0004500  CONVERGED : NO
 RMSQ FORCE6:   0.0055962  MAXIMUM6:   0.0003000  CONVERGED : NO
 MAX FORCE6 :   0.0162532  MAXIMUM6:   0.0004500  CONVERGED : NO
 RMSQ DR    :   0.0172517  MAXIMUM :   0.0012000  CONVERGED : NO
 MAX DR     :   0.0342533  MAXIMUM :   0.0018000  CONVERGED : NO
 


 HESSIAN EIGENVALUES


                1           2           3           4           5           6
             0.08503     0.44826     0.99999     1.00000     1.00000     1.00000
 


                7           8           9          10          11          12
             1.00000     1.00000     1.00000     1.00000     1.00000     1.00000
 


               13          14          15          16          17
             1.00003     1.00081     1.00146     1.06681     1.25034
 


 LAMBDA FOR LMQA STEP: 0.00

  |TANGENTIAL STEP| =   0.054563  |PARALLEL STEP| =   0.000211


 STEP IN NORMAL COORDINATES

              1          2          3          4          5          6
           0.004767  -0.001201  -0.003975  -0.000183  -0.009068  -0.001604

              7          8          9         10         11         12
          -0.011301  -0.010354   0.007674   0.019676   0.018256   0.031311

             13         14         15         16         17         18
           0.010105  -0.004153   0.000212   0.019493  -0.002232   0.018799

 DISPLACEMENT STEP IN ANGSTROM

  NO.  ATOM        X             Y             Z

    1  C        0.001707     -0.000930     -0.001234
    2  C       -0.001081     -0.001921      0.000021
    3  H       -0.005879     -0.002264      0.004033
    4  H        0.009198      0.008914      0.007144
    5  H       -0.005621     -0.002153     -0.002114
    6  H        0.012184      0.003238     -0.007468
    7  H       -0.001612     -0.000618     -0.008045
    8  H       -0.010430      0.002723      0.010639


 ACTIVE CARTESIAN DISPLACEMENT STEP

              1          2          3          4          5          6
           0.004767  -0.001201  -0.003975  -0.000183  -0.009068  -0.001604

              7          8          9         10         11         12
          -0.011301  -0.010354   0.007674   0.019676   0.018256   0.031311

             13         14         15         16         17         18
           0.010105  -0.004153   0.000212   0.019493  -0.002232   0.018799
 
 PREDICTED ENERGY CHANGE: -0.000175361
 
 INTERPOLATION DISTANCE: 7.0468421325


 COORDINATES OF OPTIMIZATION STEP 6 IN ANGSTROM

  NO.  ATOM        X              Y              Z        Z-ATOM   MASS   TYPE

    1  C        -0.513217       0.553310       0.034433       6    12.011  QM
    2  C         0.535639      -0.550231      -0.046965       6    12.011  QM
    3  H        -0.964697       0.812124      -0.939361       1     1.008  QM
    4  H        -1.349839       0.351756       0.725956       1     1.008  QM
    5  H         0.672171      -1.012819       0.939342       1     1.008  QM
    6  H         0.299712      -1.334528      -0.770794       1     1.008  QM
    7  H         0.114208       1.407487       0.387462       1     1.008  QM
    8  H         1.530828      -0.089023      -0.298904       1     1.008  QM


 
 NEW SCF-ENERGY CALCULATED IN 10 CYCLES
 

 TOTAL ENERGY    =        -79.699708523

 ENERGY CHANGE =         -0.000268789
 ENERGY RATIO  =          1.532779885
 TRUST RADIUS  =          0.300000000
 
 BFGS DELTA*GAMMA: 0.174E-03
 
 BFGS DELTA*DE2*DELTA: 0.361E-03
 
 *** ENTERING OPTIMIZATION CYCLE: 7 ***
 

 PROJECTED CARTESIAN GRADIENTS IN A.U.

  NO.  ATOM        X             Y             Z

    1  C       -0.002484     -0.008500     -0.001013
    2  C       -0.007380      0.002466      0.000470
    3  H       -0.001317      0.000772      0.001111
    4  H       -0.001128      0.002081     -0.001626
    5  H        0.000843      0.004848     -0.003049
    6  H        0.001133      0.006734      0.003758
    7  H        0.022150     -0.003095     -0.000483
    8  H        0.012372      0.009490      0.002164


 ACTIVE CARTESIAN GRADIENTS

              1          2          3          4          5          6
          -0.003673  -0.014222  -0.001590  -0.013381  -0.004423  -0.000050

              7          8          9         10         11         12
          -0.009344  -0.006383   0.001540  -0.009892  -0.008844  -0.000636

             13         14         15         16         17         18
          -0.006425   0.001054  -0.003856  -0.008613   0.003626   0.011232


 FULL LOCAL GRADIENT

              1          2          3          4          5          6
          -0.028767  -0.007881  -0.000653   0.000602   0.000099  -0.000726

              7          8          9         10         11         12
           0.001899   0.000537   0.000949  -0.001175  -0.002455  -0.005844

             13         14         15         16         17         18
          -0.000131   0.003315  -0.004728   0.002342   0.003759   0.002066


 TANGENTIAL LOCAL GRADIENTS IN A.U.

              1          2          3          4          5          6
          -0.007881  -0.000653   0.000602   0.000099  -0.000726   0.001899

              7          8          9         10         11         12
           0.000537   0.000949  -0.001175  -0.002455  -0.005844  -0.000131

             13         14         15         16         17
           0.003315  -0.004728   0.002342   0.003759   0.002066

 COSANG =         0.920668033
 
 RMSQ FORCE :   0.0031344  MAXIMUM :   0.0003000  CONVERGED : NO
 MAX FORCE  :   0.0078806  MAXIMUM :   0.0004500  CONVERGED : NO
 RMSQ FORCE6:   0.0034022  MAXIMUM6:   0.0003000  CONVERGED : NO
 MAX FORCE6 :   0.0101720  MAXIMUM6:   0.0004500  CONVERGED : NO
 RMSQ DR    :   0.0128607  MAXIMUM :   0.0012000  CONVERGED : NO
 MAX DR     :   0.0313109  MAXIMUM :   0.0018000  CONVERGED : NO
 


 HESSIAN EIGENVALUES


                1           2           3           4           5           6
             0.05269     0.45068     0.90155     1.00000     1.00000     1.00000
 


                7           8           9          10          11          12
             1.00000     1.00000     1.00000     1.00000     1.00000     1.00001
 


               13          14          15          16          17
             1.00004     1.00029     1.00099     1.01041     1.12052
 


 LAMBDA FOR LMQA STEP: 0.00

  |TANGENTIAL STEP| =   0.070336  |PARALLEL STEP| =   0.000351


 STEP IN NORMAL COORDINATES

              1          2          3          4          5          6
           0.001424   0.006081  -0.003923  -0.000437  -0.010800  -0.000907

              7          8          9         10         11         12
          -0.015178  -0.012810   0.007400   0.025236   0.025176   0.044709

             13         14         15         16         17         18
           0.012479  -0.010104   0.006710   0.019298  -0.008059   0.017782

 DISPLACEMENT STEP IN ANGSTROM

  NO.  ATOM        X             Y             Z

    1  C        0.000510      0.001939     -0.001150
    2  C       -0.000111     -0.004120      0.000135
    3  H       -0.007807     -0.003797      0.003706
    4  H        0.012013      0.010705      0.010790
    5  H       -0.007589     -0.005711     -0.000288
    6  H        0.015744      0.001425     -0.012458
    7  H       -0.003989      0.000888     -0.010822
    8  H       -0.009748      0.004017      0.012578


 ACTIVE CARTESIAN DISPLACEMENT STEP

              1          2          3          4          5          6
           0.001424   0.006081  -0.003923  -0.000437  -0.010800  -0.000907

              7          8          9         10         11         12
          -0.015178  -0.012810   0.007400   0.025236   0.025176   0.044709

             13         14         15         16         17         18
           0.012479  -0.010104   0.006710   0.019298  -0.008059   0.017782
 
 PREDICTED ENERGY CHANGE: -0.000200676
 
 INTERPOLATION DISTANCE: 7.0468421325


 COORDINATES OF OPTIMIZATION STEP 7 IN ANGSTROM

  NO.  ATOM        X              Y              Z        Z-ATOM   MASS   TYPE

    1  C        -0.512707       0.555250       0.033283       6    12.011  QM
    2  C         0.535528      -0.554350      -0.046830       6    12.011  QM
    3  H        -0.972504       0.808327      -0.935655       1     1.008  QM
    4  H        -1.337825       0.362461       0.736746       1     1.008  QM
    5  H         0.664582      -1.018529       0.939053       1     1.008  QM
    6  H         0.315456      -1.333102      -0.783251       1     1.008  QM
    7  H         0.110219       1.408375       0.376639       1     1.008  QM
    8  H         1.521079      -0.085006      -0.286326       1     1.008  QM


 
 NEW SCF-ENERGY CALCULATED IN 11 CYCLES
 

 TOTAL ENERGY    =        -79.700006122

 ENERGY CHANGE =         -0.000297599
 ENERGY RATIO  =          1.482984755
 TRUST RADIUS  =          0.300000000
 
 BFGS DELTA*GAMMA: 0.224E-03
 
 BFGS DELTA*DE2*DELTA: 0.419E-03
 
 *** ENTERING OPTIMIZATION CYCLE: 8 ***
 

 PROJECTED CARTESIAN GRADIENTS IN A.U.

  NO.  ATOM        X             Y             Z

    1  C       -0.003415     -0.005436     -0.000743
    2  C       -0.004626      0.000655      0.000270
    3  H       -0.001092      0.000425      0.002210
    4  H        0.000254      0.002338     -0.002140
    5  H        0.000606      0.005270     -0.002968
    6  H        0.001606      0.005838      0.002768
    7  H        0.018841     -0.005680     -0.001206
    8  H        0.007545      0.008312      0.002970


 ACTIVE CARTESIAN GRADIENTS

              1          2          3          4          5          6
          -0.005056  -0.009952  -0.001233  -0.010060  -0.004202  -0.000126

              7          8          9         10         11         12
          -0.007641  -0.005405   0.002848  -0.006587  -0.006177  -0.000567

             13         14         15         16         17         18
          -0.004733   0.002789  -0.003329  -0.006035   0.004042   0.012971


 FULL LOCAL GRADIENT

              1          2          3          4          5          6
          -0.023358  -0.003804  -0.000457   0.001323  -0.000631  -0.000672

              7          8          9         10         11         12
           0.001359   0.000155   0.002393   0.000484  -0.001072  -0.004490

             13         14         15         16         17         18
           0.000227   0.004513  -0.003982   0.002436   0.004119   0.005803


 TANGENTIAL LOCAL GRADIENTS IN A.U.

              1          2          3          4          5          6
          -0.003804  -0.000457   0.001323  -0.000631  -0.000672   0.001359

              7          8          9         10         11         12
           0.000155   0.002393   0.000484  -0.001072  -0.004490   0.000227

             13         14         15         16         17
           0.004513  -0.003982   0.002436   0.004119   0.005803

 COSANG =         0.863298659
 
 RMSQ FORCE :   0.0028621  MAXIMUM :   0.0003000  CONVERGED : NO
 MAX FORCE  :   0.0058025  MAXIMUM :   0.0004500  CONVERGED : NO
 RMSQ FORCE6:   0.0015782  MAXIMUM6:   0.0003000  CONVERGED : NO
 MAX FORCE6 :   0.0042638  MAXIMUM6:   0.0004500  CONVERGED : NO
 RMSQ DR    :   0.0165785  MAXIMUM :   0.0012000  CONVERGED : NO
 MAX DR     :   0.0447092  MAXIMUM :   0.0018000  CONVERGED : NO
 


 HESSIAN EIGENVALUES


                1           2           3           4           5           6
             0.03727     0.47544     0.58746     1.00000     1.00000     1.00000
 


                7           8           9          10          11          12
             1.00000     1.00000     1.00000     1.00000     1.00001     1.00002
 


               13          14          15          16          17
             1.00012     1.00066     1.00096     1.02555     1.19007
 


 LAMBDA FOR LMQA STEP: 0.00

  |TANGENTIAL STEP| =   0.070159  |PARALLEL STEP| =   0.000349


 STEP IN NORMAL COORDINATES

              1          2          3          4          5          6
          -0.000813   0.009815  -0.003268  -0.002708  -0.010766   0.000540

              7          8          9         10         11         12
          -0.015077  -0.012237   0.003459   0.024006   0.024648   0.046821

             13         14         15         16         17         18
           0.010803  -0.016793   0.011840   0.013026  -0.013743   0.005370

 DISPLACEMENT STEP IN ANGSTROM

  NO.  ATOM        X             Y             Z

    1  C       -0.000291      0.003468     -0.000916
    2  C       -0.000126     -0.004977      0.000430
    3  H       -0.007507     -0.004181      0.001702
    4  H        0.011930      0.009557      0.012170
    5  H       -0.007518     -0.008808      0.001856
    6  H        0.015281     -0.000711     -0.014211
    7  H       -0.006383      0.005304     -0.010024
    8  H       -0.004365      0.004049      0.010185


 ACTIVE CARTESIAN DISPLACEMENT STEP

              1          2          3          4          5          6
          -0.000813   0.009815  -0.003268  -0.002708  -0.010766   0.000540

              7          8          9         10         11         12
          -0.015077  -0.012237   0.003459   0.024006   0.024648   0.046821

             13         14         15         16         17         18
           0.010803  -0.016793   0.011840   0.013026  -0.013743   0.005370
 
 PREDICTED ENERGY CHANGE: -0.000177784
 
 INTERPOLATION DISTANCE: 7.0468421325


 COORDINATES OF OPTIMIZATION STEP 8 IN ANGSTROM

  NO.  ATOM        X              Y              Z        Z-ATOM   MASS   TYPE

    1  C        -0.512998       0.558718       0.032367       6    12.011  QM
    2  C         0.535402      -0.559328      -0.046401       6    12.011  QM
    3  H        -0.980011       0.804146      -0.933953       1     1.008  QM
    4  H        -1.325896       0.372018       0.748916       1     1.008  QM
    5  H         0.657064      -1.027337       0.940909       1     1.008  QM
    6  H         0.330737      -1.333814      -0.797462       1     1.008  QM
    7  H         0.103836       1.413679       0.366615       1     1.008  QM
    8  H         1.516714      -0.080957      -0.276141       1     1.008  QM


 
 NEW SCF-ENERGY CALCULATED IN 11 CYCLES
 

 TOTAL ENERGY    =        -79.700274308

 ENERGY CHANGE =         -0.000268186
 ENERGY RATIO  =          1.508498098
 TRUST RADIUS  =          0.300000000
 
 BFGS DELTA*GAMMA: 0.193E-03
 
 BFGS DELTA*DE2*DELTA: 0.374E-03
 
 *** ENTERING OPTIMIZATION CYCLE: 9 ***
 

 PROJECTED CARTESIAN GRADIENTS IN A.U.

  NO.  ATOM        X             Y             Z

    1  C       -0.004403     -0.002152     -0.000457
    2  C       -0.002940     -0.001316      0.000281
    3  H       -0.000805      0.000082      0.002446
    4  H        0.001521      0.002131     -0.002148
    5  H        0.000837      0.004867     -0.001396
    6  H        0.002226      0.003708      0.000510
    7  H        0.015751     -0.007343     -0.001561
    8  H        0.005819      0.008528      0.002755


 ACTIVE CARTESIAN GRADIENTS

              1          2          3          4          5          6
          -0.006528  -0.005377  -0.000852  -0.008801  -0.004224   0.000200

              7          8          9         10         11         12
          -0.006420  -0.004183   0.003280  -0.004201  -0.003635  -0.000142

             13         14         15         16         17         18
          -0.004146   0.003437  -0.000928  -0.005843   0.002805   0.013299


 FULL LOCAL GRADIENT

              1          2          3          4          5          6
          -0.020103   0.000565  -0.000240   0.000568  -0.001237  -0.000264

              7          8          9         10         11         12
           0.001198   0.000493   0.002906   0.001740   0.000552  -0.003155

             13         14         15         16         17         18
          -0.000124   0.004781  -0.001422   0.001098   0.002835   0.007262


 TANGENTIAL LOCAL GRADIENTS IN A.U.

              1          2          3          4          5          6
           0.000565  -0.000240   0.000568  -0.001237  -0.000264   0.001198

              7          8          9         10         11         12
           0.000493   0.002906   0.001740   0.000552  -0.003155  -0.000124

             13         14         15         16         17
           0.004781  -0.001422   0.001098   0.002835   0.007262

 COSANG =         0.850094764
 
 RMSQ FORCE :   0.0025734  MAXIMUM :   0.0003000  CONVERGED : NO
 MAX FORCE  :   0.0072622  MAXIMUM :   0.0004500  CONVERGED : NO
 RMSQ FORCE6:   0.0007202  MAXIMUM6:   0.0003000  CONVERGED : NO
 MAX FORCE6 :   0.0010850  MAXIMUM6:   0.0004500  CONVERGED : NO
 RMSQ DR    :   0.0165369  MAXIMUM :   0.0012000  CONVERGED : NO
 MAX DR     :   0.0468205  MAXIMUM :   0.0018000  CONVERGED : NO
 


 HESSIAN EIGENVALUES


                1           2           3           4           5           6
             0.02982     0.34205     0.48964     1.00000     1.00000     1.00000
 


                7           8           9          10          11          12
             1.00000     1.00000     1.00000     1.00001     1.00002     1.00005
 


               13          14          15          16          17
             1.00017     1.00092     1.00229     1.05536     1.21525
 


 LAMBDA FOR LMQA STEP: 0.00

  |TANGENTIAL STEP| =   0.065821  |PARALLEL STEP| =   0.000307


 STEP IN NORMAL COORDINATES

              1          2          3          4          5          6
          -0.001878   0.009742  -0.002373  -0.003547  -0.008766   0.001530

              7          8          9         10         11         12
          -0.013709  -0.011225  -0.001447   0.018792   0.019596   0.043845

             13         14         15         16         17         18
           0.008051  -0.022695   0.013105   0.006601  -0.016795  -0.009155

 DISPLACEMENT STEP IN ANGSTROM

  NO.  ATOM        X             Y             Z

    1  C       -0.000670      0.003560     -0.000641
    2  C       -0.000155     -0.004472      0.000606
    3  H       -0.006567     -0.004105     -0.000682
    4  H        0.009875      0.007385      0.012464
    5  H       -0.007056     -0.011181      0.002907
    6  H        0.012675     -0.001853     -0.013335
    7  H       -0.007656      0.010247     -0.008110
    8  H        0.001579      0.002654      0.006879


 ACTIVE CARTESIAN DISPLACEMENT STEP

              1          2          3          4          5          6
          -0.001878   0.009742  -0.002373  -0.003547  -0.008766   0.001530

              7          8          9         10         11         12
          -0.013709  -0.011225  -0.001447   0.018792   0.019596   0.043845

             13         14         15         16         17         18
           0.008051  -0.022695   0.013105   0.006601  -0.016795  -0.009155
 
 PREDICTED ENERGY CHANGE: -0.000159219
 
 INTERPOLATION DISTANCE: 7.0468421325


 COORDINATES OF OPTIMIZATION STEP 9 IN ANGSTROM

  NO.  ATOM        X              Y              Z        Z-ATOM   MASS   TYPE

    1  C        -0.513668       0.562278       0.031726       6    12.011  QM
    2  C         0.535247      -0.563799      -0.045795       6    12.011  QM
    3  H        -0.986578       0.800042      -0.934636       1     1.008  QM
    4  H        -1.316021       0.379402       0.761380       1     1.008  QM
    5  H         0.650008      -1.038518       0.943816       1     1.008  QM
    6  H         0.343412      -1.335667      -0.810797       1     1.008  QM
    7  H         0.096179       1.423926       0.358505       1     1.008  QM
    8  H         1.518293      -0.078303      -0.269262       1     1.008  QM


 
 NEW SCF-ENERGY CALCULATED IN 10 CYCLES
 

 TOTAL ENERGY    =        -79.700499779

 ENERGY CHANGE =         -0.000225471
 ENERGY RATIO  =          1.416102635
 TRUST RADIUS  =          0.300000000
 
 BFGS DELTA*GAMMA: 0.203E-03
 
 BFGS DELTA*DE2*DELTA: 0.335E-03
 
 *** ENTERING OPTIMIZATION CYCLE: 10 ***
 

 PROJECTED CARTESIAN GRADIENTS IN A.U.

  NO.  ATOM        X             Y             Z

    1  C       -0.004848     -0.000239     -0.000363
    2  C       -0.002913     -0.002555      0.000409
    3  H       -0.000644      0.000082      0.001582
    4  H        0.002142      0.001726     -0.001286
    5  H        0.001331      0.003749      0.001248
    6  H        0.002918      0.001108     -0.002243
    7  H        0.013917     -0.006921     -0.001215
    8  H        0.007130      0.009901      0.001757


 ACTIVE CARTESIAN GRADIENTS

              1          2          3          4          5          6
          -0.007196  -0.002655  -0.000754  -0.009691  -0.004578   0.000551

              7          8          9         10         11         12
          -0.006094  -0.003111   0.002368  -0.003564  -0.002105   0.000612

             13         14         15         16         17         18
          -0.004756   0.002598   0.002464  -0.007309  -0.000067   0.012033


 FULL LOCAL GRADIENT

              1          2          3          4          5          6
          -0.019712   0.003027  -0.000249  -0.001085  -0.001666   0.000098

              7          8          9         10         11         12
           0.001366   0.001397   0.002004   0.002148   0.001858  -0.002077

             13         14         15         16         17         18
          -0.000950   0.003818   0.002024  -0.000488  -0.000079   0.006034


 TANGENTIAL LOCAL GRADIENTS IN A.U.

              1          2          3          4          5          6
           0.003027  -0.000249  -0.001085  -0.001666   0.000098   0.001366

              7          8          9         10         11         12
           0.001397   0.002004   0.002148   0.001858  -0.002077  -0.000950

             13         14         15         16         17
           0.003818   0.002024  -0.000488  -0.000079   0.006034

 COSANG =         0.808403239
 
 RMSQ FORCE :   0.0022961  MAXIMUM :   0.0003000  CONVERGED : NO
 MAX FORCE  :   0.0060341  MAXIMUM :   0.0004500  CONVERGED : NO
 RMSQ FORCE6:   0.0006426  MAXIMUM6:   0.0003000  CONVERGED : NO
 MAX FORCE6 :   0.0014151  MAXIMUM6:   0.0004500  CONVERGED : NO
 RMSQ DR    :   0.0155142  MAXIMUM :   0.0012000  CONVERGED : NO
 MAX DR     :   0.0438452  MAXIMUM :   0.0018000  CONVERGED : NO
 


 HESSIAN EIGENVALUES


                1           2           3           4           5           6
             0.02826     0.21890     0.49000     0.99997     1.00000     1.00000
 


                7           8           9          10          11          12
             1.00000     1.00000     1.00000     1.00001     1.00002     1.00012
 


               13          14          15          16          17
             1.00063     1.00101     1.00552     1.09334     1.14820
 


 LAMBDA FOR LMQA STEP: 0.00

  |TANGENTIAL STEP| =   0.037862  |PARALLEL STEP| =   0.000102


 STEP IN NORMAL COORDINATES

              1          2          3          4          5          6
          -0.001706   0.004182  -0.000292  -0.000541  -0.001715   0.001360

              7          8          9         10         11         12
          -0.007080  -0.006596  -0.004498   0.005171   0.005489   0.022800

             13         14         15         16         17         18
           0.003011  -0.017776   0.005304  -0.000371  -0.009405  -0.016601

 DISPLACEMENT STEP IN ANGSTROM

  NO.  ATOM        X             Y             Z

    1  C       -0.000608      0.001628     -0.000052
    2  C        0.000398     -0.001445      0.000372
    3  H       -0.003257     -0.002573     -0.002227
    4  H        0.003161      0.002372      0.007319
    5  H       -0.004198     -0.008361      0.001274
    6  H        0.004429     -0.000976     -0.005685
    7  H       -0.004798      0.009692     -0.003578
    8  H        0.005387     -0.000787      0.001791


 ACTIVE CARTESIAN DISPLACEMENT STEP

              1          2          3          4          5          6
          -0.001706   0.004182  -0.000292  -0.000541  -0.001715   0.001360

              7          8          9         10         11         12
          -0.007080  -0.006596  -0.004498   0.005171   0.005489   0.022800

             13         14         15         16         17         18
           0.003011  -0.017776   0.005304  -0.000371  -0.009405  -0.016601
 
 PREDICTED ENERGY CHANGE: -0.000094504
 
 INTERPOLATION DISTANCE: 7.0468421325


 COORDINATES OF OPTIMIZATION STEP 10 IN ANGSTROM

  NO.  ATOM        X              Y              Z        Z-ATOM   MASS   TYPE

    1  C        -0.514276       0.563906       0.031674       6    12.011  QM
    2  C         0.535645      -0.565244      -0.045422       6    12.011  QM
    3  H        -0.989835       0.797469      -0.936863       1     1.008  QM
    4  H        -1.312860       0.381774       0.768699       1     1.008  QM
    5  H         0.645810      -1.046879       0.945090       1     1.008  QM
    6  H         0.347841      -1.336642      -0.816482       1     1.008  QM
    7  H         0.091382       1.433618       0.354927       1     1.008  QM
    8  H         1.523681      -0.079090      -0.267471       1     1.008  QM


 
 NEW SCF-ENERGY CALCULATED IN 10 CYCLES
 

 TOTAL ENERGY    =        -79.700638386

 ENERGY CHANGE =         -0.000138607
 ENERGY RATIO  =          1.466686762
 TRUST RADIUS  =          0.300000000
 
 BFGS DELTA*GAMMA: 0.106E-03
 
 BFGS DELTA*DE2*DELTA: 0.194E-03
 
 *** ENTERING OPTIMIZATION CYCLE: 11 ***
 

 PROJECTED CARTESIAN GRADIENTS IN A.U.

  NO.  ATOM        X             Y             Z

    1  C       -0.004678     -0.000570     -0.000468
    2  C       -0.003769     -0.002440      0.000432
    3  H       -0.000765      0.000466      0.000183
    4  H        0.001655      0.001480      0.000032
    5  H        0.001540      0.002652      0.003118
    6  H        0.003184     -0.000330     -0.003575
    7  H        0.014143     -0.004822     -0.000485
    8  H        0.009402      0.010947      0.000851


 ACTIVE CARTESIAN GRADIENTS

              1          2          3          4          5          6
          -0.006945  -0.003081  -0.000925  -0.011000  -0.004856   0.000502

              7          8          9         10         11         12
          -0.006615  -0.002739   0.000676  -0.004769  -0.002322   0.001315

             13         14         15         16         17         18
          -0.005727   0.001016   0.004418  -0.008566  -0.002585   0.010237


 FULL LOCAL GRADIENT

              1          2          3          4          5          6
          -0.021242   0.002556  -0.000414  -0.001865  -0.001695   0.000013

              7          8          9         10         11         12
           0.001467   0.002109   0.000273   0.001429   0.002031  -0.001577

             13         14         15         16         17         18
          -0.001503   0.002329   0.003938  -0.000862  -0.002627   0.003570


 TANGENTIAL LOCAL GRADIENTS IN A.U.

              1          2          3          4          5          6
           0.002556  -0.000414  -0.001865  -0.001695   0.000013   0.001467

              7          8          9         10         11         12
           0.002109   0.000273   0.001429   0.002031  -0.001577  -0.001503

             13         14         15         16         17
           0.002329   0.003938  -0.000862  -0.002627   0.003570

 COSANG =         0.856230386
 
 RMSQ FORCE :   0.0020574  MAXIMUM :   0.0003000  CONVERGED : NO
 MAX FORCE  :   0.0039379  MAXIMUM :   0.0004500  CONVERGED : NO
 RMSQ FORCE6:   0.0008043  MAXIMUM6:   0.0003000  CONVERGED : NO
 MAX FORCE6 :   0.0032655  MAXIMUM6:   0.0004500  CONVERGED : NO
 RMSQ DR    :   0.0089242  MAXIMUM :   0.0012000  CONVERGED : NO
 MAX DR     :   0.0228005  MAXIMUM :   0.0018000  CONVERGED : NO
 


 HESSIAN EIGENVALUES


                1           2           3           4           5           6
             0.02746     0.14590     0.49243     0.87282     1.00000     1.00000
 


                7           8           9          10          11          12
             1.00000     1.00000     1.00000     1.00001     1.00002     1.00003
 


               13          14          15          16          17
             1.00043     1.00085     1.00208     1.01998     1.18285
 


 LAMBDA FOR LMQA STEP: 0.00

  |TANGENTIAL STEP| =   0.033481  |PARALLEL STEP| =   0.000080


 STEP IN NORMAL COORDINATES

              1          2          3          4          5          6
          -0.001250   0.001083   0.000891   0.002580   0.002652   0.001311

              7          8          9         10         11         12
          -0.005821  -0.007089  -0.004514  -0.000199  -0.000711   0.017499

             13         14         15         16         17         18
           0.002749  -0.016960  -0.001248  -0.002204  -0.003253  -0.019456

 DISPLACEMENT STEP IN ANGSTROM

  NO.  ATOM        X             Y             Z

    1  C       -0.000446      0.000510      0.000282
    2  C        0.001055      0.000373      0.000252
    3  H       -0.002695     -0.002802     -0.002429
    4  H        0.000335      0.000743      0.005728
    5  H       -0.004156     -0.007910     -0.001078
    6  H        0.001099      0.000805     -0.001884
    7  H       -0.003464      0.009522     -0.003156
    8  H        0.006780     -0.003406      0.000978


 ACTIVE CARTESIAN DISPLACEMENT STEP

              1          2          3          4          5          6
          -0.001250   0.001083   0.000891   0.002580   0.002652   0.001311

              7          8          9         10         11         12
          -0.005821  -0.007089  -0.004514  -0.000199  -0.000711   0.017499

             13         14         15         16         17         18
           0.002749  -0.016960  -0.001248  -0.002204  -0.003253  -0.019456
 
 PREDICTED ENERGY CHANGE: -0.000082047
 
 INTERPOLATION DISTANCE: 7.0468421325
 
 *** SCFTOL TIGHTEN TO 0.250E-07 ***
 
 *** CDFTOL TIGHTEN TO 0.100E-04 ***


 COORDINATES OF OPTIMIZATION STEP 11 IN ANGSTROM

  NO.  ATOM        X              Y              Z        Z-ATOM   MASS   TYPE

    1  C        -0.514722       0.564416       0.031955       6    12.011  QM
    2  C         0.536700      -0.564872      -0.045171       6    12.011  QM
    3  H        -0.992531       0.794667      -0.939292       1     1.008  QM
    4  H        -1.312525       0.382518       0.774427       1     1.008  QM
    5  H         0.641654      -1.054789       0.944013       1     1.008  QM
    6  H         0.348940      -1.335837      -0.818366       1     1.008  QM
    7  H         0.087917       1.443140       0.351771       1     1.008  QM
    8  H         1.530460      -0.082496      -0.266493       1     1.008  QM


 
 NEW SCF-ENERGY CALCULATED IN 12 CYCLES
 

 TOTAL ENERGY    =        -79.700760277

 ENERGY CHANGE =         -0.000121891
 ENERGY RATIO  =          1.485635502
 TRUST RADIUS  =          0.300000000
 
 BFGS DELTA*GAMMA: 0.883E-04
 
 BFGS DELTA*DE2*DELTA: 0.168E-03
 
 *** ENTERING OPTIMIZATION CYCLE: 12 ***
 

 PROJECTED CARTESIAN GRADIENTS IN A.U.

  NO.  ATOM        X             Y             Z

    1  C       -0.004259     -0.001894     -0.000630
    2  C       -0.004590     -0.001711      0.000347
    3  H       -0.001038      0.001051     -0.001356
    4  H        0.000500      0.001384      0.001569
    5  H        0.001401      0.001750      0.004043
    6  H        0.003195     -0.000893     -0.003749
    7  H        0.015185     -0.002148      0.000284
    8  H        0.011305      0.011303      0.000187


 ACTIVE CARTESIAN GRADIENTS

              1          2          3          4          5          6
          -0.006320  -0.004910  -0.001164  -0.011743  -0.004997   0.000185

              7          8          9         10         11         12
          -0.007343  -0.002690  -0.001262  -0.006724  -0.003328   0.002038

             13         14         15         16         17         18
          -0.006576  -0.000636   0.004995  -0.009064  -0.004368   0.008419


 FULL LOCAL GRADIENT

              1          2          3          4          5          6
          -0.022942   0.000805  -0.000592  -0.001732  -0.001568  -0.000337

              7          8          9         10         11         12
           0.001388   0.002542  -0.001711   0.000075   0.001552  -0.001178

             13         14         15         16         17         18
          -0.001771   0.000807   0.004442  -0.000317  -0.004425   0.001003


 TANGENTIAL LOCAL GRADIENTS IN A.U.

              1          2          3          4          5          6
           0.000805  -0.000592  -0.001732  -0.001568  -0.000337   0.001388

              7          8          9         10         11         12
           0.002542  -0.001711   0.000075   0.001552  -0.001178  -0.001771

             13         14         15         16         17
           0.000807   0.004442  -0.000317  -0.004425   0.001003

 COSANG =         0.838554329
 
 RMSQ FORCE :   0.0019689  MAXIMUM :   0.0003000  CONVERGED : NO
 MAX FORCE  :   0.0044416  MAXIMUM :   0.0004500  CONVERGED : NO
 RMSQ FORCE6:   0.0007262  MAXIMUM6:   0.0003000  CONVERGED : NO
 MAX FORCE6 :   0.0022102  MAXIMUM6:   0.0004500  CONVERGED : NO
 RMSQ DR    :   0.0078915  MAXIMUM :   0.0012000  CONVERGED : NO
 MAX DR     :   0.0194557  MAXIMUM :   0.0018000  CONVERGED : NO
 


 HESSIAN EIGENVALUES


                1           2           3           4           5           6
             0.02490     0.10787     0.49822     0.61476     0.99999     1.00000
 


                7           8           9          10          11          12
             1.00000     1.00000     1.00000     1.00001     1.00002     1.00013
 


               13          14          15          16          17
             1.00038     1.00093     1.00301     1.03834     1.27622
 


 LAMBDA FOR LMQA STEP: 0.00

  |TANGENTIAL STEP| =   0.041613  |PARALLEL STEP| =   0.000123


 STEP IN NORMAL COORDINATES

              1          2          3          4          5          6
          -0.000478  -0.000266   0.001557   0.005492   0.005498   0.001582

              7          8          9         10         11         12
          -0.008733  -0.011918  -0.001727   0.000749  -0.001408   0.023848

             13         14         15         16         17         18
           0.006267  -0.019591  -0.006970  -0.001169   0.002594  -0.019844

 DISPLACEMENT STEP IN ANGSTROM

  NO.  ATOM        X             Y             Z

    1  C       -0.000170     -0.000040      0.000469
    2  C        0.001680      0.001461      0.000265
    3  H       -0.004207     -0.004624     -0.001464
    4  H        0.000493      0.001514      0.006559
    5  H       -0.006249     -0.009446     -0.004178
    6  H        0.001189      0.003524     -0.000852
    7  H       -0.003366      0.009739     -0.005963
    8  H        0.006929     -0.005613      0.003366


 ACTIVE CARTESIAN DISPLACEMENT STEP

              1          2          3          4          5          6
          -0.000478  -0.000266   0.001557   0.005492   0.005498   0.001582

              7          8          9         10         11         12
          -0.008733  -0.011918  -0.001727   0.000749  -0.001408   0.023848

             13         14         15         16         17         18
           0.006267  -0.019591  -0.006970  -0.001169   0.002594  -0.019844
 
 PREDICTED ENERGY CHANGE: -0.000085652
 
 INTERPOLATION DISTANCE: 7.0468421325


 COORDINATES OF OPTIMIZATION STEP 12 IN ANGSTROM

  NO.  ATOM        X              Y              Z        Z-ATOM   MASS   TYPE

    1  C        -0.514892       0.564376       0.032424       6    12.011  QM
    2  C         0.538380      -0.563411      -0.044906       6    12.011  QM
    3  H        -0.996738       0.790043      -0.940756       1     1.008  QM
    4  H        -1.312032       0.384032       0.780986       1     1.008  QM
    5  H         0.635405      -1.064235       0.939834       1     1.008  QM
    6  H         0.350129      -1.332313      -0.819218       1     1.008  QM
    7  H         0.084552       1.452879       0.345808       1     1.008  QM
    8  H         1.537389      -0.088110      -0.263127       1     1.008  QM


 
 NEW SCF-ENERGY CALCULATED IN 11 CYCLES
 

 TOTAL ENERGY    =        -79.700892133

 ENERGY CHANGE =         -0.000131856
 ENERGY RATIO  =          1.539443490
 TRUST RADIUS  =          0.300000000
 
 BFGS DELTA*GAMMA: 0.843E-04
 
 BFGS DELTA*DE2*DELTA: 0.176E-03
 
 *** ENTERING OPTIMIZATION CYCLE: 13 ***
 

 PROJECTED CARTESIAN GRADIENTS IN A.U.

  NO.  ATOM        X             Y             Z

    1  C       -0.003704     -0.003473     -0.000764
    2  C       -0.004985     -0.000759      0.000201
    3  H       -0.001376      0.001685     -0.002723
    4  H       -0.000989      0.001432      0.003105
    5  H        0.000910      0.001128      0.003900
    6  H        0.003110     -0.000787     -0.002985
    7  H        0.016163      0.000329      0.000844
    8  H        0.012176      0.010822     -0.000197


 ACTIVE CARTESIAN GRADIENTS

              1          2          3          4          5          6
          -0.005493  -0.007065  -0.001345  -0.011518  -0.004922  -0.000227

              7          8          9         10         11         12
          -0.007881  -0.002718  -0.003011  -0.008707  -0.004449   0.002811

             13         14         15         16         17         18
          -0.007089  -0.001949   0.004262  -0.008599  -0.005171   0.006843


 FULL LOCAL GRADIENT

              1          2          3          4          5          6
          -0.023781  -0.001325  -0.000704  -0.000895  -0.001380  -0.000757

              7          8          9         10         11         12
           0.001089   0.002665  -0.003482  -0.001544   0.000806  -0.000607

             13         14         15         16         17         18
          -0.001829  -0.000440   0.003633   0.000844  -0.005223  -0.001024


 TANGENTIAL LOCAL GRADIENTS IN A.U.

              1          2          3          4          5          6
          -0.001325  -0.000704  -0.000895  -0.001380  -0.000757   0.001089

              7          8          9         10         11         12
           0.002665  -0.003482  -0.001544   0.000806  -0.000607  -0.001829

             13         14         15         16         17
          -0.000440   0.003633   0.000844  -0.005223  -0.001024

 COSANG =         0.856370340
 
 RMSQ FORCE :   0.0021022  MAXIMUM :   0.0003000  CONVERGED : NO
 MAX FORCE  :   0.0052233  MAXIMUM :   0.0004500  CONVERGED : NO
 RMSQ FORCE6:   0.0004140  MAXIMUM6:   0.0003000  CONVERGED : NO
 MAX FORCE6 :   0.0012177  MAXIMUM6:   0.0004500  CONVERGED : NO
 RMSQ DR    :   0.0098084  MAXIMUM :   0.0012000  CONVERGED : NO
 MAX DR     :   0.0238481  MAXIMUM :   0.0018000  CONVERGED : NO
 


 HESSIAN EIGENVALUES


                1           2           3           4           5           6
             0.01943     0.08856     0.42504     0.50253     0.99999     1.00000
 


                7           8           9          10          11          12
             1.00000     1.00000     1.00000     1.00001     1.00002     1.00033
 


               13          14          15          16          17
             1.00044     1.00128     1.00455     1.05776     1.33107
 


 LAMBDA FOR LMQA STEP: 0.00

  |TANGENTIAL STEP| =   0.066963  |PARALLEL STEP| =   0.000318


 STEP IN NORMAL COORDINATES

              1          2          3          4          5          6
           0.000241  -0.000031   0.002268   0.008821   0.008568   0.002544

              7          8          9         10         11         12
          -0.016247  -0.022491   0.003943   0.007115   0.001513   0.042242

             13         14         15         16         17         18
           0.013927  -0.027817  -0.013116   0.000858   0.009629  -0.021571

 DISPLACEMENT STEP IN ANGSTROM

  NO.  ATOM        X             Y             Z

    1  C        0.000086     -0.000037      0.000679
    2  C        0.002521      0.002304      0.000455
    3  H       -0.007922     -0.008744      0.000536
    4  H        0.003228      0.004179      0.009729
    5  H       -0.010863     -0.013995     -0.008655
    6  H        0.003713      0.007829     -0.002017
    7  H       -0.004721      0.011401     -0.012374
    8  H        0.007565     -0.008494      0.008866


 ACTIVE CARTESIAN DISPLACEMENT STEP

              1          2          3          4          5          6
           0.000241  -0.000031   0.002268   0.008821   0.008568   0.002544

              7          8          9         10         11         12
          -0.016247  -0.022491   0.003943   0.007115   0.001513   0.042242

             13         14         15         16         17         18
           0.013927  -0.027817  -0.013116   0.000858   0.009629  -0.021571
 
 PREDICTED ENERGY CHANGE: -0.000110153
 
 INTERPOLATION DISTANCE: 7.0468421325


 COORDINATES OF OPTIMIZATION STEP 13 IN ANGSTROM

  NO.  ATOM        X              Y              Z        Z-ATOM   MASS   TYPE

    1  C        -0.514806       0.564339       0.033103       6    12.011  QM
    2  C         0.540901      -0.561107      -0.044451       6    12.011  QM
    3  H        -1.004659       0.781299      -0.940220       1     1.008  QM
    4  H        -1.308804       0.388211       0.790714       1     1.008  QM
    5  H         0.624542      -1.078231       0.931179       1     1.008  QM
    6  H         0.353841      -1.324484      -0.821236       1     1.008  QM
    7  H         0.079830       1.464280       0.333435       1     1.008  QM
    8  H         1.544954      -0.096604      -0.254261       1     1.008  QM


 
 NEW SCF-ENERGY CALCULATED IN 11 CYCLES
 

 TOTAL ENERGY    =        -79.701060054

 ENERGY CHANGE =         -0.000167921
 ENERGY RATIO  =          1.524433750
 TRUST RADIUS  =          0.300000000
 
 BFGS DELTA*GAMMA: 0.117E-03
 
 BFGS DELTA*DE2*DELTA: 0.232E-03
 
 *** ENTERING OPTIMIZATION CYCLE: 14 ***
 

 PROJECTED CARTESIAN GRADIENTS IN A.U.

  NO.  ATOM        X             Y             Z

    1  C       -0.003232     -0.004838     -0.000788
    2  C       -0.004686      0.000121     -0.000024
    3  H       -0.001658      0.002272     -0.003721
    4  H       -0.002551      0.001637      0.004483
    5  H        0.000062      0.000777      0.002603
    6  H        0.003064     -0.000085     -0.001260
    7  H        0.016605      0.002294      0.001036
    8  H        0.011813      0.009390     -0.000338


 ACTIVE CARTESIAN GRADIENTS

              1          2          3          4          5          6
          -0.004791  -0.008932  -0.001340  -0.010174  -0.004640  -0.000696

              7          8          9         10         11         12
          -0.008013  -0.002721  -0.004289  -0.010301  -0.005351   0.003631

             13         14         15         16         17         18
          -0.007206  -0.002815   0.002165  -0.007067  -0.004794   0.005507


 FULL LOCAL GRADIENT

              1          2          3          4          5          6
          -0.023267  -0.003162  -0.000634   0.000595  -0.001199  -0.001196

              7          8          9         10         11         12
           0.000624   0.002467  -0.004737  -0.003141   0.000007   0.000264

             13         14         15         16         17         18
          -0.001732  -0.001358   0.001469   0.002505  -0.004813  -0.002339


 TANGENTIAL LOCAL GRADIENTS IN A.U.

              1          2          3          4          5          6
          -0.003162  -0.000634   0.000595  -0.001199  -0.001196   0.000624

              7          8          9         10         11         12
           0.002467  -0.004737  -0.003141   0.000007   0.000264  -0.001732

             13         14         15         16         17
          -0.001358   0.001469   0.002505  -0.004813  -0.002339

 COSANG =         0.877095133
 
 RMSQ FORCE :   0.0023561  MAXIMUM :   0.0003000  CONVERGED : NO
 MAX FORCE  :   0.0048125  MAXIMUM :   0.0004500  CONVERGED : NO
 RMSQ FORCE6:   0.0002663  MAXIMUM6:   0.0003000  CONVERGED :YES
 MAX FORCE6 :   0.0013088  MAXIMUM6:   0.0004500  CONVERGED : NO
 RMSQ DR    :   0.0157834  MAXIMUM :   0.0012000  CONVERGED : NO
 MAX DR     :   0.0422417  MAXIMUM :   0.0018000  CONVERGED : NO
 


 HESSIAN EIGENVALUES


                1           2           3           4           5           6
             0.01351     0.08558     0.31803     0.50442     0.99996     1.00000
 


                7           8           9          10          11          12
             1.00000     1.00000     1.00001     1.00001     1.00003     1.00044
 


               13          14          15          16          17
             1.00055     1.00195     1.00718     1.08064     1.27897
 


 LAMBDA FOR LMQA STEP: 0.00

  |TANGENTIAL STEP| =   0.086488  |PARALLEL STEP| =   0.000531


 STEP IN NORMAL COORDINATES

              1          2          3          4          5          6
           0.001064   0.001767   0.002392   0.009347   0.009816   0.003571

              7          8          9         10         11         12
          -0.022421  -0.031264   0.012096   0.016314   0.006609   0.056186

             13         14         15         16         17         18
           0.021075  -0.031108  -0.014999   0.002030   0.015852  -0.016987

 DISPLACEMENT STEP IN ANGSTROM

  NO.  ATOM        X             Y             Z

    1  C        0.000380      0.000494      0.000721
    2  C        0.002608      0.002410      0.000724
    3  H       -0.010943     -0.012389      0.003742
    4  H        0.007295      0.006835      0.010987
    5  H       -0.013901     -0.016367     -0.011625
    6  H        0.006549      0.011319     -0.004450
    7  H       -0.005640      0.009817     -0.018031
    8  H        0.006326     -0.009239      0.014390


 ACTIVE CARTESIAN DISPLACEMENT STEP

              1          2          3          4          5          6
           0.001064   0.001767   0.002392   0.009347   0.009816   0.003571

              7          8          9         10         11         12
          -0.022421  -0.031264   0.012096   0.016314   0.006609   0.056186

             13         14         15         16         17         18
           0.021075  -0.031108  -0.014999   0.002030   0.015852  -0.016987
 
 PREDICTED ENERGY CHANGE: -0.000112408
 
 INTERPOLATION DISTANCE: 7.0468421325


 COORDINATES OF OPTIMIZATION STEP 14 IN ANGSTROM

  NO.  ATOM        X              Y              Z        Z-ATOM   MASS   TYPE

    1  C        -0.514426       0.564833       0.033824       6    12.011  QM
    2  C         0.543509      -0.558697      -0.043727       6    12.011  QM
    3  H        -1.015602       0.768910      -0.936477       1     1.008  QM
    4  H        -1.301509       0.395046       0.801702       1     1.008  QM
    5  H         0.610641      -1.094597       0.919554       1     1.008  QM
    6  H         0.360391      -1.313165      -0.825685       1     1.008  QM
    7  H         0.074190       1.474097       0.315403       1     1.008  QM
    8  H         1.551279      -0.105843      -0.239871       1     1.008  QM


 
 NEW SCF-ENERGY CALCULATED IN 11 CYCLES
 

 TOTAL ENERGY    =        -79.701234015

 ENERGY CHANGE =         -0.000173961
 ENERGY RATIO  =          1.547580409
 TRUST RADIUS  =          0.300000000
 
 BFGS DELTA*GAMMA: 0.119E-03
 
 BFGS DELTA*DE2*DELTA: 0.244E-03
 
 *** ENTERING OPTIMIZATION CYCLE: 15 ***
 

 PROJECTED CARTESIAN GRADIENTS IN A.U.

  NO.  ATOM        X             Y             Z

    1  C       -0.003178     -0.005086     -0.000612
    2  C       -0.003637      0.000474     -0.000236
    3  H       -0.001639      0.002458     -0.003692
    4  H       -0.003321      0.001897      0.004891
    5  H       -0.000780      0.000809      0.000510
    6  H        0.003126      0.000856      0.000841
    7  H        0.015917      0.002532      0.000614
    8  H        0.010226      0.007369     -0.000238


 ACTIVE CARTESIAN GRADIENTS

              1          2          3          4          5          6
          -0.004709  -0.009282  -0.001025  -0.008165  -0.004057  -0.000963

              7          8          9         10         11         12
          -0.007488  -0.002594  -0.004211  -0.010489  -0.005376   0.004097

             13         14         15         16         17         18
          -0.006782  -0.002724  -0.000587  -0.005040  -0.003070   0.004932


 FULL LOCAL GRADIENT

              1          2          3          4          5          6
          -0.021145  -0.003470  -0.000299   0.002053  -0.000940  -0.001400

              7          8          9         10         11         12
           0.000227   0.002028  -0.004584  -0.003827  -0.000340   0.001112

             13         14         15         16         17         18
          -0.001543  -0.001454  -0.001294   0.003820  -0.003037  -0.002259


 TANGENTIAL LOCAL GRADIENTS IN A.U.

              1          2          3          4          5          6
          -0.003470  -0.000299   0.002053  -0.000940  -0.001400   0.000227

              7          8          9         10         11         12
           0.002028  -0.004584  -0.003827  -0.000340   0.001112  -0.001543

             13         14         15         16         17
          -0.001454  -0.001294   0.003820  -0.003037  -0.002259

 COSANG =         0.912096343
 
 RMSQ FORCE :   0.0023697  MAXIMUM :   0.0003000  CONVERGED : NO
 MAX FORCE  :   0.0045841  MAXIMUM :   0.0004500  CONVERGED : NO
 RMSQ FORCE6:   0.0002590  MAXIMUM6:   0.0003000  CONVERGED :YES
 MAX FORCE6 :   0.0007748  MAXIMUM6:   0.0004500  CONVERGED : NO
 RMSQ DR    :   0.0203857  MAXIMUM :   0.0012000  CONVERGED : NO
 MAX DR     :   0.0561860  MAXIMUM :   0.0018000  CONVERGED : NO
 


 HESSIAN EIGENVALUES


                1           2           3           4           5           6
             0.00914     0.09057     0.24827     0.50544     0.99938     1.00000
 


                7           8           9          10          11          12
             1.00000     1.00000     1.00001     1.00001     1.00007     1.00047
 


               13          14          15          16          17
             1.00077     1.00272     1.00885     1.05101     1.12303
 


 LAMBDA FOR LMQA STEP: 0.00

  |TANGENTIAL STEP| =   0.099235  |PARALLEL STEP| =   0.000699


 STEP IN NORMAL COORDINATES

              1          2          3          4          5          6
           0.002059   0.004754   0.001762   0.006915   0.008833   0.004666

              7          8          9         10         11         12
          -0.026493  -0.037037   0.019661   0.026211   0.012337   0.064310

             13         14         15         16         17         18
           0.026360  -0.031207  -0.010981   0.001099   0.018266  -0.010549

 DISPLACEMENT STEP IN ANGSTROM

  NO.  ATOM        X             Y             Z

    1  C        0.000735      0.001417      0.000540
    2  C        0.001856      0.001741      0.001094
    3  H       -0.012904     -0.015007      0.006874
    4  H        0.011823      0.008816      0.010824
    5  H       -0.015001     -0.017070     -0.011991
    6  H        0.009005      0.013107     -0.008307
    7  H       -0.006474      0.007106     -0.021666
    8  H        0.004608     -0.007851      0.018624


 ACTIVE CARTESIAN DISPLACEMENT STEP

              1          2          3          4          5          6
           0.002059   0.004754   0.001762   0.006915   0.008833   0.004666

              7          8          9         10         11         12
          -0.026493  -0.037037   0.019661   0.026211   0.012337   0.064310

             13         14         15         16         17         18
           0.026360  -0.031207  -0.010981   0.001099   0.018266  -0.010549
 
 PREDICTED ENERGY CHANGE: -0.000103549
 
 INTERPOLATION DISTANCE: 7.0468421325


 COORDINATES OF OPTIMIZATION STEP 15 IN ANGSTROM

  NO.  ATOM        X              Y              Z        Z-ATOM   MASS   TYPE

    1  C        -0.513691       0.566250       0.034364       6    12.011  QM
    2  C         0.545365      -0.556957      -0.042633       6    12.011  QM
    3  H        -1.028506       0.753903      -0.929603       1     1.008  QM
    4  H        -1.289686       0.403862       0.812526       1     1.008  QM
    5  H         0.595640      -1.111668       0.907563       1     1.008  QM
    6  H         0.369395      -1.300059      -0.833992       1     1.008  QM
    7  H         0.067715       1.481203       0.293738       1     1.008  QM
    8  H         1.555887      -0.113693      -0.221248       1     1.008  QM


 
 NEW SCF-ENERGY CALCULATED IN 12 CYCLES
 

 TOTAL ENERGY    =        -79.701395503

 ENERGY CHANGE =         -0.000161488
 ENERGY RATIO  =          1.559540664
 TRUST RADIUS  =          0.300000000
 
 BFGS DELTA*GAMMA: 0.111E-03
 
 BFGS DELTA*DE2*DELTA: 0.232E-03
 
 *** ENTERING OPTIMIZATION CYCLE: 16 ***
 

 PROJECTED CARTESIAN GRADIENTS IN A.U.

  NO.  ATOM        X             Y             Z

    1  C       -0.003533     -0.003928     -0.000268
    2  C       -0.002314      0.000265     -0.000263
    3  H       -0.001217      0.002114     -0.002558
    4  H       -0.002838      0.002019      0.004013
    5  H       -0.001221      0.001015     -0.001505
    6  H        0.003274      0.001340      0.002280
    7  H        0.013950      0.000714     -0.000280
    8  H        0.008234      0.005445     -0.000116


 ACTIVE CARTESIAN GRADIENTS

              1          2          3          4          5          6
          -0.005235  -0.007673  -0.000463  -0.006415  -0.003050  -0.000730

              7          8          9         10         11         12
          -0.006363  -0.002187  -0.002636  -0.008964  -0.004223   0.003992

             13         14         15         16         17         18
          -0.006027  -0.001681  -0.002733  -0.003528  -0.000742   0.005090


 FULL LOCAL GRADIENT

              1          2          3          4          5          6
          -0.017954  -0.001936   0.000212   0.002629  -0.000378  -0.001087

              7          8          9         10         11         12
           0.000111   0.001650  -0.002904  -0.003205   0.000097   0.001632

             13         14         15         16         17         18
          -0.001476  -0.000686  -0.003366   0.003932  -0.000667  -0.000989


 TANGENTIAL LOCAL GRADIENTS IN A.U.

              1          2          3          4          5          6
          -0.001936   0.000212   0.002629  -0.000378  -0.001087   0.000111

              7          8          9         10         11         12
           0.001650  -0.002904  -0.003205   0.000097   0.001632  -0.001476

             13         14         15         16         17
          -0.000686  -0.003366   0.003932  -0.000667  -0.000989

 COSANG =         0.894917144
 
 RMSQ FORCE :   0.0019854  MAXIMUM :   0.0003000  CONVERGED : NO
 MAX FORCE  :   0.0039325  MAXIMUM :   0.0004500  CONVERGED : NO
 RMSQ FORCE6:   0.0002466  MAXIMUM6:   0.0003000  CONVERGED :YES
 MAX FORCE6 :   0.0007905  MAXIMUM6:   0.0004500  CONVERGED : NO
 RMSQ DR    :   0.0233905  MAXIMUM :   0.0012000  CONVERGED : NO
 MAX DR     :   0.0643095  MAXIMUM :   0.0018000  CONVERGED : NO
 


 HESSIAN EIGENVALUES


                1           2           3           4           5           6
             0.00605     0.09549     0.21737     0.50773     0.76634     0.99999
 


                7           8           9          10          11          12
             1.00000     1.00000     1.00001     1.00001     1.00005     1.00013
 


               13          14          15          16          17
             1.00074     1.00132     1.00411     1.02912     1.16163
 


 LAMBDA FOR LMQA STEP: 0.00

  |TANGENTIAL STEP| =   0.102756  |PARALLEL STEP| =   0.000749


 STEP IN NORMAL COORDINATES

              1          2          3          4          5          6
           0.003245   0.007184   0.000405   0.002983   0.005490   0.005219

              7          8          9         10         11         12
          -0.027825  -0.038764   0.022396   0.032730   0.015921   0.065682

             13         14         15         16         17         18
           0.028138  -0.030623  -0.002308  -0.001604   0.014839  -0.007482

 DISPLACEMENT STEP IN ANGSTROM

  NO.  ATOM        X             Y             Z

    1  C        0.001159      0.002126      0.000136
    2  C        0.000595      0.000547      0.001401
    3  H       -0.013544     -0.015850      0.008176
    4  H        0.014988      0.009503      0.010318
    5  H       -0.014280     -0.016763     -0.009483
    6  H        0.010234      0.012821     -0.012473
    7  H       -0.007179      0.006202     -0.022064
    8  H        0.003728     -0.005143      0.020220


 ACTIVE CARTESIAN DISPLACEMENT STEP

              1          2          3          4          5          6
           0.003245   0.007184   0.000405   0.002983   0.005490   0.005219

              7          8          9         10         11         12
          -0.027825  -0.038764   0.022396   0.032730   0.015921   0.065682

             13         14         15         16         17         18
           0.028138  -0.030623  -0.002308  -0.001604   0.014839  -0.007482
 
 PREDICTED ENERGY CHANGE: -0.000074850
 
 INTERPOLATION DISTANCE: 7.0468421325


 COORDINATES OF OPTIMIZATION STEP 16 IN ANGSTROM

  NO.  ATOM        X              Y              Z        Z-ATOM   MASS   TYPE

    1  C        -0.512532       0.568376       0.034501       6    12.011  QM
    2  C         0.545959      -0.556409      -0.041232       6    12.011  QM
    3  H        -1.042050       0.738053      -0.921428       1     1.008  QM
    4  H        -1.274698       0.413366       0.822844       1     1.008  QM
    5  H         0.581360      -1.128430       0.898080       1     1.008  QM
    6  H         0.379629      -1.287238      -0.846465       1     1.008  QM
    7  H         0.060537       1.487405       0.271674       1     1.008  QM
    8  H         1.559616      -0.118836      -0.201028       1     1.008  QM


 
 NEW SCF-ENERGY CALCULATED IN 12 CYCLES
 

 TOTAL ENERGY    =        -79.701513452

 ENERGY CHANGE =         -0.000117949
 ENERGY RATIO  =          1.575807173
 TRUST RADIUS  =          0.300000000
 
 BFGS DELTA*GAMMA: 0.856E-04
 
 BFGS DELTA*DE2*DELTA: 0.176E-03
 
 *** ENTERING OPTIMIZATION CYCLE: 17 ***
 

 PROJECTED CARTESIAN GRADIENTS IN A.U.

  NO.  ATOM        X             Y             Z

    1  C       -0.003826     -0.002189      0.000082
    2  C       -0.001619      0.000001     -0.000051
    3  H       -0.000578      0.001471     -0.001044
    4  H       -0.001429      0.001897      0.002388
    5  H       -0.001098      0.000917     -0.002312
    6  H        0.003423      0.000847      0.002178
    7  H        0.011355     -0.001939     -0.001113
    8  H        0.007123      0.004362     -0.000204


 ACTIVE CARTESIAN GRADIENTS

              1          2          3          4          5          6
          -0.005673  -0.005144   0.000098  -0.005902  -0.001716  -0.000044

              7          8          9         10         11         12
          -0.005149  -0.001509  -0.000498  -0.006549  -0.002341   0.003430

             13         14         15         16         17         18
          -0.005459  -0.000506  -0.003083  -0.003364   0.000741   0.005316


 FULL LOCAL GRADIENT

              1          2          3          4          5          6
          -0.015051   0.000205   0.000666   0.001853   0.000603  -0.000337

              7          8          9         10         11         12
           0.000292   0.001643  -0.000676  -0.001699   0.001182   0.001692

             13         14         15         16         17         18
          -0.001733   0.000228  -0.003599   0.002684   0.000833   0.000267


 TANGENTIAL LOCAL GRADIENTS IN A.U.

              1          2          3          4          5          6
           0.000205   0.000666   0.001853   0.000603  -0.000337   0.000292

              7          8          9         10         11         12
           0.001643  -0.000676  -0.001699   0.001182   0.001692  -0.001733

             13         14         15         16         17
           0.000228  -0.003599   0.002684   0.000833   0.000267

 COSANG =         0.824744003
 
 RMSQ FORCE :   0.0015100  MAXIMUM :   0.0003000  CONVERGED : NO
 MAX FORCE  :   0.0035987  MAXIMUM :   0.0004500  CONVERGED : NO
 RMSQ FORCE6:   0.0006696  MAXIMUM6:   0.0003000  CONVERGED : NO
 MAX FORCE6 :   0.0010867  MAXIMUM6:   0.0004500  CONVERGED : NO
 RMSQ DR    :   0.0242206  MAXIMUM :   0.0012000  CONVERGED : NO
 MAX DR     :   0.0656816  MAXIMUM :   0.0018000  CONVERGED : NO
 


 HESSIAN EIGENVALUES


                1           2           3           4           5           6
             0.00393     0.09567     0.21171     0.50457     0.55544     0.99996
 


                7           8           9          10          11          12
             1.00000     1.00000     1.00001     1.00001     1.00003     1.00011
 


               13          14          15          16          17
             1.00082     1.00227     1.00575     1.06701     1.20052
 


 LAMBDA FOR LMQA STEP: 0.00

  |TANGENTIAL STEP| =   0.095798  |PARALLEL STEP| =   0.000651


 STEP IN NORMAL COORDINATES

              1          2          3          4          5          6
           0.004253   0.007159  -0.000763   0.001227   0.002485   0.004839

              7          8          9         10         11         12
          -0.026238  -0.037471   0.019970   0.031993   0.013779   0.059523

             13         14         15         16         17         18
           0.026868  -0.029574   0.003925  -0.004912   0.010607  -0.008963

 DISPLACEMENT STEP IN ANGSTROM

  NO.  ATOM        X             Y             Z

    1  C        0.001518      0.002008     -0.000222
    2  C       -0.000123     -0.000171      0.001433
    3  H       -0.012913     -0.015187      0.007404
    4  H        0.014718      0.008370      0.009419
    5  H       -0.012494     -0.015463     -0.006608
    6  H        0.008719      0.012063     -0.013777
    7  H       -0.006845      0.007289     -0.019749
    8  H        0.004001     -0.003416      0.019131


 ACTIVE CARTESIAN DISPLACEMENT STEP

              1          2          3          4          5          6
           0.004253   0.007159  -0.000763   0.001227   0.002485   0.004839

              7          8          9         10         11         12
          -0.026238  -0.037471   0.019970   0.031993   0.013779   0.059523

             13         14         15         16         17         18
           0.026868  -0.029574   0.003925  -0.004912   0.010607  -0.008963
 
 PREDICTED ENERGY CHANGE: -0.000042341
 
 INTERPOLATION DISTANCE: 7.0468421325


 COORDINATES OF OPTIMIZATION STEP 17 IN ANGSTROM

  NO.  ATOM        X              Y              Z        Z-ATOM   MASS   TYPE

    1  C        -0.511015       0.570384       0.034278       6    12.011  QM
    2  C         0.545837      -0.556580      -0.039799       6    12.011  QM
    3  H        -1.054963       0.722865      -0.914024       1     1.008  QM
    4  H        -1.259981       0.421736       0.832264       1     1.008  QM
    5  H         0.568866      -1.143894       0.891472       1     1.008  QM
    6  H         0.388349      -1.275174      -0.860243       1     1.008  QM
    7  H         0.053692       1.494695       0.251925       1     1.008  QM
    8  H         1.563616      -0.122251      -0.181896       1     1.008  QM


 
 NEW SCF-ENERGY CALCULATED IN 11 CYCLES
 

 TOTAL ENERGY    =        -79.701583493

 ENERGY CHANGE =         -0.000070041
 ENERGY RATIO  =          1.654212147
 TRUST RADIUS  =          0.300000000
 
 BFGS DELTA*GAMMA: 0.499E-04
 
 BFGS DELTA*DE2*DELTA: 0.107E-03
 
 *** ENTERING OPTIMIZATION CYCLE: 18 ***
 

 PROJECTED CARTESIAN GRADIENTS IN A.U.

  NO.  ATOM        X             Y             Z

    1  C       -0.003720     -0.001100      0.000273
    2  C       -0.001824      0.000097      0.000191
    3  H       -0.000094      0.000924      0.000035
    4  H       -0.000067      0.001645      0.000956
    5  H       -0.000676      0.000434     -0.001868
    6  H        0.003429     -0.000046      0.001132
    7  H        0.009329     -0.003610     -0.001465
    8  H        0.007215      0.004114     -0.000390


 ACTIVE CARTESIAN GRADIENTS

              1          2          3          4          5          6
          -0.005520  -0.003425   0.000410  -0.006470  -0.000561   0.000557

              7          8          9         10         11         12
          -0.004419  -0.000937   0.001040  -0.004621  -0.000867   0.002704

             13         14         15         16         17         18
          -0.005274  -0.000044  -0.002110  -0.004120   0.000922   0.005064


 FULL LOCAL GRADIENT

              1          2          3          4          5          6
          -0.013460   0.001346   0.000877   0.000475   0.001621   0.000296

              7          8          9         10         11         12
           0.000533   0.001854   0.000918  -0.000273   0.002155   0.001360

             13         14         15         16         17         18
          -0.002080   0.000520  -0.002540   0.001124   0.001024   0.000551


 TANGENTIAL LOCAL GRADIENTS IN A.U.

              1          2          3          4          5          6
           0.001346   0.000877   0.000475   0.001621   0.000296   0.000533

              7          8          9         10         11         12
           0.001854   0.000918  -0.000273   0.002155   0.001360  -0.002080

             13         14         15         16         17
           0.000520  -0.002540   0.001124   0.001024   0.000551

 COSANG =         0.799044580
 
 RMSQ FORCE :   0.0013354  MAXIMUM :   0.0003000  CONVERGED : NO
 MAX FORCE  :   0.0025396  MAXIMUM :   0.0004500  CONVERGED : NO
 RMSQ FORCE6:   0.0007940  MAXIMUM6:   0.0003000  CONVERGED : NO
 MAX FORCE6 :   0.0019804  MAXIMUM6:   0.0004500  CONVERGED : NO
 RMSQ DR    :   0.0225804  MAXIMUM :   0.0012000  CONVERGED : NO
 MAX DR     :   0.0595232  MAXIMUM :   0.0018000  CONVERGED : NO
 


 HESSIAN EIGENVALUES


                1           2           3           4           5           6
             0.00267     0.09638     0.19448     0.39020     0.52352     0.99981
 


                7           8           9          10          11          12
             1.00000     1.00000     1.00001     1.00002     1.00002     1.00012
 


               13          14          15          16          17
             1.00086     1.00289     1.00867     1.11202     1.22505
 


 LAMBDA FOR LMQA STEP: 0.00

  |TANGENTIAL STEP| =   0.083233  |PARALLEL STEP| =   0.000492


 STEP IN NORMAL COORDINATES

              1          2          3          4          5          6
           0.005320   0.006103  -0.001562   0.001836   0.000570   0.004090

              7          8          9         10         11         12
          -0.022813  -0.035403   0.016657   0.027713   0.007890   0.048302

             13         14         15         16         17         18
           0.025493  -0.026205   0.006457  -0.008040   0.009286  -0.009786

 DISPLACEMENT STEP IN ANGSTROM

  NO.  ATOM        X             Y             Z

    1  C        0.001897      0.001529     -0.000475
    2  C       -0.000213     -0.000438      0.001323
    3  H       -0.011649     -0.014181      0.006323
    4  H        0.012498      0.006106      0.007427
    5  H       -0.010131     -0.012811     -0.004612
    6  H        0.005079      0.012055     -0.012761
    7  H       -0.005537      0.007753     -0.016546
    8  H        0.003926     -0.002688      0.017242


 ACTIVE CARTESIAN DISPLACEMENT STEP

              1          2          3          4          5          6
           0.005320   0.006103  -0.001562   0.001836   0.000570   0.004090

              7          8          9         10         11         12
          -0.022813  -0.035403   0.016657   0.027713   0.007890   0.048302

             13         14         15         16         17         18
           0.025493  -0.026205   0.006457  -0.008040   0.009286  -0.009786
 
 PREDICTED ENERGY CHANGE: -0.000030620
 
 INTERPOLATION DISTANCE: 7.0468421325


 COORDINATES OF OPTIMIZATION STEP 18 IN ANGSTROM

  NO.  ATOM        X              Y              Z        Z-ATOM   MASS   TYPE

    1  C        -0.509117       0.571913       0.033804       6    12.011  QM
    2  C         0.545623      -0.557018      -0.038476       6    12.011  QM
    3  H        -1.066612       0.708685      -0.907701       1     1.008  QM
    4  H        -1.247483       0.427842       0.839691       1     1.008  QM
    5  H         0.558735      -1.156705       0.886860       1     1.008  QM
    6  H         0.393428      -1.263119      -0.873003       1     1.008  QM
    7  H         0.048155       1.502448       0.235379       1     1.008  QM
    8  H         1.567542      -0.124939      -0.164654       1     1.008  QM


 
 NEW SCF-ENERGY CALCULATED IN 10 CYCLES
 

 TOTAL ENERGY    =        -79.701635219

 ENERGY CHANGE =         -0.000051727
 ENERGY RATIO  =          1.689332225
 TRUST RADIUS  =          0.300000000
 
 BFGS DELTA*GAMMA: 0.338E-04
 
 BFGS DELTA*DE2*DELTA: 0.759E-04
 
 *** ENTERING OPTIMIZATION CYCLE: 19 ***
 

 PROJECTED CARTESIAN GRADIENTS IN A.U.

  NO.  ATOM        X             Y             Z

    1  C       -0.003346     -0.000735      0.000283
    2  C       -0.002404      0.000303      0.000348
    3  H        0.000069      0.000524      0.000706
    4  H        0.000861      0.001342     -0.000115
    5  H       -0.000178     -0.000015     -0.000943
    6  H        0.003160     -0.000580      0.000001
    7  H        0.008155     -0.004076     -0.001417
    8  H        0.007782      0.004295     -0.000411


 ACTIVE CARTESIAN GRADIENTS

              1          2          3          4          5          6
          -0.004968  -0.002690   0.000431  -0.007275  -0.000001   0.000855

              7          8          9         10         11         12
          -0.004173  -0.000748   0.001924  -0.003439  -0.000248   0.001878

             13         14         15         16         17         18
          -0.005130  -0.000125  -0.000850  -0.005070   0.000515   0.004561


 FULL LOCAL GRADIENT

              1          2          3          4          5          6
          -0.012893   0.001497   0.000827  -0.000747   0.002164   0.000606

              7          8          9         10         11         12
           0.000642   0.001914   0.001836   0.000767   0.002570   0.000729

             13         14         15         16         17         18
          -0.002157   0.000346  -0.001235  -0.000124   0.000630   0.000201


 TANGENTIAL LOCAL GRADIENTS IN A.U.

              1          2          3          4          5          6
           0.001497   0.000827  -0.000747   0.002164   0.000606   0.000642

              7          8          9         10         11         12
           0.001914   0.001836   0.000767   0.002570   0.000729  -0.002157

             13         14         15         16         17
           0.000346  -0.001235  -0.000124   0.000630   0.000201

 COSANG =         0.868503392
 
 RMSQ FORCE :   0.0013384  MAXIMUM :   0.0003000  CONVERGED : NO
 MAX FORCE  :   0.0025701  MAXIMUM :   0.0004500  CONVERGED : NO
 RMSQ FORCE6:   0.0007138  MAXIMUM6:   0.0003000  CONVERGED : NO
 MAX FORCE6 :   0.0015492  MAXIMUM6:   0.0004500  CONVERGED : NO
 RMSQ DR    :   0.0196185  MAXIMUM :   0.0012000  CONVERGED : NO
 MAX DR     :   0.0483019  MAXIMUM :   0.0018000  CONVERGED : NO
 


 HESSIAN EIGENVALUES


                1           2           3           4           5           6
             0.00228     0.09303     0.15190     0.30740     0.52145     0.99787
 


                7           8           9          10          11          12
             1.00000     1.00000     1.00001     1.00002     1.00009     1.00024
 


               13          14          15          16          17
             1.00077     1.00249     1.01113     1.05400     1.24130
 


 LAMBDA FOR LMQA STEP: 0.00

  |TANGENTIAL STEP| =   0.063158  |PARALLEL STEP| =   0.000283


 STEP IN NORMAL COORDINATES

              1          2          3          4          5          6
           0.006642   0.004845  -0.002405   0.003601  -0.001626   0.002921

              7          8          9         10         11         12
          -0.016331  -0.030816   0.011588   0.020483  -0.000954   0.029964

             13         14         15         16         17         18
           0.023459  -0.018908   0.008095  -0.010583   0.008364  -0.008204

 DISPLACEMENT STEP IN ANGSTROM

  NO.  ATOM        X             Y             Z

    1  C        0.002367      0.000952     -0.000743
    2  C       -0.000026     -0.000754      0.001100
    3  H       -0.009208     -0.012217      0.004723
    4  H        0.008654      0.002537      0.003981
    5  H       -0.006342     -0.008017     -0.002068
    6  H       -0.000531      0.011759     -0.010383
    7  H       -0.003452      0.007099     -0.011448
    8  H        0.002799     -0.001846      0.013963


 ACTIVE CARTESIAN DISPLACEMENT STEP

              1          2          3          4          5          6
           0.006642   0.004845  -0.002405   0.003601  -0.001626   0.002921

              7          8          9         10         11         12
          -0.016331  -0.030816   0.011588   0.020483  -0.000954   0.029964

             13         14         15         16         17         18
           0.023459  -0.018908   0.008095  -0.010583   0.008364  -0.008204
 
 PREDICTED ENERGY CHANGE: -0.000036000
 
 INTERPOLATION DISTANCE: 7.0468421325


 COORDINATES OF OPTIMIZATION STEP 19 IN ANGSTROM

  NO.  ATOM        X              Y              Z        Z-ATOM   MASS   TYPE

    1  C        -0.506751       0.572865       0.033060       6    12.011  QM
    2  C         0.545598      -0.557771      -0.037376       6    12.011  QM
    3  H        -1.075820       0.696468      -0.902978       1     1.008  QM
    4  H        -1.238829       0.430379       0.843672       1     1.008  QM
    5  H         0.552393      -1.164722       0.884792       1     1.008  QM
    6  H         0.392897      -1.251360      -0.883386       1     1.008  QM
    7  H         0.044703       1.509547       0.223931       1     1.008  QM
    8  H         1.570340      -0.126785      -0.150692       1     1.008  QM


 
 NEW SCF-ENERGY CALCULATED IN 10 CYCLES
 

 TOTAL ENERGY    =        -79.701689795

 ENERGY CHANGE =         -0.000054575
 ENERGY RATIO  =          1.515990157
 TRUST RADIUS  =          0.300000000
 
 BFGS DELTA*GAMMA: 0.425E-04
 
 BFGS DELTA*DE2*DELTA: 0.791E-04
 
 *** ENTERING OPTIMIZATION CYCLE: 20 ***
 

 PROJECTED CARTESIAN GRADIENTS IN A.U.

  NO.  ATOM        X             Y             Z

    1  C       -0.002830     -0.000857      0.000086
    2  C       -0.002904      0.000294      0.000401
    3  H       -0.000206      0.000212      0.001097
    4  H        0.001217      0.000987     -0.000776
    5  H        0.000326     -0.000077      0.000048
    6  H        0.002479     -0.000386     -0.000894
    7  H        0.007806     -0.003498     -0.001071
    8  H        0.008174      0.004706     -0.000084


 ACTIVE CARTESIAN GRADIENTS

              1          2          3          4          5          6
          -0.004205  -0.002633   0.000104  -0.007669  -0.000301   0.000802

              7          8          9         10         11         12
          -0.004321  -0.001087   0.002244  -0.002954  -0.000597   0.001000

             13         14         15         16         17         18
          -0.004652  -0.000434   0.000266  -0.005848  -0.000027   0.004125


 FULL LOCAL GRADIENT

              1          2          3          4          5          6
          -0.012943   0.001008   0.000453  -0.001438   0.001847   0.000559

              7          8          9         10         11         12
           0.000475   0.001550   0.002176   0.001319   0.002219  -0.000098

             13         14         15         16         17         18
          -0.001670  -0.000003  -0.000100  -0.000903   0.000106  -0.000297


 TANGENTIAL LOCAL GRADIENTS IN A.U.

              1          2          3          4          5          6
           0.001008   0.000453  -0.001438   0.001847   0.000559   0.000475

              7          8          9         10         11         12
           0.001550   0.002176   0.001319   0.002219  -0.000098  -0.001670

             13         14         15         16         17
          -0.000003  -0.000100  -0.000903   0.000106  -0.000297

 COSANG =         0.912008335
 
 RMSQ FORCE :   0.0012069  MAXIMUM :   0.0003000  CONVERGED : NO
 MAX FORCE  :   0.0022186  MAXIMUM :   0.0004500  CONVERGED : NO
 RMSQ FORCE6:   0.0006455  MAXIMUM6:   0.0003000  CONVERGED : NO
 MAX FORCE6 :   0.0014604  MAXIMUM6:   0.0004500  CONVERGED : NO
 RMSQ DR    :   0.0148867  MAXIMUM :   0.0012000  CONVERGED : NO
 MAX DR     :   0.0308158  MAXIMUM :   0.0018000  CONVERGED : NO
 


 HESSIAN EIGENVALUES


                1           2           3           4           5           6
             0.00277     0.07324     0.12481     0.27658     0.52257     0.90018
 


                7           8           9          10          11          12
             1.00000     1.00000     1.00001     1.00002     1.00008     1.00032
 


               13          14          15          16          17
             1.00107     1.00287     1.00544     1.01595     1.18998
 


 LAMBDA FOR LMQA STEP: 0.00

  |TANGENTIAL STEP| =   0.031572  |PARALLEL STEP| =   0.000071


 STEP IN NORMAL COORDINATES

              1          2          3          4          5          6
           0.004087   0.000133  -0.001959   0.003696  -0.003990  -0.000859

              7          8          9         10         11         12
           0.007123  -0.000228  -0.005881  -0.005807  -0.014488  -0.022173

             13         14         15         16         17         18
           0.003849   0.007423   0.005132  -0.005149  -0.000129   0.001567

 DISPLACEMENT STEP IN ANGSTROM

  NO.  ATOM        X             Y             Z

    1  C        0.001456     -0.000399     -0.000615
    2  C        0.000271     -0.000851     -0.000004
    3  H        0.001873     -0.000016     -0.001515
    4  H       -0.003724     -0.005311     -0.004724
    5  H        0.004706      0.005755      0.004070
    6  H       -0.009334      0.002253      0.000673
    7  H        0.001892      0.000677      0.005528
    8  H       -0.001374      0.000956     -0.001892


 ACTIVE CARTESIAN DISPLACEMENT STEP

              1          2          3          4          5          6
           0.004087   0.000133  -0.001959   0.003696  -0.003990  -0.000859

              7          8          9         10         11         12
           0.007123  -0.000228  -0.005881  -0.005807  -0.014488  -0.022173

             13         14         15         16         17         18
           0.003849   0.007423   0.005132  -0.005149  -0.000129   0.001567
 
 PREDICTED ENERGY CHANGE: -0.000034048
 
 INTERPOLATION DISTANCE: 7.0468421325


 COORDINATES OF OPTIMIZATION STEP 20 IN ANGSTROM

  NO.  ATOM        X              Y              Z        Z-ATOM   MASS   TYPE

    1  C        -0.505295       0.572466       0.032445       6    12.011  QM
    2  C         0.545868      -0.558622      -0.037381       6    12.011  QM
    3  H        -1.073947       0.696451      -0.904493       1     1.008  QM
    4  H        -1.242553       0.425068       0.838947       1     1.008  QM
    5  H         0.557100      -1.158967       0.888861       1     1.008  QM
    6  H         0.383563      -1.249107      -0.882713       1     1.008  QM
    7  H         0.046596       1.510223       0.229459       1     1.008  QM
    8  H         1.568967      -0.125828      -0.152584       1     1.008  QM


 
 NEW SCF-ENERGY CALCULATED IN 10 CYCLES
 

 TOTAL ENERGY    =        -79.701737426

 ENERGY CHANGE =         -0.000047631
 ENERGY RATIO  =          1.398953802
 TRUST RADIUS  =          0.300000000
 
 BFGS DELTA*GAMMA: 0.426E-04
 
 BFGS DELTA*DE2*DELTA: 0.696E-04
 
 *** ENTERING OPTIMIZATION CYCLE: 21 ***
 

 PROJECTED CARTESIAN GRADIENTS IN A.U.

  NO.  ATOM        X             Y             Z

    1  C       -0.002568     -0.001254     -0.000317
    2  C       -0.002720     -0.000216      0.000256
    3  H       -0.000857      0.000125      0.001103
    4  H        0.000586      0.000783     -0.000412
    5  H        0.000524      0.000585      0.000392
    6  H        0.001686      0.000723     -0.000807
    7  H        0.008608     -0.002223     -0.000616
    8  H        0.007707      0.005080      0.000552


 ACTIVE CARTESIAN GRADIENTS

              1          2          3          4          5          6
          -0.003816  -0.003115  -0.000587  -0.006979  -0.001616   0.000239

              7          8          9         10         11         12
          -0.004725  -0.001939   0.001796  -0.003571  -0.001899   0.000706

             13         14         15         16         17         18
          -0.003818  -0.000581   0.000415  -0.005736  -0.000151   0.004293


 FULL LOCAL GRADIENT

              1          2          3          4          5          6
          -0.013447   0.000385  -0.000237  -0.000905   0.000453  -0.000001

              7          8          9         10         11         12
           0.000064   0.000745   0.001714   0.000865   0.001086  -0.000528

             13         14         15         16         17         18
          -0.000630  -0.000115   0.000040  -0.000579  -0.000014  -0.000297


 TANGENTIAL LOCAL GRADIENTS IN A.U.

              1          2          3          4          5          6
           0.000385  -0.000237  -0.000905   0.000453  -0.000001   0.000064

              7          8          9         10         11         12
           0.000745   0.001714   0.000865   0.001086  -0.000528  -0.000630

             13         14         15         16         17
          -0.000115   0.000040  -0.000579  -0.000014  -0.000297

 COSANG =         0.908017339
 
 RMSQ FORCE :   0.0006759  MAXIMUM :   0.0003000  CONVERGED : NO
 MAX FORCE  :   0.0017142  MAXIMUM :   0.0004500  CONVERGED : NO
 RMSQ FORCE6:   0.0008446  MAXIMUM6:   0.0003000  CONVERGED : NO
 MAX FORCE6 :   0.0014241  MAXIMUM6:   0.0004500  CONVERGED : NO
 RMSQ DR    :   0.0074415  MAXIMUM :   0.0012000  CONVERGED : NO
 MAX DR     :   0.0221734  MAXIMUM :   0.0018000  CONVERGED : NO
 


 HESSIAN EIGENVALUES


                1           2           3           4           5           6
             0.00239     0.06277     0.12858     0.25938     0.51138     0.76550
 


                7           8           9          10          11          12
             1.00000     1.00000     1.00001     1.00002     1.00010     1.00023
 


               13          14          15          16          17
             1.00103     1.00347     1.01148     1.02637     1.15385
 


 LAMBDA FOR LMQA STEP: 0.00

  |TANGENTIAL STEP| =   0.062687  |PARALLEL STEP| =   0.000279


 STEP IN NORMAL COORDINATES

              1          2          3          4          5          6
          -0.000163  -0.002497  -0.000006   0.001698  -0.002466  -0.002249

              7          8          9         10         11         12
           0.018157   0.018920  -0.014892  -0.019591  -0.015518  -0.042475

             13         14         15         16         17         18
          -0.010766   0.019466   0.001487   0.000454  -0.005956   0.006206

 DISPLACEMENT STEP IN ANGSTROM

  NO.  ATOM        X             Y             Z

    1  C       -0.000058     -0.000847     -0.000014
    2  C        0.000400     -0.000323     -0.000623
    3  H        0.007965      0.007427     -0.005289
    4  H       -0.009583     -0.007621     -0.007407
    5  H        0.008978      0.010926      0.005997
    6  H       -0.010106     -0.005203      0.006848
    7  H        0.004238     -0.003566      0.013095
    8  H       -0.002673      0.002077     -0.011047


 ACTIVE CARTESIAN DISPLACEMENT STEP

              1          2          3          4          5          6
          -0.000163  -0.002497  -0.000006   0.001698  -0.002466  -0.002249

              7          8          9         10         11         12
           0.018157   0.018920  -0.014892  -0.019591  -0.015518  -0.042475

             13         14         15         16         17         18
          -0.010766   0.019466   0.001487   0.000454  -0.005956   0.006206
 
 PREDICTED ENERGY CHANGE: -0.000010203
 
 INTERPOLATION DISTANCE: 7.0468421325


 COORDINATES OF OPTIMIZATION STEP 21 IN ANGSTROM

  NO.  ATOM        X              Y              Z        Z-ATOM   MASS   TYPE

    1  C        -0.505353       0.571619       0.032431       6    12.011  QM
    2  C         0.546268      -0.558946      -0.038003       6    12.011  QM
    3  H        -1.065982       0.703879      -0.909782       1     1.008  QM
    4  H        -1.252136       0.417447       0.831541       1     1.008  QM
    5  H         0.566078      -1.148041       0.894858       1     1.008  QM
    6  H         0.373457      -1.254309      -0.875865       1     1.008  QM
    7  H         0.050834       1.506657       0.242555       1     1.008  QM
    8  H         1.566294      -0.123752      -0.163631       1     1.008  QM


 
 NEW SCF-ENERGY CALCULATED IN 12 CYCLES
 

 TOTAL ENERGY    =        -79.701749812

 ENERGY CHANGE =         -0.000012386
 ENERGY RATIO  =          1.213936018
 TRUST RADIUS  =          0.300000000
 
 BFGS DELTA*GAMMA: 0.245E-04
 
 BFGS DELTA*DE2*DELTA: 0.284E-04
 
 *** ENTERING OPTIMIZATION CYCLE: 22 ***
 

 PROJECTED CARTESIAN GRADIENTS IN A.U.

  NO.  ATOM        X             Y             Z

    1  C       -0.002563     -0.001626     -0.000509
    2  C       -0.002266     -0.000561      0.000069
    3  H       -0.001473      0.000209      0.000487
    4  H       -0.000395      0.000706      0.000455
    5  H        0.000383      0.001111      0.000442
    6  H        0.001190      0.001487     -0.000483
    7  H        0.009774     -0.001215     -0.000363
    8  H        0.007191      0.005252      0.000981


 ACTIVE CARTESIAN GRADIENTS

              1          2          3          4          5          6
          -0.003808  -0.003682  -0.000914  -0.006045  -0.002519  -0.000248

              7          8          9         10         11         12
          -0.005218  -0.002558   0.000800  -0.004674  -0.003093   0.001002

             13         14         15         16         17         18
          -0.003339  -0.000671   0.000243  -0.005355  -0.000268   0.004688


 FULL LOCAL GRADIENT

              1          2          3          4          5          6
          -0.014117  -0.000033  -0.000536   0.000023  -0.000531  -0.000487

              7          8          9         10         11         12
          -0.000440   0.000193   0.000687  -0.000104   0.000081  -0.000427

             13         14         15         16         17         18
           0.000081  -0.000133  -0.000155   0.000092  -0.000136  -0.000106


 TANGENTIAL LOCAL GRADIENTS IN A.U.

              1          2          3          4          5          6
          -0.000033  -0.000536   0.000023  -0.000531  -0.000487  -0.000440

              7          8          9         10         11         12
           0.000193   0.000687  -0.000104   0.000081  -0.000427   0.000081

             13         14         15         16         17
          -0.000133  -0.000155   0.000092  -0.000136  -0.000106

 COSANG =         0.350653860
 
 RMSQ FORCE :   0.0003252  MAXIMUM :   0.0003000  CONVERGED : NO
 MAX FORCE  :   0.0006874  MAXIMUM :   0.0004500  CONVERGED : NO
 RMSQ FORCE6:   0.0009329  MAXIMUM6:   0.0003000  CONVERGED : NO
 MAX FORCE6 :   0.0019417  MAXIMUM6:   0.0004500  CONVERGED : NO
 RMSQ DR    :   0.0147755  MAXIMUM :   0.0012000  CONVERGED : NO
 MAX DR     :   0.0424749  MAXIMUM :   0.0018000  CONVERGED : NO
 


 HESSIAN EIGENVALUES


                1           2           3           4           5           6
             0.00203     0.06278     0.13324     0.24761     0.49598     0.72403
 


                7           8           9          10          11          12
             0.99959     1.00001     1.00001     1.00005     1.00009     1.00018
 


               13          14          15          16          17
             1.00082     1.00288     1.01134     1.04441     1.19042
 


 LAMBDA FOR LMQA STEP: 0.00

  |TANGENTIAL STEP| =   0.035705  |PARALLEL STEP| =   0.000090


 STEP IN NORMAL COORDINATES

              1          2          3          4          5          6
           0.000665   0.001863   0.000545   0.001296   0.001966   0.001869

              7          8          9         10         11         12
          -0.009782  -0.013723   0.005684   0.010024   0.004704   0.023635

             13         14         15         16         17         18
           0.008616  -0.011947   0.000146  -0.002183   0.004201  -0.004967

 DISPLACEMENT STEP IN ANGSTROM

  NO.  ATOM        X             Y             Z

    1  C        0.000237      0.000573      0.000169
    2  C        0.000343      0.000266      0.000455
    3  H       -0.004683     -0.005516      0.001749
    4  H        0.004706      0.003154      0.004517
    5  H       -0.005199     -0.006194     -0.003027
    6  H        0.003354      0.004289     -0.004504
    7  H       -0.002089      0.003186     -0.007584
    8  H        0.001910     -0.001812      0.006693


 ACTIVE CARTESIAN DISPLACEMENT STEP

              1          2          3          4          5          6
           0.000665   0.001863   0.000545   0.001296   0.001966   0.001869

              7          8          9         10         11         12
          -0.009782  -0.013723   0.005684   0.010024   0.004704   0.023635

             13         14         15         16         17         18
           0.008616  -0.011947   0.000146  -0.002183   0.004201  -0.004967
 
 PREDICTED ENERGY CHANGE: -0.000001141
 
 INTERPOLATION DISTANCE: 7.0468421325
 
 *** SCFTOL TIGHTEN TO 0.500E-08 ***
 
 *** CDFTOL TIGHTEN TO 0.750E-05 ***


 COORDINATES OF OPTIMIZATION STEP 22 IN ANGSTROM

  NO.  ATOM        X              Y              Z        Z-ATOM   MASS   TYPE

    1  C        -0.505116       0.572192       0.032601       6    12.011  QM
    2  C         0.546611      -0.558680      -0.037548       6    12.011  QM
    3  H        -1.070665       0.698362      -0.908034       1     1.008  QM
    4  H        -1.247430       0.420601       0.836058       1     1.008  QM
    5  H         0.560879      -1.154234       0.891831       1     1.008  QM
    6  H         0.376811      -1.250020      -0.880369       1     1.008  QM
    7  H         0.048745       1.509843       0.234970       1     1.008  QM
    8  H         1.568204      -0.125564      -0.156938       1     1.008  QM


 
 NEW SCF-ENERGY CALCULATED IN 9 CYCLES
 

 TOTAL ENERGY    =        -79.701751870

 ENERGY CHANGE =         -0.000002058
 ENERGY RATIO  =          1.804047883
 TRUST RADIUS  =          0.300000000
 
 BFGS DELTA*GAMMA: 0.314E-05
 
 BFGS DELTA*DE2*DELTA: 0.494E-05
 
 *** ENTERING OPTIMIZATION CYCLE: 23 ***
 

 PROJECTED CARTESIAN GRADIENTS IN A.U.

  NO.  ATOM        X             Y             Z

    1  C       -0.002416     -0.001599     -0.000307
    2  C       -0.002278     -0.000254      0.000122
    3  H       -0.001536      0.000173      0.000135
    4  H       -0.000304      0.000630      0.000325
    5  H        0.000327      0.000811      0.000609
    6  H        0.001095      0.001083     -0.000823
    7  H        0.009426     -0.001315     -0.000471
    8  H        0.007199      0.005015      0.000864


 ACTIVE CARTESIAN GRADIENTS

              1          2          3          4          5          6
          -0.003591  -0.003573  -0.000555  -0.005944  -0.001959  -0.000007

              7          8          9         10         11         12
          -0.005238  -0.002349   0.000624  -0.004475  -0.002871   0.000987

             13         14         15         16         17         18
          -0.003332  -0.000755   0.000531  -0.005457  -0.000487   0.004449


 FULL LOCAL GRADIENT

              1          2          3          4          5          6
          -0.013716  -0.000103  -0.000193  -0.000104  -0.000044  -0.000232

              7          8          9         10         11         12
          -0.000655   0.000287   0.000526  -0.000044   0.000194  -0.000341

             13         14         15         16         17         18
          -0.000021  -0.000259   0.000147  -0.000175  -0.000350  -0.000227


 TANGENTIAL LOCAL GRADIENTS IN A.U.

              1          2          3          4          5          6
          -0.000103  -0.000193  -0.000104  -0.000044  -0.000232  -0.000655

              7          8          9         10         11         12
           0.000287   0.000526  -0.000044   0.000194  -0.000341  -0.000021

             13         14         15         16         17
          -0.000259   0.000147  -0.000175  -0.000350  -0.000227

 COSANG =         0.755608246
 
 RMSQ FORCE :   0.0002821  MAXIMUM :   0.0003000  CONVERGED :YES
 MAX FORCE  :   0.0006547  MAXIMUM :   0.0004500  CONVERGED : NO
 RMSQ FORCE6:   0.0008046  MAXIMUM6:   0.0003000  CONVERGED : NO
 MAX FORCE6 :   0.0014691  MAXIMUM6:   0.0004500  CONVERGED : NO
 RMSQ DR    :   0.0084158  MAXIMUM :   0.0012000  CONVERGED : NO
 MAX DR     :   0.0236347  MAXIMUM :   0.0018000  CONVERGED : NO
 


 HESSIAN EIGENVALUES


                1           2           3           4           5           6
             0.00166     0.06198     0.13001     0.24839     0.45690     0.64571
 


                7           8           9          10          11          12
             0.89452     1.00001     1.00001     1.00003     1.00005     1.00014
 


               13          14          15          16          17
             1.00135     1.00418     1.00789     1.03380     1.31934
 


 LAMBDA FOR LMQA STEP: 0.00

  |TANGENTIAL STEP| =   0.013363  |PARALLEL STEP| =   0.000013


 STEP IN NORMAL COORDINATES

              1          2          3          4          5          6
          -0.000637  -0.000775   0.000528  -0.000168   0.000129  -0.000069

              7          8          9         10         11         12
           0.004539   0.004486  -0.003566  -0.004182  -0.002588  -0.008178

             13         14         15         16         17         18
          -0.003131   0.004404  -0.000348   0.000602  -0.000924   0.001475

 DISPLACEMENT STEP IN ANGSTROM

  NO.  ATOM        X             Y             Z

    1  C       -0.000227     -0.000199      0.000159
    2  C        0.000039      0.000116     -0.000079
    3  H        0.002197      0.001680     -0.001419
    4  H       -0.001917     -0.001451     -0.001271
    5  H        0.001707      0.002266      0.000851
    6  H       -0.001676     -0.001354      0.001676
    7  H        0.000895     -0.001153      0.002594
    8  H       -0.000557      0.000299     -0.002708


 ACTIVE CARTESIAN DISPLACEMENT STEP

              1          2          3          4          5          6
          -0.000637  -0.000775   0.000528  -0.000168   0.000129  -0.000069

              7          8          9         10         11         12
           0.004539   0.004486  -0.003566  -0.004182  -0.002588  -0.008178

             13         14         15         16         17         18
          -0.003131   0.004404  -0.000348   0.000602  -0.000924   0.001475
 
 PREDICTED ENERGY CHANGE: -0.000001068
 
 INTERPOLATION DISTANCE: 7.0468421325


 COORDINATES OF OPTIMIZATION STEP 23 IN ANGSTROM

  NO.  ATOM        X              Y              Z        Z-ATOM   MASS   TYPE

    1  C        -0.505342       0.571993       0.032760       6    12.011  QM
    2  C         0.546650      -0.558564      -0.037627       6    12.011  QM
    3  H        -1.068468       0.700042      -0.909452       1     1.008  QM
    4  H        -1.249347       0.419150       0.834787       1     1.008  QM
    5  H         0.562585      -1.151969       0.892682       1     1.008  QM
    6  H         0.375135      -1.251374      -0.878693       1     1.008  QM
    7  H         0.049639       1.508690       0.237564       1     1.008  QM
    8  H         1.567647      -0.125265      -0.159646       1     1.008  QM


 
 NEW SCF-ENERGY CALCULATED IN 10 CYCLES
 

 TOTAL ENERGY    =        -79.701753699

 ENERGY CHANGE =         -0.000001828
 ENERGY RATIO  =          1.712600611
 TRUST RADIUS  =          0.300000000
 
 BFGS DELTA*GAMMA: 0.941E-06
 
 BFGS DELTA*DE2*DELTA: 0.248E-05
 
 *** ENTERING OPTIMIZATION CYCLE: 24 ***
 

 PROJECTED CARTESIAN GRADIENTS IN A.U.

  NO.  ATOM        X             Y             Z

    1  C       -0.002468     -0.001634     -0.000264
    2  C       -0.002175     -0.000292      0.000154
    3  H       -0.001587      0.000198     -0.000097
    4  H       -0.000423      0.000624      0.000469
    5  H        0.000264      0.000958      0.000417
    6  H        0.001058      0.001168     -0.000773
    7  H        0.009619     -0.001276     -0.000505
    8  H        0.007096      0.004979      0.000869


 ACTIVE CARTESIAN GRADIENTS

              1          2          3          4          5          6
          -0.003667  -0.003652  -0.000481  -0.005794  -0.002035   0.000087

              7          8          9         10         11         12
          -0.005288  -0.002415   0.000396  -0.004627  -0.003024   0.001121

             13         14         15         16         17         18
          -0.003286  -0.000642   0.000375  -0.005363  -0.000442   0.004556


 FULL LOCAL GRADIENT

              1          2          3          4          5          6
          -0.013808  -0.000107  -0.000110   0.000074  -0.000127  -0.000138

              7          8          9         10         11         12
          -0.000700   0.000233   0.000291  -0.000184   0.000064  -0.000238

             13         14         15         16         17         18
           0.000054  -0.000133  -0.000013  -0.000046  -0.000306  -0.000142


 TANGENTIAL LOCAL GRADIENTS IN A.U.

              1          2          3          4          5          6
          -0.000107  -0.000110   0.000074  -0.000127  -0.000138  -0.000700

              7          8          9         10         11         12
           0.000233   0.000291  -0.000184   0.000064  -0.000238   0.000054

             13         14         15         16         17
          -0.000133  -0.000013  -0.000046  -0.000306  -0.000142

 COSANG =         0.913013111
 
 RMSQ FORCE :   0.0002333  MAXIMUM :   0.0003000  CONVERGED :YES
 MAX FORCE  :   0.0007005  MAXIMUM :   0.0004500  CONVERGED : NO
 RMSQ FORCE6:   0.0006893  MAXIMUM6:   0.0003000  CONVERGED : NO
 MAX FORCE6 :   0.0011688  MAXIMUM6:   0.0004500  CONVERGED : NO
 RMSQ DR    :   0.0031496  MAXIMUM :   0.0012000  CONVERGED : NO
 MAX DR     :   0.0081782  MAXIMUM :   0.0018000  CONVERGED : NO
 


 HESSIAN EIGENVALUES


                1           2           3           4           5           6
             0.00177     0.05881     0.12374     0.19288     0.26751     0.54075
 


                7           8           9          10          11          12
             0.87937     1.00001     1.00002     1.00003     1.00013     1.00017
 


               13          14          15          16          17
             1.00131     1.00409     1.02569     1.05818     1.34855
 


 LAMBDA FOR LMQA STEP: 0.00

  |TANGENTIAL STEP| =   0.005211  |PARALLEL STEP| =   0.000002


 STEP IN NORMAL COORDINATES

              1          2          3          4          5          6
          -0.000675  -0.000443   0.001126  -0.000270   0.001084   0.001150

              7          8          9         10         11         12
           0.002815  -0.001362  -0.002607  -0.000127  -0.001464   0.000813

             13         14         15         16         17         18
           0.000105   0.000606  -0.000290  -0.000138   0.001668   0.000072

 DISPLACEMENT STEP IN ANGSTROM

  NO.  ATOM        X             Y             Z

    1  C       -0.000240     -0.000080      0.000340
    2  C        0.000035      0.000331      0.000193
    3  H        0.001451     -0.000786     -0.001265
    4  H        0.000071     -0.000500      0.000724
    5  H       -0.000254      0.000362     -0.000502
    6  H       -0.000695      0.000768     -0.000009
    7  H        0.000224     -0.000268     -0.000309
    8  H       -0.000090     -0.000443     -0.000483


 ACTIVE CARTESIAN DISPLACEMENT STEP

              1          2          3          4          5          6
          -0.000675  -0.000443   0.001126  -0.000270   0.001084   0.001150

              7          8          9         10         11         12
           0.002815  -0.001362  -0.002607  -0.000127  -0.001464   0.000813

             13         14         15         16         17         18
           0.000105   0.000606  -0.000290  -0.000138   0.001668   0.000072
 
 PREDICTED ENERGY CHANGE: -0.000002091
 
 INTERPOLATION DISTANCE: 7.0468421325


 COORDINATES OF OPTIMIZATION STEP 24 IN ANGSTROM

  NO.  ATOM        X              Y              Z        Z-ATOM   MASS   TYPE

    1  C        -0.505583       0.571913       0.033100       6    12.011  QM
    2  C         0.546685      -0.558233      -0.037434       6    12.011  QM
    3  H        -1.067017       0.699256      -0.910717       1     1.008  QM
    4  H        -1.249276       0.418650       0.835512       1     1.008  QM
    5  H         0.562332      -1.151606       0.892181       1     1.008  QM
    6  H         0.374441      -1.250607      -0.878702       1     1.008  QM
    7  H         0.049863       1.508422       0.237255       1     1.008  QM
    8  H         1.567557      -0.125708      -0.160128       1     1.008  QM


 
 NEW SCF-ENERGY CALCULATED IN 10 CYCLES
 

 TOTAL ENERGY    =        -79.701756580

 ENERGY CHANGE =         -0.000002881
 ENERGY RATIO  =          1.377800198
 TRUST RADIUS  =          0.300000000
 
 BFGS DELTA*GAMMA: 0.262E-05
 
 BFGS DELTA*DE2*DELTA: 0.423E-05
 
 *** ENTERING OPTIMIZATION CYCLE: 25 ***
 

 PROJECTED CARTESIAN GRADIENTS IN A.U.

  NO.  ATOM        X             Y             Z

    1  C       -0.002546     -0.001621     -0.000132
    2  C       -0.002049     -0.000288      0.000280
    3  H       -0.001530      0.000185     -0.000515
    4  H       -0.000412      0.000565      0.000601
    5  H        0.000178      0.001157      0.000059
    6  H        0.001003      0.001217     -0.000831
    7  H        0.009692     -0.001348     -0.000621
    8  H        0.006929      0.004816      0.000793


 ACTIVE CARTESIAN GRADIENTS

              1          2          3          4          5          6
          -0.003783  -0.003669  -0.000250  -0.005643  -0.001979   0.000424

              7          8          9         10         11         12
          -0.005213  -0.002455   0.000053  -0.004628  -0.003137   0.001320

             13         14         15         16         17         18
          -0.003208  -0.000392   0.000175  -0.005243  -0.000340   0.004628


 FULL LOCAL GRADIENT

              1          2          3          4          5          6
          -0.013738  -0.000040   0.000129   0.000234  -0.000085   0.000203

              7          8          9         10         11         12
          -0.000661   0.000167  -0.000057  -0.000219  -0.000068  -0.000034

             13         14         15         16         17         18
           0.000124   0.000117  -0.000211   0.000041  -0.000203  -0.000041


 TANGENTIAL LOCAL GRADIENTS IN A.U.

              1          2          3          4          5          6
          -0.000040   0.000129   0.000234  -0.000085   0.000203  -0.000661

              7          8          9         10         11         12
           0.000167  -0.000057  -0.000219  -0.000068  -0.000034   0.000124

             13         14         15         16         17
           0.000117  -0.000211   0.000041  -0.000203  -0.000041

 COSANG =         0.690063312
 
 RMSQ FORCE :   0.0002117  MAXIMUM :   0.0003000  CONVERGED :YES
 MAX FORCE  :   0.0006611  MAXIMUM :   0.0004500  CONVERGED : NO
 RMSQ FORCE6:   0.0004948  MAXIMUM6:   0.0003000  CONVERGED : NO
 MAX FORCE6 :   0.0008411  MAXIMUM6:   0.0004500  CONVERGED : NO
 RMSQ DR    :   0.0012283  MAXIMUM :   0.0012000  CONVERGED : NO
 MAX DR     :   0.0028155  MAXIMUM :   0.0018000  CONVERGED : NO
 


 HESSIAN EIGENVALUES


                1           2           3           4           5           6
             0.00177     0.05611     0.11025     0.13971     0.25774     0.53320
 


                7           8           9          10          11          12
             0.86242     1.00002     1.00003     1.00004     1.00014     1.00025
 


               13          14          15          16          17
             1.00131     1.00386     1.02590     1.12195     1.36757
 


 LAMBDA FOR LMQA STEP: 0.00

  |TANGENTIAL STEP| =   0.009037  |PARALLEL STEP| =   0.000006


 STEP IN NORMAL COORDINATES

              1          2          3          4          5          6
          -0.000099  -0.000063   0.000493  -0.000662   0.000491   0.000905

              7          8          9         10         11         12
           0.000575  -0.004488  -0.000378   0.003017   0.000246   0.005941

             13         14         15         16         17         18
           0.002217  -0.002106   0.000506  -0.000318   0.002231  -0.000404

 DISPLACEMENT STEP IN ANGSTROM

  NO.  ATOM        X             Y             Z

    1  C       -0.000035     -0.000011      0.000149
    2  C       -0.000175      0.000161      0.000198
    3  H        0.000372     -0.001964     -0.000241
    4  H        0.001531      0.000461      0.001613
    5  H       -0.001241     -0.000921     -0.000773
    6  H        0.000440      0.001829     -0.001221
    7  H       -0.000389      0.000442     -0.001849
    8  H        0.000012     -0.000365      0.001275


 ACTIVE CARTESIAN DISPLACEMENT STEP

              1          2          3          4          5          6
          -0.000099  -0.000063   0.000493  -0.000662   0.000491   0.000905

              7          8          9         10         11         12
           0.000575  -0.004488  -0.000378   0.003017   0.000246   0.005941

             13         14         15         16         17         18
           0.002217  -0.002106   0.000506  -0.000318   0.002231  -0.000404
 
 PREDICTED ENERGY CHANGE: -0.000001176
 
 INTERPOLATION DISTANCE: 7.0468421325


 COORDINATES OF OPTIMIZATION STEP 25 IN ANGSTROM

  NO.  ATOM        X              Y              Z        Z-ATOM   MASS   TYPE

    1  C        -0.505618       0.571902       0.033249       6    12.011  QM
    2  C         0.546510      -0.558072      -0.037236       6    12.011  QM
    3  H        -1.066645       0.697292      -0.910958       1     1.008  QM
    4  H        -1.247745       0.419111       0.837125       1     1.008  QM
    5  H         0.561091      -1.152527       0.891407       1     1.008  QM
    6  H         0.374881      -1.248778      -0.879923       1     1.008  QM
    7  H         0.049474       1.508864       0.235405       1     1.008  QM
    8  H         1.567569      -0.126074      -0.158853       1     1.008  QM


 
 NEW SCF-ENERGY CALCULATED IN 10 CYCLES
 

 TOTAL ENERGY    =        -79.701758261

 ENERGY CHANGE =         -0.000001682
 ENERGY RATIO  =          1.429284587
 TRUST RADIUS  =          0.300000000
 
 BFGS DELTA*GAMMA: 0.147E-05
 
 BFGS DELTA*DE2*DELTA: 0.251E-05
 
 *** ENTERING OPTIMIZATION CYCLE: 26 ***
 

 PROJECTED CARTESIAN GRADIENTS IN A.U.

  NO.  ATOM        X             Y             Z

    1  C       -0.002577     -0.001610     -0.000114
    2  C       -0.002082     -0.000280      0.000336
    3  H       -0.001321      0.000129     -0.000605
    4  H       -0.000282      0.000512      0.000691
    5  H        0.000181      0.001260     -0.000059
    6  H        0.001019      0.001302     -0.000867
    7  H        0.009624     -0.001419     -0.000662
    8  H        0.006859      0.004740      0.000737


 ACTIVE CARTESIAN GRADIENTS

              1          2          3          4          5          6
          -0.003828  -0.003667  -0.000221  -0.005734  -0.001953   0.000542

              7          8          9         10         11         12
          -0.004998  -0.002486  -0.000054  -0.004506  -0.003152   0.001412

             13         14         15         16         17         18
          -0.003174  -0.000268   0.000139  -0.005178  -0.000222   0.004625


 FULL LOCAL GRADIENT

              1          2          3          4          5          6
          -0.013652  -0.000007   0.000162   0.000195  -0.000038   0.000321

              7          8          9         10         11         12
          -0.000431   0.000120  -0.000164  -0.000111  -0.000102   0.000076

             13         14         15         16         17         18
           0.000147   0.000234  -0.000245   0.000072  -0.000081  -0.000014


 TANGENTIAL LOCAL GRADIENTS IN A.U.

              1          2          3          4          5          6
          -0.000007   0.000162   0.000195  -0.000038   0.000321  -0.000431

              7          8          9         10         11         12
           0.000120  -0.000164  -0.000111  -0.000102   0.000076   0.000147

             13         14         15         16         17
           0.000234  -0.000245   0.000072  -0.000081  -0.000014

 COSANG =         0.902077290
 
 *** CONVERGED BY GRADIENT AND ENERGY CRITERIA ***
 *** AFTER 25 OPTIMIZATION CYCLES ***
 
 
 RMSQ FORCE :   0.0001835  MAXIMUM :   0.0003000  CONVERGED :YES
 MAX FORCE  :   0.0004312  MAXIMUM :   0.0004500  CONVERGED :YES
 RMSQ FORCE6:   0.0002347  MAXIMUM6:   0.0003000  CONVERGED :YES
 MAX FORCE6 :   0.0006143  MAXIMUM6:   0.0004500  CONVERGED : NO
 RMSQ DR    :   0.0021301  MAXIMUM :   0.0012000  CONVERGED : NO
 MAX DR     :   0.0059405  MAXIMUM :   0.0018000  CONVERGED : NO
 
 
 *** THE GEOMETRY IS OPTIMIZED ***
 
 
 INTERPOLATION DISTANCE: 7.0468421325


 RELAXED REACTANT COORDINATES OF SADDLE STEP 2 IN ANGSTROM

  NO.  ATOM        X              Y              Z        Z-ATOM   MASS   TYPE

    1  C        -0.505618       0.571902       0.033249       6    12.011  QM
    2  C         0.546510      -0.558072      -0.037236       6    12.011  QM
    3  H        -1.066645       0.697292      -0.910958       1     1.008  QM
    4  H        -1.247745       0.419111       0.837125       1     1.008  QM
    5  H         0.561091      -1.152527       0.891407       1     1.008  QM
    6  H         0.374881      -1.248778      -0.879923       1     1.008  QM
    7  H         0.049474       1.508864       0.235405       1     1.008  QM
    8  H         1.567569      -0.126074      -0.158853       1     1.008  QM


 NUMBER OF CONSTRAINED OPTIMIZATION CYCLES: 25
 
 RELAXED REACTANT ENERGY = -79.701758261183
 
 ANGLE BETWEEN SUCCESSIVE SADDLE GRADIENTS: 119.630
 
 RMSQ FORCE :   0.0029923  MAXIMUM :   0.0003000  CONVERGED :NO 
 MAX FORCE  :   0.0085006  MAXIMUM :   0.0004500  CONVERGED :NO 


 UNRELAXED COORDINATES OF SADDLE STEP 3 IN ANGSTROM

  NO.  ATOM        X              Y              Z        Z-ATOM   MASS   TYPE

    1  C        -0.517113       0.561128       0.031604       6    12.011  QM
    2  C         0.532952      -0.556811      -0.035417       6    12.011  QM
    3  H        -1.071492       0.699482      -0.912091       1     1.008  QM
    4  H        -1.243888       0.434683       0.842036       1     1.008  QM
    5  H         0.568180      -1.140807       0.893496       1     1.008  QM
    6  H         0.391632      -1.231720      -0.882723       1     1.008  QM
    7  H         0.188312       1.494033       0.223820       1     1.008  QM
    8  H         1.668131      -0.057550      -0.150735       1     1.008  QM


 UNRELAXED SCF-ENERGY CALCULATED IN 11 CYCLES
 
 UNRELAXED TOTAL SADDLE ENERGY = -79.685532208969
 
 
 
 
 ***************************************
 *** MOLECULAR GEOMETRY OPTIMIZATION ***
 ***************************************
 
 INTERPOLATION DISTANCE: 6.6905094905
 
 *** ACTIVE DEGREES OF FREEDOM: 18 ***
 
 *** ENTERING OPTIMIZATION CYCLE: 1 ***
 

 PROJECTED CARTESIAN GRADIENTS IN A.U.

  NO.  ATOM        X             Y             Z

    1  C       -0.013550     -0.017616     -0.001749
    2  C       -0.024887     -0.005241      0.002154
    3  H        0.004656      0.002331      0.000607
    4  H        0.008568      0.002442     -0.003760
    5  H        0.006261      0.007542     -0.002441
    6  H        0.006382      0.010913      0.003278
    7  H        0.047624      0.024590      0.004264
    8  H        0.059194      0.031085     -0.003347


 ACTIVE CARTESIAN GRADIENTS

              1          2          3          4          5          6
          -0.020006  -0.033345  -0.002958  -0.052968  -0.028180   0.002569

              7          8          9         10         11         12
          -0.020660  -0.017959   0.002439  -0.019986  -0.026168  -0.003323

             13         14         15         16         17         18
          -0.024212  -0.013508  -0.007939  -0.031666  -0.009583  -0.003214


 FULL LOCAL GRADIENT

              1          2          3          4          5          6
          -0.082552  -0.010096  -0.002039  -0.007331  -0.012225   0.002091

              7          8          9         10         11         12
           0.015213   0.001234  -0.001015   0.012033  -0.005091  -0.010244

             13         14         15         16         17         18
          -0.000278  -0.006366  -0.006796   0.005098  -0.008741  -0.032972


 TANGENTIAL LOCAL GRADIENTS IN A.U.

              1          2          3          4          5          6
          -0.010096  -0.002039  -0.007331  -0.012225   0.002091   0.015213

              7          8          9         10         11         12
           0.001234  -0.001015   0.012033  -0.005091  -0.010244  -0.000278

             13         14         15         16         17
          -0.006366  -0.006796   0.005098  -0.008741  -0.032972
 
 RMSQ FORCE :   0.0111134  MAXIMUM :   0.0003000  CONVERGED : NO
 MAX FORCE  :   0.0329717  MAXIMUM :   0.0004500  CONVERGED : NO
 RMSQ FORCE6:   4.9888866  MAXIMUM6:   0.0003000  CONVERGED : NO
 MAX FORCE6 :   4.9670283  MAXIMUM6:   0.0004500  CONVERGED : NO
 


 HESSIAN EIGENVALUES


                1           2           3           4           5           6
             1.00000     1.00000     1.00000     1.00000     1.00000     1.00000
 


                7           8           9          10          11          12
             1.00000     1.00000     1.00000     1.00000     1.00000     1.00000
 


               13          14          15          16          17
             1.00000     1.00000     1.00000     1.00000     1.00000
 


 LAMBDA FOR LMQA STEP: 0.00

  |TANGENTIAL STEP| =   0.045822  |PARALLEL STEP| =   0.000157


 STEP IN NORMAL COORDINATES

              1          2          3          4          5          6
          -0.003312   0.010835   0.002166   0.016783   0.016437  -0.002225

              7          8          9         10         11         12
          -0.006721   0.002467   0.000357  -0.006893   0.008027   0.009262

             13         14         15         16         17         18
           0.003570   0.007372   0.006961  -0.000198   0.008844   0.031095

 DISPLACEMENT STEP IN ANGSTROM

  NO.  ATOM        X             Y             Z

    1  C       -0.001187      0.004089      0.000723
    2  C        0.006109      0.002064     -0.000941
    3  H       -0.005117     -0.001475     -0.000603
    4  H       -0.005370      0.001018      0.003016
    5  H       -0.002692     -0.001785      0.001552
    6  H       -0.000094     -0.001876     -0.002684
    7  H        0.005312     -0.017018     -0.004512
    8  H       -0.009029     -0.000102      0.003982


 ACTIVE CARTESIAN DISPLACEMENT STEP

              1          2          3          4          5          6
          -0.003312   0.010835   0.002166   0.016783   0.016437  -0.002225

              7          8          9         10         11         12
          -0.006721   0.002467   0.000357  -0.006893   0.008027   0.009262

             13         14         15         16         17         18
           0.003570   0.007372   0.006961  -0.000198   0.008844   0.031095
 
 PREDICTED ENERGY CHANGE: -0.001036844
 
 INTERPOLATION DISTANCE: 6.6905094905
 
 *** SCFTOL TIGHTEN TO 0.100E-06 ***
 
 *** CDFTOL TIGHTEN TO 0.750E-04 ***


 COORDINATES OF OPTIMIZATION STEP 1 IN ANGSTROM

  NO.  ATOM        X              Y              Z        Z-ATOM   MASS   TYPE

    1  C        -0.518300       0.565217       0.032327       6    12.011  QM
    2  C         0.539061      -0.554747      -0.036358       6    12.011  QM
    3  H        -1.076609       0.698007      -0.912694       1     1.008  QM
    4  H        -1.249258       0.435701       0.845052       1     1.008  QM
    5  H         0.565488      -1.142592       0.895048       1     1.008  QM
    6  H         0.391538      -1.233596      -0.885407       1     1.008  QM
    7  H         0.193624       1.477015       0.219308       1     1.008  QM
    8  H         1.659102      -0.057652      -0.146753       1     1.008  QM


 
 NEW SCF-ENERGY CALCULATED IN 11 CYCLES
 

 TOTAL ENERGY    =        -79.687421460

 ENERGY CHANGE =         -0.001889252
 ENERGY RATIO  =          1.822117208
 TRUST RADIUS  =          0.200000000
 
 BFGS DELTA*GAMMA: 0.431E-03
 
 BFGS DELTA*DE2*DELTA: 0.210E-02
 
 *** ENTERING OPTIMIZATION CYCLE: 2 ***
 

 PROJECTED CARTESIAN GRADIENTS IN A.U.

  NO.  ATOM        X             Y             Z

    1  C       -0.012285     -0.014881     -0.001412
    2  C       -0.022227     -0.003495      0.001700
    3  H        0.002716      0.001562     -0.000953
    4  H        0.004906      0.001417     -0.001601
    5  H        0.005380      0.005268     -0.000078
    6  H        0.005089      0.007749      0.001137
    7  H        0.045698      0.018339      0.003174
    8  H        0.055345      0.029098     -0.002673


 ACTIVE CARTESIAN GRADIENTS

              1          2          3          4          5          6
          -0.018155  -0.028656  -0.002408  -0.047688  -0.022128   0.001973

              7          8          9         10         11         12
          -0.020440  -0.015563   0.000740  -0.021690  -0.023593  -0.001663

             13         14         15         16         17         18
          -0.023216  -0.012255  -0.004707  -0.031775  -0.009102   0.000077


 FULL LOCAL GRADIENT

              1          2          3          4          5          6
          -0.078121  -0.007881  -0.001575  -0.007104  -0.007795   0.001520

              7          8          9         10         11         12
           0.011269   0.001632  -0.002339   0.007146  -0.004232  -0.007866

             13         14         15         16         17         18
          -0.001230  -0.005599  -0.003566   0.002203  -0.008202  -0.027456


 TANGENTIAL LOCAL GRADIENTS IN A.U.

              1          2          3          4          5          6
          -0.007881  -0.001575  -0.007104  -0.007795   0.001520   0.011269

              7          8          9         10         11         12
           0.001632  -0.002339   0.007146  -0.004232  -0.007866  -0.001230

             13         14         15         16         17
          -0.005599  -0.003566   0.002203  -0.008202  -0.027456

 COSANG =         0.990165916
 
 RMSQ FORCE :   0.0087971  MAXIMUM :   0.0003000  CONVERGED : NO
 MAX FORCE  :   0.0274556  MAXIMUM :   0.0004500  CONVERGED : NO
 RMSQ FORCE6:   4.4642677  MAXIMUM6:   0.0003000  CONVERGED : NO
 MAX FORCE6 :   4.4475796  MAXIMUM6:   0.0004500  CONVERGED : NO
 RMSQ DR    :   0.0108003  MAXIMUM :   0.0012000  CONVERGED : NO
 MAX DR     :   0.0310948  MAXIMUM :   0.0018000  CONVERGED : NO
 


 HESSIAN EIGENVALUES


                1           2           3           4           5           6
             0.19037     1.00000     1.00000     1.00000     1.00000     1.00000
 


                7           8           9          10          11          12
             1.00000     1.00000     1.00000     1.00000     1.00000     1.00000
 


               13          14          15          16          17
             1.00000     1.00000     1.00000     1.00000     1.07456
 


 LAMBDA FOR LMQA STEP: 0.00

  |TANGENTIAL STEP| =   0.190506  |PARALLEL STEP| =   0.002713


 STEP IN NORMAL COORDINATES

              1          2          3          4          5          6
          -0.020075   0.038202   0.008652   0.068545   0.057675  -0.008624

              7          8          9         10         11         12
          -0.028986   0.004686   0.009401  -0.020863   0.032360   0.037950

             13         14         15         16         17         18
           0.018348   0.033004   0.020066   0.007213   0.043205   0.136540

 DISPLACEMENT STEP IN ANGSTROM

  NO.  ATOM        X             Y             Z

    1  C       -0.007188      0.015313      0.002909
    2  C        0.025944      0.006091     -0.003719
    3  H       -0.020520     -0.005391      0.000966
    4  H       -0.017864      0.007439      0.009670
    5  H       -0.011780     -0.003911      0.001833
    6  H        0.001927     -0.002456     -0.008080
    7  H        0.025048     -0.070151     -0.019740
    8  H       -0.041557      0.000584      0.018148


 ACTIVE CARTESIAN DISPLACEMENT STEP

              1          2          3          4          5          6
          -0.020075   0.038202   0.008652   0.068545   0.057675  -0.008624

              7          8          9         10         11         12
          -0.028986   0.004686   0.009401  -0.020863   0.032360   0.037950

             13         14         15         16         17         18
           0.018348   0.033004   0.020066   0.007213   0.043205   0.136540
 
 PREDICTED ENERGY CHANGE: -0.003286387
 
 INTERPOLATION DISTANCE: 6.6905094905


 COORDINATES OF OPTIMIZATION STEP 2 IN ANGSTROM

  NO.  ATOM        X              Y              Z        Z-ATOM   MASS   TYPE

    1  C        -0.525488       0.580530       0.035236       6    12.011  QM
    2  C         0.565005      -0.548656      -0.040077       6    12.011  QM
    3  H        -1.097129       0.692616      -0.911728       1     1.008  QM
    4  H        -1.267122       0.443140       0.854722       1     1.008  QM
    5  H         0.553708      -1.146503       0.896881       1     1.008  QM
    6  H         0.393465      -1.236051      -0.893487       1     1.008  QM
    7  H         0.218673       1.406864       0.199568       1     1.008  QM
    8  H         1.617545      -0.057068      -0.128605       1     1.008  QM


 
 NEW SCF-ENERGY CALCULATED IN 11 CYCLES
 

 TOTAL ENERGY    =        -79.690237633

 ENERGY CHANGE =         -0.002816173
 ENERGY RATIO  =          0.856920534
 TRUST RADIUS  =          0.300000000
 
 BFGS DELTA*GAMMA: 0.796E-02
 
 BFGS DELTA*DE2*DELTA: 0.682E-02
 
 *** ENTERING OPTIMIZATION CYCLE: 3 ***
 

 PROJECTED CARTESIAN GRADIENTS IN A.U.

  NO.  ATOM        X             Y             Z

    1  C       -0.014724      0.003119      0.000879
    2  C       -0.001079     -0.003346     -0.000567
    3  H       -0.003627     -0.002647     -0.004247
    4  H       -0.006048     -0.002670      0.002659
    5  H       -0.000973     -0.001015      0.005252
    6  H       -0.002177     -0.001076     -0.003518
    7  H        0.035797     -0.009535     -0.001795
    8  H        0.031579      0.017729      0.000575


 ACTIVE CARTESIAN GRADIENTS

              1          2          3          4          5          6
          -0.021834  -0.002341   0.001083  -0.016452  -0.000898  -0.000263

              7          8          9         10         11         12
          -0.016416  -0.007761  -0.002474  -0.021611  -0.014207   0.002318

             13         14         15         16         17         18
          -0.016474  -0.004012   0.003912  -0.027116  -0.001778   0.016060


 FULL LOCAL GRADIENT

              1          2          3          4          5          6
          -0.051221   0.013816   0.001567   0.001963   0.004974  -0.000478

              7          8          9         10         11         12
          -0.003761  -0.000185  -0.003772  -0.008020  -0.004017  -0.000651

             13         14         15         16         17         18
          -0.004671  -0.000202   0.004665  -0.008041  -0.000923   0.000082


 TANGENTIAL LOCAL GRADIENTS IN A.U.

              1          2          3          4          5          6
           0.013816   0.001567   0.001963   0.004974  -0.000478  -0.003761

              7          8          9         10         11         12
          -0.000185  -0.003772  -0.008020  -0.004017  -0.000651  -0.004671

             13         14         15         16         17
          -0.000202   0.004665  -0.008041  -0.000923   0.000082

 COSANG =        -0.336254612
 
 RMSQ FORCE :   0.0050908  MAXIMUM :   0.0003000  CONVERGED : NO
 MAX FORCE  :   0.0138157  MAXIMUM :   0.0004500  CONVERGED : NO
 RMSQ FORCE6:   3.8690414  MAXIMUM6:   0.0003000  CONVERGED : NO
 MAX FORCE6 :   3.8622961  MAXIMUM6:   0.0004500  CONVERGED : NO
 RMSQ DR    :   0.0449073  MAXIMUM :   0.0012000  CONVERGED : NO
 MAX DR     :   0.1365396  MAXIMUM :   0.0018000  CONVERGED : NO
 


 HESSIAN EIGENVALUES


                1           2           3           4           5           6
             0.20426     0.99998     1.00000     1.00000     1.00000     1.00000
 


                7           8           9          10          11          12
             1.00000     1.00000     1.00000     1.00000     1.00000     1.00000
 


               13          14          15          16          17
             1.00000     1.00000     1.00000     1.02192     1.11251
 


 LAMBDA FOR LMQA STEP: 0.00

  |TANGENTIAL STEP| =   0.030658  |PARALLEL STEP| =   0.000070


 STEP IN NORMAL COORDINATES

              1          2          3          4          5          6
           0.008516  -0.013757  -0.002288  -0.012603  -0.011609   0.001374

              7          8          9         10         11         12
           0.002935  -0.001849   0.002157   0.006372  -0.001023  -0.003267

             13         14         15         16         17         18
           0.000691  -0.003582  -0.005763   0.005117  -0.004060  -0.014806

 DISPLACEMENT STEP IN ANGSTROM

  NO.  ATOM        X             Y             Z

    1  C        0.003039     -0.005641     -0.000814
    2  C       -0.006092      0.000338      0.000770
    3  H        0.002589      0.001755      0.001500
    4  H        0.004233      0.001697     -0.001648
    5  H        0.002029      0.001846     -0.002225
    6  H        0.002231      0.002514      0.001746
    7  H       -0.003036      0.010014      0.001978
    8  H        0.002493      0.000483     -0.001198


 ACTIVE CARTESIAN DISPLACEMENT STEP

              1          2          3          4          5          6
           0.008516  -0.013757  -0.002288  -0.012603  -0.011609   0.001374

              7          8          9         10         11         12
           0.002935  -0.001849   0.002157   0.006372  -0.001023  -0.003267

             13         14         15         16         17         18
           0.000691  -0.003582  -0.005763   0.005117  -0.004060  -0.014806
 
 PREDICTED ENERGY CHANGE: -0.000246638
 
 INTERPOLATION DISTANCE: 6.6905094905


 COORDINATES OF OPTIMIZATION STEP 3 IN ANGSTROM

  NO.  ATOM        X              Y              Z        Z-ATOM   MASS   TYPE

    1  C        -0.522449       0.574888       0.034422       6    12.011  QM
    2  C         0.558913      -0.548319      -0.039307       6    12.011  QM
    3  H        -1.094540       0.694370      -0.910228       1     1.008  QM
    4  H        -1.262889       0.444837       0.853074       1     1.008  QM
    5  H         0.555736      -1.144657       0.894656       1     1.008  QM
    6  H         0.395696      -1.233538      -0.891741       1     1.008  QM
    7  H         0.215637       1.416879       0.201546       1     1.008  QM
    8  H         1.620038      -0.056585      -0.129803       1     1.008  QM


 
 NEW SCF-ENERGY CALCULATED IN 10 CYCLES
 

 TOTAL ENERGY    =        -79.690586104

 ENERGY CHANGE =         -0.000348471
 ENERGY RATIO  =          1.412886276
 TRUST RADIUS  =          0.300000000
 
 BFGS DELTA*GAMMA: 0.299E-03
 
 BFGS DELTA*DE2*DELTA: 0.502E-03
 
 *** ENTERING OPTIMIZATION CYCLE: 4 ***
 

 PROJECTED CARTESIAN GRADIENTS IN A.U.

  NO.  ATOM        X             Y             Z

    1  C       -0.012982     -0.001908      0.000314
    2  C       -0.006046     -0.002158      0.000034
    3  H       -0.002685     -0.001458     -0.003510
    4  H       -0.004217     -0.001437      0.001851
    5  H        0.000261      0.000784      0.003431
    6  H       -0.000655      0.001103     -0.002196
    7  H        0.037984     -0.004524     -0.000908
    8  H        0.034996      0.019569      0.000129


 ACTIVE CARTESIAN GRADIENTS

              1          2          3          4          5          6
          -0.019228  -0.009218   0.000272  -0.022474  -0.004597   0.000339

              7          8          9         10         11         12
          -0.017320  -0.009235  -0.001716  -0.021787  -0.015909   0.001606

             13         14         15         16         17         18
          -0.017250  -0.004978   0.001496  -0.027004  -0.002678   0.013729


 FULL LOCAL GRADIENT

              1          2          3          4          5          6
          -0.056284   0.006995   0.000827   0.000280   0.002957   0.000064

              7          8          9         10         11         12
          -0.001090   0.000191  -0.003316  -0.005242  -0.003858  -0.001921

             13         14         15         16         17         18
          -0.003438  -0.000577   0.002324  -0.005143  -0.001749  -0.004170


 TANGENTIAL LOCAL GRADIENTS IN A.U.

              1          2          3          4          5          6
           0.006995   0.000827   0.000280   0.002957   0.000064  -0.001090

              7          8          9         10         11         12
           0.000191  -0.003316  -0.005242  -0.003858  -0.001921  -0.003438

             13         14         15         16         17
          -0.000577   0.002324  -0.005143  -0.001749  -0.004170

 COSANG =         0.913824100
 
 RMSQ FORCE :   0.0032646  MAXIMUM :   0.0003000  CONVERGED : NO
 MAX FORCE  :   0.0069955  MAXIMUM :   0.0004500  CONVERGED : NO
 RMSQ FORCE6:   3.1602160  MAXIMUM6:   0.0003000  CONVERGED : NO
 MAX FORCE6 :   3.1578894  MAXIMUM6:   0.0004500  CONVERGED : NO
 RMSQ DR    :   0.0072262  MAXIMUM :   0.0012000  CONVERGED : NO
 MAX DR     :   0.0148060  MAXIMUM :   0.0018000  CONVERGED : NO
 


 HESSIAN EIGENVALUES


                1           2           3           4           5           6
             0.29575     0.44368     1.00000     1.00000     1.00000     1.00000
 


                7           8           9          10          11          12
             1.00000     1.00000     1.00000     1.00000     1.00000     1.00000
 


               13          14          15          16          17
             1.00000     1.00000     1.00008     1.01250     1.04668
 


 LAMBDA FOR LMQA STEP: 0.00

  |TANGENTIAL STEP| =   0.030600  |PARALLEL STEP| =   0.000070


 STEP IN NORMAL COORDINATES

              1          2          3          4          5          6
           0.009506  -0.015739  -0.002186  -0.007258  -0.008785   0.000131

              7          8          9         10         11         12
          -0.002117  -0.002827   0.007395   0.007840   0.006955   0.004251

             13         14         15         16         17         18
           0.006538   0.000854  -0.005416   0.011536   0.003270   0.007209

 DISPLACEMENT STEP IN ANGSTROM

  NO.  ATOM        X             Y             Z

    1  C        0.003396     -0.006430     -0.000801
    2  C       -0.004834      0.001497      0.000425
    3  H       -0.000221      0.001910      0.003494
    4  H        0.004182      0.005555     -0.000737
    5  H        0.000897      0.002372     -0.003652
    6  H        0.005373      0.004392      0.001047
    7  H        0.000668      0.001243     -0.001522
    8  H       -0.005937      0.001558      0.002665


 ACTIVE CARTESIAN DISPLACEMENT STEP

              1          2          3          4          5          6
           0.009506  -0.015739  -0.002186  -0.007258  -0.008785   0.000131

              7          8          9         10         11         12
          -0.002117  -0.002827   0.007395   0.007840   0.006955   0.004251

             13         14         15         16         17         18
           0.006538   0.000854  -0.005416   0.011536   0.003270   0.007209
 
 PREDICTED ENERGY CHANGE: -0.000200846
 
 INTERPOLATION DISTANCE: 6.6905094905
 
 *** SCFTOL TIGHTEN TO 0.500E-07 ***
 
 *** CDFTOL TIGHTEN TO 0.250E-04 ***


 COORDINATES OF OPTIMIZATION STEP 4 IN ANGSTROM

  NO.  ATOM        X              Y              Z        Z-ATOM   MASS   TYPE

    1  C        -0.519053       0.568458       0.033622       6    12.011  QM
    2  C         0.554079      -0.546822      -0.038882       6    12.011  QM
    3  H        -1.094760       0.696281      -0.906734       1     1.008  QM
    4  H        -1.258707       0.450392       0.852337       1     1.008  QM
    5  H         0.556633      -1.142285       0.891004       1     1.008  QM
    6  H         0.401069      -1.229146      -0.890694       1     1.008  QM
    7  H         0.216305       1.418122       0.200024       1     1.008  QM
    8  H         1.614101      -0.055027      -0.127138       1     1.008  QM


 
 NEW SCF-ENERGY CALCULATED IN 10 CYCLES
 

 TOTAL ENERGY    =        -79.690886345

 ENERGY CHANGE =         -0.000300240
 ENERGY RATIO  =          1.494876525
 TRUST RADIUS  =          0.300000000
 
 BFGS DELTA*GAMMA: 0.212E-03
 
 BFGS DELTA*DE2*DELTA: 0.410E-03
 
 *** ENTERING OPTIMIZATION CYCLE: 5 ***
 

 PROJECTED CARTESIAN GRADIENTS IN A.U.

  NO.  ATOM        X             Y             Z

    1  C       -0.010452     -0.006669     -0.000070
    2  C       -0.009540      0.000063      0.000407
    3  H       -0.002353     -0.000323     -0.002671
    4  H       -0.003218     -0.000053      0.000993
    5  H        0.000813      0.002638      0.001387
    6  H        0.000292      0.003140     -0.000560
    7  H        0.039035     -0.002346     -0.000519
    8  H        0.034444      0.019747      0.000208


 ACTIVE CARTESIAN GRADIENTS

              1          2          3          4          5          6
          -0.015459  -0.015305  -0.000208  -0.025177  -0.006073   0.000631

              7          8          9         10         11         12
          -0.017631  -0.009978  -0.000773  -0.021355  -0.016517   0.000976

             13         14         15         16         17         18
          -0.016621  -0.004575  -0.000940  -0.025004  -0.002154   0.013476


 FULL LOCAL GRADIENT

              1          2          3          4          5          6
          -0.057601  -0.000128   0.000375  -0.000297   0.002236   0.000326

              7          8          9         10         11         12
           0.000238   0.000288  -0.002459  -0.003425  -0.003602  -0.002743

             13         14         15         16         17         18
          -0.001945   0.000065  -0.000115  -0.002194  -0.001172  -0.004805


 TANGENTIAL LOCAL GRADIENTS IN A.U.

              1          2          3          4          5          6
          -0.000128   0.000375  -0.000297   0.002236   0.000326   0.000238

              7          8          9         10         11         12
           0.000288  -0.002459  -0.003425  -0.003602  -0.002743  -0.001945

             13         14         15         16         17
           0.000065  -0.000115  -0.002194  -0.001172  -0.004805

 COSANG =         0.769421755
 
 RMSQ FORCE :   0.0021260  MAXIMUM :   0.0003000  CONVERGED : NO
 MAX FORCE  :   0.0048050  MAXIMUM :   0.0004500  CONVERGED : NO
 RMSQ FORCE6:   2.2351233  MAXIMUM6:   0.0003000  CONVERGED : NO
 MAX FORCE6 :   2.2339814  MAXIMUM6:   0.0004500  CONVERGED : NO
 RMSQ DR    :   0.0072126  MAXIMUM :   0.0012000  CONVERGED : NO
 MAX DR     :   0.0157394  MAXIMUM :   0.0018000  CONVERGED : NO
 


 HESSIAN EIGENVALUES


                1           2           3           4           5           6
             0.16473     0.37503     1.00000     1.00000     1.00000     1.00000
 


                7           8           9          10          11          12
             1.00000     1.00000     1.00000     1.00000     1.00000     1.00000
 


               13          14          15          16          17
             1.00000     1.00004     1.00036     1.03275     1.12663
 


 LAMBDA FOR LMQA STEP: 0.00

  |TANGENTIAL STEP| =   0.046995  |PARALLEL STEP| =   0.000165


 STEP IN NORMAL COORDINATES

              1          2          3          4          5          6
           0.007536  -0.014332  -0.002278  -0.003329  -0.008391  -0.000995

              7          8          9         10         11         12
          -0.006527  -0.003844   0.012335   0.010378   0.015266   0.012099

             13         14         15         16         17         18
           0.011541   0.003383  -0.003660   0.016427   0.008591   0.025697

 DISPLACEMENT STEP IN ANGSTROM

  NO.  ATOM        X             Y             Z

    1  C        0.002696     -0.005732     -0.000806
    2  C       -0.003226      0.001048      0.000094
    3  H       -0.002537      0.001813      0.005455
    4  H        0.004887      0.009123      0.000347
    5  H        0.000078      0.002221     -0.004408
    6  H        0.008885      0.005822     -0.000370
    7  H        0.003301     -0.005972     -0.004808
    8  H       -0.012784      0.003163      0.006245


 ACTIVE CARTESIAN DISPLACEMENT STEP

              1          2          3          4          5          6
           0.007536  -0.014332  -0.002278  -0.003329  -0.008391  -0.000995

              7          8          9         10         11         12
          -0.006527  -0.003844   0.012335   0.010378   0.015266   0.012099

             13         14         15         16         17         18
           0.011541   0.003383  -0.003660   0.016427   0.008591   0.025697
 
 PREDICTED ENERGY CHANGE: -0.000179413
 
 INTERPOLATION DISTANCE: 6.6905094905
 
 *** SCFTOL TIGHTEN TO 0.250E-07 ***
 
 *** CDFTOL TIGHTEN TO 0.100E-04 ***


 COORDINATES OF OPTIMIZATION STEP 5 IN ANGSTROM

  NO.  ATOM        X              Y              Z        Z-ATOM   MASS   TYPE

    1  C        -0.516356       0.562726       0.032815       6    12.011  QM
    2  C         0.550852      -0.545774      -0.038788       6    12.011  QM
    3  H        -1.097297       0.698094      -0.901280       1     1.008  QM
    4  H        -1.253820       0.459515       0.852684       1     1.008  QM
    5  H         0.556711      -1.140064       0.886597       1     1.008  QM
    6  H         0.409954      -1.223324      -0.891065       1     1.008  QM
    7  H         0.219606       1.412150       0.195216       1     1.008  QM
    8  H         1.601317      -0.051864      -0.120893       1     1.008  QM


 
 NEW SCF-ENERGY CALCULATED IN 10 CYCLES
 

 TOTAL ENERGY    =        -79.691127099

 ENERGY CHANGE =         -0.000240754
 ENERGY RATIO  =          1.341903011
 TRUST RADIUS  =          0.300000000
 
 BFGS DELTA*GAMMA: 0.254E-03
 
 BFGS DELTA*DE2*DELTA: 0.376E-03
 
 *** ENTERING OPTIMIZATION CYCLE: 6 ***
 

 PROJECTED CARTESIAN GRADIENTS IN A.U.

  NO.  ATOM        X             Y             Z

    1  C       -0.008485     -0.009831     -0.000302
    2  C       -0.010918      0.001736      0.000511
    3  H       -0.002139      0.000602     -0.001345
    4  H       -0.002527      0.001337     -0.000101
    5  H        0.000942      0.004657     -0.000819
    6  H        0.000905      0.005181      0.001369
    7  H        0.039053     -0.002688     -0.000516
    8  H        0.030747      0.018856      0.000691


 ACTIVE CARTESIAN GRADIENTS

              1          2          3          4          5          6
          -0.012535  -0.019220  -0.000479  -0.024985  -0.006598   0.000575

              7          8          9         10         11         12
          -0.017128  -0.010194   0.000689  -0.020063  -0.016194   0.000277

             13         14         15         16         17         18
          -0.014923  -0.002968  -0.003366  -0.021581  -0.000302   0.015060


 FULL LOCAL GRADIENT

              1          2          3          4          5          6
          -0.055864  -0.005103   0.000101   0.000310   0.001736   0.000258

              7          8          9         10         11         12
           0.000847   0.000098  -0.000909  -0.002036  -0.003239  -0.003308

             13         14         15         16         17         18
          -0.000349   0.001609  -0.002589   0.000635   0.000711  -0.002335


 TANGENTIAL LOCAL GRADIENTS IN A.U.

              1          2          3          4          5          6
          -0.005103   0.000101   0.000310   0.001736   0.000258   0.000847

              7          8          9         10         11         12
           0.000098  -0.000909  -0.002036  -0.003239  -0.003308  -0.000349

             13         14         15         16         17
           0.001609  -0.002589   0.000635   0.000711  -0.002335

 COSANG =         0.601990843
 
 RMSQ FORCE :   0.0020599  MAXIMUM :   0.0003000  CONVERGED : NO
 MAX FORCE  :   0.0051032  MAXIMUM :   0.0004500  CONVERGED : NO
 RMSQ FORCE6:   0.0052535  MAXIMUM6:   0.0003000  CONVERGED : NO
 MAX FORCE6 :   0.0164673  MAXIMUM6:   0.0004500  CONVERGED : NO
 RMSQ DR    :   0.0110768  MAXIMUM :   0.0012000  CONVERGED : NO
 MAX DR     :   0.0256967  MAXIMUM :   0.0018000  CONVERGED : NO
 


 HESSIAN EIGENVALUES


                1           2           3           4           5           6
             0.10177     0.38626     0.99996     1.00000     1.00000     1.00000
 


                7           8           9          10          11          12
             1.00000     1.00000     1.00000     1.00000     1.00000     1.00000
 


               13          14          15          16          17
             1.00004     1.00026     1.00092     1.04229     1.17649
 


 LAMBDA FOR LMQA STEP: 0.00

  |TANGENTIAL STEP| =   0.031057  |PARALLEL STEP| =   0.000072


 STEP IN NORMAL COORDINATES

              1          2          3          4          5          6
           0.000324  -0.002410  -0.001085  -0.000214  -0.004637  -0.000949

              7          8          9         10         11         12
          -0.005461  -0.002178   0.007569   0.006784   0.012551   0.011128

             13         14         15         16         17         18
           0.007321   0.000771   0.001624   0.008236   0.004651   0.019222

 DISPLACEMENT STEP IN ANGSTROM

  NO.  ATOM        X             Y             Z

    1  C        0.000116     -0.000860     -0.000338
    2  C       -0.000256     -0.000879     -0.000138
    3  H       -0.002386      0.000439      0.003226
    4  H        0.003082      0.005944      0.001295
    5  H       -0.000318     -0.000177     -0.001449
    6  H        0.006379      0.002670     -0.002122
    7  H        0.001948     -0.005695     -0.004070
    8  H       -0.008220      0.002824      0.004763


 ACTIVE CARTESIAN DISPLACEMENT STEP

              1          2          3          4          5          6
           0.000324  -0.002410  -0.001085  -0.000214  -0.004637  -0.000949

              7          8          9         10         11         12
          -0.005461  -0.002178   0.007569   0.006784   0.012551   0.011128

             13         14         15         16         17         18
           0.007321   0.000771   0.001624   0.008236   0.004651   0.019222
 
 PREDICTED ENERGY CHANGE: -0.000070067
 
 INTERPOLATION DISTANCE: 6.6905094905


 COORDINATES OF OPTIMIZATION STEP 6 IN ANGSTROM

  NO.  ATOM        X              Y              Z        Z-ATOM   MASS   TYPE

    1  C        -0.516240       0.561866       0.032477       6    12.011  QM
    2  C         0.550596      -0.546654      -0.038926       6    12.011  QM
    3  H        -1.099683       0.698533      -0.898053       1     1.008  QM
    4  H        -1.250739       0.465458       0.853979       1     1.008  QM
    5  H         0.556393      -1.140241       0.885147       1     1.008  QM
    6  H         0.416333      -1.220655      -0.893187       1     1.008  QM
    7  H         0.221554       1.406456       0.191146       1     1.008  QM
    8  H         1.593097      -0.049040      -0.116130       1     1.008  QM


 
 NEW SCF-ENERGY CALCULATED IN 11 CYCLES
 

 TOTAL ENERGY    =        -79.691234433

 ENERGY CHANGE =         -0.000107334
 ENERGY RATIO  =          1.531876194
 TRUST RADIUS  =          0.300000000
 
 BFGS DELTA*GAMMA: 0.729E-04
 
 BFGS DELTA*DE2*DELTA: 0.148E-03
 
 *** ENTERING OPTIMIZATION CYCLE: 7 ***
 

 PROJECTED CARTESIAN GRADIENTS IN A.U.

  NO.  ATOM        X             Y             Z

    1  C       -0.008716     -0.009242     -0.000278
    2  C       -0.009832      0.001266      0.000342
    3  H       -0.001925      0.000713     -0.000413
    4  H       -0.002182      0.001764     -0.000749
    5  H        0.000902      0.005362     -0.001401
    6  H        0.001089      0.005773      0.001991
    7  H        0.038235     -0.004291     -0.000697
    8  H        0.027907      0.018213      0.001049


 ACTIVE CARTESIAN GRADIENTS

              1          2          3          4          5          6
          -0.012878  -0.018428  -0.000458  -0.023372  -0.006686   0.000297

              7          8          9         10         11         12
          -0.016332  -0.009911   0.001685  -0.018856  -0.015361  -0.000097

             13         14         15         16         17         18
          -0.013855  -0.001810  -0.003893  -0.019819   0.000959   0.016585


 FULL LOCAL GRADIENT

              1          2          3          4          5          6
          -0.053559  -0.004312   0.000106   0.001151   0.001274  -0.000015

              7          8          9         10         11         12
           0.000888  -0.000043   0.000209  -0.001505  -0.002865  -0.003433

             13         14         15         16         17         18
           0.000113   0.002553  -0.003141   0.001311   0.001953   0.000180


 TANGENTIAL LOCAL GRADIENTS IN A.U.

              1          2          3          4          5          6
          -0.004312   0.000106   0.001151   0.001274  -0.000015   0.000888

              7          8          9         10         11         12
          -0.000043   0.000209  -0.001505  -0.002865  -0.003433   0.000113

             13         14         15         16         17
           0.002553  -0.003141   0.001311   0.001953   0.000180

 COSANG =         0.906546336
 
 RMSQ FORCE :   0.0019793  MAXIMUM :   0.0003000  CONVERGED : NO
 MAX FORCE  :   0.0043120  MAXIMUM :   0.0004500  CONVERGED : NO
 RMSQ FORCE6:   0.0034013  MAXIMUM6:   0.0003000  CONVERGED : NO
 MAX FORCE6 :   0.0112607  MAXIMUM6:   0.0004500  CONVERGED : NO
 RMSQ DR    :   0.0073202  MAXIMUM :   0.0012000  CONVERGED : NO
 MAX DR     :   0.0192223  MAXIMUM :   0.0018000  CONVERGED : NO
 


 HESSIAN EIGENVALUES


                1           2           3           4           5           6
             0.06762     0.39121     0.80089     1.00000     1.00000     1.00000
 


                7           8           9          10          11          12
             1.00000     1.00000     1.00000     1.00000     1.00000     1.00001
 


               13          14          15          16          17
             1.00004     1.00027     1.00041     1.00531     1.11279
 


 LAMBDA FOR LMQA STEP: 0.00

  |TANGENTIAL STEP| =   0.037331  |PARALLEL STEP| =   0.000104


 STEP IN NORMAL COORDINATES

              1          2          3          4          5          6
          -0.001863   0.001699  -0.001380  -0.001851  -0.007108  -0.000829

              7          8          9         10         11         12
          -0.007342  -0.002610   0.007686   0.009405   0.017563   0.016772

             13         14         15         16         17         18
           0.008047  -0.003160   0.005990   0.007128   0.001764   0.019187

 DISPLACEMENT STEP IN ANGSTROM

  NO.  ATOM        X             Y             Z

    1  C       -0.000667      0.000786     -0.000390
    2  C       -0.000082     -0.002548     -0.000111
    3  H       -0.003139     -0.000003      0.003225
    4  H        0.004564      0.007251      0.002847
    5  H       -0.000354     -0.002314     -0.000198
    6  H        0.008725      0.001990     -0.004791
    7  H        0.000715     -0.005137     -0.005328
    8  H       -0.007924      0.004297      0.005971


 ACTIVE CARTESIAN DISPLACEMENT STEP

              1          2          3          4          5          6
          -0.001863   0.001699  -0.001380  -0.001851  -0.007108  -0.000829

              7          8          9         10         11         12
          -0.007342  -0.002610   0.007686   0.009405   0.017563   0.016772

             13         14         15         16         17         18
           0.008047  -0.003160   0.005990   0.007128   0.001764   0.019187
 
 PREDICTED ENERGY CHANGE: -0.000075600
 
 INTERPOLATION DISTANCE: 6.6905094905


 COORDINATES OF OPTIMIZATION STEP 7 IN ANGSTROM

  NO.  ATOM        X              Y              Z        Z-ATOM   MASS   TYPE

    1  C        -0.516908       0.562652       0.032088       6    12.011  QM
    2  C         0.550514      -0.549202      -0.039037       6    12.011  QM
    3  H        -1.102822       0.698530      -0.894828       1     1.008  QM
    4  H        -1.246175       0.472709       0.856826       1     1.008  QM
    5  H         0.556040      -1.142555       0.884949       1     1.008  QM
    6  H         0.425058      -1.218665      -0.897978       1     1.008  QM
    7  H         0.222269       1.401318       0.185818       1     1.008  QM
    8  H         1.585173      -0.044742      -0.110159       1     1.008  QM


 
 NEW SCF-ENERGY CALCULATED IN 11 CYCLES
 

 TOTAL ENERGY    =        -79.691350220

 ENERGY CHANGE =         -0.000115787
 ENERGY RATIO  =          1.531584183
 TRUST RADIUS  =          0.300000000
 
 BFGS DELTA*GAMMA: 0.814E-04
 
 BFGS DELTA*DE2*DELTA: 0.162E-03
 
 *** ENTERING OPTIMIZATION CYCLE: 8 ***
 

 PROJECTED CARTESIAN GRADIENTS IN A.U.

  NO.  ATOM        X             Y             Z

    1  C       -0.009633     -0.007267     -0.000193
    2  C       -0.008212     -0.000180      0.000097
    3  H       -0.001535      0.000579      0.000549
    4  H       -0.001637      0.001924     -0.001362
    5  H        0.001062      0.005631     -0.001177
    6  H        0.001447      0.005790      0.001860
    7  H        0.036780     -0.006292     -0.000875
    8  H        0.025483      0.018075      0.001335


 ACTIVE CARTESIAN GRADIENTS

              1          2          3          4          5          6
          -0.014241  -0.015830  -0.000382  -0.021802  -0.007033  -0.000041

              7          8          9         10         11         12
          -0.015292  -0.009323   0.002696  -0.017356  -0.014017  -0.000423

             13         14         15         16         17         18
          -0.013087  -0.000853  -0.003451  -0.018750   0.001783   0.018051


 FULL LOCAL GRADIENT

              1          2          3          4          5          6
          -0.051091  -0.001476   0.000149   0.001560   0.000471  -0.000345

              7          8          9         10         11         12
           0.001026   0.000026   0.001352  -0.000853  -0.002108  -0.003432

             13         14         15         16         17         18
           0.000109   0.003222  -0.002700   0.001148   0.002730   0.002666


 TANGENTIAL LOCAL GRADIENTS IN A.U.

              1          2          3          4          5          6
          -0.001476   0.000149   0.001560   0.000471  -0.000345   0.001026

              7          8          9         10         11         12
           0.000026   0.001352  -0.000853  -0.002108  -0.003432   0.000109

             13         14         15         16         17
           0.003222  -0.002700   0.001148   0.002730   0.002666

 COSANG =         0.851841357
 
 RMSQ FORCE :   0.0018529  MAXIMUM :   0.0003000  CONVERGED : NO
 MAX FORCE  :   0.0034318  MAXIMUM :   0.0004500  CONVERGED : NO
 RMSQ FORCE6:   0.0015881  MAXIMUM6:   0.0003000  CONVERGED : NO
 MAX FORCE6 :   0.0050196  MAXIMUM6:   0.0004500  CONVERGED : NO
 RMSQ DR    :   0.0087990  MAXIMUM :   0.0012000  CONVERGED : NO
 MAX DR     :   0.0191870  MAXIMUM :   0.0018000  CONVERGED : NO
 


 HESSIAN EIGENVALUES


                1           2           3           4           5           6
             0.04694     0.41658     0.49125     1.00000     1.00000     1.00000
 


                7           8           9          10          11          12
             1.00000     1.00000     1.00000     1.00000     1.00000     1.00002
 


               13          14          15          16          17
             1.00016     1.00029     1.00050     1.01305     1.21367
 


 LAMBDA FOR LMQA STEP: 0.00

  |TANGENTIAL STEP| =   0.043952  |PARALLEL STEP| =   0.000144


 STEP IN NORMAL COORDINATES

              1          2          3          4          5          6
          -0.002439   0.003898  -0.001911  -0.005169  -0.010317  -0.000208

              7          8          9         10         11         12
          -0.009263  -0.003483   0.006406   0.012122   0.021800   0.022805

             13         14         15         16         17         18
           0.008332  -0.009255   0.010104   0.005508  -0.003181   0.013962

 DISPLACEMENT STEP IN ANGSTROM

  NO.  ATOM        X             Y             Z

    1  C       -0.000873      0.001602     -0.000532
    2  C       -0.000817     -0.003868      0.000105
    3  H       -0.003779     -0.000378      0.002634
    4  H        0.006360      0.008459      0.004824
    5  H       -0.000378     -0.004992      0.001044
    6  H        0.011036      0.001164     -0.007596
    7  H       -0.001323     -0.001890     -0.006264
    8  H       -0.006081      0.005461      0.006834


 ACTIVE CARTESIAN DISPLACEMENT STEP

              1          2          3          4          5          6
          -0.002439   0.003898  -0.001911  -0.005169  -0.010317  -0.000208

              7          8          9         10         11         12
          -0.009263  -0.003483   0.006406   0.012122   0.021800   0.022805

             13         14         15         16         17         18
           0.008332  -0.009255   0.010104   0.005508  -0.003181   0.013962
 
 PREDICTED ENERGY CHANGE: -0.000080216
 
 INTERPOLATION DISTANCE: 6.6905094905


 COORDINATES OF OPTIMIZATION STEP 8 IN ANGSTROM

  NO.  ATOM        X              Y              Z        Z-ATOM   MASS   TYPE

    1  C        -0.517781       0.564253       0.031555       6    12.011  QM
    2  C         0.549696      -0.553070      -0.038932       6    12.011  QM
    3  H        -1.106600       0.698152      -0.892194       1     1.008  QM
    4  H        -1.239814       0.481168       0.861650       1     1.008  QM
    5  H         0.555662      -1.147547       0.885994       1     1.008  QM
    6  H         0.436094      -1.217502      -0.905574       1     1.008  QM
    7  H         0.220946       1.399428       0.179554       1     1.008  QM
    8  H         1.579092      -0.039281      -0.103326       1     1.008  QM


 
 NEW SCF-ENERGY CALCULATED IN 12 CYCLES
 

 TOTAL ENERGY    =        -79.691474743

 ENERGY CHANGE =         -0.000124523
 ENERGY RATIO  =          1.552358278
 TRUST RADIUS  =          0.300000000
 
 BFGS DELTA*GAMMA: 0.870E-04
 
 BFGS DELTA*DE2*DELTA: 0.176E-03
 
 *** ENTERING OPTIMIZATION CYCLE: 9 ***
 

 PROJECTED CARTESIAN GRADIENTS IN A.U.

  NO.  ATOM        X             Y             Z

    1  C       -0.010421     -0.005139     -0.000134
    2  C       -0.007301     -0.001818     -0.000051
    3  H       -0.001098      0.000416      0.001138
    4  H       -0.000956      0.001911     -0.001658
    5  H        0.001564      0.005382     -0.000045
    6  H        0.002114      0.005121      0.000674
    7  H        0.035091     -0.007658     -0.000885
    8  H        0.024462      0.018843      0.001415


 ACTIVE CARTESIAN GRADIENTS

              1          2          3          4          5          6
          -0.015419  -0.012932  -0.000353  -0.021444  -0.007722  -0.000219

              7          8          9         10         11         12
          -0.014420  -0.008541   0.003299  -0.016047  -0.012440  -0.000547

             13         14         15         16         17         18
          -0.012963  -0.000558  -0.001943  -0.018785   0.001439   0.018827


 FULL LOCAL GRADIENT

              1          2          3          4          5          6
          -0.049550   0.001460   0.000134   0.000887  -0.000517  -0.000517

              7          8          9         10         11         12
           0.001361   0.000474   0.002047  -0.000089  -0.000923  -0.003239

             13         14         15         16         17         18
          -0.000338   0.003261  -0.001154   0.000292   0.002325   0.004077


 TANGENTIAL LOCAL GRADIENTS IN A.U.

              1          2          3          4          5          6
           0.001460   0.000134   0.000887  -0.000517  -0.000517   0.001361

              7          8          9         10         11         12
           0.000474   0.002047  -0.000089  -0.000923  -0.003239  -0.000338

             13         14         15         16         17
           0.003261  -0.001154   0.000292   0.002325   0.004077

 COSANG =         0.838582213
 
 RMSQ FORCE :   0.0018033  MAXIMUM :   0.0003000  CONVERGED : NO
 MAX FORCE  :   0.0040770  MAXIMUM :   0.0004500  CONVERGED : NO
 RMSQ FORCE6:   0.0006839  MAXIMUM6:   0.0003000  CONVERGED : NO
 MAX FORCE6 :   0.0014541  MAXIMUM6:   0.0004500  CONVERGED : NO
 RMSQ DR    :   0.0103595  MAXIMUM :   0.0012000  CONVERGED : NO
 MAX DR     :   0.0228047  MAXIMUM :   0.0018000  CONVERGED : NO
 


 HESSIAN EIGENVALUES


                1           2           3           4           5           6
             0.03496     0.29461     0.43538     0.99999     1.00000     1.00000
 


                7           8           9          10          11          12
             1.00000     1.00000     1.00000     1.00000     1.00001     1.00003
 


               13          14          15          16          17
             1.00024     1.00041     1.00088     1.03544     1.24883
 


 LAMBDA FOR LMQA STEP: 0.00

  |TANGENTIAL STEP| =   0.046714  |PARALLEL STEP| =   0.000163


 STEP IN NORMAL COORDINATES

              1          2          3          4          5          6
          -0.001942   0.003736  -0.002209  -0.007460  -0.011474   0.000657

              7          8          9         10         11         12
          -0.010464  -0.004680   0.003181   0.012514   0.021751   0.026282

             13         14         15         16         17         18
           0.007532  -0.015216   0.011502   0.003323  -0.007880   0.004026

 DISPLACEMENT STEP IN ANGSTROM

  NO.  ATOM        X             Y             Z

    1  C       -0.000695      0.001492     -0.000625
    2  C       -0.001589     -0.004066      0.000385
    3  H       -0.004122     -0.000759      0.001187
    4  H        0.007110      0.008429      0.006564
    5  H       -0.000739     -0.007298      0.001630
    6  H        0.011472      0.000398     -0.008904
    7  H       -0.003142      0.003038     -0.006358
    8  H       -0.002695      0.005076      0.006712


 ACTIVE CARTESIAN DISPLACEMENT STEP

              1          2          3          4          5          6
          -0.001942   0.003736  -0.002209  -0.007460  -0.011474   0.000657

              7          8          9         10         11         12
          -0.010464  -0.004680   0.003181   0.012514   0.021751   0.026282

             13         14         15         16         17         18
           0.007532  -0.015216   0.011502   0.003323  -0.007880   0.004026
 
 PREDICTED ENERGY CHANGE: -0.000077073
 
 INTERPOLATION DISTANCE: 6.6905094905


 COORDINATES OF OPTIMIZATION STEP 9 IN ANGSTROM

  NO.  ATOM        X              Y              Z        Z-ATOM   MASS   TYPE

    1  C        -0.518476       0.565745       0.030930       6    12.011  QM
    2  C         0.548107      -0.557136      -0.038547       6    12.011  QM
    3  H        -1.110722       0.697393      -0.891007       1     1.008  QM
    4  H        -1.232705       0.489597       0.868214       1     1.008  QM
    5  H         0.554924      -1.154845       0.887624       1     1.008  QM
    6  H         0.447566      -1.217103      -0.914478       1     1.008  QM
    7  H         0.217804       1.402466       0.173196       1     1.008  QM
    8  H         1.576397      -0.034205      -0.096614       1     1.008  QM


 
 NEW SCF-ENERGY CALCULATED IN 11 CYCLES
 

 TOTAL ENERGY    =        -79.691587310

 ENERGY CHANGE =         -0.000112567
 ENERGY RATIO  =          1.460511438
 TRUST RADIUS  =          0.300000000
 
 BFGS DELTA*GAMMA: 0.101E-03
 
 BFGS DELTA*DE2*DELTA: 0.172E-03
 
 *** ENTERING OPTIMIZATION CYCLE: 10 ***
 

 PROJECTED CARTESIAN GRADIENTS IN A.U.

  NO.  ATOM        X             Y             Z

    1  C       -0.010561     -0.004044     -0.000151
    2  C       -0.007690     -0.002822     -0.000024
    3  H       -0.000855      0.000458      0.000889
    4  H       -0.000441      0.001867     -0.001287
    5  H        0.002277      0.004635      0.001744
    6  H        0.002964      0.003909     -0.001357
    7  H        0.033918     -0.007495     -0.000643
    8  H        0.025141      0.020327      0.001260


 ACTIVE CARTESIAN GRADIENTS

              1          2          3          4          5          6
          -0.015638  -0.011313  -0.000413  -0.022572  -0.008557  -0.000159

              7          8          9         10         11         12
          -0.014168  -0.007813   0.002979  -0.015565  -0.011197  -0.000295

             13         14         15         16         17         18
          -0.013504  -0.001226   0.000240  -0.019720  -0.000380   0.018569


 FULL LOCAL GRADIENT

              1          2          3          4          5          6
          -0.049622   0.002804   0.000034  -0.000632  -0.001355  -0.000456

              7          8          9         10         11         12
           0.001724   0.001226   0.001746   0.000478   0.000378  -0.002764

             13         14         15         16         17         18
          -0.000951   0.002457   0.001106  -0.000656   0.000452   0.003815


 TANGENTIAL LOCAL GRADIENTS IN A.U.

              1          2          3          4          5          6
           0.002804   0.000034  -0.000632  -0.001355  -0.000456   0.001724

              7          8          9         10         11         12
           0.001226   0.001746   0.000478   0.000378  -0.002764  -0.000951

             13         14         15         16         17
           0.002457   0.001106  -0.000656   0.000452   0.003815

 COSANG =         0.824688286
 
 RMSQ FORCE :   0.0017012  MAXIMUM :   0.0003000  CONVERGED : NO
 MAX FORCE  :   0.0038149  MAXIMUM :   0.0004500  CONVERGED : NO
 RMSQ FORCE6:   0.0002898  MAXIMUM6:   0.0003000  CONVERGED :YES
 MAX FORCE6 :   0.0007878  MAXIMUM6:   0.0004500  CONVERGED : NO
 RMSQ DR    :   0.0110106  MAXIMUM :   0.0012000  CONVERGED : NO
 MAX DR     :   0.0262817  MAXIMUM :   0.0018000  CONVERGED : NO
 


 HESSIAN EIGENVALUES


                1           2           3           4           5           6
             0.03106     0.20060     0.43756     0.99974     1.00000     1.00000
 


                7           8           9          10          11          12
             1.00000     1.00000     1.00000     1.00000     1.00002     1.00003
 


               13          14          15          16          17
             1.00035     1.00054     1.00205     1.07703     1.15210
 


 LAMBDA FOR LMQA STEP: 0.00

  |TANGENTIAL STEP| =   0.028199  |PARALLEL STEP| =   0.000059


 STEP IN NORMAL COORDINATES

              1          2          3          4          5          6
          -0.000612   0.000829  -0.001227  -0.004106  -0.005214   0.001083

              7          8          9         10         11         12
          -0.006864  -0.004235  -0.001388   0.005750   0.009532   0.016538

             13         14         15         16         17         18
           0.003426  -0.012620   0.005014   0.000286  -0.006304  -0.006857

 DISPLACEMENT STEP IN ANGSTROM

  NO.  ATOM        X             Y             Z

    1  C       -0.000219      0.000351     -0.000357
    2  C       -0.001030     -0.001641      0.000426
    3  H       -0.002707     -0.000932     -0.000794
    4  H        0.003773      0.004054      0.004942
    5  H       -0.001250     -0.005628      0.000495
    6  H        0.005562      0.000026     -0.004740
    7  H       -0.002656      0.005678     -0.003551
    8  H        0.001587      0.001254      0.003410


 ACTIVE CARTESIAN DISPLACEMENT STEP

              1          2          3          4          5          6
          -0.000612   0.000829  -0.001227  -0.004106  -0.005214   0.001083

              7          8          9         10         11         12
          -0.006864  -0.004235  -0.001388   0.005750   0.009532   0.016538

             13         14         15         16         17         18
           0.003426  -0.012620   0.005014   0.000286  -0.006304  -0.006857
 
 PREDICTED ENERGY CHANGE: -0.000047041
 
 INTERPOLATION DISTANCE: 6.6905094905


 COORDINATES OF OPTIMIZATION STEP 10 IN ANGSTROM

  NO.  ATOM        X              Y              Z        Z-ATOM   MASS   TYPE

    1  C        -0.518694       0.566096       0.030573       6    12.011  QM
    2  C         0.547077      -0.558777      -0.038121       6    12.011  QM
    3  H        -1.113429       0.696461      -0.891802       1     1.008  QM
    4  H        -1.228932       0.493651       0.873156       1     1.008  QM
    5  H         0.553674      -1.160473       0.888118       1     1.008  QM
    6  H         0.453129      -1.217077      -0.919218       1     1.008  QM
    7  H         0.215148       1.408144       0.169645       1     1.008  QM
    8  H         1.577984      -0.032951      -0.093204       1     1.008  QM


 
 NEW SCF-ENERGY CALCULATED IN 12 CYCLES
 

 TOTAL ENERGY    =        -79.691657489

 ENERGY CHANGE =         -0.000070179
 ENERGY RATIO  =          1.491850207
 TRUST RADIUS  =          0.300000000
 
 BFGS DELTA*GAMMA: 0.539E-04
 
 BFGS DELTA*DE2*DELTA: 0.100E-03
 
 *** ENTERING OPTIMIZATION CYCLE: 11 ***
 

 PROJECTED CARTESIAN GRADIENTS IN A.U.

  NO.  ATOM        X             Y             Z

    1  C       -0.010100     -0.004620     -0.000203
    2  C       -0.008740     -0.002590      0.000070
    3  H       -0.001038      0.000755     -0.000103
    4  H       -0.000509      0.001915     -0.000402
    5  H        0.002639      0.003909      0.002954
    6  H        0.003405      0.003022     -0.002696
    7  H        0.034037     -0.005980     -0.000333
    8  H        0.026502      0.021269      0.001037


 ACTIVE CARTESIAN GRADIENTS

              1          2          3          4          5          6
          -0.014956  -0.011972  -0.000477  -0.023895  -0.008935  -0.000039

              7          8          9         10         11         12
          -0.014678  -0.007580   0.001854  -0.016200  -0.011073   0.000201

             13         14         15         16         17         18
          -0.014108  -0.002352   0.001528  -0.020459  -0.002322   0.017635


 FULL LOCAL GRADIENT

              1          2          3          4          5          6
          -0.050823   0.001863  -0.000039  -0.001551  -0.001527  -0.000338

              7          8          9         10         11         12
           0.001721   0.001733   0.000572   0.000391   0.000919  -0.002216

             13         14         15         16         17         18
          -0.001156   0.001354   0.002461  -0.000769  -0.001509   0.002402


 TANGENTIAL LOCAL GRADIENTS IN A.U.

              1          2          3          4          5          6
           0.001863  -0.000039  -0.001551  -0.001527  -0.000338   0.001721

              7          8          9         10         11         12
           0.001733   0.000572   0.000391   0.000919  -0.002216  -0.001156

             13         14         15         16         17
           0.001354   0.002461  -0.000769  -0.001509   0.002402

 COSANG =         0.858564618
 
 RMSQ FORCE :   0.0015027  MAXIMUM :   0.0003000  CONVERGED : NO
 MAX FORCE  :   0.0024609  MAXIMUM :   0.0004500  CONVERGED : NO
 RMSQ FORCE6:   0.0003975  MAXIMUM6:   0.0003000  CONVERGED : NO
 MAX FORCE6 :   0.0017774  MAXIMUM6:   0.0004500  CONVERGED : NO
 RMSQ DR    :   0.0066465  MAXIMUM :   0.0012000  CONVERGED : NO
 MAX DR     :   0.0165378  MAXIMUM :   0.0018000  CONVERGED : NO
 


 HESSIAN EIGENVALUES


                1           2           3           4           5           6
             0.02910     0.14416     0.43749     0.82076     0.99999     1.00000
 


                7           8           9          10          11          12
             1.00000     1.00000     1.00000     1.00000     1.00002     1.00003
 


               13          14          15          16          17
             1.00037     1.00094     1.00126     1.00794     1.19621
 


 LAMBDA FOR LMQA STEP: 0.00

  |TANGENTIAL STEP| =   0.024024  |PARALLEL STEP| =   0.000043


 STEP IN NORMAL COORDINATES

              1          2          3          4          5          6
          -0.000265  -0.001130  -0.000770  -0.001072  -0.001118   0.001370

              7          8          9         10         11         12
          -0.006623  -0.005543  -0.002474   0.002803   0.004143   0.014328

             13         14         15         16         17         18
           0.002773  -0.011534   0.000102  -0.000396  -0.002929  -0.010509

 DISPLACEMENT STEP IN ANGSTROM

  NO.  ATOM        X             Y             Z

    1  C       -0.000095     -0.000358     -0.000233
    2  C       -0.000322     -0.000118      0.000472
    3  H       -0.002770     -0.001445     -0.001354
    4  H        0.002278      0.002535      0.004553
    5  H       -0.002253     -0.005090     -0.001215
    6  H        0.003033      0.000737     -0.002268
    7  H       -0.001880      0.006133     -0.003254
    8  H        0.003032     -0.001229      0.002712


 ACTIVE CARTESIAN DISPLACEMENT STEP

              1          2          3          4          5          6
          -0.000265  -0.001130  -0.000770  -0.001072  -0.001118   0.001370

              7          8          9         10         11         12
          -0.006623  -0.005543  -0.002474   0.002803   0.004143   0.014328

             13         14         15         16         17         18
           0.002773  -0.011534   0.000102  -0.000396  -0.002929  -0.010509
 
 PREDICTED ENERGY CHANGE: -0.000040177
 
 INTERPOLATION DISTANCE: 6.6905094905


 COORDINATES OF OPTIMIZATION STEP 11 IN ANGSTROM

  NO.  ATOM        X              Y              Z        Z-ATOM   MASS   TYPE

    1  C        -0.518789       0.565739       0.030340       6    12.011  QM
    2  C         0.546755      -0.558895      -0.037649       6    12.011  QM
    3  H        -1.116200       0.695016      -0.893155       1     1.008  QM
    4  H        -1.226654       0.496187       0.877709       1     1.008  QM
    5  H         0.551421      -1.165563       0.886903       1     1.008  QM
    6  H         0.456161      -1.216340      -0.921486       1     1.008  QM
    7  H         0.213268       1.414277       0.166391       1     1.008  QM
    8  H         1.581016      -0.034179      -0.090491       1     1.008  QM


 
 NEW SCF-ENERGY CALCULATED IN 11 CYCLES
 

 TOTAL ENERGY    =        -79.691718378

 ENERGY CHANGE =         -0.000060889
 ENERGY RATIO  =          1.515520246
 TRUST RADIUS  =          0.300000000
 
 BFGS DELTA*GAMMA: 0.430E-04
 
 BFGS DELTA*DE2*DELTA: 0.849E-04
 
 *** ENTERING OPTIMIZATION CYCLE: 12 ***
 

 PROJECTED CARTESIAN GRADIENTS IN A.U.

  NO.  ATOM        X             Y             Z

    1  C       -0.009473     -0.005925     -0.000259
    2  C       -0.009696     -0.001793      0.000160
    3  H       -0.001470      0.001218     -0.001392
    4  H       -0.000962      0.002067      0.000735
    5  H        0.002686      0.003361      0.003512
    6  H        0.003537      0.002501     -0.003288
    7  H        0.034783     -0.004050     -0.000049
    8  H        0.027598      0.021544      0.000825


 ACTIVE CARTESIAN GRADIENTS

              1          2          3          4          5          6
          -0.014023  -0.013673  -0.000529  -0.024696  -0.008989   0.000053

              7          8          9         10         11         12
          -0.015470  -0.007596   0.000397  -0.017331  -0.011510   0.000819

             13         14         15         16         17         18
          -0.014478  -0.003446   0.001948  -0.020636  -0.003880   0.016589


 FULL LOCAL GRADIENT

              1          2          3          4          5          6
          -0.052074  -0.000011  -0.000085  -0.001692  -0.001364  -0.000244

              7          8          9         10         11         12
           0.001411   0.001994  -0.000947  -0.000130   0.000975  -0.001582

             13         14         15         16         17         18
          -0.001003   0.000315   0.002919  -0.000218  -0.003062   0.000823


 TANGENTIAL LOCAL GRADIENTS IN A.U.

              1          2          3          4          5          6
          -0.000011  -0.000085  -0.001692  -0.001364  -0.000244   0.001411

              7          8          9         10         11         12
           0.001994  -0.000947  -0.000130   0.000975  -0.001582  -0.001003

             13         14         15         16         17
           0.000315   0.002919  -0.000218  -0.003062   0.000823

 COSANG =         0.820204806
 
 RMSQ FORCE :   0.0014317  MAXIMUM :   0.0003000  CONVERGED : NO
 MAX FORCE  :   0.0030616  MAXIMUM :   0.0004500  CONVERGED : NO
 RMSQ FORCE6:   0.0003723  MAXIMUM6:   0.0003000  CONVERGED : NO
 MAX FORCE6 :   0.0008556  MAXIMUM6:   0.0004500  CONVERGED : NO
 RMSQ DR    :   0.0056625  MAXIMUM :   0.0012000  CONVERGED : NO
 MAX DR     :   0.0143278  MAXIMUM :   0.0018000  CONVERGED : NO
 


 HESSIAN EIGENVALUES


                1           2           3           4           5           6
             0.02519     0.11243     0.44269     0.53742     0.99998     1.00000
 


                7           8           9          10          11          12
             1.00000     1.00000     1.00000     1.00000     1.00002     1.00007
 


               13          14          15          16          17
             1.00042     1.00095     1.00126     1.02076     1.33906
 


 LAMBDA FOR LMQA STEP: 0.00

  |TANGENTIAL STEP| =   0.031151  |PARALLEL STEP| =   0.000073


 STEP IN NORMAL COORDINATES

              1          2          3          4          5          6
          -0.000731  -0.002214  -0.000815   0.001182   0.001197   0.001825

              7          8          9         10         11         12
          -0.009970  -0.009256  -0.000726   0.003632   0.004746   0.020163

             13         14         15         16         17         18
           0.005158  -0.013441  -0.003414   0.000015   0.001607  -0.010429

 DISPLACEMENT STEP IN ANGSTROM

  NO.  ATOM        X             Y             Z

    1  C       -0.000261     -0.000678     -0.000249
    2  C        0.000365      0.000657      0.000609
    3  H       -0.004365     -0.002617     -0.000813
    4  H        0.002720      0.003558      0.005659
    5  H       -0.004006     -0.006267     -0.003577
    6  H        0.003599      0.002474     -0.001524
    7  H       -0.001297      0.005737     -0.005498
    8  H        0.002990     -0.002814      0.004513


 ACTIVE CARTESIAN DISPLACEMENT STEP

              1          2          3          4          5          6
          -0.000731  -0.002214  -0.000815   0.001182   0.001197   0.001825

              7          8          9         10         11         12
          -0.009970  -0.009256  -0.000726   0.003632   0.004746   0.020163

             13         14         15         16         17         18
           0.005158  -0.013441  -0.003414   0.000015   0.001607  -0.010429
 
 PREDICTED ENERGY CHANGE: -0.000043281
 
 INTERPOLATION DISTANCE: 6.6905094905


 COORDINATES OF OPTIMIZATION STEP 12 IN ANGSTROM

  NO.  ATOM        X              Y              Z        Z-ATOM   MASS   TYPE

    1  C        -0.519050       0.565061       0.030090       6    12.011  QM
    2  C         0.547120      -0.558238      -0.037040       6    12.011  QM
    3  H        -1.120565       0.692399      -0.893968       1     1.008  QM
    4  H        -1.223934       0.499745       0.883368       1     1.008  QM
    5  H         0.547415      -1.171830       0.883325       1     1.008  QM
    6  H         0.459760      -1.213866      -0.923010       1     1.008  QM
    7  H         0.211971       1.420014       0.160893       1     1.008  QM
    8  H         1.584006      -0.036994      -0.085978       1     1.008  QM


 
 NEW SCF-ENERGY CALCULATED IN 12 CYCLES
 

 TOTAL ENERGY    =        -79.691787835

 ENERGY CHANGE =         -0.000069457
 ENERGY RATIO  =          1.604804217
 TRUST RADIUS  =          0.300000000
 
 BFGS DELTA*GAMMA: 0.412E-04
 
 BFGS DELTA*DE2*DELTA: 0.939E-04
 
 *** ENTERING OPTIMIZATION CYCLE: 13 ***
 

 PROJECTED CARTESIAN GRADIENTS IN A.U.

  NO.  ATOM        X             Y             Z

    1  C       -0.008862     -0.007415     -0.000323
    2  C       -0.010282     -0.000812      0.000210
    3  H       -0.002035      0.001804     -0.002745
    4  H       -0.001678      0.002326      0.002053
    5  H        0.002515      0.003007      0.003483
    6  H        0.003521      0.002258     -0.003233
    7  H        0.035686     -0.002204      0.000184
    8  H        0.028076      0.021210      0.000651


 ACTIVE CARTESIAN GRADIENTS

              1          2          3          4          5          6
          -0.013111  -0.015670  -0.000593  -0.024788  -0.008822   0.000066

              7          8          9         10         11         12
          -0.016273  -0.007647  -0.001165  -0.018641  -0.012087   0.001537

             13         14         15         16         17         18
          -0.014547  -0.004305   0.001619  -0.020171  -0.004918   0.015664


 FULL LOCAL GRADIENT

              1          2          3          4          5          6
          -0.052861  -0.002086  -0.000137  -0.001180  -0.001060  -0.000221

              7          8          9         10         11         12
           0.000863   0.002096  -0.002545  -0.000950   0.000834  -0.000783

             13         14         15         16         17         18
          -0.000598  -0.000533   0.002594   0.000806  -0.004068  -0.000484


 TANGENTIAL LOCAL GRADIENTS IN A.U.

              1          2          3          4          5          6
          -0.002086  -0.000137  -0.001180  -0.001060  -0.000221   0.000863

              7          8          9         10         11         12
           0.002096  -0.002545  -0.000950   0.000834  -0.000783  -0.000598

             13         14         15         16         17
          -0.000533   0.002594   0.000806  -0.004068  -0.000484

 COSANG =         0.838112485
 
 RMSQ FORCE :   0.0016371  MAXIMUM :   0.0003000  CONVERGED : NO
 MAX FORCE  :   0.0040680  MAXIMUM :   0.0004500  CONVERGED : NO
 RMSQ FORCE6:   0.0001665  MAXIMUM6:   0.0003000  CONVERGED :YES
 MAX FORCE6 :   0.0009016  MAXIMUM6:   0.0004500  CONVERGED : NO
 RMSQ DR    :   0.0073424  MAXIMUM :   0.0012000  CONVERGED : NO
 MAX DR     :   0.0201631  MAXIMUM :   0.0018000  CONVERGED : NO
 


 HESSIAN EIGENVALUES


                1           2           3           4           5           6
             0.01778     0.09179     0.36114     0.45000     0.99996     1.00000
 


                7           8           9          10          11          12
             1.00000     1.00000     1.00000     1.00000     1.00002     1.00014
 


               13          14          15          16          17
             1.00055     1.00096     1.00207     1.03934     1.46269
 


 LAMBDA FOR LMQA STEP: 0.00

  |TANGENTIAL STEP| =   0.057203  |PARALLEL STEP| =   0.000245


 STEP IN NORMAL COORDINATES

              1          2          3          4          5          6
          -0.002374  -0.002875  -0.001308   0.003516   0.003497   0.003144

              7          8          9         10         11         12
          -0.019201  -0.018457   0.003965   0.008720   0.010616   0.038166

             13         14         15         16         17         18
           0.011345  -0.021539  -0.007529   0.000256   0.009006  -0.011009

 DISPLACEMENT STEP IN ANGSTROM

  NO.  ATOM        X             Y             Z

    1  C       -0.000849     -0.000723     -0.000389
    2  C        0.001332      0.001226      0.001027
    3  H       -0.008515     -0.005574      0.000681
    4  H        0.005528      0.007310      0.009246
    5  H       -0.007890     -0.010665     -0.007941
    6  H        0.007218      0.006144     -0.002281
    7  H       -0.001178      0.005995     -0.011662
    8  H        0.003171     -0.004942      0.009755


 ACTIVE CARTESIAN DISPLACEMENT STEP

              1          2          3          4          5          6
          -0.002374  -0.002875  -0.001308   0.003516   0.003497   0.003144

              7          8          9         10         11         12
          -0.019201  -0.018457   0.003965   0.008720   0.010616   0.038166

             13         14         15         16         17         18
           0.011345  -0.021539  -0.007529   0.000256   0.009006  -0.011009
 
 PREDICTED ENERGY CHANGE: -0.000059209
 
 INTERPOLATION DISTANCE: 6.6905094905


 COORDINATES OF OPTIMIZATION STEP 13 IN ANGSTROM

  NO.  ATOM        X              Y              Z        Z-ATOM   MASS   TYPE

    1  C        -0.519900       0.564338       0.029701       6    12.011  QM
    2  C         0.548452      -0.557012      -0.036013       6    12.011  QM
    3  H        -1.129079       0.686824      -0.893287       1     1.008  QM
    4  H        -1.218406       0.507055       0.892613       1     1.008  QM
    5  H         0.539525      -1.182496       0.875384       1     1.008  QM
    6  H         0.466978      -1.207722      -0.925290       1     1.008  QM
    7  H         0.210793       1.426009       0.149231       1     1.008  QM
    8  H         1.587177      -0.041936      -0.076222       1     1.008  QM


 
 NEW SCF-ENERGY CALCULATED IN 12 CYCLES
 

 TOTAL ENERGY    =        -79.691886357

 ENERGY CHANGE =         -0.000098521
 ENERGY RATIO  =          1.663956684
 TRUST RADIUS  =          0.300000000
 
 BFGS DELTA*GAMMA: 0.637E-04
 
 BFGS DELTA*DE2*DELTA: 0.143E-03
 
 *** ENTERING OPTIMIZATION CYCLE: 14 ***
 

 PROJECTED CARTESIAN GRADIENTS IN A.U.

  NO.  ATOM        X             Y             Z

    1  C       -0.008540     -0.008816     -0.000371
    2  C       -0.010195      0.000118      0.000200
    3  H       -0.002707      0.002566     -0.004212
    4  H       -0.002633      0.002734      0.003676
    5  H        0.002105      0.002808      0.002775
    6  H        0.003420      0.002243     -0.002453
    7  H        0.036655     -0.000471      0.000338
    8  H        0.027832      0.020145      0.000467


 ACTIVE CARTESIAN GRADIENTS

              1          2          3          4          5          6
          -0.012625  -0.017671  -0.000639  -0.023947  -0.008501  -0.000009

              7          8          9         10         11         12
          -0.017039  -0.007656  -0.002888  -0.020112  -0.012694   0.002438

             13         14         15         16         17         18
          -0.014292  -0.004939   0.000393  -0.018909  -0.005395   0.014820


 FULL LOCAL GRADIENT

              1          2          3          4          5          6
          -0.052989  -0.003862  -0.000171   0.000204  -0.000706  -0.000270

              7          8          9         10         11         12
           0.000035   0.002048  -0.004251  -0.002056   0.000615   0.000372

             13         14         15         16         17         18
           0.000072  -0.001261   0.001328   0.002389  -0.004466  -0.001505


 TANGENTIAL LOCAL GRADIENTS IN A.U.

              1          2          3          4          5          6
          -0.003862  -0.000171   0.000204  -0.000706  -0.000270   0.000035

              7          8          9         10         11         12
           0.002048  -0.004251  -0.002056   0.000615   0.000372   0.000072

             13         14         15         16         17
          -0.001261   0.001328   0.002389  -0.004466  -0.001505

 COSANG =         0.876797080
 
 RMSQ FORCE :   0.0020842  MAXIMUM :   0.0003000  CONVERGED : NO
 MAX FORCE  :   0.0044657  MAXIMUM :   0.0004500  CONVERGED : NO
 RMSQ FORCE6:   0.0004877  MAXIMUM6:   0.0003000  CONVERGED : NO
 MAX FORCE6 :   0.0011596  MAXIMUM6:   0.0004500  CONVERGED : NO
 RMSQ DR    :   0.0134830  MAXIMUM :   0.0012000  CONVERGED : NO
 MAX DR     :   0.0381664  MAXIMUM :   0.0018000  CONVERGED : NO
 


 HESSIAN EIGENVALUES


                1           2           3           4           5           6
             0.01060     0.08560     0.27887     0.45174     0.99984     1.00000
 


                7           8           9          10          11          12
             1.00000     1.00000     1.00000     1.00002     1.00002     1.00018
 


               13          14          15          16          17
             1.00060     1.00103     1.00348     1.06999     1.46698
 


 LAMBDA FOR LMQA STEP: 0.00

  |TANGENTIAL STEP| =   0.079680  |PARALLEL STEP| =   0.000474


 STEP IN NORMAL COORDINATES

              1          2          3          4          5          6
          -0.003950  -0.001885  -0.001541   0.005032   0.006131   0.004263

              7          8          9         10         11         12
          -0.026571  -0.026896   0.011755   0.014776   0.016154   0.052280

             13         14         15         16         17         18
           0.016681  -0.026147  -0.010247  -0.001246   0.018415  -0.007674

 DISPLACEMENT STEP IN ANGSTROM

  NO.  ATOM        X             Y             Z

    1  C       -0.001414     -0.000212     -0.000444
    2  C        0.002139      0.001615      0.001355
    3  H       -0.011854     -0.008763      0.003529
    4  H        0.008391      0.010332      0.010834
    5  H       -0.011183     -0.013652     -0.011795
    6  H        0.010214      0.010009     -0.003027
    7  H       -0.000760      0.003426     -0.017413
    8  H        0.002690     -0.006198      0.014730


 ACTIVE CARTESIAN DISPLACEMENT STEP

              1          2          3          4          5          6
          -0.003950  -0.001885  -0.001541   0.005032   0.006131   0.004263

              7          8          9         10         11         12
          -0.026571  -0.026896   0.011755   0.014776   0.016154   0.052280

             13         14         15         16         17         18
           0.016681  -0.026147  -0.010247  -0.001246   0.018415  -0.007674
 
 PREDICTED ENERGY CHANGE: -0.000059016
 
 INTERPOLATION DISTANCE: 6.6905094905


 COORDINATES OF OPTIMIZATION STEP 14 IN ANGSTROM

  NO.  ATOM        X              Y              Z        Z-ATOM   MASS   TYPE

    1  C        -0.521313       0.564126       0.029257       6    12.011  QM
    2  C         0.550591      -0.555397      -0.034658       6    12.011  QM
    3  H        -1.140934       0.678061      -0.889758       1     1.008  QM
    4  H        -1.210015       0.517387       0.903447       1     1.008  QM
    5  H         0.528343      -1.196148       0.863590       1     1.008  QM
    6  H         0.477192      -1.197712      -0.928318       1     1.008  QM
    7  H         0.210033       1.429434       0.131818       1     1.008  QM
    8  H         1.589867      -0.048134      -0.061493       1     1.008  QM


 
 NEW SCF-ENERGY CALCULATED IN 12 CYCLES
 

 TOTAL ENERGY    =        -79.691993633

 ENERGY CHANGE =         -0.000107276
 ENERGY RATIO  =          1.817761691
 TRUST RADIUS  =          0.300000000
 
 BFGS DELTA*GAMMA: 0.674E-04
 
 BFGS DELTA*DE2*DELTA: 0.165E-03
 
 *** ENTERING OPTIMIZATION CYCLE: 15 ***
 

 PROJECTED CARTESIAN GRADIENTS IN A.U.

  NO.  ATOM        X             Y             Z

    1  C       -0.008858     -0.009273     -0.000354
    2  C       -0.009193      0.000511      0.000066
    3  H       -0.003151      0.003158     -0.005037
    4  H       -0.003403      0.003105      0.004885
    5  H        0.001585      0.002884      0.001451
    6  H        0.003283      0.002505     -0.000908
    7  H        0.037151      0.000083      0.000280
    8  H        0.026849      0.018511      0.000323


 ACTIVE CARTESIAN GRADIENTS

              1          2          3          4          5          6
          -0.013086  -0.018532  -0.000611  -0.022300  -0.008001  -0.000242

              7          8          9         10         11         12
          -0.017354  -0.007540  -0.003886  -0.021056  -0.012976   0.003123

             13         14         15         16         17         18
          -0.013762  -0.004927  -0.001592  -0.017228  -0.004702   0.014432


 FULL LOCAL GRADIENT

              1          2          3          4          5          6
          -0.052121  -0.004146  -0.000135   0.002044  -0.000321  -0.000463

              7          8          9         10         11         12
          -0.000775   0.001847  -0.005142  -0.002969   0.000473   0.001479

             13         14         15         16         17         18
           0.000732  -0.001471  -0.000742   0.003879  -0.003642  -0.001695


 TANGENTIAL LOCAL GRADIENTS IN A.U.

              1          2          3          4          5          6
          -0.004146  -0.000135   0.002044  -0.000321  -0.000463  -0.000775

              7          8          9         10         11         12
           0.001847  -0.005142  -0.002969   0.000473   0.001479   0.000732

             13         14         15         16         17
          -0.001471  -0.000742   0.003879  -0.003642  -0.001695

 COSANG =         0.922111243
 
 RMSQ FORCE :   0.0023986  MAXIMUM :   0.0003000  CONVERGED : NO
 MAX FORCE  :   0.0051418  MAXIMUM :   0.0004500  CONVERGED : NO
 RMSQ FORCE6:   0.0007619  MAXIMUM6:   0.0003000  CONVERGED : NO
 MAX FORCE6 :   0.0017254  MAXIMUM6:   0.0004500  CONVERGED : NO
 RMSQ DR    :   0.0187812  MAXIMUM :   0.0012000  CONVERGED : NO
 MAX DR     :   0.0522803  MAXIMUM :   0.0018000  CONVERGED : NO
 


 HESSIAN EIGENVALUES


                1           2           3           4           5           6
             0.00611     0.08744     0.22231     0.45210     0.99795     0.99999
 


                7           8           9          10          11          12
             1.00000     1.00000     1.00000     1.00002     1.00006     1.00028
 


               13          14          15          16          17
             1.00052     1.00091     1.00641     1.09826     1.24721
 


 LAMBDA FOR LMQA STEP: 0.00

  |TANGENTIAL STEP| =   0.088721  |PARALLEL STEP| =   0.000588


 STEP IN NORMAL COORDINATES

              1          2          3          4          5          6
          -0.004251   0.000765  -0.001404   0.004614   0.008044   0.004968

              7          8          9         10         11         12
          -0.028251  -0.031256   0.020346   0.019937   0.018428   0.055260

             13         14         15         16         17         18
           0.018644  -0.024619  -0.009568  -0.005048   0.026204  -0.001856

 DISPLACEMENT STEP IN ANGSTROM

  NO.  ATOM        X             Y             Z

    1  C       -0.001523      0.000728     -0.000390
    2  C        0.002222      0.001669      0.001526
    3  H       -0.012702     -0.011125      0.006957
    4  H        0.010265      0.010933      0.009033
    5  H       -0.012410     -0.013590     -0.013250
    6  H        0.010901      0.012627     -0.003752
    7  H       -0.000409     -0.001254     -0.020170
    8  H        0.001941     -0.005865      0.017259


 ACTIVE CARTESIAN DISPLACEMENT STEP

              1          2          3          4          5          6
          -0.004251   0.000765  -0.001404   0.004614   0.008044   0.004968

              7          8          9         10         11         12
          -0.028251  -0.031256   0.020346   0.019937   0.018428   0.055260

             13         14         15         16         17         18
           0.018644  -0.024619  -0.009568  -0.005048   0.026204  -0.001856
 
 PREDICTED ENERGY CHANGE: -0.000059837
 
 INTERPOLATION DISTANCE: 6.6905094905


 COORDINATES OF OPTIMIZATION STEP 15 IN ANGSTROM

  NO.  ATOM        X              Y              Z        Z-ATOM   MASS   TYPE

    1  C        -0.522836       0.564855       0.028867       6    12.011  QM
    2  C         0.552813      -0.553728      -0.033131       6    12.011  QM
    3  H        -1.153636       0.666936      -0.882801       1     1.008  QM
    4  H        -1.199749       0.528320       0.912480       1     1.008  QM
    5  H         0.515933      -1.209738       0.850339       1     1.008  QM
    6  H         0.488093      -1.185085      -0.932070       1     1.008  QM
    7  H         0.209624       1.428180       0.111647       1     1.008  QM
    8  H         1.591808      -0.053999      -0.044233       1     1.008  QM


 
 NEW SCF-ENERGY CALCULATED IN 12 CYCLES
 

 TOTAL ENERGY    =        -79.692106838

 ENERGY CHANGE =         -0.000113205
 ENERGY RATIO  =          1.891898305
 TRUST RADIUS  =          0.300000000
 
 BFGS DELTA*GAMMA: 0.689E-04
 
 BFGS DELTA*DE2*DELTA: 0.178E-03
 
 *** ENTERING OPTIMIZATION CYCLE: 16 ***
 

 PROJECTED CARTESIAN GRADIENTS IN A.U.

  NO.  ATOM        X             Y             Z

    1  C       -0.009873     -0.008215     -0.000239
    2  C       -0.007554      0.000068     -0.000120
    3  H       -0.003015      0.003235     -0.004557
    4  H       -0.003495      0.003160      0.004833
    5  H        0.001209      0.003296     -0.000192
    6  H        0.003180      0.002929      0.000936
    7  H        0.036667     -0.001333     -0.000005
    8  H        0.025614      0.016837      0.000226


 ACTIVE CARTESIAN GRADIENTS

              1          2          3          4          5          6
          -0.014583  -0.017400  -0.000462  -0.020562  -0.007360  -0.000469

              7          8          9         10         11         12
          -0.016887  -0.007213  -0.003329  -0.020797  -0.012650   0.003110

             13         14         15         16         17         18
          -0.013222  -0.003960  -0.003792  -0.015946  -0.002716   0.014696


 FULL LOCAL GRADIENT

              1          2          3          4          5          6
          -0.050382  -0.002260   0.000009   0.003441   0.000092  -0.000644

              7          8          9         10         11         12
          -0.001131   0.001618  -0.004389  -0.003097   0.000555   0.001952

             13         14         15         16         17         18
           0.000978  -0.000808  -0.003045   0.004392  -0.001498  -0.000870


 TANGENTIAL LOCAL GRADIENTS IN A.U.

              1          2          3          4          5          6
          -0.002260   0.000009   0.003441   0.000092  -0.000644  -0.001131

              7          8          9         10         11         12
           0.001618  -0.004389  -0.003097   0.000555   0.001952   0.000978

             13         14         15         16         17
          -0.000808  -0.003045   0.004392  -0.001498  -0.000870

 COSANG =         0.903880580
 
 RMSQ FORCE :   0.0022675  MAXIMUM :   0.0003000  CONVERGED : NO
 MAX FORCE  :   0.0043921  MAXIMUM :   0.0004500  CONVERGED : NO
 RMSQ FORCE6:   0.0005885  MAXIMUM6:   0.0003000  CONVERGED : NO
 MAX FORCE6 :   0.0011111  MAXIMUM6:   0.0004500  CONVERGED : NO
 RMSQ DR    :   0.0209123  MAXIMUM :   0.0012000  CONVERGED : NO
 MAX DR     :   0.0552596  MAXIMUM :   0.0018000  CONVERGED : NO
 


 HESSIAN EIGENVALUES


                1           2           3           4           5           6
             0.00357     0.09611     0.18944     0.45472     0.78042     0.99996
 


                7           8           9          10          11          12
             1.00000     1.00000     1.00001     1.00002     1.00007     1.00038
 


               13          14          15          16          17
             1.00056     1.00080     1.00645     1.01430     1.24986
 


 LAMBDA FOR LMQA STEP: 0.00

  |TANGENTIAL STEP| =   0.077160  |PARALLEL STEP| =   0.000445


 STEP IN NORMAL COORDINATES

              1          2          3          4          5          6
          -0.001982   0.003897  -0.001252   0.000717   0.005675   0.004659

              7          8          9         10         11         12
          -0.022015  -0.027856   0.024699   0.022418   0.017116   0.043862

             13         14         15         16         17         18
           0.015865  -0.017676  -0.002449  -0.008871   0.024962   0.004099

 DISPLACEMENT STEP IN ANGSTROM

  NO.  ATOM        X             Y             Z

    1  C       -0.000710      0.001550     -0.000344
    2  C        0.000807      0.000733      0.001423
    3  H       -0.010002     -0.010878      0.009106
    4  H        0.010527      0.008852      0.004469
    5  H       -0.010026     -0.010171     -0.009870
    6  H        0.009318      0.012004     -0.005475
    7  H       -0.000884     -0.004953     -0.017606
    8  H        0.000734     -0.002735      0.015652


 ACTIVE CARTESIAN DISPLACEMENT STEP

              1          2          3          4          5          6
          -0.001982   0.003897  -0.001252   0.000717   0.005675   0.004659

              7          8          9         10         11         12
          -0.022015  -0.027856   0.024699   0.022418   0.017116   0.043862

             13         14         15         16         17         18
           0.015865  -0.017676  -0.002449  -0.008871   0.024962   0.004099
 
 PREDICTED ENERGY CHANGE: -0.000063635
 
 INTERPOLATION DISTANCE: 6.6905094905


 COORDINATES OF OPTIMIZATION STEP 16 IN ANGSTROM

  NO.  ATOM        X              Y              Z        Z-ATOM   MASS   TYPE

    1  C        -0.523546       0.566405       0.028523       6    12.011  QM
    2  C         0.553619      -0.552995      -0.031708       6    12.011  QM
    3  H        -1.163638       0.656058      -0.873695       1     1.008  QM
    4  H        -1.189222       0.537171       0.916949       1     1.008  QM
    5  H         0.505906      -1.219909       0.840469       1     1.008  QM
    6  H         0.497411      -1.173081      -0.937546       1     1.008  QM
    7  H         0.208740       1.423227       0.094041       1     1.008  QM
    8  H         1.592542      -0.056734      -0.028581       1     1.008  QM


 
 NEW SCF-ENERGY CALCULATED IN 12 CYCLES
 

 TOTAL ENERGY    =        -79.692214660

 ENERGY CHANGE =         -0.000107821
 ENERGY RATIO  =          1.694377944
 TRUST RADIUS  =          0.300000000
 
 BFGS DELTA*GAMMA: 0.817E-04
 
 BFGS DELTA*DE2*DELTA: 0.172E-03
 
 *** ENTERING OPTIMIZATION CYCLE: 17 ***
 

 PROJECTED CARTESIAN GRADIENTS IN A.U.

  NO.  ATOM        X             Y             Z

    1  C       -0.010966     -0.005978     -0.000083
    2  C       -0.006380     -0.000972     -0.000110
    3  H       -0.002158      0.002694     -0.002733
    4  H       -0.002605      0.002737      0.003180
    5  H        0.001323      0.003799     -0.001336
    6  H        0.003297      0.003076      0.001717
    7  H        0.034939     -0.004429     -0.000326
    8  H        0.025086      0.016114      0.000161


 ACTIVE CARTESIAN GRADIENTS

              1          2          3          4          5          6
          -0.016205  -0.014486  -0.000259  -0.020065  -0.006750  -0.000285

              7          8          9         10         11         12
          -0.015642  -0.006594  -0.001101  -0.019112  -0.011519   0.002214

             13         14         15         16         17         18
          -0.013171  -0.002299  -0.004952  -0.016112  -0.000515   0.015362


 FULL LOCAL GRADIENT

              1          2          3          4          5          6
          -0.048548   0.000993   0.000183   0.003102   0.000495  -0.000419

              7          8          9         10         11         12
          -0.000651   0.001665  -0.001936  -0.002045   0.001123   0.001447

             13         14         15         16         17         18
           0.000393   0.000556  -0.004263   0.003185   0.000830   0.000454


 TANGENTIAL LOCAL GRADIENTS IN A.U.

              1          2          3          4          5          6
           0.000993   0.000183   0.003102   0.000495  -0.000419  -0.000651

              7          8          9         10         11         12
           0.001665  -0.001936  -0.002045   0.001123   0.001447   0.000393

             13         14         15         16         17
           0.000556  -0.004263   0.003185   0.000830   0.000454

 COSANG =         0.802005600
 
 RMSQ FORCE :   0.0018023  MAXIMUM :   0.0003000  CONVERGED : NO
 MAX FORCE  :   0.0042629  MAXIMUM :   0.0004500  CONVERGED : NO
 RMSQ FORCE6:   0.0004040  MAXIMUM6:   0.0003000  CONVERGED : NO
 MAX FORCE6 :   0.0006799  MAXIMUM6:   0.0004500  CONVERGED : NO
 RMSQ DR    :   0.0181871  MAXIMUM :   0.0012000  CONVERGED : NO
 MAX DR     :   0.0438624  MAXIMUM :   0.0018000  CONVERGED : NO
 


 HESSIAN EIGENVALUES


                1           2           3           4           5           6
             0.00246     0.09885     0.19561     0.46053     0.49185     0.99994
 


                7           8           9          10          11          12
             1.00000     1.00000     1.00001     1.00004     1.00011     1.00033
 


               13          14          15          16          17
             1.00059     1.00143     1.00545     1.03853     1.34301
 


 LAMBDA FOR LMQA STEP: 0.00

  |TANGENTIAL STEP| =   0.049258  |PARALLEL STEP| =   0.000181


 STEP IN NORMAL COORDINATES

              1          2          3          4          5          6
           0.001417   0.004029  -0.001258  -0.003047   0.000131   0.003000

              7          8          9         10         11         12
          -0.011920  -0.018265   0.017986   0.018117   0.011263   0.025051

             13         14         15         16         17         18
           0.009573  -0.011379   0.006015  -0.008736   0.012756   0.003173

 DISPLACEMENT STEP IN ANGSTROM

  NO.  ATOM        X             Y             Z

    1  C        0.000508      0.001220     -0.000366
    2  C       -0.000958     -0.000468      0.000975
    3  H       -0.005536     -0.007559      0.006966
    4  H        0.008099      0.005179      0.001233
    5  H       -0.005540     -0.005916     -0.003339
    6  H        0.005924      0.007888     -0.006614
    7  H       -0.001719     -0.002817     -0.010564
    8  H        0.000326      0.000630      0.010216


 ACTIVE CARTESIAN DISPLACEMENT STEP

              1          2          3          4          5          6
           0.001417   0.004029  -0.001258  -0.003047   0.000131   0.003000

              7          8          9         10         11         12
          -0.011920  -0.018265   0.017986   0.018117   0.011263   0.025051

             13         14         15         16         17         18
           0.009573  -0.011379   0.006015  -0.008736   0.012756   0.003173
 
 PREDICTED ENERGY CHANGE: -0.000046288
 
 INTERPOLATION DISTANCE: 6.6905094905


 COORDINATES OF OPTIMIZATION STEP 17 IN ANGSTROM

  NO.  ATOM        X              Y              Z        Z-ATOM   MASS   TYPE

    1  C        -0.523039       0.567625       0.028157       6    12.011  QM
    2  C         0.552661      -0.553464      -0.030733       6    12.011  QM
    3  H        -1.169174       0.648499      -0.866728       1     1.008  QM
    4  H        -1.181124       0.542350       0.918181       1     1.008  QM
    5  H         0.500367      -1.225825       0.837130       1     1.008  QM
    6  H         0.503335      -1.165193      -0.944160       1     1.008  QM
    7  H         0.207021       1.420410       0.083477       1     1.008  QM
    8  H         1.592869      -0.056104      -0.018366       1     1.008  QM


 
 NEW SCF-ENERGY CALCULATED IN 12 CYCLES
 

 TOTAL ENERGY    =        -79.692287888

 ENERGY CHANGE =         -0.000073229
 ENERGY RATIO  =          1.582034700
 TRUST RADIUS  =          0.300000000
 
 BFGS DELTA*GAMMA: 0.574E-04
 
 BFGS DELTA*DE2*DELTA: 0.111E-03
 
 *** ENTERING OPTIMIZATION CYCLE: 18 ***
 

 PROJECTED CARTESIAN GRADIENTS IN A.U.

  NO.  ATOM        X             Y             Z

    1  C       -0.011213     -0.004463      0.000003
    2  C       -0.006623     -0.001524      0.000072
    3  H       -0.001272      0.002060     -0.001072
    4  H       -0.001484      0.002211      0.001392
    5  H        0.001763      0.003799     -0.001122
    6  H        0.003583      0.002705      0.000821
    7  H        0.033215     -0.006707     -0.000426
    8  H        0.025766      0.016601      0.000151


 ACTIVE CARTESIAN GRADIENTS

              1          2          3          4          5          6
          -0.016581  -0.012272  -0.000143  -0.021153  -0.006317   0.000140

              7          8          9         10         11         12
          -0.014617  -0.006016   0.000981  -0.017431  -0.010349   0.001198

             13         14         15         16         17         18
          -0.013733  -0.001378  -0.004351  -0.017486   0.000131   0.015622


 FULL LOCAL GRADIENT

              1          2          3          4          5          6
          -0.047913   0.002852   0.000263   0.001383   0.000910   0.000029

              7          8          9         10         11         12
           0.000131   0.001972   0.000290  -0.000662   0.001915   0.000642

             13         14         15         16         17         18
          -0.000591   0.001301  -0.003642   0.001275   0.001545   0.000957


 TANGENTIAL LOCAL GRADIENTS IN A.U.

              1          2          3          4          5          6
           0.002852   0.000263   0.001383   0.000910   0.000029   0.000131

              7          8          9         10         11         12
           0.001972   0.000290  -0.000662   0.001915   0.000642  -0.000591

             13         14         15         16         17
           0.001301  -0.003642   0.001275   0.001545   0.000957

 COSANG =         0.779101667
 
 RMSQ FORCE :   0.0015280  MAXIMUM :   0.0003000  CONVERGED : NO
 MAX FORCE  :   0.0036419  MAXIMUM :   0.0004500  CONVERGED : NO
 RMSQ FORCE6:   0.0005833  MAXIMUM6:   0.0003000  CONVERGED : NO
 MAX FORCE6 :   0.0009009  MAXIMUM6:   0.0004500  CONVERGED : NO
 RMSQ DR    :   0.0116103  MAXIMUM :   0.0012000  CONVERGED : NO
 MAX DR     :   0.0250514  MAXIMUM :   0.0018000  CONVERGED : NO
 


 HESSIAN EIGENVALUES


                1           2           3           4           5           6
             0.00210     0.09935     0.19411     0.30506     0.46780     0.99976
 


                7           8           9          10          11          12
             1.00000     1.00001     1.00002     1.00004     1.00012     1.00031
 


               13          14          15          16          17
             1.00068     1.00206     1.00556     1.09652     1.33322
 


 LAMBDA FOR LMQA STEP: 0.00

  |TANGENTIAL STEP| =   0.030025  |PARALLEL STEP| =   0.000067


 STEP IN NORMAL COORDINATES

              1          2          3          4          5          6
           0.003941   0.002702  -0.001221  -0.003007  -0.002418   0.001705

              7          8          9         10         11         12
          -0.005162  -0.012882   0.010249   0.012544   0.003284   0.011485

             13         14         15         16         17         18
           0.005329  -0.008068   0.009300  -0.007773   0.004475  -0.001130

 DISPLACEMENT STEP IN ANGSTROM

  NO.  ATOM        X             Y             Z

    1  C        0.001410      0.000488     -0.000375
    2  C       -0.001518     -0.000711      0.000624
    3  H       -0.002772     -0.005478      0.004208
    4  H        0.005284      0.001803     -0.000253
    5  H       -0.003141     -0.003005      0.000696
    6  H        0.001955      0.005347     -0.006117
    7  H       -0.001874      0.000711     -0.005357
    8  H        0.000918      0.001391      0.005962


 ACTIVE CARTESIAN DISPLACEMENT STEP

              1          2          3          4          5          6
           0.003941   0.002702  -0.001221  -0.003007  -0.002418   0.001705

              7          8          9         10         11         12
          -0.005162  -0.012882   0.010249   0.012544   0.003284   0.011485

             13         14         15         16         17         18
           0.005329  -0.008068   0.009300  -0.007773   0.004475  -0.001130
 
 PREDICTED ENERGY CHANGE: -0.000037669
 
 INTERPOLATION DISTANCE: 6.6905094905


 COORDINATES OF OPTIMIZATION STEP 18 IN ANGSTROM

  NO.  ATOM        X              Y              Z        Z-ATOM   MASS   TYPE

    1  C        -0.521628       0.568113       0.027782       6    12.011  QM
    2  C         0.551144      -0.554174      -0.030109       6    12.011  QM
    3  H        -1.171946       0.643021      -0.862521       1     1.008  QM
    4  H        -1.175840       0.544153       0.917928       1     1.008  QM
    5  H         0.497226      -1.228830       0.837825       1     1.008  QM
    6  H         0.505289      -1.159846      -0.950276       1     1.008  QM
    7  H         0.205147       1.421121       0.078121       1     1.008  QM
    8  H         1.593787      -0.054713      -0.012403       1     1.008  QM


 
 NEW SCF-ENERGY CALCULATED IN 10 CYCLES
 

 TOTAL ENERGY    =        -79.692344883

 ENERGY CHANGE =         -0.000056995
 ENERGY RATIO  =          1.513022011
 TRUST RADIUS  =          0.300000000
 
 BFGS DELTA*GAMMA: 0.438E-04
 
 BFGS DELTA*DE2*DELTA: 0.822E-04
 
 *** ENTERING OPTIMIZATION CYCLE: 19 ***
 

 PROJECTED CARTESIAN GRADIENTS IN A.U.

  NO.  ATOM        X             Y             Z

    1  C       -0.010776     -0.004160      0.000041
    2  C       -0.007694     -0.001418      0.000191
    3  H       -0.000763      0.001579     -0.000123
    4  H       -0.000656      0.001805      0.000132
    5  H        0.002148      0.003457     -0.000037
    6  H        0.003753      0.002301     -0.000640
    7  H        0.032271     -0.007426     -0.000370
    8  H        0.027006      0.017537      0.000239


 ACTIVE CARTESIAN GRADIENTS

              1          2          3          4          5          6
          -0.015943  -0.011590  -0.000068  -0.022779  -0.006083   0.000382

              7          8          9         10         11         12
          -0.014205  -0.005789   0.002217  -0.016424  -0.009799   0.000376

             13         14         15         16         17         18
          -0.014461  -0.001437  -0.002940  -0.019061  -0.000342   0.015411


 FULL LOCAL GRADIENT

              1          2          3          4          5          6
          -0.048351   0.002886   0.000310  -0.000433   0.001263   0.000281

              7          8          9         10         11         12
           0.000700   0.002174   0.001595   0.000456   0.002394  -0.000093

             13         14         15         16         17         18
          -0.001369   0.001175  -0.002167  -0.000281   0.001121   0.000585


 TANGENTIAL LOCAL GRADIENTS IN A.U.

              1          2          3          4          5          6
           0.002886   0.000310  -0.000433   0.001263   0.000281   0.000700

              7          8          9         10         11         12
           0.002174   0.001595   0.000456   0.002394  -0.000093  -0.001369

             13         14         15         16         17
           0.001175  -0.002167  -0.000281   0.001121   0.000585

 COSANG =         0.823913981
 
 RMSQ FORCE :   0.0014063  MAXIMUM :   0.0003000  CONVERGED : NO
 MAX FORCE  :   0.0028856  MAXIMUM :   0.0004500  CONVERGED : NO
 RMSQ FORCE6:   0.0006867  MAXIMUM6:   0.0003000  CONVERGED : NO
 MAX FORCE6 :   0.0015701  MAXIMUM6:   0.0004500  CONVERGED : NO
 RMSQ DR    :   0.0070769  MAXIMUM :   0.0012000  CONVERGED : NO
 MAX DR     :   0.0128815  MAXIMUM :   0.0018000  CONVERGED : NO
 


 HESSIAN EIGENVALUES


                1           2           3           4           5           6
             0.00205     0.09704     0.15549     0.24177     0.46903     0.99872
 


                7           8           9          10          11          12
             1.00000     1.00001     1.00002     1.00004     1.00013     1.00031
 


               13          14          15          16          17
             1.00145     1.00243     1.00585     1.10996     1.22872
 


 LAMBDA FOR LMQA STEP: 0.00

  |TANGENTIAL STEP| =   0.021241  |PARALLEL STEP| =   0.000034


 STEP IN NORMAL COORDINATES

              1          2          3          4          5          6
           0.005677   0.001304  -0.001169  -0.000387  -0.002776   0.000918

              7          8          9         10         11         12
          -0.000627  -0.010694   0.003716   0.007008  -0.005330   0.001717

             13         14         15         16         17         18
           0.002972  -0.005369   0.009488  -0.006833   0.000543  -0.004848

 DISPLACEMENT STEP IN ANGSTROM

  NO.  ATOM        X             Y             Z

    1  C        0.002030     -0.000182     -0.000375
    2  C       -0.001173     -0.000446      0.000409
    3  H       -0.001207     -0.004531      0.001808
    4  H        0.002451     -0.001251     -0.001034
    5  H       -0.002161     -0.000564      0.002758
    6  H       -0.002203      0.004281     -0.004761
    7  H       -0.001293      0.003460     -0.001792
    8  H        0.001452      0.000769      0.002901


 ACTIVE CARTESIAN DISPLACEMENT STEP

              1          2          3          4          5          6
           0.005677   0.001304  -0.001169  -0.000387  -0.002776   0.000918

              7          8          9         10         11         12
          -0.000627  -0.010694   0.003716   0.007008  -0.005330   0.001717

             13         14         15         16         17         18
           0.002972  -0.005369   0.009488  -0.006833   0.000543  -0.004848
 
 PREDICTED ENERGY CHANGE: -0.000034385
 
 INTERPOLATION DISTANCE: 6.6905094905


 COORDINATES OF OPTIMIZATION STEP 19 IN ANGSTROM

  NO.  ATOM        X              Y              Z        Z-ATOM   MASS   TYPE

    1  C        -0.519598       0.567932       0.027407       6    12.011  QM
    2  C         0.549971      -0.554620      -0.029700       6    12.011  QM
    3  H        -1.173153       0.638490      -0.860712       1     1.008  QM
    4  H        -1.173388       0.542902       0.916895       1     1.008  QM
    5  H         0.495066      -1.229394       0.840584       1     1.008  QM
    6  H         0.503087      -1.155565      -0.955037       1     1.008  QM
    7  H         0.203854       1.424581       0.076329       1     1.008  QM
    8  H         1.595239      -0.053944      -0.009503       1     1.008  QM


 
 NEW SCF-ENERGY CALCULATED IN 10 CYCLES
 

 TOTAL ENERGY    =        -79.692395424

 ENERGY CHANGE =         -0.000050541
 ENERGY RATIO  =          1.469874358
 TRUST RADIUS  =          0.300000000
 
 BFGS DELTA*GAMMA: 0.400E-04
 
 BFGS DELTA*DE2*DELTA: 0.722E-04
 
 *** ENTERING OPTIMIZATION CYCLE: 20 ***
 

 PROJECTED CARTESIAN GRADIENTS IN A.U.

  NO.  ATOM        X             Y             Z

    1  C       -0.009914     -0.004867      0.000017
    2  C       -0.008933     -0.000857      0.000199
    3  H       -0.000805      0.001285      0.000088
    4  H       -0.000381      0.001539     -0.000407
    5  H        0.002287      0.003099      0.001339
    6  H        0.003586      0.002199     -0.001950
    7  H        0.032241     -0.006760     -0.000230
    8  H        0.028133      0.018400      0.000412


 ACTIVE CARTESIAN GRADIENTS

              1          2          3          4          5          6
          -0.014671  -0.012257  -0.000072  -0.024040  -0.006079   0.000354

              7          8          9         10         11         12
          -0.014396  -0.006024   0.002522  -0.016231  -0.010081  -0.000145

             13         14         15         16         17         18
          -0.014960  -0.002156  -0.001434  -0.020245  -0.001291   0.014953


 FULL LOCAL GRADIENT

              1          2          3          4          5          6
          -0.049343   0.001497   0.000288  -0.001627   0.001398   0.000258

              7          8          9         10         11         12
           0.000797   0.002017   0.001915   0.000988   0.002250  -0.000609

             13         14         15         16         17         18
          -0.001634   0.000462  -0.000577  -0.001105   0.000214  -0.000254


 TANGENTIAL LOCAL GRADIENTS IN A.U.

              1          2          3          4          5          6
           0.001497   0.000288  -0.001627   0.001398   0.000258   0.000797

              7          8          9         10         11         12
           0.002017   0.001915   0.000988   0.002250  -0.000609  -0.001634

             13         14         15         16         17
           0.000462  -0.000577  -0.001105   0.000214  -0.000254

 COSANG =         0.849659019
 
 RMSQ FORCE :   0.0012444  MAXIMUM :   0.0003000  CONVERGED : NO
 MAX FORCE  :   0.0022503  MAXIMUM :   0.0004500  CONVERGED : NO
 RMSQ FORCE6:   0.0007479  MAXIMUM6:   0.0003000  CONVERGED : NO
 MAX FORCE6 :   0.0019666  MAXIMUM6:   0.0004500  CONVERGED : NO
 RMSQ DR    :   0.0050065  MAXIMUM :   0.0012000  CONVERGED : NO
 MAX DR     :   0.0106936  MAXIMUM :   0.0018000  CONVERGED : NO
 


 HESSIAN EIGENVALUES


                1           2           3           4           5           6
             0.00205     0.07600     0.14275     0.23853     0.46996     0.86446
 


                7           8           9          10          11          12
             0.99999     1.00000     1.00004     1.00008     1.00013     1.00031
 


               13          14          15          16          17
             1.00094     1.00217     1.00485     1.00833     1.26139
 


 LAMBDA FOR LMQA STEP: 0.00

  |TANGENTIAL STEP| =   0.036344  |PARALLEL STEP| =   0.000099


 STEP IN NORMAL COORDINATES

              1          2          3          4          5          6
           0.005076   0.000723  -0.001708   0.002891  -0.001354   0.002111

              7          8          9         10         11         12
          -0.007673  -0.020328   0.006597   0.010341  -0.003946   0.014979

             13         14         15         16         17         18
           0.007927  -0.011514   0.007928  -0.008578   0.006906  -0.005915

 DISPLACEMENT STEP IN ANGSTROM

  NO.  ATOM        X             Y             Z

    1  C        0.001815     -0.000313     -0.000534
    2  C       -0.000133     -0.000068      0.000800
    3  H       -0.004718     -0.007719      0.002653
    4  H        0.004197      0.000866      0.001856
    5  H       -0.005615     -0.003224     -0.000232
    6  H       -0.000846      0.008119     -0.005705
    7  H       -0.000361      0.004180     -0.006556
    8  H        0.001536     -0.000909      0.007067


 ACTIVE CARTESIAN DISPLACEMENT STEP

              1          2          3          4          5          6
           0.005076   0.000723  -0.001708   0.002891  -0.001354   0.002111

              7          8          9         10         11         12
          -0.007673  -0.020328   0.006597   0.010341  -0.003946   0.014979

             13         14         15         16         17         18
           0.007927  -0.011514   0.007928  -0.008578   0.006906  -0.005915
 
 PREDICTED ENERGY CHANGE: -0.000024116
 
 INTERPOLATION DISTANCE: 6.6905094905


 COORDINATES OF OPTIMIZATION STEP 20 IN ANGSTROM

  NO.  ATOM        X              Y              Z        Z-ATOM   MASS   TYPE

    1  C        -0.517783       0.567619       0.026873       6    12.011  QM
    2  C         0.549838      -0.554688      -0.028900       6    12.011  QM
    3  H        -1.177871       0.630772      -0.858060       1     1.008  QM
    4  H        -1.169192       0.543769       0.918750       1     1.008  QM
    5  H         0.489451      -1.232617       0.840351       1     1.008  QM
    6  H         0.502240      -1.147446      -0.960741       1     1.008  QM
    7  H         0.203492       1.428762       0.069773       1     1.008  QM
    8  H         1.596775      -0.054853      -0.002435       1     1.008  QM


 
 NEW SCF-ENERGY CALCULATED IN 10 CYCLES
 

 TOTAL ENERGY    =        -79.692433876

 ENERGY CHANGE =         -0.000038452
 ENERGY RATIO  =          1.594429552
 TRUST RADIUS  =          0.300000000
 
 BFGS DELTA*GAMMA: 0.302E-04
 
 BFGS DELTA*DE2*DELTA: 0.583E-04
 
 *** ENTERING OPTIMIZATION CYCLE: 21 ***
 

 PROJECTED CARTESIAN GRADIENTS IN A.U.

  NO.  ATOM        X             Y             Z

    1  C       -0.009150     -0.005760     -0.000050
    2  C       -0.009579     -0.000284      0.000153
    3  H       -0.001276      0.001158     -0.000179
    4  H       -0.000644      0.001326     -0.000295
    5  H        0.002134      0.002933      0.002407
    6  H        0.003104      0.002357     -0.002817
    7  H        0.032720     -0.005656     -0.000063
    8  H        0.028619      0.018746      0.000594


 ACTIVE CARTESIAN GRADIENTS

              1          2          3          4          5          6
          -0.013543  -0.013259  -0.000154  -0.024263  -0.006113   0.000194

              7          8          9         10         11         12
          -0.014851  -0.006453   0.002190  -0.016618  -0.010851  -0.000349

             13         14         15         16         17         18
          -0.015069  -0.002896  -0.000415  -0.020756  -0.002100   0.014570


 FULL LOCAL GRADIENT

              1          2          3          4          5          6
          -0.050096  -0.000030   0.000191  -0.001862   0.001369   0.000115

              7          8          9         10         11         12
           0.000367   0.001517   0.001625   0.000895   0.001646  -0.000711

             13         14         15         16         17         18
          -0.001451  -0.000317   0.000516  -0.001330  -0.000514  -0.000947


 TANGENTIAL LOCAL GRADIENTS IN A.U.

              1          2          3          4          5          6
          -0.000030   0.000191  -0.001862   0.001369   0.000115   0.000367

              7          8          9         10         11         12
           0.001517   0.001625   0.000895   0.001646  -0.000711  -0.001451

             13         14         15         16         17
          -0.000317   0.000516  -0.001330  -0.000514  -0.000947

 COSANG =         0.874011770
 
 RMSQ FORCE :   0.0010816  MAXIMUM :   0.0003000  CONVERGED : NO
 MAX FORCE  :   0.0018616  MAXIMUM :   0.0004500  CONVERGED : NO
 RMSQ FORCE6:   0.0006719  MAXIMUM6:   0.0003000  CONVERGED : NO
 MAX FORCE6 :   0.0018187  MAXIMUM6:   0.0004500  CONVERGED : NO
 RMSQ DR    :   0.0085664  MAXIMUM :   0.0012000  CONVERGED : NO
 MAX DR     :   0.0203280  MAXIMUM :   0.0018000  CONVERGED : NO
 


 HESSIAN EIGENVALUES


                1           2           3           4           5           6
             0.00181     0.06589     0.14468     0.25323     0.46890     0.58505
 


                7           8           9          10          11          12
             0.99991     1.00000     1.00004     1.00010     1.00022     1.00038
 


               13          14          15          16          17
             1.00053     1.00217     1.00550     1.01237     1.28211
 


 LAMBDA FOR LMQA STEP: 0.00

  |TANGENTIAL STEP| =   0.022945  |PARALLEL STEP| =   0.000039


 STEP IN NORMAL COORDINATES

              1          2          3          4          5          6
           0.003463  -0.000578  -0.001135   0.005056  -0.001152   0.001197

              7          8          9         10         11         12
          -0.003870  -0.014351   0.001488   0.004140  -0.006898   0.007791

             13         14         15         16         17         18
           0.006160  -0.005527   0.003824  -0.004099   0.005432  -0.002557

 DISPLACEMENT STEP IN ANGSTROM

  NO.  ATOM        X             Y             Z

    1  C        0.001238     -0.000580     -0.000359
    2  C        0.000749      0.000003      0.000474
    3  H       -0.002958     -0.005104      0.000660
    4  H        0.001359     -0.000373      0.001573
    5  H       -0.003812     -0.000456     -0.000422
    6  H       -0.002396      0.006060     -0.002661
    7  H        0.001168      0.003079     -0.003514
    8  H       -0.000221     -0.001216      0.003970


 ACTIVE CARTESIAN DISPLACEMENT STEP

              1          2          3          4          5          6
           0.003463  -0.000578  -0.001135   0.005056  -0.001152   0.001197

              7          8          9         10         11         12
          -0.003870  -0.014351   0.001488   0.004140  -0.006898   0.007791

             13         14         15         16         17         18
           0.006160  -0.005527   0.003824  -0.004099   0.005432  -0.002557
 
 PREDICTED ENERGY CHANGE: -0.000018944
 
 INTERPOLATION DISTANCE: 6.6905094905


 COORDINATES OF OPTIMIZATION STEP 21 IN ANGSTROM

  NO.  ATOM        X              Y              Z        Z-ATOM   MASS   TYPE

    1  C        -0.516544       0.567039       0.026513       6    12.011  QM
    2  C         0.550587      -0.554685      -0.028426       6    12.011  QM
    3  H        -1.180829       0.625668      -0.857400       1     1.008  QM
    4  H        -1.167833       0.543396       0.920323       1     1.008  QM
    5  H         0.485638      -1.233073       0.839929       1     1.008  QM
    6  H         0.499844      -1.141386      -0.963402       1     1.008  QM
    7  H         0.204660       1.431841       0.066259       1     1.008  QM
    8  H         1.596554      -0.056070       0.001535       1     1.008  QM


 
 NEW SCF-ENERGY CALCULATED IN 10 CYCLES
 

 TOTAL ENERGY    =        -79.692460117

 ENERGY CHANGE =         -0.000026241
 ENERGY RATIO  =          1.385214607
 TRUST RADIUS  =          0.300000000
 
 BFGS DELTA*GAMMA: 0.273E-04
 
 BFGS DELTA*DE2*DELTA: 0.417E-04
 
 *** ENTERING OPTIMIZATION CYCLE: 22 ***
 

 PROJECTED CARTESIAN GRADIENTS IN A.U.

  NO.  ATOM        X             Y             Z

    1  C       -0.008758     -0.006546     -0.000185
    2  C       -0.009365     -0.000148      0.000115
    3  H       -0.001990      0.001231     -0.000746
    4  H       -0.001317      0.001293      0.000386
    5  H        0.001797      0.003349      0.002613
    6  H        0.002453      0.002982     -0.002822
    7  H        0.033600     -0.004348      0.000078
    8  H        0.028020      0.018600      0.000735


 ACTIVE CARTESIAN GRADIENTS

              1          2          3          4          5          6
          -0.012962  -0.014277  -0.000366  -0.023290  -0.006635   0.000018

              7          8          9         10         11         12
          -0.015338  -0.007114   0.001388  -0.017354  -0.011977  -0.000163

             13         14         15         16         17         18
          -0.014542  -0.003236  -0.000308  -0.020252  -0.002397   0.014553


 FULL LOCAL GRADIENT

              1          2          3          4          5          6
          -0.050320  -0.001185  -0.000025  -0.000981   0.000718  -0.000051

              7          8          9         10         11         12
          -0.000286   0.000732   0.000835   0.000268   0.000625  -0.000473

             13         14         15         16         17         18
          -0.000694  -0.000672   0.000662  -0.000705  -0.000762  -0.001058


 TANGENTIAL LOCAL GRADIENTS IN A.U.

              1          2          3          4          5          6
          -0.001185  -0.000025  -0.000981   0.000718  -0.000051  -0.000286

              7          8          9         10         11         12
           0.000732   0.000835   0.000268   0.000625  -0.000473  -0.000694

             13         14         15         16         17
          -0.000672   0.000662  -0.000705  -0.000762  -0.001058

 COSANG =         0.824724423
 
 RMSQ FORCE :   0.0007051  MAXIMUM :   0.0003000  CONVERGED : NO
 MAX FORCE  :   0.0011853  MAXIMUM :   0.0004500  CONVERGED : NO
 RMSQ FORCE6:   0.0007490  MAXIMUM6:   0.0003000  CONVERGED : NO
 MAX FORCE6 :   0.0019995  MAXIMUM6:   0.0004500  CONVERGED : NO
 RMSQ DR    :   0.0054081  MAXIMUM :   0.0012000  CONVERGED : NO
 MAX DR     :   0.0143507  MAXIMUM :   0.0018000  CONVERGED : NO
 


 HESSIAN EIGENVALUES


                1           2           3           4           5           6
             0.00179     0.06786     0.14237     0.26665     0.38355     0.48985
 


                7           8           9          10          11          12
             0.99958     1.00000     1.00004     1.00008     1.00012     1.00035
 


               13          14          15          16          17
             1.00197     1.00308     1.00582     1.02283     1.20303
 


 LAMBDA FOR LMQA STEP: 0.00

  |TANGENTIAL STEP| =   0.015667  |PARALLEL STEP| =   0.000018


 STEP IN NORMAL COORDINATES

              1          2          3          4          5          6
          -0.000075  -0.000607   0.000369   0.002701  -0.000632  -0.000765

              7          8          9         10         11         12
           0.004749   0.003055  -0.005228  -0.004941  -0.005890  -0.008090

             13         14         15         16         17         18
          -0.000735   0.005615  -0.001092   0.002986  -0.001477   0.002922

 DISPLACEMENT STEP IN ANGSTROM

  NO.  ATOM        X             Y             Z

    1  C       -0.000027     -0.000200      0.000108
    2  C        0.000768     -0.000154     -0.000258
    3  H        0.001826      0.001305     -0.001904
    4  H       -0.002565     -0.002135     -0.000667
    5  H        0.001381      0.003278      0.000931
    6  H       -0.002869     -0.000848      0.001804
    7  H        0.001459     -0.000292      0.003051
    8  H       -0.001791     -0.000086     -0.002700


 ACTIVE CARTESIAN DISPLACEMENT STEP

              1          2          3          4          5          6
          -0.000075  -0.000607   0.000369   0.002701  -0.000632  -0.000765

              7          8          9         10         11         12
           0.004749   0.003055  -0.005228  -0.004941  -0.005890  -0.008090

             13         14         15         16         17         18
          -0.000735   0.005615  -0.001092   0.002986  -0.001477   0.002922
 
 PREDICTED ENERGY CHANGE: -0.000007048
 
 INTERPOLATION DISTANCE: 6.6905094905


 COORDINATES OF OPTIMIZATION STEP 22 IN ANGSTROM

  NO.  ATOM        X              Y              Z        Z-ATOM   MASS   TYPE

    1  C        -0.516571       0.566839       0.026621       6    12.011  QM
    2  C         0.551355      -0.554839      -0.028684       6    12.011  QM
[truncated: 2,975,021 more chars]
