# Supplementary material for: Constrained Structure Minimizations on Hyperspheres for Minimum Energy Path Following
Source: J Chem Inf Model. 2025 Apr 1;65(7):3488–501. doi: 10.1021/acs.jcim.4c02351 (PMC12004539; doi:10.1021/acs.jcim.4c02351)
Supplement: Supplementary file 1 — ci4c02351_si_001.zip [file ci4c02351_si_001.zip › data_availability/rxn5/outputs/SADDLE/5/rxn5-sad.mol]

    8
 TRAJECTORY GEOMETRY     -79.705996
  C     -0.000002    0.000002   -0.767794
  C      0.000000    0.000001    0.767793
  H     -0.672773    0.777470   -1.171066
  H      0.334939    0.972062    1.171073
  H     -1.009300   -0.195972    1.171078
  H      1.009703    0.193912   -1.171065
  H      0.674368   -0.776109    1.171062
  H     -0.336913   -0.971392   -1.171073
    8
 TRAJECTORY GEOMETRY     -79.705036
  C     -0.512917    0.564883    0.037843
  C      0.534561   -0.558132   -0.041576
  H     -0.912180    0.832514   -0.956679
  H     -1.373735    0.289954    0.672702
  H      0.709643   -1.010402    0.950920
  H      0.230941   -1.367587   -0.727763
  H     -0.044135    1.469875    0.466625
  H      1.509517   -0.162970   -0.392685
    8
 TRAJECTORY GEOMETRY     -79.701758
  C     -0.505618    0.571902    0.033249
  C      0.546510   -0.558072   -0.037236
  H     -1.066645    0.697292   -0.910958
  H     -1.247745    0.419111    0.837125
  H      0.561091   -1.152527    0.891407
  H      0.374881   -1.248778   -0.879923
  H      0.049474    1.508864    0.235405
  H      1.567569   -0.126074   -0.158853
    8
 TRAJECTORY GEOMETRY     -79.692473
  C     -0.517108    0.567357    0.026572
  C      0.551542   -0.555170   -0.028157
  H     -1.182565    0.621274   -0.857132
  H     -1.165070    0.545562    0.923809
  H      0.482763   -1.233736    0.837071
  H      0.501456   -1.135830   -0.965105
  H      0.206866    1.430215    0.061353
  H      1.593234   -0.056535    0.006115
    8
 TRAJECTORY GEOMETRY     -79.638833
  C     -0.735525    0.356422    0.000350
  C      0.275350   -0.532862   -0.000870
  H     -1.163595    0.741089   -0.933620
  H     -1.170614    0.730546    0.935359
  H      0.702866   -0.918128    0.933170
  H      0.709916   -0.907614   -0.935935
  H      2.826231    1.212248    0.003699
  H      3.578822    1.244391    0.003520
    8
 TRAJECTORY GEOMETRY     -79.669687
  C     -0.530940    0.564634    0.027952
  C      0.553523   -0.546947   -0.027061
  H     -1.190575    0.639949   -0.862705
  H     -1.194333    0.566093    0.917674
  H      0.507243   -1.215566    0.845570
  H      0.511162   -1.127036   -0.961320
  H      0.358769    1.335838    0.062659
  H      1.652307    0.016714   -0.004131
    8
 TRAJECTORY GEOMETRY     -79.635246
  C     -0.541446    0.563101    0.027591
  C      0.548203   -0.542863   -0.027052
  H     -1.200475    0.648970   -0.866923
  H     -1.210976    0.572207    0.916645
  H      0.518839   -1.191973    0.858445
  H      0.518648   -1.114819   -0.963363
  H      0.479437    1.278412    0.061499
  H      1.752360    0.075211   -0.007164
    8
 TRAJECTORY GEOMETRY     -79.638802
  C     -0.727334    0.359102    0.001088
  C      0.279266   -0.535052   -0.002016
  H     -1.153582    0.746648   -0.932869
  H     -1.160108    0.732238    0.937835
  H      0.706354   -0.925117    0.930709
  H      0.712522   -0.910518   -0.937808
  H      2.716503    1.215496    0.006695
  H      3.469447    1.184316    0.002868
    8
 TRAJECTORY GEOMETRY     -79.638703
  C     -0.719066    0.361138    0.001909
  C      0.283115   -0.537741   -0.003254
  H     -1.143170    0.753036   -0.931019
  H     -1.149480    0.735260    0.939227
  H      0.709190   -0.930617    0.928337
  H      0.714984   -0.912523   -0.939627
  H      2.613077    1.215712    0.009440
  H      3.361550    1.129558    0.002350
    8
 TRAJECTORY GEOMETRY     -79.638513
  C     -0.710826    0.363668    0.002623
  C      0.286777   -0.540399   -0.004371
  H     -1.132909    0.759221   -0.929617
  H     -1.138821    0.738040    0.940859
  H      0.712169   -0.936702    0.926264
  H      0.717481   -0.915125   -0.941445
  H      2.514808    1.213174    0.011916
  H      3.256332    1.080114    0.001966
    8
 TRAJECTORY GEOMETRY     -79.635247
  C     -0.541446    0.563101    0.027591
  C      0.548203   -0.542863   -0.027052
  H     -1.200475    0.648970   -0.866923
  H     -1.210976    0.572207    0.916645
  H      0.518839   -1.191973    0.858445
  H      0.518648   -1.114819   -0.963363
  H      0.479437    1.278412    0.061499
  H      1.752360    0.075211   -0.007164
    8
 TRAJECTORY GEOMETRY     -79.638225
  C     -0.700852    0.365553    0.003456
  C      0.290776   -0.544145   -0.005651
  H     -1.121907    0.767821   -0.926363
  H     -1.127736    0.743760    0.940782
  H      0.711869   -0.942820    0.923852
  H      0.717471   -0.918535   -0.942778
  H      2.417883    1.203159    0.014102
  H      3.154042    1.042222    0.001746
    8
 TRAJECTORY GEOMETRY     -79.637816
  C     -0.691969    0.368712    0.004125
  C      0.293173   -0.547817   -0.006664
  H     -1.109225    0.774680   -0.925072
  H     -1.114827    0.747534    0.942230
  H      0.713799   -0.950493    0.921654
  H      0.718982   -0.923040   -0.944130
  H      2.325874    1.196067    0.016081
  H      3.055336    1.005570    0.001629
    8
 TRAJECTORY GEOMETRY     -79.637268
  C     -0.681845    0.371410    0.004862
  C      0.295297   -0.553020   -0.007767
  H     -1.094814    0.783932   -0.922597
  H     -1.100469    0.754103    0.942561
  H      0.712920   -0.959796    0.919902
  H      0.718181   -0.929616   -0.945836
  H      2.235445    1.188587    0.017883
  H      2.959790    0.977043    0.001613
    8
 TRAJECTORY GEOMETRY     -79.635247
  C     -0.541446    0.563101    0.027591
  C      0.548203   -0.542863   -0.027052
  H     -1.200475    0.648970   -0.866923
  H     -1.210976    0.572207    0.916645
  H      0.518839   -1.191973    0.858445
  H      0.518648   -1.114819   -0.963363
  H      0.479437    1.278412    0.061499
  H      1.752360    0.075211   -0.007164
    8
 TRAJECTORY GEOMETRY     -79.636561
  C     -0.671385    0.374800    0.005494
  C      0.296605   -0.559035   -0.008725
  H     -1.079882    0.792807   -0.921423
  H     -1.085537    0.760198    0.943992
  H      0.711867   -0.970551    0.918039
  H      0.716938   -0.937506   -0.947313
  H      2.149503    1.185395    0.019522
  H      2.866764    0.950500    0.001707
    8
 TRAJECTORY GEOMETRY     -79.635666
  C     -0.660210    0.378024    0.006113
  C      0.297379   -0.566092   -0.009671
  H     -1.063676    0.802352   -0.919957
  H     -1.069439    0.767134    0.945080
  H      0.709170   -0.982689    0.916050
  H      0.714182   -0.946946   -0.948591
  H      2.067144    1.186838    0.021098
  H      2.775787    0.927036    0.001855
    8
 TRAJECTORY GEOMETRY     -79.634556
  C     -0.648560    0.381357    0.006699
  C      0.297580   -0.573917   -0.010572
  H     -1.046528    0.811877   -0.918716
  H     -1.052481    0.774121    0.946262
  H      0.705676   -0.996066    0.914107
  H      0.710647   -0.957669   -0.949819
  H      1.988622    1.193411    0.022722
  H      2.686348    0.905224    0.001954
    8
 TRAJECTORY GEOMETRY     -79.635247
  C     -0.541446    0.563101    0.027591
  C      0.548203   -0.542863   -0.027052
  H     -1.200475    0.648970   -0.866923
  H     -1.210976    0.572207    0.916645
  H      0.518839   -1.191973    0.858445
  H      0.518648   -1.114819   -0.963363
  H      0.479437    1.278412    0.061499
  H      1.752360    0.075211   -0.007164
    8
 TRAJECTORY GEOMETRY     -79.613009
  C     -0.550015    0.548443    0.026224
  C      0.523232   -0.554680   -0.026800
  H     -1.165637    0.693191   -0.883010
  H     -1.178501    0.613281    0.933618
  H      0.560879   -1.182908    0.870740
  H      0.560047   -1.109578   -0.969894
  H      0.540426    1.227975    0.058977
  H      1.751378    0.153853   -0.007336
    8
 TRAJECTORY GEOMETRY     -79.633521
  C     -0.605645    0.395479    0.007300
  C      0.280430   -0.616967   -0.011582
  H     -0.982548    0.848544   -0.917577
  H     -0.990670    0.806753    0.948207
  H      0.664278   -1.064615    0.912991
  H      0.671321   -1.022352   -0.952665
  H      1.868519    1.235871    0.024481
  H      2.582215    0.991962    0.002388
    8
 TRAJECTORY GEOMETRY     -79.631981
  C     -0.602230    0.397424    0.007774
  C      0.283942   -0.614714   -0.012176
  H     -0.978747    0.847236   -0.918883
  H     -0.987131    0.802900    0.951160
  H      0.670693   -1.063215    0.911378
  H      0.677227   -1.018676   -0.953395
  H      1.811344    1.232807    0.025872
  H      2.510096    0.947751    0.002010
    8
 TRAJECTORY GEOMETRY     -79.630156
  C     -0.598971    0.396834    0.008293
  C      0.289954   -0.613081   -0.012835
  H     -0.974268    0.850322   -0.917755
  H     -0.983587    0.803929    0.952141
  H      0.672217   -1.065647    0.910306
  H      0.679493   -1.019110   -0.954844
  H      1.761762    1.241934    0.027515
  H      2.434433    0.902555    0.001170
    8
 TRAJECTORY GEOMETRY     -79.613009
  C     -0.550015    0.548443    0.026224
  C      0.523232   -0.554680   -0.026800
  H     -1.165637    0.693191   -0.883010
  H     -1.178501    0.613281    0.933618
  H      0.560879   -1.182908    0.870740
  H      0.560047   -1.109578   -0.969894
  H      0.540426    1.227975    0.058977
  H      1.751378    0.153853   -0.007336
    8
 TRAJECTORY GEOMETRY     -79.627988
  C     -0.593232    0.399141    0.008725
  C      0.293108   -0.612589   -0.013396
  H     -0.971662    0.850418   -0.916489
  H     -0.981049    0.801811    0.952324
  H      0.677659   -1.064819    0.909147
  H      0.684332   -1.016166   -0.955790
  H      1.708163    1.238254    0.028609
  H      2.364546    0.865160    0.001086
    8
 TRAJECTORY GEOMETRY     -79.625418
  C     -0.587801    0.401223    0.009167
  C      0.297983   -0.610844   -0.013940
  H     -0.969559    0.850555   -0.915546
  H     -0.979083    0.800120    0.952914
  H      0.681003   -1.065811    0.907837
  H      0.687233   -1.015443   -0.956783
  H      1.656814    1.233298    0.029565
  H      2.296516    0.830552    0.001170
    8
 TRAJECTORY GEOMETRY     -79.622384
  C     -0.581803    0.404063    0.009606
  C      0.302948   -0.608844   -0.014453
  H     -0.968335    0.849764   -0.914660
  H     -0.977870    0.797607    0.953368
  H      0.683893   -1.067284    0.906453
  H      0.689454   -1.015374   -0.957642
  H      1.605809    1.225726    0.030380
  H      2.232310    0.799354    0.001434
    8
 TRAJECTORY GEOMETRY     -79.613009
  C     -0.550015    0.548443    0.026224
  C      0.523232   -0.554680   -0.026800
  H     -1.165637    0.693191   -0.883010
  H     -1.178501    0.613281    0.933618
  H      0.560879   -1.182908    0.870740
  H      0.560047   -1.109578   -0.969894
  H      0.540426    1.227975    0.058977
  H      1.751378    0.153853   -0.007336
    8
 TRAJECTORY GEOMETRY     -79.618818
  C     -0.575195    0.407907    0.010024
  C      0.308283   -0.606106   -0.014882
  H     -0.969222    0.847324   -0.913810
  H     -0.978679    0.793523    0.953675
  H      0.686068   -1.069122    0.904882
  H      0.690786   -1.015794   -0.958307
  H      1.555600    1.214490    0.031061
  H      2.173159    0.771219    0.001795
    8
 TRAJECTORY GEOMETRY     -79.614650
  C     -0.568563    0.412417    0.010460
  C      0.313807   -0.602586   -0.015268
  H     -0.971583    0.843336   -0.912627
  H     -0.980926    0.787979    0.953408
  H      0.687830   -1.070968    0.903084
  H      0.691633   -1.016315   -0.958624
  H      1.506682    1.201126    0.031700
  H      2.119106    0.744604    0.002111
    8
 TRAJECTORY GEOMETRY     -79.609812
  C     -0.562793    0.416694    0.010930
  C      0.320560   -0.598193   -0.015657
  H     -0.974838    0.839311   -0.911492
  H     -0.984152    0.782594    0.953131
  H      0.688429   -1.073217    0.901689
  H      0.691391   -1.017465   -0.959325
  H      1.459511    1.186944    0.032296
  H      2.069307    0.718717    0.002409
    8
 TRAJECTORY GEOMETRY     -79.613009
  C     -0.550015    0.548443    0.026224
  C      0.523232   -0.554680   -0.026800
  H     -1.165637    0.693191   -0.883010
  H     -1.178501    0.613281    0.933618
  H      0.560879   -1.182908    0.870740
  H      0.560047   -1.109578   -0.969894
  H      0.540426    1.227975    0.058977
  H      1.751378    0.153853   -0.007336
    8
 TRAJECTORY GEOMETRY     -79.603600
  C     -0.547706    0.534834    0.024940
  C      0.505425   -0.570544   -0.026535
  H     -1.113557    0.733917   -0.896746
  H     -1.127936    0.651482    0.949565
  H      0.596509   -1.185266    0.876374
  H      0.595307   -1.111887   -0.972960
  H      0.571359    1.206985    0.055764
  H      1.657271    0.224128   -0.005326
    8
 TRAJECTORY GEOMETRY     -79.605373
  C     -0.552669    0.415039    0.011251
  C      0.318194   -0.611307   -0.016432
  H     -0.946910    0.856530   -0.910830
  H     -0.957464    0.798135    0.954618
  H      0.688280   -1.086986    0.900558
  H      0.690933   -1.030004   -0.960531
  H      1.400087    1.207010    0.032958
  H      1.993920    0.722466    0.003439
    8
 TRAJECTORY GEOMETRY     -79.599987
  C     -0.546185    0.420163    0.011572
  C      0.322892   -0.608709   -0.016601
  H     -0.949911    0.852980   -0.911353
  H     -0.960844    0.792448    0.955946
  H      0.688123   -1.091621    0.899034
  H      0.690347   -1.033578   -0.960755
  H      1.355640    1.192837    0.033681
  H      1.955565    0.707751    0.003079
    8
 TRAJECTORY GEOMETRY     -79.574794
  C     -0.552526    0.524002    0.023664
  C      0.489404   -0.582351   -0.026169
  H     -1.085768    0.759788   -0.903310
  H     -1.100276    0.678742    0.957111
  H      0.613710   -1.179560    0.881967
  H      0.613529   -1.108226   -0.975033
  H      0.641099    1.199654    0.052799
  H      1.666115    0.284499   -0.003607
    8
 TRAJECTORY GEOMETRY     -79.588707
  C     -0.538410    0.426340    0.012276
  C      0.332812   -0.604687   -0.017248
  H     -0.952309    0.851352   -0.910514
  H     -0.963717    0.787680    0.957020
  H      0.689047   -1.098696    0.897002
  H      0.691006   -1.039341   -0.961732
  H      1.280907    1.173943    0.034259
  H      1.885141    0.677022    0.003301
    8
 TRAJECTORY GEOMETRY     -79.575455
  C     -0.531271    0.434693    0.013027
  C      0.344725   -0.596735   -0.017642
  H     -0.963687    0.841481   -0.909159
  H     -0.975290    0.775583    0.956528
  H      0.685398   -1.106262    0.894379
  H      0.686404   -1.045586   -0.962228
  H      1.218042    1.155912    0.035075
  H      1.834457    0.644265    0.003420
    8
 TRAJECTORY GEOMETRY     -79.560490
  C     -0.527113    0.442447    0.013787
  C      0.357568   -0.588150   -0.018037
  H     -0.976678    0.831607   -0.908205
  H     -0.988425    0.763893    0.956298
  H      0.680490   -1.113599    0.892498
  H      0.680760   -1.051874   -0.963212
  H      1.161718    1.140519    0.035911
  H      1.797684    0.611190    0.003387
    8
 TRAJECTORY GEOMETRY     -79.574794
  C     -0.552526    0.524002    0.023664
  C      0.489404   -0.582351   -0.026169
  H     -1.085768    0.759788   -0.903310
  H     -1.100276    0.678742    0.957111
  H      0.613710   -1.179560    0.881967
  H      0.613529   -1.108226   -0.975033
  H      0.641099    1.199654    0.052799
  H      1.666115    0.284499   -0.003607
    8
 TRAJECTORY GEOMETRY     -79.555782
  C     -0.552898    0.520419    0.022685
  C      0.480175   -0.583614   -0.025460
  H     -1.069376    0.773537   -0.905918
  H     -1.083259    0.693412    0.959929
  H      0.630134   -1.172082    0.883507
  H      0.629229   -1.101715   -0.974269
  H      0.692746    1.161498    0.049195
  H      1.646052    0.321506   -0.001514
    8
 TRAJECTORY GEOMETRY     -79.546682
  C     -0.529246    0.447671    0.014270
  C      0.367822   -0.580410   -0.018381
  H     -0.982361    0.830028   -0.908970
  H     -0.993973    0.760455    0.958305
  H      0.685597   -1.115242    0.890496
  H      0.684831   -1.052979   -0.963264
  H      1.111378    1.111408    0.035586
  H      1.764464    0.581239    0.003981
    8
 TRAJECTORY GEOMETRY     -79.539355
  C     -0.558806    0.516275    0.021911
  C      0.472637   -0.582416   -0.024866
  H     -1.059437    0.784455   -0.908755
  H     -1.072804    0.704845    0.963016
  H      0.643314   -1.162969    0.884769
  H      0.642026   -1.093695   -0.973414
  H      0.733669    1.131612    0.046292
  H      1.656993    0.341943   -0.000295
    8
 TRAJECTORY GEOMETRY     -79.534255
  C     -0.536395    0.452656    0.014763
  C      0.379130   -0.569812   -0.018610
  H     -0.992174    0.826677   -0.910396
  H     -1.003648    0.755534    0.960660
  H      0.689156   -1.115339    0.889060
  H      0.687723   -1.052806   -0.963347
  H      1.071922    1.079667    0.035104
  H      1.755959    0.549498    0.004085
    8
 TRAJECTORY GEOMETRY     -79.526609
  C     -0.566138    0.511824    0.021221
  C      0.466891   -0.575602   -0.024173
  H     -1.054420    0.791888   -0.910947
  H     -1.067185    0.712839    0.965353
  H      0.653683   -1.153313    0.884720
  H      0.652083   -1.085123   -0.971553
  H      0.765900    1.095264    0.043643
  H      1.680822    0.352573    0.000436
    8
 TRAJECTORY GEOMETRY     -79.524202
  C     -0.548323    0.456800    0.015190
  C      0.391418   -0.554546   -0.018642
  H     -1.003594    0.822618   -0.912265
  H     -1.014810    0.750248    0.963275
  H      0.692866   -1.112440    0.887341
  H      0.690931   -1.049896   -0.962651
  H      1.038725    1.035842    0.034197
  H      1.765800    0.515375    0.003861
    8
 TRAJECTORY GEOMETRY     -79.518122
  C     -0.576420    0.505872    0.020527
  C      0.462954   -0.560056   -0.023237
  H     -1.052597    0.797331   -0.913240
  H     -1.064639    0.718797    0.967839
  H      0.663172   -1.141049    0.883270
  H      0.661262   -1.073949   -0.968408
  H      0.789189    1.040899    0.040662
  H      1.717581    0.352014    0.000731
    8
 TRAJECTORY GEOMETRY     -79.518220
  C     -0.568201    0.459754    0.015565
  C      0.407164   -0.531020   -0.018438
  H     -1.015873    0.818831   -0.915089
  H     -1.026664    0.745396    0.966727
  H      0.697586   -1.103596    0.884117
  H      0.695289   -1.041586   -0.959699
  H      1.005446    0.965753    0.032585
  H      1.797800    0.473806    0.003082
    8
 TRAJECTORY GEOMETRY     -79.511547
  C     -0.573220    0.463161    0.015981
  C      0.416379   -0.524676   -0.018618
  H     -1.021247    0.815625   -0.915562
  H     -1.031829    0.742093    0.967536
  H      0.695696   -1.105502    0.883029
  H      0.693454   -1.042883   -0.959621
  H      0.980808    0.956185    0.032912
  H      1.794677    0.448868    0.002583
    8
 TRAJECTORY GEOMETRY     -79.518683
  C     -0.593410    0.496612    0.019715
  C      0.465563   -0.527011   -0.021768
  H     -1.054644    0.802320   -0.916613
  H     -1.065537    0.724339    0.971695
  H      0.672405   -1.122005    0.878796
  H      0.670142   -1.056140   -0.962189
  H      0.794985    0.947134    0.036760
  H      1.771041    0.325792    0.000164
    8
 TRAJECTORY GEOMETRY     -79.514572
  C     -0.596831    0.491101    0.019216
  C      0.459219   -0.519977   -0.021150
  H     -1.050206    0.805447   -0.917426
  H     -1.061050    0.727463    0.972473
  H      0.676791   -1.117171    0.878320
  H      0.674522   -1.051609   -0.960631
  H      0.812329    0.922199    0.035121
  H      1.792024    0.338411    0.000371
    8
 TRAJECTORY GEOMETRY     -79.559091
  C     -0.613170    0.421512    0.016275
  C      0.344705   -0.543646   -0.020296
  H     -1.013218    0.833805   -0.913464
  H     -1.023913    0.757158    0.970526
  H      0.698447   -1.077030    0.879223
  H      0.698077   -1.003383   -0.956398
  H      1.134979    0.950763    0.028944
  H      1.821820    0.493053    0.006624
