# Supplementary material for: Constrained Structure Minimizations on Hyperspheres for Minimum Energy Path Following
Source: J Chem Inf Model. 2025 Apr 1;65(7):3488–501. doi: 10.1021/acs.jcim.4c02351 (PMC12004539; doi:10.1021/acs.jcim.4c02351)
Supplement: Supplementary file 1 — ci4c02351_si_001.zip [file ci4c02351_si_001.zip › data_availability/rxn5/outputs/SADDLE/10/rxn5-sad.mol]

    8
 TRAJECTORY GEOMETRY     -79.638832
  C     -0.275270    0.533343    0.001212
  C      0.734948   -0.356689   -0.000431
  H     -0.700925    0.921132   -0.932637
  H     -0.711088    0.906185    0.936455
  H      1.161180   -0.743871    0.933341
  H      1.171306   -0.728930   -0.935599
  H     -2.822832   -1.213227   -0.009068
  H     -3.575343   -1.246368   -0.001801
    8
 TRAJECTORY GEOMETRY     -79.700788
  C      0.016276   -0.003542   -0.780179
  C      0.007999   -0.016524    0.763582
  H     -0.931627   -0.350080   -1.223873
  H      0.226290    1.007336   -1.172431
  H     -0.147214    0.973448    1.224374
  H     -0.753493   -0.692361    1.189342
  H      1.017841   -0.387675    1.033090
  H      0.836226   -0.679388   -1.149573
    8
 TRAJECTORY GEOMETRY     -79.662613
  C      0.034048   -0.002987   -0.777183
  C     -0.015080   -0.011970    0.776007
  H     -0.826736   -0.506034   -1.239432
  H      0.147714    1.020877   -1.167361
  H     -0.002559    0.963803    1.298960
  H     -0.841932   -0.585652    1.240941
  H      1.032559   -0.565698    0.696938
  H      1.055939   -0.651831   -1.123079
    8
 TRAJECTORY GEOMETRY     -79.585604
  C      0.010149    0.016018   -0.754622
  C     -0.023430   -0.009891    0.784859
  H     -0.790737   -0.555254   -1.235578
  H      0.170519    1.019023   -1.167666
  H      0.029972    0.967289    1.313468
  H     -0.860882   -0.580124    1.246891
  H      1.086872   -0.632614    0.512393
  H      1.309338   -0.775994   -1.197626
    8
 TRAJECTORY GEOMETRY     -79.638832
  C     -0.122475    0.112088   -0.576772
  C     -0.269546    0.121806    0.761501
  H     -0.549585   -0.686507   -1.196006
  H      0.429137    0.903056   -1.099965
  H      0.156846    0.920769    1.380661
  H     -0.821823   -0.668650    1.284650
  H      2.481217   -1.483655   -1.040533
  H      2.975671   -1.772187   -1.530113
    8
 TRAJECTORY GEOMETRY     -79.638713
  C     -0.120907    0.109781   -0.585205
  C     -0.255754    0.114667    0.754018
  H     -0.551478   -0.687165   -1.203310
  H      0.424340    0.902550   -1.111281
  H      0.174131    0.913352    1.371731
  H     -0.802160   -0.678947    1.279167
  H      2.351758   -1.404245   -0.901214
  H      2.779954   -1.655788   -1.467468
    8
 TRAJECTORY GEOMETRY     -79.638276
  C     -0.120842    0.108374   -0.594425
  C     -0.241658    0.107479    0.746179
  H     -0.553571   -0.688813   -1.210488
  H      0.420195    0.903309   -1.121143
  H      0.192303    0.902946    1.364630
  H     -0.780402   -0.688497    1.274866
  H      2.227957   -1.328690   -0.782072
  H      2.603472   -1.550936   -1.396695
    8
 TRAJECTORY GEOMETRY     -79.585604
  C      0.010149    0.016018   -0.754622
  C     -0.023430   -0.009891    0.784859
  H     -0.790737   -0.555254   -1.235578
  H      0.170519    1.019023   -1.167666
  H      0.029972    0.967289    1.313468
  H     -0.860882   -0.580124    1.246891
  H      1.086872   -0.632614    0.512393
  H      1.309338   -0.775994   -1.197626
    8
 TRAJECTORY GEOMETRY     -79.637397
  C     -0.122106    0.107981   -0.603513
  C     -0.227073    0.099883    0.738420
  H     -0.558008   -0.688679   -1.218432
  H      0.414103    0.905617   -1.131512
  H      0.212377    0.891706    1.356884
  H     -0.757199   -0.699640    1.269581
  H      2.111575   -1.258043   -0.675044
  H      2.445187   -1.457162   -1.321893
    8
 TRAJECTORY GEOMETRY     -79.635935
  C     -0.125279    0.108927   -0.613181
  C     -0.211397    0.091618    0.729997
  H     -0.566566   -0.685885   -1.227130
  H      0.404331    0.910586   -1.142260
  H      0.234491    0.879041    1.348801
  H     -0.731875   -0.712216    1.263498
  H      2.005706   -1.194360   -0.573377
  H      2.302440   -1.372892   -1.244400
    8
 TRAJECTORY GEOMETRY     -79.633716
  C     -0.131881    0.112158   -0.624178
  C     -0.193736    0.082184    0.720531
  H     -0.582369   -0.679251   -1.238216
  H      0.388373    0.920754   -1.155007
  H      0.260933    0.862712    1.338777
  H     -0.701370   -0.727255    1.255302
  H      1.912526   -1.139014   -0.469296
  H      2.173549   -1.297566   -1.160999
    8
 TRAJECTORY GEOMETRY     -79.585604
  C      0.010149    0.016018   -0.754622
  C     -0.023430   -0.009891    0.784859
  H     -0.790737   -0.555254   -1.235578
  H      0.170519    1.019023   -1.167666
  H      0.029972    0.967289    1.313468
  H     -0.860882   -0.580124    1.246891
  H      1.086872   -0.632614    0.512393
  H      1.309338   -0.775994   -1.197626
    8
 TRAJECTORY GEOMETRY     -79.630439
  C     -0.136566    0.114539   -0.634261
  C     -0.175668    0.072192    0.710944
  H     -0.597366   -0.670366   -1.248189
  H      0.371598    0.928881   -1.167242
  H      0.283810    0.850690    1.327554
  H     -0.675727   -0.741553    1.245918
  H      1.831847   -1.091410   -0.369512
  H      2.048446   -1.224367   -1.082758
    8
 TRAJECTORY GEOMETRY     -79.625600
  C     -0.135834    0.113768   -0.642405
  C     -0.157193    0.061705    0.702565
  H     -0.610061   -0.662384   -1.256467
  H      0.357274    0.934901   -1.177966
  H      0.297039    0.845117    1.317428
  H     -0.660077   -0.750561    1.237518
  H      1.754582   -1.045662   -0.282709
  H      1.928995   -1.153971   -1.014414
    8
 TRAJECTORY GEOMETRY     -79.618505
  C     -0.127290    0.108237   -0.647522
  C     -0.137884    0.050546    0.697244
  H     -0.620452   -0.655791   -1.261381
  H      0.346151    0.938637   -1.185480
  H      0.293713    0.848781    1.310090
  H     -0.660404   -0.749727    1.231890
  H      1.674048   -0.997207   -0.217342
  H      1.822851   -1.090607   -0.963838
    8
 TRAJECTORY GEOMETRY     -79.585604
  C      0.010149    0.016018   -0.754622
  C     -0.023430   -0.009891    0.784859
  H     -0.790737   -0.555254   -1.235578
  H      0.170519    1.019023   -1.167666
  H      0.029972    0.967289    1.313468
  H     -0.860882   -0.580124    1.246891
  H      1.086872   -0.632614    0.512393
  H      1.309338   -0.775994   -1.197626
    8
 TRAJECTORY GEOMETRY     -79.608414
  C     -0.112874    0.098939   -0.650487
  C     -0.118505    0.039401    0.695273
  H     -0.630943   -0.649591   -1.263076
  H      0.335974    0.942040   -1.189368
  H      0.276058    0.858691    1.305135
  H     -0.673365   -0.739494    1.228537
  H      1.594838   -0.949011   -0.168932
  H      1.732553   -1.035852   -0.932246
    8
 TRAJECTORY GEOMETRY     -79.594783
  C     -0.095025    0.087403   -0.652508
  C     -0.100410    0.029085    0.696072
  H     -0.643446   -0.642250   -1.262448
  H      0.324083    0.946571   -1.190284
  H      0.249860    0.871385    1.301599
  H     -0.693230   -0.723107    1.226446
  H      1.522176   -0.904296   -0.129525
  H      1.657873   -0.990172   -0.917359
    8
 TRAJECTORY GEOMETRY     -79.577565
  C     -0.076299    0.075254   -0.653909
  C     -0.085059    0.020418    0.699728
  H     -0.656081   -0.633633   -1.260253
  H      0.310932    0.950973   -1.189287
  H      0.220312    0.884536    1.298145
  H     -0.715589   -0.703959    1.224493
  H      1.456696   -0.863748   -0.094159
  H      1.599066   -0.953860   -0.918545
    8
 TRAJECTORY GEOMETRY     -79.585604
  C      0.010149    0.016018   -0.754622
  C     -0.023430   -0.009891    0.784859
  H     -0.790737   -0.555254   -1.235578
  H      0.170519    1.019023   -1.167666
  H      0.029972    0.967289    1.313468
  H     -0.860882   -0.580124    1.246891
  H      1.086872   -0.632614    0.512393
  H      1.309338   -0.775994   -1.197626
    8
 TRAJECTORY GEOMETRY     -79.587388
  C      0.001903    0.022388   -0.753184
  C     -0.031411   -0.007101    0.767846
  H     -0.748836   -0.584334   -1.265523
  H      0.216286    0.997581   -1.200955
  H      0.123902    0.939918    1.302844
  H     -0.794704   -0.644681    1.240431
  H      1.071038   -0.633709    0.405192
  H      1.209318   -0.709359   -0.992113
    8
 TRAJECTORY GEOMETRY     -79.563770
  C     -0.003208    0.026366   -0.746284
  C     -0.037634   -0.003504    0.769255
  H     -0.737149   -0.592686   -1.266197
  H      0.226903    0.993785   -1.200754
  H      0.131375    0.939532    1.304939
  H     -0.790716   -0.651011    1.239526
  H      1.105410   -0.657495    0.347615
  H      1.248629   -0.733618   -0.996126
    8
 TRAJECTORY GEOMETRY     -79.577565
  C     -0.076299    0.075254   -0.653909
  C     -0.085059    0.020418    0.699728
  H     -0.656081   -0.633633   -1.260253
  H      0.310932    0.950973   -1.189287
  H      0.220312    0.884536    1.298145
  H     -0.715589   -0.703959    1.224493
  H      1.456696   -0.863748   -0.094159
  H      1.599066   -0.953860   -0.918545
    8
 TRAJECTORY GEOMETRY     -79.588763
  C     -0.106202    0.092808   -0.655874
  C     -0.112495    0.036962    0.693545
  H     -0.633572   -0.648542   -1.272186
  H      0.330170    0.940109   -1.201835
  H      0.277143    0.862745    1.298908
  H     -0.670450   -0.739738    1.226477
  H      1.479213   -0.880962   -0.103211
  H      1.569276   -0.934324   -0.830661
    8
 TRAJECTORY GEOMETRY     -79.582648
  C     -0.106382    0.092304   -0.653956
  C     -0.115627    0.039042    0.697417
  H     -0.642573   -0.644107   -1.268969
  H      0.320774    0.943053   -1.201585
  H      0.260098    0.872173    1.301472
  H     -0.688978   -0.729877    1.224728
  H      1.458588   -0.841547   -0.082634
  H      1.526562   -0.929036   -0.814835
    8
 TRAJECTORY GEOMETRY     -79.563770
  C     -0.003208    0.026366   -0.746284
  C     -0.037634   -0.003504    0.769255
  H     -0.737149   -0.592686   -1.266197
  H      0.226903    0.993785   -1.200754
  H      0.131375    0.939532    1.304939
  H     -0.790716   -0.651011    1.239526
  H      1.105410   -0.657495    0.347615
  H      1.248629   -0.733618   -0.996126
    8
 TRAJECTORY GEOMETRY     -79.575264
  C     -0.103191    0.087958   -0.652632
  C     -0.117430    0.042074    0.702094
  H     -0.650456   -0.641550   -1.267125
  H      0.312141    0.944904   -1.201616
  H      0.243924    0.885313    1.300220
  H     -0.700060   -0.718264    1.232102
  H      1.410204   -0.840032   -0.070282
  H      1.503494   -0.889286   -0.803801
    8
 TRAJECTORY GEOMETRY     -79.567683
  C     -0.099117    0.085213   -0.652551
  C     -0.117515    0.042130    0.705853
  H     -0.658851   -0.637184   -1.266027
  H      0.303285    0.949636   -1.200975
  H      0.229156    0.892745    1.302967
  H     -0.713193   -0.710367    1.232671
  H      1.393417   -0.812918   -0.058438
  H      1.462296   -0.878226   -0.791846
    8
 TRAJECTORY GEOMETRY     -79.559533
  C     -0.094316    0.081024   -0.652154
  C     -0.115765    0.041929    0.710113
  H     -0.666638   -0.633013   -1.265143
  H      0.294377    0.952565   -1.201057
  H      0.217358    0.900414    1.302544
  H     -0.721082   -0.702862    1.236596
  H      1.370871   -0.804686   -0.054195
  H      1.427761   -0.851302   -0.783084
    8
 TRAJECTORY GEOMETRY     -79.563770
  C     -0.003208    0.026366   -0.746284
  C     -0.037634   -0.003504    0.769255
  H     -0.737149   -0.592686   -1.266197
  H      0.226903    0.993785   -1.200754
  H      0.131375    0.939532    1.304939
  H     -0.790716   -0.651011    1.239526
  H      1.105410   -0.657495    0.347615
  H      1.248629   -0.733618   -0.996126
    8
 TRAJECTORY GEOMETRY     -79.539017
  C     -0.024049    0.039440   -0.733370
  C     -0.057338    0.006748    0.761572
  H     -0.711455   -0.609847   -1.274221
  H      0.254078    0.979915   -1.209083
  H      0.170231    0.928118    1.306039
  H     -0.766601   -0.676499    1.239194
  H      1.151163   -0.677995    0.323046
  H      1.280904   -0.757869   -0.999436
    8
 TRAJECTORY GEOMETRY     -79.561898
  C     -0.103839    0.086121   -0.651329
  C     -0.125430    0.047547    0.711939
  H     -0.658595   -0.639018   -1.268530
  H      0.302549    0.947496   -1.205061
  H      0.232573    0.896551    1.304980
  H     -0.713155   -0.711873    1.238620
  H      1.358214   -0.798061   -0.046440
  H      1.433673   -0.850907   -0.781212
    8
 TRAJECTORY GEOMETRY     -79.553649
  C     -0.095331    0.080913   -0.653308
  C     -0.120905    0.044829    0.714872
  H     -0.663801   -0.635966   -1.269395
  H      0.297209    0.950483   -1.205874
  H      0.223971    0.900907    1.306100
  H     -0.721188   -0.706992    1.239155
  H      1.341354   -0.784703   -0.032108
  H      1.406082   -0.836285   -0.786259
    8
 TRAJECTORY GEOMETRY     -79.547347
  C     -0.089520    0.077348   -0.655877
  C     -0.116680    0.042523    0.716794
  H     -0.668210   -0.633733   -1.270312
  H      0.293149    0.953092   -1.206846
  H      0.217863    0.903979    1.306235
  H     -0.725692   -0.703636    1.238918
  H      1.326813   -0.776967   -0.028048
  H      1.388206   -0.824967   -0.778151
    8
 TRAJECTORY GEOMETRY     -79.539016
  C     -0.024049    0.039440   -0.733370
  C     -0.057338    0.006748    0.761572
  H     -0.711455   -0.609847   -1.274221
  H      0.254078    0.979915   -1.209083
  H      0.170231    0.928118    1.306039
  H     -0.766601   -0.676499    1.239194
  H      1.151163   -0.677995    0.323046
  H      1.280904   -0.757869   -0.999436
    8
 TRAJECTORY GEOMETRY     -79.541559
  C     -0.083778    0.073802   -0.657893
  C     -0.112578    0.039797    0.718824
  H     -0.671955   -0.631931   -1.270361
  H      0.289345    0.955727   -1.206177
  H      0.212580    0.905913    1.307803
  H     -0.731502   -0.701105    1.238168
  H      1.322726   -0.765248   -0.028561
  H      1.366291   -0.817575   -0.774101
    8
 TRAJECTORY GEOMETRY     -79.622823
  C      0.017349    0.014069   -0.769372
  C     -0.008919   -0.020895    0.763987
  H     -0.737850   -0.592021   -1.277495
  H      0.228359    0.992432   -1.212753
  H      0.148166    0.934104    1.301509
  H     -0.781887   -0.660301    1.231917
  H      1.053559   -0.622202    0.517747
  H      1.163978   -0.686796   -1.062294
