# Supplementary material for: Constrained Structure Minimizations on Hyperspheres for Minimum Energy Path Following
Source: J Chem Inf Model. 2025 Apr 1;65(7):3488–501. doi: 10.1021/acs.jcim.4c02351 (PMC12004539; doi:10.1021/acs.jcim.4c02351)
Supplement: Supplementary file 1 — ci4c02351_si_001.zip [file ci4c02351_si_001.zip › data_availability/rxn5/outputs/SADDLE/10/rxn5-sad.out]

 Executing /home/jasa/demon/6.2.4/object.mpi/deMon.6.2.4.mpi.

node05
node05
node05
node05
node05
node05
node05
node05
node05
node05
node05
node05
node05
node05
node05
node05
node05
node05
node05
node05
node05
node05
node05
node05
(node05:0,1,2,3,4,5,6,7,8,9,10,11,12,13,14,15,16,17,18,19,20,21,22,23)

real	12m42.634s
user	273m30.016s
sys	31m10.533s
21M	.
 ******************************************************************************
 ******************************************************************************
 ***                                                                        ***
 ***                              PROGRAM deMon2k                           ***
 ***                                                                        ***
 ***                        (VERSION 6.2.2, Jun. 2022)                      ***
 ***                                                                        ***
 ***     COPYRIGHT (C) BY THE INTERNATIONAL DEMON DEVELOPERS COMMUNITY      ***
 ***                                                                        ***
 ***  AUTHORS: A.M. Koster, G. Geudtner, A. Alvarez-Ibarra, M.C. Amirani,   ***
 ***           P. Calaminici, A.A.M. Carranza, M.E. Casida, J. Carmona-     ***
 ***           Espindola, J. Cuny, F.A. Delesma, R. Delgado-Venegas, V.D.   ***
 ***           Dominguez, R. Flores-Moreno, G.U. Gamboa, A. Goursot, T.     ***
 ***           Heine, K. Hermann, A. Ipatov, F. Janetzko, A. de la Lande,   ***
 ***           F. Louisnard, J. Martin del Campo, N. Pedroza Montero, L.G.  ***
 ***           M. Pettersson, D. Mejia-Rodriguez, J. Reveles, J. Vasquez-   ***
 ***           Perez, A. Vela, B. Zuniga-Gutierrez and D.R. Salahub         ***
 ***                                                                        ***
 ******************************************************************************
 ******************************************************************************
                                                                                

 FIRST TIMING           DATE: WED JAN 10 15:39:40 2024  TOTAL TIME:       0.076
                                                                                

 INITIALIZATION                   STEP TIME:     0.034  TOTAL TIME:       0.112

 ******************************************************************************

 RXN4

 ******************************************************************************

 
 *** MOLECULAR SIMULATION DATA ***
 
 MOLECULAR CHARGE: 0
 NUMBER OF ATOMS: 8
 MOLECULAR SIMULATION TYPE: QM ONLY
 
 *** MOLECULAR QM DATA ***
 
 MULTIPLICITY: 1
 NUMBER OF QM ATOMS: 8
 NUMBER OF ELECTRONS: 18
 
 *** SCF OPTIONS ***
 
 SCF THEORY: RESTRICTED KOHN-SHAM (RKS)
 DIAGONALIZER: RS
 START GUESS: HUECKEL DENSITY
 SCF TOLERANCE: 0.100E-04
 POTENTIAL DENSITY: FITTED DENSITY
 NUMBER OF SCF ITERATIONS: 1000
 DIIS ACCELERATION: ON
 LEVEL-SHIFT: ON (SHIFT VALUE = -0.300 HARTREE)
 XC-POTENTIAL: PBE96 - PBE
 GRID TECHNIQUE: FIXED
 GRID PRUNING: ON
 GRID METHOD: DIRECT
 GRID TYPE: (99,590)p
 ATOMIC WEIGHT FUNCTION: BECKE SCREENED
 RADIAL QUADRATURE TYPE: EULER-MACLAURIN
 SCF METHODE: DIRECT & DOUBLE ASYMPTOTIC EXPANSION
 FREEZE AUXILIARY FUNCTIONS: OFF
 ANALYTICAL FIT SOLVER: DIAGONAL SVD
 SVD THRESHOLD: 0.100E-05
 SCF SCREENING: 0.556E-11
 SYMMETRY USE: NONE
 ROTATION OF THE ANGULAR GRIDS: OFF
 SCF PRINTING UNTIL CYCLE 0
 SPHERICAL ORBITALS WILL BE USED
 
 *** SADDLE INTERPOLATION OPTIONS ***
 
 SADDLE TOLERANCE: 0.100
 NUMBER OF INTERPOLATION STEPS: 500
 INTERPOLATION DISTANCE REDUCTION [%]: 10.00
 REACTANT-PRODUCT ALIGNMENT ENABLED
 
 *** PRINT OPTIONS ***
 
 PRINT OPTIMIZATION INFORMATION
 PRINT SADDLE DEBUG OUTPUT
 
 *** OUTPUT OPTIONS ***
 
 SADDLE OPTIMIZATIONS NOT REMOVED
 
 *** ACTIVATED INTERFACE PORTS ***
 
 FILE deMon.mol WILL BE WRITTEN
 
 
 *** GEOMETRY ***


 INPUT ORIENTATION IN ANGSTROM

  NO.  ATOM        X            Y            Z      Z-ATOM   MASS   TYPE OPTXYZ

    1  C        -0.275270     0.533343     0.001212     6    12.011  QM       
    2  C         0.734948    -0.356689    -0.000431     6    12.011  QM       
    3  H        -0.700925     0.921132    -0.932637     1     1.008  QM       
    4  H        -0.711088     0.906185     0.936455     1     1.008  QM       
    5  H         1.161180    -0.743872     0.933341     1     1.008  QM       
    6  H         1.171306    -0.728930    -0.935599     1     1.008  QM       
    7  H        -2.822832    -1.213226    -0.009068     1     1.008  QM       
    8  H        -3.575343    -1.246367    -0.001801     1     1.008  QM       


 
 
 *** ERI STATISTIC ***
 
 Est. Integrated ERIs: 588300
 Est. Asymptotic ERIS: 0
                                                                                

 INPUT                            STEP TIME:     0.060  TOTAL TIME:       0.172
 
 *** THE INPUT ORIENTATION IS USED ***
 
 POINT GROUP: C1
 
 GROUP ORDER: 1


 STANDARD ORIENTATION IN ANGSTROM

  NO.  ATOM        X              Y              Z        Z-ATOM   MASS   TYPE

    1  C        -0.275270       0.533343       0.001212       6    12.011  QM
    2  C         0.734948      -0.356689      -0.000431       6    12.011  QM
    3  H        -0.700925       0.921132      -0.932637       1     1.008  QM
    4  H        -0.711088       0.906185       0.936455       1     1.008  QM
    5  H         1.161180      -0.743871       0.933341       1     1.008  QM
    6  H         1.171306      -0.728930      -0.935599       1     1.008  QM
    7  H        -2.822832      -1.213227      -0.009068       1     1.008  QM
    8  H        -3.575343      -1.246368      -0.001801       1     1.008  QM
                                                                                

 SYMMETRY ANALYSIS                STEP TIME:     0.001  TOTAL TIME:       0.175
 
 NUMBER OF TB ORBITALS: 16
                                                                                

 START GUESS                      STEP TIME:     0.907  TOTAL TIME:       1.083
 
 
 GENERAL BASIS SET: (DZVP-GGA)
 
 NUMBER OF SHELLS: 30
 NUMBER OF ORBITALS: 60
 NUMBER OF PRIMITIVE GAUSSIAN EXPONENTS: 66
 
 
 GENERAL AUXIS SET: (GEN-A2*)
 
 NUMBER OF AUXILIARY FUNCTION SETS: 38
 NUMBER OF AUXILIARY FUNCTION SHELLS: 86
 NUMBER OF AUXILIARY FUNCTION: 318
 
 
 
 *** WARNING IN INVCDERI ***
 
 *** 9 COULOMB EIGENVALUES ARE QUENCHED ***
                                                                                

 MPI AUXILIARY FUNCTION FIT       STEP TIME:     0.035  TOTAL TIME:       1.122  
                                                                                

 CORE INTEGRALS                   STEP TIME:     0.041  TOTAL TIME:       1.125
                                                                                

 NULLSPACE                        STEP TIME:     0.004  TOTAL TIME:       1.134
                                                                                

 FIXED GRID GENERATION            STEP TIME:     0.000  TOTAL TIME:       1.158

 CYCLE:    1    EUPPER =     -105.217771467088    CDMIX =        0.300000000000
 CYCLE:    1    ELOWER =     -177.369087759000    SHIFT =        0.000000000000
 CYCLE:    1    EXC    =      -12.300171673051    ERCDC =       10.293312120253
 CYCLE:    1    ETOTAL =     -117.517943140139    ERROR =       72.151316291913

 CYCLE:    2    EUPPER =     -104.800303629348    CDMIX =        0.300000000000
 CYCLE:    2    ELOWER =     -105.095022261046    SHIFT =        0.300000000000
 CYCLE:    2    EXC    =      -12.510553454416    ERCDC =        0.481727233499
 CYCLE:    2    ETOTAL =     -117.310857083764    ERROR =        0.294718631697

 CYCLE:    3    EUPPER =     -104.718584220248    CDMIX =        0.300000000000
 CYCLE:    3    ELOWER =     -104.892387191220    SHIFT =        0.266124975858
 CYCLE:    3    EXC    =      -12.686249178847    ERCDC =        0.357516233623
 CYCLE:    3    ETOTAL =     -117.404833399095    ERROR =        0.173802970972

 CYCLE:    4    EUPPER =     -104.840719118531    CDMIX =        0.300000000000
 CYCLE:    4    ELOWER =     -104.892819296919    SHIFT =        0.251482379968
 CYCLE:    4    EXC    =      -12.789810514070    ERCDC =        0.171405046211
 CYCLE:    4    ETOTAL =     -117.630529632601    ERROR =        0.052100178388

 CYCLE:    5    EUPPER =     -104.934573086696    CDMIX =        0.300000000000
 CYCLE:    5    ELOWER =     -104.948683636650    SHIFT =        0.218078166799
 CYCLE:    5    EXC    =      -12.840931370965    ERCDC =        0.059622388565
 CYCLE:    5    ETOTAL =     -117.775504457661    ERROR =        0.014110549954

 CYCLE:    6    EUPPER =     -104.977500963788    CDMIX =        0.300000000000
 CYCLE:    6    ELOWER =     -104.982658464127    SHIFT =        0.181859893271
 CYCLE:    6    EXC    =      -12.865356514066    ERCDC =        0.036427795496
 CYCLE:    6    ETOTAL =     -117.842857477853    ERROR =        0.005157500339

 CYCLE:    7    EUPPER =     -104.991340618369    CDMIX =        0.300000000000
 CYCLE:    7    ELOWER =     -104.993412920419    SHIFT =        0.153953479208
 CYCLE:    7    EXC    =      -12.878737249258    ERCDC =        0.022370581203
 CYCLE:    7    ETOTAL =     -117.870077867627    ERROR =        0.002072302050

 CYCLE:    8    EUPPER =     -104.994665182913    CDMIX =        0.300000000000
 CYCLE:    8    ELOWER =     -104.995455897085    SHIFT =        0.128672223430
 CYCLE:    8    EXC    =      -12.902635362381    EDIIS =        0.013944200574
 CYCLE:    8    ETOTAL =     -117.897300545294    ERROR =        0.000790714173

 CYCLE:    9    EUPPER =     -104.998708499537    CDMIX =        0.300000000000
 CYCLE:    9    ELOWER =     -104.998710849499    SHIFT =        0.101957845618
 CYCLE:    9    EXC    =      -12.903239597022    EDIIS =        0.001122276853
 CYCLE:    9    ETOTAL =     -117.901948096559    ERROR =        0.000002349962

 CYCLE:   10    EUPPER =     -104.999097593745    CDMIX =        0.300000000000
 CYCLE:   10    ELOWER =     -104.999097890164    SHIFT =        0.100000000000
 CYCLE:   10    EXC    =      -12.903306280985    EDIIS =        0.000399978072
 CYCLE:   10    ETOTAL =     -117.902403874730    ERROR =        0.000000296419

 CYCLE:   11    EUPPER =     -104.999428334166    CDMIX =        0.100000000000
 CYCLE:   11    ELOWER =     -104.999428479803    SHIFT =        0.100000000000
 CYCLE:   11    EXC    =      -12.902848304163    ERCDC =        0.000416742873
 CYCLE:   11    ETOTAL =     -117.902276638329    ERROR =        0.000000145637
 
 *** SCF CONVERGED ***
 

 ELECTRONIC CORE ENERGY      =       -181.261690768
 ELECTRONIC COULOMB ENERGY   =         76.262262434
 ELECTRONIC HARTREE ENERGY   =       -104.999428334

 EXCHANGE ENERGY             =        -12.363048303
 CORRELATION ENERGY          =         -0.539800001
 EXCHANGE-CORRELATION ENERGY =        -12.902848304

 ELECTRONIC SCF ENERGY       =       -117.902276638
 NUCLEAR-REPULSION ENERGY    =         38.263444180
 TOTAL SCF ENERGY            =        -79.638832458
                                                                                

 SCF ITERATION                    STEP TIME:     0.687  TOTAL TIME:       1.867
 
 
 
 *********************************************
 *** TRANSITION STATE SADDLE INTERPOLATION ***
 *********************************************


 UNRELAXED COORDINATES OF SADDLE STEP 0 IN ANGSTROM

  NO.  ATOM        X              Y              Z        Z-ATOM   MASS   TYPE

    1  C         0.000001       0.000000      -0.767792       6    12.011  QM
    2  C        -0.000001       0.000002       0.767793       6    12.011  QM
    3  H        -1.028155       0.000000      -1.171069       1     1.008  QM
    4  H         0.514071       0.890408      -1.171076       1     1.008  QM
    5  H        -0.514095       0.890396       1.171078       1     1.008  QM
    6  H        -0.514047      -0.890422       1.171074       1     1.008  QM
    7  H         1.028156       0.000002       1.171066       1     1.008  QM
    8  H         0.514069      -0.890407      -1.171080       1     1.008  QM


 UNRELAXED SCF-ENERGY CALCULATED IN 13 CYCLES
 
 UNRELAXED TOTAL SADDLE ENERGY = -79.705996457273
 


 ALIGNED COORDINATES OF REFERENCE STRUCTURE IN ANGSTROM

  NO.  ATOM        X              Y              Z        Z-ATOM   MASS   TYPE

    1  C         0.000001      -0.000000      -0.767792       6    12.011  QM
    2  C        -0.000001       0.000002       0.767793       6    12.011  QM
    3  H        -1.028155       0.000000      -1.171069       1     1.008  QM
    4  H         0.514071       0.890408      -1.171076       1     1.008  QM
    5  H        -0.514095       0.890396       1.171078       1     1.008  QM
    6  H        -0.514047      -0.890422       1.171074       1     1.008  QM
    7  H         1.028156       0.000002       1.171066       1     1.008  QM
    8  H         0.514069      -0.890407      -1.171080       1     1.008  QM


 ALIGNED COORDINATES OF REACTANT IN ANGSTROM

  NO.  ATOM        X              Y              Z        Z-ATOM   MASS   TYPE

    1  C        -0.122475       0.112088      -0.576772       6    12.011  QM
    2  C        -0.269546       0.121806       0.761501       6    12.011  QM
    3  H        -0.549585      -0.686507      -1.196006       1     1.008  QM
    4  H         0.429137       0.903056      -1.099965       1     1.008  QM
    5  H         0.156846       0.920769       1.380661       1     1.008  QM
    6  H        -0.821823      -0.668650       1.284650       1     1.008  QM
    7  H         2.481217      -1.483655      -1.040533       1     1.008  QM
    8  H         2.975671      -1.772187      -1.530113       1     1.008  QM

 SIMILARITY INDEX: 0.640
 


 UNRELAXED COORDINATES OF SADDLE STEP 1 IN ANGSTROM

  NO.  ATOM        X              Y              Z        Z-ATOM   MASS   TYPE

    1  C        -0.012247       0.011209      -0.748690       6    12.011  QM
    2  C        -0.026955       0.012183       0.767164       6    12.011  QM
    3  H        -0.980298      -0.068651      -1.173563       1     1.008  QM
    4  H         0.505578       0.891672      -1.163965       1     1.008  QM
    5  H        -0.447000       0.893434       1.192036       1     1.008  QM
    6  H        -0.544825      -0.868244       1.182432       1     1.008  QM
    7  H         1.173462      -0.148364       0.949906       1     1.008  QM
    8  H         0.760229      -0.978585      -1.206983       1     1.008  QM


 UNRELAXED SCF-ENERGY CALCULATED IN 11 CYCLES
 
 UNRELAXED TOTAL SADDLE ENERGY = -79.669997701313
 
 
 
 
 ***************************************
 *** MOLECULAR GEOMETRY OPTIMIZATION ***
 ***************************************
 
 INTERPOLATION DISTANCE: 7.0263654468
 
 *** ACTIVE DEGREES OF FREEDOM: 18 ***
 
 *** ENTERING OPTIMIZATION CYCLE: 1 ***
 

 PROJECTED CARTESIAN GRADIENTS IN A.U.

  NO.  ATOM        X             Y             Z

    1  C       -0.024938      0.020806      0.011991
    2  C       -0.031590      0.015778      0.002284
    3  H        0.035222     -0.002939      0.015862
    4  H        0.011568     -0.010321     -0.004353
    5  H        0.015127     -0.029857     -0.015100
    6  H        0.010930     -0.005175     -0.002190
    7  H        0.065024     -0.019943     -0.016470
    8  H        0.057263     -0.058054     -0.027025


 ACTIVE CARTESIAN GRADIENTS

              1          2          3          4          5          6
          -0.043028   0.035603   0.016197  -0.078771   0.044975   0.017397

              7          8          9         10         11         12
           0.005742   0.026356   0.024806  -0.024152   0.024099   0.017838

             13         14         15         16         17         18
          -0.027654  -0.019184   0.020500  -0.035779   0.010764   0.017352


 FULL LOCAL GRADIENT

              1          2          3          4          5          6
          -0.096536   0.000416  -0.012202   0.008674   0.001065  -0.015583

              7          8          9         10         11         12
           0.014746   0.039919   0.012211   0.032466   0.007823  -0.000033

             13         14         15         16         17         18
           0.012863  -0.019508  -0.021281   0.012539  -0.029589   0.055610


 TANGENTIAL LOCAL GRADIENTS IN A.U.

              1          2          3          4          5          6
           0.000416  -0.012202   0.008674   0.001065  -0.015583   0.014746

              7          8          9         10         11         12
           0.039919   0.012211   0.032466   0.007823  -0.000033   0.012863

             13         14         15         16         17
          -0.019508  -0.021281   0.012539  -0.029589   0.055610
 
 RMSQ FORCE :   0.0225802  MAXIMUM :   0.0003000  CONVERGED : NO
 MAX FORCE  :   0.0556100  MAXIMUM :   0.0004500  CONVERGED : NO
 RMSQ FORCE6:   4.9774198  MAXIMUM6:   0.0003000  CONVERGED : NO
 MAX FORCE6 :   4.9443900  MAXIMUM6:   0.0004500  CONVERGED : NO
 


 HESSIAN EIGENVALUES


                1           2           3           4           5           6
             1.00000     1.00000     1.00000     1.00000     1.00000     1.00000
 


                7           8           9          10          11          12
             1.00000     1.00000     1.00000     1.00000     1.00000     1.00000
 


               13          14          15          16          17
             1.00000     1.00000     1.00000     1.00000     1.00000
 


 LAMBDA FOR LMQA STEP: 0.00

  |TANGENTIAL STEP| =   0.093100  |PARALLEL STEP| =   0.000617


 STEP IN NORMAL COORDINATES

              1          2          3          4          5          6
           0.026443  -0.022086  -0.004683   0.037845  -0.023427  -0.000875

              7          8          9         10         11         12
          -0.010381  -0.033562  -0.017993  -0.009110  -0.013761  -0.006554

             13         14         15         16         17         18
           0.001468   0.019398   0.008207   0.000435   0.020958  -0.052143

 DISPLACEMENT STEP IN ANGSTROM

  NO.  ATOM        X             Y             Z

    1  C        0.008110     -0.006829     -0.001738
    2  C        0.007339     -0.003916      0.000920
    3  H       -0.013516     -0.006185     -0.008511
    4  H       -0.008009      0.006412      0.004056
    5  H       -0.001594      0.017037      0.011019
    6  H       -0.011560      0.006357      0.002990
    7  H       -0.018159     -0.007068     -0.017598
    8  H       -0.000493      0.020538      0.010867


 ACTIVE CARTESIAN DISPLACEMENT STEP

              1          2          3          4          5          6
           0.026443  -0.022086  -0.004683   0.037845  -0.023427  -0.000875

              7          8          9         10         11         12
          -0.010381  -0.033562  -0.017993  -0.009110  -0.013761  -0.006554

             13         14         15         16         17         18
           0.001468   0.019398   0.008207   0.000435   0.020958  -0.052143
 
 PREDICTED ENERGY CHANGE: -0.004274115
 
 INTERPOLATION DISTANCE: 7.0263654468
 
 *** SCFTOL TIGHTEN TO 0.500E-05 ***
 
 *** CDFTOL TIGHTEN TO 0.100E-03 ***


 COORDINATES OF OPTIMIZATION STEP 1 IN ANGSTROM

  NO.  ATOM        X              Y              Z        Z-ATOM   MASS   TYPE

    1  C        -0.004137       0.004380      -0.750428       6    12.011  QM
    2  C        -0.019616       0.008267       0.768084       6    12.011  QM
    3  H        -0.993814      -0.074836      -1.182074       1     1.008  QM
    4  H         0.497569       0.898084      -1.159909       1     1.008  QM
    5  H        -0.448594       0.910471       1.203055       1     1.008  QM
    6  H        -0.556385      -0.861887       1.185422       1     1.008  QM
    7  H         1.155303      -0.155432       0.932308       1     1.008  QM
    8  H         0.759736      -0.958047      -1.196116       1     1.008  QM


 
 NEW SCF-ENERGY CALCULATED IN 13 CYCLES
 

 TOTAL ENERGY    =        -79.677465131

 ENERGY CHANGE =         -0.007467430
 ENERGY RATIO  =          1.747128745
 TRUST RADIUS  =          0.200000000
 
 BFGS DELTA*GAMMA: 0.233E-02
 
 BFGS DELTA*DE2*DELTA: 0.867E-02
 
 *** ENTERING OPTIMIZATION CYCLE: 2 ***
 

 PROJECTED CARTESIAN GRADIENTS IN A.U.

  NO.  ATOM        X             Y             Z

    1  C       -0.017422      0.020358      0.019100
    2  C       -0.024803      0.008785     -0.004522
    3  H        0.017180     -0.003443      0.008861
    4  H        0.008761     -0.008998     -0.005326
    5  H        0.005008     -0.012745     -0.007552
    6  H        0.007067     -0.003420     -0.000664
    7  H        0.054113     -0.016923     -0.020384
    8  H        0.053634     -0.055074     -0.025257


 ACTIVE CARTESIAN GRADIENTS

              1          2          3          4          5          6
          -0.030093   0.035049   0.025052  -0.060234   0.031260   0.014004

              7          8          9         10         11         12
          -0.005671   0.022620   0.018234  -0.020595   0.021181   0.016138

             13         14         15         16         17         18
          -0.032241  -0.006241   0.026861  -0.033531   0.013986   0.012612


 FULL LOCAL GRADIENT

              1          2          3          4          5          6
          -0.088478   0.008146   0.000866   0.013691  -0.003852  -0.011722

              7          8          9         10         11         12
           0.001176   0.032643   0.007921   0.024234   0.007892   0.001649

             13         14         15         16         17         18
           0.001113  -0.006173  -0.008787   0.008902  -0.021615   0.046600


 TANGENTIAL LOCAL GRADIENTS IN A.U.

              1          2          3          4          5          6
           0.008146   0.000866   0.013691  -0.003852  -0.011722   0.001176

              7          8          9         10         11         12
           0.032643   0.007921   0.024234   0.007892   0.001649   0.001113

             13         14         15         16         17
          -0.006173  -0.008787   0.008902  -0.021615   0.046600

 COSANG =         0.942646509
 
 RMSQ FORCE :   0.0171898  MAXIMUM :   0.0003000  CONVERGED : NO
 MAX FORCE  :   0.0465996  MAXIMUM :   0.0004500  CONVERGED : NO
 RMSQ FORCE6:   4.4567616  MAXIMUM6:   0.0003000  CONVERGED : NO
 MAX FORCE6 :   4.4304578  MAXIMUM6:   0.0004500  CONVERGED : NO
 RMSQ DR    :   0.0219445  MAXIMUM :   0.0012000  CONVERGED : NO
 MAX DR     :   0.0521429  MAXIMUM :   0.0018000  CONVERGED : NO
 


 HESSIAN EIGENVALUES


                1           2           3           4           5           6
             0.20559     1.00000     1.00000     1.00000     1.00000     1.00000
 


                7           8           9          10          11          12
             1.00000     1.00000     1.00000     1.00000     1.00000     1.00000
 


               13          14          15          16          17
             1.00000     1.00000     1.00000     1.00000     1.30386
 


 NEWTON STEP 0.343 EXCEEDED TRUST RADIUS 0.200
 LAMBDA ITERATION CONVERGED IN 3 CYCLES
 LAMBDA FOR LMQA STEP: 0.147

  |TANGENTIAL STEP| =   0.200000  |PARALLEL STEP| =   0.002847


 STEP IN NORMAL COORDINATES

              1          2          3          4          5          6
           0.044446  -0.059851  -0.034020   0.066960  -0.035801   0.002531

              7          8          9         10         11         12
          -0.001781  -0.080300  -0.034471  -0.027029  -0.032244  -0.015899

             13         14         15         16         17         18
           0.017802   0.023228   0.002415   0.002082   0.043762  -0.122789

 DISPLACEMENT STEP IN ANGSTROM

  NO.  ATOM        X             Y             Z

    1  C        0.013616     -0.018371     -0.013686
    2  C        0.013280     -0.003039      0.010032
    3  H       -0.015893     -0.014645     -0.014447
    4  H       -0.017867      0.015503      0.011706
    5  H        0.006605      0.025160      0.020190
    6  H       -0.025264      0.014250      0.005924
    7  H       -0.038406     -0.019352     -0.038200
    8  H       -0.002022      0.052991      0.027440


 ACTIVE CARTESIAN DISPLACEMENT STEP

              1          2          3          4          5          6
           0.044446  -0.059851  -0.034020   0.066960  -0.035801   0.002531

              7          8          9         10         11         12
          -0.001781  -0.080300  -0.034471  -0.027029  -0.032244  -0.015899

             13         14         15         16         17         18
           0.017802   0.023228   0.002415   0.002082   0.043762  -0.122789
 
 PREDICTED ENERGY CHANGE: -0.009790557
 
 INTERPOLATION DISTANCE: 7.0263654468
 
 *** SCFTOL TIGHTEN TO 0.100E-06 ***
 
 *** CDFTOL TIGHTEN TO 0.750E-04 ***


 COORDINATES OF OPTIMIZATION STEP 2 IN ANGSTROM

  NO.  ATOM        X              Y              Z        Z-ATOM   MASS   TYPE

    1  C         0.009479      -0.013992      -0.764114       6    12.011  QM
    2  C        -0.006335       0.005229       0.778116       6    12.011  QM
    3  H        -1.009707      -0.089480      -1.196521       1     1.008  QM
    4  H         0.479701       0.913587      -1.148203       1     1.008  QM
    5  H        -0.441989       0.935631       1.223245       1     1.008  QM
    6  H        -0.581650      -0.847637       1.191346       1     1.008  QM
    7  H         1.116897      -0.174784       0.894108       1     1.008  QM
    8  H         0.757714      -0.905056      -1.168676       1     1.008  QM


 
 NEW SCF-ENERGY CALCULATED IN 12 CYCLES
 

 TOTAL ENERGY    =        -79.687455984

 ENERGY CHANGE =         -0.009990852
 ENERGY RATIO  =          1.020457997
 TRUST RADIUS  =          0.300000000
 
 BFGS DELTA*GAMMA: 0.804E-02
 
 BFGS DELTA*DE2*DELTA: 0.818E-02
 
 *** ENTERING OPTIMIZATION CYCLE: 3 ***
 

 PROJECTED CARTESIAN GRADIENTS IN A.U.

  NO.  ATOM        X             Y             Z

    1  C       -0.007638      0.012223      0.010579
    2  C       -0.010418      0.003316      0.003322
    3  H       -0.003159     -0.000512      0.001912
    4  H        0.005418     -0.002977     -0.003873
    5  H       -0.008866      0.004437      0.001163
    6  H       -0.001410     -0.002164     -0.000721
    7  H        0.027168     -0.012536     -0.028263
    8  H        0.043176     -0.039888     -0.018206


 ACTIVE CARTESIAN GRADIENTS

              1          2          3          4          5          6
          -0.013302   0.021299   0.013593  -0.025520   0.014976   0.017934

              7          8          9         10         11         12
          -0.015055   0.015375   0.012678  -0.012065   0.015583   0.013435

             13         14         15         16         17         18
          -0.029570   0.007611   0.030970  -0.025586   0.018690  -0.002079


 FULL LOCAL GRADIENT

              1          2          3          4          5          6
          -0.066211   0.007838   0.000907   0.010136  -0.001168   0.005840

              7          8          9         10         11         12
          -0.011673   0.019584   0.007109   0.010791   0.008284   0.005525

             13         14         15         16         17         18
          -0.010578   0.007890   0.009049   0.002128  -0.004986   0.021194


 TANGENTIAL LOCAL GRADIENTS IN A.U.

              1          2          3          4          5          6
           0.007838   0.000907   0.010136  -0.001168   0.005840  -0.011673

              7          8          9         10         11         12
           0.019584   0.007109   0.010791   0.008284   0.005525  -0.010578

             13         14         15         16         17
           0.007890   0.009049   0.002128  -0.004986   0.021194

 COSANG =         0.724997546
 
 RMSQ FORCE :   0.0100616  MAXIMUM :   0.0003000  CONVERGED : NO
 MAX FORCE  :   0.0211944  MAXIMUM :   0.0004500  CONVERGED : NO
 RMSQ FORCE6:   3.8651950  MAXIMUM6:   0.0003000  CONVERGED : NO
 MAX FORCE6 :   3.8566137  MAXIMUM6:   0.0004500  CONVERGED : NO
 RMSQ DR    :   0.0471452  MAXIMUM :   0.0012000  CONVERGED : NO
 MAX DR     :   0.1227888  MAXIMUM :   0.0018000  CONVERGED : NO
 


 HESSIAN EIGENVALUES


                1           2           3           4           5           6
             0.18103     0.99994     1.00000     1.00000     1.00000     1.00000
 


                7           8           9          10          11          12
             1.00000     1.00000     1.00000     1.00000     1.00000     1.00000
 


               13          14          15          16          17
             1.00000     1.00000     1.00000     1.04445     1.36044
 


 LAMBDA FOR LMQA STEP: 0.00

  |TANGENTIAL STEP| =   0.176233  |PARALLEL STEP| =   0.002210


 STEP IN NORMAL COORDINATES

              1          2          3          4          5          6
           0.031840  -0.053033  -0.023508   0.037305  -0.024037  -0.009868

              7          8          9         10         11         12
           0.014113  -0.081834  -0.034511  -0.035056  -0.033477  -0.019252

             13         14         15         16         17         18
           0.023920   0.005969  -0.015396   0.002214   0.034374  -0.108530

 DISPLACEMENT STEP IN ANGSTROM

  NO.  ATOM        X             Y             Z

    1  C        0.009674     -0.016101     -0.009700
    2  C        0.006624     -0.000697      0.003595
    3  H       -0.003659     -0.017352     -0.011287
    4  H       -0.017876      0.012957      0.012001
    5  H        0.017594      0.014930      0.015818
    6  H       -0.020465      0.014560      0.006605
    7  H       -0.028031     -0.020212     -0.029602
    8  H       -0.003828      0.053106      0.027540


 ACTIVE CARTESIAN DISPLACEMENT STEP

              1          2          3          4          5          6
           0.031840  -0.053033  -0.023508   0.037305  -0.024037  -0.009868

              7          8          9         10         11         12
           0.014113  -0.081834  -0.034511  -0.035056  -0.033477  -0.019252

             13         14         15         16         17         18
           0.023920   0.005969  -0.015396   0.002214   0.034374  -0.108530
 
 PREDICTED ENERGY CHANGE: -0.002925708
 
 INTERPOLATION DISTANCE: 7.0263654468


 COORDINATES OF OPTIMIZATION STEP 3 IN ANGSTROM

  NO.  ATOM        X              Y              Z        Z-ATOM   MASS   TYPE

    1  C         0.019154      -0.030093      -0.773815       6    12.011  QM
    2  C         0.000289       0.004531       0.781711       6    12.011  QM
    3  H        -1.013366      -0.106833      -1.207808       1     1.008  QM
    4  H         0.461826       0.926544      -1.136202       1     1.008  QM
    5  H        -0.424395       0.950561       1.239063       1     1.008  QM
    6  H        -0.602114      -0.833077       1.197952       1     1.008  QM
    7  H         1.088866      -0.194996       0.864506       1     1.008  QM
    8  H         0.753887      -0.851951      -1.141135       1     1.008  QM


 
 NEW SCF-ENERGY CALCULATED IN 12 CYCLES
 

 TOTAL ENERGY    =        -79.690706581

 ENERGY CHANGE =         -0.003250598
 ENERGY RATIO  =          1.111046530
 TRUST RADIUS  =          0.300000000
 
 BFGS DELTA*GAMMA: 0.565E-02
 
 BFGS DELTA*DE2*DELTA: 0.606E-02
 
 *** ENTERING OPTIMIZATION CYCLE: 4 ***
 

 PROJECTED CARTESIAN GRADIENTS IN A.U.

  NO.  ATOM        X             Y             Z

    1  C        0.001161     -0.000204      0.002499
    2  C       -0.000662      0.002797      0.008548
    3  H       -0.013745      0.004290     -0.000347
    4  H        0.002959      0.004399     -0.001341
    5  H       -0.015790      0.011144      0.007518
    6  H       -0.007497     -0.002202     -0.000770
    7  H        0.005220     -0.009089     -0.033590
    8  H        0.027130     -0.017495     -0.009607


 ACTIVE CARTESIAN GRADIENTS

              1          2          3          4          5          6
           0.002036  -0.000345   0.003234  -0.000456   0.005259   0.017580

              7          8          9         10         11         12
          -0.015584   0.007117   0.009105  -0.002422   0.008912   0.008964

             13         14         15         16         17         18
          -0.022058   0.013032   0.026418  -0.017383   0.019171  -0.016517


 FULL LOCAL GRADIENT

              1          2          3          4          5          6
          -0.039956   0.001060   0.003687  -0.000303   0.004654   0.016126

              7          8          9         10         11         12
          -0.014936   0.007765   0.007918   0.002328   0.007227   0.007003

             13         14         15         16         17         18
          -0.016218   0.013150   0.017706  -0.004733   0.007531  -0.004030


 TANGENTIAL LOCAL GRADIENTS IN A.U.

              1          2          3          4          5          6
           0.001060   0.003687  -0.000303   0.004654   0.016126  -0.014936

              7          8          9         10         11         12
           0.007765   0.007918   0.002328   0.007227   0.007003  -0.016218

             13         14         15         16         17
           0.013150   0.017706  -0.004733   0.007531  -0.004030

 COSANG =         0.547122301
 
 RMSQ FORCE :   0.0096835  MAXIMUM :   0.0003000  CONVERGED : NO
 MAX FORCE  :   0.0177060  MAXIMUM :   0.0004500  CONVERGED : NO
 RMSQ FORCE6:   3.1561603  MAXIMUM6:   0.0003000  CONVERGED : NO
 MAX FORCE6 :   3.1511519  MAXIMUM6:   0.0004500  CONVERGED : NO
 RMSQ DR    :   0.0415419  MAXIMUM :   0.0012000  CONVERGED : NO
 MAX DR     :   0.1085297  MAXIMUM :   0.0018000  CONVERGED : NO
 


 HESSIAN EIGENVALUES


                1           2           3           4           5           6
             0.16463     0.99755     0.99999     1.00000     1.00000     1.00000
 


                7           8           9          10          11          12
             1.00000     1.00000     1.00000     1.00000     1.00000     1.00000
 


               13          14          15          16          17
             1.00000     1.00000     1.00383     1.08715     1.29800
 


 LAMBDA FOR LMQA STEP: 0.00

  |TANGENTIAL STEP| =   0.045588  |PARALLEL STEP| =   0.000148


 STEP IN NORMAL COORDINATES

              1          2          3          4          5          6
          -0.003025  -0.000300   0.000767  -0.009955  -0.001187  -0.012450

              7          8          9         10         11         12
           0.013535  -0.021240  -0.011694  -0.015903  -0.009189  -0.006863

             13         14         15         16         17         18
           0.012811  -0.010080  -0.015128   0.002856  -0.000402  -0.012430

 DISPLACEMENT STEP IN ANGSTROM

  NO.  ATOM        X             Y             Z

    1  C       -0.000913     -0.000084      0.000315
    2  C       -0.002411     -0.000292     -0.004002
    3  H        0.007422     -0.007848     -0.001883
    4  H       -0.004954     -0.000032      0.002944
    5  H        0.012784     -0.002336      0.000283
    6  H       -0.001172      0.004641      0.002266
    7  H       -0.000325     -0.004483      0.002035
    8  H       -0.002281      0.011356      0.007084


 ACTIVE CARTESIAN DISPLACEMENT STEP

              1          2          3          4          5          6
          -0.003025  -0.000300   0.000767  -0.009955  -0.001187  -0.012450

              7          8          9         10         11         12
           0.013535  -0.021240  -0.011694  -0.015903  -0.009189  -0.006863

             13         14         15         16         17         18
           0.012811  -0.010080  -0.015128   0.002856  -0.000402  -0.012430
 
 PREDICTED ENERGY CHANGE: -0.000727681
 
 INTERPOLATION DISTANCE: 7.0263654468


 COORDINATES OF OPTIMIZATION STEP 4 IN ANGSTROM

  NO.  ATOM        X              Y              Z        Z-ATOM   MASS   TYPE

    1  C         0.018241      -0.030176      -0.773499       6    12.011  QM
    2  C        -0.002121       0.004239       0.777709       6    12.011  QM
    3  H        -1.005944      -0.114681      -1.209691       1     1.008  QM
    4  H         0.456872       0.926512      -1.133258       1     1.008  QM
    5  H        -0.411611       0.948225       1.239346       1     1.008  QM
    6  H        -0.603286      -0.828436       1.200218       1     1.008  QM
    7  H         1.088541      -0.199478       0.866540       1     1.008  QM
    8  H         0.751605      -0.840595      -1.134051       1     1.008  QM


 
 NEW SCF-ENERGY CALCULATED IN 10 CYCLES
 

 TOTAL ENERGY    =        -79.692035652

 ENERGY CHANGE =         -0.001329070
 ENERGY RATIO  =          1.826445739
 TRUST RADIUS  =          0.300000000
 
 BFGS DELTA*GAMMA: 0.269E-03
 
 BFGS DELTA*DE2*DELTA: 0.147E-02
 
 *** ENTERING OPTIMIZATION CYCLE: 5 ***
 

 PROJECTED CARTESIAN GRADIENTS IN A.U.

  NO.  ATOM        X             Y             Z

    1  C        0.001481     -0.001419      0.001829
    2  C       -0.002908      0.003678      0.007637
    3  H       -0.010434      0.004531      0.001347
    4  H        0.002568      0.003445     -0.000296
    5  H       -0.013125      0.008486      0.007518
    6  H       -0.005799     -0.001445     -0.000486
    7  H        0.007648     -0.009361     -0.032881
    8  H        0.024071     -0.013454     -0.007880


 ACTIVE CARTESIAN GRADIENTS

              1          2          3          4          5          6
           0.002598  -0.002487   0.002399  -0.004525   0.006076   0.015151

              7          8          9         10         11         12
          -0.012097   0.006271   0.008793  -0.002190   0.006468   0.008388

             13         14         15         16         17         18
          -0.021088   0.010025   0.022855  -0.016869   0.016646  -0.017589


 FULL LOCAL GRADIENT

              1          2          3          4          5          6
          -0.038613  -0.000199   0.003789  -0.004153   0.004413   0.013042

              7          8          9         10         11         12
          -0.011285   0.006991   0.007358   0.003262   0.004577   0.006267

             13         14         15         16         17         18
          -0.014987   0.010110   0.014160  -0.004604   0.005477  -0.005679


 TANGENTIAL LOCAL GRADIENTS IN A.U.

              1          2          3          4          5          6
          -0.000199   0.003789  -0.004153   0.004413   0.013042  -0.011285

              7          8          9         10         11         12
           0.006991   0.007358   0.003262   0.004577   0.006267  -0.014987

             13         14         15         16         17
           0.010110   0.014160  -0.004604   0.005477  -0.005679

 COSANG =         0.985222236
 
 RMSQ FORCE :   0.0081644  MAXIMUM :   0.0003000  CONVERGED : NO
 MAX FORCE  :   0.0149865  MAXIMUM :   0.0004500  CONVERGED : NO
 RMSQ FORCE6:   2.2324300  MAXIMUM6:   0.0003000  CONVERGED : NO
 MAX FORCE6 :   2.2294867  MAXIMUM6:   0.0004500  CONVERGED : NO
 RMSQ DR    :   0.0107452  MAXIMUM :   0.0012000  CONVERGED : NO
 MAX DR     :   0.0212400  MAXIMUM :   0.0018000  CONVERGED : NO
 


 HESSIAN EIGENVALUES


                1           2           3           4           5           6
             0.10057     0.30991     0.99999     1.00000     1.00000     1.00000
 


                7           8           9          10          11          12
             1.00000     1.00000     1.00000     1.00000     1.00000     1.00000
 


               13          14          15          16          17
             1.00000     1.00125     1.00215     1.07772     1.25259
 


 LAMBDA FOR LMQA STEP: 0.00

  |TANGENTIAL STEP| =   0.219317  |PARALLEL STEP| =   0.003424


 STEP IN NORMAL COORDINATES

              1          2          3          4          5          6
          -0.032338   0.023177   0.012421  -0.050652  -0.002364  -0.059711

              7          8          9         10         11         12
           0.062510  -0.098696  -0.057628  -0.085333  -0.032820  -0.033066

             13         14         15         16         17         18
           0.068752  -0.049829  -0.071630   0.015537  -0.002609  -0.035039

 DISPLACEMENT STEP IN ANGSTROM

  NO.  ATOM        X             Y             Z

    1  C       -0.009754      0.007013      0.005246
    2  C       -0.010367     -0.003212     -0.021807
    3  H        0.038650     -0.042365     -0.011880
    4  H       -0.023126     -0.001281      0.011353
    5  H        0.065303     -0.013503     -0.004121
    6  H       -0.005062      0.021056      0.010624
    7  H       -0.000579     -0.019496      0.021148
    8  H       -0.005727      0.042470      0.030045


 ACTIVE CARTESIAN DISPLACEMENT STEP

              1          2          3          4          5          6
          -0.032338   0.023177   0.012421  -0.050652  -0.002364  -0.059711

              7          8          9         10         11         12
           0.062510  -0.098696  -0.057628  -0.085333  -0.032820  -0.033066

             13         14         15         16         17         18
           0.068752  -0.049829  -0.071630   0.015537  -0.002609  -0.035039
 
 PREDICTED ENERGY CHANGE: -0.003061702
 
 INTERPOLATION DISTANCE: 7.0263654468


 COORDINATES OF OPTIMIZATION STEP 5 IN ANGSTROM

  NO.  ATOM        X              Y              Z        Z-ATOM   MASS   TYPE

    1  C         0.008487      -0.023164      -0.768254       6    12.011  QM
    2  C        -0.012488       0.001026       0.755902       6    12.011  QM
    3  H        -0.967294      -0.157045      -1.221570       1     1.008  QM
    4  H         0.433746       0.925231      -1.121905       1     1.008  QM
    5  H        -0.346309       0.934723       1.235225       1     1.008  QM
    6  H        -0.608348      -0.807380       1.210841       1     1.008  QM
    7  H         1.087962      -0.218974       0.887689       1     1.008  QM
    8  H         0.745878      -0.798125      -1.104006       1     1.008  QM


 
 NEW SCF-ENERGY CALCULATED IN 10 CYCLES
 

 TOTAL ENERGY    =        -79.695399967

 ENERGY CHANGE =         -0.003364315
 ENERGY RATIO  =          1.098838336
 TRUST RADIUS  =          0.300000000
 
 BFGS DELTA*GAMMA: 0.578E-02
 
 BFGS DELTA*DE2*DELTA: 0.640E-02
 
 *** ENTERING OPTIMIZATION CYCLE: 6 ***
 

 PROJECTED CARTESIAN GRADIENTS IN A.U.

  NO.  ATOM        X             Y             Z

    1  C       -0.002066     -0.002107      0.003097
    2  C       -0.012086      0.007215     -0.000980
    3  H        0.010412      0.004003      0.009495
    4  H        0.002087     -0.004559      0.004642
    5  H       -0.000501     -0.005624      0.004766
    6  H        0.001986      0.001332      0.001273
    7  H        0.019505     -0.010427     -0.026354
    8  H        0.015363     -0.002356     -0.001128


 ACTIVE CARTESIAN GRADIENTS

              1          2          3          4          5          6
          -0.003624  -0.003730   0.004033  -0.024497   0.012268   0.001433

              7          8          9         10         11         12
           0.006149   0.005566   0.009028  -0.003016  -0.003389   0.007406

             13         14         15         16         17         18
          -0.016087  -0.004383   0.008482  -0.015206   0.006358  -0.017995


 FULL LOCAL GRADIENT

              1          2          3          4          5          6
          -0.036502  -0.005191   0.003420  -0.011091   0.001983  -0.006355

              7          8          9         10         11         12
           0.008532   0.006721   0.005342   0.008737  -0.007446   0.003285

             13         14         15         16         17         18
          -0.006198  -0.004520  -0.002431  -0.002221  -0.004602  -0.006989


 TANGENTIAL LOCAL GRADIENTS IN A.U.

              1          2          3          4          5          6
          -0.005191   0.003420  -0.011091   0.001983  -0.006355   0.008532

              7          8          9         10         11         12
           0.006721   0.005342   0.008737  -0.007446   0.003285  -0.006198

             13         14         15         16         17
          -0.004520  -0.002431  -0.002221  -0.004602  -0.006989

 COSANG =         0.033490766
 
 RMSQ FORCE :   0.0061104  MAXIMUM :   0.0003000  CONVERGED : NO
 MAX FORCE  :   0.0110908  MAXIMUM :   0.0004500  CONVERGED : NO
 RMSQ FORCE6:   0.0092369  MAXIMUM6:   0.0003000  CONVERGED : NO
 MAX FORCE6 :   0.0260916  MAXIMUM6:   0.0004500  CONVERGED : NO
 RMSQ DR    :   0.0516999  MAXIMUM :   0.0012000  CONVERGED : NO
 MAX DR     :   0.0986958  MAXIMUM :   0.0018000  CONVERGED : NO
 


 HESSIAN EIGENVALUES


                1           2           3           4           5           6
             0.08043     0.30469     0.99998     0.99999     1.00000     1.00000
 


                7           8           9          10          11          12
             1.00000     1.00000     1.00000     1.00000     1.00000     1.00000
 


               13          14          15          16          17
             1.00156     1.00214     1.00605     1.10338     1.34688
 


 LAMBDA FOR LMQA STEP: 0.00

  |TANGENTIAL STEP| =   0.046929  |PARALLEL STEP| =   0.000157


 STEP IN NORMAL COORDINATES

              1          2          3          4          5          6
          -0.006562   0.009679   0.000422   0.001099  -0.004379  -0.004061

              7          8          9         10         11         12
           0.002760  -0.026105  -0.015723  -0.023753   0.000660  -0.008749

             13         14         15         16         17         18
           0.016580  -0.003429  -0.009859   0.003706   0.006022  -0.004147

 DISPLACEMENT STEP IN ANGSTROM

  NO.  ATOM        X             Y             Z

    1  C       -0.001980      0.002911      0.000204
    2  C        0.001053     -0.002299     -0.001466
    3  H        0.002576     -0.011882     -0.006919
    4  H       -0.005888      0.003245      0.000395
    5  H        0.013408      0.000974     -0.001259
    6  H       -0.004328      0.004344      0.001846
    7  H       -0.004917     -0.004279      0.005552
    8  H        0.002347      0.005485      0.004741


 ACTIVE CARTESIAN DISPLACEMENT STEP

              1          2          3          4          5          6
          -0.006562   0.009679   0.000422   0.001099  -0.004379  -0.004061

              7          8          9         10         11         12
           0.002760  -0.026105  -0.015723  -0.023753   0.000660  -0.008749

             13         14         15         16         17         18
           0.016580  -0.003429  -0.009859   0.003706   0.006022  -0.004147
 
 PREDICTED ENERGY CHANGE: -0.000317972
 
 INTERPOLATION DISTANCE: 7.0263654468


 COORDINATES OF OPTIMIZATION STEP 6 IN ANGSTROM

  NO.  ATOM        X              Y              Z        Z-ATOM   MASS   TYPE

    1  C         0.006507      -0.020253      -0.768050       6    12.011  QM
    2  C        -0.011435      -0.001273       0.754437       6    12.011  QM
    3  H        -0.964718      -0.168927      -1.228489       1     1.008  QM
    4  H         0.427858       0.928477      -1.121511       1     1.008  QM
    5  H        -0.332901       0.935697       1.233965       1     1.008  QM
    6  H        -0.612676      -0.803035       1.212688       1     1.008  QM
    7  H         1.083044      -0.223253       0.893241       1     1.008  QM
    8  H         0.748225      -0.792640      -1.099265       1     1.008  QM


 
 NEW SCF-ENERGY CALCULATED IN 9 CYCLES
 

 TOTAL ENERGY    =        -79.695992009

 ENERGY CHANGE =         -0.000592042
 ENERGY RATIO  =          1.861932346
 TRUST RADIUS  =          0.300000000
 
 BFGS DELTA*GAMMA: 0.983E-04
 
 BFGS DELTA*DE2*DELTA: 0.647E-03
 
 *** ENTERING OPTIMIZATION CYCLE: 7 ***
 

 PROJECTED CARTESIAN GRADIENTS IN A.U.

  NO.  ATOM        X             Y             Z

    1  C       -0.002529     -0.000826      0.003886
    2  C       -0.010825      0.006148     -0.001989
    3  H        0.010239      0.002892      0.008441
    4  H        0.002123     -0.005555      0.004813
    5  H       -0.000094     -0.005603      0.004023
    6  H        0.001898      0.001902      0.001517
    7  H        0.016940     -0.009257     -0.025269
    8  H        0.014993     -0.002750     -0.000074


 ACTIVE CARTESIAN GRADIENTS

              1          2          3          4          5          6
          -0.004436  -0.001469   0.005035  -0.022418   0.011140   0.000688

              7          8          9         10         11         12
           0.005929   0.005184   0.008092  -0.002863  -0.003863   0.007586

             13         14         15         16         17         18
          -0.014092  -0.004645   0.008394  -0.013615   0.006662  -0.017939


 FULL LOCAL GRADIENT

              1          2          3          4          5          6
          -0.034648  -0.004002   0.003316  -0.007959   0.001138  -0.006801

              7          8          9         10         11         12
           0.008216   0.006146   0.004491   0.008230  -0.007727   0.003621

             13         14         15         16         17         18
          -0.004668  -0.004790  -0.001904  -0.001430  -0.003576  -0.007557


 TANGENTIAL LOCAL GRADIENTS IN A.U.

              1          2          3          4          5          6
          -0.004002   0.003316  -0.007959   0.001138  -0.006801   0.008216

              7          8          9         10         11         12
           0.006146   0.004491   0.008230  -0.007727   0.003621  -0.004668

             13         14         15         16         17
          -0.004790  -0.001904  -0.001430  -0.003576  -0.007557

 COSANG =         0.988595727
 
 RMSQ FORCE :   0.0055530  MAXIMUM :   0.0003000  CONVERGED : NO
 MAX FORCE  :   0.0082300  MAXIMUM :   0.0004500  CONVERGED : NO
 RMSQ FORCE6:   0.0059989  MAXIMUM6:   0.0003000  CONVERGED : NO
 MAX FORCE6 :   0.0188888  MAXIMUM6:   0.0004500  CONVERGED : NO
 RMSQ DR    :   0.0110614  MAXIMUM :   0.0012000  CONVERGED : NO
 MAX DR     :   0.0261051  MAXIMUM :   0.0018000  CONVERGED : NO
 


 HESSIAN EIGENVALUES


                1           2           3           4           5           6
             0.03704     0.25529     0.43884     0.99998     1.00000     1.00000
 


                7           8           9          10          11          12
             1.00000     1.00000     1.00000     1.00000     1.00000     1.00006
 


               13          14          15          16          17
             1.00076     1.00210     1.00509     1.08463     1.21732
 


 LAMBDA FOR LMQA STEP: 0.00

  |TANGENTIAL STEP| =   0.271867  |PARALLEL STEP| =   0.005262


 STEP IN NORMAL COORDINATES

              1          2          3          4          5          6
          -0.035643   0.055588  -0.004813   0.011692  -0.024583  -0.007125

              7          8          9         10         11         12
           0.000249  -0.152450  -0.090925  -0.145693   0.021805  -0.055150

             13         14         15         16         17         18
           0.090008  -0.007886  -0.050832   0.015507   0.038545  -0.006202

 DISPLACEMENT STEP IN ANGSTROM

  NO.  ATOM        X             Y             Z

    1  C       -0.010752      0.016716     -0.001869
    2  C        0.007318     -0.013056     -0.001435
    3  H        0.007172     -0.069500     -0.043690
    4  H       -0.034865      0.026773     -0.002768
    5  H        0.075837      0.010254     -0.007573
    6  H       -0.028177      0.022156      0.008828
    7  H       -0.026803     -0.026212      0.036840
    8  H        0.018691      0.023890      0.019768


 ACTIVE CARTESIAN DISPLACEMENT STEP

              1          2          3          4          5          6
          -0.035643   0.055588  -0.004813   0.011692  -0.024583  -0.007125

              7          8          9         10         11         12
           0.000249  -0.152450  -0.090925  -0.145693   0.021805  -0.055150

             13         14         15         16         17         18
           0.090008  -0.007886  -0.050832   0.015507   0.038545  -0.006202
 
 PREDICTED ENERGY CHANGE: -0.001735906
 
 INTERPOLATION DISTANCE: 7.0263654468
 
 *** SCFTOL TIGHTEN TO 0.750E-07 ***
 
 *** CDFTOL TIGHTEN TO 0.500E-04 ***


 COORDINATES OF OPTIMIZATION STEP 7 IN ANGSTROM

  NO.  ATOM        X              Y              Z        Z-ATOM   MASS   TYPE

    1  C        -0.004245      -0.003536      -0.769919       6    12.011  QM
    2  C        -0.004117      -0.014328       0.753001       6    12.011  QM
    3  H        -0.957547      -0.238427      -1.272179       1     1.008  QM
    4  H         0.392993       0.955250      -1.124278       1     1.008  QM
    5  H        -0.257064       0.945951       1.226393       1     1.008  QM
    6  H        -0.640853      -0.780879       1.221516       1     1.008  QM
    7  H         1.056241      -0.249465       0.930081       1     1.008  QM
    8  H         0.766915      -0.768750      -1.079497       1     1.008  QM


 
 NEW SCF-ENERGY CALCULATED IN 12 CYCLES
 

 TOTAL ENERGY    =        -79.697931967

 ENERGY CHANGE =         -0.001939958
 ENERGY RATIO  =          1.117547845
 TRUST RADIUS  =          0.300000000
 
 BFGS DELTA*GAMMA: 0.337E-02
 
 BFGS DELTA*DE2*DELTA: 0.373E-02
 
 *** ENTERING OPTIMIZATION CYCLE: 8 ***
 

 PROJECTED CARTESIAN GRADIENTS IN A.U.

  NO.  ATOM        X             Y             Z

    1  C       -0.004610      0.007069      0.008133
    2  C       -0.002654     -0.000445     -0.004681
    3  H        0.002314     -0.005311     -0.001616
    4  H        0.003781     -0.006894      0.003478
    5  H        0.001244     -0.002835     -0.000229
    6  H        0.000094      0.003494      0.002252
    7  H        0.001454     -0.001867     -0.019622
    8  H        0.016186     -0.009454      0.003821


 ACTIVE CARTESIAN GRADIENTS

              1          2          3          4          5          6
          -0.008087   0.012435   0.010668  -0.008278   0.004170   0.001354

              7          8          9         10         11         12
          -0.003091   0.001565   0.001050  -0.002519  -0.001064   0.008526

             13         14         15         16         17         18
          -0.003144  -0.003217   0.011361  -0.005705   0.010359  -0.016005


 FULL LOCAL GRADIENT

              1          2          3          4          5          6
          -0.026251   0.004350   0.002445   0.010838  -0.003091  -0.003802

              7          8          9         10         11         12
          -0.001476   0.001670  -0.001862   0.004810  -0.003809   0.005369

             13         14         15         16         17         18
           0.003728  -0.003335   0.004142   0.002815   0.003317  -0.008286


 TANGENTIAL LOCAL GRADIENTS IN A.U.

              1          2          3          4          5          6
           0.004350   0.002445   0.010838  -0.003091  -0.003802  -0.001476

              7          8          9         10         11         12
           0.001670  -0.001862   0.004810  -0.003809   0.005369   0.003728

             13         14         15         16         17
          -0.003335   0.004142   0.002815   0.003317  -0.008286

 COSANG =         0.096210465
 
 RMSQ FORCE :   0.0046717  MAXIMUM :   0.0003000  CONVERGED : NO
 MAX FORCE  :   0.0108377  MAXIMUM :   0.0004500  CONVERGED : NO
 RMSQ FORCE6:   0.0037206  MAXIMUM6:   0.0003000  CONVERGED : NO
 MAX FORCE6 :   0.0059751  MAXIMUM6:   0.0004500  CONVERGED : NO
 RMSQ DR    :   0.0640917  MAXIMUM :   0.0012000  CONVERGED : NO
 MAX DR     :   0.1524498  MAXIMUM :   0.0018000  CONVERGED : NO
 


 HESSIAN EIGENVALUES


                1           2           3           4           5           6
             0.03141     0.24335     0.41789     0.99993     0.99999     1.00000
 


                7           8           9          10          11          12
             1.00000     1.00000     1.00000     1.00000     1.00006     1.00045
 


               13          14          15          16          17
             1.00144     1.00279     1.00810     1.10926     1.31649
 


 LAMBDA FOR LMQA STEP: 0.00

  |TANGENTIAL STEP| =   0.028531  |PARALLEL STEP| =   0.000058


 STEP IN NORMAL COORDINATES

              1          2          3          4          5          6
          -0.000072  -0.001126  -0.006511  -0.000322  -0.000383   0.004383

              7          8          9         10         11         12
          -0.001176  -0.012060  -0.005295  -0.016543   0.008040  -0.008495

             13         14         15         16         17         18
           0.002047   0.004073  -0.005036  -0.002689   0.001365   0.010503

 DISPLACEMENT STEP IN ANGSTROM

  NO.  ATOM        X             Y             Z

    1  C       -0.000022     -0.000339     -0.002667
    2  C       -0.000068      0.000013      0.003118
    3  H       -0.000469     -0.004310     -0.002908
    4  H       -0.004484      0.005995     -0.002439
    5  H        0.005512      0.002410      0.000037
    6  H       -0.003371      0.000409     -0.000343
    7  H        0.001166     -0.003913      0.006778
    8  H        0.001957      0.000534     -0.002682


 ACTIVE CARTESIAN DISPLACEMENT STEP

              1          2          3          4          5          6
          -0.000072  -0.001126  -0.006511  -0.000322  -0.000383   0.004383

              7          8          9         10         11         12
          -0.001176  -0.012060  -0.005295  -0.016543   0.008040  -0.008495

             13         14         15         16         17         18
           0.002047   0.004073  -0.005036  -0.002689   0.001365   0.010503
 
 PREDICTED ENERGY CHANGE: -0.000174779
 
 INTERPOLATION DISTANCE: 7.0263654468


 COORDINATES OF OPTIMIZATION STEP 8 IN ANGSTROM

  NO.  ATOM        X              Y              Z        Z-ATOM   MASS   TYPE

    1  C        -0.004267      -0.003875      -0.772586       6    12.011  QM
    2  C        -0.004185      -0.014315       0.756119       6    12.011  QM
    3  H        -0.958016      -0.242737      -1.275086       1     1.008  QM
    4  H         0.388509       0.961245      -1.126717       1     1.008  QM
    5  H        -0.251552       0.948361       1.226430       1     1.008  QM
    6  H        -0.644224      -0.780470       1.221172       1     1.008  QM
    7  H         1.057407      -0.253378       0.936859       1     1.008  QM
    8  H         0.768872      -0.768216      -1.082179       1     1.008  QM


 
 NEW SCF-ENERGY CALCULATED IN 9 CYCLES
 

 TOTAL ENERGY    =        -79.698243598

 ENERGY CHANGE =         -0.000311631
 ENERGY RATIO  =          1.783001916
 TRUST RADIUS  =          0.300000000
 
 BFGS DELTA*GAMMA: 0.792E-04
 
 BFGS DELTA*DE2*DELTA: 0.353E-03
 
 *** ENTERING OPTIMIZATION CYCLE: 9 ***
 

 PROJECTED CARTESIAN GRADIENTS IN A.U.

  NO.  ATOM        X             Y             Z

    1  C       -0.004812      0.006109      0.006066
    2  C       -0.003368      0.000089     -0.002138
    3  H        0.001747     -0.005191     -0.002266
    4  H        0.004582     -0.004206      0.002818
    5  H        0.001889     -0.002968     -0.000375
    6  H        0.000338      0.002912      0.001832
    7  H        0.003279     -0.002181     -0.018883
    8  H        0.016404     -0.009762      0.003314


 ACTIVE CARTESIAN GRADIENTS

              1          2          3          4          5          6
          -0.008447   0.010751   0.007989  -0.009796   0.004504   0.003350

              7          8          9         10         11         12
          -0.004236   0.000789   0.000765  -0.002664   0.001255   0.007960

             13         14         15         16         17         18
          -0.003526  -0.003012   0.010929  -0.006420   0.009458  -0.015026


 FULL LOCAL GRADIENT

              1          2          3          4          5          6
          -0.026825   0.002819   0.000447   0.008327  -0.002909  -0.002009

              7          8          9         10         11         12
          -0.002519   0.000851  -0.002364   0.005084  -0.001685   0.004498

             13         14         15         16         17         18
           0.003906  -0.003126   0.003206   0.002596   0.002056  -0.007032


 TANGENTIAL LOCAL GRADIENTS IN A.U.

              1          2          3          4          5          6
           0.002819   0.000447   0.008327  -0.002909  -0.002009  -0.002519

              7          8          9         10         11         12
           0.000851  -0.002364   0.005084  -0.001685   0.004498   0.003906

             13         14         15         16         17
          -0.003126   0.003206   0.002596   0.002056  -0.007032

 COSANG =         0.975409661
 
 RMSQ FORCE :   0.0038139  MAXIMUM :   0.0003000  CONVERGED : NO
 MAX FORCE  :   0.0083266  MAXIMUM :   0.0004500  CONVERGED : NO
 RMSQ FORCE6:   0.0035331  MAXIMUM6:   0.0003000  CONVERGED : NO
 MAX FORCE6 :   0.0054089  MAXIMUM6:   0.0004500  CONVERGED : NO
 RMSQ DR    :   0.0067249  MAXIMUM :   0.0012000  CONVERGED : NO
 MAX DR     :   0.0165433  MAXIMUM :   0.0018000  CONVERGED : NO
 


 HESSIAN EIGENVALUES


                1           2           3           4           5           6
             0.02632     0.16966     0.30558     0.56559     0.99995     0.99999
 


                7           8           9          10          11          12
             1.00000     1.00000     1.00000     1.00001     1.00004     1.00026
 


               13          14          15          16          17
             1.00222     1.00326     1.00400     1.07369     1.26604
 


 LAMBDA FOR LMQA STEP: 0.00

  |TANGENTIAL STEP| =   0.118887  |PARALLEL STEP| =   0.001006


 STEP IN NORMAL COORDINATES

              1          2          3          4          5          6
           0.005227  -0.008842  -0.022663  -0.000324  -0.000289   0.010894

              7          8          9         10         11         12
           0.004911  -0.051778  -0.019358  -0.075144   0.023364  -0.037687

             13         14         15         16         17         18
           0.004655   0.018222  -0.023416  -0.013539   0.009079   0.039202

 DISPLACEMENT STEP IN ANGSTROM

  NO.  ATOM        X             Y             Z

    1  C        0.001576     -0.002658     -0.009246
    2  C       -0.000637      0.000889      0.009535
    3  H        0.000945     -0.017476     -0.008894
    4  H       -0.023268      0.022089     -0.008904
    5  H        0.023085      0.011229      0.002587
    6  H       -0.016126      0.003101     -0.000724
    7  H        0.004614     -0.019757      0.026359
    8  H        0.007508      0.006920     -0.011422


 ACTIVE CARTESIAN DISPLACEMENT STEP

              1          2          3          4          5          6
           0.005227  -0.008842  -0.022663  -0.000324  -0.000289   0.010894

              7          8          9         10         11         12
           0.004911  -0.051778  -0.019358  -0.075144   0.023364  -0.037687

             13         14         15         16         17         18
           0.004655   0.018222  -0.023416  -0.013539   0.009079   0.039202
 
 PREDICTED ENERGY CHANGE: -0.000570509
 
 INTERPOLATION DISTANCE: 7.0263654468


 COORDINATES OF OPTIMIZATION STEP 9 IN ANGSTROM

  NO.  ATOM        X              Y              Z        Z-ATOM   MASS   TYPE

    1  C        -0.002691      -0.006533      -0.781832       6    12.011  QM
    2  C        -0.004821      -0.013426       0.765654       6    12.011  QM
    3  H        -0.957071      -0.260213      -1.283980       1     1.008  QM
    4  H         0.365240       0.983334      -1.135622       1     1.008  QM
    5  H        -0.228467       0.959590       1.229017       1     1.008  QM
    6  H        -0.660350      -0.777369       1.220448       1     1.008  QM
    7  H         1.062021      -0.273135       0.963218       1     1.008  QM
    8  H         0.776380      -0.761296      -1.093602       1     1.008  QM


 
 NEW SCF-ENERGY CALCULATED IN 10 CYCLES
 

 TOTAL ENERGY    =        -79.698924501

 ENERGY CHANGE =         -0.000680903
 ENERGY RATIO  =          1.193502028
 TRUST RADIUS  =          0.300000000
 
 BFGS DELTA*GAMMA: 0.982E-03
 
 BFGS DELTA*DE2*DELTA: 0.120E-02
 
 *** ENTERING OPTIMIZATION CYCLE: 10 ***
 

 PROJECTED CARTESIAN GRADIENTS IN A.U.

  NO.  ATOM        X             Y             Z

    1  C       -0.004404      0.001645      0.000193
    2  C       -0.006339      0.002613      0.004118
    3  H        0.000057     -0.004063     -0.003866
    4  H        0.006201      0.005119      0.001123
    5  H        0.003901     -0.002209      0.000656
    6  H        0.000450     -0.000475      0.001297
    7  H        0.011255     -0.004062     -0.015873
    8  H        0.015219     -0.009009      0.001783


 ACTIVE CARTESIAN GRADIENTS

              1          2          3          4          5          6
          -0.007748   0.002903   0.000336  -0.015208   0.006153   0.007277

              7          8          9         10         11         12
          -0.006819  -0.002082  -0.000874  -0.002882   0.008311   0.005191

             13         14         15         16         17         18
          -0.005592  -0.000563   0.008245  -0.010446   0.005203  -0.011613


 FULL LOCAL GRADIENT

              1          2          3          4          5          6
          -0.027484  -0.002766  -0.003567  -0.001940  -0.001483   0.001512

              7          8          9         10         11         12
          -0.004864  -0.002255  -0.004469   0.005448   0.005002   0.000986

             13         14         15         16         17         18
           0.003065  -0.000626  -0.000592  -0.000355  -0.003028  -0.003069


 TANGENTIAL LOCAL GRADIENTS IN A.U.

              1          2          3          4          5          6
          -0.002766  -0.003567  -0.001940  -0.001483   0.001512  -0.004864

              7          8          9         10         11         12
          -0.002255  -0.004469   0.005448   0.005002   0.000986   0.003065

             13         14         15         16         17
          -0.000626  -0.000592  -0.000355  -0.003028  -0.003069

 COSANG =         0.233931448
 
 RMSQ FORCE :   0.0030858  MAXIMUM :   0.0003000  CONVERGED : NO
 MAX FORCE  :   0.0054483  MAXIMUM :   0.0004500  CONVERGED : NO
 RMSQ FORCE6:   0.0029690  MAXIMUM6:   0.0003000  CONVERGED : NO
 MAX FORCE6 :   0.0057946  MAXIMUM6:   0.0004500  CONVERGED : NO
 RMSQ DR    :   0.0280229  MAXIMUM :   0.0012000  CONVERGED : NO
 MAX DR     :   0.0751436  MAXIMUM :   0.0018000  CONVERGED : NO
 


 HESSIAN EIGENVALUES


                1           2           3           4           5           6
             0.02427     0.14733     0.29158     0.52881     0.99994     0.99999
 


                7           8           9          10          11          12
             1.00000     1.00000     1.00001     1.00003     1.00010     1.00101
 


               13          14          15          16          17
             1.00267     1.00351     1.00599     1.10600     1.41054
 


 LAMBDA FOR LMQA STEP: 0.00

  |TANGENTIAL STEP| =   0.032133  |PARALLEL STEP| =   0.000073


 STEP IN NORMAL COORDINATES

              1          2          3          4          5          6
           0.005186  -0.003057  -0.003406   0.002589   0.001027   0.001072

              7          8          9         10         11         12
           0.006963  -0.008273   0.001156  -0.021851   0.000379  -0.010106

             13         14         15         16         17         18
          -0.003536   0.005474  -0.004664  -0.003787   0.004620   0.013337

 DISPLACEMENT STEP IN ANGSTROM

  NO.  ATOM        X             Y             Z

    1  C        0.001560     -0.000917     -0.001370
    2  C        0.000143      0.000624      0.001268
    3  H        0.001643     -0.002367      0.001209
    4  H       -0.008806      0.002786     -0.002604
    5  H        0.003490      0.003284      0.001544
    6  H       -0.004915      0.001621     -0.000809
    7  H        0.000679     -0.006316      0.006764
    8  H        0.002030      0.002006     -0.005750


 ACTIVE CARTESIAN DISPLACEMENT STEP

              1          2          3          4          5          6
           0.005186  -0.003057  -0.003406   0.002589   0.001027   0.001072

              7          8          9         10         11         12
           0.006963  -0.008273   0.001156  -0.021851   0.000379  -0.010106

             13         14         15         16         17         18
          -0.003536   0.005474  -0.004664  -0.003787   0.004620   0.013337
 
 PREDICTED ENERGY CHANGE: -0.000102053
 
 INTERPOLATION DISTANCE: 7.0263654468
 
 *** SCFTOL TIGHTEN TO 0.500E-07 ***
 
 *** CDFTOL TIGHTEN TO 0.250E-04 ***


 COORDINATES OF OPTIMIZATION STEP 10 IN ANGSTROM

  NO.  ATOM        X              Y              Z        Z-ATOM   MASS   TYPE

    1  C        -0.001131      -0.007451      -0.783202       6    12.011  QM
    2  C        -0.004678      -0.012802       0.766922       6    12.011  QM
    3  H        -0.955427      -0.262580      -1.282771       1     1.008  QM
    4  H         0.356434       0.986120      -1.138226       1     1.008  QM
    5  H        -0.224976       0.962874       1.230561       1     1.008  QM
    6  H        -0.665265      -0.775748       1.219640       1     1.008  QM
    7  H         1.062700      -0.279451       0.969981       1     1.008  QM
    8  H         0.778411      -0.759290      -1.099352       1     1.008  QM


 
 NEW SCF-ENERGY CALCULATED IN 10 CYCLES
 

 TOTAL ENERGY    =        -79.699106267

 ENERGY CHANGE =         -0.000181766
 ENERGY RATIO  =          1.781088647
 TRUST RADIUS  =          0.300000000
 
 BFGS DELTA*GAMMA: 0.488E-04
 
 BFGS DELTA*DE2*DELTA: 0.208E-03
 
 *** ENTERING OPTIMIZATION CYCLE: 11 ***
 

 PROJECTED CARTESIAN GRADIENTS IN A.U.

  NO.  ATOM        X             Y             Z

    1  C       -0.004161      0.001017     -0.000621
    2  C       -0.006882      0.003069      0.004472
    3  H        0.000547     -0.003443     -0.003556
    4  H        0.005625      0.005644      0.001129
    5  H        0.003867     -0.001262      0.001464
    6  H        0.000174     -0.001388      0.001557
    7  H        0.013064     -0.004727     -0.015130
    8  H        0.014843     -0.008928      0.001240


 ACTIVE CARTESIAN GRADIENTS

              1          2          3          4          5          6
          -0.007321   0.001793  -0.000730  -0.016077   0.006577   0.006926

              7          8          9         10         11         12
          -0.006131  -0.001868  -0.001103  -0.003256   0.008580   0.004698

             13         14         15         16         17         18
          -0.006561   0.000789   0.007870  -0.011665   0.004503  -0.010678


 FULL LOCAL GRADIENT

              1          2          3          4          5          6
          -0.027660  -0.003336  -0.003980  -0.003635  -0.001082   0.001135

              7          8          9         10         11         12
          -0.004143  -0.002081  -0.004684   0.005003   0.005240   0.000420

             13         14         15         16         17         18
           0.002201   0.000747  -0.001144  -0.001362  -0.003921  -0.001971


 TANGENTIAL LOCAL GRADIENTS IN A.U.

              1          2          3          4          5          6
          -0.003336  -0.003980  -0.003635  -0.001082   0.001135  -0.004143

              7          8          9         10         11         12
          -0.002081  -0.004684   0.005003   0.005240   0.000420   0.002201

             13         14         15         16         17
           0.000747  -0.001144  -0.001362  -0.003921  -0.001971

 COSANG =         0.967226458
 
 RMSQ FORCE :   0.0031302  MAXIMUM :   0.0003000  CONVERGED : NO
 MAX FORCE  :   0.0052402  MAXIMUM :   0.0004500  CONVERGED : NO
 RMSQ FORCE6:   0.0018760  MAXIMUM6:   0.0003000  CONVERGED : NO
 MAX FORCE6 :   0.0041005  MAXIMUM6:   0.0004500  CONVERGED : NO
 RMSQ DR    :   0.0075738  MAXIMUM :   0.0012000  CONVERGED : NO
 MAX DR     :   0.0218511  MAXIMUM :   0.0018000  CONVERGED : NO
 


 HESSIAN EIGENVALUES


                1           2           3           4           5           6
             0.01821     0.09102     0.25474     0.41611     0.92435     0.99995
 


                7           8           9          10          11          12
             0.99999     1.00000     1.00000     1.00002     1.00005     1.00025
 


               13          14          15          16          17
             1.00268     1.00315     1.00933     1.05944     1.17624
 


 LAMBDA FOR LMQA STEP: 0.00

  |TANGENTIAL STEP| =   0.145288  |PARALLEL STEP| =   0.001502


 STEP IN NORMAL COORDINATES

              1          2          3          4          5          6
           0.022466  -0.006645  -0.005692   0.016775   0.002721   0.000731

              7          8          9         10         11         12
           0.036741  -0.042103   0.007204  -0.104358  -0.010403  -0.043852

             13         14         15         16         17         18
          -0.010858   0.015952  -0.021202  -0.010672   0.029521   0.048339

 DISPLACEMENT STEP IN ANGSTROM

  NO.  ATOM        X             Y             Z

    1  C        0.006756     -0.001994     -0.002243
    2  C        0.002146      0.001491      0.001803
    3  H        0.009599     -0.013982      0.006388
    4  H       -0.042130      0.007387     -0.010193
    5  H        0.017870      0.012325      0.005909
    6  H       -0.023002      0.012626     -0.003575
    7  H       -0.004019     -0.029344      0.026135
    8  H        0.010953      0.012723     -0.023143


 ACTIVE CARTESIAN DISPLACEMENT STEP

              1          2          3          4          5          6
           0.022466  -0.006645  -0.005692   0.016775   0.002721   0.000731

              7          8          9         10         11         12
           0.036741  -0.042103   0.007204  -0.104358  -0.010403  -0.043852

             13         14         15         16         17         18
          -0.010858   0.015952  -0.021202  -0.010672   0.029521   0.048339
 
 PREDICTED ENERGY CHANGE: -0.000413237
 
 INTERPOLATION DISTANCE: 7.0263654468


 COORDINATES OF OPTIMIZATION STEP 11 IN ANGSTROM

  NO.  ATOM        X              Y              Z        Z-ATOM   MASS   TYPE

    1  C         0.005625      -0.009445      -0.785445       6    12.011  QM
    2  C        -0.002533      -0.011311       0.768725       6    12.011  QM
    3  H        -0.945828      -0.276562      -1.276383       1     1.008  QM
    4  H         0.314304       0.993507      -1.148419       1     1.008  QM
    5  H        -0.207107       0.975199       1.236471       1     1.008  QM
    6  H        -0.688267      -0.763122       1.216065       1     1.008  QM
    7  H         1.058680      -0.308794       0.996116       1     1.008  QM
    8  H         0.789363      -0.746567      -1.122495       1     1.008  QM


 
 NEW SCF-ENERGY CALCULATED IN 10 CYCLES
 

 TOTAL ENERGY    =        -79.699676809

 ENERGY CHANGE =         -0.000570542
 ENERGY RATIO  =          1.380665476
 TRUST RADIUS  =          0.300000000
 
 BFGS DELTA*GAMMA: 0.601E-03
 
 BFGS DELTA*DE2*DELTA: 0.915E-03
 
 *** ENTERING OPTIMIZATION CYCLE: 12 ***
 

 PROJECTED CARTESIAN GRADIENTS IN A.U.

  NO.  ATOM        X             Y             Z

    1  C       -0.003161      0.000293     -0.001092
    2  C       -0.007291      0.003700      0.002959
    3  H        0.002599     -0.001502     -0.002586
    4  H        0.002273      0.004409      0.001556
    5  H        0.002903      0.003053      0.004605
    6  H       -0.001476     -0.004053      0.002948
    7  H        0.016363     -0.006447     -0.012391
    8  H        0.013416     -0.009244     -0.000578


 ACTIVE CARTESIAN GRADIENTS

              1          2          3          4          5          6
          -0.005559   0.000511  -0.001379  -0.016145   0.007257   0.003733

              7          8          9         10         11         12
          -0.002683  -0.000046  -0.002245  -0.004796   0.007226   0.003414

             13         14         15         16         17         18
          -0.009073   0.006240   0.007579  -0.014781   0.003489  -0.007463


 FULL LOCAL GRADIENT

              1          2          3          4          5          6
          -0.026974  -0.003158  -0.003467  -0.005579   0.000054  -0.001660

              7          8          9         10         11         12
          -0.000736  -0.000413  -0.005399   0.002325   0.004064  -0.000716

             13         14         15         16         17         18
          -0.000797   0.006262  -0.001296  -0.004490  -0.005010   0.001390


 TANGENTIAL LOCAL GRADIENTS IN A.U.

              1          2          3          4          5          6
          -0.003158  -0.003467  -0.005579   0.000054  -0.001660  -0.000736

              7          8          9         10         11         12
          -0.000413  -0.005399   0.002325   0.004064  -0.000716  -0.000797

             13         14         15         16         17
           0.006262  -0.001296  -0.004490  -0.005010   0.001390

 COSANG =         0.728454500
 
 RMSQ FORCE :   0.0034031  MAXIMUM :   0.0003000  CONVERGED : NO
 MAX FORCE  :   0.0062622  MAXIMUM :   0.0004500  CONVERGED : NO
 RMSQ FORCE6:   0.0011467  MAXIMUM6:   0.0003000  CONVERGED : NO
 MAX FORCE6 :   0.0024810  MAXIMUM6:   0.0004500  CONVERGED : NO
 RMSQ DR    :   0.0342465  MAXIMUM :   0.0012000  CONVERGED : NO
 MAX DR     :   0.1043578  MAXIMUM :   0.0018000  CONVERGED : NO
 


 HESSIAN EIGENVALUES


                1           2           3           4           5           6
             0.01524     0.08368     0.24276     0.39004     0.86978     0.99994
 


                7           8           9          10          11          12
             0.99999     1.00000     1.00001     1.00004     1.00005     1.00033
 


               13          14          15          16          17
             1.00292     1.00367     1.00820     1.10109     1.21656
 


 LAMBDA FOR LMQA STEP: 0.00

  |TANGENTIAL STEP| =   0.072505  |PARALLEL STEP| =   0.000374


 STEP IN NORMAL COORDINATES

              1          2          3          4          5          6
           0.012559  -0.000739   0.004016   0.012277   0.000688  -0.000317

              7          8          9         10         11         12
           0.021559  -0.018960   0.011232  -0.051235  -0.015027  -0.018686

             13         14         15         16         17         18
          -0.005263  -0.000659  -0.009161  -0.000041   0.019604   0.016868

 DISPLACEMENT STEP IN ANGSTROM

  NO.  ATOM        X             Y             Z

    1  C        0.003779     -0.000225      0.001674
    2  C        0.001992      0.000276     -0.001184
    3  H        0.005624     -0.006726      0.006347
    4  H       -0.021473     -0.000756     -0.004434
    5  H        0.007427      0.002786      0.001738
    6  H       -0.010836      0.010404     -0.002892
    7  H       -0.006918     -0.014272      0.008447
    8  H        0.006254      0.008387     -0.010899


 ACTIVE CARTESIAN DISPLACEMENT STEP

              1          2          3          4          5          6
           0.012559  -0.000739   0.004016   0.012277   0.000688  -0.000317

              7          8          9         10         11         12
           0.021559  -0.018960   0.011232  -0.051235  -0.015027  -0.018686

             13         14         15         16         17         18
          -0.005263  -0.000659  -0.009161  -0.000041   0.019604   0.016868
 
 PREDICTED ENERGY CHANGE: -0.000175792
 
 INTERPOLATION DISTANCE: 7.0263654468


 COORDINATES OF OPTIMIZATION STEP 12 IN ANGSTROM

  NO.  ATOM        X              Y              Z        Z-ATOM   MASS   TYPE

    1  C         0.009404      -0.009669      -0.783771       6    12.011  QM
    2  C        -0.000541      -0.011035       0.767541       6    12.011  QM
    3  H        -0.940204      -0.283288      -1.270036       1     1.008  QM
    4  H         0.292832       0.992751      -1.152853       1     1.008  QM
    5  H        -0.199680       0.977985       1.238209       1     1.008  QM
    6  H        -0.699103      -0.752718       1.213173       1     1.008  QM
    7  H         1.051763      -0.323066       1.004563       1     1.008  QM
    8  H         0.795617      -0.738180      -1.133394       1     1.008  QM


 
 NEW SCF-ENERGY CALCULATED IN 11 CYCLES
 

 TOTAL ENERGY    =        -79.699962944

 ENERGY CHANGE =         -0.000286135
 ENERGY RATIO  =          1.627691066
 TRUST RADIUS  =          0.300000000
 
 BFGS DELTA*GAMMA: 0.150E-03
 
 BFGS DELTA*DE2*DELTA: 0.372E-03
 
 *** ENTERING OPTIMIZATION CYCLE: 13 ***
 

 PROJECTED CARTESIAN GRADIENTS IN A.U.

  NO.  ATOM        X             Y             Z

    1  C       -0.002644      0.001074      0.000172
    2  C       -0.006452      0.003307      0.001187
    3  H        0.003748     -0.000732     -0.002053
    4  H        0.000143      0.001279      0.001970
    5  H        0.001921      0.004200      0.005449
    6  H       -0.001970     -0.003852      0.003320
    7  H        0.014734     -0.006445     -0.011988
    8  H        0.012823     -0.009574     -0.001389


 ACTIVE CARTESIAN GRADIENTS

              1          2          3          4          5          6
          -0.004645   0.001881   0.000242  -0.014176   0.007061   0.002147

              7          8          9         10         11         12
          -0.000462   0.001649  -0.002361  -0.005411   0.004574   0.003585

             13         14         15         16         17         18
          -0.009314   0.007327   0.008262  -0.014195   0.004470  -0.006730


 FULL LOCAL GRADIENT

              1          2          3          4          5          6
          -0.025936  -0.001498  -0.002124  -0.003728   0.000398  -0.002807

              7          8          9         10         11         12
           0.001372   0.001249  -0.005143   0.000884   0.001632  -0.000226

             13         14         15         16         17         18
          -0.001719   0.007345  -0.000121  -0.004397  -0.003620   0.001875


 TANGENTIAL LOCAL GRADIENTS IN A.U.

              1          2          3          4          5          6
          -0.001498  -0.002124  -0.003728   0.000398  -0.002807   0.001372

              7          8          9         10         11         12
           0.001249  -0.005143   0.000884   0.001632  -0.000226  -0.001719

             13         14         15         16         17
           0.007345  -0.000121  -0.004397  -0.003620   0.001875

 COSANG =         0.919875234
 
 RMSQ FORCE :   0.0030191  MAXIMUM :   0.0003000  CONVERGED : NO
 MAX FORCE  :   0.0073447  MAXIMUM :   0.0004500  CONVERGED : NO
 RMSQ FORCE6:   0.0008399  MAXIMUM6:   0.0003000  CONVERGED : NO
 MAX FORCE6 :   0.0021148  MAXIMUM6:   0.0004500  CONVERGED : NO
 RMSQ DR    :   0.0170898  MAXIMUM :   0.0012000  CONVERGED : NO
 MAX DR     :   0.0512355  MAXIMUM :   0.0018000  CONVERGED : NO
 


 HESSIAN EIGENVALUES


                1           2           3           4           5           6
             0.01139     0.08889     0.20628     0.34192     0.63247     0.99992
 


                7           8           9          10          11          12
             0.99996     0.99999     1.00000     1.00005     1.00006     1.00145
 


               13          14          15          16          17
             1.00293     1.00343     1.00813     1.05870     1.24822
 


 LAMBDA FOR LMQA STEP: 0.00

  |TANGENTIAL STEP| =   0.123946  |PARALLEL STEP| =   0.001093


 STEP IN NORMAL COORDINATES

              1          2          3          4          5          6
           0.014949   0.003111   0.009401   0.018835  -0.001770   0.000559

              7          8          9         10         11         12
           0.030606  -0.045721   0.015124  -0.088339  -0.025684  -0.030339

             13         14         15         16         17         18
           0.000939  -0.012017  -0.019986   0.004803   0.035358   0.015042

 DISPLACEMENT STEP IN ANGSTROM

  NO.  ATOM        X             Y             Z

    1  C        0.004503      0.000931      0.003873
    2  C        0.003538     -0.000840     -0.002398
    3  H        0.008555     -0.017622      0.007612
    4  H       -0.033388      0.000700     -0.006493
    5  H        0.018151      0.000712     -0.000034
    6  H       -0.017628      0.021538     -0.004747
    7  H       -0.015814     -0.023307      0.010724
    8  H        0.012365      0.017665     -0.012154


 ACTIVE CARTESIAN DISPLACEMENT STEP

              1          2          3          4          5          6
           0.014949   0.003111   0.009401   0.018835  -0.001770   0.000559

              7          8          9         10         11         12
           0.030606  -0.045721   0.015124  -0.088339  -0.025684  -0.030339

             13         14         15         16         17         18
           0.000939  -0.012017  -0.019986   0.004803   0.035358   0.015042
 
 PREDICTED ENERGY CHANGE: -0.000227804
 
 INTERPOLATION DISTANCE: 7.0263654468


 COORDINATES OF OPTIMIZATION STEP 13 IN ANGSTROM

  NO.  ATOM        X              Y              Z        Z-ATOM   MASS   TYPE

    1  C         0.013907      -0.008739      -0.779898       6    12.011  QM
    2  C         0.002998      -0.011875       0.765143       6    12.011  QM
    3  H        -0.931649      -0.300910      -1.262424       1     1.008  QM
    4  H         0.259444       0.993450      -1.159346       1     1.008  QM
    5  H        -0.181529       0.978698       1.238175       1     1.008  QM
    6  H        -0.716731      -0.731180       1.208426       1     1.008  QM
    7  H         1.035949      -0.346374       1.015287       1     1.008  QM
    8  H         0.807982      -0.720515      -1.145549       1     1.008  QM


 
 NEW SCF-ENERGY CALCULATED IN 11 CYCLES
 

 TOTAL ENERGY    =        -79.700296874

 ENERGY CHANGE =         -0.000333930
 ENERGY RATIO  =          1.465864942
 TRUST RADIUS  =          0.300000000
 
 BFGS DELTA*GAMMA: 0.297E-03
 
 BFGS DELTA*DE2*DELTA: 0.517E-03
 
 *** ENTERING OPTIMIZATION CYCLE: 14 ***
 

 PROJECTED CARTESIAN GRADIENTS IN A.U.

  NO.  ATOM        X             Y             Z

    1  C       -0.001935      0.002434      0.003128
    2  C       -0.004493      0.002248     -0.001253
    3  H        0.004013     -0.000349     -0.002339
    4  H       -0.002106     -0.002628      0.002010
    5  H        0.000796      0.004006      0.005277
    6  H       -0.001931     -0.002124      0.003029
    7  H        0.009454     -0.005115     -0.012148
    8  H        0.011963     -0.009952     -0.002303


 ACTIVE CARTESIAN GRADIENTS

              1          2          3          4          5          6
          -0.003392   0.004261   0.004055  -0.009941   0.006017   0.001380

              7          8          9         10         11         12
           0.001263   0.003241  -0.002501  -0.005720   0.001241   0.004134

             13         14         15         16         17         18
          -0.008008   0.006424   0.009540  -0.010961   0.006729  -0.006425


 FULL LOCAL GRADIENT

              1          2          3          4          5          6
          -0.023412   0.001174   0.000986   0.000484   0.000477  -0.002724

              7          8          9         10         11         12
           0.002858   0.002776  -0.004719  -0.000750  -0.001287   0.000896

             13         14         15         16         17         18
          -0.001651   0.006402   0.002226  -0.002386  -0.000268   0.001376


 TANGENTIAL LOCAL GRADIENTS IN A.U.

              1          2          3          4          5          6
           0.001174   0.000986   0.000484   0.000477  -0.002724   0.002858

              7          8          9         10         11         12
           0.002776  -0.004719  -0.000750  -0.001287   0.000896  -0.001651

             13         14         15         16         17
           0.006402   0.002226  -0.002386  -0.000268   0.001376

 COSANG =         0.731495603
 
 RMSQ FORCE :   0.0025173  MAXIMUM :   0.0003000  CONVERGED : NO
 MAX FORCE  :   0.0064020  MAXIMUM :   0.0004500  CONVERGED : NO
 RMSQ FORCE6:   0.0008266  MAXIMUM6:   0.0003000  CONVERGED : NO
 MAX FORCE6 :   0.0011723  MAXIMUM6:   0.0004500  CONVERGED : NO
 RMSQ DR    :   0.0292154  MAXIMUM :   0.0012000  CONVERGED : NO
 MAX DR     :   0.0883388  MAXIMUM :   0.0018000  CONVERGED : NO
 


 HESSIAN EIGENVALUES


                1           2           3           4           5           6
             0.00890     0.09603     0.18638     0.32293     0.56450     0.99930
 


                7           8           9          10          11          12
             0.99994     0.99998     1.00000     1.00004     1.00007     1.00129
 


               13          14          15          16          17
             1.00244     1.00515     1.01045     1.06201     1.29086
 


 LAMBDA FOR LMQA STEP: 0.00

  |TANGENTIAL STEP| =   0.077546  |PARALLEL STEP| =   0.000428


 STEP IN NORMAL COORDINATES

              1          2          3          4          5          6
           0.004963   0.002851   0.004631   0.008154  -0.002332   0.001532

              7          8          9         10         11         12
           0.013678  -0.035780   0.009578  -0.053567  -0.014020  -0.018174

             13         14         15         16         17         18
           0.004715  -0.014123  -0.016426   0.004185   0.020282   0.003065

 DISPLACEMENT STEP IN ANGSTROM

  NO.  ATOM        X             Y             Z

    1  C        0.001498      0.000858      0.001899
    2  C        0.001702     -0.000970     -0.000801
    3  H        0.004239     -0.014080      0.004029
    4  H       -0.017457      0.002804     -0.003759
    5  H        0.013918     -0.002479     -0.002152
    6  H       -0.010035      0.015089     -0.003201
    7  H       -0.010257     -0.013726      0.005104
    8  H        0.008549      0.012781     -0.003810


 ACTIVE CARTESIAN DISPLACEMENT STEP

              1          2          3          4          5          6
           0.004963   0.002851   0.004631   0.008154  -0.002332   0.001532

              7          8          9         10         11         12
           0.013678  -0.035780   0.009578  -0.053567  -0.014020  -0.018174

             13         14         15         16         17         18
           0.004715  -0.014123  -0.016426   0.004185   0.020282   0.003065
 
 PREDICTED ENERGY CHANGE: -0.000095323
 
 INTERPOLATION DISTANCE: 7.0263654468


 COORDINATES OF OPTIMIZATION STEP 14 IN ANGSTROM

  NO.  ATOM        X              Y              Z        Z-ATOM   MASS   TYPE

    1  C         0.015405      -0.007881      -0.777999       6    12.011  QM
    2  C         0.004699      -0.012845       0.764342       6    12.011  QM
    3  H        -0.927410      -0.314990      -1.258395       1     1.008  QM
    4  H         0.241988       0.996254      -1.163105       1     1.008  QM
    5  H        -0.167612       0.976219       1.236023       1     1.008  QM
    6  H        -0.726767      -0.716091       1.205226       1     1.008  QM
    7  H         1.025692      -0.360100       1.020391       1     1.008  QM
    8  H         0.816531      -0.707734      -1.149359       1     1.008  QM


 
 NEW SCF-ENERGY CALCULATED IN 11 CYCLES
 

 TOTAL ENERGY    =        -79.700449962

 ENERGY CHANGE =         -0.000153088
 ENERGY RATIO  =          1.605991471
 TRUST RADIUS  =          0.300000000
 
 BFGS DELTA*GAMMA: 0.962E-04
 
 BFGS DELTA*DE2*DELTA: 0.213E-03
 
 *** ENTERING OPTIMIZATION CYCLE: 15 ***
 

 PROJECTED CARTESIAN GRADIENTS IN A.U.

  NO.  ATOM        X             Y             Z

    1  C       -0.001674      0.002540      0.004329
    2  C       -0.003714      0.001925     -0.001277
    3  H        0.003543     -0.000376     -0.002796
    4  H       -0.002373     -0.003003      0.001482
    5  H        0.000754      0.001851      0.004071
    6  H       -0.000889     -0.000300      0.002032
    7  H        0.006073     -0.003920     -0.012649
    8  H        0.011494     -0.009668     -0.002674


 ACTIVE CARTESIAN GRADIENTS

              1          2          3          4          5          6
          -0.002933   0.004446   0.005606  -0.008274   0.005475   0.002734

              7          8          9         10         11         12
           0.001221   0.003196  -0.002123  -0.005585   0.000701   0.004358

             13         14         15         16         17         18
          -0.006707   0.003626   0.009800  -0.007956   0.007789  -0.006656


 FULL LOCAL GRADIENT

              1          2          3          4          5          6
          -0.021905   0.001623   0.002482   0.001815   0.000469  -0.001037

              7          8          9         10         11         12
           0.002755   0.002657  -0.004182  -0.001027  -0.001731   0.001242

             13         14         15         16         17         18
          -0.000730   0.003566   0.002886  -0.000028   0.001457   0.000615


 TANGENTIAL LOCAL GRADIENTS IN A.U.

              1          2          3          4          5          6
           0.001623   0.002482   0.001815   0.000469  -0.001037   0.002755

              7          8          9         10         11         12
           0.002657  -0.004182  -0.001027  -0.001731   0.001242  -0.000730

             13         14         15         16         17
           0.003566   0.002886  -0.000028   0.001457   0.000615

 COSANG =         0.870634461
 
 RMSQ FORCE :   0.0021031  MAXIMUM :   0.0003000  CONVERGED : NO
 MAX FORCE  :   0.0041816  MAXIMUM :   0.0004500  CONVERGED : NO
 RMSQ FORCE6:   0.0009717  MAXIMUM6:   0.0003000  CONVERGED : NO
 MAX FORCE6 :   0.0020971  MAXIMUM6:   0.0004500  CONVERGED : NO
 RMSQ DR    :   0.0182780  MAXIMUM :   0.0012000  CONVERGED : NO
 MAX DR     :   0.0535666  MAXIMUM :   0.0018000  CONVERGED : NO
 


 HESSIAN EIGENVALUES


                1           2           3           4           5           6
             0.00644     0.09625     0.18229     0.30658     0.49723     0.93304
 


                7           8           9          10          11          12
             0.99994     0.99999     1.00000     1.00006     1.00010     1.00025
 


               13          14          15          16          17
             1.00247     1.00612     1.00853     1.10445     1.16998
 


 LAMBDA FOR LMQA STEP: 0.00

  |TANGENTIAL STEP| =   0.093599  |PARALLEL STEP| =   0.000623


 STEP IN NORMAL COORDINATES

              1          2          3          4          5          6
           0.002794   0.003423   0.001199   0.005866  -0.003148   0.001681

              7          8          9         10         11         12
           0.011681  -0.047970   0.011892  -0.064199  -0.012768  -0.022816

             13         14         15         16         17         18
           0.006501  -0.016658  -0.023421   0.001264   0.020664   0.003465

 DISPLACEMENT STEP IN ANGSTROM

  NO.  ATOM        X             Y             Z

    1  C        0.000844      0.001032      0.000488
    2  C        0.001313     -0.001265      0.000180
    3  H        0.004029     -0.018954      0.004903
    4  H       -0.018604      0.006251     -0.004672
    5  H        0.018291     -0.003132     -0.003354
    6  H       -0.012472      0.017580     -0.003664
    7  H       -0.009726     -0.016784      0.007174
    8  H        0.011036      0.015843     -0.002693


 ACTIVE CARTESIAN DISPLACEMENT STEP

              1          2          3          4          5          6
           0.002794   0.003423   0.001199   0.005866  -0.003148   0.001681

              7          8          9         10         11         12
           0.011681  -0.047970   0.011892  -0.064199  -0.012768  -0.022816

             13         14         15         16         17         18
           0.006501  -0.016658  -0.023421   0.001264   0.020664   0.003465
 
 PREDICTED ENERGY CHANGE: -0.000075513
 
 INTERPOLATION DISTANCE: 7.0263654468
 
 *** SCFTOL TIGHTEN TO 0.250E-07 ***
 
 *** CDFTOL TIGHTEN TO 0.100E-04 ***


 COORDINATES OF OPTIMIZATION STEP 15 IN ANGSTROM

  NO.  ATOM        X              Y              Z        Z-ATOM   MASS   TYPE

    1  C         0.016248      -0.006849      -0.777511       6    12.011  QM
    2  C         0.006012      -0.014110       0.764522       6    12.011  QM
    3  H        -0.923381      -0.333945      -1.253492       1     1.008  QM
    4  H         0.223384       1.002505      -1.167777       1     1.008  QM
    5  H        -0.149320       0.973087       1.232669       1     1.008  QM
    6  H        -0.739239      -0.698511       1.201562       1     1.008  QM
    7  H         1.015966      -0.376884       1.027564       1     1.008  QM
    8  H         0.827566      -0.691890      -1.152052       1     1.008  QM


 
 NEW SCF-ENERGY CALCULATED IN 12 CYCLES
 

 TOTAL ENERGY    =        -79.700568421

 ENERGY CHANGE =         -0.000118459
 ENERGY RATIO  =          1.568738008
 TRUST RADIUS  =          0.300000000
 
 BFGS DELTA*GAMMA: 0.961E-04
 
 BFGS DELTA*DE2*DELTA: 0.183E-03
 
 *** ENTERING OPTIMIZATION CYCLE: 16 ***
 

 PROJECTED CARTESIAN GRADIENTS IN A.U.

  NO.  ATOM        X             Y             Z

    1  C       -0.001594      0.001834      0.004569
    2  C       -0.003710      0.002154     -0.000100
    3  H        0.002793     -0.000464     -0.003147
    4  H       -0.001818     -0.001289      0.000515
    5  H        0.001227     -0.001412      0.002403
    6  H        0.000685      0.001485      0.000683
    7  H        0.004207     -0.003008     -0.012864
    8  H        0.011215     -0.009078     -0.003013


 ACTIVE CARTESIAN GRADIENTS

              1          2          3          4          5          6
          -0.002793   0.003209   0.005913  -0.008207   0.005397   0.005040

              7          8          9         10         11         12
           0.000381   0.002388  -0.001352  -0.005485   0.001835   0.004168

             13         14         15         16         17         18
          -0.005740  -0.000102   0.009306  -0.005331   0.008012  -0.006680


 FULL LOCAL GRADIENT

              1          2          3          4          5          6
          -0.020966   0.000759   0.003181   0.001318   0.000557   0.001288

              7          8          9         10         11         12
           0.001996   0.001690  -0.003455  -0.000919  -0.000749   0.000827

             13         14         15         16         17         18
           0.000427  -0.000211   0.002302   0.002344   0.002075   0.000272


 TANGENTIAL LOCAL GRADIENTS IN A.U.

              1          2          3          4          5          6
           0.000759   0.003181   0.001318   0.000557   0.001288   0.001996

              7          8          9         10         11         12
           0.001690  -0.003455  -0.000919  -0.000749   0.000827   0.000427

             13         14         15         16         17
          -0.000211   0.002302   0.002344   0.002075   0.000272

 COSANG =         0.759083897
 
 RMSQ FORCE :   0.0017264  MAXIMUM :   0.0003000  CONVERGED : NO
 MAX FORCE  :   0.0034548  MAXIMUM :   0.0004500  CONVERGED : NO
 RMSQ FORCE6:   0.0012018  MAXIMUM6:   0.0003000  CONVERGED : NO
 MAX FORCE6 :   0.0026614  MAXIMUM6:   0.0004500  CONVERGED : NO
 RMSQ DR    :   0.0220620  MAXIMUM :   0.0012000  CONVERGED : NO
 MAX DR     :   0.0641994  MAXIMUM :   0.0018000  CONVERGED : NO
 


 HESSIAN EIGENVALUES


                1           2           3           4           5           6
             0.00522     0.09420     0.17937     0.30357     0.44336     0.80444
 


                7           8           9          10          11          12
             0.99994     0.99999     1.00004     1.00009     1.00014     1.00037
 


               13          14          15          16          17
             1.00253     1.00693     1.00751     1.12562     1.26291
 


 LAMBDA FOR LMQA STEP: 0.00

  |TANGENTIAL STEP| =   0.047085  |PARALLEL STEP| =   0.000158


 STEP IN NORMAL COORDINATES

              1          2          3          4          5          6
          -0.000770   0.002035  -0.003141   0.001118  -0.002475  -0.000886

              7          8          9         10         11         12
           0.001859  -0.026584   0.010101  -0.029414  -0.005343  -0.011521

             13         14         15         16         17         18
           0.002971  -0.008546  -0.014649  -0.002438   0.007283  -0.000440

 DISPLACEMENT STEP IN ANGSTROM

  NO.  ATOM        X             Y             Z

    1  C       -0.000233      0.000615     -0.001292
    2  C        0.000400     -0.000923      0.000579
    3  H        0.000892     -0.010604      0.004537
    4  H       -0.006535      0.004205     -0.002131
    5  H        0.008972     -0.001706     -0.002377
    6  H       -0.006813      0.008515     -0.001857
    7  H       -0.002976     -0.008333      0.003612
    8  H        0.005883      0.008987      0.000677


 ACTIVE CARTESIAN DISPLACEMENT STEP

              1          2          3          4          5          6
          -0.000770   0.002035  -0.003141   0.001118  -0.002475  -0.000886

              7          8          9         10         11         12
           0.001859  -0.026584   0.010101  -0.029414  -0.005343  -0.011521

             13         14         15         16         17         18
           0.002971  -0.008546  -0.014649  -0.002438   0.007283  -0.000440
 
 PREDICTED ENERGY CHANGE: -0.000042300
 
 INTERPOLATION DISTANCE: 7.0263654468


 COORDINATES OF OPTIMIZATION STEP 16 IN ANGSTROM

  NO.  ATOM        X              Y              Z        Z-ATOM   MASS   TYPE

    1  C         0.016016      -0.006234      -0.778804       6    12.011  QM
    2  C         0.006412      -0.015033       0.765101       6    12.011  QM
    3  H        -0.922489      -0.344549      -1.248954       1     1.008  QM
    4  H         0.216849       1.006710      -1.169908       1     1.008  QM
    5  H        -0.140348       0.971381       1.230293       1     1.008  QM
    6  H        -0.746051      -0.689996       1.199705       1     1.008  QM
    7  H         1.012990      -0.385217       1.031176       1     1.008  QM
    8  H         0.833449      -0.682903      -1.151375       1     1.008  QM


 
 NEW SCF-ENERGY CALCULATED IN 11 CYCLES
 

 TOTAL ENERGY    =        -79.700635980

 ENERGY CHANGE =         -0.000067558
 ENERGY RATIO  =          1.597138844
 TRUST RADIUS  =          0.300000000
 
 BFGS DELTA*GAMMA: 0.409E-04
 
 BFGS DELTA*DE2*DELTA: 0.914E-04
 
 *** ENTERING OPTIMIZATION CYCLE: 17 ***
 

 PROJECTED CARTESIAN GRADIENTS IN A.U.

  NO.  ATOM        X             Y             Z

    1  C       -0.001713      0.001074      0.003354
    2  C       -0.004152      0.002496      0.001416
    3  H        0.002559     -0.000509     -0.002733
    4  H       -0.000978      0.000350      0.000110
    5  H        0.001623     -0.003260      0.001544
    6  H        0.001491      0.002227      0.000061
    7  H        0.004525     -0.002877     -0.012708
    8  H        0.011026     -0.008256     -0.002740


 ACTIVE CARTESIAN GRADIENTS

              1          2          3          4          5          6
          -0.003002   0.001879   0.004342  -0.009132   0.005505   0.006257

              7          8          9         10         11         12
          -0.000189   0.001607  -0.000524  -0.005269   0.002875   0.003833

             13         14         15         16         17         18
          -0.005603  -0.002097   0.008377  -0.004663   0.007374  -0.006822


 FULL LOCAL GRADIENT

              1          2          3          4          5          6
          -0.020656  -0.000408   0.002113  -0.000301   0.000608   0.002406

              7          8          9         10         11         12
           0.001498   0.000797  -0.002696  -0.000573   0.000147   0.000288

             13         14         15         16         17         18
           0.000820  -0.002236   0.001203   0.002977   0.001549   0.000012


 TANGENTIAL LOCAL GRADIENTS IN A.U.

              1          2          3          4          5          6
          -0.000408   0.002113  -0.000301   0.000608   0.002406   0.001498

              7          8          9         10         11         12
           0.000797  -0.002696  -0.000573   0.000147   0.000288   0.000820

             13         14         15         16         17
          -0.002236   0.001203   0.002977   0.001549   0.000012

 COSANG =         0.835609997
 
 RMSQ FORCE :   0.0015309  MAXIMUM :   0.0003000  CONVERGED : NO
 MAX FORCE  :   0.0029771  MAXIMUM :   0.0004500  CONVERGED : NO
 RMSQ FORCE6:   0.0011882  MAXIMUM6:   0.0003000  CONVERGED : NO
 MAX FORCE6 :   0.0029420  MAXIMUM6:   0.0004500  CONVERGED : NO
 RMSQ DR    :   0.0110982  MAXIMUM :   0.0012000  CONVERGED : NO
 MAX DR     :   0.0294136  MAXIMUM :   0.0018000  CONVERGED : NO
 


 HESSIAN EIGENVALUES


                1           2           3           4           5           6
             0.00494     0.09470     0.16038     0.24832     0.36002     0.66936
 


                7           8           9          10          11          12
             0.99992     1.00000     1.00005     1.00011     1.00014     1.00083
 


               13          14          15          16          17
             1.00277     1.00723     1.00754     1.08331     1.41330
 


 LAMBDA FOR LMQA STEP: 0.00

  |TANGENTIAL STEP| =   0.042413  |PARALLEL STEP| =   0.000128


 STEP IN NORMAL COORDINATES

              1          2          3          4          5          6
          -0.002150   0.003339  -0.005678   0.000997  -0.003229  -0.003784

              7          8          9         10         11         12
          -0.002659  -0.023632   0.015681  -0.022225  -0.004031  -0.010079

             13         14         15         16         17         18
           0.001020  -0.005402  -0.014778  -0.006472   0.003314  -0.000638

 DISPLACEMENT STEP IN ANGSTROM

  NO.  ATOM        X             Y             Z

    1  C       -0.000649      0.001009     -0.002337
    2  C        0.000524     -0.001283      0.000381
    3  H       -0.000779     -0.009821      0.007463
    4  H       -0.002945      0.003881     -0.001873
    5  H        0.006258     -0.000581     -0.002585
    6  H       -0.007318      0.006454     -0.001800
    7  H       -0.000392     -0.007250      0.003836
    8  H        0.005608      0.008266      0.001710


 ACTIVE CARTESIAN DISPLACEMENT STEP

              1          2          3          4          5          6
          -0.002150   0.003339  -0.005678   0.000997  -0.003229  -0.003784

              7          8          9         10         11         12
          -0.002659  -0.023632   0.015681  -0.022225  -0.004031  -0.010079

             13         14         15         16         17         18
           0.001020  -0.005402  -0.014778  -0.006472   0.003314  -0.000638
 
 PREDICTED ENERGY CHANGE: -0.000048955
 
 INTERPOLATION DISTANCE: 7.0263654468


 COORDINATES OF OPTIMIZATION STEP 17 IN ANGSTROM

  NO.  ATOM        X              Y              Z        Z-ATOM   MASS   TYPE

    1  C         0.015367      -0.005225      -0.781140       6    12.011  QM
    2  C         0.006936      -0.016317       0.765482       6    12.011  QM
    3  H        -0.923268      -0.354370      -1.241491       1     1.008  QM
    4  H         0.213904       1.010592      -1.171781       1     1.008  QM
    5  H        -0.134091       0.970799       1.227708       1     1.008  QM
    6  H        -0.753369      -0.683542       1.197905       1     1.008  QM
    7  H         1.012598      -0.392468       1.035013       1     1.008  QM
    8  H         0.839057      -0.674637      -1.149665       1     1.008  QM


 
 NEW SCF-ENERGY CALCULATED IN 10 CYCLES
 

 TOTAL ENERGY    =        -79.700706199

 ENERGY CHANGE =         -0.000070220
 ENERGY RATIO  =          1.434371256
 TRUST RADIUS  =          0.300000000
 
 BFGS DELTA*GAMMA: 0.605E-04
 
 BFGS DELTA*DE2*DELTA: 0.103E-03
 
 *** ENTERING OPTIMIZATION CYCLE: 18 ***
 

 PROJECTED CARTESIAN GRADIENTS IN A.U.

  NO.  ATOM        X             Y             Z

    1  C       -0.002110      0.000555      0.001543
    2  C       -0.004592      0.002680      0.002721
    3  H        0.002495     -0.000698     -0.001666
    4  H        0.000200      0.001751     -0.000014
    5  H        0.001797     -0.004057      0.001123
    6  H        0.001497      0.002396     -0.000009
    7  H        0.005975     -0.003110     -0.012088
    8  H        0.011171     -0.007447     -0.002067


 ACTIVE CARTESIAN GRADIENTS

              1          2          3          4          5          6
          -0.003703   0.000970   0.002004  -0.010251   0.005488   0.006431

              7          8          9         10         11         12
          -0.000834   0.000854   0.000573  -0.004966   0.003798   0.003390

             13         14         15         16         17         18
          -0.005892  -0.002911   0.007219  -0.005347   0.006423  -0.006902


 FULL LOCAL GRADIENT

              1          2          3          4          5          6
          -0.020686  -0.001553   0.000058  -0.001855   0.000432   0.002464

              7          8          9         10         11         12
           0.000895  -0.000056  -0.001629  -0.000157   0.000951  -0.000325

             13         14         15         16         17         18
           0.000758  -0.003072  -0.000123   0.002342   0.000560  -0.000065


 TANGENTIAL LOCAL GRADIENTS IN A.U.

              1          2          3          4          5          6
          -0.001553   0.000058  -0.001855   0.000432   0.002464   0.000895

              7          8          9         10         11         12
          -0.000056  -0.001629  -0.000157   0.000951  -0.000325   0.000758

             13         14         15         16         17
          -0.003072  -0.000123   0.002342   0.000560  -0.000065

 COSANG =         0.793108754
 
 RMSQ FORCE :   0.0013813  MAXIMUM :   0.0003000  CONVERGED : NO
 MAX FORCE  :   0.0030715  MAXIMUM :   0.0004500  CONVERGED : NO
 RMSQ FORCE6:   0.0009628  MAXIMUM6:   0.0003000  CONVERGED : NO
 MAX FORCE6 :   0.0024795  MAXIMUM6:   0.0004500  CONVERGED : NO
 RMSQ DR    :   0.0099969  MAXIMUM :   0.0012000  CONVERGED : NO
 MAX DR     :   0.0236319  MAXIMUM :   0.0018000  CONVERGED : NO
 


 HESSIAN EIGENVALUES


                1           2           3           4           5           6
             0.00539     0.09952     0.11802     0.21796     0.34385     0.63363
 


                7           8           9          10          11          12
             0.99986     1.00000     1.00005     1.00012     1.00031     1.00131
 


               13          14          15          16          17
             1.00400     1.00735     1.00874     1.05935     1.41009
 


 LAMBDA FOR LMQA STEP: 0.00

  |TANGENTIAL STEP| =   0.018795  |PARALLEL STEP| =   0.000025


 STEP IN NORMAL COORDINATES

              1          2          3          4          5          6
          -0.001424   0.002468  -0.003406   0.000984  -0.001732  -0.004478

              7          8          9         10         11         12
          -0.006650  -0.000304   0.012941   0.005627   0.000097   0.000120

             13         14         15         16         17         18
          -0.002641   0.001686  -0.002956  -0.005395  -0.004170  -0.000981

 DISPLACEMENT STEP IN ANGSTROM

  NO.  ATOM        X             Y             Z

    1  C       -0.000429      0.000744     -0.001404
    2  C        0.000437     -0.000765     -0.000447
    3  H       -0.002691     -0.000745      0.006387
    4  H        0.004273     -0.000112     -0.000175
    5  H       -0.002931      0.000863     -0.001176
    6  H       -0.002052     -0.001047     -0.000819
    7  H        0.002742      0.000094      0.000691
    8  H        0.000634      0.001020      0.001482


 ACTIVE CARTESIAN DISPLACEMENT STEP

              1          2          3          4          5          6
          -0.001424   0.002468  -0.003406   0.000984  -0.001732  -0.004478

              7          8          9         10         11         12
          -0.006650  -0.000304   0.012941   0.005627   0.000097   0.000120

             13         14         15         16         17         18
          -0.002641   0.001686  -0.002956  -0.005395  -0.004170  -0.000981
 
 PREDICTED ENERGY CHANGE: -0.000031704
 
 INTERPOLATION DISTANCE: 7.0263654468


 COORDINATES OF OPTIMIZATION STEP 18 IN ANGSTROM

  NO.  ATOM        X              Y              Z        Z-ATOM   MASS   TYPE

    1  C         0.014937      -0.004481      -0.782544       6    12.011  QM
    2  C         0.007373      -0.017082       0.765035       6    12.011  QM
    3  H        -0.925959      -0.355115      -1.235104       1     1.008  QM
    4  H         0.218177       1.010480      -1.171957       1     1.008  QM
    5  H        -0.137022       0.971662       1.226532       1     1.008  QM
    6  H        -0.755422      -0.684589       1.197086       1     1.008  QM
    7  H         1.015340      -0.392373       1.035704       1     1.008  QM
    8  H         0.839691      -0.673618      -1.148183       1     1.008  QM


 
 NEW SCF-ENERGY CALCULATED IN 10 CYCLES
 

 TOTAL ENERGY    =        -79.700751028

 ENERGY CHANGE =         -0.000044829
 ENERGY RATIO  =          1.413989492
 TRUST RADIUS  =          0.300000000
 
 BFGS DELTA*GAMMA: 0.379E-04
 
 BFGS DELTA*DE2*DELTA: 0.643E-04
 
 *** ENTERING OPTIMIZATION CYCLE: 19 ***
 

 PROJECTED CARTESIAN GRADIENTS IN A.U.

  NO.  ATOM        X             Y             Z

    1  C       -0.002454      0.000795      0.000603
    2  C       -0.004569      0.002427      0.002636
    3  H        0.002612     -0.000929     -0.000573
    4  H        0.000852      0.001514      0.000299
    5  H        0.001492     -0.003052      0.001466
    6  H        0.000557      0.001948      0.000590
    7  H        0.007240     -0.003460     -0.011548
    8  H        0.011491     -0.007144     -0.001413


 ACTIVE CARTESIAN GRADIENTS

              1          2          3          4          5          6
          -0.004309   0.001393   0.000796  -0.010452   0.005183   0.005210

              7          8          9         10         11         12
          -0.001033   0.000733   0.001244  -0.004674   0.003571   0.003211

             13         14         15         16         17         18
          -0.006347  -0.001882   0.006704  -0.006839   0.005992  -0.006992


 FULL LOCAL GRADIENT

              1          2          3          4          5          6
          -0.020879  -0.001598  -0.001366  -0.001906   0.000066   0.001271

              7          8          9         10         11         12
           0.000636  -0.000159  -0.000880   0.000075   0.000781  -0.000424

             13         14         15         16         17         18
           0.000197  -0.002036  -0.000553   0.000834   0.000040  -0.000096


 TANGENTIAL LOCAL GRADIENTS IN A.U.

              1          2          3          4          5          6
          -0.001598  -0.001366  -0.001906   0.000066   0.001271   0.000636

              7          8          9         10         11         12
          -0.000159  -0.000880   0.000075   0.000781  -0.000424   0.000197

             13         14         15         16         17
          -0.002036  -0.000553   0.000834   0.000040  -0.000096

 COSANG =         0.873486769
 
 RMSQ FORCE :   0.0009960  MAXIMUM :   0.0003000  CONVERGED : NO
 MAX FORCE  :   0.0020356  MAXIMUM :   0.0004500  CONVERGED : NO
 RMSQ FORCE6:   0.0009495  MAXIMUM6:   0.0003000  CONVERGED : NO
 MAX FORCE6 :   0.0023514  MAXIMUM6:   0.0004500  CONVERGED : NO
 RMSQ DR    :   0.0044299  MAXIMUM :   0.0012000  CONVERGED : NO
 MAX DR     :   0.0129413  MAXIMUM :   0.0018000  CONVERGED : NO
 


 HESSIAN EIGENVALUES


                1           2           3           4           5           6
             0.00529     0.07526     0.11472     0.21331     0.34456     0.64388
 


                7           8           9          10          11          12
             0.97811     0.99998     1.00001     1.00007     1.00020     1.00081
 


               13          14          15          16          17
             1.00185     1.00735     1.01154     1.03522     1.18963
 


 LAMBDA FOR LMQA STEP: 0.00

  |TANGENTIAL STEP| =   0.024220  |PARALLEL STEP| =   0.000042


 STEP IN NORMAL COORDINATES

              1          2          3          4          5          6
           0.000627   0.001860   0.000088   0.001996  -0.000290  -0.002936

              7          8          9         10         11         12
          -0.006461   0.009925   0.011172   0.014249   0.001228   0.004070

             13         14         15         16         17         18
          -0.004302   0.003935   0.003059  -0.003061  -0.005536   0.000713

 DISPLACEMENT STEP IN ANGSTROM

  NO.  ATOM        X             Y             Z

    1  C        0.000189      0.000559      0.000032
    2  C        0.000484     -0.000291     -0.000924
    3  H       -0.003142      0.003277      0.005330
    4  H        0.005434     -0.002019      0.000061
    5  H       -0.006460      0.001074     -0.000583
    6  H        0.000347     -0.003571     -0.000986
    7  H        0.002792      0.002720     -0.000596
    8  H       -0.001294     -0.002408     -0.000147


 ACTIVE CARTESIAN DISPLACEMENT STEP

              1          2          3          4          5          6
           0.000627   0.001860   0.000088   0.001996  -0.000290  -0.002936

              7          8          9         10         11         12
          -0.006461   0.009925   0.011172   0.014249   0.001228   0.004070

             13         14         15         16         17         18
          -0.004302   0.003935   0.003059  -0.003061  -0.005536   0.000713
 
 PREDICTED ENERGY CHANGE: -0.000017504
 
 INTERPOLATION DISTANCE: 7.0263654468


 COORDINATES OF OPTIMIZATION STEP 19 IN ANGSTROM

  NO.  ATOM        X              Y              Z        Z-ATOM   MASS   TYPE

    1  C         0.015126      -0.003922      -0.782513       6    12.011  QM
    2  C         0.007857      -0.017373       0.764111       6    12.011  QM
    3  H        -0.929102      -0.351838      -1.229774       1     1.008  QM
    4  H         0.223611       1.008460      -1.171895       1     1.008  QM
    5  H        -0.143481       0.972736       1.225949       1     1.008  QM
    6  H        -0.755074      -0.688160       1.196100       1     1.008  QM
    7  H         1.018132      -0.389653       1.035108       1     1.008  QM
    8  H         0.838397      -0.676026      -1.148330       1     1.008  QM


 
 NEW SCF-ENERGY CALCULATED IN 10 CYCLES
 

 TOTAL ENERGY    =        -79.700773544

 ENERGY CHANGE =         -0.000022516
 ENERGY RATIO  =          1.286321437
 TRUST RADIUS  =          0.300000000
 
 BFGS DELTA*GAMMA: 0.263E-04
 
 BFGS DELTA*DE2*DELTA: 0.366E-04
 
 *** ENTERING OPTIMIZATION CYCLE: 20 ***
 

 PROJECTED CARTESIAN GRADIENTS IN A.U.

  NO.  ATOM        X             Y             Z

    1  C       -0.002592      0.001462      0.000890
    2  C       -0.004292      0.002042      0.001611
    3  H        0.002476     -0.001227      0.000123
    4  H        0.001003      0.000490      0.000586
    5  H        0.000968     -0.001640      0.001913
    6  H       -0.000537      0.001397      0.001255
    7  H        0.007858     -0.003729     -0.011310
    8  H        0.011995     -0.007387     -0.001201


 ACTIVE CARTESIAN GRADIENTS

              1          2          3          4          5          6
          -0.004552   0.002566   0.001176  -0.010022   0.004924   0.003779

              7          8          9         10         11         12
          -0.001235   0.000977   0.001585  -0.004573   0.002913   0.003264

             13         14         15         16         17         18
          -0.006780  -0.000426   0.006774  -0.008197   0.006176  -0.006967


 FULL LOCAL GRADIENT

              1          2          3          4          5          6
          -0.021299  -0.000826  -0.001483  -0.000831  -0.000230  -0.000108

              7          8          9         10         11         12
           0.000364   0.000140  -0.000452   0.000109   0.000203  -0.000250

             13         14         15         16         17         18
          -0.000383  -0.000566  -0.000401  -0.000475   0.000072   0.000080


 TANGENTIAL LOCAL GRADIENTS IN A.U.

              1          2          3          4          5          6
          -0.000826  -0.001483  -0.000831  -0.000230  -0.000108   0.000364

              7          8          9         10         11         12
           0.000140  -0.000452   0.000109   0.000203  -0.000250  -0.000383

             13         14         15         16         17
          -0.000566  -0.000401  -0.000475   0.000072   0.000080

 COSANG =         0.715851192
 
 RMSQ FORCE :   0.0005409  MAXIMUM :   0.0003000  CONVERGED : NO
 MAX FORCE  :   0.0014826  MAXIMUM :   0.0004500  CONVERGED : NO
 RMSQ FORCE6:   0.0010714  MAXIMUM6:   0.0003000  CONVERGED : NO
 MAX FORCE6 :   0.0018021  MAXIMUM6:   0.0004500  CONVERGED : NO
 RMSQ DR    :   0.0057087  MAXIMUM :   0.0012000  CONVERGED : NO
 MAX DR     :   0.0142491  MAXIMUM :   0.0018000  CONVERGED : NO
 


 HESSIAN EIGENVALUES


                1           2           3           4           5           6
             0.00477     0.06047     0.11872     0.21816     0.34781     0.67345
 


                7           8           9          10          11          12
             0.81757     0.99993     1.00001     1.00007     1.00017     1.00073
 


               13          14          15          16          17
             1.00265     1.00718     1.00748     1.09954     1.12968
 


 LAMBDA FOR LMQA STEP: 0.00

  |TANGENTIAL STEP| =   0.008047  |PARALLEL STEP| =   0.000005


 STEP IN NORMAL COORDINATES

              1          2          3          4          5          6
           0.001911   0.000754   0.001809   0.002092   0.000287  -0.000075

              7          8          9         10         11         12
          -0.001196   0.001931   0.006200   0.000882  -0.000851   0.000417

             13         14         15         16         17         18
          -0.001845   0.001000   0.000760  -0.000422  -0.000460   0.001466

 DISPLACEMENT STEP IN ANGSTROM

  NO.  ATOM        X             Y             Z

    1  C        0.000576      0.000226      0.000741
    2  C        0.000364     -0.000003     -0.000514
    3  H       -0.001120      0.000512      0.002686
    4  H        0.000223     -0.000741     -0.000523
    5  H       -0.001821      0.000289     -0.000412
    6  H       -0.000578     -0.000343     -0.001262
    7  H       -0.000091     -0.000126     -0.000087
    8  H        0.000141     -0.000363     -0.001186


 ACTIVE CARTESIAN DISPLACEMENT STEP

              1          2          3          4          5          6
           0.001911   0.000754   0.001809   0.002092   0.000287  -0.000075

              7          8          9         10         11         12
          -0.001196   0.001931   0.006200   0.000882  -0.000851   0.000417

             13         14         15         16         17         18
          -0.001845   0.001000   0.000760  -0.000422  -0.000460   0.001466
 
 PREDICTED ENERGY CHANGE: -0.000004356
 
 INTERPOLATION DISTANCE: 7.0263654468


 COORDINATES OF OPTIMIZATION STEP 20 IN ANGSTROM

  NO.  ATOM        X              Y              Z        Z-ATOM   MASS   TYPE

    1  C         0.015702      -0.003695      -0.781772       6    12.011  QM
    2  C         0.008221      -0.017376       0.763597       6    12.011  QM
    3  H        -0.930221      -0.351326      -1.227088       1     1.008  QM
    4  H         0.223834       1.007720      -1.172418       1     1.008  QM
    5  H        -0.145302       0.973025       1.225537       1     1.008  QM
    6  H        -0.755652      -0.688502       1.194837       1     1.008  QM
    7  H         1.018041      -0.389779       1.035020       1     1.008  QM
    8  H         0.838538      -0.676389      -1.149516       1     1.008  QM


 
 NEW SCF-ENERGY CALCULATED IN 9 CYCLES
 

 TOTAL ENERGY    =        -79.700779440

 ENERGY CHANGE =         -0.000005896
 ENERGY RATIO  =          1.353630334
 TRUST RADIUS  =          0.300000000
 
 BFGS DELTA*GAMMA: 0.574E-05
 
 BFGS DELTA*DE2*DELTA: 0.890E-05
 
 *** ENTERING OPTIMIZATION CYCLE: 21 ***
 

 PROJECTED CARTESIAN GRADIENTS IN A.U.

  NO.  ATOM        X             Y             Z

    1  C       -0.002458      0.001789      0.001626
    2  C       -0.004095      0.001902      0.000910
    3  H        0.002043     -0.001424      0.000183
    4  H        0.000893      0.000055      0.000546
    5  H        0.000698     -0.001268      0.001943
    6  H       -0.000892      0.001270      0.001379
    7  H        0.007660     -0.003740     -0.011422
    8  H        0.012220     -0.007636     -0.001381


 ACTIVE CARTESIAN GRADIENTS

              1          2          3          4          5          6
          -0.004317   0.003141   0.002128  -0.009552   0.004888   0.003414

              7          8          9         10         11         12
          -0.001549   0.001070   0.001690  -0.004603   0.002680   0.003342

             13         14         15         16         17         18
          -0.006861  -0.000037   0.006980  -0.008444   0.006520  -0.006921


 FULL LOCAL GRADIENT

              1          2          3          4          5          6
          -0.021478  -0.000224  -0.000729  -0.000057  -0.000224  -0.000426

              7          8          9         10         11         12
           0.000024   0.000249  -0.000305   0.000038  -0.000006  -0.000134

             13         14         15         16         17         18
          -0.000516  -0.000173  -0.000177  -0.000698   0.000365   0.000196


 TANGENTIAL LOCAL GRADIENTS IN A.U.

              1          2          3          4          5          6
          -0.000224  -0.000729  -0.000057  -0.000224  -0.000426   0.000024

              7          8          9         10         11         12
           0.000249  -0.000305   0.000038  -0.000006  -0.000134  -0.000516

             13         14         15         16         17
          -0.000173  -0.000177  -0.000698   0.000365   0.000196

 COSANG =         0.755201816
 
 RMSQ FORCE :   0.0003412  MAXIMUM :   0.0003000  CONVERGED : NO
 MAX FORCE  :   0.0007294  MAXIMUM :   0.0004500  CONVERGED : NO
 RMSQ FORCE6:   0.0009884  MAXIMUM6:   0.0003000  CONVERGED : NO
 MAX FORCE6 :   0.0020119  MAXIMUM6:   0.0004500  CONVERGED : NO
 RMSQ DR    :   0.0018968  MAXIMUM :   0.0012000  CONVERGED : NO
 MAX DR     :   0.0062002  MAXIMUM :   0.0018000  CONVERGED : NO
 


 HESSIAN EIGENVALUES


                1           2           3           4           5           6
             0.00473     0.05500     0.11783     0.21813     0.34650     0.53181
 


                7           8           9          10          11          12
             0.68431     0.99985     1.00001     1.00007     1.00021     1.00067
 


               13          14          15          16          17
             1.00327     1.00713     1.01652     1.05750     1.26708
 


 LAMBDA FOR LMQA STEP: 0.00

  |TANGENTIAL STEP| =   0.005542  |PARALLEL STEP| =   0.000002


 STEP IN NORMAL COORDINATES

              1          2          3          4          5          6
           0.001344   0.000092   0.001693   0.000848   0.000586   0.000672

              7          8          9         10         11         12
          -0.000609   0.002135   0.003031   0.001962  -0.000179   0.001171

             13         14         15         16         17         18
          -0.000600   0.000796   0.001463   0.000921  -0.001060   0.000202

 DISPLACEMENT STEP IN ANGSTROM

  NO.  ATOM        X             Y             Z

    1  C        0.000405      0.000027      0.000695
    2  C        0.000083      0.000155     -0.000254
    3  H       -0.000632      0.000739      0.001175
    4  H        0.000436     -0.000536     -0.000145
    5  H       -0.001207      0.000084     -0.000251
    6  H        0.000381     -0.000691     -0.001114
    7  H       -0.000205      0.000462     -0.000604
    8  H       -0.000457     -0.000687     -0.000585


 ACTIVE CARTESIAN DISPLACEMENT STEP

              1          2          3          4          5          6
           0.001344   0.000092   0.001693   0.000848   0.000586   0.000672

              7          8          9         10         11         12
          -0.000609   0.002135   0.003031   0.001962  -0.000179   0.001171

             13         14         15         16         17         18
          -0.000600   0.000796   0.001463   0.000921  -0.001060   0.000202
 
 PREDICTED ENERGY CHANGE: -0.000001923
 
 INTERPOLATION DISTANCE: 7.0263654468
 
 *** SCFTOL TIGHTEN TO 0.500E-08 ***
 
 *** CDFTOL TIGHTEN TO 0.750E-05 ***


 COORDINATES OF OPTIMIZATION STEP 21 IN ANGSTROM

  NO.  ATOM        X              Y              Z        Z-ATOM   MASS   TYPE

    1  C         0.016107      -0.003668      -0.781076       6    12.011  QM
    2  C         0.008304      -0.017221       0.763343       6    12.011  QM
    3  H        -0.930854      -0.350587      -1.225913       1     1.008  QM
    4  H         0.224270       1.007184      -1.172563       1     1.008  QM
    5  H        -0.146509       0.973110       1.225286       1     1.008  QM
    6  H        -0.755271      -0.689194       1.193723       1     1.008  QM
    7  H         1.017836      -0.389317       1.034417       1     1.008  QM
    8  H         0.838081      -0.677076      -1.150101       1     1.008  QM


 
 NEW SCF-ENERGY CALCULATED IN 9 CYCLES
 

 TOTAL ENERGY    =        -79.700782175

 ENERGY CHANGE =         -0.000002735
 ENERGY RATIO  =          1.422232591
 TRUST RADIUS  =          0.300000000
 
 BFGS DELTA*GAMMA: 0.228E-05
 
 BFGS DELTA*DE2*DELTA: 0.394E-05
 
 *** ENTERING OPTIMIZATION CYCLE: 22 ***
 

 PROJECTED CARTESIAN GRADIENTS IN A.U.

  NO.  ATOM        X             Y             Z

    1  C       -0.002276      0.001914      0.002171
    2  C       -0.004034      0.001849      0.000543
    3  H        0.001723     -0.001534      0.000122
    4  H        0.000768     -0.000132      0.000487
    5  H        0.000613     -0.001165      0.001888
    6  H       -0.000918      0.001272      0.001307
    7  H        0.007382     -0.003702     -0.011633
    8  H        0.012216     -0.007729     -0.001542


 ACTIVE CARTESIAN GRADIENTS

              1          2          3          4          5          6
          -0.003995   0.003360   0.002833  -0.009306   0.004873   0.003407

              7          8          9         10         11         12
          -0.001726   0.001065   0.001716  -0.004613   0.002545   0.003421

             13         14         15         16         17         18
          -0.006835   0.000052   0.007129  -0.008330   0.006705  -0.006958


 FULL LOCAL GRADIENT

              1          2          3          4          5          6
          -0.021509   0.000150  -0.000051   0.000277  -0.000199  -0.000405

              7          8          9         10         11         12
          -0.000163   0.000255  -0.000262   0.000016  -0.000129  -0.000036

             13         14         15         16         17         18
          -0.000515  -0.000081  -0.000014  -0.000586   0.000550   0.000169


 TANGENTIAL LOCAL GRADIENTS IN A.U.

              1          2          3          4          5          6
           0.000150  -0.000051   0.000277  -0.000199  -0.000405  -0.000163

              7          8          9         10         11         12
           0.000255  -0.000262   0.000016  -0.000129  -0.000036  -0.000515

             13         14         15         16         17
          -0.000081  -0.000014  -0.000586   0.000550   0.000169

 COSANG =         0.758350575
 
 RMSQ FORCE :   0.0002901  MAXIMUM :   0.0003000  CONVERGED :YES
 MAX FORCE  :   0.0005860  MAXIMUM :   0.0004500  CONVERGED : NO
 RMSQ FORCE6:   0.0008117  MAXIMUM6:   0.0003000  CONVERGED : NO
 MAX FORCE6 :   0.0017217  MAXIMUM6:   0.0004500  CONVERGED : NO
 RMSQ DR    :   0.0013062  MAXIMUM :   0.0012000  CONVERGED : NO
 MAX DR     :   0.0030312  MAXIMUM :   0.0018000  CONVERGED : NO
 


 HESSIAN EIGENVALUES


                1           2           3           4           5           6
             0.00449     0.05292     0.11917     0.22390     0.29065     0.36019
 


                7           8           9          10          11          12
             0.68309     0.99899     1.00005     1.00014     1.00024     1.00033
 


               13          14          15          16          17
             1.00169     1.00737     1.02453     1.03009     1.38073
 


 LAMBDA FOR LMQA STEP: 0.00

  |TANGENTIAL STEP| =   0.006353  |PARALLEL STEP| =   0.000003


 STEP IN NORMAL COORDINATES

              1          2          3          4          5          6
           0.000709   0.000071   0.001386   0.000031   0.000847   0.000993

              7          8          9         10         11         12
          -0.000868   0.002319   0.002262   0.003065   0.000652   0.001785

             13         14         15         16         17         18
           0.000215   0.001063   0.001870   0.001467  -0.002246  -0.000325

 DISPLACEMENT STEP IN ANGSTROM

  NO.  ATOM        X             Y             Z

    1  C        0.000214      0.000021      0.000569
    2  C       -0.000072      0.000230     -0.000071
    3  H       -0.000537      0.000788      0.000768
    4  H        0.000971     -0.000323      0.000030
    5  H       -0.000995      0.000051     -0.000321
    6  H        0.000885     -0.001218     -0.001336
    7  H        0.000003      0.000909     -0.000716
    8  H       -0.000816     -0.001072     -0.000142


 ACTIVE CARTESIAN DISPLACEMENT STEP

              1          2          3          4          5          6
           0.000709   0.000071   0.001386   0.000031   0.000847   0.000993

              7          8          9         10         11         12
          -0.000868   0.002319   0.002262   0.003065   0.000652   0.001785

             13         14         15         16         17         18
           0.000215   0.001063   0.001870   0.001467  -0.002246  -0.000325
 
 PREDICTED ENERGY CHANGE: -0.000001508
 
 INTERPOLATION DISTANCE: 7.0263654468


 COORDINATES OF OPTIMIZATION STEP 22 IN ANGSTROM

  NO.  ATOM        X              Y              Z        Z-ATOM   MASS   TYPE

    1  C         0.016321      -0.003647      -0.780508       6    12.011  QM
    2  C         0.008232      -0.016991       0.763272       6    12.011  QM
    3  H        -0.931390      -0.349799      -1.225145       1     1.008  QM
    4  H         0.225241       1.006861      -1.172532       1     1.008  QM
    5  H        -0.147505       0.973161       1.224966       1     1.008  QM
    6  H        -0.754386      -0.690412       1.192387       1     1.008  QM
    7  H         1.017839      -0.388408       1.033701       1     1.008  QM
    8  H         0.837265      -0.678148      -1.150243       1     1.008  QM


 
 NEW SCF-ENERGY CALCULATED IN 8 CYCLES
 

 TOTAL ENERGY    =        -79.700784490

 ENERGY CHANGE =         -0.000002315
 ENERGY RATIO  =          1.535570370
 TRUST RADIUS  =          0.300000000
 
 BFGS DELTA*GAMMA: 0.151E-05
 
 BFGS DELTA*DE2*DELTA: 0.314E-05
 
 *** ENTERING OPTIMIZATION CYCLE: 23 ***
 

 PROJECTED CARTESIAN GRADIENTS IN A.U.

  NO.  ATOM        X             Y             Z

    1  C       -0.002146      0.001954      0.002515
    2  C       -0.004081      0.001859      0.000428
    3  H        0.001522     -0.001630      0.000064
    4  H        0.000711     -0.000145      0.000424
    5  H        0.000662     -0.001188      0.001762
    6  H       -0.000793      0.001282      0.001116
    7  H        0.007205     -0.003684     -0.011842
    8  H        0.012186     -0.007797     -0.001682


 ACTIVE CARTESIAN GRADIENTS

              1          2          3          4          5          6
          -0.003766   0.003430   0.003275  -0.009302   0.004918   0.003600

              7          8          9         10         11         12
          -0.001851   0.000999   0.001773  -0.004643   0.002540   0.003514

             13         14         15         16         17         18
          -0.006774   0.000034   0.007224  -0.008125   0.006753  -0.007004


 FULL LOCAL GRADIENT

              1          2          3          4          5          6
          -0.021580   0.000349   0.000407   0.000361  -0.000175  -0.000237

              7          8          9         10         11         12
          -0.000275   0.000187  -0.000219   0.000043  -0.000158   0.000027

             13         14         15         16         17         18
          -0.000397  -0.000097   0.000031  -0.000336   0.000574   0.000144


 TANGENTIAL LOCAL GRADIENTS IN A.U.

              1          2          3          4          5          6
           0.000349   0.000407   0.000361  -0.000175  -0.000237  -0.000275

              7          8          9         10         11         12
           0.000187  -0.000219   0.000043  -0.000158   0.000027  -0.000397

             13         14         15         16         17
          -0.000097   0.000031  -0.000336   0.000574   0.000144

 COSANG =         0.859201138
 
 RMSQ FORCE :   0.0002788  MAXIMUM :   0.0003000  CONVERGED :YES
 MAX FORCE  :   0.0005739  MAXIMUM :   0.0004500  CONVERGED : NO
 RMSQ FORCE6:   0.0006004  MAXIMUM6:   0.0003000  CONVERGED : NO
 MAX FORCE6 :   0.0013583  MAXIMUM6:   0.0004500  CONVERGED : NO
 RMSQ DR    :   0.0014974  MAXIMUM :   0.0012000  CONVERGED : NO
 MAX DR     :   0.0030646  MAXIMUM :   0.0018000  CONVERGED : NO
 


 HESSIAN EIGENVALUES


                1           2           3           4           5           6
             0.00400     0.05148     0.12011     0.16410     0.23456     0.35139
 


                7           8           9          10          11          12
             0.69285     0.97735     1.00001     1.00008     1.00014     1.00045
 


               13          14          15          16          17
             1.00108     1.00826     1.01214     1.03972     1.31544
 


 LAMBDA FOR LMQA STEP: 0.00

  |TANGENTIAL STEP| =   0.007984  |PARALLEL STEP| =   0.000005


 STEP IN NORMAL COORDINATES

              1          2          3          4          5          6
           0.000126   0.000118   0.001034  -0.000579   0.001210   0.001243

              7          8          9         10         11         12
          -0.001153   0.002156   0.002393   0.003722   0.001399   0.002280

             13         14         15         16         17         18
           0.001049   0.001615   0.002225   0.001879  -0.003701  -0.000843

 DISPLACEMENT STEP IN ANGSTROM

  NO.  ATOM        X             Y             Z

    1  C        0.000038      0.000035      0.000424
    2  C       -0.000176      0.000324      0.000101
    3  H       -0.000481      0.000677      0.000766
    4  H        0.001444     -0.000055      0.000158
    5  H       -0.000757      0.000121     -0.000412
    6  H        0.001173     -0.001791     -0.001856
    7  H        0.000199      0.001201     -0.000779
    8  H       -0.001103     -0.001394      0.000311


 ACTIVE CARTESIAN DISPLACEMENT STEP

              1          2          3          4          5          6
           0.000126   0.000118   0.001034  -0.000579   0.001210   0.001243

              7          8          9         10         11         12
          -0.001153   0.002156   0.002393   0.003722   0.001399   0.002280

             13         14         15         16         17         18
           0.001049   0.001615   0.002225   0.001879  -0.003701  -0.000843
 
 PREDICTED ENERGY CHANGE: -0.000001644
 
 INTERPOLATION DISTANCE: 7.0263654468


 COORDINATES OF OPTIMIZATION STEP 23 IN ANGSTROM

  NO.  ATOM        X              Y              Z        Z-ATOM   MASS   TYPE

    1  C         0.016359      -0.003612      -0.780084       6    12.011  QM
    2  C         0.008056      -0.016667       0.763373       6    12.011  QM
    3  H        -0.931871      -0.349122      -1.224379       1     1.008  QM
    4  H         0.226685       1.006805      -1.172374       1     1.008  QM
    5  H        -0.148261       0.973282       1.224554       1     1.008  QM
    6  H        -0.753213      -0.692204       1.190531       1     1.008  QM
    7  H         1.018038      -0.387207       1.032922       1     1.008  QM
    8  H         0.836162      -0.679542      -1.149932       1     1.008  QM


 
 NEW SCF-ENERGY CALCULATED IN 10 CYCLES
 

 TOTAL ENERGY    =        -79.700786816

 ENERGY CHANGE =         -0.000002325
 ENERGY RATIO  =          1.414222741
 TRUST RADIUS  =          0.300000000
 
 BFGS DELTA*GAMMA: 0.209E-05
 
 BFGS DELTA*DE2*DELTA: 0.349E-05
 
 *** ENTERING OPTIMIZATION CYCLE: 24 ***
 

 PROJECTED CARTESIAN GRADIENTS IN A.U.

  NO.  ATOM        X             Y             Z

    1  C       -0.002105      0.001895      0.002655
    2  C       -0.004201      0.001937      0.000530
    3  H        0.001470     -0.001705      0.000050
    4  H        0.000755      0.000050      0.000369
    5  H        0.000827     -0.001285      0.001586
    6  H       -0.000583      0.001247      0.000812
    7  H        0.007138     -0.003694     -0.012027
    8  H        0.012161     -0.007840     -0.001782


 ACTIVE CARTESIAN GRADIENTS

              1          2          3          4          5          6
          -0.003696   0.003326   0.003455  -0.009502   0.005023   0.003934

              7          8          9         10         11         12
          -0.001914   0.000864   0.001905  -0.004686   0.002687   0.003614

             13         14         15         16         17         18
          -0.006668  -0.000020   0.007269  -0.007891   0.006663  -0.007061


 FULL LOCAL GRADIENT

              1          2          3          4          5          6
          -0.021698   0.000312   0.000625   0.000243  -0.000144   0.000026

              7          8          9         10         11         12
          -0.000306   0.000040  -0.000124   0.000116  -0.000067   0.000053

             13         14         15         16         17         18
          -0.000162  -0.000149  -0.000030  -0.000011   0.000435   0.000123


 TANGENTIAL LOCAL GRADIENTS IN A.U.

              1          2          3          4          5          6
           0.000312   0.000625   0.000243  -0.000144   0.000026  -0.000306

              7          8          9         10         11         12
           0.000040  -0.000124   0.000116  -0.000067   0.000053  -0.000162

             13         14         15         16         17
          -0.000149  -0.000030  -0.000011   0.000435   0.000123

 COSANG =         0.850210420
 
 RMSQ FORCE :   0.0002367  MAXIMUM :   0.0003000  CONVERGED :YES
 MAX FORCE  :   0.0006246  MAXIMUM :   0.0004500  CONVERGED : NO
 RMSQ FORCE6:   0.0003700  MAXIMUM6:   0.0003000  CONVERGED : NO
 MAX FORCE6 :   0.0007405  MAXIMUM6:   0.0004500  CONVERGED : NO
 RMSQ DR    :   0.0018819  MAXIMUM :   0.0012000  CONVERGED : NO
 MAX DR     :   0.0037215  MAXIMUM :   0.0018000  CONVERGED : NO
 


 HESSIAN EIGENVALUES


                1           2           3           4           5           6
             0.00381     0.05090     0.10542     0.13357     0.23867     0.34977
 


                7           8           9          10          11          12
             0.69115     0.92845     0.99997     1.00008     1.00018     1.00058
 


               13          14          15          16          17
             1.00197     1.00792     1.01123     1.06227     1.17634
 


 LAMBDA FOR LMQA STEP: 0.00

  |TANGENTIAL STEP| =   0.004174  |PARALLEL STEP| =   0.000001


 STEP IN NORMAL COORDINATES

              1          2          3          4          5          6
          -0.000276   0.000231  -0.000230  -0.000317   0.000608   0.000475

              7          8          9         10         11         12
           0.000352  -0.002208   0.001346  -0.002281   0.000203  -0.000297

             13         14         15         16         17         18
           0.001279   0.000646  -0.000265   0.000532  -0.001358  -0.000389

 DISPLACEMENT STEP IN ANGSTROM

  NO.  ATOM        X             Y             Z

    1  C       -0.000083      0.000070     -0.000095
    2  C       -0.000057      0.000143      0.000209
    3  H        0.000244     -0.000958      0.000506
    4  H       -0.000395      0.000531     -0.000057
    5  H        0.001047      0.000166     -0.000180
    6  H       -0.000280     -0.000158     -0.001189
    7  H       -0.000197     -0.000468      0.000169
    8  H        0.000064      0.000154      0.000358


 ACTIVE CARTESIAN DISPLACEMENT STEP

              1          2          3          4          5          6
          -0.000276   0.000231  -0.000230  -0.000317   0.000608   0.000475

              7          8          9         10         11         12
           0.000352  -0.002208   0.001346  -0.002281   0.000203  -0.000297

             13         14         15         16         17         18
           0.001279   0.000646  -0.000265   0.000532  -0.001358  -0.000389
 
 PREDICTED ENERGY CHANGE: -0.000000934
 
 INTERPOLATION DISTANCE: 7.0263654468


 COORDINATES OF OPTIMIZATION STEP 24 IN ANGSTROM

  NO.  ATOM        X              Y              Z        Z-ATOM   MASS   TYPE

    1  C         0.016276      -0.003542      -0.780179       6    12.011  QM
    2  C         0.007999      -0.016524       0.763582       6    12.011  QM
    3  H        -0.931627      -0.350080      -1.223873       1     1.008  QM
    4  H         0.226290       1.007336      -1.172431       1     1.008  QM
    5  H        -0.147214       0.973448       1.224374       1     1.008  QM
    6  H        -0.753493      -0.692361       1.189342       1     1.008  QM
    7  H         1.017841      -0.387675       1.033090       1     1.008  QM
    8  H         0.836226      -0.679388      -1.149573       1     1.008  QM


 
 NEW SCF-ENERGY CALCULATED IN 10 CYCLES
 

 TOTAL ENERGY    =        -79.700788110

 ENERGY CHANGE =         -0.000001295
 ENERGY RATIO  =          1.385926402
 TRUST RADIUS  =          0.300000000
 
 BFGS DELTA*GAMMA: 0.118E-05
 
 BFGS DELTA*DE2*DELTA: 0.192E-05
 
 *** ENTERING OPTIMIZATION CYCLE: 25 ***
 

 PROJECTED CARTESIAN GRADIENTS IN A.U.

  NO.  ATOM        X             Y             Z

    1  C       -0.002176      0.001769      0.002442
    2  C       -0.004279      0.002035      0.000813
    3  H        0.001604     -0.001694      0.000111
    4  H        0.000849      0.000318      0.000358
    5  H        0.000970     -0.001415      0.001480
    6  H       -0.000473      0.001189      0.000608
    7  H        0.007202     -0.003715     -0.012030
    8  H        0.012132     -0.007814     -0.001763


 ACTIVE CARTESIAN GRADIENTS

              1          2          3          4          5          6
          -0.003820   0.003105   0.003180  -0.009702   0.005122   0.004178

              7          8          9         10         11         12
          -0.001854   0.000762   0.002040  -0.004713   0.002878   0.003635

             13         14         15         16         17         18
          -0.006574  -0.000091   0.007208  -0.007798   0.006490  -0.007076


 FULL LOCAL GRADIENT

              1          2          3          4          5          6
          -0.021720   0.000061   0.000402  -0.000004  -0.000089   0.000223

              7          8          9         10         11         12
          -0.000222  -0.000079  -0.000013   0.000150   0.000084   0.000019

             13         14         15         16         17         18
           0.000018  -0.000219  -0.000154   0.000127   0.000243   0.000113


 TANGENTIAL LOCAL GRADIENTS IN A.U.

              1          2          3          4          5          6
           0.000061   0.000402  -0.000004  -0.000089   0.000223  -0.000222

              7          8          9         10         11         12
          -0.000079  -0.000013   0.000150   0.000084   0.000019   0.000018

             13         14         15         16         17
          -0.000219  -0.000154   0.000127   0.000243   0.000113

 COSANG =         0.777415593
 
 *** CONVERGED BY GRADIENT AND ENERGY CRITERIA ***
 *** AFTER 24 OPTIMIZATION CYCLES ***
 
 
 RMSQ FORCE :   0.0001660  MAXIMUM :   0.0003000  CONVERGED :YES
 MAX FORCE  :   0.0004017  MAXIMUM :   0.0004500  CONVERGED :YES
 RMSQ FORCE6:   0.0002022  MAXIMUM6:   0.0003000  CONVERGED :YES
 MAX FORCE6 :   0.0005271  MAXIMUM6:   0.0004500  CONVERGED : NO
 RMSQ DR    :   0.0009838  MAXIMUM :   0.0012000  CONVERGED :YES
 MAX DR     :   0.0022809  MAXIMUM :   0.0018000  CONVERGED : NO
 
 
 *** THE GEOMETRY IS OPTIMIZED ***
 
 
 INTERPOLATION DISTANCE: 7.0263654468


 RELAXED PRODUCT COORDINATES OF SADDLE STEP 1 IN ANGSTROM

  NO.  ATOM        X              Y              Z        Z-ATOM   MASS   TYPE

    1  C         0.016276      -0.003542      -0.780179       6    12.011  QM
    2  C         0.007999      -0.016524       0.763582       6    12.011  QM
    3  H        -0.931627      -0.350080      -1.223873       1     1.008  QM
    4  H         0.226290       1.007336      -1.172431       1     1.008  QM
    5  H        -0.147214       0.973448       1.224374       1     1.008  QM
    6  H        -0.753493      -0.692361       1.189342       1     1.008  QM
    7  H         1.017841      -0.387675       1.033090       1     1.008  QM
    8  H         0.836226      -0.679388      -1.149573       1     1.008  QM


 NUMBER OF CONSTRAINED OPTIMIZATION CYCLES: 24
 
 RELAXED PRODUCT ENERGY = -79.700788110239
 
 ANGLE BETWEEN SUCCESSIVE SADDLE GRADIENTS: 91.453
 
 RMSQ FORCE :   0.0047688  MAXIMUM :   0.0003000  CONVERGED :NO 
 MAX FORCE  :   0.0111873  MAXIMUM :   0.0004500  CONVERGED :NO 


 UNRELAXED COORDINATES OF SADDLE STEP 2 IN ANGSTROM

  NO.  ATOM        X              Y              Z        Z-ATOM   MASS   TYPE

    1  C         0.002401       0.008021      -0.759839       6    12.011  QM
    2  C        -0.019755      -0.002691       0.763374       6    12.011  QM
    3  H        -0.893422      -0.383723      -1.221086       1     1.008  QM
    4  H         0.246575       0.996908      -1.165184       1     1.008  QM
    5  H        -0.116808       0.968180       1.240003       1     1.008  QM
    6  H        -0.760326      -0.689990       1.198873       1     1.008  QM
    7  H         1.164179      -0.497273       0.825728       1     1.008  QM
    8  H         1.050171      -0.788668      -1.187627       1     1.008  QM


 UNRELAXED SCF-ENERGY CALCULATED IN 13 CYCLES
 
 UNRELAXED TOTAL SADDLE ENERGY = -79.647721771553
 
 
 
 
 ***************************************
 *** MOLECULAR GEOMETRY OPTIMIZATION ***
 ***************************************
 
 INTERPOLATION DISTANCE: 6.2878269797
 
 *** ACTIVE DEGREES OF FREEDOM: 18 ***
 
 *** ENTERING OPTIMIZATION CYCLE: 1 ***
 

 PROJECTED CARTESIAN GRADIENTS IN A.U.

  NO.  ATOM        X             Y             Z

    1  C       -0.023634      0.015133      0.019042
    2  C       -0.032954      0.018837     -0.003375
    3  H        0.019905     -0.002498      0.007498
    4  H        0.009324     -0.008374      0.001055
    5  H        0.008151     -0.016007     -0.005641
    6  H        0.008713     -0.003169     -0.002394
    7  H        0.075531     -0.036872     -0.032731
    8  H        0.073716     -0.050345     -0.021872


 ACTIVE CARTESIAN GRADIENTS

              1          2          3          4          5          6
          -0.040672   0.025626   0.025389  -0.080445   0.046541   0.015216

              7          8          9         10         11         12
          -0.011732   0.022420   0.017322  -0.033989   0.017167   0.020861

             13         14         15         16         17         18
          -0.046567   0.000760   0.018411  -0.053253   0.014717  -0.006153


 FULL LOCAL GRADIENT

              1          2          3          4          5          6
          -0.128091  -0.000471  -0.002239   0.006474  -0.001271  -0.017445

              7          8          9         10         11         12
           0.001755   0.019645  -0.001238   0.008357   0.006386  -0.004596

             13         14         15         16         17         18
           0.009110  -0.014573  -0.017105   0.010985  -0.028703   0.037856


 TANGENTIAL LOCAL GRADIENTS IN A.U.

              1          2          3          4          5          6
          -0.000471  -0.002239   0.006474  -0.001271  -0.017445   0.001755

              7          8          9         10         11         12
           0.019645  -0.001238   0.008357   0.006386  -0.004596   0.009110

             13         14         15         16         17
          -0.014573  -0.017105   0.010985  -0.028703   0.037856
 
 RMSQ FORCE :   0.0150313  MAXIMUM :   0.0003000  CONVERGED : NO
 MAX FORCE  :   0.0378562  MAXIMUM :   0.0004500  CONVERGED : NO
 RMSQ FORCE6:   4.9849687  MAXIMUM6:   0.0003000  CONVERGED : NO
 MAX FORCE6 :   4.9621438  MAXIMUM6:   0.0004500  CONVERGED : NO
 


 HESSIAN EIGENVALUES


                1           2           3           4           5           6
             1.00000     1.00000     1.00000     1.00000     1.00000     1.00000
 


                7           8           9          10          11          12
             1.00000     1.00000     1.00000     1.00000     1.00000     1.00000
 


               13          14          15          16          17
             1.00000     1.00000     1.00000     1.00000     1.00000
 


 LAMBDA FOR LMQA STEP: 0.00

  |TANGENTIAL STEP| =   0.061976  |PARALLEL STEP| =   0.000305


 STEP IN NORMAL COORDINATES

              1          2          3          4          5          6
           0.016439  -0.010023  -0.008613   0.023152  -0.013713   0.007841

              7          8          9         10         11         12
           0.001965  -0.020413  -0.003917   0.002928  -0.009171  -0.001946

             13         14         15         16         17         18
           0.004271   0.011165   0.009959  -0.000207   0.023441  -0.035871

 DISPLACEMENT STEP IN ANGSTROM

  NO.  ATOM        X             Y             Z

    1  C        0.005055     -0.003135     -0.003399
    2  C        0.004456     -0.002639      0.004658
    3  H       -0.004506     -0.004621     -0.002960
    4  H       -0.002809      0.003253      0.001375
    5  H       -0.001686      0.009036      0.006263
    6  H       -0.008110      0.003361      0.003710
    7  H       -0.015188      0.001276     -0.019076
    8  H       -0.000534      0.007624      0.006343


 ACTIVE CARTESIAN DISPLACEMENT STEP

              1          2          3          4          5          6
           0.016439  -0.010023  -0.008613   0.023152  -0.013713   0.007841

              7          8          9         10         11         12
           0.001965  -0.020413  -0.003917   0.002928  -0.009171  -0.001946

             13         14         15         16         17         18
           0.004271   0.011165   0.009959  -0.000207   0.023441  -0.035871
 
 PREDICTED ENERGY CHANGE: -0.001881328
 
 INTERPOLATION DISTANCE: 6.2878269797
 
 *** SCFTOL TIGHTEN TO 0.100E-06 ***
 
 *** CDFTOL TIGHTEN TO 0.750E-04 ***


 COORDINATES OF OPTIMIZATION STEP 1 IN ANGSTROM

  NO.  ATOM        X              Y              Z        Z-ATOM   MASS   TYPE

    1  C         0.007456       0.004886      -0.763238       6    12.011  QM
    2  C        -0.015299      -0.005330       0.768032       6    12.011  QM
    3  H        -0.897928      -0.388344      -1.224046       1     1.008  QM
    4  H         0.243766       1.000161      -1.163809       1     1.008  QM
    5  H        -0.118494       0.977216       1.246266       1     1.008  QM
    6  H        -0.768436      -0.686629       1.202583       1     1.008  QM
    7  H         1.148991      -0.495997       0.806652       1     1.008  QM
    8  H         1.049637      -0.781044      -1.181284       1     1.008  QM


 
 NEW SCF-ENERGY CALCULATED IN 11 CYCLES
 

 TOTAL ENERGY    =        -79.651168376

 ENERGY CHANGE =         -0.003446605
 ENERGY RATIO  =          1.832005939
 TRUST RADIUS  =          0.200000000
 
 BFGS DELTA*GAMMA: 0.717E-03
 
 BFGS DELTA*DE2*DELTA: 0.384E-02
 
 *** ENTERING OPTIMIZATION CYCLE: 2 ***
 

 PROJECTED CARTESIAN GRADIENTS IN A.U.

  NO.  ATOM        X             Y             Z

    1  C       -0.021060      0.015287      0.017999
    2  C       -0.030002      0.015496     -0.002138
    3  H        0.013959     -0.004250      0.005451
    4  H        0.008447     -0.006786      0.000406
    5  H        0.005633     -0.007930     -0.002647
    6  H        0.005256     -0.003257     -0.001088
    7  H        0.070508     -0.034447     -0.036183
    8  H        0.072466     -0.049589     -0.020690


 ACTIVE CARTESIAN GRADIENTS

              1          2          3          4          5          6
          -0.036321   0.026040   0.023908  -0.072898   0.040288   0.016329

              7          8          9         10         11         12
          -0.015154   0.019201   0.015464  -0.032509   0.016806   0.020224

             13         14         15         16         17         18
          -0.046027   0.007254   0.021565  -0.053518   0.017489  -0.009382


 FULL LOCAL GRADIENT

              1          2          3          4          5          6
          -0.125507   0.002247  -0.001722   0.006889  -0.003124  -0.012878

              7          8          9         10         11         12
          -0.002864   0.016151  -0.001529   0.006203   0.006707  -0.003162

             13         14         15         16         17         18
           0.005497  -0.006769  -0.011618   0.007634  -0.023774   0.032719


 TANGENTIAL LOCAL GRADIENTS IN A.U.

              1          2          3          4          5          6
           0.002247  -0.001722   0.006889  -0.003124  -0.012878  -0.002864

              7          8          9         10         11         12
           0.016151  -0.001529   0.006203   0.006707  -0.003162   0.005497

             13         14         15         16         17
          -0.006769  -0.011618   0.007634  -0.023774   0.032719

 COSANG =         0.984617060
 
 RMSQ FORCE :   0.0121291  MAXIMUM :   0.0003000  CONVERGED : NO
 MAX FORCE  :   0.0327189  MAXIMUM :   0.0004500  CONVERGED : NO
 RMSQ FORCE6:   4.4612875  MAXIMUM6:   0.0003000  CONVERGED : NO
 MAX FORCE6 :   4.4428718  MAXIMUM6:   0.0004500  CONVERGED : NO
 RMSQ DR    :   0.0146080  MAXIMUM :   0.0012000  CONVERGED : NO
 MAX DR     :   0.0358710  MAXIMUM :   0.0018000  CONVERGED : NO
 


 HESSIAN EIGENVALUES


                1           2           3           4           5           6
             0.16597     1.00000     1.00000     1.00000     1.00000     1.00000
 


                7           8           9          10          11          12
             1.00000     1.00000     1.00000     1.00000     1.00000     1.00000
 


               13          14          15          16          17
             1.00000     1.00000     1.00000     1.00000     1.12165
 


 NEWTON STEP 0.301 EXCEEDED TRUST RADIUS 0.200
 LAMBDA ITERATION CONVERGED IN 3 CYCLES
 LAMBDA FOR LMQA STEP: 0.840E-01

  |TANGENTIAL STEP| =   0.200000  |PARALLEL STEP| =   0.003182


 STEP IN NORMAL COORDINATES

              1          2          3          4          5          6
           0.048127  -0.040350  -0.028963   0.066164  -0.032661   0.025168

              7          8          9         10         11         12
           0.019856  -0.067147  -0.008925   0.007071  -0.034535  -0.006386

             13         14         15         16         17         18
           0.016657   0.019980   0.024951   0.003137   0.078634  -0.124059

 DISPLACEMENT STEP IN ANGSTROM

  NO.  ATOM        X             Y             Z

    1  C        0.014767     -0.012496     -0.011474
    2  C        0.012618     -0.004432      0.015435
    3  H       -0.006735     -0.014105     -0.007500
    4  H       -0.009445      0.009720      0.006478
    5  H       -0.001707      0.019473      0.018522
    6  H       -0.024341      0.012940      0.011846
    7  H       -0.050256      0.001428     -0.065282
    8  H       -0.002049      0.028983      0.022264


 ACTIVE CARTESIAN DISPLACEMENT STEP

              1          2          3          4          5          6
           0.048127  -0.040350  -0.028963   0.066164  -0.032661   0.025168

              7          8          9         10         11         12
           0.019856  -0.067147  -0.008925   0.007071  -0.034535  -0.006386

             13         14         15         16         17         18
           0.016657   0.019980   0.024951   0.003137   0.078634  -0.124059
 
 PREDICTED ENERGY CHANGE: -0.006299499
 
 INTERPOLATION DISTANCE: 6.2878269797


 COORDINATES OF OPTIMIZATION STEP 2 IN ANGSTROM

  NO.  ATOM        X              Y              Z        Z-ATOM   MASS   TYPE

    1  C         0.022223      -0.007610      -0.774711       6    12.011  QM
    2  C        -0.002681      -0.009762       0.783466       6    12.011  QM
    3  H        -0.904663      -0.402449      -1.231547       1     1.008  QM
    4  H         0.234321       1.009881      -1.157331       1     1.008  QM
    5  H        -0.120201       0.996689       1.264787       1     1.008  QM
    6  H        -0.792777      -0.673689       1.214430       1     1.008  QM
    7  H         1.098735      -0.494569       0.741370       1     1.008  QM
    8  H         1.047588      -0.752061      -1.159021       1     1.008  QM


 
 NEW SCF-ENERGY CALCULATED IN 13 CYCLES
 

 TOTAL ENERGY    =        -79.657571958

 ENERGY CHANGE =         -0.006403582
 ENERGY RATIO  =          1.016522395
 TRUST RADIUS  =          0.300000000
 
 BFGS DELTA*GAMMA: 0.652E-02
 
 BFGS DELTA*DE2*DELTA: 0.660E-02
 
 *** ENTERING OPTIMIZATION CYCLE: 3 ***
 

 PROJECTED CARTESIAN GRADIENTS IN A.U.

  NO.  ATOM        X             Y             Z

    1  C       -0.015620      0.011849      0.011564
    2  C       -0.018526      0.009526      0.005273
    3  H        0.001768     -0.005790      0.001023
    4  H        0.006701      0.000117     -0.000352
    5  H       -0.002557      0.007160      0.003587
    6  H       -0.006155     -0.004189      0.001381
    7  H        0.049967     -0.026471     -0.047470
    8  H        0.068149     -0.044615     -0.016288


 ACTIVE CARTESIAN GRADIENTS

              1          2          3          4          5          6
          -0.027142   0.020411   0.015177  -0.046864   0.026520   0.022225

              7          8          9         10         11         12
          -0.020210   0.011219   0.013581  -0.026955   0.016675   0.018805

             13         14         15         16         17         18
          -0.040348   0.019370   0.029113  -0.051472   0.027724  -0.020462


 FULL LOCAL GRADIENT

              1          2          3          4          5          6
          -0.113266   0.002301  -0.003744   0.007780  -0.002268   0.003168

              7          8          9         10         11         12
          -0.011365   0.007889   0.001535   0.000608   0.008805   0.001770

             13         14         15         16         17         18
          -0.001917   0.009107   0.003693  -0.001799  -0.005630   0.014401


 TANGENTIAL LOCAL GRADIENTS IN A.U.

              1          2          3          4          5          6
           0.002301  -0.003744   0.007780  -0.002268   0.003168  -0.011365

              7          8          9         10         11         12
           0.007889   0.001535   0.000608   0.008805   0.001770  -0.001917

             13         14         15         16         17
           0.009107   0.003693  -0.001799  -0.005630   0.014401

 COSANG =         0.541361845
 
 RMSQ FORCE :   0.0064733  MAXIMUM :   0.0003000  CONVERGED : NO
 MAX FORCE  :   0.0144010  MAXIMUM :   0.0004500  CONVERGED : NO
 RMSQ FORCE6:   3.8679718  MAXIMUM6:   0.0003000  CONVERGED : NO
 MAX FORCE6 :   3.8618513  MAXIMUM6:   0.0004500  CONVERGED : NO
 RMSQ DR    :   0.0471464  MAXIMUM :   0.0012000  CONVERGED : NO
 MAX DR     :   0.1240591  MAXIMUM :   0.0018000  CONVERGED : NO
 


 HESSIAN EIGENVALUES


                1           2           3           4           5           6
             0.15067     0.99993     1.00000     1.00000     1.00000     1.00000
 


                7           8           9          10          11          12
             1.00000     1.00000     1.00000     1.00000     1.00000     1.00000
 


               13          14          15          16          17
             1.00000     1.00000     1.00000     1.01139     1.18693
 


 LAMBDA FOR LMQA STEP: 0.00

  |TANGENTIAL STEP| =   0.108677  |PARALLEL STEP| =   0.000939


 STEP IN NORMAL COORDINATES

              1          2          3          4          5          6
           0.026674  -0.024022  -0.011328   0.020779  -0.009976   0.007784

              7          8          9         10         11         12
           0.022529  -0.039796  -0.005762   0.001147  -0.026894  -0.005502

             13         14         15         16         17         18
           0.008977  -0.002101   0.004140   0.006027   0.040898  -0.071501

 DISPLACEMENT STEP IN ANGSTROM

  NO.  ATOM        X             Y             Z

    1  C        0.008123     -0.007360     -0.004530
    2  C        0.002679     -0.000070      0.005588
    3  H        0.002567     -0.008677     -0.002463
    4  H       -0.006276      0.002573      0.005264
    5  H        0.004646      0.003404      0.009520
    6  H       -0.009059      0.010106      0.007129
    7  H       -0.025323     -0.002003     -0.036763
    8  H       -0.003846      0.020244      0.013662


 ACTIVE CARTESIAN DISPLACEMENT STEP

              1          2          3          4          5          6
           0.026674  -0.024022  -0.011328   0.020779  -0.009976   0.007784

              7          8          9         10         11         12
           0.022529  -0.039796  -0.005762   0.001147  -0.026894  -0.005502

             13         14         15         16         17         18
           0.008977  -0.002101   0.004140   0.006027   0.040898  -0.071501
 
 PREDICTED ENERGY CHANGE: -0.000954523
 
 INTERPOLATION DISTANCE: 6.2878269797


 COORDINATES OF OPTIMIZATION STEP 3 IN ANGSTROM

  NO.  ATOM        X              Y              Z        Z-ATOM   MASS   TYPE

    1  C         0.030346      -0.014970      -0.779241       6    12.011  QM
    2  C        -0.000001      -0.009832       0.789054       6    12.011  QM
    3  H        -0.902096      -0.411126      -1.234010       1     1.008  QM
    4  H         0.228045       1.012454      -1.152067       1     1.008  QM
    5  H        -0.115554       1.000093       1.274307       1     1.008  QM
    6  H        -0.801836      -0.663583       1.221559       1     1.008  QM
    7  H         1.073412      -0.496572       0.704606       1     1.008  QM
    8  H         1.043742      -0.731817      -1.145359       1     1.008  QM


 
 NEW SCF-ENERGY CALCULATED IN 11 CYCLES
 

 TOTAL ENERGY    =        -79.658871450

 ENERGY CHANGE =         -0.001299492
 ENERGY RATIO  =          1.361404105
 TRUST RADIUS  =          0.300000000
 
 BFGS DELTA*GAMMA: 0.145E-02
 
 BFGS DELTA*DE2*DELTA: 0.211E-02
 
 *** ENTERING OPTIMIZATION CYCLE: 4 ***
 

 PROJECTED CARTESIAN GRADIENTS IN A.U.

  NO.  ATOM        X             Y             Z

    1  C       -0.012643      0.008692      0.008831
    2  C       -0.014143      0.008362      0.008434
    3  H       -0.001911     -0.005121      0.000088
    4  H        0.005649      0.003052      0.000149
    5  H       -0.005504      0.009763      0.005655
    6  H       -0.009532     -0.003698      0.001983
    7  H        0.039349     -0.022510     -0.053574
    8  H        0.064418     -0.040358     -0.013900


 ACTIVE CARTESIAN GRADIENTS

              1          2          3          4          5          6
          -0.022050   0.015029   0.011441  -0.036258   0.022115   0.024602

              7          8          9         10         11         12
          -0.020159   0.008045   0.013636  -0.023832   0.015524   0.018364

             13         14         15         16         17         18
          -0.036841   0.020830   0.031245  -0.048189   0.032261  -0.026516


 FULL LOCAL GRADIENT

              1          2          3          4          5          6
          -0.105666   0.000470  -0.003261   0.005972  -0.000302   0.009573

              7          8          9         10         11         12
          -0.012653   0.004750   0.003700  -0.001086   0.008593   0.004071

             13         14         15         16         17         18
          -0.004242   0.012037   0.009324  -0.004364   0.003024   0.004368


 TANGENTIAL LOCAL GRADIENTS IN A.U.

              1          2          3          4          5          6
           0.000470  -0.003261   0.005972  -0.000302   0.009573  -0.012653

              7          8          9         10         11         12
           0.004750   0.003700  -0.001086   0.008593   0.004071  -0.004242

             13         14         15         16         17
           0.012037   0.009324  -0.004364   0.003024   0.004368

 COSANG =         0.788264318
 
 RMSQ FORCE :   0.0065226  MAXIMUM :   0.0003000  CONVERGED : NO
 MAX FORCE  :   0.0126527  MAXIMUM :   0.0004500  CONVERGED : NO
 RMSQ FORCE6:   3.1581557  MAXIMUM6:   0.0003000  CONVERGED : NO
 MAX FORCE6 :   3.1543084  MAXIMUM6:   0.0004500  CONVERGED : NO
 RMSQ DR    :   0.0256164  MAXIMUM :   0.0012000  CONVERGED : NO
 MAX DR     :   0.0715006  MAXIMUM :   0.0018000  CONVERGED : NO
 


 HESSIAN EIGENVALUES


                1           2           3           4           5           6
             0.11451     0.96961     0.99999     1.00000     1.00000     1.00000
 


                7           8           9          10          11          12
             1.00000     1.00000     1.00000     1.00000     1.00000     1.00000
 


               13          14          15          16          17
             1.00000     1.00000     1.00032     1.02884     1.07287
 


 LAMBDA FOR LMQA STEP: 0.00

  |TANGENTIAL STEP| =   0.063172  |PARALLEL STEP| =   0.000317


 STEP IN NORMAL COORDINATES

              1          2          3          4          5          6
           0.013534  -0.011409  -0.001061  -0.005544   0.001548  -0.003927

              7          8          9         10         11         12
           0.023083  -0.023954  -0.005790  -0.001976  -0.021721  -0.005779

             13         14         15         16         17         18
           0.005069  -0.012984  -0.008063   0.006825   0.015429  -0.037876

 DISPLACEMENT STEP IN ANGSTROM

  NO.  ATOM        X             Y             Z

    1  C        0.004107     -0.003481     -0.000420
    2  C       -0.003031      0.001694     -0.000703
    3  H        0.007592     -0.006163      0.000026
    4  H       -0.004330     -0.001851      0.004102
    5  H        0.008550     -0.004670      0.004478
    6  H       -0.000278      0.008072      0.004680
    7  H       -0.009778     -0.003795     -0.017790
    8  H       -0.005470      0.014575      0.008382


 ACTIVE CARTESIAN DISPLACEMENT STEP

              1          2          3          4          5          6
           0.013534  -0.011409  -0.001061  -0.005544   0.001548  -0.003927

              7          8          9         10         11         12
           0.023083  -0.023954  -0.005790  -0.001976  -0.021721  -0.005779

             13         14         15         16         17         18
           0.005069  -0.012984  -0.008063   0.006825   0.015429  -0.037876
 
 PREDICTED ENERGY CHANGE: -0.000489128
 
 INTERPOLATION DISTANCE: 6.2878269797


 COORDINATES OF OPTIMIZATION STEP 4 IN ANGSTROM

  NO.  ATOM        X              Y              Z        Z-ATOM   MASS   TYPE

    1  C         0.034453      -0.018451      -0.779662       6    12.011  QM
    2  C        -0.003032      -0.008137       0.788351       6    12.011  QM
    3  H        -0.894505      -0.417289      -1.233984       1     1.008  QM
    4  H         0.223715       1.010603      -1.147966       1     1.008  QM
    5  H        -0.107004       0.995423       1.278784       1     1.008  QM
    6  H        -0.802114      -0.655511       1.226239       1     1.008  QM
    7  H         1.063634      -0.500366       0.686816       1     1.008  QM
    8  H         1.038272      -0.717243      -1.136977       1     1.008  QM


 
 NEW SCF-ENERGY CALCULATED IN 11 CYCLES
 

 TOTAL ENERGY    =        -79.659702963

 ENERGY CHANGE =         -0.000831513
 ENERGY RATIO  =          1.699990468
 TRUST RADIUS  =          0.300000000
 
 BFGS DELTA*GAMMA: 0.364E-03
 
 BFGS DELTA*DE2*DELTA: 0.105E-02
 
 *** ENTERING OPTIMIZATION CYCLE: 5 ***
 

 PROJECTED CARTESIAN GRADIENTS IN A.U.

  NO.  ATOM        X             Y             Z

    1  C       -0.010889      0.006821      0.008066
    2  C       -0.015136      0.009455      0.009243
    3  H       -0.001369     -0.004057      0.000971
    4  H        0.005013      0.002757      0.001219
    5  H       -0.004990      0.006906      0.005924
    6  H       -0.007707     -0.002463      0.001957
    7  H        0.037475     -0.021960     -0.056787
    8  H        0.061416     -0.037367     -0.013035


 ACTIVE CARTESIAN GRADIENTS

              1          2          3          4          5          6
          -0.019014   0.011803   0.010359  -0.036925   0.022932   0.024950

              7          8          9         10         11         12
          -0.018131   0.007625   0.014031  -0.022504   0.013502   0.018531

             13         14         15         16         17         18
          -0.036323   0.017966   0.030245  -0.045808   0.032293  -0.029665


 FULL LOCAL GRADIENT

              1          2          3          4          5          6
          -0.103858  -0.000592  -0.001962   0.001757   0.001184   0.010169

              7          8          9         10         11         12
          -0.010448   0.004059   0.004219  -0.000294   0.006433   0.004529

             13         14         15         16         17         18
          -0.004444   0.009194   0.008798  -0.003220   0.004227  -0.000125


 TANGENTIAL LOCAL GRADIENTS IN A.U.

              1          2          3          4          5          6
          -0.000592  -0.001962   0.001757   0.001184   0.010169  -0.010448

              7          8          9         10         11         12
           0.004059   0.004219  -0.000294   0.006433   0.004529  -0.004444

             13         14         15         16         17
           0.009194   0.008798  -0.003220   0.004227  -0.000125

 COSANG =         0.959385547
 
 RMSQ FORCE :   0.0055702  MAXIMUM :   0.0003000  CONVERGED : NO
 MAX FORCE  :   0.0104477  MAXIMUM :   0.0004500  CONVERGED : NO
 RMSQ FORCE6:   2.2335829  MAXIMUM6:   0.0003000  CONVERGED : NO
 MAX FORCE6 :   2.2314524  MAXIMUM6:   0.0004500  CONVERGED : NO
 RMSQ DR    :   0.0148899  MAXIMUM :   0.0012000  CONVERGED : NO
 MAX DR     :   0.0378759  MAXIMUM :   0.0018000  CONVERGED : NO
 


 HESSIAN EIGENVALUES


                1           2           3           4           5           6
             0.08458     0.44758     0.99998     1.00000     1.00000     1.00000
 


                7           8           9          10          11          12
             1.00000     1.00000     1.00000     1.00000     1.00000     1.00000
 


               13          14          15          16          17
             1.00000     1.00021     1.00211     1.02994     1.08316
 


 LAMBDA FOR LMQA STEP: 0.00

  |TANGENTIAL STEP| =   0.118425  |PARALLEL STEP| =   0.001115


 STEP IN NORMAL COORDINATES

              1          2          3          4          5          6
           0.014417  -0.010409   0.007974  -0.031361   0.010963  -0.020493

              7          8          9         10         11         12
           0.051441  -0.042655  -0.014636  -0.009385  -0.042616  -0.014724

             13         14         15         16         17         18
           0.009504  -0.034502  -0.027575   0.013035   0.014149  -0.053947

 DISPLACEMENT STEP IN ANGSTROM

  NO.  ATOM        X             Y             Z

    1  C        0.004369     -0.003176      0.003256
    2  C       -0.010187      0.004189     -0.007985
    3  H        0.021663     -0.013456      0.001102
    4  H       -0.007965     -0.007381      0.007483
    5  H        0.022822     -0.015175      0.006060
    6  H        0.004584      0.015955      0.009109
    7  H       -0.009155     -0.010195     -0.021865
    8  H       -0.011865      0.026754      0.014439


 ACTIVE CARTESIAN DISPLACEMENT STEP

              1          2          3          4          5          6
           0.014417  -0.010409   0.007974  -0.031361   0.010963  -0.020493

              7          8          9         10         11         12
           0.051441  -0.042655  -0.014636  -0.009385  -0.042616  -0.014724

             13         14         15         16         17         18
           0.009504  -0.034502  -0.027575   0.013035   0.014149  -0.053947
 
 PREDICTED ENERGY CHANGE: -0.000866019
 
 INTERPOLATION DISTANCE: 6.2878269797


 COORDINATES OF OPTIMIZATION STEP 5 IN ANGSTROM

  NO.  ATOM        X              Y              Z        Z-ATOM   MASS   TYPE

    1  C         0.038822      -0.021627      -0.776406       6    12.011  QM
    2  C        -0.013219      -0.003948       0.780366       6    12.011  QM
    3  H        -0.872842      -0.430745      -1.232882       1     1.008  QM
    4  H         0.215750       1.003222      -1.140483       1     1.008  QM
    5  H        -0.084182       0.980248       1.284844       1     1.008  QM
    6  H        -0.797530      -0.639556       1.235348       1     1.008  QM
    7  H         1.054479      -0.510562       0.664951       1     1.008  QM
    8  H         1.026406      -0.690489      -1.122538       1     1.008  QM


 
 NEW SCF-ENERGY CALCULATED IN 11 CYCLES
 

 TOTAL ENERGY    =        -79.660778921

 ENERGY CHANGE =         -0.001075958
 ENERGY RATIO  =          1.242419131
 TRUST RADIUS  =          0.300000000
 
 BFGS DELTA*GAMMA: 0.157E-02
 
 BFGS DELTA*DE2*DELTA: 0.198E-02
 
 *** ENTERING OPTIMIZATION CYCLE: 6 ***
 

 PROJECTED CARTESIAN GRADIENTS IN A.U.

  NO.  ATOM        X             Y             Z

    1  C       -0.008650      0.004294      0.008694
    2  C       -0.020613      0.013025      0.007978
    3  H        0.003657     -0.001649      0.004252
    4  H        0.004293     -0.001010      0.004097
    5  H       -0.001788     -0.002116      0.005346
    6  H       -0.000696      0.000372      0.001740
    7  H        0.040097     -0.023284     -0.061112
    8  H        0.055455     -0.032096     -0.011874


 ACTIVE CARTESIAN GRADIENTS

              1          2          3          4          5          6
          -0.015113   0.007417   0.011084  -0.045910   0.028043   0.022932

              7          8          9         10         11         12
          -0.011770   0.008911   0.015058  -0.020580   0.008059   0.019355

             13         14         15         16         17         18
          -0.037594   0.009832   0.025779  -0.042113   0.028594  -0.034183


 FULL LOCAL GRADIENT

              1          2          3          4          5          6
          -0.104074  -0.002120   0.001630  -0.007231   0.003501   0.005905

              7          8          9         10         11         12
          -0.002474   0.004336   0.004081   0.003329  -0.000143   0.004289

             13         14         15         16         17         18
          -0.003785   0.000100   0.003266   0.000989   0.001002  -0.005691


 TANGENTIAL LOCAL GRADIENTS IN A.U.

              1          2          3          4          5          6
          -0.002120   0.001630  -0.007231   0.003501   0.005905  -0.002474

              7          8          9         10         11         12
           0.004336   0.004081   0.003329  -0.000143   0.004289  -0.003785

             13         14         15         16         17
           0.000100   0.003266   0.000989   0.001002  -0.005691

 COSANG =         0.497703558
 
 RMSQ FORCE :   0.0037339  MAXIMUM :   0.0003000  CONVERGED : NO
 MAX FORCE  :   0.0072309  MAXIMUM :   0.0004500  CONVERGED : NO
 RMSQ FORCE6:   0.0065843  MAXIMUM6:   0.0003000  CONVERGED : NO
 MAX FORCE6 :   0.0183232  MAXIMUM6:   0.0004500  CONVERGED : NO
 RMSQ DR    :   0.0279142  MAXIMUM :   0.0012000  CONVERGED : NO
 MAX DR     :   0.0539466  MAXIMUM :   0.0018000  CONVERGED : NO
 


 HESSIAN EIGENVALUES


                1           2           3           4           5           6
             0.08480     0.32683     0.99995     0.99999     1.00000     1.00000
 


                7           8           9          10          11          12
             1.00000     1.00000     1.00000     1.00000     1.00000     1.00000
 


               13          14          15          16          17
             1.00021     1.00078     1.00378     1.03290     1.16050
 


 LAMBDA FOR LMQA STEP: 0.00

  |TANGENTIAL STEP| =   0.029071  |PARALLEL STEP| =   0.000067


 STEP IN NORMAL COORDINATES

              1          2          3          4          5          6
          -0.008681   0.008974   0.006760  -0.011775   0.003647  -0.009575

              7          8          9         10         11         12
           0.006837  -0.003357  -0.004864  -0.005958  -0.001339  -0.004705

             13         14         15         16         17         18
           0.002866  -0.006825  -0.007885  -0.000112  -0.006479   0.009993

 DISPLACEMENT STEP IN ANGSTROM

  NO.  ATOM        X             Y             Z

    1  C       -0.002629      0.002723      0.002806
    2  C       -0.002253      0.000025     -0.004821
    3  H        0.005705     -0.003395     -0.000366
    4  H       -0.000450     -0.001875     -0.000516
    5  H        0.005964     -0.003740     -0.000856
    6  H        0.001895      0.001406      0.001241
    7  H        0.004189     -0.002267      0.007582
    8  H       -0.000447      0.000386     -0.000129


 ACTIVE CARTESIAN DISPLACEMENT STEP

              1          2          3          4          5          6
          -0.008681   0.008974   0.006760  -0.011775   0.003647  -0.009575

              7          8          9         10         11         12
           0.006837  -0.003357  -0.004864  -0.005958  -0.001339  -0.004705

             13         14         15         16         17         18
           0.002866  -0.006825  -0.007885  -0.000112  -0.006479   0.009993
 
 PREDICTED ENERGY CHANGE: -0.000179869
 
 INTERPOLATION DISTANCE: 6.2878269797
 
 *** SCFTOL TIGHTEN TO 0.500E-07 ***
 
 *** CDFTOL TIGHTEN TO 0.250E-04 ***


 COORDINATES OF OPTIMIZATION STEP 6 IN ANGSTROM

  NO.  ATOM        X              Y              Z        Z-ATOM   MASS   TYPE

    1  C         0.036192      -0.018903      -0.773600       6    12.011  QM
    2  C        -0.015472      -0.003924       0.775545       6    12.011  QM
    3  H        -0.867137      -0.434140      -1.233248       1     1.008  QM
    4  H         0.215300       1.001347      -1.140999       1     1.008  QM
    5  H        -0.078218       0.976508       1.283988       1     1.008  QM
    6  H        -0.795634      -0.638150       1.236589       1     1.008  QM
    7  H         1.058668      -0.512829       0.672533       1     1.008  QM
    8  H         1.025959      -0.690103      -1.122668       1     1.008  QM


 
 NEW SCF-ENERGY CALCULATED IN 11 CYCLES
 

 TOTAL ENERGY    =        -79.661059001

 ENERGY CHANGE =         -0.000280080
 ENERGY RATIO  =          1.557131070
 TRUST RADIUS  =          0.300000000
 
 BFGS DELTA*GAMMA: 0.174E-03
 
 BFGS DELTA*DE2*DELTA: 0.374E-03
 
 *** ENTERING OPTIMIZATION CYCLE: 7 ***
 

 PROJECTED CARTESIAN GRADIENTS IN A.U.

  NO.  ATOM        X             Y             Z

    1  C       -0.009984      0.005471      0.011060
    2  C       -0.022068      0.013468      0.004899
    3  H        0.006283     -0.001814      0.005043
    4  H        0.004846     -0.003117      0.004544
    5  H       -0.000610     -0.003621      0.004985
    6  H        0.000786      0.000550      0.002029
    7  H        0.043032     -0.024300     -0.059566
    8  H        0.056306     -0.033074     -0.012127


 ACTIVE CARTESIAN GRADIENTS

              1          2          3          4          5          6
          -0.017417   0.009450   0.014148  -0.049649   0.029681   0.020296

              7          8          9         10         11         12
          -0.010448   0.010159   0.015077  -0.021065   0.007286   0.019697

             13         14         15         16         17         18
          -0.038382   0.008753   0.025027  -0.042742   0.027356  -0.032937


 FULL LOCAL GRADIENT

              1          2          3          4          5          6
          -0.106579  -0.001655   0.002840  -0.005587   0.002547   0.001569

              7          8          9         10         11         12
          -0.000331   0.005191   0.003223   0.004383  -0.001472   0.003612

             13         14         15         16         17         18
          -0.002610  -0.001595   0.001331   0.002091  -0.001282  -0.003501


 TANGENTIAL LOCAL GRADIENTS IN A.U.

              1          2          3          4          5          6
          -0.001655   0.002840  -0.005587   0.002547   0.001569  -0.000331

              7          8          9         10         11         12
           0.005191   0.003223   0.004383  -0.001472   0.003612  -0.002610

             13         14         15         16         17
          -0.001595   0.001331   0.002091  -0.001282  -0.003501

 COSANG =         0.885848186
 
 RMSQ FORCE :   0.0029925  MAXIMUM :   0.0003000  CONVERGED : NO
 MAX FORCE  :   0.0055871  MAXIMUM :   0.0004500  CONVERGED : NO
 RMSQ FORCE6:   0.0048010  MAXIMUM6:   0.0003000  CONVERGED : NO
 MAX FORCE6 :   0.0133422  MAXIMUM6:   0.0004500  CONVERGED : NO
 RMSQ DR    :   0.0068520  MAXIMUM :   0.0012000  CONVERGED : NO
 MAX DR     :   0.0117752  MAXIMUM :   0.0018000  CONVERGED : NO
 


 HESSIAN EIGENVALUES


                1           2           3           4           5           6
             0.08228     0.19885     0.85837     0.99998     1.00000     1.00000
 


                7           8           9          10          11          12
             1.00000     1.00000     1.00000     1.00000     1.00000     1.00001
 


               13          14          15          16          17
             1.00029     1.00058     1.00554     1.04087     1.05882
 


 LAMBDA FOR LMQA STEP: 0.00

  |TANGENTIAL STEP| =   0.042989  |PARALLEL STEP| =   0.000147


 STEP IN NORMAL COORDINATES

              1          2          3          4          5          6
          -0.013496   0.014627   0.006654  -0.011812   0.001716  -0.011553

              7          8          9         10         11         12
           0.010817  -0.015424  -0.010793  -0.013930  -0.001806  -0.011036

             13         14         15         16         17         18
           0.007301  -0.006867  -0.011651  -0.002612  -0.001992   0.009711

 DISPLACEMENT STEP IN ANGSTROM

  NO.  ATOM        X             Y             Z

    1  C       -0.004094      0.004444      0.002767
    2  C       -0.001719     -0.001135     -0.005493
    3  H        0.008500     -0.009122     -0.002888
    4  H       -0.002002     -0.000431     -0.001689
    5  H        0.010785     -0.003131      0.000075
    6  H       -0.000998      0.003414      0.003400
    7  H        0.002592     -0.004296      0.009212
    8  H        0.001191      0.002144      0.001298


 ACTIVE CARTESIAN DISPLACEMENT STEP

              1          2          3          4          5          6
          -0.013496   0.014627   0.006654  -0.011812   0.001716  -0.011553

              7          8          9         10         11         12
           0.010817  -0.015424  -0.010793  -0.013930  -0.001806  -0.011036

             13         14         15         16         17         18
           0.007301  -0.006867  -0.011651  -0.002612  -0.001992   0.009711
 
 PREDICTED ENERGY CHANGE: -0.000188854
 
 INTERPOLATION DISTANCE: 6.2878269797


 COORDINATES OF OPTIMIZATION STEP 7 IN ANGSTROM

  NO.  ATOM        X              Y              Z        Z-ATOM   MASS   TYPE

    1  C         0.032098      -0.014460      -0.770832       6    12.011  QM
    2  C        -0.017192      -0.005059       0.770052       6    12.011  QM
    3  H        -0.858637      -0.443262      -1.236136       1     1.008  QM
    4  H         0.213297       1.000916      -1.142689       1     1.008  QM
    5  H        -0.067433       0.973376       1.284063       1     1.008  QM
    6  H        -0.796633      -0.634736       1.239989       1     1.008  QM
    7  H         1.061260      -0.517125       0.681745       1     1.008  QM
    8  H         1.027150      -0.687959      -1.121370       1     1.008  QM


 
 NEW SCF-ENERGY CALCULATED IN 11 CYCLES
 

 TOTAL ENERGY    =        -79.661339189

 ENERGY CHANGE =         -0.000280188
 ENERGY RATIO  =          1.483623557
 TRUST RADIUS  =          0.300000000
 
 BFGS DELTA*GAMMA: 0.227E-03
 
 BFGS DELTA*DE2*DELTA: 0.410E-03
 
 *** ENTERING OPTIMIZATION CYCLE: 8 ***
 

 PROJECTED CARTESIAN GRADIENTS IN A.U.

  NO.  ATOM        X             Y             Z

    1  C       -0.011916      0.007239      0.014299
    2  C       -0.022709      0.013219      0.000376
    3  H        0.009017     -0.002625      0.005506
    4  H        0.005827     -0.005294      0.004919
    5  H        0.000394     -0.003744      0.005087
    6  H        0.001288      0.000373      0.002974
    7  H        0.045509     -0.024821     -0.057308
    8  H        0.057493     -0.034513     -0.011838


 ACTIVE CARTESIAN GRADIENTS

              1          2          3          4          5          6
          -0.020755   0.012504   0.018379  -0.052237   0.030393   0.016276

              7          8          9         10         11         12
          -0.009305   0.010989   0.014600  -0.021292   0.006675   0.019809

             13         14         15         16         17         18
          -0.038583   0.008963   0.024650  -0.043889   0.026527  -0.031517


 FULL LOCAL GRADIENT

              1          2          3          4          5          6
          -0.108700  -0.000857   0.004324  -0.001677   0.000704  -0.004042

              7          8          9         10         11         12
           0.001597   0.005467   0.001903   0.005218  -0.002544   0.002780

             13         14         15         16         17         18
          -0.001222  -0.001885  -0.000058   0.002306  -0.002964  -0.001235


 TANGENTIAL LOCAL GRADIENTS IN A.U.

              1          2          3          4          5          6
          -0.000857   0.004324  -0.001677   0.000704  -0.004042   0.001597

              7          8          9         10         11         12
           0.005467   0.001903   0.005218  -0.002544   0.002780  -0.001222

             13         14         15         16         17
          -0.001885  -0.000058   0.002306  -0.002964  -0.001235

 COSANG =         0.748694717
 
 RMSQ FORCE :   0.0028414  MAXIMUM :   0.0003000  CONVERGED : NO
 MAX FORCE  :   0.0054668  MAXIMUM :   0.0004500  CONVERGED : NO
 RMSQ FORCE6:   0.0026461  MAXIMUM6:   0.0003000  CONVERGED : NO
 MAX FORCE6 :   0.0056461  MAXIMUM6:   0.0004500  CONVERGED : NO
 RMSQ DR    :   0.0101326  MAXIMUM :   0.0012000  CONVERGED : NO
 MAX DR     :   0.0154236  MAXIMUM :   0.0018000  CONVERGED : NO
 


 HESSIAN EIGENVALUES


                1           2           3           4           5           6
             0.06256     0.15816     0.69752     0.99998     0.99999     1.00000
 


                7           8           9          10          11          12
             1.00000     1.00000     1.00000     1.00000     1.00001     1.00011
 


               13          14          15          16          17
             1.00029     1.00098     1.00541     1.03802     1.19997
 


 LAMBDA FOR LMQA STEP: 0.00

  |TANGENTIAL STEP| =   0.054390  |PARALLEL STEP| =   0.000235


 STEP IN NORMAL COORDINATES

              1          2          3          4          5          6
          -0.012957   0.015146   0.001226  -0.007762  -0.001166  -0.007305

              7          8          9         10         11         12
           0.013770  -0.029409  -0.015281  -0.021462  -0.003245  -0.016631

             13         14         15         16         17         18
           0.010717  -0.005943  -0.013684  -0.004436   0.006783   0.002406

 DISPLACEMENT STEP IN ANGSTROM

  NO.  ATOM        X             Y             Z

    1  C       -0.003937      0.004607      0.000512
    2  C       -0.000663     -0.002004     -0.002743
    3  H        0.009423     -0.014398     -0.005597
    4  H       -0.004296      0.002220     -0.002675
    5  H        0.014325     -0.001834      0.001483
    6  H       -0.004766      0.006003      0.005130
    7  H       -0.001681     -0.006226      0.006171
    8  H        0.002873      0.005252      0.003188


 ACTIVE CARTESIAN DISPLACEMENT STEP

              1          2          3          4          5          6
          -0.012957   0.015146   0.001226  -0.007762  -0.001166  -0.007305

              7          8          9         10         11         12
           0.013770  -0.029409  -0.015281  -0.021462  -0.003245  -0.016631

             13         14         15         16         17         18
           0.010717  -0.005943  -0.013684  -0.004436   0.006783   0.002406
 
 PREDICTED ENERGY CHANGE: -0.000158479
 
 INTERPOLATION DISTANCE: 6.2878269797


 COORDINATES OF OPTIMIZATION STEP 8 IN ANGSTROM

  NO.  ATOM        X              Y              Z        Z-ATOM   MASS   TYPE

    1  C         0.028162      -0.009853      -0.770320       6    12.011  QM
    2  C        -0.017855      -0.007063       0.767310       6    12.011  QM
    3  H        -0.849215      -0.457660      -1.241733       1     1.008  QM
    4  H         0.209002       1.003136      -1.145364       1     1.008  QM
    5  H        -0.053108       0.971542       1.285546       1     1.008  QM
    6  H        -0.801398      -0.628733       1.245119       1     1.008  QM
    7  H         1.059580      -0.523351       0.687916       1     1.008  QM
    8  H         1.030023      -0.682707      -1.118182       1     1.008  QM


 
 NEW SCF-ENERGY CALCULATED IN 10 CYCLES
 

 TOTAL ENERGY    =        -79.661614280

 ENERGY CHANGE =         -0.000275091
 ENERGY RATIO  =          1.735816949
 TRUST RADIUS  =          0.300000000
 
 BFGS DELTA*GAMMA: 0.133E-03
 
 BFGS DELTA*DE2*DELTA: 0.367E-03
 
 *** ENTERING OPTIMIZATION CYCLE: 9 ***
 

 PROJECTED CARTESIAN GRADIENTS IN A.U.

  NO.  ATOM        X             Y             Z

    1  C       -0.013530      0.008784      0.015938
    2  C       -0.022357      0.012460     -0.002416
    3  H        0.010511     -0.003974      0.005215
    4  H        0.006947     -0.006404      0.005029
    5  H        0.000918     -0.002833      0.005431
    6  H        0.000813      0.000085      0.004090
    7  H        0.046396     -0.024528     -0.055468
    8  H        0.058294     -0.035680     -0.010976


 ACTIVE CARTESIAN GRADIENTS

              1          2          3          4          5          6
          -0.023553   0.015177   0.020583  -0.052678   0.029979   0.013478

              7          8          9         10         11         12
          -0.009020   0.010717   0.013687  -0.021062   0.006590   0.019644

             13         14         15         16         17         18
          -0.037986   0.009998   0.024617  -0.044835   0.026356  -0.030779


 FULL LOCAL GRADIENT

              1          2          3          4          5          6
          -0.109350  -0.000042   0.004243   0.002058  -0.000999  -0.007563

              7          8          9         10         11         12
           0.002356   0.004555   0.000495   0.005466  -0.002822   0.002092

             13         14         15         16         17         18
          -0.000094  -0.001030  -0.000499   0.001644  -0.003284  -0.000235


 TANGENTIAL LOCAL GRADIENTS IN A.U.

              1          2          3          4          5          6
          -0.000042   0.004243   0.002058  -0.000999  -0.007563   0.002356

              7          8          9         10         11         12
           0.004555   0.000495   0.005466  -0.002822   0.002092  -0.000094

             13         14         15         16         17
          -0.001030  -0.000499   0.001644  -0.003284  -0.000235

 COSANG =         0.878508919
 
 RMSQ FORCE :   0.0031065  MAXIMUM :   0.0003000  CONVERGED : NO
 MAX FORCE  :   0.0075631  MAXIMUM :   0.0004500  CONVERGED : NO
 RMSQ FORCE6:   0.0019087  MAXIMUM6:   0.0003000  CONVERGED : NO
 MAX FORCE6 :   0.0029201  MAXIMUM6:   0.0004500  CONVERGED : NO
 RMSQ DR    :   0.0128201  MAXIMUM :   0.0012000  CONVERGED : NO
 MAX DR     :   0.0294090  MAXIMUM :   0.0018000  CONVERGED : NO
 


 HESSIAN EIGENVALUES


                1           2           3           4           5           6
             0.02927     0.15326     0.52086     0.99970     0.99999     1.00000
 


                7           8           9          10          11          12
             1.00000     1.00000     1.00000     1.00001     1.00005     1.00022
 


               13          14          15          16          17
             1.00063     1.00318     1.00696     1.03659     1.28201
 


 LAMBDA FOR LMQA STEP: 0.00

  |TANGENTIAL STEP| =   0.119085  |PARALLEL STEP| =   0.001128


 STEP IN NORMAL COORDINATES

              1          2          3          4          5          6
          -0.020045   0.025355  -0.005890  -0.009405  -0.004720  -0.004774

              7          8          9         10         11         12
           0.028891  -0.070996  -0.032031  -0.050150  -0.008213  -0.037207

             13         14         15         16         17         18
           0.022281  -0.010356  -0.027769  -0.010177   0.024260  -0.005894

 DISPLACEMENT STEP IN ANGSTROM

  NO.  ATOM        X             Y             Z

    1  C       -0.006093      0.007713     -0.002453
    2  C       -0.000306     -0.004145     -0.000138
    3  H        0.017782     -0.032209     -0.013342
    4  H       -0.011698      0.007915     -0.006240
    5  H        0.030359     -0.002379      0.004351
    6  H       -0.013208      0.014725      0.010825
    7  H       -0.008727     -0.014372      0.005846
    8  H        0.007582      0.014003      0.007504


 ACTIVE CARTESIAN DISPLACEMENT STEP

              1          2          3          4          5          6
          -0.020045   0.025355  -0.005890  -0.009405  -0.004720  -0.004774

              7          8          9         10         11         12
           0.028891  -0.070996  -0.032031  -0.050150  -0.008213  -0.037207

             13         14         15         16         17         18
           0.022281  -0.010356  -0.027769  -0.010177   0.024260  -0.005894
 
 PREDICTED ENERGY CHANGE: -0.000200475
 
 INTERPOLATION DISTANCE: 6.2878269797


 COORDINATES OF OPTIMIZATION STEP 9 IN ANGSTROM

  NO.  ATOM        X              Y              Z        Z-ATOM   MASS   TYPE

    1  C         0.022068      -0.002140      -0.772773       6    12.011  QM
    2  C        -0.018160      -0.011208       0.767171       6    12.011  QM
    3  H        -0.831433      -0.489869      -1.255075       1     1.008  QM
    4  H         0.197303       1.011051      -1.151604       1     1.008  QM
    5  H        -0.022748       0.969163       1.289897       1     1.008  QM
    6  H        -0.814607      -0.614008       1.255944       1     1.008  QM
    7  H         1.050853      -0.537724       0.693761       1     1.008  QM
    8  H         1.037604      -0.668703      -1.110678       1     1.008  QM


 
 NEW SCF-ENERGY CALCULATED IN 11 CYCLES
 

 TOTAL ENERGY    =        -79.661959672

 ENERGY CHANGE =         -0.000345392
 ENERGY RATIO  =          1.722871567
 TRUST RADIUS  =          0.300000000
 
 BFGS DELTA*GAMMA: 0.351E-03
 
 BFGS DELTA*DE2*DELTA: 0.639E-03
 
 *** ENTERING OPTIMIZATION CYCLE: 10 ***
 

 PROJECTED CARTESIAN GRADIENTS IN A.U.

  NO.  ATOM        X             Y             Z

    1  C       -0.015440      0.010841      0.015953
    2  C       -0.020952      0.010907     -0.003681
    3  H        0.010832     -0.007180      0.003420
    4  H        0.008935     -0.006369      0.004708
    5  H        0.001442     -0.000769      0.006019
    6  H       -0.000778     -0.000381      0.005862
    7  H        0.046182     -0.023175     -0.053258
    8  H        0.059012     -0.037198     -0.009114


 ACTIVE CARTESIAN GRADIENTS

              1          2          3          4          5          6
          -0.026895   0.018758   0.020807  -0.051276   0.028393   0.011568

              7          8          9         10         11         12
          -0.010175   0.008437   0.011481  -0.020261   0.007497   0.019023

             13         14         15         16         17         18
          -0.036069   0.012124   0.024774  -0.046010   0.026729  -0.030480


 FULL LOCAL GRADIENT

              1          2          3          4          5          6
          -0.108783   0.001381   0.001663   0.006727  -0.003110  -0.009609

              7          8          9         10         11         12
           0.001705   0.001013  -0.002176   0.005092  -0.001974   0.000994

             13         14         15         16         17         18
           0.001592   0.001130  -0.000384  -0.000283  -0.002300  -0.000195


 TANGENTIAL LOCAL GRADIENTS IN A.U.

              1          2          3          4          5          6
           0.001381   0.001663   0.006727  -0.003110  -0.009609   0.001705

              7          8          9         10         11         12
           0.001013  -0.002176   0.005092  -0.001974   0.000994   0.001592

             13         14         15         16         17
           0.001130  -0.000384  -0.000283  -0.002300  -0.000195

 COSANG =         0.802626437
 
 RMSQ FORCE :   0.0034366  MAXIMUM :   0.0003000  CONVERGED : NO
 MAX FORCE  :   0.0096089  MAXIMUM :   0.0004500  CONVERGED : NO
 RMSQ FORCE6:   0.0010297  MAXIMUM6:   0.0003000  CONVERGED : NO
 MAX FORCE6 :   0.0029623  MAXIMUM6:   0.0004500  CONVERGED : NO
 RMSQ DR    :   0.0280699  MAXIMUM :   0.0012000  CONVERGED : NO
 MAX DR     :   0.0709960  MAXIMUM :   0.0018000  CONVERGED : NO
 


 HESSIAN EIGENVALUES


                1           2           3           4           5           6
             0.01833     0.16392     0.43040     0.99853     0.99998     1.00000
 


                7           8           9          10          11          12
             1.00000     1.00000     1.00001     1.00004     1.00006     1.00022
 


               13          14          15          16          17
             1.00081     1.00497     1.02224     1.03578     1.26181
 


 LAMBDA FOR LMQA STEP: 0.00

  |TANGENTIAL STEP| =   0.025853  |PARALLEL STEP| =   0.000053


 STEP IN NORMAL COORDINATES

              1          2          3          4          5          6
           0.001513  -0.000515  -0.008057   0.005885  -0.003076   0.009255

              7          8          9         10         11         12
           0.000741  -0.012900  -0.003093  -0.012215   0.001898  -0.006704

             13         14         15         16         17         18
           0.002261   0.000999  -0.001688  -0.002301   0.008932  -0.001687

 DISPLACEMENT STEP IN ANGSTROM

  NO.  ATOM        X             Y             Z

    1  C        0.000460     -0.000160     -0.003301
    2  C        0.001452     -0.000810      0.004979
    3  H       -0.000349     -0.004674     -0.003002
    4  H       -0.003883      0.004433     -0.002466
    5  H        0.003042      0.001073      0.000802
    6  H       -0.004373      0.002907      0.000329
    7  H       -0.004143     -0.002387     -0.001175
    8  H        0.003107      0.001995     -0.000280


 ACTIVE CARTESIAN DISPLACEMENT STEP

              1          2          3          4          5          6
           0.001513  -0.000515  -0.008057   0.005885  -0.003076   0.009255

              7          8          9         10         11         12
           0.000741  -0.012900  -0.003093  -0.012215   0.001898  -0.006704

             13         14         15         16         17         18
           0.002261   0.000999  -0.001688  -0.002301   0.008932  -0.001687
 
 PREDICTED ENERGY CHANGE: -0.000113721
 
 INTERPOLATION DISTANCE: 6.2878269797


 COORDINATES OF OPTIMIZATION STEP 10 IN ANGSTROM

  NO.  ATOM        X              Y              Z        Z-ATOM   MASS   TYPE

    1  C         0.022528      -0.002300      -0.776074       6    12.011  QM
    2  C        -0.016708      -0.012018       0.772150       6    12.011  QM
    3  H        -0.831781      -0.494543      -1.258077       1     1.008  QM
    4  H         0.193420       1.015484      -1.154069       1     1.008  QM
    5  H        -0.019706       0.970236       1.290700       1     1.008  QM
    6  H        -0.818980      -0.611101       1.256273       1     1.008  QM
    7  H         1.046710      -0.540110       0.692587       1     1.008  QM
    8  H         1.040711      -0.666708      -1.110959       1     1.008  QM


 
 NEW SCF-ENERGY CALCULATED IN 10 CYCLES
 

 TOTAL ENERGY    =        -79.662139572

 ENERGY CHANGE =         -0.000179901
 ENERGY RATIO  =          1.581946138
 TRUST RADIUS  =          0.300000000
 
 BFGS DELTA*GAMMA: 0.106E-03
 
 BFGS DELTA*DE2*DELTA: 0.238E-03
 
 *** ENTERING OPTIMIZATION CYCLE: 11 ***
 

 PROJECTED CARTESIAN GRADIENTS IN A.U.

  NO.  ATOM        X             Y             Z

    1  C       -0.015211      0.010197      0.012925
    2  C       -0.020034      0.010701      0.000283
    3  H        0.009400     -0.007623      0.002279
    4  H        0.009099     -0.004063      0.003938
    5  H        0.000953     -0.000586      0.005629
    6  H       -0.001473     -0.000318      0.005341
    7  H        0.044633     -0.022441     -0.053686
    8  H        0.059053     -0.037113     -0.009097


 ACTIVE CARTESIAN GRADIENTS

              1          2          3          4          5          6
          -0.026531   0.017659   0.016890  -0.049335   0.027567   0.014981

              7          8          9         10         11         12
          -0.011419   0.007087   0.011341  -0.020300   0.009070   0.018709

             13         14         15         16         17         18
          -0.035398   0.012161   0.025044  -0.045523   0.027464  -0.030759


 FULL LOCAL GRADIENT

              1          2          3          4          5          6
          -0.107611   0.000658  -0.001412   0.005355  -0.002464  -0.005228

              7          8          9         10         11         12
           0.000148  -0.000367  -0.001996   0.004200  -0.000160   0.000935

             13         14         15         16         17         18
           0.001529   0.001406   0.000331  -0.000605  -0.000998  -0.000855


 TANGENTIAL LOCAL GRADIENTS IN A.U.

              1          2          3          4          5          6
           0.000658  -0.001412   0.005355  -0.002464  -0.005228   0.000148

              7          8          9         10         11         12
          -0.000367  -0.001996   0.004200  -0.000160   0.000935   0.001529

             13         14         15         16         17
           0.001406   0.000331  -0.000605  -0.000998  -0.000855

 COSANG =         0.917625192
 
 RMSQ FORCE :   0.0023477  MAXIMUM :   0.0003000  CONVERGED : NO
 MAX FORCE  :   0.0053548  MAXIMUM :   0.0004500  CONVERGED : NO
 RMSQ FORCE6:   0.0009320  MAXIMUM6:   0.0003000  CONVERGED : NO
 MAX FORCE6 :   0.0023048  MAXIMUM6:   0.0004500  CONVERGED : NO
 RMSQ DR    :   0.0060937  MAXIMUM :   0.0012000  CONVERGED : NO
 MAX DR     :   0.0128997  MAXIMUM :   0.0018000  CONVERGED : NO
 


 HESSIAN EIGENVALUES


                1           2           3           4           5           6
             0.01690     0.17193     0.27205     0.81800     0.99998     1.00000
 


                7           8           9          10          11          12
             1.00000     1.00000     1.00004     1.00005     1.00018     1.00054
 


               13          14          15          16          17
             1.00083     1.00426     1.01239     1.03695     1.12678
 


 LAMBDA FOR LMQA STEP: 0.00

  |TANGENTIAL STEP| =   0.036081  |PARALLEL STEP| =   0.000104


 STEP IN NORMAL COORDINATES

              1          2          3          4          5          6
           0.009417  -0.006074  -0.008181   0.006106  -0.002221   0.011813

              7          8          9         10         11         12
           0.005135  -0.016171  -0.001793  -0.018020  -0.002678  -0.009125

             13         14         15         16         17         18
           0.000414  -0.001476  -0.003464  -0.001267   0.012873  -0.006299

 DISPLACEMENT STEP IN ANGSTROM

  NO.  ATOM        X             Y             Z

    1  C        0.002857     -0.001857     -0.003325
    2  C        0.000620      0.000052      0.005905
    3  H       -0.000175     -0.004612     -0.002382
    4  H       -0.007689      0.004882     -0.002546
    5  H        0.004337     -0.000237      0.001723
    6  H       -0.004871      0.005404     -0.000104
    7  H       -0.006371     -0.004243     -0.004821
    8  H        0.002765      0.005036     -0.000777


 ACTIVE CARTESIAN DISPLACEMENT STEP

              1          2          3          4          5          6
           0.009417  -0.006074  -0.008181   0.006106  -0.002221   0.011813

              7          8          9         10         11         12
           0.005135  -0.016171  -0.001793  -0.018020  -0.002678  -0.009125

             13         14         15         16         17         18
           0.000414  -0.001476  -0.003464  -0.001267   0.012873  -0.006299
 
 PREDICTED ENERGY CHANGE: -0.000103453
 
 INTERPOLATION DISTANCE: 6.2878269797


 COORDINATES OF OPTIMIZATION STEP 11 IN ANGSTROM

  NO.  ATOM        X              Y              Z        Z-ATOM   MASS   TYPE

    1  C         0.025385      -0.004157      -0.779399       6    12.011  QM
    2  C        -0.016088      -0.011966       0.778056       6    12.011  QM
    3  H        -0.831956      -0.499155      -1.260459       1     1.008  QM
    4  H         0.185731       1.020366      -1.156615       1     1.008  QM
    5  H        -0.015369       0.969999       1.292422       1     1.008  QM
    6  H        -0.823851      -0.605696       1.256168       1     1.008  QM
    7  H         1.040339      -0.544353       0.687766       1     1.008  QM
    8  H         1.043476      -0.661672      -1.111735       1     1.008  QM


 
 NEW SCF-ENERGY CALCULATED IN 10 CYCLES
 

 TOTAL ENERGY    =        -79.662274711

 ENERGY CHANGE =         -0.000135138
 ENERGY RATIO  =          1.306282528
 TRUST RADIUS  =          0.300000000
 
 BFGS DELTA*GAMMA: 0.165E-03
 
 BFGS DELTA*DE2*DELTA: 0.229E-03
 
 *** ENTERING OPTIMIZATION CYCLE: 12 ***
 

 PROJECTED CARTESIAN GRADIENTS IN A.U.

  NO.  ATOM        X             Y             Z

    1  C       -0.013914      0.008493      0.009827
    2  C       -0.019715      0.011160      0.005067
    3  H        0.007201     -0.007558      0.000936
    4  H        0.008687     -0.000843      0.003054
    5  H        0.000520     -0.001644      0.004997
    6  H       -0.001310      0.000133      0.004368
    7  H        0.042879     -0.021781     -0.055239
    8  H        0.058108     -0.036149     -0.009533


 ACTIVE CARTESIAN GRADIENTS

              1          2          3          4          5          6
          -0.024303   0.014714   0.012805  -0.047801   0.027286   0.019605

              7          8          9         10         11         12
          -0.012711   0.005435   0.011304  -0.020317   0.010781   0.018303

             13         14         15         16         17         18
          -0.035058   0.011119   0.024890  -0.044309   0.027997  -0.031571


 FULL LOCAL GRADIENT

              1          2          3          4          5          6
          -0.106015  -0.000632  -0.003230   0.001679  -0.000910   0.000509

              7          8          9         10         11         12
          -0.001417  -0.002065  -0.001642   0.003173   0.001737   0.000796

             13         14         15         16         17         18
           0.001049   0.000573   0.000658  -0.000392   0.000333  -0.002272


 TANGENTIAL LOCAL GRADIENTS IN A.U.

              1          2          3          4          5          6
          -0.000632  -0.003230   0.001679  -0.000910   0.000509  -0.001417

              7          8          9         10         11         12
          -0.002065  -0.001642   0.003173   0.001737   0.000796   0.001049

             13         14         15         16         17
           0.000573   0.000658  -0.000392   0.000333  -0.002272

 COSANG =         0.537765948
 
 RMSQ FORCE :   0.0016218  MAXIMUM :   0.0003000  CONVERGED : NO
 MAX FORCE  :   0.0032303  MAXIMUM :   0.0004500  CONVERGED : NO
 RMSQ FORCE6:   0.0013705  MAXIMUM6:   0.0003000  CONVERGED : NO
 MAX FORCE6 :   0.0038608  MAXIMUM6:   0.0004500  CONVERGED : NO
 RMSQ DR    :   0.0085044  MAXIMUM :   0.0012000  CONVERGED : NO
 MAX DR     :   0.0180197  MAXIMUM :   0.0018000  CONVERGED : NO
 


 HESSIAN EIGENVALUES


                1           2           3           4           5           6
             0.01556     0.17165     0.22740     0.67614     0.99997     1.00000
 


                7           8           9          10          11          12
             1.00000     1.00000     1.00005     1.00015     1.00053     1.00055
 


               13          14          15          16          17
             1.00192     1.00581     1.01061     1.03758     1.28687
 


 LAMBDA FOR LMQA STEP: 0.00

  |TANGENTIAL STEP| =   0.013150  |PARALLEL STEP| =   0.000014


 STEP IN NORMAL COORDINATES

              1          2          3          4          5          6
           0.007434  -0.004859  -0.000025   0.002133   0.000573   0.003200

              7          8          9         10         11         12
          -0.000062   0.004767   0.004163  -0.004155  -0.001033   0.000165

             13         14         15         16         17         18
          -0.003434  -0.000172   0.001348   0.000619   0.000525   0.002492

 DISPLACEMENT STEP IN ANGSTROM

  NO.  ATOM        X             Y             Z

    1  C        0.002252     -0.001483      0.000007
    2  C       -0.000244      0.000699      0.001071
    3  H       -0.001803      0.002903      0.001672
    4  H       -0.003262      0.000110     -0.000518
    5  H       -0.001515     -0.000424      0.000161
    6  H       -0.000077      0.000706     -0.001878
    7  H       -0.000486     -0.000651     -0.000621
    8  H        0.000212      0.000063     -0.002535


 ACTIVE CARTESIAN DISPLACEMENT STEP

              1          2          3          4          5          6
           0.007434  -0.004859  -0.000025   0.002133   0.000573   0.003200

              7          8          9         10         11         12
          -0.000062   0.004767   0.004163  -0.004155  -0.001033   0.000165

             13         14         15         16         17         18
          -0.003434  -0.000172   0.001348   0.000619   0.000525   0.002492
 
 PREDICTED ENERGY CHANGE: -0.000031930
 
 INTERPOLATION DISTANCE: 6.2878269797
 
 *** SCFTOL TIGHTEN TO 0.250E-07 ***
 
 *** CDFTOL TIGHTEN TO 0.100E-04 ***


 COORDINATES OF OPTIMIZATION STEP 12 IN ANGSTROM

  NO.  ATOM        X              Y              Z        Z-ATOM   MASS   TYPE

    1  C         0.027637      -0.005639      -0.779392       6    12.011  QM
    2  C        -0.016333      -0.011267       0.779127       6    12.011  QM
    3  H        -0.833759      -0.496252      -1.258787       1     1.008  QM
    4  H         0.182469       1.020476      -1.157133       1     1.008  QM
    5  H        -0.016884       0.969576       1.292584       1     1.008  QM
    6  H        -0.823928      -0.604991       1.254290       1     1.008  QM
    7  H         1.039853      -0.545004       0.687144       1     1.008  QM
    8  H         1.043688      -0.661609      -1.114271       1     1.008  QM


 
 NEW SCF-ENERGY CALCULATED IN 10 CYCLES
 

 TOTAL ENERGY    =        -79.662327476

 ENERGY CHANGE =         -0.000052766
 ENERGY RATIO  =          1.652514818
 TRUST RADIUS  =          0.300000000
 
 BFGS DELTA*GAMMA: 0.253E-04
 
 BFGS DELTA*DE2*DELTA: 0.668E-04
 
 *** ENTERING OPTIMIZATION CYCLE: 13 ***
 

 PROJECTED CARTESIAN GRADIENTS IN A.U.

  NO.  ATOM        X             Y             Z

    1  C       -0.013068      0.007741      0.009540
    2  C       -0.020235      0.011660      0.006084
    3  H        0.006491     -0.006973      0.000808
    4  H        0.008040     -0.000159      0.002820
    5  H        0.000510     -0.002531      0.004700
    6  H       -0.000624      0.000432      0.003849
    7  H        0.042895     -0.021980     -0.055874
    8  H        0.057653     -0.035760     -0.010237


 ACTIVE CARTESIAN GRADIENTS

              1          2          3          4          5          6
          -0.022824   0.013405   0.012378  -0.048223   0.027728   0.020936

              7          8          9         10         11         12
          -0.012882   0.005537   0.011476  -0.020604   0.011033   0.018279

             13         14         15         16         17         18
          -0.035499   0.010345   0.024694  -0.043824   0.027866  -0.031551


 FULL LOCAL GRADIENT

              1          2          3          4          5          6
          -0.105958  -0.000945  -0.002543  -0.000251  -0.000184   0.001964

              7          8          9         10         11         12
          -0.001591  -0.001884  -0.001408   0.002860   0.001946   0.000724

             13         14         15         16         17         18
           0.000690  -0.000249   0.000407   0.000158   0.000218  -0.002225


 TANGENTIAL LOCAL GRADIENTS IN A.U.

              1          2          3          4          5          6
          -0.000945  -0.002543  -0.000251  -0.000184   0.001964  -0.001591

              7          8          9         10         11         12
          -0.001884  -0.001408   0.002860   0.001946   0.000724   0.000690

             13         14         15         16         17
          -0.000249   0.000407   0.000158   0.000218  -0.002225

 COSANG =         0.901473091
 
 RMSQ FORCE :   0.0014871  MAXIMUM :   0.0003000  CONVERGED : NO
 MAX FORCE  :   0.0028597  MAXIMUM :   0.0004500  CONVERGED : NO
 RMSQ FORCE6:   0.0013428  MAXIMUM6:   0.0003000  CONVERGED : NO
 MAX FORCE6 :   0.0040208  MAXIMUM6:   0.0004500  CONVERGED : NO
 RMSQ DR    :   0.0030994  MAXIMUM :   0.0012000  CONVERGED : NO
 MAX DR     :   0.0074336  MAXIMUM :   0.0018000  CONVERGED : NO
 


 HESSIAN EIGENVALUES


                1           2           3           4           5           6
             0.01652     0.12012     0.18740     0.42316     0.99900     1.00000
 


                7           8           9          10          11          12
             1.00000     1.00001     1.00005     1.00015     1.00024     1.00061
 


               13          14          15          16          17
             1.00128     1.01001     1.01305     1.04154     1.25766
 


 LAMBDA FOR LMQA STEP: 0.00

  |TANGENTIAL STEP| =   0.045869  |PARALLEL STEP| =   0.000167


 STEP IN NORMAL COORDINATES

              1          2          3          4          5          6
           0.014132  -0.003881   0.000198   0.001606   0.000682   0.004562

              7          8          9         10         11         12
           0.012936  -0.010421   0.001845  -0.033101  -0.008660  -0.013632

             13         14         15         16         17         18
          -0.002611  -0.003743  -0.007193  -0.003132   0.009805   0.007140

 DISPLACEMENT STEP IN ANGSTROM

  NO.  ATOM        X             Y             Z

    1  C        0.004282     -0.001205      0.000081
    2  C       -0.001132      0.000631      0.001522
    3  H        0.002449     -0.002871      0.001272
    4  H       -0.014985      0.001931     -0.003597
    5  H        0.007259     -0.002243      0.002432
    6  H       -0.005369      0.007838     -0.001604
    7  H       -0.004066     -0.008031      0.001084
    8  H        0.003839      0.005356     -0.005120


 ACTIVE CARTESIAN DISPLACEMENT STEP

              1          2          3          4          5          6
           0.014132  -0.003881   0.000198   0.001606   0.000682   0.004562

              7          8          9         10         11         12
           0.012936  -0.010421   0.001845  -0.033101  -0.008660  -0.013632

             13         14         15         16         17         18
          -0.002611  -0.003743  -0.007193  -0.003132   0.009805   0.007140
 
 PREDICTED ENERGY CHANGE: -0.000060553
 
 INTERPOLATION DISTANCE: 6.2878269797


 COORDINATES OF OPTIMIZATION STEP 13 IN ANGSTROM

  NO.  ATOM        X              Y              Z        Z-ATOM   MASS   TYPE

    1  C         0.031919      -0.006844      -0.779312       6    12.011  QM
    2  C        -0.017465      -0.010636       0.780649       6    12.011  QM
    3  H        -0.831310      -0.499123      -1.257515       1     1.008  QM
    4  H         0.167484       1.022406      -1.160730       1     1.008  QM
    5  H        -0.009625       0.967333       1.295016       1     1.008  QM
    6  H        -0.829297      -0.597153       1.252686       1     1.008  QM
    7  H         1.035788      -0.553035       0.688228       1     1.008  QM
    8  H         1.047527      -0.656253      -1.119391       1     1.008  QM


 
 NEW SCF-ENERGY CALCULATED IN 11 CYCLES
 

 TOTAL ENERGY    =        -79.662431129

 ENERGY CHANGE =         -0.000103652
 ENERGY RATIO  =          1.711747719
 TRUST RADIUS  =          0.300000000
 
 BFGS DELTA*GAMMA: 0.715E-04
 
 BFGS DELTA*DE2*DELTA: 0.158E-03
 
 *** ENTERING OPTIMIZATION CYCLE: 14 ***
 

 PROJECTED CARTESIAN GRADIENTS IN A.U.

  NO.  ATOM        X             Y             Z

    1  C       -0.011466      0.006557      0.009635
    2  C       -0.021300      0.012496      0.007217
    3  H        0.005068     -0.006275      0.000148
    4  H        0.006701      0.001104      0.002276
    5  H        0.000713     -0.003959      0.004388
    6  H        0.000598      0.000963      0.003307
    7  H        0.043277     -0.022240     -0.056651
    8  H        0.056752     -0.035365     -0.011645


 ACTIVE CARTESIAN GRADIENTS

              1          2          3          4          5          6
          -0.020018   0.011341   0.012426  -0.049177   0.028510   0.022824

              7          8          9         10         11         12
          -0.013340   0.005465   0.011173  -0.021269   0.011590   0.018047

             13         14         15         16         17         18
          -0.036212   0.009358   0.024240  -0.043309   0.027602  -0.031181


 FULL LOCAL GRADIENT

              1          2          3          4          5          6
          -0.105936  -0.001114  -0.000654  -0.003448   0.000915   0.003971

              7          8          9         10         11         12
          -0.001799  -0.002152  -0.001704   0.001739   0.002289   0.000142

             13         14         15         16         17         18
           0.000202  -0.001383  -0.000309   0.000752   0.000081  -0.001721


 TANGENTIAL LOCAL GRADIENTS IN A.U.

              1          2          3          4          5          6
          -0.001114  -0.000654  -0.003448   0.000915   0.003971  -0.001799

              7          8          9         10         11         12
          -0.002152  -0.001704   0.001739   0.002289   0.000142   0.000202

             13         14         15         16         17
          -0.001383  -0.000309   0.000752   0.000081  -0.001721

 COSANG =         0.757502530
 
 RMSQ FORCE :   0.0017955  MAXIMUM :   0.0003000  CONVERGED : NO
 MAX FORCE  :   0.0039705  MAXIMUM :   0.0004500  CONVERGED : NO
 RMSQ FORCE6:   0.0009841  MAXIMUM6:   0.0003000  CONVERGED : NO
 MAX FORCE6 :   0.0031111  MAXIMUM6:   0.0004500  CONVERGED : NO
 RMSQ DR    :   0.0108115  MAXIMUM :   0.0012000  CONVERGED : NO
 MAX DR     :   0.0331007  MAXIMUM :   0.0018000  CONVERGED : NO
 


 HESSIAN EIGENVALUES


                1           2           3           4           5           6
             0.01069     0.08373     0.19587     0.36729     0.99758     1.00000
 


                7           8           9          10          11          12
             1.00000     1.00002     1.00008     1.00017     1.00032     1.00064
 


               13          14          15          16          17
             1.00109     1.01126     1.01414     1.04952     1.40353
 


 LAMBDA FOR LMQA STEP: 0.00

  |TANGENTIAL STEP| =   0.046166  |PARALLEL STEP| =   0.000169


 STEP IN NORMAL COORDINATES

              1          2          3          4          5          6
           0.010801  -0.000042   0.003190   0.001126   0.000931  -0.000598

              7          8          9         10         11         12
           0.014049  -0.004961   0.004439  -0.034551  -0.009825  -0.012974

             13         14         15         16         17         18
          -0.002977  -0.002386  -0.006685  -0.004538   0.006794   0.013253

 DISPLACEMENT STEP IN ANGSTROM

  NO.  ATOM        X             Y             Z

    1  C        0.003274     -0.000040      0.001284
    2  C       -0.000888      0.000280     -0.000909
    3  H        0.003655     -0.001587      0.003332
    4  H       -0.015309     -0.000175     -0.003471
    5  H        0.006850     -0.001876      0.002429
    6  H       -0.005615      0.007218     -0.002125
    7  H       -0.002416     -0.008172      0.004555
    8  H        0.004599      0.003761     -0.006015


 ACTIVE CARTESIAN DISPLACEMENT STEP

              1          2          3          4          5          6
           0.010801  -0.000042   0.003190   0.001126   0.000931  -0.000598

              7          8          9         10         11         12
           0.014049  -0.004961   0.004439  -0.034551  -0.009825  -0.012974

             13         14         15         16         17         18
          -0.002977  -0.002386  -0.006685  -0.004538   0.006794   0.013253
 
 PREDICTED ENERGY CHANGE: -0.000042519
 
 INTERPOLATION DISTANCE: 6.2878269797


 COORDINATES OF OPTIMIZATION STEP 14 IN ANGSTROM

  NO.  ATOM        X              Y              Z        Z-ATOM   MASS   TYPE

    1  C         0.035193      -0.006884      -0.778027       6    12.011  QM
    2  C        -0.018352      -0.010356       0.779739       6    12.011  QM
    3  H        -0.827655      -0.500710      -1.254183       1     1.008  QM
    4  H         0.152174       1.022231      -1.164201       1     1.008  QM
    5  H        -0.002775       0.965457       1.297445       1     1.008  QM
    6  H        -0.834912      -0.589935       1.250561       1     1.008  QM
    7  H         1.033371      -0.561207       0.692784       1     1.008  QM
    8  H         1.052126      -0.652492      -1.125406       1     1.008  QM


 
 NEW SCF-ENERGY CALCULATED IN 10 CYCLES
 

 TOTAL ENERGY    =        -79.662503801

 ENERGY CHANGE =         -0.000072672
 ENERGY RATIO  =          1.709185172
 TRUST RADIUS  =          0.300000000
 
 BFGS DELTA*GAMMA: 0.609E-04
 
 BFGS DELTA*DE2*DELTA: 0.122E-03
 
 *** ENTERING OPTIMIZATION CYCLE: 15 ***
 

 PROJECTED CARTESIAN GRADIENTS IN A.U.

  NO.  ATOM        X             Y             Z

    1  C       -0.010765      0.006190      0.010838
    2  C       -0.022105      0.012931      0.006259
    3  H        0.005024     -0.005276      0.000227
    4  H        0.005454      0.000775      0.002156
    5  H        0.000914     -0.004379      0.004585
    6  H        0.001264      0.001194      0.003327
    7  H        0.044178     -0.022656     -0.056428
    8  H        0.056635     -0.035665     -0.012887


 ACTIVE CARTESIAN GRADIENTS

              1          2          3          4          5          6
          -0.018775   0.010688   0.013940  -0.050266   0.029070   0.022454

              7          8          9         10         11         12
          -0.012921   0.006505   0.010975  -0.022083   0.011296   0.017998

             13         14         15         16         17         18
          -0.036939   0.009385   0.024108  -0.043585   0.027450  -0.030195


 FULL LOCAL GRADIENT

              1          2          3          4          5          6
          -0.106559  -0.000921   0.001460  -0.004494   0.001161   0.003377

              7          8          9         10         11         12
          -0.001036  -0.001264  -0.001944   0.000602   0.001700  -0.000352

             13         14         15         16         17         18
          -0.000117  -0.001541  -0.000857   0.000888  -0.000240  -0.000281


 TANGENTIAL LOCAL GRADIENTS IN A.U.

              1          2          3          4          5          6
          -0.000921   0.001460  -0.004494   0.001161   0.003377  -0.001036

              7          8          9         10         11         12
          -0.001264  -0.001944   0.000602   0.001700  -0.000352  -0.000117

             13         14         15         16         17
          -0.001541  -0.000857   0.000888  -0.000240  -0.000281

 COSANG =         0.886774201
 
 RMSQ FORCE :   0.0017115  MAXIMUM :   0.0003000  CONVERGED : NO
 MAX FORCE  :   0.0044936  MAXIMUM :   0.0004500  CONVERGED : NO
 RMSQ FORCE6:   0.0008302  MAXIMUM6:   0.0003000  CONVERGED : NO
 MAX FORCE6 :   0.0025079  MAXIMUM6:   0.0004500  CONVERGED : NO
 RMSQ DR    :   0.0108815  MAXIMUM :   0.0012000  CONVERGED : NO
 MAX DR     :   0.0345514  MAXIMUM :   0.0018000  CONVERGED : NO
 


 HESSIAN EIGENVALUES


                1           2           3           4           5           6
             0.00754     0.08135     0.20033     0.33168     0.98929     0.99999
 


                7           8           9          10          11          12
             1.00000     1.00003     1.00013     1.00023     1.00058     1.00093
 


               13          14          15          16          17
             1.00438     1.00916     1.01350     1.04245     1.16135
 


 LAMBDA FOR LMQA STEP: 0.00

  |TANGENTIAL STEP| =   0.018707  |PARALLEL STEP| =   0.000028


 STEP IN NORMAL COORDINATES

              1          2          3          4          5          6
          -0.002147   0.002826   0.003102   0.001872   0.000022  -0.005133

              7          8          9         10         11         12
          -0.001629   0.011804   0.006242   0.002021   0.000022   0.003604

             13         14         15         16         17         18
          -0.002070   0.002145   0.003610  -0.000366  -0.004890   0.007343

 DISPLACEMENT STEP IN ANGSTROM

  NO.  ATOM        X             Y             Z

    1  C       -0.000651      0.000859      0.001268
    2  C        0.000762     -0.000305     -0.002467
    3  H       -0.000442      0.003945      0.003670
    4  H        0.000461     -0.002873      0.000446
    5  H       -0.003276      0.000780     -0.000316
    6  H        0.000330     -0.001814     -0.001808
    7  H        0.002158      0.001192      0.003724
    8  H        0.000389     -0.003142     -0.001579


 ACTIVE CARTESIAN DISPLACEMENT STEP

              1          2          3          4          5          6
          -0.002147   0.002826   0.003102   0.001872   0.000022  -0.005133

              7          8          9         10         11         12
          -0.001629   0.011804   0.006242   0.002021   0.000022   0.003604

             13         14         15         16         17         18
          -0.002070   0.002145   0.003610  -0.000366  -0.004890   0.007343
 
 PREDICTED ENERGY CHANGE: -0.000030776
 
 INTERPOLATION DISTANCE: 6.2878269797


 COORDINATES OF OPTIMIZATION STEP 15 IN ANGSTROM

  NO.  ATOM        X              Y              Z        Z-ATOM   MASS   TYPE

    1  C         0.034541      -0.006025      -0.776759       6    12.011  QM
    2  C        -0.017590      -0.010661       0.777272       6    12.011  QM
    3  H        -0.828098      -0.496765      -1.250512       1     1.008  QM
    4  H         0.152636       1.019358      -1.163755       1     1.008  QM
    5  H        -0.006052       0.966237       1.297129       1     1.008  QM
    6  H        -0.834582      -0.591749       1.248754       1     1.008  QM
    7  H         1.035529      -0.560015       0.696508       1     1.008  QM
    8  H         1.052515      -0.655634      -1.126985       1     1.008  QM


 
 NEW SCF-ENERGY CALCULATED IN 10 CYCLES
 

 TOTAL ENERGY    =        -79.662542923

 ENERGY CHANGE =         -0.000039123
 ENERGY RATIO  =          1.271225398
 TRUST RADIUS  =          0.300000000
 
 BFGS DELTA*GAMMA: 0.507E-04
 
 BFGS DELTA*DE2*DELTA: 0.675E-04
 
 *** ENTERING OPTIMIZATION CYCLE: 16 ***
 

 PROJECTED CARTESIAN GRADIENTS IN A.U.

  NO.  ATOM        X             Y             Z

    1  C       -0.011672      0.007154      0.011821
    2  C       -0.021677      0.012435      0.004193
    3  H        0.006488     -0.004756      0.001216
    4  H        0.005403     -0.001325      0.002707
    5  H        0.000747     -0.003300      0.005104
    6  H        0.000575      0.000956      0.003820
    7  H        0.044425     -0.022758     -0.055393
    8  H        0.057485     -0.036437     -0.012736


 ACTIVE CARTESIAN GRADIENTS

              1          2          3          4          5          6
          -0.020346   0.012350   0.015230  -0.050088   0.028773   0.020114

              7          8          9         10         11         12
          -0.011869   0.008001   0.011250  -0.022244   0.010064   0.018339

             13         14         15         16         17         18
          -0.036963   0.010345   0.024573  -0.044272   0.027726  -0.029528


 FULL LOCAL GRADIENT

              1          2          3          4          5          6
          -0.107093  -0.000327   0.001505  -0.002137   0.000361   0.000778

              7          8          9         10         11         12
           0.000009   0.000421  -0.001609   0.000573   0.000437   0.000002

             13         14         15         16         17         18
          -0.000063  -0.000583  -0.000457   0.000498  -0.000261   0.000702


 TANGENTIAL LOCAL GRADIENTS IN A.U.

              1          2          3          4          5          6
          -0.000327   0.001505  -0.002137   0.000361   0.000778   0.000009

              7          8          9         10         11         12
           0.000421  -0.001609   0.000573   0.000437   0.000002  -0.000063

             13         14         15         16         17
          -0.000583  -0.000457   0.000498  -0.000261   0.000702

 COSANG =         0.824633201
 
 RMSQ FORCE :   0.0008514  MAXIMUM :   0.0003000  CONVERGED : NO
 MAX FORCE  :   0.0021369  MAXIMUM :   0.0004500  CONVERGED : NO
 RMSQ FORCE6:   0.0009866  MAXIMUM6:   0.0003000  CONVERGED : NO
 MAX FORCE6 :   0.0020488  MAXIMUM6:   0.0004500  CONVERGED : NO
 RMSQ DR    :   0.0044093  MAXIMUM :   0.0012000  CONVERGED : NO
 MAX DR     :   0.0118037  MAXIMUM :   0.0018000  CONVERGED : NO
 


 HESSIAN EIGENVALUES


                1           2           3           4           5           6
             0.00794     0.08308     0.19910     0.34940     0.70366     0.99935
 


                7           8           9          10          11          12
             1.00001     1.00002     1.00005     1.00014     1.00031     1.00087
 


               13          14          15          16          17
             1.00134     1.01094     1.02012     1.03853     1.08393
 


 LAMBDA FOR LMQA STEP: 0.00

  |TANGENTIAL STEP| =   0.048057  |PARALLEL STEP| =   0.000184


 STEP IN NORMAL COORDINATES

              1          2          3          4          5          6
           0.002477   0.004917  -0.000501   0.001056  -0.000863  -0.001161

              7          8          9         10         11         12
           0.015504  -0.019043  -0.000869  -0.032601  -0.010160  -0.015675

             13         14         15         16         17         18
           0.002333  -0.002753  -0.009430  -0.005493   0.010774   0.003456

 DISPLACEMENT STEP IN ANGSTROM

  NO.  ATOM        X             Y             Z

    1  C        0.000752      0.001478     -0.000231
    2  C        0.000018     -0.000777     -0.000205
    3  H        0.006147     -0.008037      0.000554
    4  H       -0.012078      0.001326     -0.003209
    5  H        0.010041     -0.001331      0.002863
    6  H       -0.007279      0.008101      0.000460
    7  H       -0.004538     -0.008249      0.002037
    8  H        0.005050      0.005769     -0.001199


 ACTIVE CARTESIAN DISPLACEMENT STEP

              1          2          3          4          5          6
           0.002477   0.004917  -0.000501   0.001056  -0.000863  -0.001161

              7          8          9         10         11         12
           0.015504  -0.019043  -0.000869  -0.032601  -0.010160  -0.015675

             13         14         15         16         17         18
           0.002333  -0.002753  -0.009430  -0.005493   0.010774   0.003456
 
 PREDICTED ENERGY CHANGE: 0.000002154
 
 INTERPOLATION DISTANCE: 6.2878269797


 COORDINATES OF OPTIMIZATION STEP 16 IN ANGSTROM

  NO.  ATOM        X              Y              Z        Z-ATOM   MASS   TYPE

    1  C         0.035293      -0.004547      -0.776990       6    12.011  QM
    2  C        -0.017573      -0.011437       0.777068       6    12.011  QM
    3  H        -0.821950      -0.504802      -1.249958       1     1.008  QM
    4  H         0.140557       1.020684      -1.166965       1     1.008  QM
    5  H         0.003990       0.964906       1.299992       1     1.008  QM
    6  H        -0.841861      -0.583647       1.249214       1     1.008  QM
    7  H         1.030991      -0.568264       0.698545       1     1.008  QM
    8  H         1.057564      -0.649865      -1.128183       1     1.008  QM


 
 NEW SCF-ENERGY CALCULATED IN 10 CYCLES
 

 TOTAL ENERGY    =        -79.662553673

 ENERGY CHANGE =         -0.000010750
 ENERGY RATIO  =         -4.989763282
 TRUST RADIUS  =          0.150000000
 
 BFGS DELTA*GAMMA: 0.975E-05
 
 BFGS DELTA*DE2*DELTA: 0.357E-04
 
 *** ENTERING OPTIMIZATION CYCLE: 17 ***
 

 PROJECTED CARTESIAN GRADIENTS IN A.U.

  NO.  ATOM        X             Y             Z

    1  C       -0.011899      0.007285      0.012035
    2  C       -0.021329      0.012229      0.003620
    3  H        0.006816     -0.004628      0.001121
    4  H        0.005154     -0.001547      0.002727
    5  H        0.000678     -0.002728      0.005555
    6  H        0.000043      0.000891      0.004269
    7  H        0.044328     -0.022503     -0.054944
    8  H        0.057686     -0.036850     -0.012769


 ACTIVE CARTESIAN GRADIENTS

              1          2          3          4          5          6
          -0.020738   0.012570   0.015509  -0.049586   0.028455   0.019410

              7          8          9         10         11         12
          -0.011569   0.008202   0.010930  -0.022452   0.009898   0.018217

             13         14         15         16         17         18
          -0.036740   0.011141   0.024710  -0.044777   0.028086  -0.029199


 FULL LOCAL GRADIENT

              1          2          3          4          5          6
          -0.107002  -0.000262   0.001515  -0.001410   0.000136   0.000170

              7          8          9         10         11         12
           0.000481   0.000361  -0.001830  -0.000353   0.000150  -0.000276

             13         14         15         16         17         18
          -0.000044   0.000232  -0.000350  -0.000240   0.000298   0.001079


 TANGENTIAL LOCAL GRADIENTS IN A.U.

              1          2          3          4          5          6
          -0.000262   0.001515  -0.001410   0.000136   0.000170   0.000481

              7          8          9         10         11         12
           0.000361  -0.001830  -0.000353   0.000150  -0.000276  -0.000044

             13         14         15         16         17
           0.000232  -0.000350  -0.000240   0.000298   0.001079

 COSANG =         0.828258842
 
 RMSQ FORCE :   0.0007602  MAXIMUM :   0.0003000  CONVERGED : NO
 MAX FORCE  :   0.0018298  MAXIMUM :   0.0004500  CONVERGED : NO
 RMSQ FORCE6:   0.0008070  MAXIMUM6:   0.0003000  CONVERGED : NO
 MAX FORCE6 :   0.0017202  MAXIMUM6:   0.0004500  CONVERGED : NO
 RMSQ DR    :   0.0113271  MAXIMUM :   0.0012000  CONVERGED : NO
 MAX DR     :   0.0326014  MAXIMUM :   0.0018000  CONVERGED : NO
 


 HESSIAN EIGENVALUES


                1           2           3           4           5           6
             0.00276     0.09182     0.20514     0.34045     0.45503     0.99834
 


                7           8           9          10          11          12
             1.00001     1.00001     1.00005     1.00014     1.00030     1.00084
 


               13          14          15          16          17
             1.00332     1.01613     1.02475     1.04380     1.21089
 


 NEWTON STEP 0.178 EXCEEDED TRUST RADIUS 0.150
 LAMBDA ITERATION CONVERGED IN 6 CYCLES
 LAMBDA FOR LMQA STEP: 0.520E-03

  |TANGENTIAL STEP| =   0.150000  |PARALLEL STEP| =   0.001789


 STEP IN NORMAL COORDINATES

              1          2          3          4          5          6
          -0.014121  -0.009189   0.001596   0.000602   0.000985  -0.000592

              7          8          9         10         11         12
          -0.048798   0.060796   0.007114   0.099906   0.032524   0.048887

             13         14         15         16         17         18
          -0.006885   0.009935   0.032444   0.015570  -0.033600  -0.009379

 DISPLACEMENT STEP IN ANGSTROM

  NO.  ATOM        X             Y             Z

    1  C       -0.004288     -0.002736      0.000736
    2  C        0.001743      0.001262     -0.000804
    3  H       -0.018296      0.024386      0.000709
    4  H        0.038389     -0.005166      0.009771
    5  H       -0.032347      0.005342     -0.008450
    6  H        0.020506     -0.025540     -0.002301
    7  H        0.014378      0.026110     -0.004087
    8  H       -0.013845     -0.020043      0.004591


 ACTIVE CARTESIAN DISPLACEMENT STEP

              1          2          3          4          5          6
          -0.014121  -0.009189   0.001596   0.000602   0.000985  -0.000592

              7          8          9         10         11         12
          -0.048798   0.060796   0.007114   0.099906   0.032524   0.048887

             13         14         15         16         17         18
          -0.006885   0.009935   0.032444   0.015570  -0.033600  -0.009379
 
 PREDICTED ENERGY CHANGE: 0.000137219
 
 INTERPOLATION DISTANCE: 6.2878269797


 COORDINATES OF OPTIMIZATION STEP 17 IN ANGSTROM

  NO.  ATOM        X              Y              Z        Z-ATOM   MASS   TYPE

    1  C         0.031006      -0.007283      -0.776255       6    12.011  QM
    2  C        -0.015830      -0.010175       0.776264       6    12.011  QM
    3  H        -0.840246      -0.480417      -1.249249       1     1.008  QM
    4  H         0.178947       1.015518      -1.157194       1     1.008  QM
    5  H        -0.028358       0.970248       1.291542       1     1.008  QM
    6  H        -0.821355      -0.609188       1.246912       1     1.008  QM
    7  H         1.045369      -0.542154       0.694458       1     1.008  QM
    8  H         1.043719      -0.669909      -1.123592       1     1.008  QM


 
 NEW SCF-ENERGY CALCULATED IN 10 CYCLES
 

 TOTAL ENERGY    =        -79.662419769

 ENERGY CHANGE =          0.000133904
 ENERGY RATIO  =          0.975844242
 TRUST RADIUS  =          0.075000000
 
 *** LAST STEP WAS REJECTED ***
 


 FULL LOCAL GRADIENT

              1          2          3          4          5          6
          -0.107002  -0.000262   0.001515  -0.001410   0.000136   0.000170

              7          8          9         10         11         12
           0.000481   0.000361  -0.001830  -0.000353   0.000150  -0.000276

             13         14         15         16         17         18
          -0.000044   0.000232  -0.000350  -0.000240   0.000298   0.001079


 TANGENTIAL LOCAL GRADIENTS IN A.U.

              1          2          3          4          5          6
          -0.000262   0.001515  -0.001410   0.000136   0.000170   0.000481

              7          8          9         10         11         12
           0.000361  -0.001830  -0.000353   0.000150  -0.000276  -0.000044

             13         14         15         16         17
           0.000232  -0.000350  -0.000240   0.000298   0.001079


 HESSIAN EIGENVALUES


                1           2           3           4           5           6
             0.00276     0.09182     0.20514     0.34045     0.45503     0.99834
 


                7           8           9          10          11          12
             1.00001     1.00001     1.00005     1.00014     1.00030     1.00084
 


               13          14          15          16          17
             1.00332     1.01613     1.02475     1.04380     1.21089
 


 NEWTON STEP 0.178 EXCEEDED TRUST RADIUS 0.750E-01
 LAMBDA ITERATION CONVERGED IN 6 CYCLES
 LAMBDA FOR LMQA STEP: 0.382E-02

  |TANGENTIAL STEP| =   0.075000  |PARALLEL STEP| =   0.000447


 STEP IN NORMAL COORDINATES

              1          2          3          4          5          6
          -0.008949  -0.003110   0.000236   0.001167  -0.000045  -0.001326

              7          8          9         10         11         12
          -0.024231   0.028912   0.004327   0.050700   0.015789   0.024319

             13         14         15         16         17         18
          -0.002656   0.004820   0.016122   0.008066  -0.016853  -0.006328

 DISPLACEMENT STEP IN ANGSTROM

  NO.  ATOM        X             Y             Z

    1  C       -0.002717     -0.000914      0.000137
    2  C        0.001322      0.000314     -0.000602
    3  H       -0.008736      0.011329      0.000780
    4  H        0.019967     -0.002758      0.005025
    5  H       -0.016128      0.002764     -0.004181
    6  H        0.009883     -0.012679     -0.001182
    7  H        0.006766      0.013260     -0.002205
    8  H       -0.006938     -0.009845      0.003369


 ACTIVE CARTESIAN DISPLACEMENT STEP

              1          2          3          4          5          6
          -0.008949  -0.003110   0.000236   0.001167  -0.000045  -0.001326

              7          8          9         10         11         12
          -0.024231   0.028912   0.004327   0.050700   0.015789   0.024319

             13         14         15         16         17         18
          -0.002656   0.004820   0.016122   0.008066  -0.016853  -0.006328
 
 PREDICTED ENERGY CHANGE: 0.000008200
 
 INTERPOLATION DISTANCE: 6.2878269797


 COORDINATES OF OPTIMIZATION STEP 17 IN ANGSTROM

  NO.  ATOM        X              Y              Z        Z-ATOM   MASS   TYPE

    1  C         0.032576      -0.005461      -0.776854       6    12.011  QM
    2  C        -0.016250      -0.011123       0.776466       6    12.011  QM
    3  H        -0.830686      -0.493473      -1.249179       1     1.008  QM
    4  H         0.160525       1.017926      -1.161940       1     1.008  QM
    5  H        -0.012139       0.967670       1.295811       1     1.008  QM
    6  H        -0.831978      -0.596326       1.248031       1     1.008  QM
    7  H         1.037756      -0.555004       0.696340       1     1.008  QM
    8  H         1.050627      -0.659710      -1.124815       1     1.008  QM


 
 NEW SCF-ENERGY CALCULATED IN 9 CYCLES
 

 TOTAL ENERGY    =        -79.662547864

 ENERGY CHANGE =          0.000005809
 ENERGY RATIO  =          0.708350614
 TRUST RADIUS  =          0.037500000
 
 *** LAST STEP WAS REJECTED ***
 


 FULL LOCAL GRADIENT

              1          2          3          4          5          6
          -0.107002  -0.000262   0.001515  -0.001410   0.000136   0.000170

              7          8          9         10         11         12
           0.000481   0.000361  -0.001830  -0.000353   0.000150  -0.000276

             13         14         15         16         17         18
          -0.000044   0.000232  -0.000350  -0.000240   0.000298   0.001079


 TANGENTIAL LOCAL GRADIENTS IN A.U.

              1          2          3          4          5          6
          -0.000262   0.001515  -0.001410   0.000136   0.000170   0.000481

              7          8          9         10         11         12
           0.000361  -0.001830  -0.000353   0.000150  -0.000276  -0.000044

             13         14         15         16         17
           0.000232  -0.000350  -0.000240   0.000298   0.001079


 HESSIAN EIGENVALUES


                1           2           3           4           5           6
             0.00276     0.09182     0.20514     0.34045     0.45503     0.99834
 


                7           8           9          10          11          12
             1.00001     1.00001     1.00005     1.00014     1.00030     1.00084
 


               13          14          15          16          17
             1.00332     1.01613     1.02475     1.04380     1.21089
 


 NEWTON STEP 0.178 EXCEEDED TRUST RADIUS 0.375E-01
 LAMBDA ITERATION CONVERGED IN 6 CYCLES
 LAMBDA FOR LMQA STEP: 0.106E-01

  |TANGENTIAL STEP| =   0.037500  |PARALLEL STEP| =   0.000112


 STEP IN NORMAL COORDINATES

              1          2          3          4          5          6
          -0.006317  -0.000058  -0.000387   0.001321  -0.000464  -0.001595

              7          8          9         10         11         12
          -0.011911   0.012997   0.003017   0.025761   0.007400   0.012009

             13         14         15         16         17         18
          -0.000695   0.002295   0.008003   0.004136  -0.008344  -0.004763

 DISPLACEMENT STEP IN ANGSTROM

  NO.  ATOM        X             Y             Z

    1  C       -0.001918      0.000000     -0.000139
    2  C        0.001072     -0.000134     -0.000485
    3  H       -0.003939      0.004801      0.000841
    4  H        0.010643     -0.001549      0.002625
    5  H       -0.007983      0.001461     -0.002024
    6  H        0.004531     -0.006199     -0.000642
    7  H        0.003017      0.006738     -0.001319
    8  H       -0.003348     -0.004789      0.002672


 ACTIVE CARTESIAN DISPLACEMENT STEP

              1          2          3          4          5          6
          -0.006317  -0.000058  -0.000387   0.001321  -0.000464  -0.001595

              7          8          9         10         11         12
          -0.011911   0.012997   0.003017   0.025761   0.007400   0.012009

             13         14         15         16         17         18
          -0.000695   0.002295   0.008003   0.004136  -0.008344  -0.004763
 
 PREDICTED ENERGY CHANGE: -0.000014577
 
 INTERPOLATION DISTANCE: 6.2878269797


 COORDINATES OF OPTIMIZATION STEP 17 IN ANGSTROM

  NO.  ATOM        X              Y              Z        Z-ATOM   MASS   TYPE

    1  C         0.033375      -0.004547      -0.777130       6    12.011  QM
    2  C        -0.016501      -0.011572       0.776583       6    12.011  QM
    3  H        -0.825889      -0.500002      -1.249117       1     1.008  QM
    4  H         0.151200       1.019135      -1.164340       1     1.008  QM
    5  H        -0.003994       0.966367       1.297968       1     1.008  QM
    6  H        -0.837330      -0.589847       1.248571       1     1.008  QM
    7  H         1.034008      -0.561525       0.697226       1     1.008  QM
    8  H         1.054217      -0.654654      -1.125511       1     1.008  QM


 
 NEW SCF-ENERGY CALCULATED IN 9 CYCLES
 

 TOTAL ENERGY    =        -79.662570809

 ENERGY CHANGE =         -0.000017136
 ENERGY RATIO  =          1.175549749
 TRUST RADIUS  =          0.075000000
 
 BFGS DELTA*GAMMA: 0.178E-04
 
 BFGS DELTA*DE2*DELTA: 0.229E-04
 
 *** ENTERING OPTIMIZATION CYCLE: 18 ***
 

 PROJECTED CARTESIAN GRADIENTS IN A.U.

  NO.  ATOM        X             Y             Z

    1  C       -0.012581      0.007860      0.011574
    2  C       -0.020733      0.011802      0.003564
    3  H        0.007444     -0.004841      0.001664
    4  H        0.005751     -0.002343      0.003069
    5  H        0.000404     -0.002269      0.005515
    6  H       -0.000446      0.000807      0.004269
    7  H        0.043795     -0.022304     -0.054761
    8  H        0.058052     -0.036925     -0.012013


 ACTIVE CARTESIAN GRADIENTS

              1          2          3          4          5          6
          -0.021935   0.013576   0.014946  -0.048901   0.028046   0.018874

              7          8          9         10         11         12
          -0.011294   0.008381   0.011368  -0.022084   0.009426   0.018489

             13         14         15         16         17         18
          -0.036466   0.011192   0.024979  -0.044646   0.028259  -0.029547


 FULL LOCAL GRADIENT

              1          2          3          4          5          6
          -0.106811  -0.000097   0.000210  -0.000066  -0.000236  -0.000315

              7          8          9         10         11         12
           0.000491   0.000799  -0.001293   0.000350  -0.000135   0.000305

             13         14         15         16         17         18
           0.000037   0.000377   0.000158  -0.000190   0.000422   0.000575


 TANGENTIAL LOCAL GRADIENTS IN A.U.

              1          2          3          4          5          6
          -0.000097   0.000210  -0.000066  -0.000236  -0.000315   0.000491

              7          8          9         10         11         12
           0.000799  -0.001293   0.000350  -0.000135   0.000305   0.000037

             13         14         15         16         17
           0.000377   0.000158  -0.000190   0.000422   0.000575

 COSANG =         0.635429047
 
 RMSQ FORCE :   0.0004672  MAXIMUM :   0.0003000  CONVERGED : NO
 MAX FORCE  :   0.0012930  MAXIMUM :   0.0004500  CONVERGED : NO
 RMSQ FORCE6:   0.0009577  MAXIMUM6:   0.0003000  CONVERGED : NO
 MAX FORCE6 :   0.0020429  MAXIMUM6:   0.0004500  CONVERGED : NO
 RMSQ DR    :   0.0088389  MAXIMUM :   0.0012000  CONVERGED : NO
 MAX DR     :   0.0257614  MAXIMUM :   0.0018000  CONVERGED : NO
 


 HESSIAN EIGENVALUES


                1           2           3           4           5           6
             0.00288     0.09573     0.20588     0.29603     0.36382     0.99418
 


                7           8           9          10          11          12
             1.00001     1.00005     1.00005     1.00014     1.00030     1.00082
 


               13          14          15          16          17
             1.00410     1.01472     1.03015     1.08630     1.17815
 


 NEWTON STEP 0.123 EXCEEDED TRUST RADIUS 0.750E-01
 LAMBDA ITERATION CONVERGED IN 5 CYCLES
 LAMBDA FOR LMQA STEP: 0.185E-02

  |TANGENTIAL STEP| =   0.075000  |PARALLEL STEP| =   0.000447


 STEP IN NORMAL COORDINATES

              1          2          3          4          5          6
           0.003740   0.007201  -0.001633   0.001046  -0.001004  -0.001020

              7          8          9         10         11         12
           0.023907  -0.032778  -0.000811  -0.049031  -0.016506  -0.024349

             13         14         15         16         17         18
           0.003959  -0.005288  -0.015674  -0.007609   0.017017   0.000886

 DISPLACEMENT STEP IN ANGSTROM

  NO.  ATOM        X             Y             Z

    1  C        0.001135      0.002164     -0.000709
    2  C       -0.000125     -0.001067      0.000161
    3  H        0.009553     -0.013679      0.000888
    4  H       -0.017737      0.002412     -0.004705
    5  H        0.015906     -0.002562      0.004289
    6  H       -0.010996      0.012905      0.000663
    7  H       -0.007585     -0.012882      0.001213
    8  H        0.007374      0.010023     -0.000456


 ACTIVE CARTESIAN DISPLACEMENT STEP

              1          2          3          4          5          6
           0.003740   0.007201  -0.001633   0.001046  -0.001004  -0.001020

              7          8          9         10         11         12
           0.023907  -0.032778  -0.000811  -0.049031  -0.016506  -0.024349

             13         14         15         16         17         18
           0.003959  -0.005288  -0.015674  -0.007609   0.017017   0.000886
 
 PREDICTED ENERGY CHANGE: 0.000026265
 
 INTERPOLATION DISTANCE: 6.2878269797


 COORDINATES OF OPTIMIZATION STEP 18 IN ANGSTROM

  NO.  ATOM        X              Y              Z        Z-ATOM   MASS   TYPE

    1  C         0.034510      -0.002383      -0.777839       6    12.011  QM
    2  C        -0.016626      -0.012639       0.776744       6    12.011  QM
    3  H        -0.816336      -0.513681      -1.248229       1     1.008  QM
    4  H         0.133463       1.021547      -1.169045       1     1.008  QM
    5  H         0.011912       0.963805       1.302257       1     1.008  QM
    6  H        -0.848326      -0.576942       1.249234       1     1.008  QM
    7  H         1.026422      -0.574408       0.698439       1     1.008  QM
    8  H         1.061591      -0.644631      -1.125967       1     1.008  QM


 
 NEW SCF-ENERGY CALCULATED IN 10 CYCLES
 

 TOTAL ENERGY    =        -79.662549812

 ENERGY CHANGE =          0.000020997
 ENERGY RATIO  =          0.799431088
 TRUST RADIUS  =          0.037500000
 
 *** LAST STEP WAS REJECTED ***
 


 FULL LOCAL GRADIENT

              1          2          3          4          5          6
          -0.106811  -0.000097   0.000210  -0.000066  -0.000236  -0.000315

              7          8          9         10         11         12
           0.000491   0.000799  -0.001293   0.000350  -0.000135   0.000305

             13         14         15         16         17         18
           0.000037   0.000377   0.000158  -0.000190   0.000422   0.000575


 TANGENTIAL LOCAL GRADIENTS IN A.U.

              1          2          3          4          5          6
          -0.000097   0.000210  -0.000066  -0.000236  -0.000315   0.000491

              7          8          9         10         11         12
           0.000799  -0.001293   0.000350  -0.000135   0.000305   0.000037

             13         14         15         16         17
           0.000377   0.000158  -0.000190   0.000422   0.000575


 HESSIAN EIGENVALUES


                1           2           3           4           5           6
             0.00288     0.09573     0.20588     0.29603     0.36382     0.99418
 


                7           8           9          10          11          12
             1.00001     1.00005     1.00005     1.00014     1.00030     1.00082
 


               13          14          15          16          17
             1.00410     1.01472     1.03015     1.08630     1.17815
 


 NEWTON STEP 0.123 EXCEEDED TRUST RADIUS 0.375E-01
 LAMBDA ITERATION CONVERGED IN 5 CYCLES
 LAMBDA FOR LMQA STEP: 0.661E-02

  |TANGENTIAL STEP| =   0.037500  |PARALLEL STEP| =   0.000112


 STEP IN NORMAL COORDINATES

              1          2          3          4          5          6
           0.001514   0.003978  -0.001064   0.001323  -0.000704  -0.000673

              7          8          9         10         11         12
           0.011575  -0.016808   0.000874  -0.024470  -0.008278  -0.012207

             13         14         15         16         17         18
           0.001978  -0.002680  -0.007632  -0.003648   0.008246  -0.000231

 DISPLACEMENT STEP IN ANGSTROM

  NO.  ATOM        X             Y             Z

    1  C        0.000460      0.001197     -0.000457
    2  C        0.000197     -0.000633      0.000085
    3  H        0.004628     -0.007088      0.000981
    4  H       -0.008639      0.001272     -0.002402
    5  H        0.007703     -0.001278      0.002148
    6  H       -0.005739      0.006507     -0.000052
    7  H       -0.003960     -0.006389      0.000466
    8  H        0.003740      0.005028      0.000142


 ACTIVE CARTESIAN DISPLACEMENT STEP

              1          2          3          4          5          6
           0.001514   0.003978  -0.001064   0.001323  -0.000704  -0.000673

              7          8          9         10         11         12
           0.011575  -0.016808   0.000874  -0.024470  -0.008278  -0.012207

             13         14         15         16         17         18
           0.001978  -0.002680  -0.007632  -0.003648   0.008246  -0.000231
 
 PREDICTED ENERGY CHANGE: -0.000002328
 
 INTERPOLATION DISTANCE: 6.2878269797


 COORDINATES OF OPTIMIZATION STEP 18 IN ANGSTROM

  NO.  ATOM        X              Y              Z        Z-ATOM   MASS   TYPE

    1  C         0.033835      -0.003350      -0.777587       6    12.011  QM
    2  C        -0.016303      -0.012204       0.776668       6    12.011  QM
    3  H        -0.821261      -0.507089      -1.248136       1     1.008  QM
    4  H         0.142561       1.020407      -1.166742       1     1.008  QM
    5  H         0.003709       0.965089       1.300116       1     1.008  QM
    6  H        -0.843069      -0.583340       1.248520       1     1.008  QM
    7  H         1.030047      -0.567914       0.697693       1     1.008  QM
    8  H         1.057957      -0.649626      -1.125369       1     1.008  QM


 
 NEW SCF-ENERGY CALCULATED IN 11 CYCLES
 

 TOTAL ENERGY    =        -79.662576385

 ENERGY CHANGE =         -0.000005576
 ENERGY RATIO  =          2.395537119
 TRUST RADIUS  =          0.075000000
 
 BFGS DELTA*GAMMA: 0.329E-05
 
 BFGS DELTA*DE2*DELTA: 0.990E-05
 
 *** ENTERING OPTIMIZATION CYCLE: 19 ***
 

 PROJECTED CARTESIAN GRADIENTS IN A.U.

  NO.  ATOM        X             Y             Z

    1  C       -0.012765      0.007923      0.011412
    2  C       -0.020364      0.011649      0.003483
    3  H        0.007618     -0.004848      0.001620
    4  H        0.005693     -0.002404      0.003109
    5  H        0.000269     -0.001996      0.005760
    6  H       -0.000861      0.000833      0.004511
    7  H        0.043510     -0.022020     -0.054576
    8  H        0.058134     -0.037127     -0.011841


 ACTIVE CARTESIAN GRADIENTS

              1          2          3          4          5          6
          -0.022260   0.013681   0.014742  -0.048322   0.027788   0.018584

              7          8          9         10         11         12
          -0.011140   0.008354   0.011241  -0.022139   0.009314   0.018423

             13         14         15         16         17         18
          -0.036239   0.011594   0.025019  -0.044872   0.028547  -0.029548


 FULL LOCAL GRADIENT

              1          2          3          4          5          6
          -0.106577  -0.000108  -0.000154   0.000410  -0.000294  -0.000462

              7          8          9         10         11         12
           0.000738   0.000559  -0.001287  -0.000295  -0.000322   0.000163

             13         14         15         16         17         18
           0.000029   0.000809   0.000230  -0.000701   0.000935   0.000501


 TANGENTIAL LOCAL GRADIENTS IN A.U.

              1          2          3          4          5          6
          -0.000108  -0.000154   0.000410  -0.000294  -0.000462   0.000738

              7          8          9         10         11         12
           0.000559  -0.001287  -0.000295  -0.000322   0.000163   0.000029

             13         14         15         16         17
           0.000809   0.000230  -0.000701   0.000935   0.000501

 COSANG =         0.833739643
 
 RMSQ FORCE :   0.0005719  MAXIMUM :   0.0003000  CONVERGED : NO
 MAX FORCE  :   0.0012866  MAXIMUM :   0.0004500  CONVERGED : NO
 RMSQ FORCE6:   0.0007643  MAXIMUM6:   0.0003000  CONVERGED : NO
 MAX FORCE6 :   0.0019238  MAXIMUM6:   0.0004500  CONVERGED : NO
 RMSQ DR    :   0.0088389  MAXIMUM :   0.0012000  CONVERGED : NO
 MAX DR     :   0.0244704  MAXIMUM :   0.0018000  CONVERGED : NO
 


 HESSIAN EIGENVALUES


                1           2           3           4           5           6
             0.00159     0.09584     0.16664     0.21975     0.35979     0.98490
 


                7           8           9          10          11          12
             0.99945     1.00002     1.00004     1.00018     1.00018     1.00044
 


               13          14          15          16          17
             1.00289     1.01116     1.02731     1.08283     1.22619
 


 NEWTON STEP 0.233 EXCEEDED TRUST RADIUS 0.750E-01
 LAMBDA ITERATION CONVERGED IN 6 CYCLES
 LAMBDA FOR LMQA STEP: 0.337E-02

  |TANGENTIAL STEP| =   0.075000  |PARALLEL STEP| =   0.000447


 STEP IN NORMAL COORDINATES

              1          2          3          4          5          6
          -0.005149  -0.005659   0.000936   0.001055   0.000510   0.000523

              7          8          9         10         11         12
          -0.024933   0.031441   0.004642   0.048663   0.016779   0.024187

             13         14         15         16         17         18
          -0.004216   0.004654   0.016833   0.007973  -0.017363  -0.003150

 DISPLACEMENT STEP IN ANGSTROM

  NO.  ATOM        X             Y             Z

    1  C       -0.001563     -0.001694      0.000423
    2  C        0.000863      0.000756     -0.000166
    3  H       -0.009851      0.012811      0.000749
    4  H        0.018351     -0.002205      0.004501
    5  H       -0.016575      0.002438     -0.004195
    6  H        0.010217     -0.012606     -0.001800
    7  H        0.007238      0.013020     -0.001663
    8  H       -0.006964     -0.010221      0.001522


 ACTIVE CARTESIAN DISPLACEMENT STEP

              1          2          3          4          5          6
          -0.005149  -0.005659   0.000936   0.001055   0.000510   0.000523

              7          8          9         10         11         12
          -0.024933   0.031441   0.004642   0.048663   0.016779   0.024187

             13         14         15         16         17         18
          -0.004216   0.004654   0.016833   0.007973  -0.017363  -0.003150
 
 PREDICTED ENERGY CHANGE: 0.000018616
 
 INTERPOLATION DISTANCE: 6.2878269797


 COORDINATES OF OPTIMIZATION STEP 19 IN ANGSTROM

  NO.  ATOM        X              Y              Z        Z-ATOM   MASS   TYPE

    1  C         0.032272      -0.005044      -0.777164       6    12.011  QM
    2  C        -0.015441      -0.011449       0.776502       6    12.011  QM
    3  H        -0.831112      -0.494278      -1.247387       1     1.008  QM
    4  H         0.160912       1.018202      -1.162240       1     1.008  QM
    5  H        -0.012867       0.967528       1.295921       1     1.008  QM
    6  H        -0.832853      -0.595946       1.246719       1     1.008  QM
    7  H         1.037286      -0.554894       0.696030       1     1.008  QM
    8  H         1.050993      -0.659847      -1.123848       1     1.008  QM


 
 NEW SCF-ENERGY CALCULATED IN 11 CYCLES
 

 TOTAL ENERGY    =        -79.662560403

 ENERGY CHANGE =          0.000015982
 ENERGY RATIO  =          0.858513155
 TRUST RADIUS  =          0.037500000
 
 *** LAST STEP WAS REJECTED ***
 


 FULL LOCAL GRADIENT

              1          2          3          4          5          6
          -0.106577  -0.000108  -0.000154   0.000410  -0.000294  -0.000462

              7          8          9         10         11         12
           0.000738   0.000559  -0.001287  -0.000295  -0.000322   0.000163

             13         14         15         16         17         18
           0.000029   0.000809   0.000230  -0.000701   0.000935   0.000501


 TANGENTIAL LOCAL GRADIENTS IN A.U.

              1          2          3          4          5          6
          -0.000108  -0.000154   0.000410  -0.000294  -0.000462   0.000738

              7          8          9         10         11         12
           0.000559  -0.001287  -0.000295  -0.000322   0.000163   0.000029

             13         14         15         16         17
           0.000809   0.000230  -0.000701   0.000935   0.000501


 HESSIAN EIGENVALUES


                1           2           3           4           5           6
             0.00159     0.09584     0.16664     0.21975     0.35979     0.98490
 


                7           8           9          10          11          12
             0.99945     1.00002     1.00004     1.00018     1.00018     1.00044
 


               13          14          15          16          17
             1.00289     1.01116     1.02731     1.08283     1.22619
 


 NEWTON STEP 0.233 EXCEEDED TRUST RADIUS 0.375E-01
 LAMBDA ITERATION CONVERGED IN 6 CYCLES
 LAMBDA FOR LMQA STEP: 0.846E-02

  |TANGENTIAL STEP| =   0.037500  |PARALLEL STEP| =   0.000112


 STEP IN NORMAL COORDINATES

              1          2          3          4          5          6
          -0.002828  -0.002274   0.000191   0.001589   0.000098   0.000067

              7          8          9         10         11         12
          -0.012969   0.014855   0.004822   0.023987   0.008165   0.011878

             13         14         15         16         17         18
          -0.002281   0.001928   0.008578   0.004380  -0.009283  -0.002724

 DISPLACEMENT STEP IN ANGSTROM

  NO.  ATOM        X             Y             Z

    1  C       -0.000858     -0.000679      0.000096
    2  C        0.000752      0.000272     -0.000081
    3  H       -0.005170      0.005930      0.001447
    4  H        0.009392     -0.000978      0.002110
    5  H       -0.008595      0.001017     -0.002115
    6  H        0.004779     -0.006056     -0.001705
    7  H        0.003379      0.006459     -0.001118
    8  H       -0.003420     -0.004967      0.001330


 ACTIVE CARTESIAN DISPLACEMENT STEP

              1          2          3          4          5          6
          -0.002828  -0.002274   0.000191   0.001589   0.000098   0.000067

              7          8          9         10         11         12
          -0.012969   0.014855   0.004822   0.023987   0.008165   0.011878

             13         14         15         16         17         18
          -0.002281   0.001928   0.008578   0.004380  -0.009283  -0.002724
 
 PREDICTED ENERGY CHANGE: -0.000006484
 
 INTERPOLATION DISTANCE: 6.2878269797


 COORDINATES OF OPTIMIZATION STEP 19 IN ANGSTROM

  NO.  ATOM        X              Y              Z        Z-ATOM   MASS   TYPE

    1  C         0.032977      -0.004029      -0.777491       6    12.011  QM
    2  C        -0.015551      -0.011933       0.776587       6    12.011  QM
    3  H        -0.826432      -0.501159      -1.246689       1     1.008  QM
    4  H         0.151954       1.019429      -1.164632       1     1.008  QM
    5  H        -0.004886       0.966106       1.298001       1     1.008  QM
    6  H        -0.838290      -0.589396       1.246814       1     1.008  QM
    7  H         1.033427      -0.561455       0.696574       1     1.008  QM
    8  H         1.054537      -0.654593      -1.124039       1     1.008  QM


 
 NEW SCF-ENERGY CALCULATED IN 9 CYCLES
 

 TOTAL ENERGY    =        -79.662585772

 ENERGY CHANGE =         -0.000009387
 ENERGY RATIO  =          1.447614485
 TRUST RADIUS  =          0.075000000
 
 BFGS DELTA*GAMMA: 0.723E-05
 
 BFGS DELTA*DE2*DELTA: 0.130E-04
 
 *** ENTERING OPTIMIZATION CYCLE: 20 ***
 

 PROJECTED CARTESIAN GRADIENTS IN A.U.

  NO.  ATOM        X             Y             Z

    1  C       -0.012902      0.008007      0.011165
    2  C       -0.020231      0.011574      0.003765
    3  H        0.007605     -0.004934      0.001927
    4  H        0.005997     -0.002386      0.003146
    5  H        0.000093     -0.002147      0.005480
    6  H       -0.000830      0.000902      0.004189
    7  H        0.043264     -0.022031     -0.054713
    8  H        0.058248     -0.036999     -0.011567


 ACTIVE CARTESIAN GRADIENTS

              1          2          3          4          5          6
          -0.022505   0.013833   0.014432  -0.048153   0.027711   0.018807

              7          8          9         10         11         12
          -0.011251   0.008315   0.011702  -0.021991   0.009378   0.018563

             13         14         15         16         17         18
          -0.036286   0.011149   0.025113  -0.044541   0.028479  -0.029804


 FULL LOCAL GRADIENT

              1          2          3          4          5          6
          -0.106520  -0.000167  -0.000574   0.000611  -0.000314  -0.000209

              7          8          9         10         11         12
           0.000402   0.000769  -0.000758   0.000268  -0.000115   0.000499

             13         14         15         16         17         18
          -0.000023   0.000388   0.000450  -0.000293   0.000743   0.000170


 TANGENTIAL LOCAL GRADIENTS IN A.U.

              1          2          3          4          5          6
          -0.000167  -0.000574   0.000611  -0.000314  -0.000209   0.000402

              7          8          9         10         11         12
           0.000769  -0.000758   0.000268  -0.000115   0.000499  -0.000023

             13         14         15         16         17
           0.000388   0.000450  -0.000293   0.000743   0.000170

 COSANG =         0.830013510
 
 RMSQ FORCE :   0.0004573  MAXIMUM :   0.0003000  CONVERGED : NO
 MAX FORCE  :   0.0007691  MAXIMUM :   0.0004500  CONVERGED : NO
 RMSQ FORCE6:   0.0006055  MAXIMUM6:   0.0003000  CONVERGED : NO
 MAX FORCE6 :   0.0018660  MAXIMUM6:   0.0004500  CONVERGED : NO
 RMSQ DR    :   0.0088389  MAXIMUM :   0.0012000  CONVERGED : NO
 MAX DR     :   0.0239866  MAXIMUM :   0.0018000  CONVERGED : NO
 


 HESSIAN EIGENVALUES


                1           2           3           4           5           6
             0.00195     0.08149     0.11308     0.21497     0.36182     0.85430
 


                7           8           9          10          11          12
             0.99961     1.00001     1.00005     1.00016     1.00026     1.00131
 


               13          14          15          16          17
             1.00217     1.00649     1.02101     1.07814     1.14443
 


 NEWTON STEP 0.225 EXCEEDED TRUST RADIUS 0.750E-01
 LAMBDA ITERATION CONVERGED IN 6 CYCLES
 LAMBDA FOR LMQA STEP: 0.393E-02

  |TANGENTIAL STEP| =   0.075000  |PARALLEL STEP| =   0.000447


 STEP IN NORMAL COORDINATES

              1          2          3          4          5          6
           0.004407   0.007767  -0.001685   0.003160  -0.000693  -0.001229

              7          8          9         10         11         12
           0.021692  -0.033884   0.007184  -0.049488  -0.016919  -0.024485

             13         14         15         16         17         18
           0.002735  -0.006372  -0.015303  -0.006242   0.014171  -0.001851

 DISPLACEMENT STEP IN ANGSTROM

  NO.  ATOM        X             Y             Z

    1  C        0.001337      0.002332     -0.000735
    2  C        0.000383     -0.001045      0.000102
    3  H        0.008283     -0.014366      0.004299
    4  H       -0.017107      0.002717     -0.005094
    5  H        0.014687     -0.003333      0.004015
    6  H       -0.011378      0.013305     -0.002089
    7  H       -0.007672     -0.013152      0.000349
    8  H        0.007250      0.010387      0.000704


 ACTIVE CARTESIAN DISPLACEMENT STEP

              1          2          3          4          5          6
           0.004407   0.007767  -0.001685   0.003160  -0.000693  -0.001229

              7          8          9         10         11         12
           0.021692  -0.033884   0.007184  -0.049488  -0.016919  -0.024485

             13         14         15         16         17         18
           0.002735  -0.006372  -0.015303  -0.006242   0.014171  -0.001851
 
 PREDICTED ENERGY CHANGE: 0.000015349
 
 INTERPOLATION DISTANCE: 6.2878269797
 
 *** SCFTOL TIGHTEN TO 0.100E-07 ***
 
 *** CDFTOL TIGHTEN TO 0.750E-05 ***


 COORDINATES OF OPTIMIZATION STEP 20 IN ANGSTROM

  NO.  ATOM        X              Y              Z        Z-ATOM   MASS   TYPE

    1  C         0.034314      -0.001697      -0.778226       6    12.011  QM
    2  C        -0.015168      -0.012978       0.776690       6    12.011  QM
    3  H        -0.818148      -0.515526      -1.242390       1     1.008  QM
    4  H         0.134846       1.022147      -1.169725       1     1.008  QM
    5  H         0.009801       0.962773       1.302016       1     1.008  QM
    6  H        -0.849669      -0.576091       1.244725       1     1.008  QM
    7  H         1.025755      -0.574607       0.696923       1     1.008  QM
    8  H         1.061787      -0.644205      -1.123335       1     1.008  QM


 
 NEW SCF-ENERGY CALCULATED IN 10 CYCLES
 

 TOTAL ENERGY    =        -79.662577209

 ENERGY CHANGE =          0.000008563
 ENERGY RATIO  =          0.557858050
 TRUST RADIUS  =          0.037500000
 
 *** LAST STEP WAS REJECTED ***
 


 FULL LOCAL GRADIENT

              1          2          3          4          5          6
          -0.106520  -0.000167  -0.000574   0.000611  -0.000314  -0.000209

              7          8          9         10         11         12
           0.000402   0.000769  -0.000758   0.000268  -0.000115   0.000499

             13         14         15         16         17         18
          -0.000023   0.000388   0.000450  -0.000293   0.000743   0.000170


 TANGENTIAL LOCAL GRADIENTS IN A.U.

              1          2          3          4          5          6
          -0.000167  -0.000574   0.000611  -0.000314  -0.000209   0.000402

              7          8          9         10         11         12
           0.000769  -0.000758   0.000268  -0.000115   0.000499  -0.000023

             13         14         15         16         17
           0.000388   0.000450  -0.000293   0.000743   0.000170


 HESSIAN EIGENVALUES


                1           2           3           4           5           6
             0.00195     0.08149     0.11308     0.21497     0.36182     0.85430
 


                7           8           9          10          11          12
             0.99961     1.00001     1.00005     1.00016     1.00026     1.00131
 


               13          14          15          16          17
             1.00217     1.00649     1.02101     1.07814     1.14443
 


 NEWTON STEP 0.225 EXCEEDED TRUST RADIUS 0.375E-01
 LAMBDA ITERATION CONVERGED IN 5 CYCLES
 LAMBDA FOR LMQA STEP: 0.100E-01

  |TANGENTIAL STEP| =   0.037500  |PARALLEL STEP| =   0.000112


 STEP IN NORMAL COORDINATES

              1          2          3          4          5          6
           0.002491   0.004145  -0.000861   0.002666  -0.000307  -0.000751

              7          8          9         10         11         12
           0.009724  -0.017052   0.006809  -0.024833  -0.008323  -0.012241

             13         14         15         16         17         18
           0.000841  -0.003525  -0.007165  -0.002650   0.005730  -0.001605

 DISPLACEMENT STEP IN ANGSTROM

  NO.  ATOM        X             Y             Z

    1  C        0.000756      0.001244     -0.000377
    2  C        0.000458     -0.000541      0.000009
    3  H        0.003506     -0.007337      0.003523
    4  H       -0.008297      0.001528     -0.002750
    5  H        0.006707     -0.001924      0.001939
    6  H       -0.005876      0.006718     -0.002187
    7  H       -0.003785     -0.006553      0.000029
    8  H        0.003555      0.005142      0.000718


 ACTIVE CARTESIAN DISPLACEMENT STEP

              1          2          3          4          5          6
           0.002491   0.004145  -0.000861   0.002666  -0.000307  -0.000751

              7          8          9         10         11         12
           0.009724  -0.017052   0.006809  -0.024833  -0.008323  -0.012241

             13         14         15         16         17         18
           0.000841  -0.003525  -0.007165  -0.002650   0.005730  -0.001605
 
 PREDICTED ENERGY CHANGE: -0.000007900
 
 INTERPOLATION DISTANCE: 6.2878269797


 COORDINATES OF OPTIMIZATION STEP 20 IN ANGSTROM

  NO.  ATOM        X              Y              Z        Z-ATOM   MASS   TYPE

    1  C         0.033733      -0.002785      -0.777868       6    12.011  QM
    2  C        -0.015093      -0.012474       0.776596       6    12.011  QM
    3  H        -0.822926      -0.508497      -1.243167       1     1.008  QM
    4  H         0.143656       1.020957      -1.167382       1     1.008  QM
    5  H         0.001820       0.964182       1.299940       1     1.008  QM
    6  H        -0.844167      -0.582678       1.244627       1     1.008  QM
    7  H         1.029641      -0.568007       0.696603       1     1.008  QM
    8  H         1.058092      -0.649450      -1.123321       1     1.008  QM


 
 NEW SCF-ENERGY CALCULATED IN 9 CYCLES
 

 TOTAL ENERGY    =        -79.662597716

 ENERGY CHANGE =         -0.000011944
 ENERGY RATIO  =          1.511818197
 TRUST RADIUS  =          0.075000000
 
 BFGS DELTA*GAMMA: 0.329E-05
 
 BFGS DELTA*DE2*DELTA: 0.115E-04
 
 *** ENTERING OPTIMIZATION CYCLE: 21 ***
 

 PROJECTED CARTESIAN GRADIENTS IN A.U.

  NO.  ATOM        X             Y             Z

    1  C       -0.012955      0.007957      0.010930
    2  C       -0.019964      0.011531      0.003917
    3  H        0.007527     -0.004993      0.002024
    4  H        0.005977     -0.002200      0.003133
    5  H       -0.000117     -0.002302      0.005492
    6  H       -0.001014      0.001116      0.004149
    7  H        0.043003     -0.021794     -0.054705
    8  H        0.058258     -0.037102     -0.011343


 ACTIVE CARTESIAN GRADIENTS

              1          2          3          4          5          6
          -0.022603   0.013747   0.014131  -0.047675   0.027584   0.018822

              7          8          9         10         11         12
          -0.011303   0.008147   0.011856  -0.022085   0.009402   0.018529

             13         14         15         16         17         18
          -0.036228   0.011104   0.025015  -0.044551   0.028602  -0.029975


 FULL LOCAL GRADIENT

              1          2          3          4          5          6
          -0.106305  -0.000208  -0.000867   0.000779  -0.000206  -0.000059

              7          8          9         10         11         12
           0.000425   0.000375  -0.000393  -0.000370  -0.000189   0.000346

             13         14         15         16         17         18
          -0.000121   0.000333   0.000346  -0.000533   0.001051  -0.000099


 TANGENTIAL LOCAL GRADIENTS IN A.U.

              1          2          3          4          5          6
          -0.000208  -0.000867   0.000779  -0.000206  -0.000059   0.000425

              7          8          9         10         11         12
           0.000375  -0.000393  -0.000370  -0.000189   0.000346  -0.000121

             13         14         15         16         17
           0.000333   0.000346  -0.000533   0.001051  -0.000099

 COSANG =         0.849416022
 
 RMSQ FORCE :   0.0004765  MAXIMUM :   0.0003000  CONVERGED : NO
 MAX FORCE  :   0.0010511  MAXIMUM :   0.0004500  CONVERGED : NO
 RMSQ FORCE6:   0.0002148  MAXIMUM6:   0.0003000  CONVERGED :YES
 MAX FORCE6 :   0.0006291  MAXIMUM6:   0.0004500  CONVERGED : NO
 RMSQ DR    :   0.0088389  MAXIMUM :   0.0012000  CONVERGED : NO
 MAX DR     :   0.0248326  MAXIMUM :   0.0018000  CONVERGED : NO
 


 HESSIAN EIGENVALUES


                1           2           3           4           5           6
             0.00103     0.04912     0.11441     0.21437     0.38790     0.68740
 


                7           8           9          10          11          12
             0.99746     1.00001     1.00005     1.00017     1.00030     1.00123
 


               13          14          15          16          17
             1.00197     1.01254     1.02051     1.10939     1.15056
 


 NEWTON STEP 0.261 EXCEEDED TRUST RADIUS 0.750E-01
 LAMBDA ITERATION CONVERGED IN 7 CYCLES
 LAMBDA FOR LMQA STEP: 0.261E-02

  |TANGENTIAL STEP| =   0.075000  |PARALLEL STEP| =   0.000447


 STEP IN NORMAL COORDINATES

              1          2          3          4          5          6
          -0.002888  -0.006350   0.002192   0.000065   0.001372   0.000608

              7          8          9         10         11         12
          -0.025252   0.032886   0.005811   0.046907   0.017079   0.023687

             13         14         15         16         17         18
          -0.005200   0.004374   0.016936   0.007900  -0.019180  -0.000414

 DISPLACEMENT STEP IN ANGSTROM

  NO.  ATOM        X             Y             Z

    1  C       -0.000876     -0.001908      0.000936
    2  C        0.000337      0.001075     -0.000439
    3  H       -0.010416      0.013436      0.001371
    4  H        0.017314     -0.002107      0.004054
    5  H       -0.016516      0.001980     -0.004165
    6  H        0.010537     -0.012610     -0.002590
    7  H        0.008132      0.012604     -0.000743
    8  H       -0.007190     -0.010429      0.000358


 ACTIVE CARTESIAN DISPLACEMENT STEP

              1          2          3          4          5          6
          -0.002888  -0.006350   0.002192   0.000065   0.001372   0.000608

              7          8          9         10         11         12
          -0.025252   0.032886   0.005811   0.046907   0.017079   0.023687

             13         14         15         16         17         18
          -0.005200   0.004374   0.016936   0.007900  -0.019180  -0.000414
 
 PREDICTED ENERGY CHANGE: 0.000023294
 
 INTERPOLATION DISTANCE: 6.2878269797


 COORDINATES OF OPTIMIZATION STEP 21 IN ANGSTROM

  NO.  ATOM        X              Y              Z        Z-ATOM   MASS   TYPE

    1  C         0.032857      -0.004693      -0.776932       6    12.011  QM
    2  C        -0.014756      -0.011399       0.776157       6    12.011  QM
    3  H        -0.833342      -0.495061      -1.241796       1     1.008  QM
    4  H         0.160971       1.018851      -1.163328       1     1.008  QM
    5  H        -0.014696       0.966162       1.295776       1     1.008  QM
    6  H        -0.833630      -0.595288       1.242038       1     1.008  QM
    7  H         1.037773      -0.555403       0.695859       1     1.008  QM
    8  H         1.050902      -0.659879      -1.122963       1     1.008  QM


 
 NEW SCF-ENERGY CALCULATED IN 10 CYCLES
 

 TOTAL ENERGY    =        -79.662575345

 ENERGY CHANGE =          0.000022371
 ENERGY RATIO  =          0.960368984
 TRUST RADIUS  =          0.037500000
 
 *** LAST STEP WAS REJECTED ***
 


 FULL LOCAL GRADIENT

              1          2          3          4          5          6
          -0.106305  -0.000208  -0.000867   0.000779  -0.000206  -0.000059

              7          8          9         10         11         12
           0.000425   0.000375  -0.000393  -0.000370  -0.000189   0.000346

             13         14         15         16         17         18
          -0.000121   0.000333   0.000346  -0.000533   0.001051  -0.000099


 TANGENTIAL LOCAL GRADIENTS IN A.U.

              1          2          3          4          5          6
          -0.000208  -0.000867   0.000779  -0.000206  -0.000059   0.000425

              7          8          9         10         11         12
           0.000375  -0.000393  -0.000370  -0.000189   0.000346  -0.000121

             13         14         15         16         17
           0.000333   0.000346  -0.000533   0.001051  -0.000099


 HESSIAN EIGENVALUES


                1           2           3           4           5           6
             0.00103     0.04912     0.11441     0.21437     0.38790     0.68740
 


                7           8           9          10          11          12
             0.99746     1.00001     1.00005     1.00017     1.00030     1.00123
 


               13          14          15          16          17
             1.00197     1.01254     1.02051     1.10939     1.15056
 


 NEWTON STEP 0.261 EXCEEDED TRUST RADIUS 0.375E-01
 LAMBDA ITERATION CONVERGED IN 7 CYCLES
 LAMBDA FOR LMQA STEP: 0.661E-02

  |TANGENTIAL STEP| =   0.037500  |PARALLEL STEP| =   0.000112


 STEP IN NORMAL COORDINATES

              1          2          3          4          5          6
          -0.000454  -0.002664   0.001478   0.001001   0.001062   0.000014

              7          8          9         10         11         12
          -0.013605   0.015592   0.007880   0.021682   0.008225   0.011034

             13         14         15         16         17         18
          -0.003417   0.001418   0.008543   0.004508  -0.011724  -0.000609

 DISPLACEMENT STEP IN ANGSTROM

  NO.  ATOM        X             Y             Z

    1  C       -0.000138     -0.000802      0.000620
    2  C        0.000325      0.000586     -0.000407
    3  H       -0.005927      0.006181      0.002894
    4  H        0.008391     -0.000781      0.001510
    5  H       -0.008612      0.000372     -0.002108
    6  H        0.004895     -0.005871     -0.003150
    7  H        0.004226      0.005824     -0.000348
    8  H       -0.003621     -0.004978      0.000468


 ACTIVE CARTESIAN DISPLACEMENT STEP

              1          2          3          4          5          6
          -0.000454  -0.002664   0.001478   0.001001   0.001062   0.000014

              7          8          9         10         11         12
          -0.013605   0.015592   0.007880   0.021682   0.008225   0.011034

             13         14         15         16         17         18
          -0.003417   0.001418   0.008543   0.004508  -0.011724  -0.000609
 
 PREDICTED ENERGY CHANGE: -0.000004257
 
 INTERPOLATION DISTANCE: 6.2878269797


 COORDINATES OF OPTIMIZATION STEP 21 IN ANGSTROM

  NO.  ATOM        X              Y              Z        Z-ATOM   MASS   TYPE

    1  C         0.033595      -0.003587      -0.777248       6    12.011  QM
    2  C        -0.014768      -0.011888       0.776189       6    12.011  QM
    3  H        -0.828853      -0.502315      -1.240273       1     1.008  QM
    4  H         0.152048       1.020177      -1.165872       1     1.008  QM
    5  H        -0.006792       0.964554       1.297832       1     1.008  QM
    6  H        -0.839272      -0.588549       1.241477       1     1.008  QM
    7  H         1.033867      -0.562184       0.696255       1     1.008  QM
    8  H         1.054471      -0.654428      -1.122853       1     1.008  QM


 
 NEW SCF-ENERGY CALCULATED IN 9 CYCLES
 

 TOTAL ENERGY    =        -79.662602901

 ENERGY CHANGE =         -0.000005185
 ENERGY RATIO  =          1.218099119
 TRUST RADIUS  =          0.075000000
 
 BFGS DELTA*GAMMA: 0.119E-04
 
 BFGS DELTA*DE2*DELTA: 0.138E-04
 
 *** ENTERING OPTIMIZATION CYCLE: 22 ***
 

 PROJECTED CARTESIAN GRADIENTS IN A.U.

  NO.  ATOM        X             Y             Z

    1  C       -0.012681      0.007861      0.011165
    2  C       -0.020394      0.011705      0.004027
    3  H        0.007058     -0.005109      0.002287
    4  H        0.006102     -0.001857      0.003002
    5  H       -0.000084     -0.002903      0.005044
    6  H       -0.000431      0.001332      0.003612
    7  H        0.043345     -0.022093     -0.054964
    8  H        0.058186     -0.036916     -0.011424


 ACTIVE CARTESIAN GRADIENTS

              1          2          3          4          5          6
          -0.022126   0.013586   0.014431  -0.048308   0.027853   0.019242

              7          8          9         10         11         12
          -0.011742   0.007999   0.012328  -0.022116   0.009719   0.018613

             13         14         15         16         17         18
          -0.036635   0.010316   0.024914  -0.044167   0.028129  -0.030097


 FULL LOCAL GRADIENT

              1          2          3          4          5          6
          -0.106591  -0.000136  -0.000333   0.000219  -0.000118   0.000208

              7          8          9         10         11         12
          -0.000132   0.000411   0.000079   0.000188   0.000178   0.000438

             13         14         15         16         17         18
          -0.000216  -0.000538   0.000172   0.000213   0.000280  -0.000153


 TANGENTIAL LOCAL GRADIENTS IN A.U.

              1          2          3          4          5          6
          -0.000136  -0.000333   0.000219  -0.000118   0.000208  -0.000132

              7          8          9         10         11         12
           0.000411   0.000079   0.000188   0.000178   0.000438  -0.000216

             13         14         15         16         17
          -0.000538   0.000172   0.000213   0.000280  -0.000153

 COSANG =         0.333536778
 
 RMSQ FORCE :   0.0002655  MAXIMUM :   0.0003000  CONVERGED :YES
 MAX FORCE  :   0.0005376  MAXIMUM :   0.0004500  CONVERGED : NO
 RMSQ FORCE6:   0.0003035  MAXIMUM6:   0.0003000  CONVERGED : NO
 MAX FORCE6 :   0.0007898  MAXIMUM6:   0.0004500  CONVERGED : NO
 RMSQ DR    :   0.0088389  MAXIMUM :   0.0012000  CONVERGED : NO
 MAX DR     :   0.0216819  MAXIMUM :   0.0018000  CONVERGED : NO
 


 HESSIAN EIGENVALUES


                1           2           3           4           5           6
             0.00108     0.04527     0.11558     0.21278     0.38790     0.60832
 


                7           8           9          10          11          12
             0.99755     0.99935     1.00005     1.00008     1.00028     1.00083
 


               13          14          15          16          17
             1.00169     1.01499     1.03593     1.08322     1.16902
 


 NEWTON STEP 0.462 EXCEEDED TRUST RADIUS 0.750E-01
 LAMBDA ITERATION CONVERGED IN 4 CYCLES
 LAMBDA FOR LMQA STEP: 0.559E-02

  |TANGENTIAL STEP| =   0.075000  |PARALLEL STEP| =   0.000447


 STEP IN NORMAL COORDINATES

              1          2          3          4          5          6
           0.004901   0.007340  -0.001015   0.001348  -0.000077  -0.001223

              7          8          9         10         11         12
           0.022203  -0.033720   0.005029  -0.049444  -0.016866  -0.024841

             13         14         15         16         17         18
           0.003234  -0.005746  -0.016064  -0.006690   0.013960  -0.000473

 DISPLACEMENT STEP IN ANGSTROM

  NO.  ATOM        X             Y             Z

    1  C        0.001486      0.002201     -0.000461
    2  C       -0.000170     -0.000823     -0.000053
    3  H        0.008544     -0.014240      0.003419
    4  H       -0.017307      0.002632     -0.005106
    5  H        0.015400     -0.003178      0.004017
    6  H       -0.011011      0.012964     -0.001527
    7  H       -0.007168     -0.013442      0.000836
    8  H        0.006999      0.010508      0.000137


 ACTIVE CARTESIAN DISPLACEMENT STEP

              1          2          3          4          5          6
           0.004901   0.007340  -0.001015   0.001348  -0.000077  -0.001223

              7          8          9         10         11         12
           0.022203  -0.033720   0.005029  -0.049444  -0.016866  -0.024841

             13         14         15         16         17         18
           0.003234  -0.005746  -0.016064  -0.006690   0.013960  -0.000473
 
 PREDICTED ENERGY CHANGE: 0.000012642
 
 INTERPOLATION DISTANCE: 6.2878269797
 
 *** SCFTOL TIGHTEN TO 0.500E-08 ***


 COORDINATES OF OPTIMIZATION STEP 22 IN ANGSTROM

  NO.  ATOM        X              Y              Z        Z-ATOM   MASS   TYPE

    1  C         0.035081      -0.001387      -0.777709       6    12.011  QM
    2  C        -0.014938      -0.012711       0.776136       6    12.011  QM
    3  H        -0.820308      -0.516555      -1.236854       1     1.008  QM
    4  H         0.134741       1.022809      -1.170979       1     1.008  QM
    5  H         0.008608       0.961376       1.301849       1     1.008  QM
    6  H        -0.850283      -0.575586       1.239950       1     1.008  QM
    7  H         1.026699      -0.575626       0.697091       1     1.008  QM
    8  H         1.061470      -0.643920      -1.122716       1     1.008  QM


 
 NEW SCF-ENERGY CALCULATED IN 9 CYCLES
 

 TOTAL ENERGY    =        -79.662591664

 ENERGY CHANGE =          0.000011237
 ENERGY RATIO  =          0.888889224
 TRUST RADIUS  =          0.037500000
 
 *** LAST STEP WAS REJECTED ***
 


 FULL LOCAL GRADIENT

              1          2          3          4          5          6
          -0.106591  -0.000136  -0.000333   0.000219  -0.000118   0.000208

              7          8          9         10         11         12
          -0.000132   0.000411   0.000079   0.000188   0.000178   0.000438

             13         14         15         16         17         18
          -0.000216  -0.000538   0.000172   0.000213   0.000280  -0.000153


 TANGENTIAL LOCAL GRADIENTS IN A.U.

              1          2          3          4          5          6
          -0.000136  -0.000333   0.000219  -0.000118   0.000208  -0.000132

              7          8          9         10         11         12
           0.000411   0.000079   0.000188   0.000178   0.000438  -0.000216

             13         14         15         16         17
          -0.000538   0.000172   0.000213   0.000280  -0.000153


 HESSIAN EIGENVALUES


                1           2           3           4           5           6
             0.00108     0.04527     0.11558     0.21278     0.38790     0.60832
 


                7           8           9          10          11          12
             0.99755     0.99935     1.00005     1.00008     1.00028     1.00083
 


               13          14          15          16          17
             1.00169     1.01499     1.03593     1.08322     1.16902
 


 NEWTON STEP 0.462 EXCEEDED TRUST RADIUS 0.375E-01
 LAMBDA ITERATION CONVERGED IN 4 CYCLES
 LAMBDA FOR LMQA STEP: 0.123E-01

  |TANGENTIAL STEP| =   0.037500  |PARALLEL STEP| =   0.000112


 STEP IN NORMAL COORDINATES

              1          2          3          4          5          6
           0.002531   0.003625  -0.000411   0.000412   0.000074  -0.000650

              7          8          9         10         11         12
           0.011130  -0.016935   0.002118  -0.024663  -0.008353  -0.012568

             13         14         15         16         17         18
           0.001804  -0.002638  -0.008149  -0.003440   0.006806   0.000075

 DISPLACEMENT STEP IN ANGSTROM

  NO.  ATOM        X             Y             Z

    1  C        0.000768      0.001087     -0.000191
    2  C       -0.000166     -0.000375     -0.000061
    3  H        0.004287     -0.007148      0.001546
    4  H       -0.008661      0.001341     -0.002586
    5  H        0.007850     -0.001517      0.002044
    6  H       -0.005478      0.006350     -0.000682
    7  H       -0.003472     -0.006762      0.000568
    8  H        0.003399      0.005281     -0.000021


 ACTIVE CARTESIAN DISPLACEMENT STEP

              1          2          3          4          5          6
           0.002531   0.003625  -0.000411   0.000412   0.000074  -0.000650

              7          8          9         10         11         12
           0.011130  -0.016935   0.002118  -0.024663  -0.008353  -0.012568

             13         14         15         16         17         18
           0.001804  -0.002638  -0.008149  -0.003440   0.006806   0.000075
 
 PREDICTED ENERGY CHANGE: -0.000006641
 
 INTERPOLATION DISTANCE: 6.2878269797


 COORDINATES OF OPTIMIZATION STEP 22 IN ANGSTROM

  NO.  ATOM        X              Y              Z        Z-ATOM   MASS   TYPE

    1  C         0.034363      -0.002501      -0.777439       6    12.011  QM
    2  C        -0.014934      -0.012263       0.776128       6    12.011  QM
    3  H        -0.824566      -0.509463      -1.238727       1     1.008  QM
    4  H         0.143386       1.021517      -1.168458       1     1.008  QM
    5  H         0.001058       0.963036       1.299876       1     1.008  QM
    6  H        -0.844749      -0.582199       1.240795       1     1.008  QM
    7  H         1.030395      -0.568946       0.696822       1     1.008  QM
    8  H         1.057870      -0.649147      -1.122874       1     1.008  QM


 
 NEW SCF-ENERGY CALCULATED IN 11 CYCLES
 

 TOTAL ENERGY    =        -79.662610216

 ENERGY CHANGE =         -0.000007315
 ENERGY RATIO  =          1.101561333
 TRUST RADIUS  =          0.075000000
 
 BFGS DELTA*GAMMA: 0.118E-05
 
 BFGS DELTA*DE2*DELTA: 0.260E-05
 
 *** ENTERING OPTIMIZATION CYCLE: 23 ***
 

 PROJECTED CARTESIAN GRADIENTS IN A.U.

  NO.  ATOM        X             Y             Z

    1  C       -0.012624      0.007806      0.011213
    2  C       -0.020370      0.011747      0.003916
    3  H        0.006965     -0.005182      0.002209
    4  H        0.005989     -0.001734      0.002972
    5  H       -0.000075     -0.002918      0.005167
    6  H       -0.000523      0.001369      0.003729
    7  H        0.043436     -0.022020     -0.054894
    8  H        0.058104     -0.037011     -0.011410


 ACTIVE CARTESIAN GRADIENTS

              1          2          3          4          5          6
          -0.022027   0.013487   0.014492  -0.048226   0.027884   0.019103

              7          8          9         10         11         12
          -0.011787   0.007852   0.012208  -0.022221   0.009731   0.018513

             13         14         15         16         17         18
          -0.036593   0.010540   0.024754  -0.044373   0.028126  -0.030091


 FULL LOCAL GRADIENT

              1          2          3          4          5          6
          -0.106555  -0.000093  -0.000217   0.000185  -0.000033   0.000093

              7          8          9         10         11         12
          -0.000016  -0.000000   0.000033  -0.000376   0.000056   0.000150

             13         14         15         16         17         18
          -0.000211  -0.000339  -0.000076  -0.000118   0.000407  -0.000157


 TANGENTIAL LOCAL GRADIENTS IN A.U.

              1          2          3          4          5          6
          -0.000093  -0.000217   0.000185  -0.000033   0.000093  -0.000016

              7          8          9         10         11         12
          -0.000000   0.000033  -0.000376   0.000056   0.000150  -0.000211

             13         14         15         16         17
          -0.000339  -0.000076  -0.000118   0.000407  -0.000157

 COSANG =         0.555705742
 
 RMSQ FORCE :   0.0001936  MAXIMUM :   0.0003000  CONVERGED :YES
 MAX FORCE  :   0.0004065  MAXIMUM :   0.0004500  CONVERGED :YES
 RMSQ FORCE6:   0.0002730  MAXIMUM6:   0.0003000  CONVERGED :YES
 MAX FORCE6 :   0.0006518  MAXIMUM6:   0.0004500  CONVERGED : NO
 RMSQ DR    :   0.0088389  MAXIMUM :   0.0012000  CONVERGED : NO
 MAX DR     :   0.0246630  MAXIMUM :   0.0018000  CONVERGED : NO
 


 HESSIAN EIGENVALUES


                1           2           3           4           5           6
             0.00071     0.04599     0.11638     0.20522     0.37532     0.51755
 


                7           8           9          10          11          12
             0.83203     0.99971     1.00003     1.00008     1.00038     1.00074
 


               13          14          15          16          17
             1.00111     1.00648     1.01995     1.05248     1.25761
 


 NEWTON STEP 0.408 EXCEEDED TRUST RADIUS 0.750E-01
 LAMBDA ITERATION CONVERGED IN 4 CYCLES
 LAMBDA FOR LMQA STEP: 0.317E-02

  |TANGENTIAL STEP| =   0.075000  |PARALLEL STEP| =   0.000447


 STEP IN NORMAL COORDINATES

              1          2          3          4          5          6
          -0.004810  -0.007153   0.001314  -0.002065   0.000427   0.001168

              7          8          9         10         11         12
          -0.022268   0.033713  -0.005476   0.049149   0.017515   0.024571

             13         14         15         16         17         18
          -0.003292   0.005459   0.016452   0.006568  -0.014124   0.000921

 DISPLACEMENT STEP IN ANGSTROM

  NO.  ATOM        X             Y             Z

    1  C       -0.001459     -0.002144      0.000586
    2  C       -0.000036      0.000901     -0.000038
    3  H       -0.008536      0.014168     -0.003572
    4  H        0.017222     -0.002535      0.004971
    5  H       -0.015177      0.003082     -0.003922
    6  H        0.011085     -0.013068      0.001551
    7  H        0.007584      0.013391     -0.000535
    8  H       -0.007018     -0.010744     -0.000382


 ACTIVE CARTESIAN DISPLACEMENT STEP

              1          2          3          4          5          6
          -0.004810  -0.007153   0.001314  -0.002065   0.000427   0.001168

              7          8          9         10         11         12
          -0.022268   0.033713  -0.005476   0.049149   0.017515   0.024571

             13         14         15         16         17         18
          -0.003292   0.005459   0.016452   0.006568  -0.014124   0.000921
 
 PREDICTED ENERGY CHANGE: 0.000027311
 
 INTERPOLATION DISTANCE: 6.2878269797
 
 *** SCFTOL TIGHTEN TO 0.100E-08 ***
 
 *** CDFTOL TIGHTEN TO 0.500E-05 ***


 COORDINATES OF OPTIMIZATION STEP 23 IN ANGSTROM

  NO.  ATOM        X              Y              Z        Z-ATOM   MASS   TYPE

    1  C         0.032904      -0.004645      -0.776854       6    12.011  QM
    2  C        -0.014970      -0.011362       0.776090       6    12.011  QM
    3  H        -0.833102      -0.495295      -1.242299       1     1.008  QM
    4  H         0.160609       1.018982      -1.163487       1     1.008  QM
    5  H        -0.014118       0.966118       1.295955       1     1.008  QM
    6  H        -0.833664      -0.595267       1.242347       1     1.008  QM
    7  H         1.037979      -0.555555       0.696287       1     1.008  QM
    8  H         1.050852      -0.659892      -1.123255       1     1.008  QM


 
 NEW SCF-ENERGY CALCULATED IN 11 CYCLES
 

 TOTAL ENERGY    =        -79.662583268

 ENERGY CHANGE =          0.000026948
 ENERGY RATIO  =          0.986721583
 TRUST RADIUS  =          0.037500000
 
 *** LAST STEP WAS REJECTED ***
 


 FULL LOCAL GRADIENT

              1          2          3          4          5          6
          -0.106555  -0.000093  -0.000217   0.000185  -0.000033   0.000093

              7          8          9         10         11         12
          -0.000016  -0.000000   0.000033  -0.000376   0.000056   0.000150

             13         14         15         16         17         18
          -0.000211  -0.000339  -0.000076  -0.000118   0.000407  -0.000157


 TANGENTIAL LOCAL GRADIENTS IN A.U.

              1          2          3          4          5          6
          -0.000093  -0.000217   0.000185  -0.000033   0.000093  -0.000016

              7          8          9         10         11         12
          -0.000000   0.000033  -0.000376   0.000056   0.000150  -0.000211

             13         14         15         16         17
          -0.000339  -0.000076  -0.000118   0.000407  -0.000157


 HESSIAN EIGENVALUES


                1           2           3           4           5           6
             0.00071     0.04599     0.11638     0.20522     0.37532     0.51755
 


                7           8           9          10          11          12
             0.83203     0.99971     1.00003     1.00008     1.00038     1.00074
 


               13          14          15          16          17
             1.00111     1.00648     1.01995     1.05248     1.25761
 


 NEWTON STEP 0.408 EXCEEDED TRUST RADIUS 0.375E-01
 LAMBDA ITERATION CONVERGED IN 4 CYCLES
 LAMBDA FOR LMQA STEP: 0.707E-02

  |TANGENTIAL STEP| =   0.037500  |PARALLEL STEP| =   0.000112


 STEP IN NORMAL COORDINATES

              1          2          3          4          5          6
          -0.002282  -0.003467   0.000834  -0.001293   0.000411   0.000473

              7          8          9         10         11         12
          -0.011194   0.016791  -0.002480   0.024545   0.008781   0.012064

             13         14         15         16         17         18
          -0.001523   0.002891   0.008214   0.003306  -0.007620   0.000798

 DISPLACEMENT STEP IN ANGSTROM

  NO.  ATOM        X             Y             Z

    1  C       -0.000692     -0.001039      0.000365
    2  C       -0.000103      0.000493     -0.000097
    3  H       -0.004302      0.007012     -0.001645
    4  H        0.008628     -0.001271      0.002384
    5  H       -0.007478      0.001537     -0.001921
    6  H        0.005574     -0.006663      0.000599
    7  H        0.003967      0.006636     -0.000079
    8  H       -0.003644     -0.005366     -0.000262


 ACTIVE CARTESIAN DISPLACEMENT STEP

              1          2          3          4          5          6
          -0.002282  -0.003467   0.000834  -0.001293   0.000411   0.000473

              7          8          9         10         11         12
          -0.011194   0.016791  -0.002480   0.024545   0.008781   0.012064

             13         14         15         16         17         18
          -0.001523   0.002891   0.008214   0.003306  -0.007620   0.000798
 
 PREDICTED ENERGY CHANGE: 0.000000948
 
 INTERPOLATION DISTANCE: 6.2878269797


 COORDINATES OF OPTIMIZATION STEP 23 IN ANGSTROM

  NO.  ATOM        X              Y              Z        Z-ATOM   MASS   TYPE

    1  C         0.033671      -0.003540      -0.777074       6    12.011  QM
    2  C        -0.015037      -0.011770       0.776031       6    12.011  QM
    3  H        -0.828868      -0.502451      -1.240373       1     1.008  QM
    4  H         0.152014       1.020246      -1.166074       1     1.008  QM
    5  H        -0.006419       0.964573       1.297956       1     1.008  QM
    6  H        -0.839175      -0.588862       1.241394       1     1.008  QM
    7  H         1.034362      -0.562310       0.696744       1     1.008  QM
    8  H         1.054225      -0.654513      -1.123136       1     1.008  QM


 
 NEW SCF-ENERGY CALCULATED IN 9 CYCLES
 

 TOTAL ENERGY    =        -79.662609569

 ENERGY CHANGE =          0.000000647
 ENERGY RATIO  =          0.682698442
 TRUST RADIUS  =          0.018750000
 
 *** LAST STEP WAS REJECTED ***
 


 FULL LOCAL GRADIENT

              1          2          3          4          5          6
          -0.106555  -0.000093  -0.000217   0.000185  -0.000033   0.000093

              7          8          9         10         11         12
          -0.000016  -0.000000   0.000033  -0.000376   0.000056   0.000150

             13         14         15         16         17         18
          -0.000211  -0.000339  -0.000076  -0.000118   0.000407  -0.000157


 TANGENTIAL LOCAL GRADIENTS IN A.U.

              1          2          3          4          5          6
          -0.000093  -0.000217   0.000185  -0.000033   0.000093  -0.000016

              7          8          9         10         11         12
          -0.000000   0.000033  -0.000376   0.000056   0.000150  -0.000211

             13         14         15         16         17
          -0.000339  -0.000076  -0.000118   0.000407  -0.000157


 HESSIAN EIGENVALUES


                1           2           3           4           5           6
             0.00071     0.04599     0.11638     0.20522     0.37532     0.51755
 


                7           8           9          10          11          12
             0.83203     0.99971     1.00003     1.00008     1.00038     1.00074
 


               13          14          15          16          17
             1.00111     1.00648     1.01995     1.05248     1.25761
 


 NEWTON STEP 0.408 EXCEEDED TRUST RADIUS 0.187E-01
 LAMBDA ITERATION CONVERGED IN 4 CYCLES
 LAMBDA FOR LMQA STEP: 0.149E-01

  |TANGENTIAL STEP| =   0.018750  |PARALLEL STEP| =   0.000028


 STEP IN NORMAL COORDINATES

              1          2          3          4          5          6
          -0.001038  -0.001623   0.000598  -0.000950   0.000417   0.000147

              7          8          9         10         11         12
          -0.005641   0.008318  -0.001025   0.012224   0.004411   0.005824

             13         14         15         16         17         18
          -0.000659   0.001614   0.004101   0.001636  -0.004304   0.000694

 DISPLACEMENT STEP IN ANGSTROM

  NO.  ATOM        X             Y             Z

    1  C       -0.000315     -0.000487      0.000256
    2  C       -0.000146      0.000294     -0.000121
    3  H       -0.002170      0.003429     -0.000705
    4  H        0.004328     -0.000640      0.001097
    5  H       -0.003617      0.000767     -0.000916
    6  H        0.002818     -0.003453      0.000146
    7  H        0.002164      0.003248      0.000116
    8  H       -0.001931     -0.002684     -0.000205


 ACTIVE CARTESIAN DISPLACEMENT STEP

              1          2          3          4          5          6
          -0.001038  -0.001623   0.000598  -0.000950   0.000417   0.000147

              7          8          9         10         11         12
          -0.005641   0.008318  -0.001025   0.012224   0.004411   0.005824

             13         14         15         16         17         18
          -0.000659   0.001614   0.004101   0.001636  -0.004304   0.000694
 
 PREDICTED ENERGY CHANGE: -0.000002895
 
 INTERPOLATION DISTANCE: 6.2878269797


 COORDINATES OF OPTIMIZATION STEP 23 IN ANGSTROM

  NO.  ATOM        X              Y              Z        Z-ATOM   MASS   TYPE

    1  C         0.034048      -0.002987      -0.777183       6    12.011  QM
    2  C        -0.015080      -0.011970       0.776007       6    12.011  QM
    3  H        -0.826736      -0.506034      -1.239432       1     1.008  QM
    4  H         0.147714       1.020877      -1.167361       1     1.008  QM
    5  H        -0.002559       0.963803       1.298960       1     1.008  QM
    6  H        -0.841932      -0.585652       1.240941       1     1.008  QM
    7  H         1.032559      -0.565698       0.696938       1     1.008  QM
    8  H         1.055939      -0.651831      -1.123079       1     1.008  QM


 
 NEW SCF-ENERGY CALCULATED IN 9 CYCLES
 

 TOTAL ENERGY    =        -79.662613374

 ENERGY CHANGE =         -0.000003158
 ENERGY RATIO  =          1.090811874
 TRUST RADIUS  =          0.037500000
 
 BFGS DELTA*GAMMA: 0.788E-06
 
 BFGS DELTA*DE2*DELTA: 0.129E-05
 
 *** ENTERING OPTIMIZATION CYCLE: 24 ***
 

 PROJECTED CARTESIAN GRADIENTS IN A.U.

  NO.  ATOM        X             Y             Z

    1  C       -0.012559      0.007842      0.011385
    2  C       -0.020560      0.011778      0.003811
    3  H        0.006907     -0.005222      0.002220
    4  H        0.006029     -0.001760      0.002947
    5  H        0.000038     -0.002906      0.005118
    6  H       -0.000376      0.001303      0.003670
    7  H        0.043648     -0.022168     -0.054903
    8  H        0.058080     -0.036973     -0.011509


 ACTIVE CARTESIAN GRADIENTS

              1          2          3          4          5          6
          -0.021911   0.013551   0.014713  -0.048545   0.027970   0.019103

              7          8          9         10         11         12
          -0.011856   0.007868   0.012210  -0.022189   0.009781   0.018526

             13         14         15         16         17         18
          -0.036672   0.010491   0.024786  -0.044352   0.027964  -0.030022


 FULL LOCAL GRADIENT

              1          2          3          4          5          6
          -0.106706  -0.000010   0.000017   0.000060  -0.000090   0.000002

              7          8          9         10         11         12
          -0.000123   0.000116  -0.000046  -0.000044   0.000146   0.000194

             13         14         15         16         17         18
          -0.000166  -0.000399  -0.000062   0.000065   0.000112  -0.000028


 TANGENTIAL LOCAL GRADIENTS IN A.U.

              1          2          3          4          5          6
          -0.000010   0.000017   0.000060  -0.000090   0.000002  -0.000123

              7          8          9         10         11         12
           0.000116  -0.000046  -0.000044   0.000146   0.000194  -0.000166

             13         14         15         16         17
          -0.000399  -0.000062   0.000065   0.000112  -0.000028

 COSANG =         0.635371232
 
 *** CONVERGED BY GRADIENT AND ENERGY CRITERIA ***
 *** AFTER 33 ENERGY AND 33 GRADIENT EVALUATIONS ***
 
 
 RMSQ FORCE :   0.0001355  MAXIMUM :   0.0003000  CONVERGED :YES
 MAX FORCE  :   0.0003994  MAXIMUM :   0.0004500  CONVERGED :YES
 RMSQ FORCE6:   0.0002935  MAXIMUM6:   0.0003000  CONVERGED :YES
 MAX FORCE6 :   0.0005231  MAXIMUM6:   0.0004500  CONVERGED : NO
 RMSQ DR    :   0.0044194  MAXIMUM :   0.0012000  CONVERGED : NO
 MAX DR     :   0.0122240  MAXIMUM :   0.0018000  CONVERGED : NO
 
 
 *** THE GEOMETRY IS OPTIMIZED ***
 
 
 INTERPOLATION DISTANCE: 6.2878269797


 RELAXED PRODUCT COORDINATES OF SADDLE STEP 2 IN ANGSTROM

  NO.  ATOM        X              Y              Z        Z-ATOM   MASS   TYPE

    1  C         0.034048      -0.002987      -0.777183       6    12.011  QM
    2  C        -0.015080      -0.011970       0.776007       6    12.011  QM
    3  H        -0.826736      -0.506034      -1.239432       1     1.008  QM
    4  H         0.147714       1.020877      -1.167361       1     1.008  QM
    5  H        -0.002559       0.963803       1.298960       1     1.008  QM
    6  H        -0.841932      -0.585652       1.240941       1     1.008  QM
    7  H         1.032559      -0.565698       0.696938       1     1.008  QM
    8  H         1.055939      -0.651831      -1.123079       1     1.008  QM


 NUMBER OF CONSTRAINED OPTIMIZATION CYCLES: 23
 
 RELAXED PRODUCT ENERGY = -79.662613373702
 
 ANGLE BETWEEN SUCCESSIVE SADDLE GRADIENTS: 93.144
 
 RMSQ FORCE :   0.0235106  MAXIMUM :   0.0003000  CONVERGED :NO 
 MAX FORCE  :   0.0528811  MAXIMUM :   0.0004500  CONVERGED :NO 


 UNRELAXED COORDINATES OF SADDLE STEP 3 IN ANGSTROM

  NO.  ATOM        X              Y              Z        Z-ATOM   MASS   TYPE

    1  C         0.018396       0.008520      -0.757142       6    12.011  QM
    2  C        -0.040527       0.001408       0.774557       6    12.011  QM
    3  H        -0.799021      -0.524082      -1.235089       1     1.008  QM
    4  H         0.175856       1.009095      -1.160621       1     1.008  QM
    5  H         0.013381       0.959500       1.307131       1     1.008  QM
    6  H        -0.839921      -0.593952       1.245312       1     1.008  QM
    7  H         1.177425      -0.657493       0.523191       1     1.008  QM
    8  H         1.247912      -0.763867      -1.163782       1     1.008  QM


 UNRELAXED SCF-ENERGY CALCULATED IN 14 CYCLES
 
 UNRELAXED TOTAL SADDLE ENERGY = -79.582405758822
 
 
 
 
 ***************************************
 *** MOLECULAR GEOMETRY OPTIMIZATION ***
 ***************************************
 
 INTERPOLATION DISTANCE: 5.6607427372
 
 *** ACTIVE DEGREES OF FREEDOM: 18 ***
 
 *** ENTERING OPTIMIZATION CYCLE: 1 ***
 

 PROJECTED CARTESIAN GRADIENTS IN A.U.

  NO.  ATOM        X             Y             Z

    1  C       -0.020689      0.011856      0.016043
    2  C       -0.035304      0.021648      0.002657
    3  H        0.014649     -0.003014      0.006702
    4  H        0.007873     -0.008762      0.006518
    5  H        0.004590     -0.010761      0.002440
    6  H        0.007077     -0.000656      0.001930
    7  H        0.080164     -0.043605     -0.070858
    8  H        0.078936     -0.048860     -0.011283


 ACTIVE CARTESIAN GRADIENTS

              1          2          3          4          5          6
          -0.035354   0.019590   0.021201  -0.083478   0.049583   0.020855

              7          8          9         10         11         12
          -0.015848   0.019380   0.017955  -0.035733   0.010399   0.026196

             13         14         15         16         17         18
          -0.055285   0.013021   0.021221  -0.066290   0.022468  -0.041809


 FULL LOCAL GRADIENT

              1          2          3          4          5          6
          -0.156249  -0.000158  -0.000548  -0.006779   0.002440  -0.010592

              7          8          9         10         11         12
           0.004891   0.006935  -0.003821   0.003143  -0.001412  -0.002453

             13         14         15         16         17         18
           0.000992  -0.012190  -0.008896   0.005198  -0.018680   0.001202


 TANGENTIAL LOCAL GRADIENTS IN A.U.

              1          2          3          4          5          6
          -0.000158  -0.000548  -0.006779   0.002440  -0.010592   0.004891

              7          8          9         10         11         12
           0.006935  -0.003821   0.003143  -0.001412  -0.002453   0.000992

             13         14         15         16         17
          -0.012190  -0.008896   0.005198  -0.018680   0.001202
 
 RMSQ FORCE :   0.0071745  MAXIMUM :   0.0003000  CONVERGED : NO
 MAX FORCE  :   0.0186803  MAXIMUM :   0.0004500  CONVERGED : NO
 RMSQ FORCE6:   4.9928255  MAXIMUM6:   0.0003000  CONVERGED : NO
 MAX FORCE6 :   4.9813197  MAXIMUM6:   0.0004500  CONVERGED : NO
 


 HESSIAN EIGENVALUES


                1           2           3           4           5           6
             1.00000     1.00000     1.00000     1.00000     1.00000     1.00000
 


                7           8           9          10          11          12
             1.00000     1.00000     1.00000     1.00000     1.00000     1.00000
 


               13          14          15          16          17
             1.00000     1.00000     1.00000     1.00000     1.00000
 


 LAMBDA FOR LMQA STEP: 0.00

  |TANGENTIAL STEP| =   0.029581  |PARALLEL STEP| =   0.000077


 STEP IN NORMAL COORDINATES

              1          2          3          4          5          6
           0.000753  -0.000239   0.000205   0.013436  -0.008457   0.006832

              7          8          9         10         11         12
          -0.002751  -0.008211   0.001584   0.000571   0.000338  -0.000071

             13         14         15         16         17         18
           0.003749   0.010306   0.007099  -0.002093   0.017924  -0.001177

 DISPLACEMENT STEP IN ANGSTROM

  NO.  ATOM        X             Y             Z

    1  C        0.000233     -0.000079      0.000087
    2  C        0.003598     -0.002317      0.001766
    3  H       -0.002363     -0.002623     -0.001465
    4  H        0.000433      0.002565     -0.001165
    5  H       -0.001744      0.006601      0.001313
    6  H       -0.005619     -0.000254      0.001086
    7  H       -0.008487      0.002511     -0.003892
    8  H        0.004553     -0.000527     -0.002272


 ACTIVE CARTESIAN DISPLACEMENT STEP

              1          2          3          4          5          6
           0.000753  -0.000239   0.000205   0.013436  -0.008457   0.006832

              7          8          9         10         11         12
          -0.002751  -0.008211   0.001584   0.000571   0.000338  -0.000071

             13         14         15         16         17         18
           0.003749   0.010306   0.007099  -0.002093   0.017924  -0.001177
 
 PREDICTED ENERGY CHANGE: -0.000425448
 
 INTERPOLATION DISTANCE: 5.6607427372
 
 *** SCFTOL TIGHTEN TO 0.100E-06 ***
 
 *** CDFTOL TIGHTEN TO 0.750E-04 ***


 COORDINATES OF OPTIMIZATION STEP 1 IN ANGSTROM

  NO.  ATOM        X              Y              Z        Z-ATOM   MASS   TYPE

    1  C         0.018629       0.008441      -0.757055       6    12.011  QM
    2  C        -0.036929      -0.000909       0.776323       6    12.011  QM
    3  H        -0.801384      -0.526705      -1.236554       1     1.008  QM
    4  H         0.176289       1.011660      -1.161786       1     1.008  QM
    5  H         0.011637       0.966101       1.308444       1     1.008  QM
    6  H        -0.845540      -0.594206       1.246398       1     1.008  QM
    7  H         1.168938      -0.654982       0.519299       1     1.008  QM
    8  H         1.252465      -0.764394      -1.166054       1     1.008  QM


 
 NEW SCF-ENERGY CALCULATED IN 12 CYCLES
 

 TOTAL ENERGY    =        -79.583184119

 ENERGY CHANGE =         -0.000778360
 ENERGY RATIO  =          1.829508327
 TRUST RADIUS  =          0.200000000
 
 BFGS DELTA*GAMMA: 0.170E-03
 
 BFGS DELTA*DE2*DELTA: 0.875E-03
 
 *** ENTERING OPTIMIZATION CYCLE: 2 ***
 

 PROJECTED CARTESIAN GRADIENTS IN A.U.

  NO.  ATOM        X             Y             Z

    1  C       -0.019472      0.011415      0.016822
    2  C       -0.033606      0.020122      0.001681
    3  H        0.012077     -0.004121      0.005621
    4  H        0.007721     -0.006705      0.005647
    5  H        0.003856     -0.005957      0.004191
    6  H        0.003842     -0.001683      0.003117
    7  H        0.078504     -0.042637     -0.071450
    8  H        0.077226     -0.047764     -0.010998


 ACTIVE CARTESIAN GRADIENTS

              1          2          3          4          5          6
          -0.033270   0.018885   0.022216  -0.079294   0.046351   0.020231

              7          8          9         10         11         12
          -0.017054   0.016906   0.016881  -0.034517   0.011156   0.024877

             13         14         15         16         17         18
          -0.053950   0.017392   0.021844  -0.067656   0.023294  -0.042414


 FULL LOCAL GRADIENT

              1          2          3          4          5          6
          -0.153818   0.000248   0.001388  -0.005508   0.001363  -0.009375

              7          8          9         10         11         12
           0.002585   0.004821  -0.003777   0.002489  -0.000088  -0.002432

             13         14         15         16         17         18
          -0.000097  -0.006527  -0.007036   0.001842  -0.016546  -0.000157


 TANGENTIAL LOCAL GRADIENTS IN A.U.

              1          2          3          4          5          6
           0.000248   0.001388  -0.005508   0.001363  -0.009375   0.002585

              7          8          9         10         11         12
           0.004821  -0.003777   0.002489  -0.000088  -0.002432  -0.000097

             13         14         15         16         17
          -0.006527  -0.007036   0.001842  -0.016546  -0.000157

 COSANG =         0.973756081
 
 RMSQ FORCE :   0.0056760  MAXIMUM :   0.0003000  CONVERGED : NO
 MAX FORCE  :   0.0165456  MAXIMUM :   0.0004500  CONVERGED : NO
 RMSQ FORCE6:   4.4670592  MAXIMUM6:   0.0003000  CONVERGED : NO
 MAX FORCE6 :   4.4573373  MAXIMUM6:   0.0004500  CONVERGED : NO
 RMSQ DR    :   0.0069724  MAXIMUM :   0.0012000  CONVERGED : NO
 MAX DR     :   0.0179242  MAXIMUM :   0.0018000  CONVERGED : NO
 


 HESSIAN EIGENVALUES


                1           2           3           4           5           6
             0.15954     1.00000     1.00000     1.00000     1.00000     1.00000
 


                7           8           9          10          11          12
             1.00000     1.00000     1.00000     1.00000     1.00000     1.00000
 


               13          14          15          16          17
             1.00000     1.00000     1.00000     1.00000     1.21278
 


 LAMBDA FOR LMQA STEP: 0.00

  |TANGENTIAL STEP| =   0.146494  |PARALLEL STEP| =   0.001896


 STEP IN NORMAL COORDINATES

              1          2          3          4          5          6
          -0.004515   0.001203  -0.005080   0.063024  -0.036260   0.041306

              7          8          9         10         11         12
          -0.009152  -0.036206   0.013488  -0.000812  -0.002443   0.004305

             13         14         15         16         17         18
           0.018630   0.037317   0.035942  -0.000429   0.098945  -0.000154

 DISPLACEMENT STEP IN ANGSTROM

  NO.  ATOM        X             Y             Z

    1  C       -0.001398      0.000405     -0.002099
    2  C        0.017836     -0.010261      0.012648
    3  H       -0.007544     -0.012046     -0.005757
    4  H        0.002471      0.009783     -0.004580
    5  H       -0.008089      0.025719      0.003029
    6  H       -0.024019      0.001195      0.003188
    7  H       -0.047283      0.013523     -0.018636
    8  H        0.027722     -0.004149     -0.013656


 ACTIVE CARTESIAN DISPLACEMENT STEP

              1          2          3          4          5          6
          -0.004515   0.001203  -0.005080   0.063024  -0.036260   0.041306

              7          8          9         10         11         12
          -0.009152  -0.036206   0.013488  -0.000812  -0.002443   0.004305

             13         14         15         16         17         18
           0.018630   0.037317   0.035942  -0.000429   0.098945  -0.000154
 
 PREDICTED ENERGY CHANGE: -0.001437496
 
 INTERPOLATION DISTANCE: 5.6607427372


 COORDINATES OF OPTIMIZATION STEP 2 IN ANGSTROM

  NO.  ATOM        X              Y              Z        Z-ATOM   MASS   TYPE

    1  C         0.017231       0.008845      -0.759154       6    12.011  QM
    2  C        -0.019093      -0.011171       0.788970       6    12.011  QM
    3  H        -0.808928      -0.538750      -1.242312       1     1.008  QM
    4  H         0.178760       1.021443      -1.166367       1     1.008  QM
    5  H         0.003548       0.991820       1.311473       1     1.008  QM
    6  H        -0.869558      -0.593011       1.249586       1     1.008  QM
    7  H         1.121655      -0.641459       0.500663       1     1.008  QM
    8  H         1.280188      -0.768543      -1.179711       1     1.008  QM


 
 NEW SCF-ENERGY CALCULATED IN 13 CYCLES
 

 TOTAL ENERGY    =        -79.584743309

 ENERGY CHANGE =         -0.001559190
 ENERGY RATIO  =          1.084657096
 TRUST RADIUS  =          0.200000000
 
 BFGS DELTA*GAMMA: 0.322E-02
 
 BFGS DELTA*DE2*DELTA: 0.339E-02
 
 *** ENTERING OPTIMIZATION CYCLE: 3 ***
 

 PROJECTED CARTESIAN GRADIENTS IN A.U.

  NO.  ATOM        X             Y             Z

    1  C       -0.017812      0.010394      0.016503
    2  C       -0.024701      0.014492      0.002341
    3  H        0.004518     -0.007354      0.001491
    4  H        0.007928      0.000127      0.002646
    5  H       -0.000584      0.010226      0.009054
    6  H       -0.009336     -0.005149      0.006419
    7  H        0.068972     -0.037985     -0.073799
    8  H        0.075259     -0.045771     -0.010862


 ACTIVE CARTESIAN GRADIENTS

              1          2          3          4          5          6
          -0.030457   0.017208   0.021939  -0.060829   0.034947   0.022039

              7          8          9         10         11         12
          -0.021086   0.009394   0.014700  -0.031029   0.013861   0.021607

             13         14         15         16         17         18
          -0.048611   0.031965   0.025619  -0.071823   0.031189  -0.043351


 FULL LOCAL GRADIENT

              1          2          3          4          5          6
          -0.145547   0.000129   0.002530   0.002760  -0.001453  -0.000496

              7          8          9         10         11         12
          -0.005386  -0.001308  -0.001764  -0.000771   0.004535  -0.000889

             13         14         15         16         17         18
          -0.003216   0.012484   0.001338  -0.009371  -0.003277  -0.003499


 TANGENTIAL LOCAL GRADIENTS IN A.U.

              1          2          3          4          5          6
           0.000129   0.002530   0.002760  -0.001453  -0.000496  -0.005386

              7          8          9         10         11         12
          -0.001308  -0.001764  -0.000771   0.004535  -0.000889  -0.003216

             13         14         15         16         17
           0.012484   0.001338  -0.009371  -0.003277  -0.003499

 COSANG =        -0.172883056
 
 RMSQ FORCE :   0.0045437  MAXIMUM :   0.0003000  CONVERGED : NO
 MAX FORCE  :   0.0124840  MAXIMUM :   0.0004500  CONVERGED : NO
 RMSQ FORCE6:   3.8694640  MAXIMUM6:   0.0003000  CONVERGED : NO
 MAX FORCE6 :   3.8633147  MAXIMUM6:   0.0004500  CONVERGED : NO
 RMSQ DR    :   0.0345318  MAXIMUM :   0.0012000  CONVERGED : NO
 MAX DR     :   0.0989449  MAXIMUM :   0.0018000  CONVERGED : NO
 


 HESSIAN EIGENVALUES


                1           2           3           4           5           6
             0.13569     0.99992     1.00000     1.00000     1.00000     1.00000
 


                7           8           9          10          11          12
             1.00000     1.00000     1.00000     1.00000     1.00000     1.00000
 


               13          14          15          16          17
             1.00000     1.00000     1.00000     1.00584     1.32029
 


 LAMBDA FOR LMQA STEP: 0.00

  |TANGENTIAL STEP| =   0.021386  |PARALLEL STEP| =   0.000040


 STEP IN NORMAL COORDINATES

              1          2          3          4          5          6
           0.000044   0.000185  -0.000668  -0.010818   0.006559  -0.002353

              7          8          9         10         11         12
           0.003894   0.004615   0.000767  -0.000855  -0.002560   0.001382

             13         14         15         16         17         18
          -0.001604  -0.011757  -0.003524   0.005831  -0.007419   0.001675

 DISPLACEMENT STEP IN ANGSTROM

  NO.  ATOM        X             Y             Z

    1  C        0.000014      0.000056     -0.000275
    2  C       -0.002961      0.001788     -0.000352
    3  H        0.002556      0.001377      0.001642
    4  H       -0.000402     -0.002407      0.001280
    5  H        0.002054     -0.006560     -0.001582
    6  H        0.005269      0.001350     -0.001250
    7  H        0.002793     -0.000478      0.001932
    8  H       -0.002096      0.000351      0.000145


 ACTIVE CARTESIAN DISPLACEMENT STEP

              1          2          3          4          5          6
           0.000044   0.000185  -0.000668  -0.010818   0.006559  -0.002353

              7          8          9         10         11         12
           0.003894   0.004615   0.000767  -0.000855  -0.002560   0.001382

             13         14         15         16         17         18
          -0.001604  -0.011757  -0.003524   0.005831  -0.007419   0.001675
 
 PREDICTED ENERGY CHANGE: -0.000144446
 
 INTERPOLATION DISTANCE: 5.6607427372


 COORDINATES OF OPTIMIZATION STEP 3 IN ANGSTROM

  NO.  ATOM        X              Y              Z        Z-ATOM   MASS   TYPE

    1  C         0.017244       0.008901      -0.759430       6    12.011  QM
    2  C        -0.022054      -0.009382       0.788618       6    12.011  QM
    3  H        -0.806372      -0.537373      -1.240670       1     1.008  QM
    4  H         0.178358       1.019036      -1.165087       1     1.008  QM
    5  H         0.005601       0.985260       1.309891       1     1.008  QM
    6  H        -0.864289      -0.591661       1.248336       1     1.008  QM
    7  H         1.124448      -0.641937       0.502595       1     1.008  QM
    8  H         1.278092      -0.768192      -1.179565       1     1.008  QM


 
 NEW SCF-ENERGY CALCULATED IN 11 CYCLES
 

 TOTAL ENERGY    =        -79.584965934

 ENERGY CHANGE =         -0.000222624
 ENERGY RATIO  =          1.541224050
 TRUST RADIUS  =          0.200000000
 
 BFGS DELTA*GAMMA: 0.145E-03
 
 BFGS DELTA*DE2*DELTA: 0.301E-03
 
 *** ENTERING OPTIMIZATION CYCLE: 4 ***
 

 PROJECTED CARTESIAN GRADIENTS IN A.U.

  NO.  ATOM        X             Y             Z

    1  C       -0.018202      0.010564      0.014617
    2  C       -0.026531      0.015751      0.004653
    3  H        0.006377     -0.006435      0.002463
    4  H        0.007895     -0.001643      0.003433
    5  H        0.000230      0.005904      0.007434
    6  H       -0.005953     -0.003969      0.005190
    7  H        0.070238     -0.038653     -0.073741
    8  H        0.075633     -0.046044     -0.011299


 ACTIVE CARTESIAN GRADIENTS

              1          2          3          4          5          6
          -0.031137   0.017490   0.019490  -0.064681   0.037515   0.023669

              7          8          9         10         11         12
          -0.019959   0.011213   0.015622  -0.031754   0.012832   0.022754

             13         14         15         16         17         18
          -0.049783   0.027892   0.024748  -0.069960   0.030158  -0.043112


 FULL LOCAL GRADIENT

              1          2          3          4          5          6
          -0.147118   0.000047   0.000015   0.000123  -0.000441  -0.000075

              7          8          9         10         11         12
          -0.003387   0.000111  -0.001636  -0.000061   0.003013  -0.000727

             13         14         15         16         17         18
          -0.002455   0.007387  -0.000383  -0.005985  -0.004978  -0.002756


 TANGENTIAL LOCAL GRADIENTS IN A.U.

              1          2          3          4          5          6
           0.000047   0.000015   0.000123  -0.000441  -0.000075  -0.003387

              7          8          9         10         11         12
           0.000111  -0.001636  -0.000061   0.003013  -0.000727  -0.002455

             13         14         15         16         17
           0.007387  -0.000383  -0.005985  -0.004978  -0.002756

 COSANG =         0.941191569
 
 RMSQ FORCE :   0.0029992  MAXIMUM :   0.0003000  CONVERGED : NO
 MAX FORCE  :   0.0073871  MAXIMUM :   0.0004500  CONVERGED : NO
 RMSQ FORCE6:   3.1603816  MAXIMUM6:   0.0003000  CONVERGED : NO
 MAX FORCE6 :   3.1576131  MAXIMUM6:   0.0004500  CONVERGED : NO
 RMSQ DR    :   0.0050408  MAXIMUM :   0.0012000  CONVERGED : NO
 MAX DR     :   0.0117573  MAXIMUM :   0.0018000  CONVERGED : NO
 


 HESSIAN EIGENVALUES


                1           2           3           4           5           6
             0.20063     0.38848     1.00000     1.00000     1.00000     1.00000
 


                7           8           9          10          11          12
             1.00000     1.00000     1.00000     1.00000     1.00000     1.00000
 


               13          14          15          16          17
             1.00000     1.00000     1.00103     1.01678     1.09733
 


 LAMBDA FOR LMQA STEP: 0.00

  |TANGENTIAL STEP| =   0.033061  |PARALLEL STEP| =   0.000097


 STEP IN NORMAL COORDINATES

              1          2          3          4          5          6
          -0.002214   0.001452   0.001187  -0.006254   0.004316   0.005313

              7          8          9         10         11         12
           0.006743  -0.001096   0.006654  -0.003141  -0.007211   0.004713

             13         14         15         16         17         18
           0.002559  -0.016745   0.004095   0.014336   0.016562   0.006330

 DISPLACEMENT STEP IN ANGSTROM

  NO.  ATOM        X             Y             Z

    1  C       -0.000685      0.000461      0.000467
    2  C       -0.001450      0.001021      0.001366
    3  H        0.004062     -0.000951      0.002347
    4  H       -0.000205     -0.002711      0.001701
    5  H        0.002826     -0.007760     -0.002704
    6  H        0.005077      0.003795     -0.001735
    7  H       -0.009405      0.003372     -0.001401
    8  H        0.005014     -0.000861     -0.004537


 ACTIVE CARTESIAN DISPLACEMENT STEP

              1          2          3          4          5          6
          -0.002214   0.001452   0.001187  -0.006254   0.004316   0.005313

              7          8          9         10         11         12
           0.006743  -0.001096   0.006654  -0.003141  -0.007211   0.004713

             13         14         15         16         17         18
           0.002559  -0.016745   0.004095   0.014336   0.016562   0.006330
 
 PREDICTED ENERGY CHANGE: -0.000186964
 
 INTERPOLATION DISTANCE: 5.6607427372
 
 *** SCFTOL TIGHTEN TO 0.500E-07 ***
 
 *** CDFTOL TIGHTEN TO 0.250E-04 ***


 COORDINATES OF OPTIMIZATION STEP 4 IN ANGSTROM

  NO.  ATOM        X              Y              Z        Z-ATOM   MASS   TYPE

    1  C         0.016559       0.009363      -0.758963       6    12.011  QM
    2  C        -0.023504      -0.008362       0.789984       6    12.011  QM
    3  H        -0.802310      -0.538324      -1.238323       1     1.008  QM
    4  H         0.178154       1.016325      -1.163386       1     1.008  QM
    5  H         0.008427       0.977500       1.307188       1     1.008  QM
    6  H        -0.859212      -0.587866       1.246602       1     1.008  QM
    7  H         1.115043      -0.638565       0.501193       1     1.008  QM
    8  H         1.283106      -0.769053      -1.184102       1     1.008  QM


 
 NEW SCF-ENERGY CALCULATED IN 13 CYCLES
 

 TOTAL ENERGY    =        -79.585252328

 ENERGY CHANGE =         -0.000286394
 ENERGY RATIO  =          1.531812433
 TRUST RADIUS  =          0.200000000
 
 BFGS DELTA*GAMMA: 0.207E-03
 
 BFGS DELTA*DE2*DELTA: 0.403E-03
 
 *** ENTERING OPTIMIZATION CYCLE: 5 ***
 

 PROJECTED CARTESIAN GRADIENTS IN A.U.

  NO.  ATOM        X             Y             Z

    1  C       -0.018330      0.010436      0.011818
    2  C       -0.027671      0.016870      0.008610
    3  H        0.008177     -0.005318      0.003309
    4  H        0.007795     -0.003487      0.004227
    5  H        0.000460      0.000675      0.005056
    6  H       -0.002306     -0.002110      0.003363
    7  H        0.069401     -0.038342     -0.074239
    8  H        0.075268     -0.045678     -0.012232


 ACTIVE CARTESIAN GRADIENTS

              1          2          3          4          5          6
          -0.031367   0.017260   0.015876  -0.067018   0.039641   0.027128

              7          8          9         10         11         12
          -0.018435   0.012868   0.017021  -0.031993   0.011225   0.024255

             13         14         15         16         17         18
          -0.050564   0.022522   0.023821  -0.066424   0.030345  -0.042692


 FULL LOCAL GRADIENT

              1          2          3          4          5          6
          -0.146930  -0.000262  -0.003205  -0.002541   0.000993   0.002813

              7          8          9         10         11         12
          -0.001163   0.001402  -0.000622   0.000637   0.000929   0.000195

             13         14         15         16         17         18
          -0.001781   0.001115  -0.001623  -0.001666  -0.004332  -0.002203


 TANGENTIAL LOCAL GRADIENTS IN A.U.

              1          2          3          4          5          6
          -0.000262  -0.003205  -0.002541   0.000993   0.002813  -0.001163

              7          8          9         10         11         12
           0.001402  -0.000622   0.000637   0.000929   0.000195  -0.001781

             13         14         15         16         17
           0.001115  -0.001623  -0.001666  -0.004332  -0.002203

 COSANG =         0.580973303
 
 RMSQ FORCE :   0.0019426  MAXIMUM :   0.0003000  CONVERGED : NO
 MAX FORCE  :   0.0043318  MAXIMUM :   0.0004500  CONVERGED : NO
 RMSQ FORCE6:   2.2352014  MAXIMUM6:   0.0003000  CONVERGED : NO
 MAX FORCE6 :   2.2341500  MAXIMUM6:   0.0004500  CONVERGED : NO
 RMSQ DR    :   0.0077925  MAXIMUM :   0.0012000  CONVERGED : NO
 MAX DR     :   0.0167452  MAXIMUM :   0.0018000  CONVERGED : NO
 


 HESSIAN EIGENVALUES


                1           2           3           4           5           6
             0.10646     0.31026     0.99999     1.00000     1.00000     1.00000
 


                7           8           9          10          11          12
             1.00000     1.00000     1.00000     1.00000     1.00000     1.00000
 


               13          14          15          16          17
             1.00000     1.00067     1.00235     1.02187     1.31929
 


 LAMBDA FOR LMQA STEP: 0.00

  |TANGENTIAL STEP| =   0.050987  |PARALLEL STEP| =   0.000230


 STEP IN NORMAL COORDINATES

              1          2          3          4          5          6
          -0.004746   0.003220   0.006519  -0.000215   0.000333   0.007346

              7          8          9         10         11         12
           0.007341  -0.007207   0.009983  -0.005281  -0.009244   0.005684

             13         14         15         16         17         18
           0.006930  -0.014835   0.011027   0.017664   0.036100   0.010682

 DISPLACEMENT STEP IN ANGSTROM

  NO.  ATOM        X             Y             Z

    1  C       -0.001468      0.001021      0.002628
    2  C        0.000490     -0.000265      0.000376
    3  H        0.004418     -0.003463      0.002529
    4  H        0.000010     -0.001983      0.001598
    5  H        0.003489     -0.005801     -0.002209
    6  H        0.002968      0.004638     -0.001009
    7  H       -0.018708      0.006134     -0.003422
    8  H        0.011197     -0.002136     -0.007858


 ACTIVE CARTESIAN DISPLACEMENT STEP

              1          2          3          4          5          6
          -0.004746   0.003220   0.006519  -0.000215   0.000333   0.007346

              7          8          9         10         11         12
           0.007341  -0.007207   0.009983  -0.005281  -0.009244   0.005684

             13         14         15         16         17         18
           0.006930  -0.014835   0.011027   0.017664   0.036100   0.010682
 
 PREDICTED ENERGY CHANGE: -0.000121428
 
 INTERPOLATION DISTANCE: 5.6607427372
 
 *** SCFTOL TIGHTEN TO 0.250E-07 ***
 
 *** CDFTOL TIGHTEN TO 0.100E-04 ***


 COORDINATES OF OPTIMIZATION STEP 5 IN ANGSTROM

  NO.  ATOM        X              Y              Z        Z-ATOM   MASS   TYPE

    1  C         0.015092       0.010384      -0.756335       6    12.011  QM
    2  C        -0.023013      -0.008627       0.790361       6    12.011  QM
    3  H        -0.797892      -0.541787      -1.235794       1     1.008  QM
    4  H         0.178163       1.014343      -1.161788       1     1.008  QM
    5  H         0.011916       0.971699       1.304978       1     1.008  QM
    6  H        -0.856244      -0.583228       1.245593       1     1.008  QM
    7  H         1.096335      -0.632431       0.497771       1     1.008  QM
    8  H         1.294303      -0.771189      -1.191960       1     1.008  QM


 
 NEW SCF-ENERGY CALCULATED IN 15 CYCLES
 

 TOTAL ENERGY    =        -79.585432523

 ENERGY CHANGE =         -0.000180195
 ENERGY RATIO  =          1.483969043
 TRUST RADIUS  =          0.200000000
 
 BFGS DELTA*GAMMA: 0.195E-03
 
 BFGS DELTA*DE2*DELTA: 0.309E-03
 
 *** ENTERING OPTIMIZATION CYCLE: 6 ***
 

 PROJECTED CARTESIAN GRADIENTS IN A.U.

  NO.  ATOM        X             Y             Z

    1  C       -0.018176      0.010143      0.011263
    2  C       -0.027410      0.017110      0.010225
    3  H        0.009014     -0.004615      0.003656
    4  H        0.007678     -0.004570      0.004659
    5  H        0.000053     -0.002603      0.003390
    6  H       -0.000179     -0.000493      0.002108
    7  H        0.066407     -0.036878     -0.074778
    8  H        0.074391     -0.044920     -0.013212


 ACTIVE CARTESIAN GRADIENTS

              1          2          3          4          5          6
          -0.031085   0.016737   0.015184  -0.066427   0.039935   0.029269

              7          8          9         10         11         12
          -0.017241   0.013489   0.018070  -0.031535   0.009752   0.025263

             13         14         15         16         17         18
          -0.050365   0.018685   0.023557  -0.062705   0.032063  -0.041978


 FULL LOCAL GRADIENT

              1          2          3          4          5          6
          -0.144776  -0.000568  -0.003503  -0.002705   0.001615   0.005209

              7          8          9         10         11         12
           0.000209   0.001858   0.000686   0.000978  -0.000773   0.001358

             13         14         15         16         17         18
          -0.001397  -0.003021  -0.001426   0.001619  -0.001112  -0.001796


 TANGENTIAL LOCAL GRADIENTS IN A.U.

              1          2          3          4          5          6
          -0.000568  -0.003503  -0.002705   0.001615   0.005209   0.000209

              7          8          9         10         11         12
           0.001858   0.000686   0.000978  -0.000773   0.001358  -0.001397

             13         14         15         16         17
          -0.003021  -0.001426   0.001619  -0.001112  -0.001796

 COSANG =         0.626877752
 
 RMSQ FORCE :   0.0021311  MAXIMUM :   0.0003000  CONVERGED : NO
 MAX FORCE  :   0.0052087  MAXIMUM :   0.0004500  CONVERGED : NO
 RMSQ FORCE6:   0.0029871  MAXIMUM6:   0.0003000  CONVERGED : NO
 MAX FORCE6 :   0.0085843  MAXIMUM6:   0.0004500  CONVERGED : NO
 RMSQ DR    :   0.0120178  MAXIMUM :   0.0012000  CONVERGED : NO
 MAX DR     :   0.0360999  MAXIMUM :   0.0018000  CONVERGED : NO
 


 HESSIAN EIGENVALUES


                1           2           3           4           5           6
             0.06347     0.31860     0.99980     1.00000     1.00000     1.00000
 


                7           8           9          10          11          12
             1.00000     1.00000     1.00000     1.00000     1.00000     1.00000
 


               13          14          15          16          17
             1.00008     1.00097     1.00864     1.03426     1.31711
 


 LAMBDA FOR LMQA STEP: 0.00

  |TANGENTIAL STEP| =   0.014010  |PARALLEL STEP| =   0.000017


 STEP IN NORMAL COORDINATES

              1          2          3          4          5          6
          -0.001944   0.001764   0.005066  -0.000080  -0.000708  -0.002697

              7          8          9         10         11         12
           0.001546  -0.003283   0.001595  -0.002030  -0.001423  -0.000049

             13         14         15         16         17         18
           0.003186  -0.000834   0.003573   0.002608   0.009245   0.004268

 DISPLACEMENT STEP IN ANGSTROM

  NO.  ATOM        X             Y             Z

    1  C       -0.000601      0.000554      0.002053
    2  C        0.000199     -0.000376     -0.002243
    3  H        0.001065     -0.001609      0.000755
    4  H       -0.000041      0.000046      0.000294
    5  H        0.001757     -0.000141      0.000633
    6  H       -0.000162      0.000452      0.000664
    7  H       -0.004416      0.001486      0.000226
    8  H        0.003186     -0.000850     -0.001918


 ACTIVE CARTESIAN DISPLACEMENT STEP

              1          2          3          4          5          6
          -0.001944   0.001764   0.005066  -0.000080  -0.000708  -0.002697

              7          8          9         10         11         12
           0.001546  -0.003283   0.001595  -0.002030  -0.001423  -0.000049

             13         14         15         16         17         18
           0.003186  -0.000834   0.003573   0.002608   0.009245   0.004268
 
 PREDICTED ENERGY CHANGE: -0.000031953
 
 INTERPOLATION DISTANCE: 5.6607427372


 COORDINATES OF OPTIMIZATION STEP 6 IN ANGSTROM

  NO.  ATOM        X              Y              Z        Z-ATOM   MASS   TYPE

    1  C         0.014490       0.010938      -0.754281       6    12.011  QM
    2  C        -0.022814      -0.009003       0.788118       6    12.011  QM
    3  H        -0.796827      -0.543396      -1.235039       1     1.008  QM
    4  H         0.178123       1.014389      -1.161494       1     1.008  QM
    5  H         0.013673       0.971558       1.305611       1     1.008  QM
    6  H        -0.856406      -0.582776       1.246257       1     1.008  QM
    7  H         1.091919      -0.630945       0.497997       1     1.008  QM
    8  H         1.297489      -0.772038      -1.193878       1     1.008  QM


 
 NEW SCF-ENERGY CALCULATED IN 14 CYCLES
 

 TOTAL ENERGY    =        -79.585485958

 ENERGY CHANGE =         -0.000053436
 ENERGY RATIO  =          1.672300359
 TRUST RADIUS  =          0.200000000
 
 BFGS DELTA*GAMMA: 0.264E-04
 
 BFGS DELTA*DE2*DELTA: 0.689E-04
 
 *** ENTERING OPTIMIZATION CYCLE: 7 ***
 

 PROJECTED CARTESIAN GRADIENTS IN A.U.

  NO.  ATOM        X             Y             Z

    1  C       -0.018004      0.010069      0.013506
    2  C       -0.026951      0.016706      0.007676
    3  H        0.008730     -0.004789      0.003606
    4  H        0.007665     -0.004363      0.004588
    5  H       -0.000041     -0.001683      0.003922
    6  H       -0.000697     -0.000596      0.002571
    7  H        0.065546     -0.036307     -0.074575
    8  H        0.073981     -0.044691     -0.013233


 ACTIVE CARTESIAN GRADIENTS

              1          2          3          4          5          6
          -0.030762   0.016599   0.018092  -0.065392   0.039057   0.027488

              7          8          9         10         11         12
          -0.017219   0.013059   0.017835  -0.031133   0.009697   0.024973

             13         14         15         16         17         18
          -0.049852   0.019405   0.023880  -0.062572   0.032644  -0.041706


 FULL LOCAL GRADIENT

              1          2          3          4          5          6
          -0.143867  -0.000516  -0.000702  -0.001141   0.000920   0.003590

              7          8          9         10         11         12
           0.000066   0.001481   0.000700   0.000939  -0.000739   0.001351

             13         14         15         16         17         18
          -0.001382  -0.002081  -0.000767   0.001272  -0.000066  -0.001663


 TANGENTIAL LOCAL GRADIENTS IN A.U.

              1          2          3          4          5          6
          -0.000516  -0.000702  -0.001141   0.000920   0.003590   0.000066

              7          8          9         10         11         12
           0.001481   0.000700   0.000939  -0.000739   0.001351  -0.001382

             13         14         15         16         17
          -0.002081  -0.000767   0.001272  -0.000066  -0.001663

 COSANG =         0.932245490
 
 RMSQ FORCE :   0.0013923  MAXIMUM :   0.0003000  CONVERGED : NO
 MAX FORCE  :   0.0035900  MAXIMUM :   0.0004500  CONVERGED : NO
 RMSQ FORCE6:   0.0025184  MAXIMUM6:   0.0003000  CONVERGED : NO
 MAX FORCE6 :   0.0072737  MAXIMUM6:   0.0004500  CONVERGED : NO
 RMSQ DR    :   0.0033023  MAXIMUM :   0.0012000  CONVERGED : NO
 MAX DR     :   0.0092447  MAXIMUM :   0.0018000  CONVERGED : NO
 


 HESSIAN EIGENVALUES


                1           2           3           4           5           6
             0.05443     0.29613     0.49996     0.99999     1.00000     1.00000
 


                7           8           9          10          11          12
             1.00000     1.00000     1.00000     1.00000     1.00000     1.00003
 


               13          14          15          16          17
             1.00017     1.00074     1.00281     1.01869     1.28735
 


 LAMBDA FOR LMQA STEP: 0.00

  |TANGENTIAL STEP| =   0.017291  |PARALLEL STEP| =   0.000026


 STEP IN NORMAL COORDINATES

              1          2          3          4          5          6
          -0.003215   0.003356   0.005216  -0.002325  -0.000219  -0.007686

              7          8          9         10         11         12
           0.001545  -0.004742   0.000282  -0.003657  -0.000091  -0.002190

             13         14         15         16         17         18
           0.005246   0.001284   0.003684   0.000619   0.007320   0.006769

 DISPLACEMENT STEP IN ANGSTROM

  NO.  ATOM        X             Y             Z

    1  C       -0.000996      0.001052      0.002095
    2  C       -0.000261     -0.000422     -0.003791
    3  H        0.001422     -0.002555      0.001128
    4  H       -0.000216      0.000604      0.000279
    5  H        0.003576      0.000461      0.001992
    6  H       -0.000664     -0.000515      0.001623
    7  H       -0.003072      0.001087      0.002491
    8  H        0.003293     -0.001255     -0.001661


 ACTIVE CARTESIAN DISPLACEMENT STEP

              1          2          3          4          5          6
          -0.003215   0.003356   0.005216  -0.002325  -0.000219  -0.007686

              7          8          9         10         11         12
           0.001545  -0.004742   0.000282  -0.003657  -0.000091  -0.002190

             13         14         15         16         17         18
           0.005246   0.001284   0.003684   0.000619   0.007320   0.006769
 
 PREDICTED ENERGY CHANGE: -0.000035505
 
 INTERPOLATION DISTANCE: 5.6607427372


 COORDINATES OF OPTIMIZATION STEP 7 IN ANGSTROM

  NO.  ATOM        X              Y              Z        Z-ATOM   MASS   TYPE

    1  C         0.013495       0.011990      -0.752186       6    12.011  QM
    2  C        -0.023076      -0.009425       0.784327       6    12.011  QM
    3  H        -0.795406      -0.545951      -1.233911       1     1.008  QM
    4  H         0.177907       1.014993      -1.161214       1     1.008  QM
    5  H         0.017248       0.972019       1.307603       1     1.008  QM
    6  H        -0.857070      -0.583291       1.247880       1     1.008  QM
    7  H         1.088847      -0.629858       0.500488       1     1.008  QM
    8  H         1.300782      -0.773293      -1.195539       1     1.008  QM


 
 NEW SCF-ENERGY CALCULATED IN 14 CYCLES
 

 TOTAL ENERGY    =        -79.585531000

 ENERGY CHANGE =         -0.000045041
 ENERGY RATIO  =          1.268577143
 TRUST RADIUS  =          0.200000000
 
 BFGS DELTA*GAMMA: 0.608E-04
 
 BFGS DELTA*DE2*DELTA: 0.785E-04
 
 *** ENTERING OPTIMIZATION CYCLE: 8 ***
 

 PROJECTED CARTESIAN GRADIENTS IN A.U.

  NO.  ATOM        X             Y             Z

    1  C       -0.017912      0.010115      0.016690
    2  C       -0.026459      0.016081      0.003492
    3  H        0.008478     -0.005140      0.003757
    4  H        0.007742     -0.004091      0.004620
    5  H        0.000115      0.000305      0.005169
    6  H       -0.001791     -0.001168      0.003657
    7  H        0.065057     -0.035768     -0.073871
    8  H        0.073569     -0.044567     -0.013001


 ACTIVE CARTESIAN GRADIENTS

              1          2          3          4          5          6
          -0.030573   0.016660   0.022228  -0.064330   0.037803   0.023987

              7          8          9         10         11         12
          -0.017200   0.012458   0.017339  -0.030615   0.009766   0.024414

             13         14         15         16         17         18
          -0.049006   0.021277   0.024408  -0.063136   0.033066  -0.041296


 FULL LOCAL GRADIENT

              1          2          3          4          5          6
          -0.142991  -0.000337   0.003065   0.001090  -0.000299   0.000132

              7          8          9         10         11         12
          -0.000133   0.000935   0.000477   0.000864  -0.000512   0.001104

             13         14         15         16         17         18
          -0.001189   0.000139   0.000152   0.000153   0.000740  -0.001313


 TANGENTIAL LOCAL GRADIENTS IN A.U.

              1          2          3          4          5          6
          -0.000337   0.003065   0.001090  -0.000299   0.000132  -0.000133

              7          8          9         10         11         12
           0.000935   0.000477   0.000864  -0.000512   0.001104  -0.001189

             13         14         15         16         17
           0.000139   0.000152   0.000153   0.000740  -0.001313

 COSANG =         0.203276545
 
 RMSQ FORCE :   0.0010261  MAXIMUM :   0.0003000  CONVERGED : NO
 MAX FORCE  :   0.0030647  MAXIMUM :   0.0004500  CONVERGED : NO
 RMSQ FORCE6:   0.0019216  MAXIMUM6:   0.0003000  CONVERGED : NO
 MAX FORCE6 :   0.0047725  MAXIMUM6:   0.0004500  CONVERGED : NO
 RMSQ DR    :   0.0040756  MAXIMUM :   0.0012000  CONVERGED : NO
 MAX DR     :   0.0076863  MAXIMUM :   0.0018000  CONVERGED : NO
 


 HESSIAN EIGENVALUES


                1           2           3           4           5           6
             0.05052     0.24600     0.39058     0.99996     1.00000     1.00000
 


                7           8           9          10          11          12
             1.00000     1.00000     1.00000     1.00000     1.00001     1.00004
 


               13          14          15          16          17
             1.00059     1.00220     1.00349     1.02083     1.63989
 


 LAMBDA FOR LMQA STEP: 0.00

  |TANGENTIAL STEP| =   0.006904  |PARALLEL STEP| =   0.000004


 STEP IN NORMAL COORDINATES

              1          2          3          4          5          6
          -0.001084   0.001426  -0.001321  -0.002200   0.000788  -0.003166

              7          8          9         10         11         12
          -0.000042  -0.001506  -0.001125  -0.001735   0.001298  -0.001972

             13         14         15         16         17         18
           0.001786   0.001089   0.000028  -0.001499  -0.001837   0.002261

 DISPLACEMENT STEP IN ANGSTROM

  NO.  ATOM        X             Y             Z

    1  C       -0.000336      0.000445     -0.000559
    2  C       -0.000468      0.000047     -0.000586
    3  H        0.000325     -0.000956      0.000218
    4  H       -0.000201      0.000582     -0.000118
    5  H        0.001687      0.000109      0.001042
    6  H       -0.000328     -0.000709      0.000636
    7  H        0.001186     -0.000350      0.002009
    8  H        0.000107     -0.000375      0.000165


 ACTIVE CARTESIAN DISPLACEMENT STEP

              1          2          3          4          5          6
          -0.001084   0.001426  -0.001321  -0.002200   0.000788  -0.003166

              7          8          9         10         11         12
          -0.000042  -0.001506  -0.001125  -0.001735   0.001298  -0.001972

             13         14         15         16         17         18
           0.001786   0.001089   0.000028  -0.001499  -0.001837   0.002261
 
 PREDICTED ENERGY CHANGE: -0.000009762
 
 INTERPOLATION DISTANCE: 5.6607427372


 COORDINATES OF OPTIMIZATION STEP 8 IN ANGSTROM

  NO.  ATOM        X              Y              Z        Z-ATOM   MASS   TYPE

    1  C         0.013159       0.012435      -0.752745       6    12.011  QM
    2  C        -0.023544      -0.009378       0.783741       6    12.011  QM
    3  H        -0.795081      -0.546907      -1.233692       1     1.008  QM
    4  H         0.177706       1.015575      -1.161332       1     1.008  QM
    5  H         0.018935       0.972128       1.308645       1     1.008  QM
    6  H        -0.857399      -0.584000       1.248516       1     1.008  QM
    7  H         1.090033      -0.630208       0.502497       1     1.008  QM
    8  H         1.300889      -0.773667      -1.195374       1     1.008  QM


 
 NEW SCF-ENERGY CALCULATED IN 12 CYCLES
 

 TOTAL ENERGY    =        -79.585548103

 ENERGY CHANGE =         -0.000017103
 ENERGY RATIO  =          1.751970607
 TRUST RADIUS  =          0.200000000
 
 BFGS DELTA*GAMMA: 0.621E-05
 
 BFGS DELTA*DE2*DELTA: 0.207E-04
 
 *** ENTERING OPTIMIZATION CYCLE: 9 ***
 

 PROJECTED CARTESIAN GRADIENTS IN A.U.

  NO.  ATOM        X             Y             Z

    1  C       -0.018005      0.010226      0.016598
    2  C       -0.026564      0.016027      0.003129
    3  H        0.008591     -0.005262      0.003952
    4  H        0.007842     -0.004093      0.004750
    5  H        0.000372      0.000759      0.005529
    6  H       -0.002024     -0.001487      0.003991
    7  H        0.065472     -0.035864     -0.073491
    8  H        0.073600     -0.044678     -0.012828


 ACTIVE CARTESIAN GRADIENTS

              1          2          3          4          5          6
          -0.030734   0.016849   0.022122  -0.064591   0.037768   0.023254

              7          8          9         10         11         12
          -0.017185   0.012401   0.017230  -0.030595   0.009858   0.024312

             13         14         15         16         17         18
          -0.048799   0.021849   0.024466  -0.063562   0.032831  -0.041193


 FULL LOCAL GRADIENT

              1          2          3          4          5          6
          -0.143122  -0.000233   0.002811   0.001075  -0.000475  -0.000736

              7          8          9         10         11         12
          -0.000103   0.000831   0.000329   0.000857  -0.000393   0.000942

             13         14         15         16         17         18
          -0.000949   0.000743   0.000204  -0.000235   0.000407  -0.001108


 TANGENTIAL LOCAL GRADIENTS IN A.U.

              1          2          3          4          5          6
          -0.000233   0.002811   0.001075  -0.000475  -0.000736  -0.000103

              7          8          9         10         11         12
           0.000831   0.000329   0.000857  -0.000393   0.000942  -0.000949

             13         14         15         16         17
           0.000743   0.000204  -0.000235   0.000407  -0.001108

 COSANG =         0.952767075
 
 RMSQ FORCE :   0.0009520  MAXIMUM :   0.0003000  CONVERGED : NO
 MAX FORCE  :   0.0028109  MAXIMUM :   0.0004500  CONVERGED : NO
 RMSQ FORCE6:   0.0011630  MAXIMUM6:   0.0003000  CONVERGED : NO
 MAX FORCE6 :   0.0024362  MAXIMUM6:   0.0004500  CONVERGED : NO
 RMSQ DR    :   0.0016274  MAXIMUM :   0.0012000  CONVERGED : NO
 MAX DR     :   0.0031658  MAXIMUM :   0.0018000  CONVERGED : NO
 


 HESSIAN EIGENVALUES


                1           2           3           4           5           6
             0.04774     0.12548     0.34497     0.98671     1.00000     1.00000
 


                7           8           9          10          11          12
             1.00000     1.00000     1.00000     1.00000     1.00004     1.00005
 


               13          14          15          16          17
             1.00069     1.00143     1.01168     1.04944     1.12965
 


 LAMBDA FOR LMQA STEP: 0.00

  |TANGENTIAL STEP| =   0.025914  |PARALLEL STEP| =   0.000059


 STEP IN NORMAL COORDINATES

              1          2          3          4          5          6
          -0.005486   0.006285  -0.004436  -0.007471   0.002996  -0.007109

              7          8          9         10         11         12
           0.001396  -0.008687  -0.001165  -0.009008   0.002566  -0.006031

             13         14         15         16         17         18
           0.008753  -0.000474   0.003720  -0.000307   0.005082   0.012144

 DISPLACEMENT STEP IN ANGSTROM

  NO.  ATOM        X             Y             Z

    1  C       -0.001701      0.001967     -0.001899
    2  C       -0.001373      0.000074     -0.000923
    3  H        0.002231     -0.004984      0.001119
    4  H       -0.000908      0.002049     -0.000392
    5  H        0.007312     -0.001382      0.003063
    6  H       -0.000667     -0.001069      0.001783
    7  H       -0.001709      0.000493      0.006193
    8  H        0.004352     -0.002153     -0.002022


 ACTIVE CARTESIAN DISPLACEMENT STEP

              1          2          3          4          5          6
          -0.005486   0.006285  -0.004436  -0.007471   0.002996  -0.007109

              7          8          9         10         11         12
           0.001396  -0.008687  -0.001165  -0.009008   0.002566  -0.006031

             13         14         15         16         17         18
           0.008753  -0.000474   0.003720  -0.000307   0.005082   0.012144
 
 PREDICTED ENERGY CHANGE: -0.000021371
 
 INTERPOLATION DISTANCE: 5.6607427372


 COORDINATES OF OPTIMIZATION STEP 9 IN ANGSTROM

  NO.  ATOM        X              Y              Z        Z-ATOM   MASS   TYPE

    1  C         0.011458       0.014402      -0.754644       6    12.011  QM
    2  C        -0.024917      -0.009304       0.782818       6    12.011  QM
    3  H        -0.792850      -0.551891      -1.232574       1     1.008  QM
    4  H         0.176798       1.017623      -1.161724       1     1.008  QM
    5  H         0.026247       0.970746       1.311708       1     1.008  QM
    6  H        -0.858066      -0.585069       1.250299       1     1.008  QM
    7  H         1.088325      -0.629715       0.508690       1     1.008  QM
    8  H         1.305241      -0.775820      -1.197396       1     1.008  QM


 
 NEW SCF-ENERGY CALCULATED IN 15 CYCLES
 

 TOTAL ENERGY    =        -79.585580088

 ENERGY CHANGE =         -0.000031986
 ENERGY RATIO  =          1.496714564
 TRUST RADIUS  =          0.200000000
 
 BFGS DELTA*GAMMA: 0.386E-04
 
 BFGS DELTA*DE2*DELTA: 0.597E-04
 
 *** ENTERING OPTIMIZATION CYCLE: 10 ***
 

 PROJECTED CARTESIAN GRADIENTS IN A.U.

  NO.  ATOM        X             Y             Z

    1  C       -0.018198      0.010477      0.015441
    2  C       -0.026773      0.015930      0.003181
    3  H        0.009013     -0.005602      0.004570
    4  H        0.008165     -0.004174      0.005232
    5  H        0.001103      0.001233      0.006138
    6  H       -0.002261     -0.002127      0.004661
    7  H        0.065828     -0.035663     -0.072285
    8  H        0.073395     -0.044822     -0.012599


 ACTIVE CARTESIAN GRADIENTS

              1          2          3          4          5          6
          -0.031085   0.017278   0.020680  -0.065112   0.037750   0.022011

              7          8          9         10         11         12
          -0.016958   0.012184   0.017150  -0.030385   0.009925   0.024238

             13         14         15         16         17         18
          -0.047896   0.022561   0.024584  -0.063827   0.032551  -0.040497


 FULL LOCAL GRADIENT

              1          2          3          4          5          6
          -0.142654   0.000042   0.001101   0.000610  -0.000668  -0.002242

              7          8          9         10         11         12
           0.000174   0.000393   0.000223   0.000835  -0.000262   0.000724

             13         14         15         16         17         18
           0.000043   0.001528   0.000491  -0.000635   0.000298  -0.000201


 TANGENTIAL LOCAL GRADIENTS IN A.U.

              1          2          3          4          5          6
           0.000042   0.001101   0.000610  -0.000668  -0.002242   0.000174

              7          8          9         10         11         12
           0.000393   0.000223   0.000835  -0.000262   0.000724   0.000043

             13         14         15         16         17
           0.001528   0.000491  -0.000635   0.000298  -0.000201

 COSANG =         0.691296190
 
 RMSQ FORCE :   0.0008295  MAXIMUM :   0.0003000  CONVERGED : NO
 MAX FORCE  :   0.0022424  MAXIMUM :   0.0004500  CONVERGED : NO
 RMSQ FORCE6:   0.0008128  MAXIMUM6:   0.0003000  CONVERGED : NO
 MAX FORCE6 :   0.0017877  MAXIMUM6:   0.0004500  CONVERGED : NO
 RMSQ DR    :   0.0061080  MAXIMUM :   0.0012000  CONVERGED : NO
 MAX DR     :   0.0121444  MAXIMUM :   0.0018000  CONVERGED : NO
 


 HESSIAN EIGENVALUES


                1           2           3           4           5           6
             0.03310     0.12919     0.33797     0.92294     0.99999     1.00000
 


                7           8           9          10          11          12
             1.00000     1.00000     1.00000     1.00001     1.00004     1.00029
 


               13          14          15          16          17
             1.00080     1.00188     1.00910     1.04354     1.11796
 


 LAMBDA FOR LMQA STEP: 0.00

  |TANGENTIAL STEP| =   0.004741  |PARALLEL STEP| =   0.000002


 STEP IN NORMAL COORDINATES

              1          2          3          4          5          6
          -0.000392   0.000556  -0.002384  -0.000683   0.000820   0.001709

              7          8          9         10         11         12
          -0.000383  -0.001312  -0.000532  -0.001991   0.000933  -0.001436

             13         14         15         16         17         18
           0.000460  -0.001096  -0.000177  -0.000058  -0.000555   0.001212

 DISPLACEMENT STEP IN ANGSTROM

  NO.  ATOM        X             Y             Z

    1  C       -0.000121      0.000173     -0.000984
    2  C       -0.000134      0.000148      0.001179
    3  H       -0.000006     -0.000722     -0.000438
    4  H       -0.000392      0.000612     -0.000603
    5  H        0.000776     -0.000771      0.000065
    6  H       -0.000072      0.000200     -0.000334
    7  H        0.000232     -0.000268      0.000774
    8  H        0.000345     -0.000159     -0.000139


 ACTIVE CARTESIAN DISPLACEMENT STEP

              1          2          3          4          5          6
          -0.000392   0.000556  -0.002384  -0.000683   0.000820   0.001709

              7          8          9         10         11         12
          -0.000383  -0.001312  -0.000532  -0.001991   0.000933  -0.001436

             13         14         15         16         17         18
           0.000460  -0.001096  -0.000177  -0.000058  -0.000555   0.001212
 
 PREDICTED ENERGY CHANGE: -0.000006227
 
 INTERPOLATION DISTANCE: 5.6607427372


 COORDINATES OF OPTIMIZATION STEP 10 IN ANGSTROM

  NO.  ATOM        X              Y              Z        Z-ATOM   MASS   TYPE

    1  C         0.011337       0.014575      -0.755628       6    12.011  QM
    2  C        -0.025051      -0.009156       0.783997       6    12.011  QM
    3  H        -0.792856      -0.552613      -1.233012       1     1.008  QM
    4  H         0.176406       1.018235      -1.162327       1     1.008  QM
    5  H         0.027022       0.969975       1.311773       1     1.008  QM
    6  H        -0.858138      -0.584870       1.249966       1     1.008  QM
    7  H         1.088557      -0.629983       0.509463       1     1.008  QM
    8  H         1.305587      -0.775980      -1.197535       1     1.008  QM


 
 NEW SCF-ENERGY CALCULATED IN 10 CYCLES
 

 TOTAL ENERGY    =        -79.585589121

 ENERGY CHANGE =         -0.000009033
 ENERGY RATIO  =          1.450675935
 TRUST RADIUS  =          0.200000000
 
 BFGS DELTA*GAMMA: 0.729E-05
 
 BFGS DELTA*DE2*DELTA: 0.130E-04
 
 *** ENTERING OPTIMIZATION CYCLE: 11 ***
 

 PROJECTED CARTESIAN GRADIENTS IN A.U.

  NO.  ATOM        X             Y             Z

    1  C       -0.018209      0.010456      0.014310
    2  C       -0.026960      0.016166      0.004589
    3  H        0.008971     -0.005687      0.004451
    4  H        0.008229     -0.004018      0.005177
    5  H        0.001184      0.000528      0.005761
    6  H       -0.001937     -0.002059      0.004368
    7  H        0.065997     -0.035765     -0.072269
    8  H        0.073479     -0.044897     -0.012728


 ACTIVE CARTESIAN GRADIENTS

              1          2          3          4          5          6
          -0.031115   0.017246   0.019222  -0.065489   0.038213   0.023116

              7          8          9         10         11         12
          -0.017116   0.012143   0.017239  -0.030534   0.010131   0.024338

             13         14         15         16         17         18
          -0.047962   0.021967   0.024427  -0.063639   0.032391  -0.040406


 FULL LOCAL GRADIENT

              1          2          3          4          5          6
          -0.142797   0.000008  -0.000244  -0.000196  -0.000218  -0.001188

              7          8          9         10         11         12
           0.000102   0.000253   0.000205   0.000808  -0.000089   0.000654

             13         14         15         16         17         18
           0.000235   0.000820   0.000249  -0.000297   0.000074  -0.000032


 TANGENTIAL LOCAL GRADIENTS IN A.U.

              1          2          3          4          5          6
           0.000008  -0.000244  -0.000196  -0.000218  -0.001188   0.000102

              7          8          9         10         11         12
           0.000253   0.000205   0.000808  -0.000089   0.000654   0.000235

             13         14         15         16         17
           0.000820   0.000249  -0.000297   0.000074  -0.000032

 COSANG =         0.820469638
 
 RMSQ FORCE :   0.0004632  MAXIMUM :   0.0003000  CONVERGED : NO
 MAX FORCE  :   0.0011883  MAXIMUM :   0.0004500  CONVERGED : NO
 RMSQ FORCE6:   0.0009311  MAXIMUM6:   0.0003000  CONVERGED : NO
 MAX FORCE6 :   0.0024165  MAXIMUM6:   0.0004500  CONVERGED : NO
 RMSQ DR    :   0.0011174  MAXIMUM :   0.0012000  CONVERGED :YES
 MAX DR     :   0.0023836  MAXIMUM :   0.0018000  CONVERGED : NO
 


 HESSIAN EIGENVALUES


                1           2           3           4           5           6
             0.03146     0.13527     0.31965     0.48887     0.99965     1.00000
 


                7           8           9          10          11          12
             1.00000     1.00000     1.00000     1.00002     1.00004     1.00035
 


               13          14          15          16          17
             1.00082     1.00467     1.00650     1.02988     1.27092
 


 LAMBDA FOR LMQA STEP: 0.00

  |TANGENTIAL STEP| =   0.006188  |PARALLEL STEP| =   0.000003


 STEP IN NORMAL COORDINATES

              1          2          3          4          5          6
          -0.000782   0.000868  -0.000665  -0.000045   0.000490   0.002270

              7          8          9         10         11         12
           0.000030  -0.002073  -0.000121  -0.003140   0.000339  -0.001733

             13         14         15         16         17         18
           0.000721  -0.001911   0.000574   0.000947   0.002072   0.002025

 DISPLACEMENT STEP IN ANGSTROM

  NO.  ATOM        X             Y             Z

    1  C       -0.000242      0.000272     -0.000285
    2  C        0.000083      0.000028      0.000863
    3  H        0.000223     -0.001071     -0.000537
    4  H       -0.000683      0.000608     -0.000861
    5  H        0.001000     -0.001036      0.000034
    6  H       -0.000137      0.000744     -0.000530
    7  H       -0.001142     -0.000002      0.000550
    8  H        0.001287     -0.000275     -0.000651


 ACTIVE CARTESIAN DISPLACEMENT STEP

              1          2          3          4          5          6
          -0.000782   0.000868  -0.000665  -0.000045   0.000490   0.002270

              7          8          9         10         11         12
           0.000030  -0.002073  -0.000121  -0.003140   0.000339  -0.001733

             13         14         15         16         17         18
           0.000721  -0.001911   0.000574   0.000947   0.002072   0.002025
 
 PREDICTED ENERGY CHANGE: -0.000003522
 
 INTERPOLATION DISTANCE: 5.6607427372


 COORDINATES OF OPTIMIZATION STEP 11 IN ANGSTROM

  NO.  ATOM        X              Y              Z        Z-ATOM   MASS   TYPE

    1  C         0.011095       0.014847      -0.755913       6    12.011  QM
    2  C        -0.024968      -0.009128       0.784860       6    12.011  QM
    3  H        -0.792633      -0.553684      -1.233549       1     1.008  QM
    4  H         0.175723       1.018843      -1.163188       1     1.008  QM
    5  H         0.028022       0.968939       1.311807       1     1.008  QM
    6  H        -0.858275      -0.584125       1.249436       1     1.008  QM
    7  H         1.087415      -0.629986       0.510013       1     1.008  QM
    8  H         1.306874      -0.776255      -1.198186       1     1.008  QM


 
 NEW SCF-ENERGY CALCULATED IN 12 CYCLES
 

 TOTAL ENERGY    =        -79.585594156

 ENERGY CHANGE =         -0.000005035
 ENERGY RATIO  =          1.429526536
 TRUST RADIUS  =          0.200000000
 
 BFGS DELTA*GAMMA: 0.494E-05
 
 BFGS DELTA*DE2*DELTA: 0.801E-05
 
 *** ENTERING OPTIMIZATION CYCLE: 12 ***
 

 PROJECTED CARTESIAN GRADIENTS IN A.U.

  NO.  ATOM        X             Y             Z

    1  C       -0.018106      0.010357      0.013761
    2  C       -0.027041      0.016353      0.005544
    3  H        0.008734     -0.005829      0.004173
    4  H        0.008252     -0.003712      0.004998
    5  H        0.001191     -0.000183      0.005366
    6  H       -0.001607     -0.001900      0.004039
    7  H        0.065873     -0.035711     -0.072305
    8  H        0.073405     -0.044869     -0.012908


 ACTIVE CARTESIAN GRADIENTS

              1          2          3          4          5          6
          -0.030943   0.017080   0.018512  -0.065578   0.038516   0.024109

              7          8          9         10         11         12
          -0.017360   0.011940   0.017250  -0.030617   0.010380   0.024349

             13         14         15         16         17         18
          -0.047968   0.021298   0.024292  -0.063249   0.032364  -0.040284


 FULL LOCAL GRADIENT

              1          2          3          4          5          6
          -0.142652  -0.000045  -0.000782  -0.000692   0.000154  -0.000167

              7          8          9         10         11         12
          -0.000089  -0.000038   0.000167   0.000735   0.000137   0.000549

             13         14         15         16         17         18
           0.000375   0.000065   0.000105   0.000115   0.000124   0.000105


 TANGENTIAL LOCAL GRADIENTS IN A.U.

              1          2          3          4          5          6
          -0.000045  -0.000782  -0.000692   0.000154  -0.000167  -0.000089

              7          8          9         10         11         12
          -0.000038   0.000167   0.000735   0.000137   0.000549   0.000375

             13         14         15         16         17
           0.000065   0.000105   0.000115   0.000124   0.000105

 COSANG =         0.555474738
 
 RMSQ FORCE :   0.0003628  MAXIMUM :   0.0003000  CONVERGED : NO
 MAX FORCE  :   0.0007822  MAXIMUM :   0.0004500  CONVERGED : NO
 RMSQ FORCE6:   0.0006442  MAXIMUM6:   0.0003000  CONVERGED : NO
 MAX FORCE6 :   0.0019751  MAXIMUM6:   0.0004500  CONVERGED : NO
 RMSQ DR    :   0.0014584  MAXIMUM :   0.0012000  CONVERGED : NO
 MAX DR     :   0.0031396  MAXIMUM :   0.0018000  CONVERGED : NO
 


 HESSIAN EIGENVALUES


                1           2           3           4           5           6
             0.02630     0.13522     0.25659     0.37461     0.99851     1.00000
 


                7           8           9          10          11          12
             1.00000     1.00000     1.00001     1.00003     1.00004     1.00027
 


               13          14          15          16          17
             1.00095     1.00295     1.00841     1.06884     1.46651
 


 LAMBDA FOR LMQA STEP: 0.00

  |TANGENTIAL STEP| =   0.003403  |PARALLEL STEP| =   0.000001


 STEP IN NORMAL COORDINATES

              1          2          3          4          5          6
          -0.000225   0.000269   0.000607   0.000805  -0.000112   0.001586

              7          8          9         10         11         12
           0.000089  -0.000556  -0.000349  -0.002040  -0.000042  -0.001377

             13         14         15         16         17         18
          -0.000466  -0.000970  -0.000169   0.000231   0.000263   0.000326

 DISPLACEMENT STEP IN ANGSTROM

  NO.  ATOM        X             Y             Z

    1  C       -0.000070      0.000084      0.000245
    2  C        0.000246     -0.000061      0.000300
    3  H        0.000055     -0.000288     -0.000562
    4  H       -0.000683      0.000208     -0.000792
    5  H        0.000133     -0.000467     -0.000017
    6  H       -0.000242      0.000714     -0.000561
    7  H       -0.000283     -0.000295      0.000118
    8  H        0.000412      0.000049     -0.000069


 ACTIVE CARTESIAN DISPLACEMENT STEP

              1          2          3          4          5          6
          -0.000225   0.000269   0.000607   0.000805  -0.000112   0.001586

              7          8          9         10         11         12
           0.000089  -0.000556  -0.000349  -0.002040  -0.000042  -0.001377

             13         14         15         16         17         18
          -0.000466  -0.000970  -0.000169   0.000231   0.000263   0.000326
 
 PREDICTED ENERGY CHANGE: -0.000001662
 
 INTERPOLATION DISTANCE: 5.6607427372
 
 *** SCFTOL TIGHTEN TO 0.100E-07 ***
 
 *** CDFTOL TIGHTEN TO 0.750E-05 ***


 COORDINATES OF OPTIMIZATION STEP 12 IN ANGSTROM

  NO.  ATOM        X              Y              Z        Z-ATOM   MASS   TYPE

    1  C         0.011025       0.014931      -0.755667       6    12.011  QM
    2  C        -0.024722      -0.009189       0.785160       6    12.011  QM
    3  H        -0.792578      -0.553972      -1.234111       1     1.008  QM
    4  H         0.175039       1.019051      -1.163981       1     1.008  QM
    5  H         0.028155       0.968472       1.311790       1     1.008  QM
    6  H        -0.858517      -0.583412       1.248875       1     1.008  QM
    7  H         1.087132      -0.630281       0.510131       1     1.008  QM
    8  H         1.307286      -0.776206      -1.198255       1     1.008  QM


 
 NEW SCF-ENERGY CALCULATED IN 11 CYCLES
 

 TOTAL ENERGY    =        -79.585596901

 ENERGY CHANGE =         -0.000002744
 ENERGY RATIO  =          1.651656538
 TRUST RADIUS  =          0.200000000
 
 BFGS DELTA*GAMMA: 0.144E-05
 
 BFGS DELTA*DE2*DELTA: 0.361E-05
 
 *** ENTERING OPTIMIZATION CYCLE: 13 ***
 

 PROJECTED CARTESIAN GRADIENTS IN A.U.

  NO.  ATOM        X             Y             Z

    1  C       -0.018022      0.010279      0.013879
    2  C       -0.027042      0.016416      0.005722
    3  H        0.008509     -0.005910      0.003898
    4  H        0.008225     -0.003476      0.004789
    5  H        0.001128     -0.000469      0.005179
    6  H       -0.001471     -0.001755      0.003840
    7  H        0.065820     -0.035699     -0.072377
    8  H        0.073352     -0.044844     -0.012996


 ACTIVE CARTESIAN GRADIENTS

              1          2          3          4          5          6
          -0.030794   0.016946   0.018665  -0.065522   0.038582   0.024547

              7          8          9         10         11         12
          -0.017557   0.011790   0.017172  -0.030681   0.010557   0.024273

             13         14         15         16         17         18
          -0.048048   0.021000   0.024226  -0.063087   0.032325  -0.040272


 FULL LOCAL GRADIENT

              1          2          3          4          5          6
          -0.142595  -0.000086  -0.000546  -0.000722   0.000259   0.000311

              7          8          9         10         11         12
          -0.000269  -0.000213   0.000067   0.000645   0.000302   0.000415

             13         14         15         16         17         18
           0.000328  -0.000272   0.000025   0.000280   0.000104   0.000110


 TANGENTIAL LOCAL GRADIENTS IN A.U.

              1          2          3          4          5          6
          -0.000086  -0.000546  -0.000722   0.000259   0.000311  -0.000269

              7          8          9         10         11         12
          -0.000213   0.000067   0.000645   0.000302   0.000415   0.000328

             13         14         15         16         17
          -0.000272   0.000025   0.000280   0.000104   0.000110

 COSANG =         0.867400400
 
 RMSQ FORCE :   0.0003494  MAXIMUM :   0.0003000  CONVERGED : NO
 MAX FORCE  :   0.0007218  MAXIMUM :   0.0004500  CONVERGED : NO
 RMSQ FORCE6:   0.0004614  MAXIMUM6:   0.0003000  CONVERGED : NO
 MAX FORCE6 :   0.0015740  MAXIMUM6:   0.0004500  CONVERGED : NO
 RMSQ DR    :   0.0008020  MAXIMUM :   0.0012000  CONVERGED :YES
 MAX DR     :   0.0020395  MAXIMUM :   0.0018000  CONVERGED : NO
 


 HESSIAN EIGENVALUES


                1           2           3           4           5           6
             0.02392     0.11512     0.15299     0.34746     0.99163     0.99988
 


                7           8           9          10          11          12
             1.00000     1.00000     1.00001     1.00002     1.00005     1.00032
 


               13          14          15          16          17
             1.00119     1.00367     1.01056     1.12378     1.30422
 


 LAMBDA FOR LMQA STEP: 0.00

  |TANGENTIAL STEP| =   0.007543  |PARALLEL STEP| =   0.000005


 STEP IN NORMAL COORDINATES

              1          2          3          4          5          6
          -0.001044   0.001210   0.001394   0.001414  -0.000311   0.001849

              7          8          9         10         11         12
           0.000768  -0.001231  -0.000934  -0.005148  -0.000338  -0.003622

             13         14         15         16         17         18
          -0.000578  -0.001445  -0.000296  -0.000057   0.000295   0.001255

 DISPLACEMENT STEP IN ANGSTROM

  NO.  ATOM        X             Y             Z

    1  C       -0.000323      0.000378      0.000555
    2  C        0.000509     -0.000224      0.000141
    3  H        0.000488     -0.000740     -0.000962
    4  H       -0.001712      0.000305     -0.001693
    5  H        0.000743     -0.000765      0.000430
    6  H       -0.000784      0.001436     -0.000981
    7  H       -0.000389     -0.000796      0.000822
    8  H        0.001012      0.000027     -0.000018


 ACTIVE CARTESIAN DISPLACEMENT STEP

              1          2          3          4          5          6
          -0.001044   0.001210   0.001394   0.001414  -0.000311   0.001849

              7          8          9         10         11         12
           0.000768  -0.001231  -0.000934  -0.005148  -0.000338  -0.003622

             13         14         15         16         17         18
          -0.000578  -0.001445  -0.000296  -0.000057   0.000295   0.001255
 
 PREDICTED ENERGY CHANGE: -0.000002283
 
 INTERPOLATION DISTANCE: 5.6607427372
 
 *** SCFTOL TIGHTEN TO 0.500E-08 ***


 COORDINATES OF OPTIMIZATION STEP 13 IN ANGSTROM

  NO.  ATOM        X              Y              Z        Z-ATOM   MASS   TYPE

    1  C         0.010701       0.015309      -0.755113       6    12.011  QM
    2  C        -0.024213      -0.009413       0.785301       6    12.011  QM
    3  H        -0.792090      -0.554712      -1.235073       1     1.008  QM
    4  H         0.173327       1.019356      -1.165674       1     1.008  QM
    5  H         0.028898       0.967707       1.312220       1     1.008  QM
    6  H        -0.859302      -0.581976       1.247894       1     1.008  QM
    7  H         1.086744      -0.631077       0.510953       1     1.008  QM
    8  H         1.308298      -0.776179      -1.198273       1     1.008  QM


 
 NEW SCF-ENERGY CALCULATED IN 12 CYCLES
 

 TOTAL ENERGY    =        -79.585600564

 ENERGY CHANGE =         -0.000003664
 ENERGY RATIO  =          1.604844032
 TRUST RADIUS  =          0.200000000
 
 BFGS DELTA*GAMMA: 0.338E-05
 
 BFGS DELTA*DE2*DELTA: 0.600E-05
 
 *** ENTERING OPTIMIZATION CYCLE: 14 ***
 

 PROJECTED CARTESIAN GRADIENTS IN A.U.

  NO.  ATOM        X             Y             Z

    1  C       -0.017958      0.010211      0.014380
    2  C       -0.026986      0.016425      0.005573
    3  H        0.008225     -0.006026      0.003461
    4  H        0.008176     -0.003175      0.004439
    5  H        0.001037     -0.000664      0.005047
    6  H       -0.001385     -0.001554      0.003622
    7  H        0.065787     -0.035663     -0.072360
    8  H        0.073308     -0.044864     -0.013084


 ACTIVE CARTESIAN GRADIENTS

              1          2          3          4          5          6
          -0.030676   0.016822   0.019319  -0.065366   0.038539   0.024867

              7          8          9         10         11         12
          -0.017823   0.011590   0.016959  -0.030789   0.010792   0.024079

             13         14         15         16         17         18
          -0.048146   0.020783   0.024195  -0.062965   0.032256  -0.040193


 FULL LOCAL GRADIENT

              1          2          3          4          5          6
          -0.142517  -0.000125   0.000119  -0.000433   0.000234   0.000682

              7          8          9         10         11         12
          -0.000503  -0.000454  -0.000176   0.000422   0.000519   0.000111

             13         14         15         16         17         18
           0.000242  -0.000537  -0.000020   0.000398   0.000053   0.000202


 TANGENTIAL LOCAL GRADIENTS IN A.U.

              1          2          3          4          5          6
          -0.000125   0.000119  -0.000433   0.000234   0.000682  -0.000503

              7          8          9         10         11         12
          -0.000454  -0.000176   0.000422   0.000519   0.000111   0.000242

             13         14         15         16         17
          -0.000537  -0.000020   0.000398   0.000053   0.000202

 COSANG =         0.738687166
 
 RMSQ FORCE :   0.0003627  MAXIMUM :   0.0003000  CONVERGED : NO
 MAX FORCE  :   0.0006822  MAXIMUM :   0.0004500  CONVERGED : NO
 RMSQ FORCE6:   0.0003393  MAXIMUM6:   0.0003000  CONVERGED : NO
 MAX FORCE6 :   0.0012028  MAXIMUM6:   0.0004500  CONVERGED : NO
 RMSQ DR    :   0.0017779  MAXIMUM :   0.0012000  CONVERGED : NO
 MAX DR     :   0.0051483  MAXIMUM :   0.0018000  CONVERGED : NO
 


 HESSIAN EIGENVALUES


                1           2           3           4           5           6
             0.02260     0.07139     0.15392     0.34388     0.95702     0.99979
 


                7           8           9          10          11          12
             1.00000     1.00000     1.00002     1.00004     1.00012     1.00058
 


               13          14          15          16          17
             1.00158     1.00399     1.01470     1.04378     1.39560
 


 LAMBDA FOR LMQA STEP: 0.00

  |TANGENTIAL STEP| =   0.005155  |PARALLEL STEP| =   0.000002


 STEP IN NORMAL COORDINATES

              1          2          3          4          5          6
          -0.000016   0.000180   0.000833   0.001557  -0.000618   0.000405

              7          8          9         10         11         12
           0.000708   0.001063  -0.000766  -0.002009  -0.000638  -0.001876

             13         14         15         16         17         18
          -0.001617   0.000212  -0.001183  -0.001103  -0.002411  -0.001265

 DISPLACEMENT STEP IN ANGSTROM

  NO.  ATOM        X             Y             Z

    1  C       -0.000005      0.000055      0.000339
    2  C        0.000426     -0.000189     -0.000131
    3  H        0.000204      0.000443     -0.000458
    4  H       -0.001095     -0.000307     -0.000876
    5  H       -0.000425      0.000112      0.000277
    6  H       -0.000647      0.000751     -0.000602
    7  H        0.001016     -0.000931      0.000146
    8  H       -0.000509      0.000394      0.000794


 ACTIVE CARTESIAN DISPLACEMENT STEP

              1          2          3          4          5          6
          -0.000016   0.000180   0.000833   0.001557  -0.000618   0.000405

              7          8          9         10         11         12
           0.000708   0.001063  -0.000766  -0.002009  -0.000638  -0.001876

             13         14         15         16         17         18
          -0.001617   0.000212  -0.001183  -0.001103  -0.002411  -0.001265
 
 PREDICTED ENERGY CHANGE: -0.000001443
 
 INTERPOLATION DISTANCE: 5.6607427372


 COORDINATES OF OPTIMIZATION STEP 14 IN ANGSTROM

  NO.  ATOM        X              Y              Z        Z-ATOM   MASS   TYPE

    1  C         0.010697       0.015364      -0.754773       6    12.011  QM
    2  C        -0.023786      -0.009602       0.785170       6    12.011  QM
    3  H        -0.791886      -0.554269      -1.235531       1     1.008  QM
    4  H         0.172233       1.019049      -1.166550       1     1.008  QM
    5  H         0.028473       0.967818       1.312497       1     1.008  QM
    6  H        -0.859948      -0.581225       1.247292       1     1.008  QM
    7  H         1.087760      -0.632008       0.511100       1     1.008  QM
    8  H         1.307789      -0.775785      -1.197479       1     1.008  QM


 
 NEW SCF-ENERGY CALCULATED IN 10 CYCLES
 

 TOTAL ENERGY    =        -79.585602762

 ENERGY CHANGE =         -0.000002197
 ENERGY RATIO  =          1.522284099
 TRUST RADIUS  =          0.200000000
 
 BFGS DELTA*GAMMA: 0.204E-05
 
 BFGS DELTA*DE2*DELTA: 0.356E-05
 
 *** ENTERING OPTIMIZATION CYCLE: 15 ***
 

 PROJECTED CARTESIAN GRADIENTS IN A.U.

  NO.  ATOM        X             Y             Z

    1  C       -0.018003      0.010234      0.014699
    2  C       -0.026914      0.016341      0.005268
    3  H        0.008266     -0.005934      0.003348
[truncated: 3,016,666 more chars]
