# Supplementary material for: Constrained Structure Minimizations on Hyperspheres for Minimum Energy Path Following
Source: J Chem Inf Model. 2025 Apr 1;65(7):3488–501. doi: 10.1021/acs.jcim.4c02351 (PMC12004539; doi:10.1021/acs.jcim.4c02351)
Supplement: Supplementary file 1 — ci4c02351_si_001.zip [file ci4c02351_si_001.zip › data_availability/rxn5/outputs/TS/rxn5-TS.out]

 Executing /usr/local/deMon/6.2.4/object.mpi/deMon.6.2.4.mpi.

node11
node11
node11
node11
node11
node11
node11
node11
node11
node11
node11
node11
node11
node11
node11
node11
node11
node11
node11
node11
node11
node11
node11
node11
(node11:0,1,2,3,4,5,6,7,8,9,10,11,12,13,14,15,16,17,18,19,20,21,22,23)

real	0m22.001s
user	7m4.208s
sys	1m41.917s
4.6M	.
 ******************************************************************************
 ******************************************************************************
 ***                                                                        ***
 ***                              PROGRAM deMon2k                           ***
 ***                                                                        ***
 ***                        (VERSION 6.2.4, Sep. 2023)                      ***
 ***                                                                        ***
 ***     COPYRIGHT (C) BY THE INTERNATIONAL DEMON DEVELOPERS COMMUNITY      ***
 ***                                                                        ***
 ***  AUTHORS: A.M. Koster, G. Geudtner, A. Alvarez-Ibarra, M.C. Amirani,   ***
 ***           P. Calaminici, A.A.M. Carranza, M.E. Casida, J. Carmona-     ***
 ***           Espindola, J. Cuny, F.A. Delesma, R. Delgado-Venegas, V.D.   ***
 ***           Dominguez, R. Flores-Moreno, G.U. Gamboa, A. Goursot, T.     ***
 ***           Heine, K. Hermann, A. Ipatov, F. Janetzko, A. de la Lande,   ***
 ***           F. Louisnard, J. Martin del Campo, N. Pedroza Montero, L.G.  ***
 ***           M. Pettersson, D. Mejia-Rodriguez, J. Reveles, J. Vasquez-   ***
 ***           Perez, A. Vela, B. Zuniga-Gutierrez and D.R. Salahub         ***
 ***                                                                        ***
 ******************************************************************************
 ******************************************************************************
                                                                                

 FIRST TIMING           DATE: TUE MAY 28 14:55:19 2024  TOTAL TIME:       0.086
                                                                                

 INITIALIZATION                   STEP TIME:     0.033  TOTAL TIME:       0.121

 ******************************************************************************

 OPT TS-RNX4

 ******************************************************************************

 
 *** MOLECULAR SIMULATION DATA ***
 
 MOLECULAR CHARGE: 0
 NUMBER OF ATOMS: 8
 MOLECULAR SIMULATION TYPE: QM ONLY
 
 *** MOLECULAR QM DATA ***
 
 MULTIPLICITY: 1
 NUMBER OF QM ATOMS: 8
 NUMBER OF ELECTRONS: 18
 
 *** SCF OPTIONS ***
 
 SCF THEORY: RESTRICTED KOHN-SHAM (RKS)
 DIAGONALIZER: RS
 START GUESS: HUECKEL DENSITY
 SCF TOLERANCE: 0.100E-08
 SCF/SCP TOLERANCE WILL BE TIGHTEN
 POTENTIAL DENSITY: FITTED DENSITY
 NUMBER OF SCF ITERATIONS: 1000
 DIIS ACCELERATION: ON
 XC-POTENTIAL: PBE96 - PBE
 GRID TECHNIQUE: ADAPTIVE
 GRID PRUNING: ON
 GRID METHOD: DIRECT
 GRID GENERATING FUNCTION: SCF
 GRID TOLERANCE: 0.100E-04
 ATOMIC WEIGHT FUNCTION: BECKE SCREENED
 RADIAL QUADRATURE TYPE: GAUSS-CHEBYSHEV
 SCF METHODE: DIRECT & DOUBLE ASYMPTOTIC EXPANSION
 FREEZE AUXILIARY FUNCTIONS: OFF
 ANALYTICAL FIT SOLVER: DIAGONAL SVD
 SVD THRESHOLD: 0.100E-05
 SCF SCREENING: 0.556E-11
 SYMMETRY USE: NONE
 ROTATION OF THE ANGULAR GRIDS: ON
 SCF PRINTING UNTIL CYCLE 0
 SPHERICAL ORBITALS WILL BE USED
 
 *** GEOMETRY OPTIMIZATION OPTIONS ***
 
 NUMBER OF OPTIMIZATION STEPS: 200
 MAXIMUM OPTIMIZATION STEP: 0.300
 OPTMIZATION TOLERANCE: 0.100E-04
 COORDINATE SYSTEM: INTERNAL REDUNDANT
 TRANSITION STATE SEARCH
 FOLLOWING LOWEST MODE OF HESSIAN
 HESSIAN UPDATE: POWELL
 STEP TYPE: LEVENBERG-MARQUARDT
 THE START HESSIAN IS ANALYTICALLY CALCULATED
 NO WEIGHT DERIVATIVES WILL BE USED
 
 *** ACTIVATED INTERFACE PORTS ***
 
 FILE deMon.mol WILL BE WRITTEN
 
 
 *** GEOMETRY ***


 ORIGINAL INPUT ORIENTATION IN ANGSTROM

  NO.  ATOM        X              Y              Z        Z-ATOM   MASS

    1  C        -0.573892       0.467883       0.017405       6    12.011
    2  C         0.419099      -0.522946      -0.019588       6    12.011
    3  H        -1.018781       0.817710      -0.915127       1     1.008
    4  H        -1.029063       0.740007       0.971078       1     1.008
    5  H         0.692644      -1.112534       0.879911       1     1.008
    6  H         0.688675      -1.048570      -0.960381       1     1.008
    7  H         0.960669       0.945030       0.033467       1     1.008
    8  H         1.809623       0.450184       0.000359       1     1.008


 GENERATED Z-MATRIX IN ANGSTROM

  NO.  ATOM     NB    RAB     NC    THABC    ND    PHABCD  NCODE Z-ATOM   MASS

    1  C                                                            6    12.011
    2  C         1    1.4033                                        6    12.011
    3  H         1    1.0908    2  119.5054                  RAD    1     1.008
    4  H         1    1.0912    2  119.6234    3  168.1685   RAD    1     1.008
    5  H         2    1.1097    1  121.8833    3 -162.2165   RAD    1     1.008
    6  H         2    1.1109    1  121.8800    3   -7.0805   RAD    1     1.008
    7  H         2    1.5656    1   65.2806    3   95.4660   RAD    1     1.008
    8  H         7    0.9832    2   79.9579    1 -179.1527   RAD    1     1.008


 GENERATED Z-MATRIX ORIENTATION IN ANGSTROM

  NO.  ATOM        X            Y            Z      Z-ATOM   MASS   TYPE OPTXYZ

    1  C         0.000000     0.000000     0.000000     6    12.011  QM       
    2  C         0.000000     0.000000     1.403261     6    12.011  QM       
    3  H         0.949363     0.000000    -0.537243     1     1.008  QM       
    4  H        -0.928423    -0.194490    -0.539378     1     1.008  QM       
    5  H        -0.897289    -0.287803     1.989420     1     1.008  QM       
    6  H         0.936113    -0.116276     1.989961     1     1.008  QM       
    7  H        -0.135464     1.415661     0.748571     1     1.008  QM       
    8  H        -0.144938     1.664967     1.699595     1     1.008  QM       


 
 
 *** ERI STATISTIC ***
 
 Est. Integrated ERIs: 601020
 Est. Asymptotic ERIS: 0
                                                                                

 INPUT                            STEP TIME:     0.051  TOTAL TIME:       0.172
 
 *** THE GENERATED Z-MATRIX ORIENTATION IS USED ***
 
 POINT GROUP: C1
 
 GROUP ORDER: 1


 STANDARD ORIENTATION IN ANGSTROM

  NO.  ATOM        X              Y              Z        Z-ATOM   MASS   TYPE

    1  C        -0.744448      -0.014103      -0.000615       6    12.011  QM
    2  C         0.652689      -0.145045      -0.002848       6    12.011  QM
    3  H        -1.286796      -0.027306      -0.946979       1     1.008  QM
    4  H        -1.292273      -0.095041       0.939630       1     1.008  QM
    5  H         1.216566      -0.425784       0.910809       1     1.008  QM
    6  H         1.218669      -0.377750      -0.929971       1     1.008  QM
    7  H         0.133569       1.331400       0.038285       1     1.008  QM
    8  H         1.103702       1.490950       0.029484       1     1.008  QM
                                                                                

 SYMMETRY ANALYSIS                STEP TIME:     0.000  TOTAL TIME:       0.174
 
 NUMBER OF TB ORBITALS: 16
                                                                                

 START GUESS                      STEP TIME:     1.042  TOTAL TIME:       1.218
 
 
 GENERAL BASIS SET: (DZVP-GGA)
 
 NUMBER OF SHELLS: 30
 NUMBER OF ORBITALS: 60
 NUMBER OF PRIMITIVE GAUSSIAN EXPONENTS: 66
 
 
 GENERAL AUXIS SET: (GEN-A2*)
 
 NUMBER OF AUXILIARY FUNCTION SETS: 38
 NUMBER OF AUXILIARY FUNCTION SHELLS: 86
 NUMBER OF AUXILIARY FUNCTION: 318
 
 
 
 *** WARNING IN INVCDERI ***
 
 *** SVD THRESHOLD CHANGED TO: 0.894E-06 ***
 
 
 
 *** WARNING IN INVCDERI ***
 
 *** 8 COULOMB EIGENVALUES ARE QUENCHED ***
                                                                                

 MPI AUXILIARY FUNCTION FIT       STEP TIME:     0.035  TOTAL TIME:       1.257  
                                                                                

 CORE INTEGRALS                   STEP TIME:     0.041  TOTAL TIME:       1.260
                                                                                

 NULLSPACE                        STEP TIME:     0.004  TOTAL TIME:       1.269
                                                                                

 ADAPTIVE GRID GENERATION         STEP TIME:     0.056  TOTAL TIME:       1.344

 CYCLE:    1    EUPPER =     -108.493565359025    CDMIX =        0.300000000000
 CYCLE:    1    ELOWER =     -184.472735288546    SHIFT =        0.000000000000
 CYCLE:    1    EXC    =      -12.421445563189    ERCDC =       10.635016476619
 CYCLE:    1    ETOTAL =     -120.915010922214    ERROR =       75.979169929521

 CYCLE:    2    EUPPER =     -107.016132331748    CDMIX =        0.300000000000
 CYCLE:    2    ELOWER =     -108.584558791423    SHIFT =        0.000000000000
 CYCLE:    2    EXC    =      -12.657706633070    ERCDC =        1.358346426970
 CYCLE:    2    ETOTAL =     -119.673838964817    ERROR =        1.568426459675

 CYCLE:    3    EUPPER =     -108.184672792519    CDMIX =        0.300000000000
 CYCLE:    3    ELOWER =     -108.370730567055    SHIFT =        0.000000000000
 CYCLE:    3    EXC    =      -12.765573830968    ERCDC =        0.453494579819
 CYCLE:    3    ETOTAL =     -120.950246623488    ERROR =        0.186057774536

 CYCLE:    4    EUPPER =     -108.382508582437    CDMIX =        0.300000000000
 CYCLE:    4    ELOWER =     -108.407113581259    SHIFT =        0.000000000000
 CYCLE:    4    EXC    =      -12.813661828823    ERCDC =        0.114141866214
 CYCLE:    4    ETOTAL =     -121.196170411259    ERROR =        0.024604998822

 CYCLE:    5    EUPPER =     -108.403240692154    CDMIX =        0.300000000000
 CYCLE:    5    ELOWER =     -108.412238668023    SHIFT =        0.000000000000
 CYCLE:    5    EXC    =      -12.843559501050    ERCDC =        0.049110027726
 CYCLE:    5    ETOTAL =     -121.246800193204    ERROR =        0.008997975869

 CYCLE:    6    EUPPER =     -108.414694382478    CDMIX =        0.300000000000
 CYCLE:    6    ELOWER =     -108.418301428865    SHIFT =        0.000000000000
 CYCLE:    6    EXC    =      -12.861855114253    ERCDC =        0.031344156214
 CYCLE:    6    ETOTAL =     -121.276549496731    ERROR =        0.003607046387

 CYCLE:    7    EUPPER =     -108.419651020594    CDMIX =        0.300000000000
 CYCLE:    7    ELOWER =     -108.421144904550    SHIFT =        0.000000000000
 CYCLE:    7    EXC    =      -12.894895207145    EDIIS =        0.019272164498
 CYCLE:    7    ETOTAL =     -121.314546227738    ERROR =        0.001493883957

 CYCLE:    8    EUPPER =     -108.427775109457    CDMIX =        0.200000000000
 CYCLE:    8    ELOWER =     -108.429576720717    SHIFT =        0.000000000000
 CYCLE:    8    EXC    =      -12.892972621048    EDIIS =        0.040934641143
 CYCLE:    8    ETOTAL =     -121.320747730505    ERROR =        0.001801611260

 CYCLE:    9    EUPPER =     -108.426859620576    CDMIX =        0.200000000000
 CYCLE:    9    ELOWER =     -108.426866056794    SHIFT =        0.000000000000
 CYCLE:    9    EXC    =      -12.893587014225    EDIIS =        0.002108762983
 CYCLE:    9    ETOTAL =     -121.320446634801    ERROR =        0.000006436217

 CYCLE:   10    EUPPER =     -108.427696114005    CDMIX =        0.200000000000
 CYCLE:   10    ELOWER =     -108.427696405831    SHIFT =        0.000000000000
 CYCLE:   10    EXC    =      -12.893487041424    EDIIS =        0.000470625491
 CYCLE:   10    ETOTAL =     -121.321183155428    ERROR =        0.000000291826

 CYCLE:   11    EUPPER =     -108.427453172604    CDMIX =        0.200000000000
 CYCLE:   11    ELOWER =     -108.427453225321    SHIFT =        0.000000000000
 CYCLE:   11    EXC    =      -12.893536506174    EDIIS =        0.000184770821
 CYCLE:   11    ETOTAL =     -121.320989678777    ERROR =        0.000000052717

 CYCLE:   12    EUPPER =     -108.427552932884    CDMIX =        0.200000000000
 CYCLE:   12    ELOWER =     -108.427552937034    SHIFT =        0.000000000000
 CYCLE:   12    EXC    =      -12.893508508365    EDIIS =        0.000058942831
 CYCLE:   12    ETOTAL =     -121.321061441249    ERROR =        0.000000004151

 CYCLE:   13    EUPPER =     -108.427516027621    CDMIX =        0.133333333333
 CYCLE:   13    ELOWER =     -108.427516040895    SHIFT =        0.000000000000
 CYCLE:   13    EXC    =      -12.893516610795    EDIIS =        0.000114698976
 CYCLE:   13    ETOTAL =     -121.321032638416    ERROR =        0.000000013274

 CYCLE:   14    EUPPER =     -108.427523877172    CDMIX =        0.133333333333
 CYCLE:   14    ELOWER =     -108.427523878197    SHIFT =        0.000000000000
 CYCLE:   14    EXC    =      -12.893516603537    EDIIS =        0.000026501881
 CYCLE:   14    ETOTAL =     -121.321040480709    ERROR =        0.000000001026

 CYCLE:   15    EUPPER =     -108.427522348076    CDMIX =        0.133333333333
 CYCLE:   15    ELOWER =     -108.427522348236    SHIFT =        0.000000000000
 CYCLE:   15    EXC    =      -12.893523122907    EDIIS =        0.000010256699
 CYCLE:   15    ETOTAL =     -121.321045470983    ERROR =        0.000000000160

 CYCLE:   16    EUPPER =     -108.427533801532    CDMIX =        0.100000000000
 CYCLE:   16    ELOWER =     -108.427533801764    SHIFT =        0.000000000000
 CYCLE:   16    EXC    =      -12.893518114458    EDIIS =        0.000015814558
 CYCLE:   16    ETOTAL =     -121.321051915990    ERROR =        0.000000000232

 CYCLE:   17    EUPPER =     -108.427525728865    CDMIX =        0.100000000000
 CYCLE:   17    ELOWER =     -108.427525728916    SHIFT =        0.000000000000
 CYCLE:   17    EXC    =      -12.893518467435    EDIIS =        0.000007076768
 CYCLE:   17    ETOTAL =     -121.321044196300    ERROR =        0.000000000051

 CYCLE:   18    EUPPER =     -108.427525368708    CDMIX =        0.100000000000
 CYCLE:   18    ELOWER =     -108.427525369210    SHIFT =        0.000000000000
 CYCLE:   18    EXC    =      -12.893519746274    EDIIS =        0.000022190988
 CYCLE:   18    ETOTAL =     -121.321045114982    ERROR =        0.000000000502

 CYCLE:   19    EUPPER =     -108.427528183666    CDMIX =        0.100000000000
 CYCLE:   19    ELOWER =     -108.427528183679    SHIFT =        0.000000000000
 CYCLE:   19    EXC    =      -12.893517396390    EDIIS =        0.000003286744
 CYCLE:   19    ETOTAL =     -121.321045580056    ERROR =        0.000000000013

 CYCLE:   20    EUPPER =     -108.427524331715    CDMIX =        0.100000000000
 CYCLE:   20    ELOWER =     -108.427524331740    SHIFT =        0.000000000000
 CYCLE:   20    EXC    =      -12.893518755977    EDIIS =        0.000005191959
 CYCLE:   20    ETOTAL =     -121.321043087693    ERROR =        0.000000000025

 CYCLE:   21    EUPPER =     -108.427526412008    CDMIX =        0.100000000000
 CYCLE:   21    ELOWER =     -108.427526412025    SHIFT =        0.000000000000
 CYCLE:   21    EXC    =      -12.893519811254    EDIIS =        0.000004013056
 CYCLE:   21    ETOTAL =     -121.321046223261    ERROR =        0.000000000017

 CYCLE:   22    EUPPER =     -108.427528488523    CDMIX =        0.100000000000
 CYCLE:   22    ELOWER =     -108.427528488582    SHIFT =        0.000000000000
 CYCLE:   22    EXC    =      -12.893518271372    EDIIS =        0.000007788798
 CYCLE:   22    ETOTAL =     -121.321046759895    ERROR =        0.000000000059

 CYCLE:   23    EUPPER =     -108.427525767443    CDMIX =        0.100000000000
 CYCLE:   23    ELOWER =     -108.427525767447    SHIFT =        0.000000000000
 CYCLE:   23    EXC    =      -12.893518406660    ERCDC =        0.000002294104
 CYCLE:   23    ETOTAL =     -121.321044174103    ERROR =        0.000000000004

 CYCLE:   24    EUPPER =     -108.427525975744    CDMIX =        0.100000000000
 CYCLE:   24    ELOWER =     -108.427525975746    SHIFT =        0.000000000000
 CYCLE:   24    EXC    =      -12.893518507589    ERCDC =        0.000001590317
 CYCLE:   24    ETOTAL =     -121.321044483333    ERROR =        0.000000000002

 CYCLE:   25    EUPPER =     -108.427526133894    CDMIX =        0.100000000000
 CYCLE:   25    ELOWER =     -108.427526133895    SHIFT =        0.000000000000
 CYCLE:   25    EXC    =      -12.893518582610    ERCDC =        0.000001115648
 CYCLE:   25    ETOTAL =     -121.321044716504    ERROR =        0.000000000001

 CYCLE:   26    EUPPER =     -108.427526252975    CDMIX =        0.100000000000
 CYCLE:   26    ELOWER =     -108.427526252976    SHIFT =        0.000000000000
 CYCLE:   26    EXC    =      -12.893518638221    ERCDC =        0.000000791233
 CYCLE:   26    ETOTAL =     -121.321044891196    ERROR =        0.000000000001

 CYCLE:   27    EUPPER =     -108.427526342103    CDMIX =        0.100000000000
 CYCLE:   27    ELOWER =     -108.427526342104    SHIFT =        0.000000000000
 CYCLE:   27    EXC    =      -12.893519049592    ERCDC =        0.000000585975
 CYCLE:   27    ETOTAL =     -121.321045391696    ERROR =        0.000000000000
 
 *** SCF CONVERGED ***
 
 
 RANDOMIZED SCF GRID GENERATED IN 30 CYCLES
 

 ELECTRONIC CORE ENERGY      =       -188.038634184
 ELECTRONIC COULOMB ENERGY   =         79.611049994
 ELECTRONIC HARTREE ENERGY   =       -108.427584190

 EXCHANGE ENERGY             =        -12.337477463
 CORRELATION ENERGY          =         -0.555953025
 EXCHANGE-CORRELATION ENERGY =        -12.893430488

 ELECTRONIC SCF ENERGY       =       -121.321014678
 NUCLEAR-REPULSION ENERGY    =         41.811530794
 TOTAL SCF ENERGY            =        -79.509483883
                                                                                

 SCF ITERATION                    STEP TIME:     1.712  TOTAL TIME:       3.237
 
 
 
 ***************************************
 *** MOLECULAR GEOMETRY OPTIMIZATION ***
 ***************************************
 
 NUMBER OF REDUNDANT VARIABLES: 27
 NUMBER OF PRIMITIVE COORDINATES: 27
 
 *** ACTIVE DEGREES OF FREEDOM: 18 ***
                                                                                

 I/O MPGMAS INTERCOMM             STEP TIME:     0.008  TOTAL TIME:       3.781
                                                                                

 I/O GRK INTERCOMM                STEP TIME:     0.010  TOTAL TIME:       4.061
 
 *** LINEAR RESPONSE LOOP ***
 
 ATOM:    1
 
 
 ATOM:    2
 
 
 ATOM:    3
 
 
 ATOM:    4
 
 
 ATOM:    5
 
 
 ATOM:    6
 
 
 ATOM:    7
 
 
 ATOM:    8
 
 
 THE START HESSIAN WAS CALCULATED
 
 
 *** ENTERING OPTIMIZATION CYCLE: 1 ***
 
 
 RMSQ FORCE :   0.0372561  MAXIMUM :   0.0000100  CONVERGED : NO
 MAX FORCE  :   0.1158840  MAXIMUM :   0.0000150  CONVERGED : NO
 
 LAMBDA ITERATION CONVERGED IN 5 CYCLES
 
 
 Z-MATRIX VARIABLES OF OPTIMIZATION CYCLE 1 IN ANGSTROM
 
 R1              1.417043
 R2              1.091049
 R3              1.091309
 R4              1.107388
 R5              1.108321
 R6              1.527815
 R7              1.008119
 A1            119.491860
 A2            119.600910
 A3            121.648844
 A4            121.675422
 A5             67.295881
 A6             80.587613
 D1            167.987894
 D2           -161.875063
 D3             -7.244084
 D4             95.563724
 D5           -179.187245


 COORDINATES OF OPTIMIZATION STEP 1 IN ANGSTROM

  NO.  ATOM        X              Y              Z        Z-ATOM   MASS   TYPE

    1  C         0.000000       0.000000       0.000000       6    12.011  QM
    2  C         0.000000       0.000000       1.417043       6    12.011  QM
    3  H         0.949677       0.000000      -0.537123       1     1.008  QM
    4  H        -0.928102      -0.197479      -0.539058       1     1.008  QM
    5  H        -0.895921      -0.293264       1.998103       1     1.008  QM
    6  H         0.935692      -0.118937       1.999030       1     1.008  QM
    7  H        -0.136648       1.402785       0.827349       1     1.008  QM
    8  H        -0.145074       1.634799       1.808371       1     1.008  QM


 
 NEW SCF-ENERGY CALCULATED IN 20 CYCLES
 

 TOTAL ENERGY    =        -79.514211619
                                                                                

 OPTIMIZATION CYCLE               STEP TIME:     3.478  TOTAL TIME:       6.720
 
 *** ENTERING OPTIMIZATION CYCLE: 2 ***
 
 
 RMSQ FORCE :   0.0299903  MAXIMUM :   0.0000100  CONVERGED : NO
 MAX FORCE  :   0.0904053  MAXIMUM :   0.0000150  CONVERGED : NO
 RMSQ DR    :   0.0235702  MAXIMUM :   0.0000400  CONVERGED : NO
 MAX DR     :   0.0675272  MAXIMUM :   0.0000600  CONVERGED : NO
 
 LAMBDA ITERATION CONVERGED IN 5 CYCLES
 
 
 Z-MATRIX VARIABLES OF OPTIMIZATION CYCLE 2 IN ANGSTROM
 
 R1              1.432505
 R2              1.091302
 R3              1.091387
 R4              1.102678
 R5              1.103216
 R6              1.444759
 R7              1.049316
 A1            119.483969
 A2            119.570472
 A3            121.123256
 A4            121.212860
 A5             71.011829
 A6             83.132674
 D1            167.754202
 D2           -161.383065
 D3             -7.498633
 D4             95.710503
 D5           -179.268102


 COORDINATES OF OPTIMIZATION STEP 2 IN ANGSTROM

  NO.  ATOM        X              Y              Z        Z-ATOM   MASS   TYPE

    1  C         0.000000       0.000000       0.000000       6    12.011  QM
    2  C         0.000000       0.000000       1.432505       6    12.011  QM
    3  H         0.949971       0.000000      -0.537117       1     1.008  QM
    4  H        -0.927635      -0.201338      -0.538593       1     1.008  QM
    5  H        -0.894562      -0.301348       2.002458       1     1.008  QM
    6  H         0.935455      -0.123132       2.004213       1     1.008  QM
    7  H        -0.135934       1.359364       0.962420       1     1.008  QM
    8  H        -0.144613       1.579896       1.988263       1     1.008  QM


 
 NEW SCF-ENERGY CALCULATED IN 30 CYCLES
 

 TOTAL ENERGY    =        -79.522301433
                                                                                

 OPTIMIZATION CYCLE               STEP TIME:     1.083  TOTAL TIME:       7.803
 
 *** ENTERING OPTIMIZATION CYCLE: 3 ***
 
 
 RMSQ FORCE :   0.0203934  MAXIMUM :   0.0000100  CONVERGED : NO
 MAX FORCE  :   0.0528477  MAXIMUM :   0.0000150  CONVERGED : NO
 RMSQ DR    :   0.0471401  MAXIMUM :   0.0000400  CONVERGED : NO
 MAX DR     :   0.1528479  MAXIMUM :   0.0000600  CONVERGED : NO
 
 LAMBDA ITERATION CONVERGED IN 5 CYCLES
 
 
 Z-MATRIX VARIABLES OF OPTIMIZATION CYCLE 3 IN ANGSTROM
 
 R1              1.440552
 R2              1.091242
 R3              1.091224
 R4              1.098040
 R5              1.098207
 R6              1.310108
 R7              1.106220
 A1            119.506467
 A2            119.556172
 A3            120.411422
 A4            120.577543
 A5             74.071936
 A6             88.490013
 D1            168.178997
 D2           -160.899159
 D3             -8.373404
 D4             95.579521
 D5           -179.411155


 COORDINATES OF OPTIMIZATION STEP 3 IN ANGSTROM

  NO.  ATOM        X              Y              Z        Z-ATOM   MASS   TYPE

    1  C         0.000000       0.000000       0.000000       6    12.011  QM
    2  C         0.000000       0.000000       1.440552       6    12.011  QM
    3  H         0.949708       0.000000      -0.537461       1     1.008  QM
    4  H        -0.929095      -0.194454      -0.538275       1     1.008  QM
    5  H        -0.894828      -0.309877       1.996386       1     1.008  QM
    6  H         0.935413      -0.137686       1.999214       1     1.008  QM
    7  H        -0.122488       1.253841       1.081018       1     1.008  QM
    8  H        -0.137956       1.529068       2.152342       1     1.008  QM


 
 NEW SCF-ENERGY CALCULATED IN 28 CYCLES
 

 TOTAL ENERGY    =        -79.527915624
                                                                                

 OPTIMIZATION CYCLE               STEP TIME:     1.015  TOTAL TIME:       8.818
 
 *** ENTERING OPTIMIZATION CYCLE: 4 ***
 
 
 RMSQ FORCE :   0.0124710  MAXIMUM :   0.0000100  CONVERGED : NO
 MAX FORCE  :   0.0371069  MAXIMUM :   0.0000150  CONVERGED : NO
 RMSQ DR    :   0.0707117  MAXIMUM :   0.0000400  CONVERGED : NO
 MAX DR     :   0.2495178  MAXIMUM :   0.0000600  CONVERGED : NO
 
 LAMBDA ITERATION CONVERGED IN 5 CYCLES
 
 
 Z-MATRIX VARIABLES OF OPTIMIZATION CYCLE 4 IN ANGSTROM
 
 R1              1.449313
 R2              1.091044
 R3              1.091031
 R4              1.096374
 R5              1.096401
 R6              1.201849
 R7              1.196703
 A1            119.565360
 A2            119.578417
 A3            119.577686
 A4            119.799306
 A5             73.160708
 A6             91.644516
 D1            171.139852
 D2           -160.364565
 D3            -11.742759
 D4             94.183598
 D5           -179.612572


 COORDINATES OF OPTIMIZATION STEP 4 IN ANGSTROM

  NO.  ATOM        X              Y              Z        Z-ATOM   MASS   TYPE

    1  C         0.000000       0.000000       0.000000       6    12.011  QM
    2  C         0.000000       0.000000       1.449313       6    12.011  QM
    3  H         0.948983       0.000000      -0.538338       1     1.008  QM
    4  H        -0.937526      -0.146145      -0.538548       1     1.008  QM
    5  H        -0.898056      -0.320409       1.990487       1     1.008  QM
    6  H         0.931513      -0.193632       1.994185       1     1.008  QM
    7  H        -0.083919       1.147250       1.101152       1     1.008  QM
    8  H        -0.103529       1.526220       2.236095       1     1.008  QM


 
 NEW SCF-ENERGY CALCULATED IN 26 CYCLES
 

 TOTAL ENERGY    =        -79.525025084
                                                                                

 OPTIMIZATION CYCLE               STEP TIME:     0.951  TOTAL TIME:       9.769
 
 *** ENTERING OPTIMIZATION CYCLE: 5 ***
 
 
 RMSQ FORCE :   0.0090684  MAXIMUM :   0.0000100  CONVERGED : NO
 MAX FORCE  :   0.0260374  MAXIMUM :   0.0000150  CONVERGED : NO
 RMSQ DR    :   0.0707143  MAXIMUM :   0.0000400  CONVERGED : NO
 MAX DR     :   0.2027268  MAXIMUM :   0.0000600  CONVERGED : NO
 
 LAMBDA ITERATION CONVERGED IN 4 CYCLES
 
 
 Z-MATRIX VARIABLES OF OPTIMIZATION CYCLE 5 IN ANGSTROM
 
 R1              1.460914
 R2              1.090896
 R3              1.090876
 R4              1.097263
 R5              1.097402
 R6              1.224800
 R7              1.227523
 A1            119.353638
 A2            119.375378
 A3            119.944390
 A4            120.170957
 A5             70.360418
 A6             85.422909
 D1            169.741109
 D2           -160.088787
 D3            -10.691645
 D4             94.834864
 D5           -179.583601


 COORDINATES OF OPTIMIZATION STEP 5 IN ANGSTROM

  NO.  ATOM        X              Y              Z        Z-ATOM   MASS   TYPE

    1  C         0.000000       0.000000       0.000000       6    12.011  QM
    2  C         0.000000       0.000000       1.460914       6    12.011  QM
    3  H         0.950836       0.000000      -0.534756       1     1.008  QM
    4  H        -0.935419      -0.169301      -0.535107       1     1.008  QM
    5  H        -0.893953      -0.323804       2.008623       1     1.008  QM
    6  H         0.932267      -0.176013       2.012448       1     1.008  QM
    7  H        -0.097226       1.149443       1.049256       1     1.008  QM
    8  H        -0.115251       1.468046       2.234575       1     1.008  QM


 
 NEW SCF-ENERGY CALCULATED IN 16 CYCLES
 

 TOTAL ENERGY    =        -79.522936464
                                                                                

 OPTIMIZATION CYCLE               STEP TIME:     0.622  TOTAL TIME:      10.390
 
 *** ENTERING OPTIMIZATION CYCLE: 6 ***
 
 
 RMSQ FORCE :   0.0047456  MAXIMUM :   0.0000100  CONVERGED : NO
 MAX FORCE  :   0.0123631  MAXIMUM :   0.0000150  CONVERGED : NO
 RMSQ DR    :   0.0353565  MAXIMUM :   0.0000400  CONVERGED : NO
 MAX DR     :   0.0860311  MAXIMUM :   0.0000600  CONVERGED : NO
 
 LAMBDA ITERATION CONVERGED IN 6 CYCLES
 
 
 Z-MATRIX VARIABLES OF OPTIMIZATION CYCLE 6 IN ANGSTROM
 
 R1              1.453578
 R2              1.090674
 R3              1.090705
 R4              1.094728
 R5              1.094690
 R6              1.253899
 R7              1.287199
 A1            119.522544
 A2            119.499463
 A3            118.413026
 A4            118.527159
 A5             67.381661
 A6             82.475619
 D1            177.615778
 D2           -161.376581
 D3            -16.853989
 D4             91.200070
 D5           -180.000000


 COORDINATES OF OPTIMIZATION STEP 6 IN ANGSTROM

  NO.  ATOM        X              Y              Z        Z-ATOM   MASS   TYPE

    1  C         0.000000       0.000000       0.000000       6    12.011  QM
    2  C         0.000000       0.000000       1.453578       6    12.011  QM
    3  H         0.949063       0.000000      -0.537447       1     1.008  QM
    4  H        -0.948485      -0.039492      -0.537080       1     1.008  QM
    5  H        -0.912440      -0.307485       1.974476       1     1.008  QM
    6  H         0.920473      -0.278854       1.976375       1     1.008  QM
    7  H        -0.024241       1.157204       0.971340       1     1.008  QM
    8  H        -0.031261       1.492321       2.214130       1     1.008  QM


 
 NEW SCF-ENERGY CALCULATED IN 30 CYCLES
 

 TOTAL ENERGY    =        -79.523414776
                                                                                

 OPTIMIZATION CYCLE               STEP TIME:     1.075  TOTAL TIME:      11.465
 
 *** ENTERING OPTIMIZATION CYCLE: 7 ***
 
 
 RMSQ FORCE :   0.0039552  MAXIMUM :   0.0000100  CONVERGED : NO
 MAX FORCE  :   0.0156618  MAXIMUM :   0.0000150  CONVERGED : NO
 RMSQ DR    :   0.0707114  MAXIMUM :   0.0000400  CONVERGED : NO
 MAX DR     :   0.2213654  MAXIMUM :   0.0000600  CONVERGED : NO
 
 LAMBDA ITERATION CONVERGED IN 7 CYCLES
 
 
 Z-MATRIX VARIABLES OF OPTIMIZATION CYCLE 7 IN ANGSTROM
 
 R1              1.451897
 R2              1.091019
 R3              1.090891
 R4              1.096042
 R5              1.096021
 R6              1.240838
 R7              1.230214
 A1            119.817414
 A2            119.767809
 A3            118.606921
 A4            118.927602
 A5             70.427466
 A6             81.608839
 D1            186.836306
 D2           -167.519858
 D3            -19.727737
 D4             86.114333
 D5           -179.820112


 COORDINATES OF OPTIMIZATION STEP 7 IN ANGSTROM

  NO.  ATOM        X              Y              Z        Z-ATOM   MASS   TYPE

    1  C         0.000000       0.000000       0.000000       6    12.011  QM
    2  C         0.000000       0.000000       1.451897       6    12.011  QM
    3  H         0.946583       0.000000      -0.542496       1     1.008  QM
    4  H        -0.940209       0.112717      -0.541612       1     1.008  QM
    5  H        -0.939506      -0.207942       1.976679       1     1.008  QM
    6  H         0.902970      -0.323803       1.982047       1     1.008  QM
    7  H         0.079228       1.166452       1.036216       1     1.008  QM
    8  H         0.099206       1.404200       2.243073       1     1.008  QM


 
 NEW SCF-ENERGY CALCULATED IN 30 CYCLES
 

 TOTAL ENERGY    =        -79.524164127
                                                                                

 OPTIMIZATION CYCLE               STEP TIME:     1.074  TOTAL TIME:      12.539
 
 *** ENTERING OPTIMIZATION CYCLE: 8 ***
 
 
 RMSQ FORCE :   0.0029084  MAXIMUM :   0.0000100  CONVERGED : NO
 MAX FORCE  :   0.0094067  MAXIMUM :   0.0000150  CONVERGED : NO
 RMSQ DR    :   0.0707106  MAXIMUM :   0.0000400  CONVERGED : NO
 MAX DR     :   0.1957701  MAXIMUM :   0.0000600  CONVERGED : NO
 
 LAMBDA ITERATION CONVERGED IN 6 CYCLES
 
 
 Z-MATRIX VARIABLES OF OPTIMIZATION CYCLE 8 IN ANGSTROM
 
 R1              1.459007
 R2              1.091785
 R3              1.092195
 R4              1.095626
 R5              1.096039
 R6              1.212022
 R7              1.247208
 A1            119.302082
 A2            119.324698
 A3            118.600614
 A4            117.908936
 A5             69.175551
 A6             82.781651
 D1            196.935676
 D2           -170.766318
 D3            -25.724056
 D4             82.533989
 D5           -180.362337


 COORDINATES OF OPTIMIZATION STEP 8 IN ANGSTROM

  NO.  ATOM        X              Y              Z        Z-ATOM   MASS   TYPE

    1  C         0.000000       0.000000       0.000000       6    12.011  QM
    2  C         0.000000       0.000000       1.459007       6    12.011  QM
    3  H         0.952093       0.000000      -0.534335       1     1.008  QM
    4  H        -0.910943       0.277385      -0.534912       1     1.008  QM
    5  H        -0.949470      -0.154354       1.983484       1     1.008  QM
    6  H         0.872572      -0.420392       1.972027       1     1.008  QM
    7  H         0.147200       1.123241       1.028126       1     1.008  QM
    8  H         0.177564       1.415162       2.240309       1     1.008  QM


 
 NEW SCF-ENERGY CALCULATED IN 26 CYCLES
 

 TOTAL ENERGY    =        -79.524405714
                                                                                

 OPTIMIZATION CYCLE               STEP TIME:     0.945  TOTAL TIME:      13.484
 
 *** ENTERING OPTIMIZATION CYCLE: 9 ***
 
 
 RMSQ FORCE :   0.0017763  MAXIMUM :   0.0000100  CONVERGED : NO
 MAX FORCE  :   0.0048271  MAXIMUM :   0.0000150  CONVERGED : NO
 RMSQ DR    :   0.0707111  MAXIMUM :   0.0000400  CONVERGED : NO
 MAX DR     :   0.2730651  MAXIMUM :   0.0000600  CONVERGED : NO
 
 LAMBDA ITERATION CONVERGED IN 7 CYCLES
 
 
 Z-MATRIX VARIABLES OF OPTIMIZATION CYCLE 9 IN ANGSTROM
 
 R1              1.462691
 R2              1.094178
 R3              1.092982
 R4              1.095200
 R5              1.094079
 R6              1.226024
 R7              1.234914
 A1            118.630766
 A2            118.653195
 A3            115.824784
 A4            117.682117
 A5             69.669432
 A6             79.820956
 D1            205.440519
 D2           -173.660088
 D3            -32.669902
 D4             74.373594
 D5           -178.947175


 COORDINATES OF OPTIMIZATION STEP 9 IN ANGSTROM

  NO.  ATOM        X              Y              Z        Z-ATOM   MASS   TYPE

    1  C         0.000000       0.000000       0.000000       6    12.011  QM
    2  C         0.000000       0.000000       1.462691       6    12.011  QM
    3  H         0.960388       0.000000      -0.524290       1     1.008  QM
    4  H        -0.866128       0.412019      -0.524093       1     1.008  QM
    5  H        -0.979794      -0.108861       1.939783       1     1.008  QM
    6  H         0.815572      -0.522983       1.970963       1     1.008  QM
    7  H         0.309673       1.107155       1.036726       1     1.008  QM
    8  H         0.389791       1.310681       2.252115       1     1.008  QM


 
 NEW SCF-ENERGY CALCULATED IN 29 CYCLES
 

 TOTAL ENERGY    =        -79.523984726
                                                                                

 OPTIMIZATION CYCLE               STEP TIME:     1.039  TOTAL TIME:      14.523
 
 *** ENTERING OPTIMIZATION CYCLE: 10 ***
 
 
 RMSQ FORCE :   0.0030757  MAXIMUM :   0.0000100  CONVERGED : NO
 MAX FORCE  :   0.0089492  MAXIMUM :   0.0000150  CONVERGED : NO
 RMSQ DR    :   0.0707112  MAXIMUM :   0.0000400  CONVERGED : NO
 MAX DR     :   0.2342946  MAXIMUM :   0.0000600  CONVERGED : NO
 
 LAMBDA ITERATION CONVERGED IN 7 CYCLES
 
 
 Z-MATRIX VARIABLES OF OPTIMIZATION CYCLE 10 IN ANGSTROM
 
 R1              1.466636
 R2              1.094200
 R3              1.094734
 R4              1.094967
 R5              1.096028
 R6              1.219294
 R7              1.218698
 A1            118.751812
 A2            118.374073
 A3            117.210073
 A4            116.689424
 A5             70.326068
 A6             80.117646
 D1            207.401444
 D2           -175.147344
 D3            -33.612924
 D4             76.588190
 D5           -180.047304


 COORDINATES OF OPTIMIZATION STEP 10 IN ANGSTROM

  NO.  ATOM        X              Y              Z        Z-ATOM   MASS   TYPE

    1  C         0.000000       0.000000       0.000000       6    12.011  QM
    2  C         0.000000       0.000000       1.466636       6    12.011  QM
    3  H         0.959297       0.000000      -0.526328       1     1.008  QM
    4  H        -0.855148       0.443294      -0.520246       1     1.008  QM
    5  H        -0.970303      -0.082377       1.967314       1     1.008  QM
    6  H         0.815517      -0.542093       1.958921       1     1.008  QM
    7  H         0.266304       1.116805       1.056140       1     1.008  QM
    8  H         0.313413       1.318640       2.257085       1     1.008  QM


 
 NEW SCF-ENERGY CALCULATED IN 17 CYCLES
 

 TOTAL ENERGY    =        -79.524408150
                                                                                

 OPTIMIZATION CYCLE               STEP TIME:     0.649  TOTAL TIME:      15.172
 
 *** ENTERING OPTIMIZATION CYCLE: 11 ***
 
 
 RMSQ FORCE :   0.0011201  MAXIMUM :   0.0000100  CONVERGED : NO
 MAX FORCE  :   0.0026610  MAXIMUM :   0.0000150  CONVERGED : NO
 RMSQ DR    :   0.0353554  MAXIMUM :   0.0000400  CONVERGED : NO
 MAX DR     :   0.1252500  MAXIMUM :   0.0000600  CONVERGED : NO
 
 
 
 Z-MATRIX VARIABLES OF OPTIMIZATION CYCLE 11 IN ANGSTROM
 
 R1              1.461077
 R2              1.092950
 R3              1.092872
 R4              1.095508
 R5              1.095217
 R6              1.225867
 R7              1.234098
 A1            119.318917
 A2            119.435930
 A3            117.744207
 A4            117.694940
 A5             69.378684
 A6             80.910439
 D1            197.529443
 D2           -170.101655
 D3            -26.449382
 D4             81.522815
 D5           -180.220344


 COORDINATES OF OPTIMIZATION STEP 11 IN ANGSTROM

  NO.  ATOM        X              Y              Z        Z-ATOM   MASS   TYPE

    1  C         0.000000       0.000000       0.000000       6    12.011  QM
    2  C         0.000000       0.000000       1.461077       6    12.011  QM
    3  H         0.952951       0.000000      -0.535185       1     1.008  QM
    4  H        -0.907590       0.286675      -0.537092       1     1.008  QM
    5  H        -0.955130      -0.166668       1.971063       1     1.008  QM
    6  H         0.868238      -0.431930       1.970094       1     1.008  QM
    7  H         0.169133       1.134789       1.029339       1     1.008  QM
    8  H         0.200867       1.379491       2.238517       1     1.008  QM


 
 NEW SCF-ENERGY CALCULATED IN 30 CYCLES
 

 TOTAL ENERGY    =        -79.524612360
                                                                                

 OPTIMIZATION CYCLE               STEP TIME:     1.075  TOTAL TIME:      16.247
 
 *** ENTERING OPTIMIZATION CYCLE: 12 ***
 
 
 RMSQ FORCE :   0.0007405  MAXIMUM :   0.0000100  CONVERGED : NO
 MAX FORCE  :   0.0021038  MAXIMUM :   0.0000150  CONVERGED : NO
 RMSQ DR    :   0.0661857  MAXIMUM :   0.0000400  CONVERGED : NO
 MAX DR     :   0.2553851  MAXIMUM :   0.0000600  CONVERGED : NO
 
 
 
 Z-MATRIX VARIABLES OF OPTIMIZATION CYCLE 12 IN ANGSTROM
 
 R1              1.461851
 R2              1.093133
 R3              1.093045
 R4              1.095638
 R5              1.095631
 R6              1.223046
 R7              1.225830
 A1            119.253506
 A2            119.318702
 A3            117.806688
 A4            117.712808
 A5             69.611650
 A6             81.259036
 D1            198.783125
 D2           -171.123306
 D3            -27.403258
 D4             80.643872
 D5           -180.052021


 COORDINATES OF OPTIMIZATION STEP 12 IN ANGSTROM

  NO.  ATOM        X              Y              Z        Z-ATOM   MASS   TYPE

    1  C         0.000000       0.000000       0.000000       6    12.011  QM
    2  C         0.000000       0.000000       1.461851       6    12.011  QM
    3  H         0.953722       0.000000      -0.534186       1     1.008  QM
    4  H        -0.902282       0.306865      -0.535228       1     1.008  QM
    5  H        -0.957513      -0.149544       1.972954       1     1.008  QM
    6  H         0.861112      -0.446420       1.971363       1     1.008  QM
    7  H         0.186375       1.131175       1.035764       1     1.008  QM
    8  H         0.225523       1.375541       2.236352       1     1.008  QM


 
 NEW SCF-ENERGY CALCULATED IN 25 CYCLES
 

 TOTAL ENERGY    =        -79.524617223
                                                                                

 OPTIMIZATION CYCLE               STEP TIME:     0.911  TOTAL TIME:      17.157
 
 *** ENTERING OPTIMIZATION CYCLE: 13 ***
 
 
 RMSQ FORCE :   0.0001280  MAXIMUM :   0.0000100  CONVERGED : NO
 MAX FORCE  :   0.0003443  MAXIMUM :   0.0000150  CONVERGED : NO
 RMSQ DR    :   0.0098607  MAXIMUM :   0.0000400  CONVERGED : NO
 MAX DR     :   0.0300889  MAXIMUM :   0.0000600  CONVERGED : NO
 
 
 
 Z-MATRIX VARIABLES OF OPTIMIZATION CYCLE 13 IN ANGSTROM
 
 R1              1.461730
 R2              1.093022
 R3              1.093030
 R4              1.095498
 R5              1.095522
 R6              1.221867
 R7              1.224242
 A1            119.261341
 A2            119.260509
 A3            117.686814
 A4            117.656962
 A5             69.725344
 A6             81.248298
 D1            198.993136
 D2           -171.235750
 D3            -27.728448
 D4             80.503705
 D5           -180.015801


 COORDINATES OF OPTIMIZATION STEP 13 IN ANGSTROM

  NO.  ATOM        X              Y              Z        Z-ATOM   MASS   TYPE

    1  C         0.000000       0.000000       0.000000       6    12.011  QM
    2  C         0.000000       0.000000       1.461730       6    12.011  QM
    3  H         0.953551       0.000000      -0.534262       1     1.008  QM
    4  H        -0.901652       0.310343      -0.534252       1     1.008  QM
    5  H        -0.958737      -0.147808       1.970741       1     1.008  QM
    6  H         0.858918      -0.451486       1.970246       1     1.008  QM
    7  H         0.189098       1.130457       1.038328       1     1.008  QM
    8  H         0.229117       1.371716       2.237896       1     1.008  QM


 
 NEW SCF-ENERGY CALCULATED IN 26 CYCLES
 

 TOTAL ENERGY    =        -79.524618326
                                                                                

 OPTIMIZATION CYCLE               STEP TIME:     0.943  TOTAL TIME:      18.100
 
 *** ENTERING OPTIMIZATION CYCLE: 14 ***
 
 
 RMSQ FORCE :   0.0000557  MAXIMUM :   0.0000100  CONVERGED : NO
 MAX FORCE  :   0.0001702  MAXIMUM :   0.0000150  CONVERGED : NO
 RMSQ DR    :   0.0023145  MAXIMUM :   0.0000400  CONVERGED : NO
 MAX DR     :   0.0074183  MAXIMUM :   0.0000600  CONVERGED : NO
 
 
 
 Z-MATRIX VARIABLES OF OPTIMIZATION CYCLE 14 IN ANGSTROM
 
 R1              1.461617
 R2              1.093000
 R3              1.093003
 R4              1.095540
 R5              1.095552
 R6              1.222353
 R7              1.224569
 A1            119.264540
 A2            119.269288
 A3            117.711276
 A4            117.690251
 A5             69.672142
 A6             81.260881
 D1            198.860482
 D2           -171.201149
 D3            -27.633224
 D4             80.569009
 D5           -180.011651
 
 *** SCFTOL TIGHTEN TO 0.750E-09 ***


 COORDINATES OF OPTIMIZATION STEP 14 IN ANGSTROM

  NO.  ATOM        X              Y              Z        Z-ATOM   MASS   TYPE

    1  C         0.000000       0.000000       0.000000       6    12.011  QM
    2  C         0.000000       0.000000       1.461617       6    12.011  QM
    3  H         0.953503       0.000000      -0.534305       1     1.008  QM
    4  H        -0.902268       0.308220      -0.534385       1     1.008  QM
    5  H        -0.958470      -0.148359       1.971061       1     1.008  QM
    6  H         0.859429      -0.449933       1.970710       1     1.008  QM
    7  H         0.187820       1.130733       1.036982       1     1.008  QM
    8  H         0.227886       1.373446       2.236587       1     1.008  QM


 
 NEW SCF-ENERGY CALCULATED IN 21 CYCLES
 

 TOTAL ENERGY    =        -79.524618398
                                                                                

 OPTIMIZATION CYCLE               STEP TIME:     0.779  TOTAL TIME:      18.879
 
 *** ENTERING OPTIMIZATION CYCLE: 15 ***
 
 
 RMSQ FORCE :   0.0000277  MAXIMUM :   0.0000100  CONVERGED : NO
 MAX FORCE  :   0.0000718  MAXIMUM :   0.0000150  CONVERGED : NO
 RMSQ DR    :   0.0009800  MAXIMUM :   0.0000400  CONVERGED : NO
 MAX DR     :   0.0038852  MAXIMUM :   0.0000600  CONVERGED : NO
 
 
 
 Z-MATRIX VARIABLES OF OPTIMIZATION CYCLE 15 IN ANGSTROM
 
 R1              1.461162
 R2              1.092915
 R3              1.092907
 R4              1.095517
 R5              1.095504
 R6              1.222498
 R7              1.223738
 A1            119.315544
 A2            119.332209
 A3            117.735362
 A4            117.717831
 A5             69.685454
 A6             81.298824
 D1            198.197669
 D2           -170.876077
 D3            -27.191580
 D4             80.944629
 D5           -180.015704
 
 *** SCFTOL TIGHTEN TO 0.250E-09 ***


 COORDINATES OF OPTIMIZATION STEP 15 IN ANGSTROM

  NO.  ATOM        X              Y              Z        Z-ATOM   MASS   TYPE

    1  C         0.000000       0.000000       0.000000       6    12.011  QM
    2  C         0.000000       0.000000       1.461162       6    12.011  QM
    3  H         0.952953       0.000000      -0.535112       1     1.008  QM
    4  H        -0.905136       0.297553      -0.535385       1     1.008  QM
    5  H        -0.957381      -0.153758       1.971003       1     1.008  QM
    6  H         0.862616      -0.443164       1.970700       1     1.008  QM
    7  H         0.180440       1.132171       1.036743       1     1.008  QM
    8  H         0.218885       1.375499       2.235429       1     1.008  QM


 
 NEW SCF-ENERGY CALCULATED IN 17 CYCLES
 

 TOTAL ENERGY    =        -79.524617232
                                                                                

 OPTIMIZATION CYCLE               STEP TIME:     0.648  TOTAL TIME:      19.527
 
 *** ENTERING OPTIMIZATION CYCLE: 16 ***
 
 
 RMSQ FORCE :   0.0000838  MAXIMUM :   0.0000100  CONVERGED : NO
 MAX FORCE  :   0.0002844  MAXIMUM :   0.0000150  CONVERGED : NO
 RMSQ DR    :   0.0043733  MAXIMUM :   0.0000400  CONVERGED : NO
 MAX DR     :   0.0167822  MAXIMUM :   0.0000600  CONVERGED : NO
 
 
 
 Z-MATRIX VARIABLES OF OPTIMIZATION CYCLE 16 IN ANGSTROM
 
 R1              1.461443
 R2              1.092974
 R3              1.092970
 R4              1.095548
 R5              1.095552
 R6              1.222483
 R7              1.224247
 A1            119.280516
 A2            119.282415
 A3            117.716473
 A4            117.711404
 A5             69.658365
 A6             81.282707
 D1            198.653213
 D2           -171.129178
 D3            -27.523025
 D4             80.671173
 D5           -180.000000


 COORDINATES OF OPTIMIZATION STEP 16 IN ANGSTROM

  NO.  ATOM        X              Y              Z        Z-ATOM   MASS   TYPE

    1  C         0.000000       0.000000       0.000000       6    12.011  QM
    2  C         0.000000       0.000000       1.461443       6    12.011  QM
    3  H         0.953331       0.000000      -0.534558       1     1.008  QM
    4  H        -0.903234       0.304906      -0.534588       1     1.008  QM
    5  H        -0.958244      -0.149557       1.970979       1     1.008  QM
    6  H         0.860126      -0.448192       1.970895       1     1.008  QM
    7  H         0.185807       1.131085       1.036487       1     1.008  QM
    8  H         0.225793       1.374501       2.235624       1     1.008  QM


 
 NEW SCF-ENERGY CALCULATED IN 16 CYCLES
 

 TOTAL ENERGY    =        -79.524618304
                                                                                

 OPTIMIZATION CYCLE               STEP TIME:     0.614  TOTAL TIME:      20.141
 
 *** ENTERING OPTIMIZATION CYCLE: 17 ***
 
 
 RMSQ FORCE :   0.0000134  MAXIMUM :   0.0000100  CONVERGED : NO
 MAX FORCE  :   0.0000488  MAXIMUM :   0.0000150  CONVERGED : NO
 RMSQ DR    :   0.0030490  MAXIMUM :   0.0000400  CONVERGED : NO
 MAX DR     :   0.0114827  MAXIMUM :   0.0000600  CONVERGED : NO
 
 
 
 Z-MATRIX VARIABLES OF OPTIMIZATION CYCLE 17 IN ANGSTROM
 
 R1              1.461456
 R2              1.092970
 R3              1.092970
 R4              1.095541
 R5              1.095540
 R6              1.222381
 R7              1.224098
 A1            119.280866
 A2            119.281375
 A3            117.709111
 A4            117.708969
 A5             69.669109
 A6             81.281488
 D1            198.682908
 D2           -171.138084
 D3            -27.539763
 D4             80.659621
 D5           -180.000000


 COORDINATES OF OPTIMIZATION STEP 17 IN ANGSTROM

  NO.  ATOM        X              Y              Z        Z-ATOM   MASS   TYPE

    1  C         0.000000       0.000000       0.000000       6    12.011  QM
    2  C         0.000000       0.000000       1.461456       6    12.011  QM
    3  H         0.953324       0.000000      -0.534562       1     1.008  QM
    4  H        -0.903085       0.305377      -0.534571       1     1.008  QM
    5  H        -0.958326      -0.149417       1.970863       1     1.008  QM
    6  H         0.860005      -0.448449       1.970860       1     1.008  QM
    7  H         0.186032       1.131032       1.036750       1     1.008  QM
    8  H         0.226022       1.374163       2.235793       1     1.008  QM


 
 NEW SCF-ENERGY CALCULATED IN 32 CYCLES
 

 TOTAL ENERGY    =        -79.524618345
                                                                                

 OPTIMIZATION CYCLE               STEP TIME:     1.139  TOTAL TIME:      21.280
 
 *** ENTERING OPTIMIZATION CYCLE: 18 ***
 
 
 RMSQ FORCE :   0.0000044  MAXIMUM :   0.0000100  CONVERGED :YES
 MAX FORCE  :   0.0000154  MAXIMUM :   0.0000150  CONVERGED : NO
 RMSQ DR    :   0.0002214  MAXIMUM :   0.0000400  CONVERGED : NO
 MAX DR     :   0.0008131  MAXIMUM :   0.0000600  CONVERGED : NO
 
 
 
 Z-MATRIX VARIABLES OF OPTIMIZATION CYCLE 18 IN ANGSTROM
 
 R1              1.461450
 R2              1.092970
 R3              1.092970
 R4              1.095544
 R5              1.095544
 R6              1.222396
 R7              1.224095
 A1            119.279664
 A2            119.280427
 A3            117.710543
 A4            117.710774
 A5             69.665964
 A6             81.282487
 D1            198.681186
 D2           -171.140740
 D3            -27.539986
 D4             80.659431
 D5           -180.000000
 
 *** SCFTOL TIGHTEN TO 0.100E-09 ***


 COORDINATES OF OPTIMIZATION STEP 18 IN ANGSTROM

  NO.  ATOM        X              Y              Z        Z-ATOM   MASS   TYPE

    1  C         0.000000       0.000000       0.000000       6    12.011  QM
    2  C         0.000000       0.000000       1.461450       6    12.011  QM
    3  H         0.953335       0.000000      -0.534542       1     1.008  QM
    4  H        -0.903102       0.305353      -0.534555       1     1.008  QM
    5  H        -0.958323      -0.149371       1.970884       1     1.008  QM
    6  H         0.859992      -0.448447       1.970888       1     1.008  QM
    7  H         0.186034       1.131022       1.036676       1     1.008  QM
    8  H         0.226039       1.374238       2.235699       1     1.008  QM


 
 NEW SCF-ENERGY CALCULATED IN 9 CYCLES
 

 TOTAL ENERGY    =        -79.524618344
                                                                                

 OPTIMIZATION CYCLE               STEP TIME:     0.385  TOTAL TIME:      21.665
 
 *** ENTERING OPTIMIZATION CYCLE: 19 ***
 
 
 *** CONVERGED BY GRADIENT AND ENERGY CRITERIA ***
 *** AFTER 18 OPTIMIZATION CYCLES ***
 
 
 RMSQ FORCE :   0.0000015  MAXIMUM :   0.0000100  CONVERGED :YES
 MAX FORCE  :   0.0000045  MAXIMUM :   0.0000150  CONVERGED :YES
 RMSQ DR    :   0.0000352  MAXIMUM :   0.0000400  CONVERGED :YES
 MAX DR     :   0.0000832  MAXIMUM :   0.0000600  CONVERGED : NO
 
 
 *** THE GEOMETRY IS OPTIMIZED ***
 
 
 *** OPTIMIZED Z-MATRIX VARIABLES IN ANGSTROM ***
 
 R1              1.461450
 R2              1.092970
 R3              1.092970
 R4              1.095544
 R5              1.095544
 R6              1.222396
 R7              1.224095
 A1            119.279664
 A2            119.280427
 A3            117.710543
 A4            117.710774
 A5             69.665964
 A6             81.282487
 D1            198.681186
 D2           -171.140740
 D3            -27.539986
 D4             80.659431
 D5           -180.000000


 FINAL INPUT ORIENTATION IN ANGSTROM

  NO.  ATOM        X              Y              Z        Z-ATOM   MASS   TYPE

    1  C         0.000000       0.000000       0.000000       6    12.011  QM
    2  C         0.000000       0.000000       1.461450       6    12.011  QM
    3  H         0.953335       0.000000      -0.534542       1     1.008  QM
    4  H        -0.903102       0.305353      -0.534555       1     1.008  QM
    5  H        -0.958323      -0.149371       1.970884       1     1.008  QM
    6  H         0.859992      -0.448447       1.970888       1     1.008  QM
    7  H         0.186034       1.131022       1.036676       1     1.008  QM
    8  H         0.226039       1.374238       2.235699       1     1.008  QM


 
 *** THE GENERATED Z-MATRIX ORIENTATION IS USED ***
 
 POINT GROUP: Cs
 
 GROUP ORDER: 2


 STANDARD ORIENTATION IN ANGSTROM

  NO.  ATOM        X              Y              Z        Z-ATOM   MASS   TYPE

    1  C        -0.792957       0.023776      -0.000001       6    12.011  QM
    2  C         0.665414       0.118590      -0.000004       6    12.011  QM
    3  H        -1.316334      -0.165277       0.940700       1     1.008  QM
    4  H        -1.316348      -0.165335      -0.940682       1     1.008  QM
    5  H         1.154121       0.453903      -0.921388       1     1.008  QM
    6  H         1.154126       0.453952       0.921359       1     1.008  QM
    7  H         0.315898      -1.052773       0.000032       1     1.008  QM
    8  H         1.528385      -1.220950       0.000036       1     1.008  QM


 ELECTRONIC CORE ENERGY      =       -188.209794627
 ELECTRONIC COULOMB ENERGY   =         79.649375315
 ELECTRONIC HARTREE ENERGY   =       -108.560419313

 EXCHANGE ENERGY             =        -12.334997978
 CORRELATION ENERGY          =         -0.560057332
 EXCHANGE-CORRELATION ENERGY =        -12.895055310

 ELECTRONIC SCF ENERGY       =       -121.455474623
 NUCLEAR-REPULSION ENERGY    =         41.930856279
 TOTAL SCF ENERGY            =        -79.524618344
                                                                                

 OPTIMIZATION CYCLE               CUM. TIME:    18.642  TOTAL TIME:      21.884
 
 TIMING STATISTICS (SECONDS)
 

 TIMER ENTRY                    NUMBER OF CALLS   CUMUL. CPU TIME   CONTRIBUT.

 INITIALIZATION                              1             0.033         0.2 %
 INPUT                                       1             0.051         0.2 %
 MATRIX MULTIPLICATION                     653             0.007         0.0 %
 DIAGONALIZATION                            70             0.003         0.0 %
 SYMMETRY ANALYSIS                          21             0.001         0.0 %
 START GUESS                                 1             1.042         4.8 %
 CORE INTEGRALS                             20             0.751         3.4 %
 ORTHOGONALIZATION MATRIX                   20             0.047         0.2 %
 MPI DIAGONALIZATION                       582             1.181         5.4 %
                         ON NODE             1             1.103
                         ON NODE             2             1.125
                         ON NODE             3             1.169
                         ON NODE             4             1.152
                         ON NODE             5             1.132
                         ON NODE             6             1.158
                         ON NODE             7             1.142
                         ON NODE             8             1.145
                         ON NODE             9             1.133
                         ON NODE            10             1.127
                         ON NODE            11             1.168
                         ON NODE            12             1.121
                         ON NODE            13             1.157
                         ON NODE            14             1.157
                         ON NODE            15             1.119
                         ON NODE            16             1.132
                         ON NODE            17             1.127
                         ON NODE            18             1.131
                         ON NODE            19             1.159
                         ON NODE            20             1.184
                         ON NODE            21             1.111
                         ON NODE            22             1.150
                         ON NODE            23             1.144
           AVERAGE PER PROCESSOR                           1.143
 MPI AUXILIARY FUNCTION FIT               1003             3.318        15.2 %
                         ON NODE             1             3.126
                         ON NODE             2             3.121
                         ON NODE             3             3.071
                         ON NODE             4             3.137
                         ON NODE             5             3.071
                         ON NODE             6             3.202
                         ON NODE             7             3.178
                         ON NODE             8             3.248
                         ON NODE             9             3.143
                         ON NODE            10             3.210
                         ON NODE            11             3.187
                         ON NODE            12             3.092
                         ON NODE            13             3.089
                         ON NODE            14             3.027
                         ON NODE            15             3.164
                         ON NODE            16             3.190
                         ON NODE            17             3.183
                         ON NODE            18             3.103
                         ON NODE            19             3.164
                         ON NODE            20             3.141
                         ON NODE            21             3.085
                         ON NODE            22             3.147
                         ON NODE            23             3.130
           AVERAGE PER PROCESSOR                           3.147
 MPI CORE HAMILTONIAN                       20             0.048         0.2 %
                         ON NODE             1             0.048
                         ON NODE             2             0.046
                         ON NODE             3             0.047
                         ON NODE             4             0.045
                         ON NODE             5             0.048
                         ON NODE             6             0.041
                         ON NODE             7             0.041
                         ON NODE             8             0.040
                         ON NODE             9             0.044
                         ON NODE            10             0.041
                         ON NODE            11             0.042
                         ON NODE            12             0.049
                         ON NODE            13             0.045
                         ON NODE            14             0.043
                         ON NODE            15             0.040
                         ON NODE            16             0.041
                         ON NODE            17             0.042
                         ON NODE            18             0.042
                         ON NODE            19             0.040
                         ON NODE            20             0.041
                         ON NODE            21             0.040
                         ON NODE            22             0.041
                         ON NODE            23             0.041
           AVERAGE PER PROCESSOR                           0.043
 SCF ITERATION                              20            14.747        67.4 %
 NULLSPACE                                   1             0.004         0.0 %
 MPI NEAR J CALCULATION                    499             1.169         5.3 %
                         ON NODE             1             0.777
                         ON NODE             2             0.990
                         ON NODE             3             0.996
                         ON NODE             4             0.988
                         ON NODE             5             0.992
                         ON NODE             6             0.999
                         ON NODE             7             0.993
                         ON NODE             8             0.995
                         ON NODE             9             0.999
                         ON NODE            10             1.005
                         ON NODE            11             0.998
                         ON NODE            12             1.003
                         ON NODE            13             0.993
                         ON NODE            14             1.000
                         ON NODE            15             0.996
                         ON NODE            16             0.993
                         ON NODE            17             0.991
                         ON NODE            18             0.993
                         ON NODE            19             0.998
                         ON NODE            20             0.995
                         ON NODE            21             0.990
                         ON NODE            22             0.995
                         ON NODE            23             0.997
           AVERAGE PER PROCESSOR                           0.993
 MPI FAR J CALCULATION                     499             0.317         1.4 %
                         ON NODE             1             0.692
                         ON NODE             2             0.488
                         ON NODE             3             0.487
                         ON NODE             4             0.475
                         ON NODE             5             0.443
                         ON NODE             6             0.477
                         ON NODE             7             0.465
                         ON NODE             8             0.465
                         ON NODE             9             0.489
                         ON NODE            10             0.486
                         ON NODE            11             0.471
                         ON NODE            12             0.495
                         ON NODE            13             0.494
                         ON NODE            14             0.491
                         ON NODE            15             0.495
                         ON NODE            16             0.500
                         ON NODE            17             0.497
                         ON NODE            18             0.486
                         ON NODE            19             0.501
                         ON NODE            20             0.498
                         ON NODE            21             0.487
                         ON NODE            22             0.496
                         ON NODE            23             0.496
           AVERAGE PER PROCESSOR                           0.487
 GRID INITIALIZATION                         2             0.004         0.0 %
 ADAPTIVE GRID GENERATION                    2             0.147         0.7 %
 MPI XC POTENTIAL                          491             3.645        16.7 %
                         ON NODE             1             3.596
                         ON NODE             2             3.596
                         ON NODE             3             3.490
                         ON NODE             4             3.498
                         ON NODE             5             3.542
                         ON NODE             6             3.490
                         ON NODE             7             3.535
                         ON NODE             8             3.522
                         ON NODE             9             3.547
                         ON NODE            10             3.661
                         ON NODE            11             3.542
                         ON NODE            12             3.711
                         ON NODE            13             3.489
                         ON NODE            14             3.479
                         ON NODE            15             3.566
                         ON NODE            16             3.665
                         ON NODE            17             3.552
                         ON NODE            18             3.729
                         ON NODE            19             3.507
                         ON NODE            20             3.486
                         ON NODE            21             3.567
                         ON NODE            22             3.507
                         ON NODE            23             3.522
           AVERAGE PER PROCESSOR                           3.561
 MPI NEAR ERI CALCULATION                  507             1.219         5.6 %
                         ON NODE             1             0.820
                         ON NODE             2             1.033
                         ON NODE             3             1.024
                         ON NODE             4             1.026
                         ON NODE             5             1.022
                         ON NODE             6             1.022
                         ON NODE             7             1.023
                         ON NODE             8             1.034
                         ON NODE             9             1.027
                         ON NODE            10             1.029
                         ON NODE            11             1.020
                         ON NODE            12             1.026
                         ON NODE            13             1.034
                         ON NODE            14             1.024
                         ON NODE            15             1.031
                         ON NODE            16             1.020
                         ON NODE            17             1.030
                         ON NODE            18             1.033
                         ON NODE            19             1.030
                         ON NODE            20             1.026
                         ON NODE            21             1.023
                         ON NODE            22             1.019
                         ON NODE            23             1.030
           AVERAGE PER PROCESSOR                           1.026
 MPI FAR ERI CALCULATION                   507             0.195         0.9 %
                         ON NODE             1             0.399
                         ON NODE             2             0.246
                         ON NODE             3             0.201
                         ON NODE             4             0.198
                         ON NODE             5             0.220
                         ON NODE             6             0.192
                         ON NODE             7             0.233
                         ON NODE             8             0.206
                         ON NODE             9             0.212
                         ON NODE            10             0.192
                         ON NODE            11             0.202
                         ON NODE            12             0.122
                         ON NODE            13             0.171
                         ON NODE            14             0.141
                         ON NODE            15             0.182
                         ON NODE            16             0.213
                         ON NODE            17             0.206
                         ON NODE            18             0.236
                         ON NODE            19             0.220
                         ON NODE            20             0.196
                         ON NODE            21             0.185
                         ON NODE            22             0.203
                         ON NODE            23             0.119
           AVERAGE PER PROCESSOR                           0.204
 MPI MATRIX MULTIPLICATION                1566             0.894         4.1 %
                         ON NODE             1             1.133
                         ON NODE             2             1.069
                         ON NODE             3             1.027
                         ON NODE             4             1.061
                         ON NODE             5             1.092
                         ON NODE             6             1.047
                         ON NODE             7             1.059
                         ON NODE             8             1.041
                         ON NODE             9             1.050
                         ON NODE            10             1.094
                         ON NODE            11             1.026
                         ON NODE            12             1.094
                         ON NODE            13             1.022
                         ON NODE            14             1.035
                         ON NODE            15             1.114
                         ON NODE            16             1.075
                         ON NODE            17             1.093
                         ON NODE            18             1.056
                         ON NODE            19             1.017
                         ON NODE            20             1.002
                         ON NODE            21             1.099
                         ON NODE            22             1.051
                         ON NODE            23             1.062
           AVERAGE PER PROCESSOR                           1.055
 OPTIMIZATION CYCLE                         19            18.642        85.2 %
 PRIMITIVES                                 30             0.006         0.0 %
 ENERGY GRADIENTS                           19             0.698         3.2 %
 MPI XC ENERGY GRADIENTS                    19             0.334         1.5 %
                         ON NODE             1             0.327
                         ON NODE             2             0.325
                         ON NODE             3             0.322
                         ON NODE             4             0.326
                         ON NODE             5             0.323
                         ON NODE             6             0.326
                         ON NODE             7             0.326
                         ON NODE             8             0.325
                         ON NODE             9             0.324
                         ON NODE            10             0.326
                         ON NODE            11             0.324
                         ON NODE            12             0.325
                         ON NODE            13             0.327
                         ON NODE            14             0.327
                         ON NODE            15             0.329
                         ON NODE            16             0.328
                         ON NODE            17             0.327
                         ON NODE            18             0.322
                         ON NODE            19             0.323
                         ON NODE            20             0.323
                         ON NODE            21             0.325
                         ON NODE            22             0.323
                         ON NODE            23             0.327
           AVERAGE PER PROCESSOR                           0.326
 MPI NEAR ERI GRADIENTS                     27             0.146         0.7 %
                         ON NODE             1             0.142
                         ON NODE             2             0.144
                         ON NODE             3             0.139
                         ON NODE             4             0.144
                         ON NODE             5             0.147
                         ON NODE             6             0.146
                         ON NODE             7             0.142
                         ON NODE             8             0.145
                         ON NODE             9             0.136
                         ON NODE            10             0.149
                         ON NODE            11             0.145
                         ON NODE            12             0.147
                         ON NODE            13             0.143
                         ON NODE            14             0.144
                         ON NODE            15             0.144
                         ON NODE            16             0.144
                         ON NODE            17             0.147
                         ON NODE            18             0.144
                         ON NODE            19             0.143
                         ON NODE            20             0.142
                         ON NODE            21             0.145
                         ON NODE            22             0.147
                         ON NODE            23             0.144
           AVERAGE PER PROCESSOR                           0.144
 MPI FAR ERI GRADIENTS                      27             0.021         0.1 %
                         ON NODE             1             0.030
                         ON NODE             2             0.026
                         ON NODE             3             0.030
                         ON NODE             4             0.028
                         ON NODE             5             0.024
                         ON NODE             6             0.023
                         ON NODE             7             0.027
                         ON NODE             8             0.027
                         ON NODE             9             0.034
                         ON NODE            10             0.024
                         ON NODE            11             0.026
                         ON NODE            12             0.026
                         ON NODE            13             0.024
                         ON NODE            14             0.026
                         ON NODE            15             0.024
                         ON NODE            16             0.022
                         ON NODE            17             0.023
                         ON NODE            18             0.024
                         ON NODE            19             0.027
                         ON NODE            20             0.021
                         ON NODE            21             0.023
                         ON NODE            22             0.023
                         ON NODE            23             0.023
           AVERAGE PER PROCESSOR                           0.025
 MPI CORE HAMILTONIAN GRADIENTS             27             0.118         0.5 %
                         ON NODE             1             0.126
                         ON NODE             2             0.129
                         ON NODE             3             0.128
                         ON NODE             4             0.131
                         ON NODE             5             0.128
                         ON NODE             6             0.131
                         ON NODE             7             0.129
                         ON NODE             8             0.129
                         ON NODE             9             0.122
                         ON NODE            10             0.126
                         ON NODE            11             0.128
                         ON NODE            12             0.127
                         ON NODE            13             0.131
                         ON NODE            14             0.126
                         ON NODE            15             0.134
                         ON NODE            16             0.132
                         ON NODE            17             0.130
                         ON NODE            18             0.130
                         ON NODE            19             0.130
                         ON NODE            20             0.132
                         ON NODE            21             0.133
                         ON NODE            22             0.131
                         ON NODE            23             0.129
           AVERAGE PER PROCESSOR                           0.129
 FORCE CONSTANTS                             1             2.682        12.3 %
 MPI FXC KERNEL                              1             0.164         0.7 %
                         ON NODE             1             0.164
                         ON NODE             2             0.164
                         ON NODE             3             0.164
                         ON NODE             4             0.164
                         ON NODE             5             0.163
                         ON NODE             6             0.163
                         ON NODE             7             0.164
                         ON NODE             8             0.164
                         ON NODE             9             0.164
                         ON NODE            10             0.164
                         ON NODE            11             0.164
                         ON NODE            12             0.163
                         ON NODE            13             0.164
                         ON NODE            14             0.163
                         ON NODE            15             0.164
                         ON NODE            16             0.164
                         ON NODE            17             0.164
                         ON NODE            18             0.164
                         ON NODE            19             0.164
                         ON NODE            20             0.164
                         ON NODE            21             0.164
                         ON NODE            22             0.164
                         ON NODE            23             0.164
           AVERAGE PER PROCESSOR                           0.164
 MPI COULOMB MATRIX                          1             0.205         0.9 %
                         ON NODE             1             0.206
                         ON NODE             2             0.206
                         ON NODE             3             0.205
                         ON NODE             4             0.204
                         ON NODE             5             0.205
                         ON NODE             6             0.204
                         ON NODE             7             0.204
                         ON NODE             8             0.205
                         ON NODE             9             0.205
                         ON NODE            10             0.204
                         ON NODE            11             0.204
                         ON NODE            12             0.204
                         ON NODE            13             0.204
                         ON NODE            14             0.203
                         ON NODE            15             0.205
                         ON NODE            16             0.206
                         ON NODE            17             0.204
                         ON NODE            18             0.206
                         ON NODE            19             0.206
                         ON NODE            20             0.204
                         ON NODE            21             0.204
                         ON NODE            22             0.206
                         ON NODE            23             0.204
           AVERAGE PER PROCESSOR                           0.205
 I/O MPGMAS INTERCOMM                        1             0.008         0.0 %
 SKELETON HESSIAN MATRIX                     1             0.116         0.5 %
 MPI NEAR ERI HESSIAN                        1             0.046         0.2 %
                         ON NODE             1             0.046
                         ON NODE             2             0.046
                         ON NODE             3             0.046
                         ON NODE             4             0.046
                         ON NODE             5             0.047
                         ON NODE             6             0.046
                         ON NODE             7             0.046
                         ON NODE             8             0.046
                         ON NODE             9             0.046
                         ON NODE            10             0.047
                         ON NODE            11             0.046
                         ON NODE            12             0.046
                         ON NODE            13             0.046
                         ON NODE            14             0.046
                         ON NODE            15             0.046
                         ON NODE            16             0.046
                         ON NODE            17             0.047
                         ON NODE            18             0.047
                         ON NODE            19             0.047
                         ON NODE            20             0.046
                         ON NODE            21             0.046
                         ON NODE            22             0.046
                         ON NODE            23             0.046
           AVERAGE PER PROCESSOR                           0.046
 MPI FAR ERI HESSIAN                         1             0.002         0.0 %
                         ON NODE             1             0.003
                         ON NODE             2             0.003
                         ON NODE             3             0.002
                         ON NODE             4             0.002
                         ON NODE             5             0.002
                         ON NODE             6             0.002
                         ON NODE             7             0.003
                         ON NODE             8             0.002
                         ON NODE             9             0.002
                         ON NODE            10             0.002
                         ON NODE            11             0.003
                         ON NODE            12             0.003
                         ON NODE            13             0.003
                         ON NODE            14             0.002
                         ON NODE            15             0.002
                         ON NODE            16             0.002
                         ON NODE            17             0.002
                         ON NODE            18             0.002
                         ON NODE            19             0.002
                         ON NODE            20             0.003
                         ON NODE            21             0.002
                         ON NODE            22             0.002
                         ON NODE            23             0.003
           AVERAGE PER PROCESSOR                           0.002
 MPI D2CORE                                  1             0.028         0.1 %
                         ON NODE             1             0.030
                         ON NODE             2             0.030
                         ON NODE             3             0.030
                         ON NODE             4             0.030
                         ON NODE             5             0.030
                         ON NODE             6             0.030
                         ON NODE             7             0.030
                         ON NODE             8             0.029
                         ON NODE             9             0.030
                         ON NODE            10             0.030
                         ON NODE            11             0.030
                         ON NODE            12             0.030
                         ON NODE            13             0.030
                         ON NODE            14             0.030
                         ON NODE            15             0.030
                         ON NODE            16             0.030
                         ON NODE            17             0.030
                         ON NODE            18             0.030
                         ON NODE            19             0.030
                         ON NODE            20             0.030
                         ON NODE            21             0.030
                         ON NODE            22             0.030
                         ON NODE            23             0.030
           AVERAGE PER PROCESSOR                           0.030
 FREQUENCY ADPT                              1             2.069         9.5 %
 I/O GRK INTERCOMM                           1             0.010         0.0 %
 BDKS_BEFORE                                 8             0.163         0.7 %
 MPI HAMILTONIAN GRADIENTS                   8             0.031         0.1 %
                         ON NODE             1             0.035
                         ON NODE             2             0.035
                         ON NODE             3             0.036
                         ON NODE             4             0.037
                         ON NODE             5             0.036
                         ON NODE             6             0.037
                         ON NODE             7             0.038
                         ON NODE             8             0.036
                         ON NODE             9             0.038
                         ON NODE            10             0.037
                         ON NODE            11             0.035
                         ON NODE            12             0.034
                         ON NODE            13             0.036
                         ON NODE            14             0.038
                         ON NODE            15             0.039
                         ON NODE            16             0.035
                         ON NODE            17             0.037
                         ON NODE            18             0.038
                         ON NODE            19             0.038
                         ON NODE            20             0.039
                         ON NODE            21             0.037
                         ON NODE            22             0.039
                         ON NODE            23             0.038
           AVERAGE PER PROCESSOR                           0.037
 MPI COULOMBA_DE2 E GRADS                    8             0.044         0.2 %
                         ON NODE             1             0.032
                         ON NODE             2             0.034
                         ON NODE             3             0.035
                         ON NODE             4             0.032
                         ON NODE             5             0.032
                         ON NODE             6             0.030
                         ON NODE             7             0.033
                         ON NODE             8             0.033
                         ON NODE             9             0.035
                         ON NODE            10             0.034
                         ON NODE            11             0.034
                         ON NODE            12             0.032
                         ON NODE            13             0.033
                         ON NODE            14             0.034
                         ON NODE            15             0.030
                         ON NODE            16             0.034
                         ON NODE            17             0.034
                         ON NODE            18             0.033
                         ON NODE            19             0.034
                         ON NODE            20             0.034
                         ON NODE            21             0.033
                         ON NODE            22             0.035
                         ON NODE            23             0.034
           AVERAGE PER PROCESSOR                           0.034
 BLDSMAT_DE2                                 8             0.010         0.0 %
 BLDPMAT_DE2                                 8             0.075         0.3 %
 P. Vector build                             8             0.233         1.1 %
 MPI ANA2DIERIS ENERGY GRADIENTS             8             0.119         0.5 %
                         ON NODE             1             0.115
                         ON NODE             2             0.114
                         ON NODE             3             0.115
                         ON NODE             4             0.115
                         ON NODE             5             0.114
                         ON NODE             6             0.113
                         ON NODE             7             0.115
                         ON NODE             8             0.114
                         ON NODE             9             0.115
                         ON NODE            10             0.115
                         ON NODE            11             0.115
                         ON NODE            12             0.115
                         ON NODE            13             0.115
                         ON NODE            14             0.115
                         ON NODE            15             0.115
                         ON NODE            16             0.116
                         ON NODE            17             0.115
                         ON NODE            18             0.114
                         ON NODE            19             0.115
                         ON NODE            20             0.115
                         ON NODE            21             0.114
                         ON NODE            22             0.114
                         ON NODE            23             0.115
           AVERAGE PER PROCESSOR                           0.115
 MPI J_HESS CALCULATION                      8             0.107         0.5 %
                         ON NODE             1             0.102
                         ON NODE             2             0.100
                         ON NODE             3             0.099
                         ON NODE             4             0.101
                         ON NODE             5             0.102
                         ON NODE             6             0.101
                         ON NODE             7             0.102
                         ON NODE             8             0.100
                         ON NODE             9             0.101
                         ON NODE            10             0.099
                         ON NODE            11             0.101
                         ON NODE            12             0.101
                         ON NODE            13             0.101
                         ON NODE            14             0.101
                         ON NODE            15             0.102
                         ON NODE            16             0.101
                         ON NODE            17             0.101
                         ON NODE            18             0.100
                         ON NODE            19             0.100
                         ON NODE            20             0.101
                         ON NODE            21             0.099
                         ON NODE            22             0.098
                         ON NODE            23             0.100
           AVERAGE PER PROCESSOR                           0.101
 MPI EN ADPT SOLVER                         24             0.841         3.8 %
                         ON NODE             1             0.843
                         ON NODE             2             0.845
                         ON NODE             3             0.846
                         ON NODE             4             0.845
                         ON NODE             5             0.844
                         ON NODE             6             0.847
                         ON NODE             7             0.844
                         ON NODE             8             0.845
                         ON NODE             9             0.844
                         ON NODE            10             0.843
                         ON NODE            11             0.846
                         ON NODE            12             0.844
                         ON NODE            13             0.844
                         ON NODE            14             0.844
                         ON NODE            15             0.847
                         ON NODE            16             0.846
                         ON NODE            17             0.845
                         ON NODE            18             0.844
                         ON NODE            19             0.843
                         ON NODE            20             0.843
                         ON NODE            21             0.845
                         ON NODE            22             0.844
                         ON NODE            23             0.845
           AVERAGE PER PROCESSOR                           0.844
 P.D. SCF MATRICES DE2 CONTR                 8             0.226         1.0 %
 P.D. SCF VEC DE2 CONTRIBUTION               1             0.014         0.1 %

 FINAL TIMING           DATE: TUE MAY 28 14:55:41 2024  TOTAL TIME:      21.887
