# Supplementary material for: Constrained Structure Minimizations on Hyperspheres for Minimum Energy Path Following
Source: J Chem Inf Model. 2025 Apr 1;65(7):3488–501. doi: 10.1021/acs.jcim.4c02351 (PMC12004539; doi:10.1021/acs.jcim.4c02351)
Supplement: Supplementary file 1 — ci4c02351_si_001.zip [file ci4c02351_si_001.zip › data_availability/rxn5/outputs/TS/rxn5-TS.mol]

[Molden Format]
[Atoms](Angs)
  C     1    6      0.000000    0.000000    0.000000
  C     2    6      0.000000    0.000000    1.403261
  H     3    1      0.949363    0.000000   -0.537243
  H     4    1     -0.928423   -0.194490   -0.539378
  H     5    1     -0.897289   -0.287803    1.989420
  H     6    1      0.936113   -0.116276    1.989961
  H     7    1     -0.135464    1.415661    0.748571
  H     8    1     -0.144938    1.664967    1.699595
[GEOMETRIES] XYZ
    8

  C      0.000000    0.000000    0.000000
  C      0.000000    0.000000    1.403261
  H      0.949363    0.000000   -0.537243
  H     -0.928423   -0.194490   -0.539378
  H     -0.897289   -0.287803    1.989420
  H      0.936113   -0.116276    1.989961
  H     -0.135464    1.415661    0.748571
  H     -0.144938    1.664967    1.699595
    8

  C      0.000000    0.000000    0.000000
  C      0.000000    0.000000    1.417043
  H      0.949677    0.000000   -0.537123
  H     -0.928102   -0.197479   -0.539058
  H     -0.895921   -0.293264    1.998103
  H      0.935692   -0.118937    1.999030
  H     -0.136648    1.402785    0.827349
  H     -0.145074    1.634799    1.808371
    8

  C      0.000000    0.000000    0.000000
  C      0.000000    0.000000    1.432505
  H      0.949971    0.000000   -0.537117
  H     -0.927635   -0.201338   -0.538593
  H     -0.894562   -0.301348    2.002458
  H      0.935455   -0.123132    2.004213
  H     -0.135934    1.359364    0.962420
  H     -0.144613    1.579896    1.988263
    8

  C      0.000000    0.000000    0.000000
  C      0.000000    0.000000    1.440552
  H      0.949708    0.000000   -0.537461
  H     -0.929095   -0.194454   -0.538275
  H     -0.894828   -0.309877    1.996386
  H      0.935413   -0.137686    1.999214
  H     -0.122488    1.253841    1.081018
  H     -0.137956    1.529068    2.152342
    8

  C      0.000000    0.000000    0.000000
  C      0.000000    0.000000    1.449313
  H      0.948983    0.000000   -0.538338
  H     -0.937526   -0.146145   -0.538548
  H     -0.898056   -0.320409    1.990487
  H      0.931513   -0.193632    1.994185
  H     -0.083919    1.147250    1.101152
  H     -0.103529    1.526220    2.236095
    8

  C      0.000000    0.000000    0.000000
  C      0.000000    0.000000    1.460914
  H      0.950836    0.000000   -0.534756
  H     -0.935419   -0.169301   -0.535107
  H     -0.893953   -0.323804    2.008623
  H      0.932267   -0.176013    2.012448
  H     -0.097226    1.149443    1.049256
  H     -0.115251    1.468046    2.234575
    8

  C      0.000000    0.000000    0.000000
  C      0.000000    0.000000    1.453578
  H      0.949063    0.000000   -0.537447
  H     -0.948485   -0.039492   -0.537080
  H     -0.912440   -0.307485    1.974476
  H      0.920473   -0.278854    1.976375
  H     -0.024241    1.157204    0.971340
  H     -0.031261    1.492321    2.214130
    8

  C      0.000000    0.000000    0.000000
  C      0.000000    0.000000    1.451897
  H      0.946583    0.000000   -0.542496
  H     -0.940209    0.112717   -0.541612
  H     -0.939506   -0.207942    1.976679
  H      0.902970   -0.323803    1.982047
  H      0.079228    1.166452    1.036216
  H      0.099206    1.404200    2.243073
    8

  C      0.000000    0.000000    0.000000
  C      0.000000    0.000000    1.459007
  H      0.952093    0.000000   -0.534335
  H     -0.910943    0.277385   -0.534912
  H     -0.949470   -0.154354    1.983484
  H      0.872572   -0.420392    1.972027
  H      0.147200    1.123241    1.028126
  H      0.177564    1.415162    2.240309
    8

  C      0.000000    0.000000    0.000000
  C      0.000000    0.000000    1.462691
  H      0.960388    0.000000   -0.524290
  H     -0.866128    0.412019   -0.524093
  H     -0.979794   -0.108861    1.939783
  H      0.815572   -0.522983    1.970963
  H      0.309673    1.107155    1.036726
  H      0.389791    1.310681    2.252115
    8

  C      0.000000    0.000000    0.000000
  C      0.000000    0.000000    1.466636
  H      0.959297    0.000000   -0.526328
  H     -0.855148    0.443294   -0.520246
  H     -0.970303   -0.082377    1.967314
  H      0.815517   -0.542093    1.958921
  H      0.266304    1.116805    1.056140
  H      0.313413    1.318640    2.257085
    8

  C      0.000000    0.000000    0.000000
  C      0.000000    0.000000    1.461077
  H      0.952951    0.000000   -0.535185
  H     -0.907590    0.286675   -0.537092
  H     -0.955130   -0.166668    1.971063
  H      0.868238   -0.431930    1.970094
  H      0.169133    1.134789    1.029339
  H      0.200867    1.379491    2.238517
    8

  C      0.000000    0.000000    0.000000
  C      0.000000    0.000000    1.461851
  H      0.953722    0.000000   -0.534186
  H     -0.902282    0.306865   -0.535228
  H     -0.957513   -0.149544    1.972954
  H      0.861112   -0.446420    1.971363
  H      0.186375    1.131175    1.035764
  H      0.225523    1.375541    2.236352
    8

  C      0.000000    0.000000    0.000000
  C      0.000000    0.000000    1.461730
  H      0.953551    0.000000   -0.534262
  H     -0.901652    0.310343   -0.534252
  H     -0.958737   -0.147808    1.970741
  H      0.858918   -0.451486    1.970246
  H      0.189098    1.130457    1.038328
  H      0.229117    1.371716    2.237896
    8

  C      0.000000    0.000000    0.000000
  C      0.000000    0.000000    1.461617
  H      0.953503    0.000000   -0.534305
  H     -0.902268    0.308220   -0.534385
  H     -0.958470   -0.148359    1.971061
  H      0.859429   -0.449933    1.970710
  H      0.187820    1.130733    1.036982
  H      0.227886    1.373446    2.236587
    8

  C      0.000000    0.000000    0.000000
  C      0.000000    0.000000    1.461162
  H      0.952953    0.000000   -0.535112
  H     -0.905136    0.297553   -0.535385
  H     -0.957381   -0.153758    1.971003
  H      0.862616   -0.443164    1.970700
  H      0.180440    1.132171    1.036743
  H      0.218885    1.375499    2.235429
    8

  C      0.000000    0.000000    0.000000
  C      0.000000    0.000000    1.461443
  H      0.953331    0.000000   -0.534558
  H     -0.903234    0.304906   -0.534588
  H     -0.958244   -0.149557    1.970979
  H      0.860126   -0.448192    1.970895
  H      0.185807    1.131085    1.036487
  H      0.225793    1.374501    2.235624
    8

  C      0.000000    0.000000    0.000000
  C      0.000000    0.000000    1.461456
  H      0.953324    0.000000   -0.534562
  H     -0.903085    0.305377   -0.534571
  H     -0.958326   -0.149417    1.970863
  H      0.860005   -0.448449    1.970860
  H      0.186032    1.131032    1.036750
  H      0.226022    1.374163    2.235793
    8

  C      0.000000    0.000000    0.000000
  C      0.000000    0.000000    1.461450
  H      0.953335    0.000000   -0.534542
  H     -0.903102    0.305353   -0.534555
  H     -0.958323   -0.149371    1.970884
  H      0.859992   -0.448447    1.970888
  H      0.186034    1.131022    1.036676
  H      0.226039    1.374238    2.235699
[Scfconv]
scf-first  1 THROUGH     27
    -79.10348013
    -77.86230817
    -79.13871583
    -79.38463962
    -79.43526940
    -79.46501870
    -79.50301543
    -79.50921694
    -79.50891584
    -79.50965236
    -79.50945888
    -79.50953065
    -79.50950184
    -79.50950969
    -79.50951468
    -79.50952112
    -79.50951340
    -79.50951432
    -79.50951479
    -79.50951229
    -79.50951543
    -79.50951597
    -79.50951338
    -79.50951369
    -79.50951392
    -79.50951410
    -79.50951460
scf-last   1 THROUGH      5
    -79.52461834
    -79.52461870
    -79.52461850
    -79.52461839
    -79.52461834
[GEOCONV]
energy
    -79.50948388
    -79.51421162
    -79.52230143
    -79.52791562
    -79.52502508
    -79.52293646
    -79.52341478
    -79.52416413
    -79.52440571
    -79.52398473
    -79.52440815
    -79.52461236
    -79.52461722
    -79.52461833
    -79.52461840
    -79.52461723
    -79.52461830
    -79.52461834
    -79.52461834
    -79.52461834
OPTIMIZATION CYCLES=   19
PRE OPTIMIZATION CYCLES=    0
ENERGY CYCLES =   20
