# Supplementary material for: Constrained Structure Minimizations on Hyperspheres for Minimum Energy Path Following
Source: J Chem Inf Model. 2025 Apr 1;65(7):3488–501. doi: 10.1021/acs.jcim.4c02351 (PMC12004539; doi:10.1021/acs.jcim.4c02351)
Supplement: Supplementary file 1 — ci4c02351_si_001.zip [file ci4c02351_si_001.zip › data_availability/rxn5/outputs/IRC/rxn5-irc.out]

 Executing /home/jasa/demon/6.2.4/object.mpi/deMon.6.2.4.mpi.

node10
node10
node10
node10
node10
node10
node10
node10
node10
node10
node10
node10
node10
node10
node10
node10
node10
node10
node10
node10
node10
node10
node10
node10
(node10:0,1,2,3,4,5,6,7,8,9,10,11,12,13,14,15,16,17,18,19,20,21,22,23)

real	15m12.975s
user	322m35.770s
sys	42m5.269s
24M	.
 ******************************************************************************
 ******************************************************************************
 ***                                                                        ***
 ***                              PROGRAM deMon2k                           ***
 ***                                                                        ***
 ***                        (VERSION 6.2.2, Jun. 2022)                      ***
 ***                                                                        ***
 ***     COPYRIGHT (C) BY THE INTERNATIONAL DEMON DEVELOPERS COMMUNITY      ***
 ***                                                                        ***
 ***  AUTHORS: A.M. Koster, G. Geudtner, A. Alvarez-Ibarra, M.C. Amirani,   ***
 ***           P. Calaminici, A.A.M. Carranza, M.E. Casida, J. Carmona-     ***
 ***           Espindola, J. Cuny, F.A. Delesma, R. Delgado-Venegas, V.D.   ***
 ***           Dominguez, R. Flores-Moreno, G.U. Gamboa, A. Goursot, T.     ***
 ***           Heine, K. Hermann, A. Ipatov, F. Janetzko, A. de la Lande,   ***
 ***           F. Louisnard, J. Martin del Campo, N. Pedroza Montero, L.G.  ***
 ***           M. Pettersson, D. Mejia-Rodriguez, J. Reveles, J. Vasquez-   ***
 ***           Perez, A. Vela, B. Zuniga-Gutierrez and D.R. Salahub         ***
 ***                                                                        ***
 ******************************************************************************
 ******************************************************************************
                                                                                

 FIRST TIMING           DATE: WED JAN 17 14:38:02 2024  TOTAL TIME:       0.078
                                                                                

 INITIALIZATION                   STEP TIME:     0.034  TOTAL TIME:       0.114

 ******************************************************************************

 IRC FORWARD RXN4

 ******************************************************************************

 
 *** THE RESTART FILE WILL BE READ ***
 
 
 *** MOLECULAR SIMULATION DATA ***
 
 MOLECULAR CHARGE: 0
 NUMBER OF ATOMS: 8
 MOLECULAR SIMULATION TYPE: QM ONLY
 
 *** MOLECULAR QM DATA ***
 
 MULTIPLICITY: 1
 NUMBER OF QM ATOMS: 8
 NUMBER OF ELECTRONS: 18
 
 *** SCF OPTIONS ***
 
 SCF THEORY: RESTRICTED KOHN-SHAM (RKS)
 DIAGONALIZER: RS
 START GUESS: RESTART DENSITY
 SCF TOLERANCE: 0.100E-08
 POTENTIAL DENSITY: FITTED DENSITY
 NUMBER OF SCF ITERATIONS: 1000
 DIIS ACCELERATION: ON
 XC-POTENTIAL: PBE96 - PBE
 GRID TECHNIQUE: FIXED
 GRID PRUNING: ON
 GRID METHOD: DIRECT
 GRID TYPE: (99,590)p
 ATOMIC WEIGHT FUNCTION: BECKE SCREENED
 RADIAL QUADRATURE TYPE: EULER-MACLAURIN
 SCF METHODE: DIRECT & DOUBLE ASYMPTOTIC EXPANSION
 FREEZE AUXILIARY FUNCTIONS: OFF
 ANALYTICAL FIT SOLVER: DIAGONAL SVD
 SVD THRESHOLD: 0.100E-05
 SCF SCREENING: 0.556E-11
 SYMMETRY USE: NONE
 ROTATION OF THE ANGULAR GRIDS: OFF
 SCF PRINTING UNTIL CYCLE 0
 SPHERICAL ORBITALS WILL BE USED
 
 *** INTRINSIC REACTION COORDINATE OPTIONS ***
 
 STEP DIRECTION: FORWARD
 MAXIMUM IRC STEP: 0.100
 INITIAL ENERGY DECREASE: 0.00
 IRC PATH IN MASS WEIGHTED COORDINATES
 
 *** IRC PATH OPTIMIZATION OPTIONS ***
 
 NUMBER OF OPTIMIZATION STEPS: 50
 MAXIMUM OPTIMIZATION STEP: 0.300
 OPTMIZATION TOLERANCE: 0.100E-04
 HESSIAN UPDATE: BFGS
 STEP TYPE: LEVENBERG-MARQUARDT
 THE START HESSIAN IS READ FROM THE RESTART FILE
 NO WEIGHT DERIVATIVES WILL BE USED
 
 *** ACTIVATED INTERFACE PORTS ***
 
 FILE deMon.mol WILL BE WRITTEN
 
 
 *** GEOMETRY ***


 INPUT ORIENTATION IN ANGSTROM

  NO.  ATOM        X            Y            Z      Z-ATOM   MASS   TYPE OPTXYZ

    1  C         0.000000     0.000000     0.000000     6    12.011  QM       
    2  C         0.000000     0.000000     1.461442     6    12.011  QM       
    3  H         0.953323     0.000000    -0.534563     1     1.008  QM       
    4  H        -0.903152     0.305176    -0.534570     1     1.008  QM       
    5  H        -0.958323    -0.149405     1.970866     1     1.008  QM       
    6  H         0.860006    -0.448412     1.970887     1     1.008  QM       
    7  H         0.185974     1.131035     1.036666     1     1.008  QM       
    8  H         0.225971     1.374252     2.235647     1     1.008  QM       


 
 
 *** ERI STATISTIC ***
 
 Est. Integrated ERIs: 601020
 Est. Asymptotic ERIS: 0
                                                                                

 INPUT                            STEP TIME:     0.050  TOTAL TIME:       0.164
 
 *** THE INPUT ORIENTATION IS USED ***
 
 POINT GROUP: C1
 
 GROUP ORDER: 1


 STANDARD ORIENTATION IN ANGSTROM

  NO.  ATOM        X              Y              Z        Z-ATOM   MASS   TYPE

    1  C        -0.792950      -0.000005      -0.023762       6    12.011  QM
    2  C         0.665412      -0.000035      -0.118591       6    12.011  QM
    3  H        -1.316348       0.940742       0.165001       1     1.008  QM
    4  H        -1.316363      -0.940649       0.165469       1     1.008  QM
    5  H         1.154106      -0.921517      -0.453653       1     1.008  QM
    6  H         1.154128       0.921232      -0.454212       1     1.008  QM
    7  H         0.315907       0.000306       1.052779       1     1.008  QM
    8  H         1.528355       0.000359       1.220944       1     1.008  QM
                                                                                

 SYMMETRY ANALYSIS                STEP TIME:     0.000  TOTAL TIME:       0.168
 
 
 GENERAL BASIS SET: (DZVP-GGA)
 
 NUMBER OF SHELLS: 30
 NUMBER OF ORBITALS: 60
 NUMBER OF PRIMITIVE GAUSSIAN EXPONENTS: 66
 
 
 GENERAL AUXIS SET: (GEN-A2*)
 
 NUMBER OF AUXILIARY FUNCTION SETS: 38
 NUMBER OF AUXILIARY FUNCTION SHELLS: 86
 NUMBER OF AUXILIARY FUNCTION: 318
 
 
 
 *** WARNING IN INVCDERI ***
 
 *** SVD THRESHOLD CHANGED TO: 0.814E-06 ***
 
 
 
 *** WARNING IN INVCDERI ***
 
 *** 8 COULOMB EIGENVALUES ARE QUENCHED ***
                                                                                

 MPI AUXILIARY FUNCTION FIT       STEP TIME:     0.038  TOTAL TIME:       0.212  
                                                                                

 CORE INTEGRALS                   STEP TIME:     0.045  TOTAL TIME:       0.216
                                                                                

 FIXED GRID GENERATION            STEP TIME:     0.000  TOTAL TIME:       0.252

 CYCLE:    1    EUPPER =     -108.560531964655    CDMIX =        0.300000000000
 CYCLE:    1    ELOWER =     -188.210044902843    SHIFT =        0.000000000000
 CYCLE:    1    EXC    =      -12.895065093814    ERCDC =       10.868006649214
 CYCLE:    1    ETOTAL =     -121.455597058469    ERROR =       79.649512938188

 CYCLE:    2    EUPPER =     -108.560527261609    CDMIX =        0.300000000000
 CYCLE:    2    ELOWER =     -108.560527261718    SHIFT =        0.000000000000
 CYCLE:    2    EXC    =      -12.895066504779    ERCDC =        0.000007467990
 CYCLE:    2    ETOTAL =     -121.455593766388    ERROR =        0.000000000109

 CYCLE:    3    EUPPER =     -108.560530830915    CDMIX =        0.300000000000
 CYCLE:    3    ELOWER =     -108.560530830937    SHIFT =        0.000000000000
 CYCLE:    3    EXC    =      -12.895066421680    ERCDC =        0.000002989878
 CYCLE:    3    ETOTAL =     -121.455597252595    ERROR =        0.000000000022

 CYCLE:    4    EUPPER =     -108.560530532369    CDMIX =        0.300000000000
 CYCLE:    4    ELOWER =     -108.560530532377    SHIFT =        0.000000000000
 CYCLE:    4    EXC    =      -12.895066524603    EDIIS =        0.000001435187
 CYCLE:    4    ETOTAL =     -121.455597056971    ERROR =        0.000000000008

 CYCLE:    5    EUPPER =     -108.560531522358    CDMIX =        0.300000000000
 CYCLE:    5    ELOWER =     -108.560531522364    SHIFT =        0.000000000000
 CYCLE:    5    EXC    =      -12.895066122128    EDIIS =        0.000002295535
 CYCLE:    5    ETOTAL =     -121.455597644486    ERROR =        0.000000000006

 CYCLE:    6    EUPPER =     -108.560530366485    CDMIX =        0.300000000000
 CYCLE:    6    ELOWER =     -108.560530366489    SHIFT =        0.000000000000
 CYCLE:    6    EXC    =      -12.895066199155    EDIIS =        0.000001814893
 CYCLE:    6    ETOTAL =     -121.455596565640    ERROR =        0.000000000003
 
 DIIS FAILED
 

 CYCLE:    7    EUPPER =     -108.560530711749    CDMIX =        0.300000000000
 CYCLE:    7    ELOWER =     -108.560530711750    SHIFT =        0.000000000000
 CYCLE:    7    EXC    =      -12.895066243497    ERCDC =        0.000000705122
 CYCLE:    7    ETOTAL =     -121.455596955246    ERROR =        0.000000000000
 
 DIIS FAILED
 

 CYCLE:    8    EUPPER =     -108.560530738730    CDMIX =        0.100000000000
 CYCLE:    8    ELOWER =     -108.560530738730    SHIFT =        0.000000000000
 CYCLE:    8    EXC    =      -12.895066319981    ERCDC =        0.000000437776
 CYCLE:    8    ETOTAL =     -121.455597058710    ERROR =        0.000000000000
 
 *** SCF CONVERGED ***
 

 ELECTRONIC CORE ENERGY      =       -188.210065140
 ELECTRONIC COULOMB ENERGY   =         79.649534401
 ELECTRONIC HARTREE ENERGY   =       -108.560530739

 EXCHANGE ENERGY             =        -12.335006683
 CORRELATION ENERGY          =         -0.560059637
 EXCHANGE-CORRELATION ENERGY =        -12.895066320

 ELECTRONIC SCF ENERGY       =       -121.455597059
 NUCLEAR-REPULSION ENERGY    =         41.930977347
 TOTAL SCF ENERGY            =        -79.524619711
                                                                                

 SCF ITERATION                    STEP TIME:     0.489  TOTAL TIME:       0.755
 
 
 
 *************************************
 *** INTRINSIC REACTION COORDINATE ***
 *************************************


 MOLECULE ORIENTATION OF IRC START STRUCTURE IN ANGSTROM

  NO.  ATOM        X              Y              Z        Z-ATOM   MASS   TYPE

    1  C         0.000000       0.000000       0.000000       6    12.011  QM
    2  C         0.000000       0.000000       1.461442       6    12.011  QM
    3  H         0.953323       0.000000      -0.534563       1     1.008  QM
    4  H        -0.903152       0.305176      -0.534570       1     1.008  QM
    5  H        -0.958323      -0.149405       1.970866       1     1.008  QM
    6  H         0.860006      -0.448412       1.970887       1     1.008  QM
    7  H         0.185974       1.131035       1.036666       1     1.008  QM
    8  H         0.225971       1.374252       2.235647       1     1.008  QM


 
 THE START HESSIAN WAS READ FROM THE RESTART FILE

  ANGLE =       1.65  COS_ANGLE =      -0.07


 IRC COORDINATES OF STEP 1 IN ANGSTROM

  NO.  ATOM        X              Y              Z        Z-ATOM   MASS   TYPE

    1  C        -0.000320      -0.001947       0.000553       6    12.011  QM
    2  C        -0.000315      -0.001914       1.457472       6    12.011  QM
    3  H         0.953125       0.001046      -0.534424       1     1.008  QM
    4  H        -0.902629       0.306113      -0.534428       1     1.008  QM
    5  H        -0.957694      -0.145040       1.970776       1     1.008  QM
    6  H         0.860811      -0.444079       1.970797       1     1.008  QM
    7  H         0.188187       1.144514       1.078800       1     1.008  QM
    8  H         0.229559       1.396097       2.234128       1     1.008  QM


 RMSQ FORCE :   0.0036081  MAXIMUM :   0.0000100  CONVERGED :NO 
 MAX FORCE  :   0.0117149  MAXIMUM :   0.0000150  CONVERGED :NO 

 NUMBER OF CONSTRAINED OPTIMIZATION CYCLES: 3
 
 TOTAL ENERGY = -79.525273927142
 
 
 CURRENT SPLINE LENGTH: 0.053 AMU^1/2*ANGSTROM
 IRC COORDINATE: 0.053 AMU^1/2*ANGSTROM

  ANGLE =       0.05  COS_ANGLE =       1.00


 IRC COORDINATES OF STEP 2 IN ANGSTROM

  NO.  ATOM        X              Y              Z        Z-ATOM   MASS   TYPE

    1  C        -0.000617      -0.003748       0.001238       6    12.011  QM
    2  C        -0.000654      -0.003979       1.453538       6    12.011  QM
    3  H         0.952875       0.001791      -0.534324       1     1.008  QM
    4  H        -0.902155       0.306744      -0.534325       1     1.008  QM
    5  H        -0.957095      -0.140929       1.970666       1     1.008  QM
    6  H         0.861564      -0.439997       1.970689       1     1.008  QM
    7  H         0.190673       1.159652       1.120592       1     1.008  QM
    8  H         0.233069       1.417474       2.231069       1     1.008  QM


 RMSQ FORCE :   0.0070427  MAXIMUM :   0.0000100  CONVERGED :NO 
 MAX FORCE  :   0.0226166  MAXIMUM :   0.0000150  CONVERGED :NO 

 NUMBER OF CONSTRAINED OPTIMIZATION CYCLES: 3
 
 TOTAL ENERGY = -79.527196949911
 
 
 CURRENT SPLINE LENGTH: 0.053 AMU^1/2*ANGSTROM
 IRC COORDINATE: 0.106 AMU^1/2*ANGSTROM

  ANGLE =       0.05  COS_ANGLE =       1.00


 IRC COORDINATES OF STEP 3 IN ANGSTROM

  NO.  ATOM        X              Y              Z        Z-ATOM   MASS   TYPE

    1  C        -0.000889      -0.005404       0.002053       6    12.011  QM
    2  C        -0.001020      -0.006208       1.449636       6    12.011  QM
    3  H         0.952576       0.002248      -0.534255       1     1.008  QM
    4  H        -0.901725       0.307086      -0.534255       1     1.008  QM
    5  H        -0.956526      -0.137036       1.970537       1     1.008  QM
    6  H         0.862273      -0.436133       1.970562       1     1.008  QM
    7  H         0.193429       1.176445       1.161860       1     1.008  QM
    8  H         0.236513       1.438432       2.226706       1     1.008  QM


 RMSQ FORCE :   0.0102024  MAXIMUM :   0.0000100  CONVERGED :NO 
 MAX FORCE  :   0.0323726  MAXIMUM :   0.0000150  CONVERGED :NO 

 NUMBER OF CONSTRAINED OPTIMIZATION CYCLES: 5
 
 TOTAL ENERGY = -79.530300022879
 
 
 CURRENT SPLINE LENGTH: 0.053 AMU^1/2*ANGSTROM
 IRC COORDINATE: 0.159 AMU^1/2*ANGSTROM

  ANGLE =       0.04  COS_ANGLE =       1.00


 IRC COORDINATES OF STEP 4 IN ANGSTROM

  NO.  ATOM        X              Y              Z        Z-ATOM   MASS   TYPE

    1  C        -0.001139      -0.006921       0.002996       6    12.011  QM
    2  C        -0.001415      -0.008610       1.445754       6    12.011  QM
    3  H         0.952226       0.002426      -0.534211       1     1.008  QM
    4  H        -0.901337       0.307149      -0.534209       1     1.008  QM
    5  H        -0.955984      -0.133321       1.970375       1     1.008  QM
    6  H         0.862949      -0.432444       1.970404       1     1.008  QM
    7  H         0.196456       1.194882       1.202428       1     1.008  QM
    8  H         0.239904       1.459069       2.221386       1     1.008  QM


 RMSQ FORCE :   0.0129922  MAXIMUM :   0.0000100  CONVERGED :NO 
 MAX FORCE  :   0.0407526  MAXIMUM :   0.0000150  CONVERGED :NO 

 NUMBER OF CONSTRAINED OPTIMIZATION CYCLES: 6
 
 TOTAL ENERGY = -79.534452702235
 
 
 CURRENT SPLINE LENGTH: 0.053 AMU^1/2*ANGSTROM
 IRC COORDINATE: 0.212 AMU^1/2*ANGSTROM

  ANGLE =       0.04  COS_ANGLE =       1.00


 IRC COORDINATES OF STEP 5 IN ANGSTROM

  NO.  ATOM        X              Y              Z        Z-ATOM   MASS   TYPE

    1  C        -0.001367      -0.008305       0.004072       6    12.011  QM
    2  C        -0.001841      -0.011206       1.441866       6    12.011  QM
    3  H         0.951822       0.002321      -0.534187       1     1.008  QM
    4  H        -0.900988       0.306926      -0.534183       1     1.008  QM
    5  H        -0.955462      -0.129728       1.970174       1     1.008  QM
    6  H         0.863604      -0.428875       1.970205       1     1.008  QM
    7  H         0.199748       1.214934       1.242078       1     1.008  QM
    8  H         0.243279       1.479601       2.215583       1     1.008  QM


 RMSQ FORCE :   0.0153209  MAXIMUM :   0.0000100  CONVERGED :NO 
 MAX FORCE  :   0.0476014  MAXIMUM :   0.0000150  CONVERGED :NO 

 NUMBER OF CONSTRAINED OPTIMIZATION CYCLES: 7
 
 TOTAL ENERGY = -79.539481528619
 
 
 CURRENT SPLINE LENGTH: 0.053 AMU^1/2*ANGSTROM
 IRC COORDINATE: 0.265 AMU^1/2*ANGSTROM

  ANGLE =       0.04  COS_ANGLE =       1.00


 IRC COORDINATES OF STEP 6 IN ANGSTROM

  NO.  ATOM        X              Y              Z        Z-ATOM   MASS   TYPE

    1  C        -0.001575      -0.009570       0.005281       6    12.011  QM
    2  C        -0.002302      -0.014014       1.437942       6    12.011  QM
    3  H         0.951360       0.001947      -0.534177       1     1.008  QM
    4  H        -0.900670       0.306430      -0.534173       1     1.008  QM
    5  H        -0.954953      -0.126190       1.969919       1     1.008  QM
    6  H         0.864255      -0.425363       1.969951       1     1.008  QM
    7  H         0.203300       1.236560       1.280558       1     1.008  QM
    8  H         0.246689       1.500345       2.209939       1     1.008  QM


 RMSQ FORCE :   0.0171046  MAXIMUM :   0.0000100  CONVERGED :NO 
 MAX FORCE  :   0.0528293  MAXIMUM :   0.0000150  CONVERGED :NO 

 NUMBER OF CONSTRAINED OPTIMIZATION CYCLES: 7
 
 TOTAL ENERGY = -79.545168978586
 
 
 CURRENT SPLINE LENGTH: 0.053 AMU^1/2*ANGSTROM
 IRC COORDINATE: 0.318 AMU^1/2*ANGSTROM

  ANGLE =       0.05  COS_ANGLE =       1.00


 IRC COORDINATES OF STEP 7 IN ANGSTROM

  NO.  ATOM        X              Y              Z        Z-ATOM   MASS   TYPE

    1  C        -0.001765      -0.010729       0.006630       6    12.011  QM
    2  C        -0.002803      -0.017066       1.433941       6    12.011  QM
    3  H         0.950832       0.001288      -0.534177       1     1.008  QM
    4  H        -0.900378       0.305644      -0.534171       1     1.008  QM
    5  H        -0.954449      -0.122634       1.969593       1     1.008  QM
    6  H         0.864917      -0.421831       1.969625       1     1.008  QM
    7  H         0.207100       1.259693       1.317523       1     1.008  QM
    8  H         0.250204       1.521734       2.205229       1     1.008  QM


 RMSQ FORCE :   0.0182843  MAXIMUM :   0.0000100  CONVERGED :NO 
 MAX FORCE  :   0.0563768  MAXIMUM :   0.0000150  CONVERGED :NO 

 NUMBER OF CONSTRAINED OPTIMIZATION CYCLES: 8
 
 TOTAL ENERGY = -79.551261833058
 
 
 CURRENT SPLINE LENGTH: 0.053 AMU^1/2*ANGSTROM
 IRC COORDINATE: 0.370 AMU^1/2*ANGSTROM

  ANGLE =       0.07  COS_ANGLE =       1.00


 IRC COORDINATES OF STEP 8 IN ANGSTROM

  NO.  ATOM        X              Y              Z        Z-ATOM   MASS   TYPE

    1  C        -0.001939      -0.011785       0.008123       6    12.011  QM
    2  C        -0.003350      -0.020393       1.429826       6    12.011  QM
    3  H         0.950226       0.000317      -0.534183       1     1.008  QM
    4  H        -0.900112       0.304539      -0.534176       1     1.008  QM
    5  H        -0.953938      -0.118982       1.969175       1     1.008  QM
    6  H         0.865603      -0.418205       1.969203       1     1.008  QM
    7  H         0.211127       1.284189       1.352520       1     1.008  QM
    8  H         0.253905       1.544261       2.202324       1     1.008  QM


 RMSQ FORCE :   0.0188570  MAXIMUM :   0.0000100  CONVERGED :NO 
 MAX FORCE  :   0.0582311  MAXIMUM :   0.0000150  CONVERGED :NO 

 NUMBER OF CONSTRAINED OPTIMIZATION CYCLES: 7
 
 TOTAL ENERGY = -79.557498252611
 
 
 CURRENT SPLINE LENGTH: 0.053 AMU^1/2*ANGSTROM
 IRC COORDINATE: 0.423 AMU^1/2*ANGSTROM

  ANGLE =       0.08  COS_ANGLE =       1.00


 IRC COORDINATES OF STEP 9 IN ANGSTROM

  NO.  ATOM        X              Y              Z        Z-ATOM   MASS   TYPE

    1  C        -0.002096      -0.012740       0.009754       6    12.011  QM
    2  C        -0.003945      -0.024008       1.425585       6    12.011  QM
    3  H         0.949535      -0.000997      -0.534188       1     1.008  QM
    4  H        -0.899874       0.303082      -0.534181       1     1.008  QM
    5  H        -0.953415      -0.115174       1.968634       1     1.008  QM
    6  H         0.866328      -0.414425       1.968656       1     1.008  QM
    7  H         0.215336       1.309782       1.385057       1     1.008  QM
    8  H         0.257858       1.568328       2.202003       1     1.008  QM


 RMSQ FORCE :   0.0188965  MAXIMUM :   0.0000100  CONVERGED :NO 
 MAX FORCE  :   0.0584626  MAXIMUM :   0.0000150  CONVERGED :NO 

 NUMBER OF CONSTRAINED OPTIMIZATION CYCLES: 6
 
 TOTAL ENERGY = -79.563657809263
 
 
 CURRENT SPLINE LENGTH: 0.053 AMU^1/2*ANGSTROM
 IRC COORDINATE: 0.476 AMU^1/2*ANGSTROM

  ANGLE =       0.09  COS_ANGLE =       1.00


 IRC COORDINATES OF STEP 10 IN ANGSTROM

  NO.  ATOM        X              Y              Z        Z-ATOM   MASS   TYPE

    1  C        -0.002236      -0.013592       0.011497       6    12.011  QM
    2  C        -0.004585      -0.027900       1.421238       6    12.011  QM
    3  H         0.948759      -0.002674      -0.534191       1     1.008  QM
    4  H        -0.899672       0.301255      -0.534184       1     1.008  QM
    5  H        -0.952880      -0.111181       1.967943       1     1.008  QM
    6  H         0.867103      -0.410464       1.967957       1     1.008  QM
    7  H         0.219664       1.336089       1.414769       1     1.008  QM
    8  H         0.262088       1.594087       2.204721       1     1.008  QM


 RMSQ FORCE :   0.0185217  MAXIMUM :   0.0000100  CONVERGED :NO 
 MAX FORCE  :   0.0572315  MAXIMUM :   0.0000150  CONVERGED :NO 

 NUMBER OF CONSTRAINED OPTIMIZATION CYCLES: 8
 
 TOTAL ENERGY = -79.569594241870
 
 
 CURRENT SPLINE LENGTH: 0.053 AMU^1/2*ANGSTROM
 IRC COORDINATE: 0.529 AMU^1/2*ANGSTROM

  ANGLE =       0.09  COS_ANGLE =       1.00


 IRC COORDINATES OF STEP 11 IN ANGSTROM

  NO.  ATOM        X              Y              Z        Z-ATOM   MASS   TYPE

    1  C        -0.002358      -0.014330       0.013310       6    12.011  QM
    2  C        -0.005264      -0.032028       1.416842       6    12.011  QM
    3  H         0.947908      -0.004731      -0.534192       1     1.008  QM
    4  H        -0.899521       0.299042      -0.534185       1     1.008  QM
    5  H        -0.952341      -0.107002       1.967086       1     1.008  QM
    6  H         0.867933      -0.406325       1.967093       1     1.008  QM
    7  H         0.224047       1.362722       1.441599       1     1.008  QM
    8  H         0.266572       1.621393       2.210413       1     1.008  QM


 RMSQ FORCE :   0.0178575  MAXIMUM :   0.0000100  CONVERGED :NO 
 MAX FORCE  :   0.0548005  MAXIMUM :   0.0000150  CONVERGED :NO 

 NUMBER OF CONSTRAINED OPTIMIZATION CYCLES: 9
 
 TOTAL ENERGY = -79.575238032918
 
 
 CURRENT SPLINE LENGTH: 0.053 AMU^1/2*ANGSTROM
 IRC COORDINATE: 0.582 AMU^1/2*ANGSTROM

  ANGLE =       0.07  COS_ANGLE =       1.00


 IRC COORDINATES OF STEP 12 IN ANGSTROM

  NO.  ATOM        X              Y              Z        Z-ATOM   MASS   TYPE

    1  C        -0.002459      -0.014948       0.015143       6    12.011  QM
    2  C        -0.005974      -0.036347       1.412460       6    12.011  QM
    3  H         0.946997      -0.007170      -0.534195       1     1.008  QM
    4  H        -0.899435       0.296446      -0.534187       1     1.008  QM
    5  H        -0.951810      -0.102659       1.966058       1     1.008  QM
    6  H         0.868823      -0.402032       1.966060       1     1.008  QM
    7  H         0.228437       1.389409       1.465852       1     1.008  QM
    8  H         0.271260       1.649915       2.218596       1     1.008  QM


 RMSQ FORCE :   0.0169986  MAXIMUM :   0.0000100  CONVERGED :NO 
 MAX FORCE  :   0.0514800  MAXIMUM :   0.0000150  CONVERGED :NO 

 NUMBER OF CONSTRAINED OPTIMIZATION CYCLES: 8
 
 TOTAL ENERGY = -79.580570454216
 
 
 CURRENT SPLINE LENGTH: 0.053 AMU^1/2*ANGSTROM
 IRC COORDINATE: 0.635 AMU^1/2*ANGSTROM

  ANGLE =       0.06  COS_ANGLE =       1.00


 IRC COORDINATES OF STEP 13 IN ANGSTROM

  NO.  ATOM        X              Y              Z        Z-ATOM   MASS   TYPE

    1  C        -0.002540      -0.015440       0.016945       6    12.011  QM
    2  C        -0.006710      -0.040817       1.408154       6    12.011  QM
    3  H         0.946047      -0.009996      -0.534206       1     1.008  QM
    4  H        -0.899438       0.293469      -0.534200       1     1.008  QM
    5  H        -0.951304      -0.098176       1.964865       1     1.008  QM
    6  H         0.869780      -0.397618       1.964864       1     1.008  QM
    7  H         0.232820       1.416051       1.488046       1     1.008  QM
    8  H         0.276091       1.679308       2.228636       1     1.008  QM


 RMSQ FORCE :   0.0160139  MAXIMUM :   0.0000100  CONVERGED :NO 
 MAX FORCE  :   0.0493895  MAXIMUM :   0.0000150  CONVERGED :NO 

 NUMBER OF CONSTRAINED OPTIMIZATION CYCLES: 9
 
 TOTAL ENERGY = -79.585592292796
 
 
 CURRENT SPLINE LENGTH: 0.053 AMU^1/2*ANGSTROM
 IRC COORDINATE: 0.688 AMU^1/2*ANGSTROM

  ANGLE =       0.04  COS_ANGLE =       1.00


 IRC COORDINATES OF STEP 14 IN ANGSTROM

  NO.  ATOM        X              Y              Z        Z-ATOM   MASS   TYPE

    1  C        -0.002600      -0.015809       0.018682       6    12.011  QM
    2  C        -0.007466      -0.045414       1.403965       6    12.011  QM
    3  H         0.945076      -0.013181      -0.534229       1     1.008  QM
    4  H        -0.899538       0.290144      -0.534221       1     1.008  QM
    5  H        -0.950834      -0.093579       1.963521       1     1.008  QM
    6  H         0.870808      -0.393111       1.963520       1     1.008  QM
    7  H         0.237195       1.442646       1.508696       1     1.008  QM
    8  H         0.281020       1.709300       2.239929       1     1.008  QM


 RMSQ FORCE :   0.0149500  MAXIMUM :   0.0000100  CONVERGED :NO 
 MAX FORCE  :   0.0475788  MAXIMUM :   0.0000150  CONVERGED :NO 

 NUMBER OF CONSTRAINED OPTIMIZATION CYCLES: 8
 
 TOTAL ENERGY = -79.590305855118
 
 
 CURRENT SPLINE LENGTH: 0.053 AMU^1/2*ANGSTROM
 IRC COORDINATE: 0.741 AMU^1/2*ANGSTROM

  ANGLE =       0.03  COS_ANGLE =       1.00


 IRC COORDINATES OF STEP 15 IN ANGSTROM

  NO.  ATOM        X              Y              Z        Z-ATOM   MASS   TYPE

    1  C        -0.002641      -0.016058       0.020308       6    12.011  QM
    2  C        -0.008240      -0.050118       1.399937       6    12.011  QM
    3  H         0.944102      -0.016741      -0.534287       1     1.008  QM
    4  H        -0.899753       0.286463      -0.534279       1     1.008  QM
    5  H        -0.950414      -0.088892       1.962045       1     1.008  QM
    6  H         0.871912      -0.388534       1.962044       1     1.008  QM
    7  H         0.241570       1.469244       1.528258       1     1.008  QM
    8  H         0.286016       1.739702       2.252067       1     1.008  QM


 RMSQ FORCE :   0.0138489  MAXIMUM :   0.0000100  CONVERGED :NO 
 MAX FORCE  :   0.0454620  MAXIMUM :   0.0000150  CONVERGED :NO 

 NUMBER OF CONSTRAINED OPTIMIZATION CYCLES: 10
 
 TOTAL ENERGY = -79.594713679710
 
 
 CURRENT SPLINE LENGTH: 0.053 AMU^1/2*ANGSTROM
 IRC COORDINATE: 0.794 AMU^1/2*ANGSTROM

  ANGLE =       0.03  COS_ANGLE =       1.00


 IRC COORDINATES OF STEP 16 IN ANGSTROM

  NO.  ATOM        X              Y              Z        Z-ATOM   MASS   TYPE

    1  C        -0.002663      -0.016191       0.021795       6    12.011  QM
    2  C        -0.009029      -0.054918       1.396094       6    12.011  QM
    3  H         0.943137      -0.020653      -0.534388       1     1.008  QM
    4  H        -0.900091       0.282450      -0.534379       1     1.008  QM
    5  H        -0.950053      -0.084143       1.960457       1     1.008  QM
    6  H         0.873092      -0.383917       1.960457       1     1.008  QM
    7  H         0.245953       1.495891       1.547042       1     1.008  QM
    8  H         0.291062       1.770403       2.264736       1     1.008  QM


 RMSQ FORCE :   0.0127425  MAXIMUM :   0.0000100  CONVERGED :NO 
 MAX FORCE  :   0.0431366  MAXIMUM :   0.0000150  CONVERGED :NO 

 NUMBER OF CONSTRAINED OPTIMIZATION CYCLES: 6
 
 TOTAL ENERGY = -79.598819591867
 
 
 CURRENT SPLINE LENGTH: 0.053 AMU^1/2*ANGSTROM
 IRC COORDINATE: 0.847 AMU^1/2*ANGSTROM

  ANGLE =       0.03  COS_ANGLE =       1.00


 IRC COORDINATES OF STEP 17 IN ANGSTROM

  NO.  ATOM        X              Y              Z        Z-ATOM   MASS   TYPE

    1  C        -0.002666      -0.016215       0.023113       6    12.011  QM
    2  C        -0.009832      -0.059803       1.392461       6    12.011  QM
    3  H         0.942195      -0.024904      -0.534551       1     1.008  QM
    4  H        -0.900559       0.278120      -0.534544       1     1.008  QM
    5  H        -0.949760      -0.079361       1.958784       1     1.008  QM
    6  H         0.874345      -0.379294       1.958786       1     1.008  QM
    7  H         0.250349       1.522620       1.565272       1     1.008  QM
    8  H         0.296148       1.801342       2.277758       1     1.008  QM


 RMSQ FORCE :   0.0116576  MAXIMUM :   0.0000100  CONVERGED :NO 
 MAX FORCE  :   0.0406669  MAXIMUM :   0.0000150  CONVERGED :NO 

 NUMBER OF CONSTRAINED OPTIMIZATION CYCLES: 5
 
 TOTAL ENERGY = -79.602630113861
 
 
 CURRENT SPLINE LENGTH: 0.053 AMU^1/2*ANGSTROM
 IRC COORDINATE: 0.900 AMU^1/2*ANGSTROM

  ANGLE =       0.03  COS_ANGLE =       1.00


 IRC COORDINATES OF STEP 18 IN ANGSTROM

  NO.  ATOM        X              Y              Z        Z-ATOM   MASS   TYPE

    1  C        -0.002654      -0.016138       0.024241       6    12.011  QM
    2  C        -0.010648      -0.064761       1.389056       6    12.011  QM
    3  H         0.941282      -0.029467      -0.534791       1     1.008  QM
    4  H        -0.901155       0.273502      -0.534786       1     1.008  QM
    5  H        -0.949535      -0.074590       1.957051       1     1.008  QM
    6  H         0.875659      -0.374704       1.957054       1     1.008  QM
    7  H         0.254762       1.549457       1.583083       1     1.008  QM
    8  H         0.301268       1.832483       2.291027       1     1.008  QM


 RMSQ FORCE :   0.0106163  MAXIMUM :   0.0000100  CONVERGED :NO 
 MAX FORCE  :   0.0381046  MAXIMUM :   0.0000150  CONVERGED :NO 

 NUMBER OF CONSTRAINED OPTIMIZATION CYCLES: 5
 
 TOTAL ENERGY = -79.606154095599
 
 
 CURRENT SPLINE LENGTH: 0.053 AMU^1/2*ANGSTROM
 IRC COORDINATE: 0.953 AMU^1/2*ANGSTROM

  ANGLE =       0.02  COS_ANGLE =       1.00


 IRC COORDINATES OF STEP 19 IN ANGSTROM

  NO.  ATOM        X              Y              Z        Z-ATOM   MASS   TYPE

    1  C        -0.002626      -0.015970       0.025167       6    12.011  QM
    2  C        -0.011473      -0.069780       1.385887       6    12.011  QM
    3  H         0.940403      -0.034307      -0.535119       1     1.008  QM
    4  H        -0.901871       0.268644      -0.535112       1     1.008  QM
    5  H        -0.949379      -0.069881       1.955282       1     1.008  QM
    6  H         0.877022      -0.370188       1.955285       1     1.008  QM
    7  H         0.259194       1.576410       1.600568       1     1.008  QM
    8  H         0.306418       1.863817       2.304454       1     1.008  QM


 RMSQ FORCE :   0.0096306  MAXIMUM :   0.0000100  CONVERGED :NO 
 MAX FORCE  :   0.0354832  MAXIMUM :   0.0000150  CONVERGED :NO 

 NUMBER OF CONSTRAINED OPTIMIZATION CYCLES: 6
 
 TOTAL ENERGY = -79.609402512728
 
 
 CURRENT SPLINE LENGTH: 0.053 AMU^1/2*ANGSTROM
 IRC COORDINATE: 1.005 AMU^1/2*ANGSTROM

  ANGLE =       0.02  COS_ANGLE =       1.00


 IRC COORDINATES OF STEP 20 IN ANGSTROM

  NO.  ATOM        X              Y              Z        Z-ATOM   MASS   TYPE

    1  C        -0.002585      -0.015722       0.025874       6    12.011  QM
    2  C        -0.012305      -0.074842       1.382966       6    12.011  QM
    3  H         0.939557      -0.039401      -0.535559       1     1.008  QM
    4  H        -0.902699       0.263549      -0.535553       1     1.008  QM
    5  H        -0.949289      -0.065287       1.953506       1     1.008  QM
    6  H         0.878410      -0.365805       1.953507       1     1.008  QM
    7  H         0.263642       1.603471       1.617824       1     1.008  QM
    8  H         0.311601       1.895336       2.318013       1     1.008  QM


 RMSQ FORCE :   0.0087107  MAXIMUM :   0.0000100  CONVERGED :NO 
 MAX FORCE  :   0.0328323  MAXIMUM :   0.0000150  CONVERGED :NO 

 NUMBER OF CONSTRAINED OPTIMIZATION CYCLES: 5
 
 TOTAL ENERGY = -79.612387670504
 
 
 CURRENT SPLINE LENGTH: 0.053 AMU^1/2*ANGSTROM
 IRC COORDINATE: 1.058 AMU^1/2*ANGSTROM

  ANGLE =       0.02  COS_ANGLE =       1.00


 IRC COORDINATES OF STEP 21 IN ANGSTROM

  NO.  ATOM        X              Y              Z        Z-ATOM   MASS   TYPE

    1  C        -0.002534      -0.015413       0.026365       6    12.011  QM
    2  C        -0.013142      -0.079931       1.380285       6    12.011  QM
    3  H         0.938742      -0.044677      -0.536112       1     1.008  QM
    4  H        -0.903619       0.258283      -0.536107       1     1.008  QM
    5  H        -0.949264      -0.060865       1.951743       1     1.008  QM
    6  H         0.879795      -0.361614       1.951746       1     1.008  QM
    7  H         0.268106       1.630638       1.634894       1     1.008  QM
    8  H         0.316817       1.927050       2.331662       1     1.008  QM


 RMSQ FORCE :   0.0078600  MAXIMUM :   0.0000100  CONVERGED :NO 
 MAX FORCE  :   0.0301848  MAXIMUM :   0.0000150  CONVERGED :NO 

 NUMBER OF CONSTRAINED OPTIMIZATION CYCLES: 6
 
 TOTAL ENERGY = -79.615122740052
 
 
 CURRENT SPLINE LENGTH: 0.053 AMU^1/2*ANGSTROM
 IRC COORDINATE: 1.111 AMU^1/2*ANGSTROM

  ANGLE =       0.02  COS_ANGLE =       1.00


 IRC COORDINATES OF STEP 22 IN ANGSTROM

  NO.  ATOM        X              Y              Z        Z-ATOM   MASS   TYPE

    1  C        -0.002476      -0.015058       0.026639       6    12.011  QM
    2  C        -0.013980      -0.085023       1.377841       6    12.011  QM
    3  H         0.937954      -0.050109      -0.536796       1     1.008  QM
    4  H        -0.904609       0.252889      -0.536794       1     1.008  QM
    5  H        -0.949288      -0.056696       1.950019       1     1.008  QM
    6  H         0.881156      -0.357671       1.950019       1     1.008  QM
    7  H         0.272588       1.657893       1.651851       1     1.008  QM
    8  H         0.322063       1.958967       2.345394       1     1.008  QM


 RMSQ FORCE :   0.0070778  MAXIMUM :   0.0000100  CONVERGED :NO 
 MAX FORCE  :   0.0275648  MAXIMUM :   0.0000150  CONVERGED :NO 

 NUMBER OF CONSTRAINED OPTIMIZATION CYCLES: 7
 
 TOTAL ENERGY = -79.617621590272
 
 
 CURRENT SPLINE LENGTH: 0.053 AMU^1/2*ANGSTROM
 IRC COORDINATE: 1.164 AMU^1/2*ANGSTROM

  ANGLE =       0.02  COS_ANGLE =       1.00


 IRC COORDINATES OF STEP 23 IN ANGSTROM

  NO.  ATOM        X              Y              Z        Z-ATOM   MASS   TYPE

    1  C        -0.002413      -0.014680       0.026709       6    12.011  QM
    2  C        -0.014815      -0.090099       1.375614       6    12.011  QM
    3  H         0.937188      -0.055611      -0.537606       1     1.008  QM
    4  H        -0.905642       0.247429      -0.537604       1     1.008  QM
    5  H        -0.949359      -0.052842       1.948345       1     1.008  QM
    6  H         0.882460      -0.354043       1.948347       1     1.008  QM
    7  H         0.277083       1.685221       1.668745       1     1.008  QM
    8  H         0.327347       1.991111       2.359178       1     1.008  QM


 RMSQ FORCE :   0.0063603  MAXIMUM :   0.0000100  CONVERGED :NO 
 MAX FORCE  :   0.0249995  MAXIMUM :   0.0000150  CONVERGED :NO 

 NUMBER OF CONSTRAINED OPTIMIZATION CYCLES: 6
 
 TOTAL ENERGY = -79.619898221143
 
 
 CURRENT SPLINE LENGTH: 0.053 AMU^1/2*ANGSTROM
 IRC COORDINATE: 1.217 AMU^1/2*ANGSTROM

  ANGLE =       0.02  COS_ANGLE =       1.00


 IRC COORDINATES OF STEP 24 IN ANGSTROM

  NO.  ATOM        X              Y              Z        Z-ATOM   MASS   TYPE

    1  C        -0.002351      -0.014303       0.026586       6    12.011  QM
    2  C        -0.015643      -0.095134       1.373586       6    12.011  QM
    3  H         0.936437      -0.061124      -0.538539       1     1.008  QM
    4  H        -0.906694       0.241968      -0.538544       1     1.008  QM
    5  H        -0.949470      -0.049377       1.946740       1     1.008  QM
    6  H         0.883675      -0.350795       1.946731       1     1.008  QM
    7  H         0.281587       1.712600       1.685629       1     1.008  QM
    8  H         0.332670       2.023508       2.373010       1     1.008  QM


 RMSQ FORCE :   0.0057029  MAXIMUM :   0.0000100  CONVERGED :NO 
 MAX FORCE  :   0.0225122  MAXIMUM :   0.0000150  CONVERGED :NO 

 NUMBER OF CONSTRAINED OPTIMIZATION CYCLES: 5
 
 TOTAL ENERGY = -79.621966822554
 
 
 CURRENT SPLINE LENGTH: 0.053 AMU^1/2*ANGSTROM
 IRC COORDINATE: 1.270 AMU^1/2*ANGSTROM

  ANGLE =       0.02  COS_ANGLE =       1.00


 IRC COORDINATES OF STEP 25 IN ANGSTROM

  NO.  ATOM        X              Y              Z        Z-ATOM   MASS   TYPE

    1  C        -0.002292      -0.013944       0.026298       6    12.011  QM
    2  C        -0.016461      -0.100112       1.371729       6    12.011  QM
    3  H         0.935697      -0.066573      -0.539588       1     1.008  QM
    4  H        -0.907742       0.236557      -0.539591       1     1.008  QM
    5  H        -0.949620      -0.046363       1.945186       1     1.008  QM
    6  H         0.884777      -0.347994       1.945188       1     1.008  QM
    7  H         0.286100       1.740019       1.702532       1     1.008  QM
    8  H         0.338038       2.056179       2.386850       1     1.008  QM


 RMSQ FORCE :   0.0050995  MAXIMUM :   0.0000100  CONVERGED :NO 
 MAX FORCE  :   0.0201255  MAXIMUM :   0.0000150  CONVERGED :NO 

 NUMBER OF CONSTRAINED OPTIMIZATION CYCLES: 4
 
 TOTAL ENERGY = -79.623841539030
 
 
 CURRENT SPLINE LENGTH: 0.053 AMU^1/2*ANGSTROM
 IRC COORDINATE: 1.323 AMU^1/2*ANGSTROM

  ANGLE =       0.02  COS_ANGLE =       1.00


 IRC COORDINATES OF STEP 26 IN ANGSTROM

  NO.  ATOM        X              Y              Z        Z-ATOM   MASS   TYPE

    1  C        -0.002241      -0.013634       0.025857       6    12.011  QM
    2  C        -0.017264      -0.105002       1.370023       6    12.011  QM
    3  H         0.934966      -0.071892      -0.540742       1     1.008  QM
    4  H        -0.908757       0.231274      -0.540744       1     1.008  QM
    5  H        -0.949802      -0.043876       1.943700       1     1.008  QM
    6  H         0.885742      -0.345699       1.943708       1     1.008  QM
    7  H         0.290615       1.767467       1.719503       1     1.008  QM
    8  H         0.343455       2.089140       2.400729       1     1.008  QM


 RMSQ FORCE :   0.0045466  MAXIMUM :   0.0000100  CONVERGED :NO 
 MAX FORCE  :   0.0178582  MAXIMUM :   0.0000150  CONVERGED :NO 

 NUMBER OF CONSTRAINED OPTIMIZATION CYCLES: 4
 
 TOTAL ENERGY = -79.625536254729
 
 
 CURRENT SPLINE LENGTH: 0.053 AMU^1/2*ANGSTROM
 IRC COORDINATE: 1.376 AMU^1/2*ANGSTROM

  ANGLE =       0.02  COS_ANGLE =       1.00


 IRC COORDINATES OF STEP 27 IN ANGSTROM

  NO.  ATOM        X              Y              Z        Z-ATOM   MASS   TYPE

    1  C        -0.002202      -0.013398       0.025286       6    12.011  QM
    2  C        -0.018051      -0.109783       1.368441       6    12.011  QM
    3  H         0.934249      -0.077002      -0.541977       1     1.008  QM
    4  H        -0.909715       0.226199      -0.541979       1     1.008  QM
    5  H        -0.950019      -0.041973       1.942272       1     1.008  QM
    6  H         0.886555      -0.343967       1.942280       1     1.008  QM
    7  H         0.295129       1.794922       1.736590       1     1.008  QM
    8  H         0.348924       2.122416       2.414617       1     1.008  QM


 RMSQ FORCE :   0.0040411  MAXIMUM :   0.0000100  CONVERGED :NO 
 MAX FORCE  :   0.0157306  MAXIMUM :   0.0000150  CONVERGED :NO 

 NUMBER OF CONSTRAINED OPTIMIZATION CYCLES: 4
 
 TOTAL ENERGY = -79.627064702948
 
 
 CURRENT SPLINE LENGTH: 0.053 AMU^1/2*ANGSTROM
 IRC COORDINATE: 1.429 AMU^1/2*ANGSTROM

  ANGLE =       0.02  COS_ANGLE =       1.00


 IRC COORDINATES OF STEP 28 IN ANGSTROM

  NO.  ATOM        X              Y              Z        Z-ATOM   MASS   TYPE

    1  C        -0.002179      -0.013257       0.024608       6    12.011  QM
    2  C        -0.018817      -0.114438       1.366956       6    12.011  QM
    3  H         0.933553      -0.081841      -0.543272       1     1.008  QM
    4  H        -0.910602       0.221395      -0.543276       1     1.008  QM
    5  H        -0.950278      -0.040694       1.940897       1     1.008  QM
    6  H         0.887211      -0.342835       1.940900       1     1.008  QM
    7  H         0.299637       1.822341       1.753842       1     1.008  QM
    8  H         0.354450       2.156031       2.428491       1     1.008  QM


 RMSQ FORCE :   0.0035803  MAXIMUM :   0.0000100  CONVERGED :NO 
 MAX FORCE  :   0.0137567  MAXIMUM :   0.0000150  CONVERGED :NO 

 NUMBER OF CONSTRAINED OPTIMIZATION CYCLES: 4
 
 TOTAL ENERGY = -79.628440188640
 
 
 CURRENT SPLINE LENGTH: 0.053 AMU^1/2*ANGSTROM
 IRC COORDINATE: 1.482 AMU^1/2*ANGSTROM

  ANGLE =       0.03  COS_ANGLE =       1.00


 IRC COORDINATES OF STEP 29 IN ANGSTROM

  NO.  ATOM        X              Y              Z        Z-ATOM   MASS   TYPE

    1  C        -0.002175      -0.013237       0.023839       6    12.011  QM
    2  C        -0.019556      -0.118938       1.365548       6    12.011  QM
    3  H         0.932884      -0.086344      -0.544611       1     1.008  QM
    4  H        -0.911410       0.216908      -0.544617       1     1.008  QM
    5  H        -0.950581      -0.040081       1.939540       1     1.008  QM
    6  H         0.887693      -0.342354       1.939542       1     1.008  QM
    7  H         0.304136       1.849700       1.771302       1     1.008  QM
    8  H         0.360035       2.189982       2.442366       1     1.008  QM


 RMSQ FORCE :   0.0031640  MAXIMUM :   0.0000100  CONVERGED :NO 
 MAX FORCE  :   0.0119548  MAXIMUM :   0.0000150  CONVERGED :NO 

 NUMBER OF CONSTRAINED OPTIMIZATION CYCLES: 5
 
 TOTAL ENERGY = -79.629675644524
 
 
 CURRENT SPLINE LENGTH: 0.053 AMU^1/2*ANGSTROM
 IRC COORDINATE: 1.535 AMU^1/2*ANGSTROM

  ANGLE =       0.03  COS_ANGLE =       1.00


 IRC COORDINATES OF STEP 30 IN ANGSTROM

  NO.  ATOM        X              Y              Z        Z-ATOM   MASS   TYPE

    1  C        -0.002193      -0.013349       0.022998       6    12.011  QM
    2  C        -0.020271      -0.123281       1.364196       6    12.011  QM
    3  H         0.932252      -0.090468      -0.545967       1     1.008  QM
    4  H        -0.912130       0.212798      -0.545975       1     1.008  QM
    5  H        -0.950937      -0.040131       1.938209       1     1.008  QM
    6  H         0.888015      -0.342516       1.938211       1     1.008  QM
    7  H         0.308605       1.876934       1.788999       1     1.008  QM
    8  H         0.365681       2.224292       2.456179       1     1.008  QM


 RMSQ FORCE :   0.0027896  MAXIMUM :   0.0000100  CONVERGED :NO 
 MAX FORCE  :   0.0103270  MAXIMUM :   0.0000150  CONVERGED :NO 

 NUMBER OF CONSTRAINED OPTIMIZATION CYCLES: 7
 
 TOTAL ENERGY = -79.630783430296
 
 
 CURRENT SPLINE LENGTH: 0.053 AMU^1/2*ANGSTROM
 IRC COORDINATE: 1.588 AMU^1/2*ANGSTROM

  ANGLE =       0.03  COS_ANGLE =       1.00


 IRC COORDINATES OF STEP 31 IN ANGSTROM

  NO.  ATOM        X              Y              Z        Z-ATOM   MASS   TYPE

    1  C        -0.002235      -0.013609       0.022098       6    12.011  QM
    2  C        -0.020957      -0.127454       1.362884       6    12.011  QM
    3  H         0.931664      -0.094168      -0.547328       1     1.008  QM
    4  H        -0.912760       0.209107      -0.547327       1     1.008  QM
    5  H        -0.951353      -0.040839       1.936880       1     1.008  QM
    6  H         0.888180      -0.343318       1.936890       1     1.008  QM
    7  H         0.313053       1.904006       1.806957       1     1.008  QM
    8  H         0.371379       2.258944       2.469929       1     1.008  QM


 RMSQ FORCE :   0.0024561  MAXIMUM :   0.0000100  CONVERGED :NO 
 MAX FORCE  :   0.0088801  MAXIMUM :   0.0000150  CONVERGED :NO 

 NUMBER OF CONSTRAINED OPTIMIZATION CYCLES: 5
 
 TOTAL ENERGY = -79.631775282802
 
 
 CURRENT SPLINE LENGTH: 0.053 AMU^1/2*ANGSTROM
 IRC COORDINATE: 1.640 AMU^1/2*ANGSTROM

  ANGLE =       0.03  COS_ANGLE =       1.00


 IRC COORDINATES OF STEP 32 IN ANGSTROM

  NO.  ATOM        X              Y              Z        Z-ATOM   MASS   TYPE

    1  C        -0.002300      -0.013999       0.021154       6    12.011  QM
    2  C        -0.021619      -0.131466       1.361602       6    12.011  QM
    3  H         0.931143      -0.097475      -0.548646       1     1.008  QM
    4  H        -0.913311       0.205790      -0.548686       1     1.008  QM
    5  H        -0.951825      -0.042170       1.935568       1     1.008  QM
    6  H         0.888213      -0.344732       1.935539       1     1.008  QM
    7  H         0.317464       1.930856       1.825189       1     1.008  QM
    8  H         0.377145       2.293932       2.483544       1     1.008  QM


 RMSQ FORCE :   0.0021605  MAXIMUM :   0.0000100  CONVERGED :NO 
 MAX FORCE  :   0.0076047  MAXIMUM :   0.0000150  CONVERGED :NO 

 NUMBER OF CONSTRAINED OPTIMIZATION CYCLES: 6
 
 TOTAL ENERGY = -79.632662131245
 
 
 CURRENT SPLINE LENGTH: 0.053 AMU^1/2*ANGSTROM
 IRC COORDINATE: 1.693 AMU^1/2*ANGSTROM

  ANGLE =       0.03  COS_ANGLE =       1.00


 IRC COORDINATES OF STEP 33 IN ANGSTROM

  NO.  ATOM        X              Y              Z        Z-ATOM   MASS   TYPE

    1  C        -0.002389      -0.014538       0.020175       6    12.011  QM
    2  C        -0.022254      -0.135314       1.360341       6    12.011  QM
    3  H         0.930679      -0.100338      -0.549939       1     1.008  QM
    4  H        -0.913776       0.202914      -0.550008       1     1.008  QM
    5  H        -0.952358      -0.044080       1.934230       1     1.008  QM
    6  H         0.888115      -0.346714       1.934179       1     1.008  QM
    7  H         0.321838       1.957475       1.843701       1     1.008  QM
    8  H         0.382961       2.329218       2.497032       1     1.008  QM


 RMSQ FORCE :   0.0019004  MAXIMUM :   0.0000100  CONVERGED :NO 
 MAX FORCE  :   0.0065002  MAXIMUM :   0.0000150  CONVERGED :NO 

 NUMBER OF CONSTRAINED OPTIMIZATION CYCLES: 6
 
 TOTAL ENERGY = -79.633454004013
 
 
 CURRENT SPLINE LENGTH: 0.053 AMU^1/2*ANGSTROM
 IRC COORDINATE: 1.746 AMU^1/2*ANGSTROM

  ANGLE =       0.02  COS_ANGLE =       1.00


 IRC COORDINATES OF STEP 34 IN ANGSTROM

  NO.  ATOM        X              Y              Z        Z-ATOM   MASS   TYPE

    1  C        -0.002502      -0.015226       0.019164       6    12.011  QM
    2  C        -0.022860      -0.138999       1.359093       6    12.011  QM
    3  H         0.930267      -0.102776      -0.551218       1     1.008  QM
    4  H        -0.914167       0.200473      -0.551280       1     1.008  QM
    5  H        -0.952953      -0.046503       1.932857       1     1.008  QM
    6  H         0.887899      -0.349196       1.932815       1     1.008  QM
    7  H         0.326182       1.983840       1.862527       1     1.008  QM
    8  H         0.388798       2.364755       2.510389       1     1.008  QM


 RMSQ FORCE :   0.0016725  MAXIMUM :   0.0000100  CONVERGED :NO 
 MAX FORCE  :   0.0055578  MAXIMUM :   0.0000150  CONVERGED :NO 

 NUMBER OF CONSTRAINED OPTIMIZATION CYCLES: 6
 
 TOTAL ENERGY = -79.634160021976
 
 
 CURRENT SPLINE LENGTH: 0.053 AMU^1/2*ANGSTROM
 IRC COORDINATE: 1.799 AMU^1/2*ANGSTROM

  ANGLE =       0.02  COS_ANGLE =       1.00


 IRC COORDINATES OF STEP 35 IN ANGSTROM

  NO.  ATOM        X              Y              Z        Z-ATOM   MASS   TYPE

    1  C        -0.002635      -0.016039       0.018131       6    12.011  QM
    2  C        -0.023444      -0.142545       1.357852       6    12.011  QM
    3  H         0.929912      -0.104842      -0.552459       1     1.008  QM
    4  H        -0.914494       0.198402      -0.552515       1     1.008  QM
    5  H        -0.953599      -0.049354       1.931464       1     1.008  QM
    6  H         0.887594      -0.352095       1.931432       1     1.008  QM
    7  H         0.330473       2.009909       1.881677       1     1.008  QM
    8  H         0.394674       2.400530       2.523562       1     1.008  QM


 RMSQ FORCE :   0.0014725  MAXIMUM :   0.0000100  CONVERGED :NO 
 MAX FORCE  :   0.0047588  MAXIMUM :   0.0000150  CONVERGED :NO 

 NUMBER OF CONSTRAINED OPTIMIZATION CYCLES: 8
 
 TOTAL ENERGY = -79.634788525498
 
 
 CURRENT SPLINE LENGTH: 0.053 AMU^1/2*ANGSTROM
 IRC COORDINATE: 1.852 AMU^1/2*ANGSTROM

  ANGLE =       0.02  COS_ANGLE =       1.00


 IRC COORDINATES OF STEP 36 IN ANGSTROM

  NO.  ATOM        X              Y              Z        Z-ATOM   MASS   TYPE

    1  C        -0.002785      -0.016962       0.017082       6    12.011  QM
    2  C        -0.024008      -0.145977       1.356615       6    12.011  QM
    3  H         0.929607      -0.106552      -0.553668       1     1.008  QM
    4  H        -0.914769       0.196675      -0.553689       1     1.008  QM
    5  H        -0.954293      -0.052542       1.930030       1     1.008  QM
    6  H         0.887212      -0.355337       1.930043       1     1.008  QM
    7  H         0.334729       2.035755       1.901086       1     1.008  QM
    8  H         0.400583       2.436465       2.536561       1     1.008  QM


 RMSQ FORCE :   0.0012961  MAXIMUM :   0.0000100  CONVERGED :NO 
 MAX FORCE  :   0.0040832  MAXIMUM :   0.0000150  CONVERGED :NO 

 NUMBER OF CONSTRAINED OPTIMIZATION CYCLES: 7
 
 TOTAL ENERGY = -79.635346906998
 
 
 CURRENT SPLINE LENGTH: 0.053 AMU^1/2*ANGSTROM
 IRC COORDINATE: 1.905 AMU^1/2*ANGSTROM

  ANGLE =       0.02  COS_ANGLE =       1.00


 IRC COORDINATES OF STEP 37 IN ANGSTROM

  NO.  ATOM        X              Y              Z        Z-ATOM   MASS   TYPE

    1  C        -0.002949      -0.017953       0.016021       6    12.011  QM
    2  C        -0.024559      -0.149315       1.355385       6    12.011  QM
    3  H         0.929361      -0.108094      -0.554822       1     1.008  QM
    4  H        -0.915004       0.195139      -0.554893       1     1.008  QM
    5  H        -0.955000      -0.056017       1.928625       1     1.008  QM
    6  H         0.886787      -0.358838       1.928585       1     1.008  QM
    7  H         0.338936       2.061429       1.920759       1     1.008  QM
    8  H         0.406521       2.472491       2.549393       1     1.008  QM


 RMSQ FORCE :   0.0011403  MAXIMUM :   0.0000100  CONVERGED :NO 
 MAX FORCE  :   0.0035088  MAXIMUM :   0.0000150  CONVERGED :NO 

 NUMBER OF CONSTRAINED OPTIMIZATION CYCLES: 4
 
 TOTAL ENERGY = -79.635841759050
 
 
 CURRENT SPLINE LENGTH: 0.053 AMU^1/2*ANGSTROM
 IRC COORDINATE: 1.958 AMU^1/2*ANGSTROM

  ANGLE =       0.01  COS_ANGLE =       1.00


 IRC COORDINATES OF STEP 38 IN ANGSTROM

  NO.  ATOM        X              Y              Z        Z-ATOM   MASS   TYPE

    1  C        -0.003127      -0.019050       0.014944       6    12.011  QM
    2  C        -0.025091      -0.152555       1.354156       6    12.011  QM
    3  H         0.929133      -0.109326      -0.555983       1     1.008  QM
    4  H        -0.915194       0.193904      -0.556020       1     1.008  QM
    5  H        -0.955748      -0.059687       1.927160       1     1.008  QM
    6  H         0.886305      -0.362538       1.927162       1     1.008  QM
    7  H         0.343136       2.086929       1.940716       1     1.008  QM
    8  H         0.412440       2.508581       2.562101       1     1.008  QM


 RMSQ FORCE :   0.0010025  MAXIMUM :   0.0000100  CONVERGED :NO 
 MAX FORCE  :   0.0030336  MAXIMUM :   0.0000150  CONVERGED :NO 

 NUMBER OF CONSTRAINED OPTIMIZATION CYCLES: 5
 
 TOTAL ENERGY = -79.636279115402
 
 
 CURRENT SPLINE LENGTH: 0.053 AMU^1/2*ANGSTROM
 IRC COORDINATE: 2.011 AMU^1/2*ANGSTROM

  ANGLE =       0.01  COS_ANGLE =       1.00


 IRC COORDINATES OF STEP 39 IN ANGSTROM

  NO.  ATOM        X              Y              Z        Z-ATOM   MASS   TYPE

    1  C        -0.003313      -0.020182       0.013874       6    12.011  QM
    2  C        -0.025619      -0.155761       1.352910       6    12.011  QM
    3  H         0.928949      -0.110437      -0.557078       1     1.008  QM
    4  H        -0.915370       0.192790      -0.557119       1     1.008  QM
    5  H        -0.956493      -0.063430       1.925714       1     1.008  QM
    6  H         0.885819      -0.366322       1.925716       1     1.008  QM
    7  H         0.347339       2.112333       1.960876       1     1.008  QM
    8  H         0.418353       2.544703       2.574635       1     1.008  QM


 RMSQ FORCE :   0.0008783  MAXIMUM :   0.0000100  CONVERGED :NO 
 MAX FORCE  :   0.0026210  MAXIMUM :   0.0000150  CONVERGED :NO 

 NUMBER OF CONSTRAINED OPTIMIZATION CYCLES: 2
 
 TOTAL ENERGY = -79.636664470106
 
 
 CURRENT SPLINE LENGTH: 0.053 AMU^1/2*ANGSTROM
 IRC COORDINATE: 2.064 AMU^1/2*ANGSTROM

  ANGLE =       0.01  COS_ANGLE =       1.00


 IRC COORDINATES OF STEP 40 IN ANGSTROM

  NO.  ATOM        X              Y              Z        Z-ATOM   MASS   TYPE

    1  C        -0.003505      -0.021366       0.012788       6    12.011  QM
    2  C        -0.026140      -0.158926       1.351681       6    12.011  QM
    3  H         0.928782      -0.111377      -0.558184       1     1.008  QM
    4  H        -0.915518       0.191836      -0.558220       1     1.008  QM
    5  H        -0.957254      -0.067298       1.924244       1     1.008  QM
    6  H         0.885287      -0.370210       1.924261       1     1.008  QM
    7  H         0.351543       2.137859       1.981104       1     1.008  QM
    8  H         0.424266       2.580727       2.587116       1     1.008  QM


 RMSQ FORCE :   0.0007674  MAXIMUM :   0.0000100  CONVERGED :NO 
 MAX FORCE  :   0.0022670  MAXIMUM :   0.0000150  CONVERGED :NO 

 NUMBER OF CONSTRAINED OPTIMIZATION CYCLES: 3
 
 TOTAL ENERGY = -79.637002488541
 
 
 CURRENT SPLINE LENGTH: 0.053 AMU^1/2*ANGSTROM
 IRC COORDINATE: 2.117 AMU^1/2*ANGSTROM

  ANGLE =       0.01  COS_ANGLE =       1.00


 IRC COORDINATES OF STEP 41 IN ANGSTROM

  NO.  ATOM        X              Y              Z        Z-ATOM   MASS   TYPE

    1  C        -0.003705      -0.022590       0.011707       6    12.011  QM
    2  C        -0.026656      -0.162061       1.350430       6    12.011  QM
    3  H         0.928626      -0.112288      -0.559259       1     1.008  QM
    4  H        -0.915654       0.190940      -0.559293       1     1.008  QM
    5  H        -0.958004      -0.071151       1.922784       1     1.008  QM
    6  H         0.884768      -0.374108       1.922805       1     1.008  QM
    7  H         0.355735       2.163568       2.001400       1     1.008  QM
    8  H         0.430175       2.616587       2.599634       1     1.008  QM


 RMSQ FORCE :   0.0006674  MAXIMUM :   0.0000100  CONVERGED :NO 
 MAX FORCE  :   0.0019612  MAXIMUM :   0.0000150  CONVERGED :NO 

 NUMBER OF CONSTRAINED OPTIMIZATION CYCLES: 3
 
 TOTAL ENERGY = -79.637297552701
 
 
 CURRENT SPLINE LENGTH: 0.053 AMU^1/2*ANGSTROM
 IRC COORDINATE: 2.170 AMU^1/2*ANGSTROM

  ANGLE =       0.02  COS_ANGLE =       1.00


 IRC COORDINATES OF STEP 42 IN ANGSTROM

  NO.  ATOM        X              Y              Z        Z-ATOM   MASS   TYPE

    1  C        -0.003907      -0.023829       0.010620       6    12.011  QM
    2  C        -0.027172      -0.165201       1.349191       6    12.011  QM
    3  H         0.928487      -0.113150      -0.560333       1     1.008  QM
    4  H        -0.915784       0.190098      -0.560373       1     1.008  QM
    5  H        -0.958732      -0.075011       1.921316       1     1.008  QM
    6  H         0.884222      -0.377970       1.921324       1     1.008  QM
    7  H         0.359962       2.189620       2.021603       1     1.008  QM
    8  H         0.436060       2.652225       2.612208       1     1.008  QM


 RMSQ FORCE :   0.0005778  MAXIMUM :   0.0000100  CONVERGED :NO 
 MAX FORCE  :   0.0016784  MAXIMUM :   0.0000150  CONVERGED :NO 

 NUMBER OF CONSTRAINED OPTIMIZATION CYCLES: 2
 
 TOTAL ENERGY = -79.637553741550
 
 
 CURRENT SPLINE LENGTH: 0.053 AMU^1/2*ANGSTROM
 IRC COORDINATE: 2.223 AMU^1/2*ANGSTROM

  ANGLE =       0.02  COS_ANGLE =       1.00


 IRC COORDINATES OF STEP 43 IN ANGSTROM

  NO.  ATOM        X              Y              Z        Z-ATOM   MASS   TYPE

    1  C        -0.004116      -0.025106       0.009536       6    12.011  QM
    2  C        -0.027685      -0.168315       1.347937       6    12.011  QM
    3  H         0.928354      -0.113932      -0.561377       1     1.008  QM
    4  H        -0.915915       0.189283      -0.561423       1     1.008  QM
    5  H        -0.959480      -0.078905       1.919859       1     1.008  QM
    6  H         0.883681      -0.381902       1.919883       1     1.008  QM
    7  H         0.364340       2.216203       2.041595       1     1.008  QM
    8  H         0.441811       2.687493       2.625064       1     1.008  QM


 RMSQ FORCE :   0.0004977  MAXIMUM :   0.0000100  CONVERGED :NO 
 MAX FORCE  :   0.0014462  MAXIMUM :   0.0000150  CONVERGED :NO 

 NUMBER OF CONSTRAINED OPTIMIZATION CYCLES: 6
 
 TOTAL ENERGY = -79.637774966747
 
 
 CURRENT SPLINE LENGTH: 0.053 AMU^1/2*ANGSTROM
 IRC COORDINATE: 2.275 AMU^1/2*ANGSTROM

  ANGLE =       0.02  COS_ANGLE =       1.00


 IRC COORDINATES OF STEP 44 IN ANGSTROM

  NO.  ATOM        X              Y              Z        Z-ATOM   MASS   TYPE

    1  C        -0.004325      -0.026390       0.008456       6    12.011  QM
    2  C        -0.028201      -0.171446       1.346686       6    12.011  QM
    3  H         0.928227      -0.114700      -0.562416       1     1.008  QM
    4  H        -0.916033       0.188511      -0.562474       1     1.008  QM
    5  H        -0.960206      -0.082780       1.918409       1     1.008  QM
    6  H         0.883122      -0.385825       1.918437       1     1.008  QM
    7  H         0.368802       2.243439       2.061208       1     1.008  QM
    8  H         0.447518       2.722337       2.638241       1     1.008  QM


 RMSQ FORCE :   0.0004263  MAXIMUM :   0.0000100  CONVERGED :NO 
 MAX FORCE  :   0.0012338  MAXIMUM :   0.0000150  CONVERGED :NO 

 NUMBER OF CONSTRAINED OPTIMIZATION CYCLES: 4
 
 TOTAL ENERGY = -79.637964884032
 
 
 CURRENT SPLINE LENGTH: 0.053 AMU^1/2*ANGSTROM
 IRC COORDINATE: 2.328 AMU^1/2*ANGSTROM

  ANGLE =       0.02  COS_ANGLE =       1.00


 IRC COORDINATES OF STEP 45 IN ANGSTROM

  NO.  ATOM        X              Y              Z        Z-ATOM   MASS   TYPE

    1  C        -0.004537      -0.027701       0.007376       6    12.011  QM
    2  C        -0.028717      -0.174560       1.345428       6    12.011  QM
    3  H         0.928110      -0.115451      -0.563444       1     1.008  QM
    4  H        -0.916155       0.187713      -0.563515       1     1.008  QM
    5  H        -0.960943      -0.086683       1.916951       1     1.008  QM
    6  H         0.882559      -0.389692       1.917000       1     1.008  QM
    7  H         0.373409       2.271261       2.080526       1     1.008  QM
    8  H         0.453163       2.756710       2.651850       1     1.008  QM


 RMSQ FORCE :   0.0003633  MAXIMUM :   0.0000100  CONVERGED :NO 
 MAX FORCE  :   0.0010505  MAXIMUM :   0.0000150  CONVERGED :NO 

 NUMBER OF CONSTRAINED OPTIMIZATION CYCLES: 4
 
 TOTAL ENERGY = -79.638127004639
 
 
 CURRENT SPLINE LENGTH: 0.053 AMU^1/2*ANGSTROM
 IRC COORDINATE: 2.381 AMU^1/2*ANGSTROM

  ANGLE =       0.03  COS_ANGLE =       1.00


 IRC COORDINATES OF STEP 46 IN ANGSTROM

  NO.  ATOM        X              Y              Z        Z-ATOM   MASS   TYPE

    1  C        -0.004762      -0.029106       0.006269       6    12.011  QM
    2  C        -0.029214      -0.177582       1.344156       6    12.011  QM
    3  H         0.927958      -0.116380      -0.564516       1     1.008  QM
    4  H        -0.916306       0.186810      -0.564558       1     1.008  QM
    5  H        -0.961642      -0.090403       1.915492       1     1.008  QM
    6  H         0.882007      -0.393477       1.915565       1     1.008  QM
    7  H         0.378103       2.299892       2.099487       1     1.008  QM
    8  H         0.458699       2.790282       2.666427       1     1.008  QM


 RMSQ FORCE :   0.0003082  MAXIMUM :   0.0000100  CONVERGED :NO 
 MAX FORCE  :   0.0008958  MAXIMUM :   0.0000150  CONVERGED :NO 

 NUMBER OF CONSTRAINED OPTIMIZATION CYCLES: 3
 
 TOTAL ENERGY = -79.638264626242
 
 
 CURRENT SPLINE LENGTH: 0.053 AMU^1/2*ANGSTROM
 IRC COORDINATE: 2.434 AMU^1/2*ANGSTROM

  ANGLE =       0.03  COS_ANGLE =       1.00


 IRC COORDINATES OF STEP 47 IN ANGSTROM

  NO.  ATOM        X              Y              Z        Z-ATOM   MASS   TYPE

    1  C        -0.004981      -0.030468       0.005186       6    12.011  QM
    2  C        -0.029731      -0.180681       1.342892       6    12.011  QM
    3  H         0.927848      -0.117127      -0.565530       1     1.008  QM
    4  H        -0.916427       0.185977      -0.565613       1     1.008  QM
    5  H        -0.962343      -0.094220       1.914055       1     1.008  QM
    6  H         0.881446      -0.397201       1.914147       1     1.008  QM
    7  H         0.382888       2.328885       2.118106       1     1.008  QM
    8  H         0.464251       2.823668       2.681005       1     1.008  QM


 RMSQ FORCE :   0.0002589  MAXIMUM :   0.0000100  CONVERGED :NO 
 MAX FORCE  :   0.0007473  MAXIMUM :   0.0000150  CONVERGED :NO 

 NUMBER OF CONSTRAINED OPTIMIZATION CYCLES: 9
 
 TOTAL ENERGY = -79.638380784856
 
 
 CURRENT SPLINE LENGTH: 0.053 AMU^1/2*ANGSTROM
 IRC COORDINATE: 2.487 AMU^1/2*ANGSTROM

  ANGLE =       0.02  COS_ANGLE =       1.00


 IRC COORDINATES OF STEP 48 IN ANGSTROM

  NO.  ATOM        X              Y              Z        Z-ATOM   MASS   TYPE

    1  C        -0.005207      -0.031869       0.004097       6    12.011  QM
    2  C        -0.030232      -0.183743       1.341625       6    12.011  QM
    3  H         0.927705      -0.118020      -0.566569       1     1.008  QM
    4  H        -0.916559       0.185152      -0.566640       1     1.008  QM
    5  H        -0.963009      -0.097929       1.912634       1     1.008  QM
    6  H         0.880880      -0.401049       1.912720       1     1.008  QM
    7  H         0.387762       2.358692       2.136121       1     1.008  QM
    8  H         0.469608       2.856354       2.696347       1     1.008  QM


 RMSQ FORCE :   0.0002165  MAXIMUM :   0.0000100  CONVERGED :NO 
 MAX FORCE  :   0.0006274  MAXIMUM :   0.0000150  CONVERGED :NO 

 NUMBER OF CONSTRAINED OPTIMIZATION CYCLES: 2
 
 TOTAL ENERGY = -79.638478249374
 
 
 CURRENT SPLINE LENGTH: 0.053 AMU^1/2*ANGSTROM
 IRC COORDINATE: 2.540 AMU^1/2*ANGSTROM

  ANGLE =       0.03  COS_ANGLE =       1.00


 IRC COORDINATES OF STEP 49 IN ANGSTROM

  NO.  ATOM        X              Y              Z        Z-ATOM   MASS   TYPE

    1  C        -0.005428      -0.033248       0.003027       6    12.011  QM
    2  C        -0.030755      -0.186863       1.340360       6    12.011  QM
    3  H         0.927595      -0.118758      -0.567557       1     1.008  QM
    4  H        -0.916676       0.184315      -0.567698       1     1.008  QM
    5  H        -0.963712      -0.101750       1.911241       1     1.008  QM
    6  H         0.880301      -0.404737       1.911323       1     1.008  QM
    7  H         0.392696       2.388897       2.153728       1     1.008  QM
    8  H         0.475022       2.888769       2.711836       1     1.008  QM


 RMSQ FORCE :   0.0001786  MAXIMUM :   0.0000100  CONVERGED :NO 
 MAX FORCE  :   0.0005063  MAXIMUM :   0.0000150  CONVERGED :NO 

 NUMBER OF CONSTRAINED OPTIMIZATION CYCLES: 2
 
 TOTAL ENERGY = -79.638559432448
 
 
 CURRENT SPLINE LENGTH: 0.053 AMU^1/2*ANGSTROM
 IRC COORDINATE: 2.593 AMU^1/2*ANGSTROM

  ANGLE =       0.04  COS_ANGLE =       1.00


 IRC COORDINATES OF STEP 50 IN ANGSTROM

  NO.  ATOM        X              Y              Z        Z-ATOM   MASS   TYPE

    1  C        -0.005662      -0.034671       0.001948       6    12.011  QM
    2  C        -0.031247      -0.189942       1.339095       6    12.011  QM
    3  H         0.927419      -0.119789      -0.568615       1     1.008  QM
    4  H        -0.916788       0.183685      -0.568670       1     1.008  QM
    5  H        -0.964293      -0.105242       1.909862       1     1.008  QM
    6  H         0.879723      -0.408747       1.909888       1     1.008  QM
    7  H         0.397804       2.419714       2.170808       1     1.008  QM
    8  H         0.480011       2.920679       2.727886       1     1.008  QM


 RMSQ FORCE :   0.0001461  MAXIMUM :   0.0000100  CONVERGED :NO 
 MAX FORCE  :   0.0004139  MAXIMUM :   0.0000150  CONVERGED :NO 

 NUMBER OF CONSTRAINED OPTIMIZATION CYCLES: 3
 
 TOTAL ENERGY = -79.638626385859
 
 
 CURRENT SPLINE LENGTH: 0.053 AMU^1/2*ANGSTROM
 IRC COORDINATE: 2.646 AMU^1/2*ANGSTROM

  ANGLE =       0.05  COS_ANGLE =       1.00


 IRC COORDINATES OF STEP 51 IN ANGSTROM

  NO.  ATOM        X              Y              Z        Z-ATOM   MASS   TYPE

    1  C        -0.005908      -0.036266       0.000807       6    12.011  QM
    2  C        -0.031768      -0.192808       1.337811       6    12.011  QM
    3  H         0.927321      -0.120629      -0.569621       1     1.008  QM
    4  H        -0.916984       0.182165      -0.569836       1     1.008  QM
    5  H        -0.964986      -0.108922       1.908420       1     1.008  QM
    6  H         0.879168      -0.411861       1.908566       1     1.008  QM
    7  H         0.403117       2.451235       2.187591       1     1.008  QM
    8  H         0.485268       2.951379       2.745320       1     1.008  QM


 RMSQ FORCE :   0.0001181  MAXIMUM :   0.0000100  CONVERGED :NO 
 MAX FORCE  :   0.0003341  MAXIMUM :   0.0000150  CONVERGED :NO 

 NUMBER OF CONSTRAINED OPTIMIZATION CYCLES: 1
 
 TOTAL ENERGY = -79.638680905759
 
 
 CURRENT SPLINE LENGTH: 0.053 AMU^1/2*ANGSTROM
 IRC COORDINATE: 2.699 AMU^1/2*ANGSTROM

  ANGLE =       0.06  COS_ANGLE =       1.00


 IRC COORDINATES OF STEP 52 IN ANGSTROM

  NO.  ATOM        X              Y              Z        Z-ATOM   MASS   TYPE

    1  C        -0.006161      -0.037892      -0.000323       6    12.011  QM
    2  C        -0.032269      -0.195652       1.336520       6    12.011  QM
    3  H         0.927205      -0.121644      -0.570652       1     1.008  QM
    4  H        -0.917199       0.180845      -0.570951       1     1.008  QM
    5  H        -0.965695      -0.112542       1.906886       1     1.008  QM
    6  H         0.878617      -0.415026       1.907253       1     1.008  QM
    7  H         0.408445       2.482985       2.204218       1     1.008  QM
    8  H         0.490325       2.981721       2.763186       1     1.008  QM


 RMSQ FORCE :   0.0000945  MAXIMUM :   0.0000100  CONVERGED :NO 
 MAX FORCE  :   0.0002747  MAXIMUM :   0.0000150  CONVERGED :NO 

 NUMBER OF CONSTRAINED OPTIMIZATION CYCLES: 3
 
 TOTAL ENERGY = -79.638724664930
 
 
 CURRENT SPLINE LENGTH: 0.053 AMU^1/2*ANGSTROM
 IRC COORDINATE: 2.752 AMU^1/2*ANGSTROM

  ANGLE =       0.09  COS_ANGLE =       1.00


 IRC COORDINATES OF STEP 53 IN ANGSTROM

  NO.  ATOM        X              Y              Z        Z-ATOM   MASS   TYPE

    1  C        -0.006398      -0.039470      -0.001433       6    12.011  QM
    2  C        -0.032801      -0.198559       1.335222       6    12.011  QM
    3  H         0.927138      -0.122386      -0.571614       1     1.008  QM
    4  H        -0.917372       0.179368      -0.572131       1     1.008  QM
    5  H        -0.966453      -0.116327       1.905433       1     1.008  QM
    6  H         0.878054      -0.418049       1.905984       1     1.008  QM
    7  H         0.413729       2.514758       2.220846       1     1.008  QM
    8  H         0.495464       3.011925       2.781165       1     1.008  QM


 RMSQ FORCE :   0.0000736  MAXIMUM :   0.0000100  CONVERGED :NO 
 MAX FORCE  :   0.0002104  MAXIMUM :   0.0000150  CONVERGED :NO 

 NUMBER OF CONSTRAINED OPTIMIZATION CYCLES: 3
 
 TOTAL ENERGY = -79.638759048049
 
 
 CURRENT SPLINE LENGTH: 0.053 AMU^1/2*ANGSTROM
 IRC COORDINATE: 2.805 AMU^1/2*ANGSTROM

  ANGLE =       0.07  COS_ANGLE =       1.00


 IRC COORDINATES OF STEP 54 IN ANGSTROM

  NO.  ATOM        X              Y              Z        Z-ATOM   MASS   TYPE

    1  C        -0.006639      -0.041104      -0.002591       6    12.011  QM
    2  C        -0.033294      -0.201411       1.333946       6    12.011  QM
    3  H         0.926979      -0.123611      -0.572702       1     1.008  QM
    4  H        -0.917506       0.178215      -0.573285       1     1.008  QM
    5  H        -0.967056      -0.119556       1.904024       1     1.008  QM
    6  H         0.877488      -0.421381       1.904621       1     1.008  QM
    7  H         0.418389       2.546188       2.238153       1     1.008  QM
    8  H         0.500531       3.042074       2.799480       1     1.008  QM


 RMSQ FORCE :   0.0000542  MAXIMUM :   0.0000100  CONVERGED :NO 
 MAX FORCE  :   0.0001448  MAXIMUM :   0.0000150  CONVERGED :NO 

 NUMBER OF CONSTRAINED OPTIMIZATION CYCLES: 4
 
 TOTAL ENERGY = -79.638785379644
 
 
 CURRENT SPLINE LENGTH: 0.053 AMU^1/2*ANGSTROM
 IRC COORDINATE: 2.858 AMU^1/2*ANGSTROM

  ANGLE =       0.04  COS_ANGLE =       1.00


 IRC COORDINATES OF STEP 55 IN ANGSTROM

  NO.  ATOM        X              Y              Z        Z-ATOM   MASS   TYPE

    1  C        -0.006898      -0.042915      -0.003800       6    12.011  QM
    2  C        -0.033757      -0.204051       1.332637       6    12.011  QM
    3  H         0.926782      -0.125209      -0.573843       1     1.008  QM
    4  H        -0.917687       0.176774      -0.574486       1     1.008  QM
    5  H        -0.967610      -0.122432       1.902598       1     1.008  QM
    6  H         0.876941      -0.424444       1.903282       1     1.008  QM
    7  H         0.423170       2.577578       2.255810       1     1.008  QM
    8  H         0.505327       3.071231       2.819032       1     1.008  QM


 RMSQ FORCE :   0.0000387  MAXIMUM :   0.0000100  CONVERGED :NO 
 MAX FORCE  :   0.0000981  MAXIMUM :   0.0000150  CONVERGED :NO 

 NUMBER OF CONSTRAINED OPTIMIZATION CYCLES: 4
 
 TOTAL ENERGY = -79.638804724708
 
 
 CURRENT SPLINE LENGTH: 0.053 AMU^1/2*ANGSTROM
 IRC COORDINATE: 2.910 AMU^1/2*ANGSTROM

  ANGLE =       0.16  COS_ANGLE =       0.99


 IRC COORDINATES OF STEP 56 IN ANGSTROM

  NO.  ATOM        X              Y              Z        Z-ATOM   MASS   TYPE

    1  C        -0.007169      -0.044883      -0.005059       6    12.011  QM
    2  C        -0.034202      -0.206510       1.331302       6    12.011  QM
    3  H         0.926568      -0.127096      -0.575039       1     1.008  QM
    4  H        -0.917879       0.175071      -0.575773       1     1.008  QM
    5  H        -0.968137      -0.125018       1.901160       1     1.008  QM
    6  H         0.876419      -0.427221       1.901953       1     1.008  QM
    7  H         0.428099       2.608903       2.273879       1     1.008  QM
    8  H         0.509892       3.099751       2.839565       1     1.008  QM


 RMSQ FORCE :   0.0000259  MAXIMUM :   0.0000100  CONVERGED :NO 
 MAX FORCE  :   0.0000679  MAXIMUM :   0.0000150  CONVERGED :NO 

 NUMBER OF CONSTRAINED OPTIMIZATION CYCLES: 11
 
 TOTAL ENERGY = -79.638818194163
 
 
 CURRENT SPLINE LENGTH: 0.053 AMU^1/2*ANGSTROM
 IRC COORDINATE: 2.963 AMU^1/2*ANGSTROM

  ANGLE =       0.22  COS_ANGLE =       0.98


 IRC COORDINATES OF STEP 57 IN ANGSTROM

  NO.  ATOM        X              Y              Z        Z-ATOM   MASS   TYPE

    1  C        -0.007435      -0.046960      -0.006360       6    12.011  QM
    2  C        -0.034647      -0.208836       1.329967       6    12.011  QM
    3  H         0.926334      -0.129328      -0.576261       1     1.008  QM
    4  H        -0.918048       0.173175      -0.577169       1     1.008  QM
    5  H        -0.968632      -0.127263       1.899736       1     1.008  QM
    6  H         0.875894      -0.429804       1.900665       1     1.008  QM
    7  H         0.433211       2.639917       2.292486       1     1.008  QM
    8  H         0.514483       3.127631       2.860872       1     1.008  QM


 RMSQ FORCE :   0.0000149  MAXIMUM :   0.0000100  CONVERGED :NO 
 MAX FORCE  :   0.0000358  MAXIMUM :   0.0000150  CONVERGED :NO 

 NUMBER OF CONSTRAINED OPTIMIZATION CYCLES: 11
 
 TOTAL ENERGY = -79.638826653697
 
 
 CURRENT SPLINE LENGTH: 0.053 AMU^1/2*ANGSTROM
 IRC COORDINATE: 3.016 AMU^1/2*ANGSTROM

  ANGLE =       0.46  COS_ANGLE =       0.90


 IRC COORDINATES OF STEP 58 IN ANGSTROM

  NO.  ATOM        X              Y              Z        Z-ATOM   MASS   TYPE

    1  C        -0.007833      -0.050191      -0.008065       6    12.011  QM
    2  C        -0.034899      -0.209532       1.328571       6    12.011  QM
    3  H         0.925846      -0.133838      -0.577928       1     1.008  QM
    4  H        -0.918489       0.168912      -0.579209       1     1.008  QM
    5  H        -0.968799      -0.126734       1.898305       1     1.008  QM
    6  H         0.875702      -0.429539       1.899559       1     1.008  QM
    7  H         0.438295       2.668243       2.314209       1     1.008  QM
    8  H         0.518160       3.150241       2.887603       1     1.008  QM


 RMSQ FORCE :   0.0000073  MAXIMUM :   0.0000100  CONVERGED :YES
 MAX FORCE  :   0.0000255  MAXIMUM :   0.0000150  CONVERGED :NO 

 NUMBER OF CONSTRAINED OPTIMIZATION CYCLES: 13
 
 TOTAL ENERGY = -79.638830887571
 
 
 CURRENT SPLINE LENGTH: 0.053 AMU^1/2*ANGSTROM
 IRC COORDINATE: 3.069 AMU^1/2*ANGSTROM

  ANGLE =       0.76  COS_ANGLE =       0.72


 IRC COORDINATES OF STEP 59 IN ANGSTROM

  NO.  ATOM        X              Y              Z        Z-ATOM   MASS   TYPE

    1  C        -0.008450      -0.055669      -0.010369       6    12.011  QM
    2  C        -0.034557      -0.205666       1.327362       6    12.011  QM
    3  H         0.924805      -0.143424      -0.580320       1     1.008  QM
    4  H        -0.919480       0.159683      -0.582348       1     1.008  QM
    5  H        -0.968030      -0.118712       1.897179       1     1.008  QM
    6  H         0.876433      -0.421889       1.899186       1     1.008  QM
    7  H         0.442234       2.678263       2.341115       1     1.008  QM
    8  H         0.517696       3.156062       2.918579       1     1.008  QM


 RMSQ FORCE :   0.0000029  MAXIMUM :   0.0000100  CONVERGED :YES
 MAX FORCE  :   0.0000077  MAXIMUM :   0.0000150  CONVERGED :YES

 NUMBER OF CONSTRAINED OPTIMIZATION CYCLES: 5
 
 TOTAL ENERGY = -79.638832194637
 
 
 CURRENT SPLINE LENGTH: 0.053 AMU^1/2*ANGSTROM
 IRC COORDINATE: 3.122 AMU^1/2*ANGSTROM
 
 
 *** IRC PATH GENERATION FINISHED ***
 
 
 *** CONVERGED BY GRADIENT AND ENERGY CRITERIA ***
 
 
 *** IRC PATH IN AMU^1/2*ANGSTROM ***
 
 IRC STEP  IRC COORDINATE   IRC ENERGY   No.REDO
     0        0.000000      -79.524620
     1        0.052918      -79.525274
     2        0.105835      -79.527197
     3        0.158753      -79.530300
     4        0.211671      -79.534453
     5        0.264589      -79.539482
     6        0.317506      -79.545169
     7        0.370424      -79.551262
     8        0.423342      -79.557498
     9        0.476259      -79.563658
    10        0.529177      -79.569594
    11        0.582095      -79.575238
    12        0.635013      -79.580570
    13        0.687930      -79.585592
    14        0.740848      -79.590306
    15        0.793766      -79.594714
    16        0.846684      -79.598820
    17        0.899601      -79.602630
    18        0.952519      -79.606154
    19        1.005437      -79.609403
    20        1.058354      -79.612388
    21        1.111272      -79.615123
    22        1.164190      -79.617622
    23        1.217108      -79.619898
    24        1.270025      -79.621967
    25        1.322943      -79.623842
    26        1.375861      -79.625536
    27        1.428778      -79.627065
    28        1.481696      -79.628440
    29        1.534614      -79.629676
    30        1.587532      -79.630783
    31        1.640449      -79.631775
    32        1.693367      -79.632662
    33        1.746285      -79.633454
    34        1.799203      -79.634160
    35        1.852120      -79.634789
    36        1.905038      -79.635347
    37        1.957956      -79.635842
    38        2.010873      -79.636279
    39        2.063791      -79.636664
    40        2.116709      -79.637002
    41        2.169627      -79.637298
    42        2.222544      -79.637554
    43        2.275462      -79.637775
    44        2.328380      -79.637965
    45        2.381297      -79.638127
    46        2.434215      -79.638265
    47        2.487133      -79.638381
    48        2.540051      -79.638478
    49        2.592968      -79.638559
    50        2.645886      -79.638626
    51        2.698804      -79.638681
    52        2.751721      -79.638725
    53        2.804639      -79.638759
    54        2.857557      -79.638785
    55        2.910475      -79.638805
    56        2.963392      -79.638818
    57        3.016310      -79.638827
    58        3.069228      -79.638831
    59        3.122146      -79.638832
                                                                                

 IRC PATH                         STEP TIME:   910.640  TOTAL TIME:     911.395
 
 TIMING STATISTICS (SECONDS)
 

 TIMER ENTRY                    NUMBER OF CALLS   CUMUL. CPU TIME   CONTRIBUT.

 INITIALIZATION                              1             0.034         0.0 %
 INPUT                                       1             0.050         0.0 %
 DIAGONALIZATION                          3981             0.208         0.0 %
 SYMMETRY ANALYSIS                         911             0.029         0.0 %
 CORE INTEGRALS                            911            33.269         3.7 %
 ORTHOGONALIZATION MATRIX                  911             2.080         0.2 %
 MPI DIAGONALIZATION                     13649            34.219         3.8 %
                         ON NODE             1            34.999
                         ON NODE             2            34.976
                         ON NODE             3            34.859
                         ON NODE             4            34.944
                         ON NODE             5            35.048
                         ON NODE             6            34.706
                         ON NODE             7            34.621
                         ON NODE             8            34.986
                         ON NODE             9            34.826
                         ON NODE            10            34.815
                         ON NODE            11            34.606
                         ON NODE            12            34.928
                         ON NODE            13            34.815
                         ON NODE            14            34.847
                         ON NODE            15            34.918
                         ON NODE            16            34.901
                         ON NODE            17            34.682
                         ON NODE            18            34.915
                         ON NODE            19            34.993
                         ON NODE            20            34.928
                         ON NODE            21            34.907
                         ON NODE            22            34.903
                         ON NODE            23            34.717
           AVERAGE PER PROCESSOR                          34.836
 MPI AUXILIARY FUNCTION FIT              24329            86.614         9.5 %
                         ON NODE             1            84.282
                         ON NODE             2            85.011
                         ON NODE             3            83.827
                         ON NODE             4            84.290
                         ON NODE             5            84.714
                         ON NODE             6            88.790
                         ON NODE             7            88.894
                         ON NODE             8            92.410
                         ON NODE             9            88.829
                         ON NODE            10            88.668
                         ON NODE            11            88.787
                         ON NODE            12            86.619
                         ON NODE            13            88.184
                         ON NODE            14            87.027
                         ON NODE            15            88.567
                         ON NODE            16            89.610
                         ON NODE            17            88.552
                         ON NODE            18            88.352
                         ON NODE            19            88.266
                         ON NODE            20            88.526
                         ON NODE            21            88.213
                         ON NODE            22            88.218
                         ON NODE            23            88.181
           AVERAGE PER PROCESSOR                          87.643
 MPI CORE HAMILTONIAN                      911             2.172         0.2 %
                         ON NODE             1             2.225
                         ON NODE             2             2.180
                         ON NODE             3             2.229
                         ON NODE             4             1.958
                         ON NODE             5             2.057
                         ON NODE             6             1.865
                         ON NODE             7             1.859
                         ON NODE             8             1.840
                         ON NODE             9             1.837
                         ON NODE            10             1.823
                         ON NODE            11             1.844
                         ON NODE            12             2.196
                         ON NODE            13             2.058
                         ON NODE            14             1.910
                         ON NODE            15             1.847
                         ON NODE            16             1.846
                         ON NODE            17             1.845
                         ON NODE            18             1.845
                         ON NODE            19             1.834
                         ON NODE            20             1.839
                         ON NODE            21             1.844
                         ON NODE            22             1.834
                         ON NODE            23             1.835
           AVERAGE PER PROCESSOR                           1.942
 SCF ITERATION                             911           704.042        77.2 %
 MPI NEAR J CALCULATION                  11709            28.501         3.1 %
                         ON NODE             1            18.396
                         ON NODE             2            23.124
                         ON NODE             3            23.115
                         ON NODE             4            23.125
                         ON NODE             5            23.097
                         ON NODE             6            23.175
                         ON NODE             7            23.255
                         ON NODE             8            23.104
                         ON NODE             9            23.130
                         ON NODE            10            22.663
                         ON NODE            11            23.311
                         ON NODE            12            23.458
                         ON NODE            13            23.373
                         ON NODE            14            23.399
                         ON NODE            15            23.283
                         ON NODE            16            23.141
                         ON NODE            17            23.111
                         ON NODE            18            23.141
                         ON NODE            19            23.197
                         ON NODE            20            23.163
                         ON NODE            21            23.237
                         ON NODE            22            23.369
                         ON NODE            23            23.310
           AVERAGE PER PROCESSOR                          23.216
 MPI FAR J CALCULATION                   11709             9.496         1.0 %
                         ON NODE             1            15.656
                         ON NODE             2            10.913
                         ON NODE             3            10.807
                         ON NODE             4             9.648
                         ON NODE             5             8.317
                         ON NODE             6             9.739
                         ON NODE             7             9.621
                         ON NODE             8             7.979
                         ON NODE             9            10.978
                         ON NODE            10            11.494
                         ON NODE            11             9.158
                         ON NODE            12            10.859
                         ON NODE            13            10.982
                         ON NODE            14            11.038
                         ON NODE            15            11.260
                         ON NODE            16            11.279
                         ON NODE            17            11.094
                         ON NODE            18            11.218
                         ON NODE            19            10.966
                         ON NODE            20            11.216
                         ON NODE            21            10.964
                         ON NODE            22            11.173
                         ON NODE            23            11.113
           AVERAGE PER PROCESSOR                          10.707
 GRID INITIALIZATION                        60             0.251         0.0 %
 FIXED GRID GENERATION                      60             0.006         0.0 %
 MPI XC POTENTIAL                        11709           437.469        48.0 %
                         ON NODE             1           436.877
                         ON NODE             2           436.630
                         ON NODE             3           432.184
                         ON NODE             4           435.345
                         ON NODE             5           433.580
                         ON NODE             6           437.532
                         ON NODE             7           434.555
                         ON NODE             8           436.107
                         ON NODE             9           431.863
                         ON NODE            10           431.693
                         ON NODE            11           431.735
                         ON NODE            12           430.630
                         ON NODE            13           430.769
                         ON NODE            14           430.970
                         ON NODE            15           431.313
                         ON NODE            16           432.097
                         ON NODE            17           432.942
                         ON NODE            18           432.698
                         ON NODE            19           432.816
                         ON NODE            20           432.626
                         ON NODE            21           432.882
                         ON NODE            22           432.659
                         ON NODE            23           432.790
           AVERAGE PER PROCESSOR                         433.365
 MPI NEAR ERI CALCULATION                11709            28.661         3.1 %
                         ON NODE             1            18.443
                         ON NODE             2            23.312
                         ON NODE             3            23.319
                         ON NODE             4            23.309
                         ON NODE             5            23.301
                         ON NODE             6            23.338
                         ON NODE             7            23.312
                         ON NODE             8            23.317
                         ON NODE             9            23.332
                         ON NODE            10            22.675
                         ON NODE            11            23.329
                         ON NODE            12            23.315
                         ON NODE            13            23.320
                         ON NODE            14            23.312
                         ON NODE            15            23.326
                         ON NODE            16            23.324
                         ON NODE            17            23.327
                         ON NODE            18            23.320
                         ON NODE            19            23.330
                         ON NODE            20            23.300
                         ON NODE            21            23.300
                         ON NODE            22            23.301
                         ON NODE            23            23.312
           AVERAGE PER PROCESSOR                          23.310
 MPI FAR ERI CALCULATION                 11709             5.005         0.5 %
                         ON NODE             1             9.589
                         ON NODE             2             4.819
                         ON NODE             3             5.259
                         ON NODE             4             5.179
                         ON NODE             5             4.612
                         ON NODE             6             4.049
                         ON NODE             7             4.394
                         ON NODE             8             4.543
                         ON NODE             9             4.446
                         ON NODE            10             5.159
                         ON NODE            11             4.480
                         ON NODE            12             4.954
                         ON NODE            13             5.000
                         ON NODE            14             4.803
                         ON NODE            15             5.168
                         ON NODE            16             5.143
                         ON NODE            17             4.895
                         ON NODE            18             5.168
                         ON NODE            19             5.086
                         ON NODE            20             4.955
                         ON NODE            21             5.109
                         ON NODE            22             4.890
                         ON NODE            23             5.065
           AVERAGE PER PROCESSOR                           5.074
 MPI MATRIX MULTIPLICATION               37603            24.334         2.7 %
                         ON NODE             1            25.495
                         ON NODE             2            25.516
                         ON NODE             3            25.501
                         ON NODE             4            25.414
                         ON NODE             5            25.456
                         ON NODE             6            25.435
                         ON NODE             7            25.431
                         ON NODE             8            25.522
                         ON NODE             9            25.538
                         ON NODE            10            25.534
                         ON NODE            11            25.594
                         ON NODE            12            25.427
                         ON NODE            13            25.306
                         ON NODE            14            25.435
                         ON NODE            15            25.388
                         ON NODE            16            25.505
                         ON NODE            17            25.585
                         ON NODE            18            25.482
                         ON NODE            19            25.419
                         ON NODE            20            25.603
                         ON NODE            21            25.426
                         ON NODE            22            25.512
                         ON NODE            23            25.484
           AVERAGE PER PROCESSOR                          25.431
 IRC PATH                                    1           910.640        99.9 %
 OPTIMIZATION CYCLE                          1           910.640        99.9 %
 ENERGY GRADIENTS                          852            66.259         7.3 %
 MPI XC ENERGY GRADIENTS                   852            49.523         5.4 %
                         ON NODE             1            49.153
                         ON NODE             2            49.141
                         ON NODE             3            49.131
                         ON NODE             4            49.134
                         ON NODE             5            49.134
                         ON NODE             6            49.116
                         ON NODE             7            49.122
                         ON NODE             8            49.123
                         ON NODE             9            49.144
                         ON NODE            10            49.150
                         ON NODE            11            49.140
                         ON NODE            12            49.109
                         ON NODE            13            49.157
                         ON NODE            14            49.118
                         ON NODE            15            49.117
                         ON NODE            16            49.136
                         ON NODE            17            49.154
                         ON NODE            18            49.140
                         ON NODE            19            49.136
                         ON NODE            20            49.141
                         ON NODE            21            49.168
                         ON NODE            22            49.178
                         ON NODE            23            49.184
           AVERAGE PER PROCESSOR                          49.156
 MPI NEAR ERI GRADIENTS                    852             4.492         0.5 %
                         ON NODE             1             3.704
                         ON NODE             2             4.112
                         ON NODE             3             4.122
                         ON NODE             4             4.110
                         ON NODE             5             4.114
                         ON NODE             6             4.127
                         ON NODE             7             4.130
                         ON NODE             8             4.126
                         ON NODE             9             4.134
                         ON NODE            10             4.143
                         ON NODE            11             4.134
                         ON NODE            12             4.152
                         ON NODE            13             4.138
                         ON NODE            14             4.138
                         ON NODE            15             4.150
                         ON NODE            16             4.090
                         ON NODE            17             4.117
                         ON NODE            18             4.127
                         ON NODE            19             4.145
                         ON NODE            20             4.125
                         ON NODE            21             4.127
                         ON NODE            22             4.130
                         ON NODE            23             4.139
           AVERAGE PER PROCESSOR                           4.126
 MPI FAR ERI GRADIENTS                     852             0.778         0.1 %
                         ON NODE             1             1.182
                         ON NODE             2             0.777
                         ON NODE             3             0.782
                         ON NODE             4             0.782
                         ON NODE             5             0.781
                         ON NODE             6             0.793
                         ON NODE             7             0.789
                         ON NODE             8             0.795
                         ON NODE             9             0.797
                         ON NODE            10             0.793
                         ON NODE            11             0.787
                         ON NODE            12             0.729
                         ON NODE            13             0.751
                         ON NODE            14             0.743
                         ON NODE            15             0.775
                         ON NODE            16             0.755
                         ON NODE            17             0.648
                         ON NODE            18             0.728
                         ON NODE            19             0.685
                         ON NODE            20             0.637
                         ON NODE            21             0.545
                         ON NODE            22             0.655
                         ON NODE            23             0.644
           AVERAGE PER PROCESSOR                           0.755
 MPI CORE HAMILTONIAN GRADIENTS            852             2.500         0.3 %
                         ON NODE             1             2.766
                         ON NODE             2             3.152
                         ON NODE             3             3.141
                         ON NODE             4             3.118
                         ON NODE             5             3.137
                         ON NODE             6             3.083
                         ON NODE             7             3.107
                         ON NODE             8             3.100
                         ON NODE             9             3.115
                         ON NODE            10             3.063
                         ON NODE            11             3.152
                         ON NODE            12             3.178
                         ON NODE            13             3.169
                         ON NODE            14             3.148
                         ON NODE            15             3.103
                         ON NODE            16             3.171
                         ON NODE            17             3.280
                         ON NODE            18             3.189
                         ON NODE            19             3.195
                         ON NODE            20             3.277
                         ON NODE            21             3.371
                         ON NODE            22             3.254
                         ON NODE            23             3.282
           AVERAGE PER PROCESSOR                           3.127
 MATRIX MULTIPLICATION                   12331             0.082         0.0 %
 START GUESS                                59            62.652         6.9 %
 NULLSPACE                                  59             0.177         0.0 %

 FINAL TIMING           DATE: WED JAN 17 14:53:15 2024  TOTAL TIME:     911.398
