# Supplementary material for: Constrained Structure Minimizations on Hyperspheres for Minimum Energy Path Following
Source: J Chem Inf Model. 2025 Apr 1;65(7):3488–501. doi: 10.1021/acs.jcim.4c02351 (PMC12004539; doi:10.1021/acs.jcim.4c02351)
Supplement: Supplementary file 1 — ci4c02351_si_001.zip [file ci4c02351_si_001.zip › data_availability/rxn5/outputs/IRC/rxn5-irc.mol]

    8
 TRAJECTORY GEOMETRY     -79.525274
  C     -0.000320   -0.001947    0.000553
  C     -0.000315   -0.001914    1.457472
  H      0.953125    0.001046   -0.534424
  H     -0.902629    0.306113   -0.534428
  H     -0.957694   -0.145040    1.970776
  H      0.860811   -0.444079    1.970797
  H      0.188187    1.144514    1.078800
  H      0.229559    1.396097    2.234128
    8
 TRAJECTORY GEOMETRY     -79.527197
  C     -0.000617   -0.003748    0.001238
  C     -0.000654   -0.003979    1.453538
  H      0.952875    0.001791   -0.534324
  H     -0.902155    0.306744   -0.534325
  H     -0.957095   -0.140929    1.970666
  H      0.861564   -0.439997    1.970689
  H      0.190673    1.159652    1.120592
  H      0.233069    1.417474    2.231069
    8
 TRAJECTORY GEOMETRY     -79.530300
  C     -0.000889   -0.005404    0.002053
  C     -0.001020   -0.006208    1.449636
  H      0.952576    0.002248   -0.534255
  H     -0.901725    0.307086   -0.534255
  H     -0.956526   -0.137036    1.970537
  H      0.862273   -0.436133    1.970562
  H      0.193429    1.176445    1.161860
  H      0.236513    1.438432    2.226706
    8
 TRAJECTORY GEOMETRY     -79.534453
  C     -0.001139   -0.006921    0.002996
  C     -0.001415   -0.008610    1.445754
  H      0.952226    0.002426   -0.534211
  H     -0.901337    0.307149   -0.534209
  H     -0.955984   -0.133321    1.970375
  H      0.862949   -0.432444    1.970404
  H      0.196456    1.194882    1.202428
  H      0.239904    1.459069    2.221386
    8
 TRAJECTORY GEOMETRY     -79.539482
  C     -0.001367   -0.008305    0.004072
  C     -0.001841   -0.011206    1.441866
  H      0.951822    0.002321   -0.534187
  H     -0.900988    0.306926   -0.534183
  H     -0.955462   -0.129728    1.970174
  H      0.863604   -0.428875    1.970205
  H      0.199748    1.214934    1.242078
  H      0.243279    1.479601    2.215583
    8
 TRAJECTORY GEOMETRY     -79.545169
  C     -0.001575   -0.009570    0.005281
  C     -0.002302   -0.014014    1.437942
  H      0.951360    0.001947   -0.534177
  H     -0.900670    0.306430   -0.534173
  H     -0.954953   -0.126190    1.969919
  H      0.864255   -0.425363    1.969951
  H      0.203300    1.236560    1.280558
  H      0.246689    1.500345    2.209939
    8
 TRAJECTORY GEOMETRY     -79.551262
  C     -0.001765   -0.010729    0.006630
  C     -0.002803   -0.017066    1.433941
  H      0.950832    0.001288   -0.534177
  H     -0.900378    0.305644   -0.534171
  H     -0.954449   -0.122634    1.969593
  H      0.864917   -0.421831    1.969625
  H      0.207100    1.259693    1.317523
  H      0.250204    1.521734    2.205229
    8
 TRAJECTORY GEOMETRY     -79.557498
  C     -0.001939   -0.011785    0.008123
  C     -0.003350   -0.020393    1.429826
  H      0.950226    0.000317   -0.534183
  H     -0.900112    0.304539   -0.534176
  H     -0.953938   -0.118982    1.969175
  H      0.865603   -0.418205    1.969203
  H      0.211127    1.284189    1.352520
  H      0.253905    1.544261    2.202324
    8
 TRAJECTORY GEOMETRY     -79.563658
  C     -0.002096   -0.012740    0.009754
  C     -0.003945   -0.024008    1.425585
  H      0.949535   -0.000997   -0.534188
  H     -0.899874    0.303082   -0.534181
  H     -0.953415   -0.115174    1.968634
  H      0.866328   -0.414425    1.968656
  H      0.215336    1.309782    1.385057
  H      0.257858    1.568328    2.202003
    8
 TRAJECTORY GEOMETRY     -79.569594
  C     -0.002236   -0.013592    0.011497
  C     -0.004585   -0.027900    1.421238
  H      0.948759   -0.002674   -0.534191
  H     -0.899672    0.301255   -0.534184
  H     -0.952880   -0.111181    1.967943
  H      0.867103   -0.410464    1.967957
  H      0.219664    1.336089    1.414769
  H      0.262088    1.594087    2.204721
    8
 TRAJECTORY GEOMETRY     -79.575238
  C     -0.002358   -0.014330    0.013310
  C     -0.005264   -0.032028    1.416842
  H      0.947908   -0.004731   -0.534192
  H     -0.899521    0.299042   -0.534185
  H     -0.952341   -0.107002    1.967086
  H      0.867933   -0.406325    1.967093
  H      0.224047    1.362722    1.441599
  H      0.266572    1.621393    2.210413
    8
 TRAJECTORY GEOMETRY     -79.580570
  C     -0.002459   -0.014948    0.015143
  C     -0.005974   -0.036347    1.412460
  H      0.946997   -0.007170   -0.534195
  H     -0.899435    0.296446   -0.534187
  H     -0.951810   -0.102659    1.966058
  H      0.868823   -0.402032    1.966060
  H      0.228437    1.389409    1.465852
  H      0.271260    1.649915    2.218596
    8
 TRAJECTORY GEOMETRY     -79.585592
  C     -0.002540   -0.015440    0.016945
  C     -0.006710   -0.040817    1.408154
  H      0.946047   -0.009996   -0.534206
  H     -0.899438    0.293469   -0.534200
  H     -0.951304   -0.098176    1.964865
  H      0.869780   -0.397618    1.964864
  H      0.232820    1.416051    1.488046
  H      0.276091    1.679308    2.228636
    8
 TRAJECTORY GEOMETRY     -79.590306
  C     -0.002600   -0.015809    0.018682
  C     -0.007466   -0.045414    1.403965
  H      0.945076   -0.013181   -0.534229
  H     -0.899538    0.290144   -0.534221
  H     -0.950834   -0.093579    1.963521
  H      0.870808   -0.393111    1.963520
  H      0.237195    1.442646    1.508696
  H      0.281020    1.709300    2.239929
    8
 TRAJECTORY GEOMETRY     -79.594714
  C     -0.002641   -0.016058    0.020308
  C     -0.008240   -0.050118    1.399937
  H      0.944102   -0.016741   -0.534287
  H     -0.899753    0.286463   -0.534279
  H     -0.950414   -0.088892    1.962045
  H      0.871912   -0.388534    1.962044
  H      0.241570    1.469244    1.528258
  H      0.286016    1.739702    2.252067
    8
 TRAJECTORY GEOMETRY     -79.598820
  C     -0.002663   -0.016191    0.021795
  C     -0.009029   -0.054918    1.396094
  H      0.943137   -0.020653   -0.534388
  H     -0.900091    0.282450   -0.534379
  H     -0.950053   -0.084143    1.960457
  H      0.873092   -0.383917    1.960457
  H      0.245953    1.495891    1.547042
  H      0.291062    1.770403    2.264736
    8
 TRAJECTORY GEOMETRY     -79.602630
  C     -0.002666   -0.016215    0.023113
  C     -0.009832   -0.059803    1.392461
  H      0.942195   -0.024904   -0.534551
  H     -0.900559    0.278120   -0.534544
  H     -0.949760   -0.079361    1.958784
  H      0.874345   -0.379294    1.958786
  H      0.250349    1.522620    1.565272
  H      0.296148    1.801342    2.277758
    8
 TRAJECTORY GEOMETRY     -79.606154
  C     -0.002654   -0.016138    0.024241
  C     -0.010648   -0.064761    1.389056
  H      0.941282   -0.029467   -0.534791
  H     -0.901155    0.273502   -0.534786
  H     -0.949535   -0.074590    1.957051
  H      0.875659   -0.374704    1.957054
  H      0.254762    1.549457    1.583083
  H      0.301268    1.832483    2.291027
    8
 TRAJECTORY GEOMETRY     -79.609403
  C     -0.002626   -0.015970    0.025167
  C     -0.011473   -0.069780    1.385887
  H      0.940403   -0.034307   -0.535119
  H     -0.901871    0.268644   -0.535112
  H     -0.949379   -0.069881    1.955282
  H      0.877022   -0.370188    1.955285
  H      0.259194    1.576410    1.600568
  H      0.306418    1.863817    2.304454
    8
 TRAJECTORY GEOMETRY     -79.612388
  C     -0.002585   -0.015722    0.025874
  C     -0.012305   -0.074842    1.382966
  H      0.939557   -0.039401   -0.535559
  H     -0.902699    0.263549   -0.535553
  H     -0.949289   -0.065287    1.953506
  H      0.878410   -0.365805    1.953507
  H      0.263642    1.603471    1.617824
  H      0.311601    1.895336    2.318013
    8
 TRAJECTORY GEOMETRY     -79.615123
  C     -0.002534   -0.015413    0.026365
  C     -0.013142   -0.079931    1.380285
  H      0.938742   -0.044677   -0.536112
  H     -0.903619    0.258283   -0.536107
  H     -0.949264   -0.060865    1.951743
  H      0.879795   -0.361614    1.951746
  H      0.268106    1.630638    1.634894
  H      0.316817    1.927050    2.331662
    8
 TRAJECTORY GEOMETRY     -79.617622
  C     -0.002476   -0.015058    0.026639
  C     -0.013980   -0.085023    1.377841
  H      0.937954   -0.050109   -0.536796
  H     -0.904609    0.252889   -0.536794
  H     -0.949288   -0.056696    1.950019
  H      0.881156   -0.357671    1.950019
  H      0.272588    1.657893    1.651851
  H      0.322063    1.958967    2.345394
    8
 TRAJECTORY GEOMETRY     -79.619898
  C     -0.002413   -0.014680    0.026709
  C     -0.014815   -0.090099    1.375614
  H      0.937188   -0.055611   -0.537606
  H     -0.905642    0.247429   -0.537604
  H     -0.949359   -0.052842    1.948345
  H      0.882460   -0.354043    1.948347
  H      0.277083    1.685221    1.668745
  H      0.327347    1.991111    2.359178
    8
 TRAJECTORY GEOMETRY     -79.621967
  C     -0.002351   -0.014303    0.026586
  C     -0.015643   -0.095134    1.373586
  H      0.936437   -0.061124   -0.538539
  H     -0.906694    0.241968   -0.538544
  H     -0.949470   -0.049377    1.946740
  H      0.883675   -0.350795    1.946731
  H      0.281587    1.712600    1.685629
  H      0.332670    2.023508    2.373010
    8
 TRAJECTORY GEOMETRY     -79.623842
  C     -0.002292   -0.013944    0.026298
  C     -0.016461   -0.100112    1.371729
  H      0.935697   -0.066573   -0.539588
  H     -0.907742    0.236557   -0.539591
  H     -0.949620   -0.046363    1.945186
  H      0.884777   -0.347994    1.945188
  H      0.286100    1.740019    1.702532
  H      0.338038    2.056179    2.386850
    8
 TRAJECTORY GEOMETRY     -79.625536
  C     -0.002241   -0.013634    0.025857
  C     -0.017264   -0.105002    1.370023
  H      0.934966   -0.071892   -0.540742
  H     -0.908757    0.231274   -0.540744
  H     -0.949802   -0.043876    1.943700
  H      0.885742   -0.345699    1.943708
  H      0.290615    1.767467    1.719503
  H      0.343455    2.089140    2.400729
    8
 TRAJECTORY GEOMETRY     -79.627065
  C     -0.002202   -0.013398    0.025286
  C     -0.018051   -0.109783    1.368441
  H      0.934249   -0.077002   -0.541977
  H     -0.909715    0.226199   -0.541979
  H     -0.950019   -0.041973    1.942272
  H      0.886555   -0.343967    1.942280
  H      0.295129    1.794922    1.736590
  H      0.348924    2.122416    2.414617
    8
 TRAJECTORY GEOMETRY     -79.628440
  C     -0.002179   -0.013257    0.024608
  C     -0.018817   -0.114438    1.366956
  H      0.933553   -0.081841   -0.543272
  H     -0.910602    0.221395   -0.543276
  H     -0.950278   -0.040694    1.940897
  H      0.887211   -0.342835    1.940900
  H      0.299637    1.822341    1.753842
  H      0.354450    2.156031    2.428491
    8
 TRAJECTORY GEOMETRY     -79.629676
  C     -0.002175   -0.013237    0.023839
  C     -0.019556   -0.118938    1.365548
  H      0.932884   -0.086344   -0.544611
  H     -0.911410    0.216908   -0.544617
  H     -0.950581   -0.040081    1.939540
  H      0.887693   -0.342354    1.939542
  H      0.304136    1.849700    1.771302
  H      0.360035    2.189982    2.442366
    8
 TRAJECTORY GEOMETRY     -79.630783
  C     -0.002193   -0.013349    0.022998
  C     -0.020271   -0.123281    1.364196
  H      0.932252   -0.090468   -0.545967
  H     -0.912130    0.212798   -0.545975
  H     -0.950937   -0.040131    1.938209
  H      0.888015   -0.342516    1.938211
  H      0.308605    1.876934    1.788999
  H      0.365681    2.224292    2.456179
    8
 TRAJECTORY GEOMETRY     -79.631775
  C     -0.002235   -0.013609    0.022098
  C     -0.020957   -0.127454    1.362884
  H      0.931664   -0.094168   -0.547328
  H     -0.912760    0.209107   -0.547327
  H     -0.951353   -0.040839    1.936880
  H      0.888180   -0.343318    1.936890
  H      0.313053    1.904006    1.806957
  H      0.371379    2.258944    2.469929
    8
 TRAJECTORY GEOMETRY     -79.632662
  C     -0.002300   -0.013999    0.021154
  C     -0.021619   -0.131466    1.361602
  H      0.931143   -0.097475   -0.548646
  H     -0.913311    0.205790   -0.548686
  H     -0.951825   -0.042170    1.935568
  H      0.888213   -0.344732    1.935539
  H      0.317464    1.930856    1.825189
  H      0.377145    2.293932    2.483544
    8
 TRAJECTORY GEOMETRY     -79.633454
  C     -0.002389   -0.014538    0.020175
  C     -0.022254   -0.135314    1.360341
  H      0.930679   -0.100338   -0.549939
  H     -0.913776    0.202914   -0.550008
  H     -0.952358   -0.044080    1.934230
  H      0.888115   -0.346714    1.934179
  H      0.321838    1.957475    1.843701
  H      0.382961    2.329218    2.497032
    8
 TRAJECTORY GEOMETRY     -79.634160
  C     -0.002502   -0.015226    0.019164
  C     -0.022860   -0.138999    1.359093
  H      0.930267   -0.102776   -0.551218
  H     -0.914167    0.200473   -0.551280
  H     -0.952953   -0.046503    1.932857
  H      0.887899   -0.349196    1.932815
  H      0.326182    1.983840    1.862527
  H      0.388798    2.364755    2.510389
    8
 TRAJECTORY GEOMETRY     -79.634789
  C     -0.002635   -0.016039    0.018131
  C     -0.023444   -0.142545    1.357852
  H      0.929912   -0.104842   -0.552459
  H     -0.914494    0.198402   -0.552515
  H     -0.953599   -0.049354    1.931464
  H      0.887594   -0.352095    1.931432
  H      0.330473    2.009909    1.881677
  H      0.394674    2.400530    2.523562
    8
 TRAJECTORY GEOMETRY     -79.635347
  C     -0.002785   -0.016962    0.017082
  C     -0.024008   -0.145977    1.356615
  H      0.929607   -0.106552   -0.553668
  H     -0.914769    0.196675   -0.553689
  H     -0.954293   -0.052542    1.930030
  H      0.887212   -0.355337    1.930043
  H      0.334729    2.035755    1.901086
  H      0.400583    2.436465    2.536561
    8
 TRAJECTORY GEOMETRY     -79.635842
  C     -0.002949   -0.017953    0.016021
  C     -0.024559   -0.149315    1.355385
  H      0.929361   -0.108094   -0.554822
  H     -0.915004    0.195139   -0.554893
  H     -0.955000   -0.056017    1.928625
  H      0.886787   -0.358838    1.928585
  H      0.338936    2.061429    1.920759
  H      0.406521    2.472491    2.549393
    8
 TRAJECTORY GEOMETRY     -79.636279
  C     -0.003127   -0.019050    0.014944
  C     -0.025091   -0.152555    1.354156
  H      0.929133   -0.109326   -0.555983
  H     -0.915194    0.193904   -0.556020
  H     -0.955748   -0.059687    1.927160
  H      0.886305   -0.362538    1.927162
  H      0.343136    2.086929    1.940716
  H      0.412440    2.508581    2.562101
    8
 TRAJECTORY GEOMETRY     -79.636664
  C     -0.003313   -0.020182    0.013874
  C     -0.025619   -0.155761    1.352910
  H      0.928949   -0.110437   -0.557078
  H     -0.915370    0.192790   -0.557119
  H     -0.956493   -0.063430    1.925714
  H      0.885819   -0.366322    1.925716
  H      0.347339    2.112333    1.960876
  H      0.418353    2.544703    2.574635
    8
 TRAJECTORY GEOMETRY     -79.637002
  C     -0.003505   -0.021366    0.012788
  C     -0.026140   -0.158926    1.351681
  H      0.928782   -0.111377   -0.558184
  H     -0.915518    0.191836   -0.558220
  H     -0.957254   -0.067298    1.924244
  H      0.885287   -0.370210    1.924261
  H      0.351543    2.137859    1.981104
  H      0.424266    2.580727    2.587116
    8
 TRAJECTORY GEOMETRY     -79.637298
  C     -0.003705   -0.022590    0.011707
  C     -0.026656   -0.162061    1.350430
  H      0.928626   -0.112288   -0.559259
  H     -0.915654    0.190940   -0.559293
  H     -0.958004   -0.071151    1.922784
  H      0.884768   -0.374108    1.922805
  H      0.355735    2.163568    2.001400
  H      0.430175    2.616587    2.599634
    8
 TRAJECTORY GEOMETRY     -79.637554
  C     -0.003907   -0.023829    0.010620
  C     -0.027172   -0.165201    1.349191
  H      0.928487   -0.113150   -0.560333
  H     -0.915784    0.190098   -0.560373
  H     -0.958732   -0.075011    1.921316
  H      0.884222   -0.377970    1.921324
  H      0.359962    2.189620    2.021603
  H      0.436060    2.652225    2.612208
    8
 TRAJECTORY GEOMETRY     -79.637775
  C     -0.004116   -0.025106    0.009536
  C     -0.027685   -0.168315    1.347937
  H      0.928354   -0.113932   -0.561377
  H     -0.915915    0.189283   -0.561423
  H     -0.959480   -0.078905    1.919859
  H      0.883681   -0.381902    1.919883
  H      0.364340    2.216203    2.041595
  H      0.441811    2.687493    2.625064
    8
 TRAJECTORY GEOMETRY     -79.637965
  C     -0.004325   -0.026390    0.008456
  C     -0.028201   -0.171446    1.346686
  H      0.928227   -0.114700   -0.562416
  H     -0.916033    0.188511   -0.562474
  H     -0.960206   -0.082780    1.918409
  H      0.883122   -0.385825    1.918437
  H      0.368802    2.243439    2.061208
  H      0.447518    2.722337    2.638241
    8
 TRAJECTORY GEOMETRY     -79.638127
  C     -0.004537   -0.027701    0.007376
  C     -0.028717   -0.174560    1.345428
  H      0.928110   -0.115451   -0.563444
  H     -0.916155    0.187713   -0.563515
  H     -0.960943   -0.086683    1.916951
  H      0.882559   -0.389692    1.917000
  H      0.373409    2.271261    2.080526
  H      0.453163    2.756710    2.651850
    8
 TRAJECTORY GEOMETRY     -79.638265
  C     -0.004762   -0.029106    0.006269
  C     -0.029214   -0.177582    1.344156
  H      0.927958   -0.116380   -0.564516
  H     -0.916306    0.186810   -0.564558
  H     -0.961642   -0.090403    1.915492
  H      0.882007   -0.393477    1.915565
  H      0.378103    2.299892    2.099487
  H      0.458699    2.790282    2.666427
    8
 TRAJECTORY GEOMETRY     -79.638381
  C     -0.004981   -0.030468    0.005186
  C     -0.029731   -0.180681    1.342892
  H      0.927848   -0.117127   -0.565530
  H     -0.916427    0.185977   -0.565613
  H     -0.962343   -0.094220    1.914055
  H      0.881446   -0.397201    1.914147
  H      0.382888    2.328885    2.118106
  H      0.464251    2.823668    2.681005
    8
 TRAJECTORY GEOMETRY     -79.638478
  C     -0.005207   -0.031869    0.004097
  C     -0.030232   -0.183743    1.341625
  H      0.927705   -0.118020   -0.566569
  H     -0.916559    0.185152   -0.566640
  H     -0.963009   -0.097929    1.912634
  H      0.880880   -0.401049    1.912720
  H      0.387762    2.358692    2.136121
  H      0.469608    2.856354    2.696347
    8
 TRAJECTORY GEOMETRY     -79.638559
  C     -0.005428   -0.033248    0.003027
  C     -0.030755   -0.186863    1.340360
  H      0.927595   -0.118758   -0.567557
  H     -0.916676    0.184315   -0.567698
  H     -0.963712   -0.101750    1.911241
  H      0.880301   -0.404737    1.911323
  H      0.392696    2.388897    2.153728
  H      0.475022    2.888769    2.711836
    8
 TRAJECTORY GEOMETRY     -79.638626
  C     -0.005662   -0.034671    0.001948
  C     -0.031247   -0.189942    1.339095
  H      0.927419   -0.119789   -0.568615
  H     -0.916788    0.183685   -0.568670
  H     -0.964293   -0.105242    1.909862
  H      0.879723   -0.408747    1.909888
  H      0.397804    2.419714    2.170808
  H      0.480011    2.920679    2.727886
    8
 TRAJECTORY GEOMETRY     -79.638681
  C     -0.005908   -0.036266    0.000807
  C     -0.031768   -0.192808    1.337811
  H      0.927321   -0.120629   -0.569621
  H     -0.916984    0.182165   -0.569836
  H     -0.964986   -0.108922    1.908420
  H      0.879168   -0.411861    1.908566
  H      0.403117    2.451235    2.187591
  H      0.485268    2.951379    2.745320
    8
 TRAJECTORY GEOMETRY     -79.638725
  C     -0.006161   -0.037892   -0.000323
  C     -0.032269   -0.195652    1.336520
  H      0.927205   -0.121644   -0.570652
  H     -0.917199    0.180845   -0.570951
  H     -0.965695   -0.112542    1.906886
  H      0.878617   -0.415026    1.907253
  H      0.408445    2.482985    2.204218
  H      0.490325    2.981721    2.763186
    8
 TRAJECTORY GEOMETRY     -79.638759
  C     -0.006398   -0.039470   -0.001433
  C     -0.032801   -0.198559    1.335222
  H      0.927138   -0.122386   -0.571614
  H     -0.917372    0.179368   -0.572131
  H     -0.966453   -0.116327    1.905433
  H      0.878054   -0.418049    1.905984
  H      0.413729    2.514758    2.220846
  H      0.495464    3.011925    2.781165
    8
 TRAJECTORY GEOMETRY     -79.638785
  C     -0.006639   -0.041104   -0.002591
  C     -0.033294   -0.201411    1.333946
  H      0.926979   -0.123611   -0.572702
  H     -0.917506    0.178215   -0.573285
  H     -0.967056   -0.119556    1.904024
  H      0.877488   -0.421381    1.904621
  H      0.418389    2.546188    2.238153
  H      0.500531    3.042074    2.799480
    8
 TRAJECTORY GEOMETRY     -79.638805
  C     -0.006898   -0.042915   -0.003800
  C     -0.033757   -0.204051    1.332637
  H      0.926782   -0.125209   -0.573843
  H     -0.917687    0.176774   -0.574486
  H     -0.967610   -0.122432    1.902598
  H      0.876941   -0.424444    1.903282
  H      0.423170    2.577578    2.255810
  H      0.505327    3.071231    2.819032
    8
 TRAJECTORY GEOMETRY     -79.638818
  C     -0.007169   -0.044883   -0.005059
  C     -0.034202   -0.206510    1.331302
  H      0.926568   -0.127096   -0.575039
  H     -0.917879    0.175071   -0.575773
  H     -0.968137   -0.125018    1.901160
  H      0.876419   -0.427221    1.901953
  H      0.428099    2.608903    2.273879
  H      0.509892    3.099751    2.839565
    8
 TRAJECTORY GEOMETRY     -79.638827
  C     -0.007435   -0.046960   -0.006360
  C     -0.034647   -0.208836    1.329967
  H      0.926334   -0.129328   -0.576261
  H     -0.918048    0.173175   -0.577169
  H     -0.968632   -0.127263    1.899736
  H      0.875894   -0.429804    1.900665
  H      0.433211    2.639917    2.292486
  H      0.514483    3.127631    2.860872
    8
 TRAJECTORY GEOMETRY     -79.638831
  C     -0.007833   -0.050191   -0.008065
  C     -0.034899   -0.209532    1.328571
  H      0.925846   -0.133838   -0.577928
  H     -0.918489    0.168912   -0.579209
  H     -0.968799   -0.126734    1.898305
  H      0.875702   -0.429539    1.899559
  H      0.438295    2.668243    2.314209
  H      0.518160    3.150241    2.887603
    8
 TRAJECTORY GEOMETRY     -79.638832
  C     -0.008450   -0.055669   -0.010369
  C     -0.034557   -0.205666    1.327362
  H      0.924805   -0.143424   -0.580320
  H     -0.919480    0.159683   -0.582348
  H     -0.968030   -0.118712    1.897179
  H      0.876433   -0.421889    1.899186
  H      0.442234    2.678263    2.341115
  H      0.517696    3.156062    2.918579
