# Supplementary material for: Constrained Structure Minimizations on Hyperspheres for Minimum Energy Path Following
Source: J Chem Inf Model. 2025 Apr 1;65(7):3488–501. doi: 10.1021/acs.jcim.4c02351 (PMC12004539; doi:10.1021/acs.jcim.4c02351)
Supplement: Supplementary file 1 — ci4c02351_si_001.zip [file ci4c02351_si_001.zip › data_availability/rxn5/outputs/IRC/irc-full.out]

 Executing /home/jasa/demon/6.2.4/object.mpi/deMon.6.2.4.mpi.

node05
node05
node05
node05
node05
node05
node05
node05
node05
node05
node05
node05
node05
node05
node05
node05
node05
node05
node05
node05
node05
node05
node05
node05
(node05:0,1,2,3,4,5,6,7,8,9,10,11,12,13,14,15,16,17,18,19,20,21,22,23)

real	53m34.124s
user	1089m14.218s
sys	194m44.806s
103M	.
 ******************************************************************************
 ******************************************************************************
 ***                                                                        ***
 ***                              PROGRAM deMon2k                           ***
 ***                                                                        ***
 ***                        (VERSION 6.2.2, Jun. 2022)                      ***
 ***                                                                        ***
 ***     COPYRIGHT (C) BY THE INTERNATIONAL DEMON DEVELOPERS COMMUNITY      ***
 ***                                                                        ***
 ***  AUTHORS: A.M. Koster, G. Geudtner, A. Alvarez-Ibarra, M.C. Amirani,   ***
 ***           P. Calaminici, A.A.M. Carranza, M.E. Casida, J. Carmona-     ***
 ***           Espindola, J. Cuny, F.A. Delesma, R. Delgado-Venegas, V.D.   ***
 ***           Dominguez, R. Flores-Moreno, G.U. Gamboa, A. Goursot, T.     ***
 ***           Heine, K. Hermann, A. Ipatov, F. Janetzko, A. de la Lande,   ***
 ***           F. Louisnard, J. Martin del Campo, N. Pedroza Montero, L.G.  ***
 ***           M. Pettersson, D. Mejia-Rodriguez, J. Reveles, J. Vasquez-   ***
 ***           Perez, A. Vela, B. Zuniga-Gutierrez and D.R. Salahub         ***
 ***                                                                        ***
 ******************************************************************************
 ******************************************************************************
                                                                                

 FIRST TIMING           DATE: FRI JAN 26 09:19:51 2024  TOTAL TIME:       0.072
                                                                                

 INITIALIZATION                   STEP TIME:     0.034  TOTAL TIME:       0.108

 ******************************************************************************

 IRC FORWARD RXN4

 ******************************************************************************

 
 *** THE RESTART FILE WILL BE READ ***
 
 
 *** MOLECULAR SIMULATION DATA ***
 
 MOLECULAR CHARGE: 0
 NUMBER OF ATOMS: 8
 MOLECULAR SIMULATION TYPE: QM ONLY
 
 *** MOLECULAR QM DATA ***
 
 MULTIPLICITY: 1
 NUMBER OF QM ATOMS: 8
 NUMBER OF ELECTRONS: 18
 
 *** SCF OPTIONS ***
 
 SCF THEORY: RESTRICTED KOHN-SHAM (RKS)
 DIAGONALIZER: RS
 START GUESS: RESTART DENSITY
 SCF TOLERANCE: 0.100E-08
 POTENTIAL DENSITY: FITTED DENSITY
 NUMBER OF SCF ITERATIONS: 1000
 DIIS ACCELERATION: ON
 XC-POTENTIAL: PBE96 - PBE
 GRID TECHNIQUE: FIXED
 GRID PRUNING: ON
 GRID METHOD: DIRECT
 GRID TYPE: (99,590)p
 ATOMIC WEIGHT FUNCTION: BECKE SCREENED
 RADIAL QUADRATURE TYPE: EULER-MACLAURIN
 SCF METHODE: DIRECT & DOUBLE ASYMPTOTIC EXPANSION
 FREEZE AUXILIARY FUNCTIONS: OFF
 ANALYTICAL FIT SOLVER: DIAGONAL SVD
 SVD THRESHOLD: 0.100E-05
 SCF SCREENING: 0.556E-11
 SYMMETRY USE: NONE
 ROTATION OF THE ANGULAR GRIDS: OFF
 SCF PRINTING UNTIL CYCLE 0
 SPHERICAL ORBITALS WILL BE USED
 
 *** INTRINSIC REACTION COORDINATE OPTIONS ***
 
 STEP DIRECTION: REVERSE (IRC EXTENSION)
 MAXIMUM IRC STEP: 0.100
 INITIAL ENERGY DECREASE: 0.00
 IRC PATH IN MASS WEIGHTED COORDINATES
 
 *** IRC PATH OPTIMIZATION OPTIONS ***
 
 NUMBER OF OPTIMIZATION STEPS: 50
 MAXIMUM OPTIMIZATION STEP: 0.300
 OPTMIZATION TOLERANCE: 0.100E-04
 HESSIAN UPDATE: BFGS
 STEP TYPE: LEVENBERG-MARQUARDT
 THE START HESSIAN IS READ FROM THE RESTART FILE
 NO WEIGHT DERIVATIVES WILL BE USED
 
 *** ACTIVATED INTERFACE PORTS ***
 
 FILE deMon.mol WILL BE WRITTEN
 
 
 *** GEOMETRY ***


 INPUT ORIENTATION IN ANGSTROM

  NO.  ATOM        X            Y            Z      Z-ATOM   MASS   TYPE OPTXYZ

    1  C         0.000000     0.000000     0.000000     6    12.011  QM       
    2  C         0.000000     0.000000     1.461442     6    12.011  QM       
    3  H         0.953323     0.000000    -0.534563     1     1.008  QM       
    4  H        -0.903152     0.305176    -0.534570     1     1.008  QM       
    5  H        -0.958323    -0.149405     1.970866     1     1.008  QM       
    6  H         0.860006    -0.448412     1.970887     1     1.008  QM       
    7  H         0.185974     1.131035     1.036666     1     1.008  QM       
    8  H         0.225971     1.374252     2.235647     1     1.008  QM       


 
 
 *** ERI STATISTIC ***
 
 Est. Integrated ERIs: 601020
 Est. Asymptotic ERIS: 0
                                                                                

 INPUT                            STEP TIME:     0.050  TOTAL TIME:       0.158
 
 *** THE INPUT ORIENTATION IS USED ***
 
 POINT GROUP: C1
 
 GROUP ORDER: 1


 STANDARD ORIENTATION IN ANGSTROM

  NO.  ATOM        X              Y              Z        Z-ATOM   MASS   TYPE

    1  C        -0.792950      -0.000005      -0.023762       6    12.011  QM
    2  C         0.665412      -0.000035      -0.118591       6    12.011  QM
    3  H        -1.316348       0.940742       0.165001       1     1.008  QM
    4  H        -1.316363      -0.940649       0.165469       1     1.008  QM
    5  H         1.154106      -0.921517      -0.453653       1     1.008  QM
    6  H         1.154128       0.921232      -0.454212       1     1.008  QM
    7  H         0.315907       0.000306       1.052779       1     1.008  QM
    8  H         1.528355       0.000359       1.220944       1     1.008  QM
                                                                                

 SYMMETRY ANALYSIS                STEP TIME:     0.001  TOTAL TIME:       0.170
 
 
 GENERAL BASIS SET: (DZVP-GGA)
 
 NUMBER OF SHELLS: 30
 NUMBER OF ORBITALS: 60
 NUMBER OF PRIMITIVE GAUSSIAN EXPONENTS: 66
 
 
 GENERAL AUXIS SET: (GEN-A2*)
 
 NUMBER OF AUXILIARY FUNCTION SETS: 38
 NUMBER OF AUXILIARY FUNCTION SHELLS: 86
 NUMBER OF AUXILIARY FUNCTION: 318
 
 
 
 *** WARNING IN INVCDERI ***
 
 *** SVD THRESHOLD CHANGED TO: 0.814E-06 ***
 
 
 
 *** WARNING IN INVCDERI ***
 
 *** 8 COULOMB EIGENVALUES ARE QUENCHED ***
                                                                                

 MPI AUXILIARY FUNCTION FIT       STEP TIME:     0.040  TOTAL TIME:       0.217  
                                                                                

 CORE INTEGRALS                   STEP TIME:     0.047  TOTAL TIME:       0.220
                                                                                

 FIXED GRID GENERATION            STEP TIME:     0.000  TOTAL TIME:       0.257

 CYCLE:    1    EUPPER =     -108.560531964655    CDMIX =        0.300000000000
 CYCLE:    1    ELOWER =     -188.210044902843    SHIFT =        0.000000000000
 CYCLE:    1    EXC    =      -12.895065093814    ERCDC =       10.868006649214
 CYCLE:    1    ETOTAL =     -121.455597058469    ERROR =       79.649512938188

 CYCLE:    2    EUPPER =     -108.560527261609    CDMIX =        0.300000000000
 CYCLE:    2    ELOWER =     -108.560527261718    SHIFT =        0.000000000000
 CYCLE:    2    EXC    =      -12.895066504779    ERCDC =        0.000007467990
 CYCLE:    2    ETOTAL =     -121.455593766388    ERROR =        0.000000000109

 CYCLE:    3    EUPPER =     -108.560530830915    CDMIX =        0.300000000000
 CYCLE:    3    ELOWER =     -108.560530830937    SHIFT =        0.000000000000
 CYCLE:    3    EXC    =      -12.895066421680    ERCDC =        0.000002989878
 CYCLE:    3    ETOTAL =     -121.455597252594    ERROR =        0.000000000022

 CYCLE:    4    EUPPER =     -108.560530532369    CDMIX =        0.300000000000
 CYCLE:    4    ELOWER =     -108.560530532377    SHIFT =        0.000000000000
 CYCLE:    4    EXC    =      -12.895066524603    EDIIS =        0.000001435187
 CYCLE:    4    ETOTAL =     -121.455597056971    ERROR =        0.000000000008

 CYCLE:    5    EUPPER =     -108.560531522358    CDMIX =        0.300000000000
 CYCLE:    5    ELOWER =     -108.560531522364    SHIFT =        0.000000000000
 CYCLE:    5    EXC    =      -12.895066122128    EDIIS =        0.000002295535
 CYCLE:    5    ETOTAL =     -121.455597644486    ERROR =        0.000000000006

 CYCLE:    6    EUPPER =     -108.560530366485    CDMIX =        0.300000000000
 CYCLE:    6    ELOWER =     -108.560530366488    SHIFT =        0.000000000000
 CYCLE:    6    EXC    =      -12.895066199155    EDIIS =        0.000001814893
 CYCLE:    6    ETOTAL =     -121.455596565640    ERROR =        0.000000000003
 
 DIIS FAILED
 

 CYCLE:    7    EUPPER =     -108.560530711749    CDMIX =        0.300000000000
 CYCLE:    7    ELOWER =     -108.560530711749    SHIFT =        0.000000000000
 CYCLE:    7    EXC    =      -12.895066243497    ERCDC =        0.000000705122
 CYCLE:    7    ETOTAL =     -121.455596955246    ERROR =        0.000000000000
 
 DIIS FAILED
 

 CYCLE:    8    EUPPER =     -108.560530738729    CDMIX =        0.100000000000
 CYCLE:    8    ELOWER =     -108.560530738730    SHIFT =        0.000000000000
 CYCLE:    8    EXC    =      -12.895066319981    ERCDC =        0.000000437776
 CYCLE:    8    ETOTAL =     -121.455597058710    ERROR =        0.000000000000
 
 *** SCF CONVERGED ***
 

 ELECTRONIC CORE ENERGY      =       -188.210065140
 ELECTRONIC COULOMB ENERGY   =         79.649534401
 ELECTRONIC HARTREE ENERGY   =       -108.560530739

 EXCHANGE ENERGY             =        -12.335006683
 CORRELATION ENERGY          =         -0.560059637
 EXCHANGE-CORRELATION ENERGY =        -12.895066320

 ELECTRONIC SCF ENERGY       =       -121.455597059
 NUCLEAR-REPULSION ENERGY    =         41.930977347
 TOTAL SCF ENERGY            =        -79.524619711
                                                                                

 SCF ITERATION                    STEP TIME:     0.470  TOTAL TIME:       0.745
 
 
 
 *************************************
 *** INTRINSIC REACTION COORDINATE ***
 *************************************


 MOLECULE ORIENTATION OF IRC START STRUCTURE IN ANGSTROM

  NO.  ATOM        X              Y              Z        Z-ATOM   MASS   TYPE

    1  C         0.000000       0.000000       0.000000       6    12.011  QM
    2  C         0.000000       0.000000       1.461442       6    12.011  QM
    3  H         0.953323       0.000000      -0.534563       1     1.008  QM
    4  H        -0.903152       0.305176      -0.534570       1     1.008  QM
    5  H        -0.958323      -0.149405       1.970866       1     1.008  QM
    6  H         0.860006      -0.448412       1.970887       1     1.008  QM
    7  H         0.185974       1.131035       1.036666       1     1.008  QM
    8  H         0.225971       1.374252       2.235647       1     1.008  QM


 
 THE START HESSIAN WAS READ FROM THE RESTART FILE

  ANGLE =       1.52  COS_ANGLE =       0.05


 IRC COORDINATES OF STEP 1 IN ANGSTROM

  NO.  ATOM        X              Y              Z        Z-ATOM   MASS   TYPE

    1  C         0.000367       0.002229      -0.000323       6    12.011  QM
    2  C         0.000275       0.001674       1.465447       6    12.011  QM
    3  H         0.953414      -0.001703      -0.534756       1     1.008  QM
    4  H        -0.903781       0.303597      -0.534762       1     1.008  QM
    5  H        -0.958993      -0.154205       1.970962       1     1.008  QM
    6  H         0.859105      -0.453166       1.970979       1     1.008  QM
    7  H         0.184128       1.119820       0.994372       1     1.008  QM
    8  H         0.222281       1.351793       2.234263       1     1.008  QM


 RMSQ FORCE :   0.0036793  MAXIMUM :   0.0000100  CONVERGED :NO 
 MAX FORCE  :   0.0120569  MAXIMUM :   0.0000150  CONVERGED :NO 

 NUMBER OF CONSTRAINED OPTIMIZATION CYCLES: 5
 
 TOTAL ENERGY = -79.525282555023
 
 
 CURRENT SPLINE LENGTH: 0.053 AMU^1/2*ANGSTROM
 IRC COORDINATE: 0.053 AMU^1/2*ANGSTROM

  ANGLE =       0.05  COS_ANGLE =       1.00


 IRC COORDINATES OF STEP 2 IN ANGSTROM

  NO.  ATOM        X              Y              Z        Z-ATOM   MASS   TYPE

    1  C         0.000755       0.004594      -0.000520       6    12.011  QM
    2  C         0.000528       0.003220       1.469473       6    12.011  QM
    3  H         0.953443      -0.003759      -0.535005       1     1.008  QM
    4  H        -0.904466       0.301660      -0.535010       1     1.008  QM
    5  H        -0.959685      -0.159291       1.971062       1     1.008  QM
    6  H         0.858132      -0.458197       1.971075       1     1.008  QM
    7  H         0.182532       1.110123       0.952108       1     1.008  QM
    8  H         0.218538       1.328998       2.231213       1     1.008  QM


 RMSQ FORCE :   0.0073390  MAXIMUM :   0.0000100  CONVERGED :NO 
 MAX FORCE  :   0.0241915  MAXIMUM :   0.0000150  CONVERGED :NO 

 NUMBER OF CONSTRAINED OPTIMIZATION CYCLES: 7
 
 TOTAL ENERGY = -79.527273539487
 
 
 CURRENT SPLINE LENGTH: 0.053 AMU^1/2*ANGSTROM
 IRC COORDINATE: 0.106 AMU^1/2*ANGSTROM

  ANGLE =       0.05  COS_ANGLE =       1.00


 IRC COORDINATES OF STEP 3 IN ANGSTROM

  NO.  ATOM        X              Y              Z        Z-ATOM   MASS   TYPE

    1  C         0.001165       0.007084      -0.000603       6    12.011  QM
    2  C         0.000762       0.004646       1.473516       6    12.011  QM
    3  H         0.953409      -0.006165      -0.535313       1     1.008  QM
    4  H        -0.905202       0.299370      -0.535319       1     1.008  QM
    5  H        -0.960383      -0.164657       1.971162       1     1.008  QM
    6  H         0.857075      -0.463497       1.971173       1     1.008  QM
    7  H         0.181175       1.101886       0.909980       1     1.008  QM
    8  H         0.214753       1.305937       2.226554       1     1.008  QM


 RMSQ FORCE :   0.0108736  MAXIMUM :   0.0000100  CONVERGED :NO 
 MAX FORCE  :   0.0359740  MAXIMUM :   0.0000150  CONVERGED :NO 

 NUMBER OF CONSTRAINED OPTIMIZATION CYCLES: 5
 
 TOTAL ENERGY = -79.530564038723
 
 
 CURRENT SPLINE LENGTH: 0.053 AMU^1/2*ANGSTROM
 IRC COORDINATE: 0.159 AMU^1/2*ANGSTROM

  ANGLE =       0.04  COS_ANGLE =       1.00


 IRC COORDINATES OF STEP 4 IN ANGSTROM

  NO.  ATOM        X              Y              Z        Z-ATOM   MASS   TYPE

    1  C         0.001593       0.009691      -0.000581       6    12.011  QM
    2  C         0.000978       0.005962       1.477574       6    12.011  QM
    3  H         0.953308      -0.008942      -0.535689       1     1.008  QM
    4  H        -0.905995       0.296708      -0.535696       1     1.008  QM
    5  H        -0.961088      -0.170296       1.971267       1     1.008  QM
    6  H         0.855937      -0.469058       1.971276       1     1.008  QM
    7  H         0.180042       1.095016       0.868073       1     1.008  QM
    8  H         0.210938       1.282696       2.220387       1     1.008  QM


 RMSQ FORCE :   0.0141866  MAXIMUM :   0.0000100  CONVERGED :NO 
 MAX FORCE  :   0.0470185  MAXIMUM :   0.0000150  CONVERGED :NO 

 NUMBER OF CONSTRAINED OPTIMIZATION CYCLES: 6
 
 TOTAL ENERGY = -79.535086994125
 
 
 CURRENT SPLINE LENGTH: 0.053 AMU^1/2*ANGSTROM
 IRC COORDINATE: 0.212 AMU^1/2*ANGSTROM

  ANGLE =       0.04  COS_ANGLE =       1.00


 IRC COORDINATES OF STEP 5 IN ANGSTROM

  NO.  ATOM        X              Y              Z        Z-ATOM   MASS   TYPE

    1  C         0.002040       0.012410      -0.000460       6    12.011  QM
    2  C         0.001177       0.007178       1.481638       6    12.011  QM
    3  H         0.953137      -0.012109      -0.536136       1     1.008  QM
    4  H        -0.906845       0.293652      -0.536145       1     1.008  QM
    5  H        -0.961791      -0.176206       1.971379       1     1.008  QM
    6  H         0.854709      -0.474877       1.971387       1     1.008  QM
    7  H         0.179121       1.089440       0.826453       1     1.008  QM
    8  H         0.207104       1.259346       2.212812       1     1.008  QM


 RMSQ FORCE :   0.0171925  MAXIMUM :   0.0000100  CONVERGED :NO 
 MAX FORCE  :   0.0569933  MAXIMUM :   0.0000150  CONVERGED :NO 

 NUMBER OF CONSTRAINED OPTIMIZATION CYCLES: 6
 
 TOTAL ENERGY = -79.540741468377
 
 
 CURRENT SPLINE LENGTH: 0.053 AMU^1/2*ANGSTROM
 IRC COORDINATE: 0.265 AMU^1/2*ANGSTROM

  ANGLE =       0.04  COS_ANGLE =       1.00


 IRC COORDINATES OF STEP 6 IN ANGSTROM

  NO.  ATOM        X              Y              Z        Z-ATOM   MASS   TYPE

    1  C         0.002505       0.015235      -0.000250       6    12.011  QM
    2  C         0.001362       0.008300       1.485704       6    12.011  QM
    3  H         0.952891      -0.015696      -0.536659       1     1.008  QM
    4  H        -0.907759       0.290176      -0.536669       1     1.008  QM
    5  H        -0.962481      -0.182386       1.971499       1     1.008  QM
    6  H         0.853385      -0.480949       1.971507       1     1.008  QM
    7  H         0.178403       1.085099       0.785168       1     1.008  QM
    8  H         0.203264       1.235960       2.203949       1     1.008  QM


 RMSQ FORCE :   0.0198208  MAXIMUM :   0.0000100  CONVERGED :NO 
 MAX FORCE  :   0.0656348  MAXIMUM :   0.0000150  CONVERGED :NO 

 NUMBER OF CONSTRAINED OPTIMIZATION CYCLES: 5
 
 TOTAL ENERGY = -79.547399324491
 
 
 CURRENT SPLINE LENGTH: 0.053 AMU^1/2*ANGSTROM
 IRC COORDINATE: 0.318 AMU^1/2*ANGSTROM

  ANGLE =       0.04  COS_ANGLE =       1.00


 IRC COORDINATES OF STEP 7 IN ANGSTROM

  NO.  ATOM        X              Y              Z        Z-ATOM   MASS   TYPE

    1  C         0.002986       0.018162       0.000038       6    12.011  QM
    2  C         0.001532       0.009334       1.489772       6    12.011  QM
    3  H         0.952564      -0.019728      -0.537263       1     1.008  QM
    4  H        -0.908740       0.286251      -0.537273       1     1.008  QM
    5  H        -0.963148      -0.188833       1.971626       1     1.008  QM
    6  H         0.851953      -0.487268       1.971633       1     1.008  QM
    7  H         0.177880       1.081944       0.744237       1     1.008  QM
    8  H         0.199433       1.212628       2.193946       1     1.008  QM


 RMSQ FORCE :   0.0220156  MAXIMUM :   0.0000100  CONVERGED :NO 
 MAX FORCE  :   0.0727396  MAXIMUM :   0.0000150  CONVERGED :NO 

 NUMBER OF CONSTRAINED OPTIMIZATION CYCLES: 6
 
 TOTAL ENERGY = -79.554909199145
 
 
 CURRENT SPLINE LENGTH: 0.053 AMU^1/2*ANGSTROM
 IRC COORDINATE: 0.370 AMU^1/2*ANGSTROM

  ANGLE =       0.04  COS_ANGLE =       1.00


 IRC COORDINATES OF STEP 8 IN ANGSTROM

  NO.  ATOM        X              Y              Z        Z-ATOM   MASS   TYPE

    1  C         0.003484       0.021192       0.000396       6    12.011  QM
    2  C         0.001687       0.010282       1.493835       6    12.011  QM
    3  H         0.952148      -0.024251      -0.537951       1     1.008  QM
    4  H        -0.909794       0.281833      -0.537962       1     1.008  QM
    5  H        -0.963785      -0.195553       1.971759       1     1.008  QM
    6  H         0.850404      -0.493838       1.971768       1     1.008  QM
    7  H         0.177550       1.079965       0.703670       1     1.008  QM
    8  H         0.195624       1.189439       2.182931       1     1.008  QM


 RMSQ FORCE :   0.0237390  MAXIMUM :   0.0000100  CONVERGED :NO 
 MAX FORCE  :   0.0781783  MAXIMUM :   0.0000150  CONVERGED :NO 

 NUMBER OF CONSTRAINED OPTIMIZATION CYCLES: 5
 
 TOTAL ENERGY = -79.563101775927
 
 
 CURRENT SPLINE LENGTH: 0.053 AMU^1/2*ANGSTROM
 IRC COORDINATE: 0.423 AMU^1/2*ANGSTROM

  ANGLE =       0.04  COS_ANGLE =       1.00


 IRC COORDINATES OF STEP 9 IN ANGSTROM

  NO.  ATOM        X              Y              Z        Z-ATOM   MASS   TYPE

    1  C         0.003999       0.024325       0.000817       6    12.011  QM
    2  C         0.001828       0.011141       1.497892       6    12.011  QM
    3  H         0.951633      -0.029312      -0.538724       1     1.008  QM
    4  H        -0.910924       0.276872      -0.538736       1     1.008  QM
    5  H        -0.964381      -0.202557       1.971897       1     1.008  QM
    6  H         0.848726      -0.500663       1.971908       1     1.008  QM
    7  H         0.177414       1.079163       0.663448       1     1.008  QM
    8  H         0.191860       1.166519       2.171058       1     1.008  QM


 RMSQ FORCE :   0.0249689  MAXIMUM :   0.0000100  CONVERGED :NO 
 MAX FORCE  :   0.0818664  MAXIMUM :   0.0000150  CONVERGED :NO 

 NUMBER OF CONSTRAINED OPTIMIZATION CYCLES: 4
 
 TOTAL ENERGY = -79.571798133117
 
 
 CURRENT SPLINE LENGTH: 0.053 AMU^1/2*ANGSTROM
 IRC COORDINATE: 0.476 AMU^1/2*ANGSTROM

  ANGLE =       0.04  COS_ANGLE =       1.00


 IRC COORDINATES OF STEP 10 IN ANGSTROM

  NO.  ATOM        X              Y              Z        Z-ATOM   MASS   TYPE

    1  C         0.004532       0.027568       0.001297       6    12.011  QM
    2  C         0.001953       0.011901       1.501938       6    12.011  QM
    3  H         0.951001      -0.034972      -0.539584       1     1.008  QM
    4  H        -0.912138       0.271306      -0.539597       1     1.008  QM
    5  H        -0.964925      -0.209857       1.972036       1     1.008  QM
    6  H         0.846903      -0.507753       1.972049       1     1.008  QM
    7  H         0.177475       1.079574       0.623534       1     1.008  QM
    8  H         0.188166       1.144020       2.158487       1     1.008  QM


 RMSQ FORCE :   0.0257003  MAXIMUM :   0.0000100  CONVERGED :NO 
 MAX FORCE  :   0.0837704  MAXIMUM :   0.0000150  CONVERGED :NO 

 NUMBER OF CONSTRAINED OPTIMIZATION CYCLES: 4
 
 TOTAL ENERGY = -79.580815562141
 
 
 CURRENT SPLINE LENGTH: 0.053 AMU^1/2*ANGSTROM
 IRC COORDINATE: 0.529 AMU^1/2*ANGSTROM

  ANGLE =       0.04  COS_ANGLE =       1.00


 IRC COORDINATES OF STEP 11 IN ANGSTROM

  NO.  ATOM        X              Y              Z        Z-ATOM   MASS   TYPE

    1  C         0.005085       0.030931       0.001831       6    12.011  QM
    2  C         0.002059       0.012545       1.505966       6    12.011  QM
    3  H         0.950236      -0.041311      -0.540528       1     1.008  QM
    4  H        -0.913442       0.265054      -0.540541       1     1.008  QM
    5  H        -0.965399      -0.217464       1.972167       1     1.008  QM
    6  H         0.844915      -0.515114       1.972185       1     1.008  QM
    7  H         0.177744       1.081246       0.583864       1     1.008  QM
    8  H         0.184576       1.122161       2.145407       1     1.008  QM


 RMSQ FORCE :   0.0259469  MAXIMUM :   0.0000100  CONVERGED :NO 
 MAX FORCE  :   0.0838844  MAXIMUM :   0.0000150  CONVERGED :NO 

 NUMBER OF CONSTRAINED OPTIMIZATION CYCLES: 4
 
 TOTAL ENERGY = -79.589986485626
 
 
 CURRENT SPLINE LENGTH: 0.053 AMU^1/2*ANGSTROM
 IRC COORDINATE: 0.582 AMU^1/2*ANGSTROM

  ANGLE =       0.04  COS_ANGLE =       1.00


 IRC COORDINATES OF STEP 12 IN ANGSTROM

  NO.  ATOM        X              Y              Z        Z-ATOM   MASS   TYPE

    1  C         0.005659       0.034426       0.002420       6    12.011  QM
    2  C         0.002143       0.013052       1.509967       6    12.011  QM
    3  H         0.949310      -0.048414      -0.541548       1     1.008  QM
    4  H        -0.914840       0.258026      -0.541562       1     1.008  QM
    5  H        -0.965790      -0.225397       1.972282       1     1.008  QM
    6  H         0.842745      -0.522760       1.972304       1     1.008  QM
    7  H         0.178230       1.084243       0.544379       1     1.008  QM
    8  H         0.181131       1.101184       2.132008       1     1.008  QM


 RMSQ FORCE :   0.0257529  MAXIMUM :   0.0000100  CONVERGED :NO 
 MAX FORCE  :   0.0823425  MAXIMUM :   0.0000150  CONVERGED :NO 

 NUMBER OF CONSTRAINED OPTIMIZATION CYCLES: 6
 
 TOTAL ENERGY = -79.599116908409
 
 
 CURRENT SPLINE LENGTH: 0.053 AMU^1/2*ANGSTROM
 IRC COORDINATE: 0.635 AMU^1/2*ANGSTROM

  ANGLE =       0.05  COS_ANGLE =       1.00


 IRC COORDINATES OF STEP 13 IN ANGSTROM

  NO.  ATOM        X              Y              Z        Z-ATOM   MASS   TYPE

    1  C         0.006259       0.038071       0.003064       6    12.011  QM
    2  C         0.002199       0.013393       1.513925       6    12.011  QM
    3  H         0.948191      -0.056384      -0.542633       1     1.008  QM
    4  H        -0.916333       0.250114      -0.542647       1     1.008  QM
    5  H        -0.966086      -0.233662       1.972371       1     1.008  QM
    6  H         0.840379      -0.530692       1.972400       1     1.008  QM
    7  H         0.178938       1.088591       0.504995       1     1.008  QM
    8  H         0.177882       1.081415       2.118529       1     1.008  QM


 RMSQ FORCE :   0.0251726  MAXIMUM :   0.0000100  CONVERGED :NO 
 MAX FORCE  :   0.0792411  MAXIMUM :   0.0000150  CONVERGED :NO 

 NUMBER OF CONSTRAINED OPTIMIZATION CYCLES: 6
 
 TOTAL ENERGY = -79.608068668190
 
 
 CURRENT SPLINE LENGTH: 0.053 AMU^1/2*ANGSTROM
 IRC COORDINATE: 0.688 AMU^1/2*ANGSTROM

  ANGLE =       0.05  COS_ANGLE =       1.00


 IRC COORDINATES OF STEP 14 IN ANGSTROM

  NO.  ATOM        X              Y              Z        Z-ATOM   MASS   TYPE

    1  C         0.006886       0.041889       0.003768       6    12.011  QM
    2  C         0.002222       0.013534       1.517818       6    12.011  QM
    3  H         0.946839      -0.065326      -0.543757       1     1.008  QM
    4  H        -0.917916       0.241206      -0.543770       1     1.008  QM
    5  H        -0.966274      -0.242257       1.972425       1     1.008  QM
    6  H         0.837803      -0.538903       1.972461       1     1.008  QM
    7  H         0.179868       1.094293       0.465641       1     1.008  QM
    8  H         0.174891       1.063216       2.105234       1     1.008  QM


 RMSQ FORCE :   0.0242865  MAXIMUM :   0.0000100  CONVERGED :NO 
 MAX FORCE  :   0.0747938  MAXIMUM :   0.0000150  CONVERGED :NO 

 NUMBER OF CONSTRAINED OPTIMIZATION CYCLES: 6
 
 TOTAL ENERGY = -79.616715288226
 
 
 CURRENT SPLINE LENGTH: 0.053 AMU^1/2*ANGSTROM
 IRC COORDINATE: 0.741 AMU^1/2*ANGSTROM

  ANGLE =       0.06  COS_ANGLE =       1.00


 IRC COORDINATES OF STEP 15 IN ANGSTROM

  NO.  ATOM        X              Y              Z        Z-ATOM   MASS   TYPE

    1  C         0.007546       0.045898       0.004534       6    12.011  QM
    2  C         0.002208       0.013440       1.521620       6    12.011  QM
    3  H         0.945209      -0.075348      -0.544885       1     1.008  QM
    4  H        -0.919580       0.231186      -0.544899       1     1.008  QM
    5  H        -0.966340      -0.251156       1.972426       1     1.008  QM
    6  H         0.835015      -0.547367       1.972471       1     1.008  QM
    7  H         0.181012       1.101297       0.426293       1     1.008  QM
    8  H         0.172217       1.046960       2.092399       1     1.008  QM


 RMSQ FORCE :   0.0231930  MAXIMUM :   0.0000100  CONVERGED :NO 
 MAX FORCE  :   0.0730667  MAXIMUM :   0.0000150  CONVERGED :NO 

 NUMBER OF CONSTRAINED OPTIMIZATION CYCLES: 4
 
 TOTAL ENERGY = -79.624962429766
 
 
 CURRENT SPLINE LENGTH: 0.053 AMU^1/2*ANGSTROM
 IRC COORDINATE: 0.794 AMU^1/2*ANGSTROM

  ANGLE =       0.07  COS_ANGLE =       1.00


 IRC COORDINATES OF STEP 16 IN ANGSTROM

  NO.  ATOM        X              Y              Z        Z-ATOM   MASS   TYPE

    1  C         0.008240       0.050119       0.005365       6    12.011  QM
    2  C         0.002150       0.013084       1.525296       6    12.011  QM
    3  H         0.943251      -0.086527      -0.545966       1     1.008  QM
    4  H        -0.921305       0.219964      -0.545978       1     1.008  QM
    5  H        -0.966275      -0.260307       1.972361       1     1.008  QM
    6  H         0.832022      -0.556030       1.972411       1     1.008  QM
    7  H         0.182349       1.109459       0.386976       1     1.008  QM
    8  H         0.169914       1.032969       2.080300       1     1.008  QM


 RMSQ FORCE :   0.0219948  MAXIMUM :   0.0000100  CONVERGED :NO 
 MAX FORCE  :   0.0723818  MAXIMUM :   0.0000150  CONVERGED :NO 

 NUMBER OF CONSTRAINED OPTIMIZATION CYCLES: 5
 
 TOTAL ENERGY = -79.632751923845
 
 
 CURRENT SPLINE LENGTH: 0.053 AMU^1/2*ANGSTROM
 IRC COORDINATE: 0.847 AMU^1/2*ANGSTROM

  ANGLE =       0.07  COS_ANGLE =       1.00


 IRC COORDINATES OF STEP 17 IN ANGSTROM

  NO.  ATOM        X              Y              Z        Z-ATOM   MASS   TYPE

    1  C         0.008971       0.054565       0.006257       6    12.011  QM
    2  C         0.002047       0.012453       1.528814       6    12.011  QM
    3  H         0.940918      -0.098919      -0.546935       1     1.008  QM
    4  H        -0.923064       0.207474      -0.546945       1     1.008  QM
    5  H        -0.966082      -0.269631       1.972208       1     1.008  QM
    6  H         0.828852      -0.564815       1.972260       1     1.008  QM
    7  H         0.183841       1.118552       0.347808       1     1.008  QM
    8  H         0.168008       1.021420       2.069157       1     1.008  QM


 RMSQ FORCE :   0.0207769  MAXIMUM :   0.0000100  CONVERGED :NO 
 MAX FORCE  :   0.0713530  MAXIMUM :   0.0000150  CONVERGED :NO 

 NUMBER OF CONSTRAINED OPTIMIZATION CYCLES: 5
 
 TOTAL ENERGY = -79.640060622266
 
 
 CURRENT SPLINE LENGTH: 0.053 AMU^1/2*ANGSTROM
 IRC COORDINATE: 0.900 AMU^1/2*ANGSTROM

  ANGLE =       0.07  COS_ANGLE =       1.00


 IRC COORDINATES OF STEP 18 IN ANGSTROM

  NO.  ATOM        X              Y              Z        Z-ATOM   MASS   TYPE

    1  C         0.009739       0.059239       0.007203       6    12.011  QM
    2  C         0.001900       0.011554       1.532145       6    12.011  QM
    3  H         0.938164      -0.112522      -0.547710       1     1.008  QM
    4  H        -0.924812       0.193701      -0.547717       1     1.008  QM
    5  H        -0.965777      -0.279030       1.971953       1     1.008  QM
    6  H         0.825551      -0.573634       1.972004       1     1.008  QM
    7  H         0.185439       1.128277       0.308939       1     1.008  QM
    8  H         0.166501       1.012304       2.059107       1     1.008  QM


 RMSQ FORCE :   0.0195930  MAXIMUM :   0.0000100  CONVERGED :NO 
 MAX FORCE  :   0.0700368  MAXIMUM :   0.0000150  CONVERGED :NO 

 NUMBER OF CONSTRAINED OPTIMIZATION CYCLES: 5
 
 TOTAL ENERGY = -79.646892636764
 
 
 CURRENT SPLINE LENGTH: 0.053 AMU^1/2*ANGSTROM
 IRC COORDINATE: 0.953 AMU^1/2*ANGSTROM

  ANGLE =       0.07  COS_ANGLE =       1.00


 IRC COORDINATES OF STEP 19 IN ANGSTROM

  NO.  ATOM        X              Y              Z        Z-ATOM   MASS   TYPE

    1  C         0.010544       0.064139       0.008192       6    12.011  QM
    2  C         0.001713       0.010413       1.535272       6    12.011  QM
    3  H         0.934952      -0.127299      -0.548200       1     1.008  QM
    4  H        -0.926502       0.178669      -0.548205       1     1.008  QM
    5  H        -0.965382      -0.288402       1.971574       1     1.008  QM
    6  H         0.822171      -0.582397       1.971622       1     1.008  QM
    7  H         0.187087       1.138301       0.270535       1     1.008  QM
    8  H         0.165362       1.005429       2.050206       1     1.008  QM


 RMSQ FORCE :   0.0184605  MAXIMUM :   0.0000100  CONVERGED :NO 
 MAX FORCE  :   0.0684444  MAXIMUM :   0.0000150  CONVERGED :NO 

 NUMBER OF CONSTRAINED OPTIMIZATION CYCLES: 5
 
 TOTAL ENERGY = -79.653266815102
 
 
 CURRENT SPLINE LENGTH: 0.053 AMU^1/2*ANGSTROM
 IRC COORDINATE: 1.005 AMU^1/2*ANGSTROM

  ANGLE =       0.06  COS_ANGLE =       1.00


 IRC COORDINATES OF STEP 20 IN ANGSTROM

  NO.  ATOM        X              Y              Z        Z-ATOM   MASS   TYPE

    1  C         0.011386       0.069258       0.009208       6    12.011  QM
    2  C         0.001494       0.009070       1.538186       6    12.011  QM
    3  H         0.931255      -0.143187      -0.548312       1     1.008  QM
    4  H        -0.928085       0.162429      -0.548316       1     1.008  QM
    5  H        -0.964928      -0.297654       1.971054       1     1.008  QM
    6  H         0.818775      -0.591025       1.971098       1     1.008  QM
    7  H         0.188734       1.148309       0.232741       1     1.008  QM
    8  H         0.164534       1.000446       2.042432       1     1.008  QM


 RMSQ FORCE :   0.0173716  MAXIMUM :   0.0000100  CONVERGED :NO 
 MAX FORCE  :   0.0665599  MAXIMUM :   0.0000150  CONVERGED :NO 

 NUMBER OF CONSTRAINED OPTIMIZATION CYCLES: 4
 
 TOTAL ENERGY = -79.659204950210
 
 
 CURRENT SPLINE LENGTH: 0.053 AMU^1/2*ANGSTROM
 IRC COORDINATE: 1.058 AMU^1/2*ANGSTROM

  ANGLE =       0.06  COS_ANGLE =       1.00


 IRC COORDINATES OF STEP 21 IN ANGSTROM

  NO.  ATOM        X              Y              Z        Z-ATOM   MASS   TYPE

    1  C         0.012261       0.074587       0.010240       6    12.011  QM
    2  C         0.001247       0.007566       1.540881       6    12.011  QM
    3  H         0.927047      -0.160112      -0.547955       1     1.008  QM
    4  H        -0.929518       0.145045      -0.547956       1     1.008  QM
    5  H        -0.964445      -0.306708       1.970380       1     1.008  QM
    6  H         0.815413      -0.599451       1.970418       1     1.008  QM
    7  H         0.190334       1.158026       0.195655       1     1.008  QM
    8  H         0.163951       0.996937       2.035745       1     1.008  QM


 RMSQ FORCE :   0.0163054  MAXIMUM :   0.0000100  CONVERGED :NO 
 MAX FORCE  :   0.0643323  MAXIMUM :   0.0000150  CONVERGED :NO 

 NUMBER OF CONSTRAINED OPTIMIZATION CYCLES: 7
 
 TOTAL ENERGY = -79.664725582524
 
 
 CURRENT SPLINE LENGTH: 0.053 AMU^1/2*ANGSTROM
 IRC COORDINATE: 1.111 AMU^1/2*ANGSTROM

  ANGLE =       0.05  COS_ANGLE =       1.00


 IRC COORDINATES OF STEP 22 IN ANGSTROM

  NO.  ATOM        X              Y              Z        Z-ATOM   MASS   TYPE

    1  C         0.013169       0.080114       0.011264       6    12.011  QM
    2  C         0.000981       0.005943       1.543372       6    12.011  QM
    3  H         0.922314      -0.177976      -0.547038       1     1.008  QM
    4  H        -0.930753       0.126603      -0.547038       1     1.008  QM
    5  H        -0.963969      -0.315508       1.969522       1     1.008  QM
    6  H         0.812141      -0.607637       1.969555       1     1.008  QM
    7  H         0.191851       1.167234       0.159345       1     1.008  QM
    8  H         0.163546       0.994502       2.030045       1     1.008  QM


 RMSQ FORCE :   0.0152398  MAXIMUM :   0.0000100  CONVERGED :NO 
 MAX FORCE  :   0.0617150  MAXIMUM :   0.0000150  CONVERGED :NO 

 NUMBER OF CONSTRAINED OPTIMIZATION CYCLES: 6
 
 TOTAL ENERGY = -79.669842818050
 
 
 CURRENT SPLINE LENGTH: 0.053 AMU^1/2*ANGSTROM
 IRC COORDINATE: 1.164 AMU^1/2*ANGSTROM

  ANGLE =       0.05  COS_ANGLE =       1.00


 IRC COORDINATES OF STEP 23 IN ANGSTROM

  NO.  ATOM        X              Y              Z        Z-ATOM   MASS   TYPE

    1  C         0.014107       0.085821       0.012268       6    12.011  QM
    2  C         0.000701       0.004245       1.545662       6    12.011  QM
    3  H         0.917049      -0.196693      -0.545473       1     1.008  QM
    4  H        -0.931757       0.107184      -0.545472       1     1.008  QM
    5  H        -0.963531      -0.324019       1.968458       1     1.008  QM
    6  H         0.808996      -0.615559       1.968487       1     1.008  QM
    7  H         0.193259       1.175786       0.123840       1     1.008  QM
    8  H         0.163257       0.992757       2.025310       1     1.008  QM


 RMSQ FORCE :   0.0141596  MAXIMUM :   0.0000100  CONVERGED :NO 
 MAX FORCE  :   0.0586735  MAXIMUM :   0.0000150  CONVERGED :NO 

 NUMBER OF CONSTRAINED OPTIMIZATION CYCLES: 7
 
 TOTAL ENERGY = -79.674566468221
 
 
 CURRENT SPLINE LENGTH: 0.053 AMU^1/2*ANGSTROM
 IRC COORDINATE: 1.217 AMU^1/2*ANGSTROM

  ANGLE =       0.05  COS_ANGLE =       1.00


 IRC COORDINATES OF STEP 24 IN ANGSTROM

  NO.  ATOM        X              Y              Z        Z-ATOM   MASS   TYPE

    1  C         0.015072       0.091688       0.013234       6    12.011  QM
    2  C         0.000414       0.002501       1.547760       6    12.011  QM
    3  H         0.911253      -0.216145      -0.543173       1     1.008  QM
    4  H        -0.932494       0.086898      -0.543169       1     1.008  QM
    5  H        -0.963155      -0.332216       1.967159       1     1.008  QM
    6  H         0.806014      -0.623206       1.967182       1     1.008  QM
    7  H         0.194542       1.183579       0.089130       1     1.008  QM
    8  H         0.163035       0.991416       2.021505       1     1.008  QM


 RMSQ FORCE :   0.0130553  MAXIMUM :   0.0000100  CONVERGED :NO 
 MAX FORCE  :   0.0551950  MAXIMUM :   0.0000150  CONVERGED :NO 

 NUMBER OF CONSTRAINED OPTIMIZATION CYCLES: 6
 
 TOTAL ENERGY = -79.678902962409
 
 
 CURRENT SPLINE LENGTH: 0.053 AMU^1/2*ANGSTROM
 IRC COORDINATE: 1.270 AMU^1/2*ANGSTROM

  ANGLE =       0.05  COS_ANGLE =       1.00


 IRC COORDINATES OF STEP 25 IN ANGSTROM

  NO.  ATOM        X              Y              Z        Z-ATOM   MASS   TYPE

    1  C         0.016058       0.097690       0.014152       6    12.011  QM
    2  C         0.000125       0.000742       1.549671       6    12.011  QM
    3  H         0.904933      -0.236221      -0.540054       1     1.008  QM
    4  H        -0.932934       0.065853      -0.540049       1     1.008  QM
    5  H        -0.962869      -0.340084       1.965594       1     1.008  QM
    6  H         0.803221      -0.630566       1.965614       1     1.008  QM
    7  H         0.195690       1.190555       0.055193       1     1.008  QM
    8  H         0.162838       0.990215       2.018627       1     1.008  QM


 RMSQ FORCE :   0.0119208  MAXIMUM :   0.0000100  CONVERGED :NO 
 MAX FORCE  :   0.0512714  MAXIMUM :   0.0000150  CONVERGED :NO 

 NUMBER OF CONSTRAINED OPTIMIZATION CYCLES: 9
 
 TOTAL ENERGY = -79.682856305762
 
 
 CURRENT SPLINE LENGTH: 0.053 AMU^1/2*ANGSTROM
 IRC COORDINATE: 1.323 AMU^1/2*ANGSTROM

  ANGLE =       0.05  COS_ANGLE =       1.00


 IRC COORDINATES OF STEP 26 IN ANGSTROM

  NO.  ATOM        X              Y              Z        Z-ATOM   MASS   TYPE

    1  C         0.017063       0.103800       0.015008       6    12.011  QM
    2  C        -0.000162      -0.001006       1.551404       6    12.011  QM
    3  H         0.898115      -0.256796      -0.536042       1     1.008  QM
    4  H        -0.933059       0.044177      -0.536036       1     1.008  QM
    5  H        -0.962690      -0.347624       1.963720       1     1.008  QM
    6  H         0.800637      -0.637650       1.963737       1     1.008  QM
    7  H         0.196698       1.196686       0.021983       1     1.008  QM
    8  H         0.162635       0.988975       2.016716       1     1.008  QM


 RMSQ FORCE :   0.0107559  MAXIMUM :   0.0000100  CONVERGED :NO 
 MAX FORCE  :   0.0469291  MAXIMUM :   0.0000150  CONVERGED :NO 

 NUMBER OF CONSTRAINED OPTIMIZATION CYCLES: 10
 
 TOTAL ENERGY = -79.686429447539
 
 
 CURRENT SPLINE LENGTH: 0.053 AMU^1/2*ANGSTROM
 IRC COORDINATE: 1.376 AMU^1/2*ANGSTROM

  ANGLE =       0.05  COS_ANGLE =       1.00


 IRC COORDINATES OF STEP 27 IN ANGSTROM

  NO.  ATOM        X              Y              Z        Z-ATOM   MASS   TYPE

    1  C         0.018079       0.109985       0.015799       6    12.011  QM
    2  C        -0.000444      -0.002717       1.552956       6    12.011  QM
    3  H         0.890834      -0.277746      -0.531057       1     1.008  QM
    4  H        -0.932854       0.022019      -0.531053       1     1.008  QM
    5  H        -0.962640      -0.354858       1.961489       1     1.008  QM
    6  H         0.798277      -0.644476       1.961502       1     1.008  QM
    7  H         0.197561       1.201955      -0.010570       1     1.008  QM
    8  H         0.162400       0.987556       2.015852       1     1.008  QM


 RMSQ FORCE :   0.0095635  MAXIMUM :   0.0000100  CONVERGED :NO 
 MAX FORCE  :   0.0422071  MAXIMUM :   0.0000150  CONVERGED :NO 

 NUMBER OF CONSTRAINED OPTIMIZATION CYCLES: 7
 
 TOTAL ENERGY = -79.689624599412
 
 
 CURRENT SPLINE LENGTH: 0.053 AMU^1/2*ANGSTROM
 IRC COORDINATE: 1.429 AMU^1/2*ANGSTROM

  ANGLE =       0.05  COS_ANGLE =       1.00


 IRC COORDINATES OF STEP 28 IN ANGSTROM

  NO.  ATOM        X              Y              Z        Z-ATOM   MASS   TYPE

    1  C         0.019101       0.116209       0.016513       6    12.011  QM
    2  C        -0.000716      -0.004373       1.554338       6    12.011  QM
    3  H         0.883144      -0.298890      -0.525040       1     1.008  QM
    4  H        -0.932333      -0.000470      -0.525035       1     1.008  QM
    5  H        -0.962715      -0.361782       1.958852       1     1.008  QM
    6  H         0.796131      -0.651052       1.958865       1     1.008  QM
    7  H         0.198285       1.206366      -0.042576       1     1.008  QM
    8  H         0.162119       0.985835       2.016118       1     1.008  QM


 RMSQ FORCE :   0.0083486  MAXIMUM :   0.0000100  CONVERGED :NO 
 MAX FORCE  :   0.0371716  MAXIMUM :   0.0000150  CONVERGED :NO 

 NUMBER OF CONSTRAINED OPTIMIZATION CYCLES: 6
 
 TOTAL ENERGY = -79.692443297002
 
 
 CURRENT SPLINE LENGTH: 0.053 AMU^1/2*ANGSTROM
 IRC COORDINATE: 1.482 AMU^1/2*ANGSTROM

  ANGLE =       0.05  COS_ANGLE =       1.00


 IRC COORDINATES OF STEP 29 IN ANGSTROM

  NO.  ATOM        X              Y              Z        Z-ATOM   MASS   TYPE

    1  C         0.020126       0.122432       0.017153       6    12.011  QM
    2  C        -0.000974      -0.005938       1.555549       6    12.011  QM
    3  H         0.875134      -0.320097      -0.517916       1     1.008  QM
    4  H        -0.931540      -0.023116      -0.517912       1     1.008  QM
    5  H        -0.962919      -0.368441       1.955702       1     1.008  QM
    6  H         0.794200      -0.657424       1.955709       1     1.008  QM
    7  H         0.198859       1.209867      -0.074114       1     1.008  QM
    8  H         0.161767       0.983702       2.017655       1     1.008  QM


 RMSQ FORCE :   0.0071169  MAXIMUM :   0.0000100  CONVERGED :NO 
 MAX FORCE  :   0.0318668  MAXIMUM :   0.0000150  CONVERGED :NO 

 NUMBER OF CONSTRAINED OPTIMIZATION CYCLES: 4
 
 TOTAL ENERGY = -79.694887171719
 
 
 CURRENT SPLINE LENGTH: 0.053 AMU^1/2*ANGSTROM
 IRC COORDINATE: 1.535 AMU^1/2*ANGSTROM

  ANGLE =       0.05  COS_ANGLE =       1.00


 IRC COORDINATES OF STEP 30 IN ANGSTROM

  NO.  ATOM        X              Y              Z        Z-ATOM   MASS   TYPE

    1  C         0.021137       0.128604       0.017700       6    12.011  QM
    2  C        -0.001210      -0.007385       1.556609       6    12.011  QM
    3  H         0.866872      -0.341157      -0.509678       1     1.008  QM
    4  H        -0.930441      -0.045714      -0.509680       1     1.008  QM
    5  H        -0.963302      -0.374898       1.952011       1     1.008  QM
    6  H         0.792489      -0.663657       1.952019       1     1.008  QM
    7  H         0.199304       1.212514      -0.105358       1     1.008  QM
    8  H         0.161335       0.981093       2.020683       1     1.008  QM


 RMSQ FORCE :   0.0058874  MAXIMUM :   0.0000100  CONVERGED :NO 
 MAX FORCE  :   0.0264405  MAXIMUM :   0.0000150  CONVERGED :NO 

 NUMBER OF CONSTRAINED OPTIMIZATION CYCLES: 12
 
 TOTAL ENERGY = -79.696958343495
 
 
 CURRENT SPLINE LENGTH: 0.053 AMU^1/2*ANGSTROM
 IRC COORDINATE: 1.588 AMU^1/2*ANGSTROM

  ANGLE =       0.06  COS_ANGLE =       1.00


 IRC COORDINATES OF STEP 31 IN ANGSTROM

  NO.  ATOM        X              Y              Z        Z-ATOM   MASS   TYPE

    1  C         0.022136       0.134673       0.018221       6    12.011  QM
    2  C        -0.001422      -0.008668       1.557459       6    12.011  QM
    3  H         0.858535      -0.361885      -0.500222       1     1.008  QM
    4  H        -0.929191      -0.068033      -0.500227       1     1.008  QM
    5  H        -0.963755      -0.381179       1.947579       1     1.008  QM
    6  H         0.790910      -0.669759       1.947589       1     1.008  QM
    7  H         0.199572       1.214150      -0.136399       1     1.008  QM
    8  H         0.160809       0.977847       2.025344       1     1.008  QM


 RMSQ FORCE :   0.0046657  MAXIMUM :   0.0000100  CONVERGED :NO 
 MAX FORCE  :   0.0209230  MAXIMUM :   0.0000150  CONVERGED :NO 

 NUMBER OF CONSTRAINED OPTIMIZATION CYCLES: 16
 
 TOTAL ENERGY = -79.698660018853
 
 
 CURRENT SPLINE LENGTH: 0.053 AMU^1/2*ANGSTROM
 IRC COORDINATE: 1.640 AMU^1/2*ANGSTROM

  ANGLE =       0.07  COS_ANGLE =       1.00


 IRC COORDINATES OF STEP 32 IN ANGSTROM

  NO.  ATOM        X              Y              Z        Z-ATOM   MASS   TYPE

    1  C         0.023104       0.140563       0.018686       6    12.011  QM
    2  C        -0.001596      -0.009719       1.558139       6    12.011  QM
    3  H         0.850271      -0.382045      -0.489584       1     1.008  QM
    4  H        -0.927826      -0.089786      -0.489588       1     1.008  QM
    5  H        -0.964338      -0.387425       1.942273       1     1.008  QM
    6  H         0.789470      -0.675862       1.942275       1     1.008  QM
    7  H         0.199687       1.214761      -0.167377       1     1.008  QM
    8  H         0.160148       0.973857       2.032018       1     1.008  QM


 RMSQ FORCE :   0.0034789  MAXIMUM :   0.0000100  CONVERGED :NO 
 MAX FORCE  :   0.0154933  MAXIMUM :   0.0000150  CONVERGED :NO 

 NUMBER OF CONSTRAINED OPTIMIZATION CYCLES: 10
 
 TOTAL ENERGY = -79.699997967023
 
 
 CURRENT SPLINE LENGTH: 0.053 AMU^1/2*ANGSTROM
 IRC COORDINATE: 1.693 AMU^1/2*ANGSTROM

  ANGLE =       0.08  COS_ANGLE =       1.00


 IRC COORDINATES OF STEP 33 IN ANGSTROM

  NO.  ATOM        X              Y              Z        Z-ATOM   MASS   TYPE

    1  C         0.024025       0.146168       0.019117       6    12.011  QM
    2  C        -0.001714      -0.010438       1.558645       6    12.011  QM
    3  H         0.842292      -0.401378      -0.477814       1     1.008  QM
    4  H        -0.926456      -0.110585      -0.477821       1     1.008  QM
    5  H        -0.965002      -0.393827       1.935872       1     1.008  QM
    6  H         0.788096      -0.682090       1.935828       1     1.008  QM
    7  H         0.199640       1.214224      -0.198377       1     1.008  QM
    8  H         0.159297       0.968943       2.041161       1     1.008  QM


 RMSQ FORCE :   0.0023540  MAXIMUM :   0.0000100  CONVERGED :NO 
 MAX FORCE  :   0.0103198  MAXIMUM :   0.0000150  CONVERGED :NO 

 NUMBER OF CONSTRAINED OPTIMIZATION CYCLES: 25
 
 TOTAL ENERGY = -79.700981278089
 
 
 CURRENT SPLINE LENGTH: 0.053 AMU^1/2*ANGSTROM
 IRC COORDINATE: 1.746 AMU^1/2*ANGSTROM

  ANGLE =       0.10  COS_ANGLE =       0.99


 IRC COORDINATES OF STEP 34 IN ANGSTROM

  NO.  ATOM        X              Y              Z        Z-ATOM   MASS   TYPE

    1  C         0.024877       0.151346       0.019541       6    12.011  QM
    2  C        -0.001756      -0.010692       1.558990       6    12.011  QM
    3  H         0.834933      -0.419414      -0.465106       1     1.008  QM
    4  H        -0.925275      -0.130061      -0.465106       1     1.008  QM
    5  H        -0.965696      -0.400508       1.927968       1     1.008  QM
    6  H         0.786606      -0.688640       1.927993       1     1.008  QM
    7  H         0.199325       1.212385      -0.229372       1     1.008  QM
    8  H         0.158324       0.962855       2.053307       1     1.008  QM


 RMSQ FORCE :   0.0013212  MAXIMUM :   0.0000100  CONVERGED :NO 
 MAX FORCE  :   0.0056000  MAXIMUM :   0.0000150  CONVERGED :NO 

 NUMBER OF CONSTRAINED OPTIMIZATION CYCLES: 27
 
 TOTAL ENERGY = -79.701622817987
 
 
 CURRENT SPLINE LENGTH: 0.053 AMU^1/2*ANGSTROM
 IRC COORDINATE: 1.799 AMU^1/2*ANGSTROM

  ANGLE =       0.13  COS_ANGLE =       0.99


 IRC COORDINATES OF STEP 35 IN ANGSTROM

  NO.  ATOM        X              Y              Z        Z-ATOM   MASS   TYPE

    1  C         0.025620       0.155856       0.019960       6    12.011  QM
    2  C        -0.001684      -0.010245       1.559200       6    12.011  QM
    3  H         0.828567      -0.435699      -0.451835       1     1.008  QM
    4  H        -0.924459      -0.147465      -0.451850       1     1.008  QM
    5  H        -0.966225      -0.407847       1.918265       1     1.008  QM
    6  H         0.784794      -0.695722       1.918254       1     1.008  QM
    7  H         0.198800       1.209072      -0.260015       1     1.008  QM
    8  H         0.157039       0.955202       2.069354       1     1.008  QM


 RMSQ FORCE :   0.0004234  MAXIMUM :   0.0000100  CONVERGED :NO 
 MAX FORCE  :   0.0016615  MAXIMUM :   0.0000150  CONVERGED :NO 

 NUMBER OF CONSTRAINED OPTIMIZATION CYCLES: 21
 
 TOTAL ENERGY = -79.701940227475
 
 
 CURRENT SPLINE LENGTH: 0.053 AMU^1/2*ANGSTROM
 IRC COORDINATE: 1.852 AMU^1/2*ANGSTROM
 
 
 *** COORDINATES RELOADED ***

  ANGLE =       0.16  COS_ANGLE =       0.99


 IRC COORDINATES OF STEP 36 IN ANGSTROM

  NO.  ATOM        X              Y              Z        Z-ATOM   MASS   TYPE

    1  C         0.025929       0.157747       0.020162       6    12.011  QM
    2  C        -0.001591      -0.009657       1.559283       6    12.011  QM
    3  H         0.826106      -0.442703      -0.445227       1     1.008  QM
    4  H        -0.924134      -0.155450      -0.445324       1     1.008  QM
    5  H        -0.966489      -0.411587       1.912610       1     1.008  QM
    6  H         0.783485      -0.699823       1.912460       1     1.008  QM
    7  H         0.198151       1.206907      -0.274880       1     1.008  QM
    8  H         0.156589       0.950647       2.079141       1     1.008  QM


 RMSQ FORCE :   0.0000360  MAXIMUM :   0.0000100  CONVERGED :NO 
 MAX FORCE  :   0.0001236  MAXIMUM :   0.0000150  CONVERGED :NO 

 NUMBER OF CONSTRAINED OPTIMIZATION CYCLES: 6
 
 TOTAL ENERGY = -79.701984093339
 
 
 CURRENT SPLINE LENGTH: 0.026 AMU^1/2*ANGSTROM
 IRC COORDINATE: 1.879 AMU^1/2*ANGSTROM
 
 
 *** COORDINATES RELOADED ***
 
 
 *** COORDINATES RELOADED ***
 
 
 *** COORDINATES RELOADED ***

  ANGLE =       0.91  COS_ANGLE =       0.61


 IRC COORDINATES OF STEP 37 IN ANGSTROM

  NO.  ATOM        X              Y              Z        Z-ATOM   MASS   TYPE

    1  C         0.025957       0.157884       0.020165       6    12.011  QM
    2  C        -0.001576      -0.009575       1.559304       6    12.011  QM
    3  H         0.826485      -0.442549      -0.444635       1     1.008  QM
    4  H        -0.923827      -0.156934      -0.444844       1     1.008  QM
    5  H        -0.966854      -0.411105       1.912067       1     1.008  QM
    6  H         0.782757      -0.700919       1.911898       1     1.008  QM
    7  H         0.197132       1.206848      -0.276147       1     1.008  QM
    8  H         0.157474       0.950049       2.080141       1     1.008  QM


 RMSQ FORCE :   0.0000070  MAXIMUM :   0.0000100  CONVERGED :YES
 MAX FORCE  :   0.0000201  MAXIMUM :   0.0000150  CONVERGED :NO 

 NUMBER OF CONSTRAINED OPTIMIZATION CYCLES: 14
 
 TOTAL ENERGY = -79.701984489883
 
 
 CURRENT SPLINE LENGTH: 0.003 AMU^1/2*ANGSTROM
 IRC COORDINATE: 1.882 AMU^1/2*ANGSTROM

  ANGLE =       0.90  COS_ANGLE =       0.62


 IRC COORDINATES OF STEP 38 IN ANGSTROM

  NO.  ATOM        X              Y              Z        Z-ATOM   MASS   TYPE

    1  C         0.025954       0.157901       0.020171       6    12.011  QM
    2  C        -0.001577      -0.009559       1.559304       6    12.011  QM
    3  H         0.827299      -0.441620      -0.444419       1     1.008  QM
    4  H        -0.923339      -0.158298      -0.444897       1     1.008  QM
    5  H        -0.967319      -0.409909       1.912138       1     1.008  QM
    6  H         0.781879      -0.701997       1.911661       1     1.008  QM
    7  H         0.195826       1.207020      -0.276332       1     1.008  QM
    8  H         0.158766       0.949774       2.080259       1     1.008  QM


 RMSQ FORCE :   0.0000080  MAXIMUM :   0.0000100  CONVERGED :NO 
 MAX FORCE  :   0.0000162  MAXIMUM :   0.0000150  CONVERGED :NO 

 NUMBER OF CONSTRAINED OPTIMIZATION CYCLES: 3
 
 TOTAL ENERGY = -79.701984662288
 
 
 CURRENT SPLINE LENGTH: 0.003 AMU^1/2*ANGSTROM
 IRC COORDINATE: 1.885 AMU^1/2*ANGSTROM

  ANGLE =       0.21  COS_ANGLE =       0.98


 IRC COORDINATES OF STEP 39 IN ANGSTROM

  NO.  ATOM        X              Y              Z        Z-ATOM   MASS   TYPE

    1  C         0.025950       0.157895       0.020179       6    12.011  QM
    2  C        -0.001584      -0.009554       1.559299       6    12.011  QM
    3  H         0.828140      -0.440591      -0.444273       1     1.008  QM
    4  H        -0.922843      -0.159540      -0.445064       1     1.008  QM
    5  H        -0.967780      -0.408665       1.912289       1     1.008  QM
    6  H         0.781030      -0.703020       1.911494       1     1.008  QM
    7  H         0.194491       1.207217      -0.276308       1     1.008  QM
    8  H         0.160107       0.949566       2.080233       1     1.008  QM


 RMSQ FORCE :   0.0000124  MAXIMUM :   0.0000100  CONVERGED :NO 
 MAX FORCE  :   0.0000250  MAXIMUM :   0.0000150  CONVERGED :NO 

 NUMBER OF CONSTRAINED OPTIMIZATION CYCLES: 1
 
 TOTAL ENERGY = -79.701984954046
 
 
 CURRENT SPLINE LENGTH: 0.003 AMU^1/2*ANGSTROM
 IRC COORDINATE: 1.889 AMU^1/2*ANGSTROM

  ANGLE =       0.29  COS_ANGLE =       0.96


 IRC COORDINATES OF STEP 40 IN ANGSTROM

  NO.  ATOM        X              Y              Z        Z-ATOM   MASS   TYPE

    1  C         0.025943       0.157885       0.020178       6    12.011  QM
    2  C        -0.001585      -0.009548       1.559301       6    12.011  QM
    3  H         0.829017      -0.439529      -0.444158       1     1.008  QM
    4  H        -0.922373      -0.160777      -0.445223       1     1.008  QM
    5  H        -0.968249      -0.407405       1.912432       1     1.008  QM
    6  H         0.780182      -0.704054       1.911364       1     1.008  QM
    7  H         0.193189       1.207441      -0.276285       1     1.008  QM
    8  H         0.161427       0.949343       2.080226       1     1.008  QM


 RMSQ FORCE :   0.0000166  MAXIMUM :   0.0000100  CONVERGED :NO 
 MAX FORCE  :   0.0000330  MAXIMUM :   0.0000150  CONVERGED :NO 

 NUMBER OF CONSTRAINED OPTIMIZATION CYCLES: 2
 
 TOTAL ENERGY = -79.701985371143
 
 
 CURRENT SPLINE LENGTH: 0.003 AMU^1/2*ANGSTROM
 IRC COORDINATE: 1.892 AMU^1/2*ANGSTROM

  ANGLE =       0.09  COS_ANGLE =       1.00


 IRC COORDINATES OF STEP 41 IN ANGSTROM

  NO.  ATOM        X              Y              Z        Z-ATOM   MASS   TYPE

    1  C         0.025943       0.157886       0.020180       6    12.011  QM
    2  C        -0.001585      -0.009551       1.559298       6    12.011  QM
    3  H         0.829854      -0.438502      -0.444019       1     1.008  QM
    4  H        -0.921891      -0.162034      -0.445329       1     1.008  QM
    5  H        -0.968725      -0.406141       1.912553       1     1.008  QM
    6  H         0.779323      -0.705077       1.911243       1     1.008  QM
    7  H         0.191853       1.207651      -0.276300       1     1.008  QM
    8  H         0.162747       0.949123       2.080216       1     1.008  QM


 RMSQ FORCE :   0.0000203  MAXIMUM :   0.0000100  CONVERGED :NO 
 MAX FORCE  :   0.0000406  MAXIMUM :   0.0000150  CONVERGED :NO 

 NUMBER OF CONSTRAINED OPTIMIZATION CYCLES: 2
 
 TOTAL ENERGY = -79.701985914595
 
 
 CURRENT SPLINE LENGTH: 0.003 AMU^1/2*ANGSTROM
 IRC COORDINATE: 1.895 AMU^1/2*ANGSTROM

  ANGLE =       0.02  COS_ANGLE =       1.00


 IRC COORDINATES OF STEP 42 IN ANGSTROM

  NO.  ATOM        X              Y              Z        Z-ATOM   MASS   TYPE

    1  C         0.025940       0.157884       0.020185       6    12.011  QM
    2  C        -0.001586      -0.009548       1.559294       6    12.011  QM
    3  H         0.830701      -0.437466      -0.443880       1     1.008  QM
    4  H        -0.921404      -0.163282      -0.445464       1     1.008  QM
    5  H        -0.969191      -0.404892       1.912678       1     1.008  QM
    6  H         0.778468      -0.706104       1.911101       1     1.008  QM
    7  H         0.190525       1.207857      -0.276298       1     1.008  QM
    8  H         0.164078       0.948896       2.080209       1     1.008  QM


 RMSQ FORCE :   0.0000245  MAXIMUM :   0.0000100  CONVERGED :NO 
 MAX FORCE  :   0.0000486  MAXIMUM :   0.0000150  CONVERGED :NO 

 NUMBER OF CONSTRAINED OPTIMIZATION CYCLES: 1
 
 TOTAL ENERGY = -79.701986581881
 
 
 CURRENT SPLINE LENGTH: 0.003 AMU^1/2*ANGSTROM
 IRC COORDINATE: 1.898 AMU^1/2*ANGSTROM

  ANGLE =       0.01  COS_ANGLE =       1.00


 IRC COORDINATES OF STEP 43 IN ANGSTROM

  NO.  ATOM        X              Y              Z        Z-ATOM   MASS   TYPE

    1  C         0.025939       0.157881       0.020187       6    12.011  QM
    2  C        -0.001588      -0.009545       1.559293       6    12.011  QM
    3  H         0.831547      -0.436426      -0.443747       1     1.008  QM
    4  H        -0.920916      -0.164528      -0.445601       1     1.008  QM
    5  H        -0.969657      -0.403641       1.912808       1     1.008  QM
    6  H         0.777611      -0.707129       1.910960       1     1.008  QM
    7  H         0.189198       1.208063      -0.276290       1     1.008  QM
    8  H         0.165408       0.948669       2.080205       1     1.008  QM


 RMSQ FORCE :   0.0000287  MAXIMUM :   0.0000100  CONVERGED :NO 
 MAX FORCE  :   0.0000568  MAXIMUM :   0.0000150  CONVERGED :NO 

 NUMBER OF CONSTRAINED OPTIMIZATION CYCLES: 1
 
 TOTAL ENERGY = -79.701987374060
 
 
 CURRENT SPLINE LENGTH: 0.003 AMU^1/2*ANGSTROM
 IRC COORDINATE: 1.902 AMU^1/2*ANGSTROM

  ANGLE =       0.02  COS_ANGLE =       1.00


 IRC COORDINATES OF STEP 44 IN ANGSTROM

  NO.  ATOM        X              Y              Z        Z-ATOM   MASS   TYPE

    1  C         0.025937       0.157878       0.020191       6    12.011  QM
    2  C        -0.001589      -0.009542       1.559290       6    12.011  QM
    3  H         0.832388      -0.435388      -0.443614       1     1.008  QM
    4  H        -0.920430      -0.165775      -0.445728       1     1.008  QM
    5  H        -0.970123      -0.402392       1.912927       1     1.008  QM
    6  H         0.776750      -0.708156       1.910824       1     1.008  QM
    7  H         0.187867       1.208268      -0.276284       1     1.008  QM
    8  H         0.166738       0.948441       2.080196       1     1.008  QM


 RMSQ FORCE :   0.0000329  MAXIMUM :   0.0000100  CONVERGED :NO 
 MAX FORCE  :   0.0000662  MAXIMUM :   0.0000150  CONVERGED :NO 

 NUMBER OF CONSTRAINED OPTIMIZATION CYCLES: 1
 
 TOTAL ENERGY = -79.701988291199
 
 
 CURRENT SPLINE LENGTH: 0.003 AMU^1/2*ANGSTROM
 IRC COORDINATE: 1.905 AMU^1/2*ANGSTROM

  ANGLE =       0.12  COS_ANGLE =       0.99


 IRC COORDINATES OF STEP 45 IN ANGSTROM

  NO.  ATOM        X              Y              Z        Z-ATOM   MASS   TYPE

    1  C         0.025944       0.157891       0.020177       6    12.011  QM
    2  C        -0.001586      -0.009556       1.559296       6    12.011  QM
    3  H         0.833204      -0.434365      -0.443497       1     1.008  QM
    4  H        -0.919966      -0.167047      -0.445765       1     1.008  QM
    5  H        -0.970600      -0.401098       1.913044       1     1.008  QM
    6  H         0.775872      -0.709165       1.910778       1     1.008  QM
    7  H         0.186518       1.208473      -0.276341       1     1.008  QM
    8  H         0.168028       0.948210       2.080201       1     1.008  QM


 RMSQ FORCE :   0.0000364  MAXIMUM :   0.0000100  CONVERGED :NO 
 MAX FORCE  :   0.0000722  MAXIMUM :   0.0000150  CONVERGED :NO 

 NUMBER OF CONSTRAINED OPTIMIZATION CYCLES: 2
 
 TOTAL ENERGY = -79.701989334664
 
 
 CURRENT SPLINE LENGTH: 0.003 AMU^1/2*ANGSTROM
 IRC COORDINATE: 1.908 AMU^1/2*ANGSTROM

  ANGLE =       0.01  COS_ANGLE =       1.00


 IRC COORDINATES OF STEP 46 IN ANGSTROM

  NO.  ATOM        X              Y              Z        Z-ATOM   MASS   TYPE

    1  C         0.025944       0.157891       0.020178       6    12.011  QM
    2  C        -0.001586      -0.009556       1.559295       6    12.011  QM
    3  H         0.834042      -0.433322      -0.443366       1     1.008  QM
    4  H        -0.919476      -0.168296      -0.445889       1     1.008  QM
    5  H        -0.971061      -0.399837       1.913172       1     1.008  QM
    6  H         0.775007      -0.710188       1.910651       1     1.008  QM
    7  H         0.185190       1.208674      -0.276341       1     1.008  QM
    8  H         0.169347       0.947978       2.080193       1     1.008  QM


 RMSQ FORCE :   0.0000405  MAXIMUM :   0.0000100  CONVERGED :NO 
 MAX FORCE  :   0.0000808  MAXIMUM :   0.0000150  CONVERGED :NO 

 NUMBER OF CONSTRAINED OPTIMIZATION CYCLES: 1
 
 TOTAL ENERGY = -79.701990501691
 
 
 CURRENT SPLINE LENGTH: 0.003 AMU^1/2*ANGSTROM
 IRC COORDINATE: 1.912 AMU^1/2*ANGSTROM

  ANGLE =       0.01  COS_ANGLE =       1.00


 IRC COORDINATES OF STEP 47 IN ANGSTROM

  NO.  ATOM        X              Y              Z        Z-ATOM   MASS   TYPE

    1  C         0.025944       0.157890       0.020181       6    12.011  QM
    2  C        -0.001586      -0.009555       1.559292       6    12.011  QM
    3  H         0.834879      -0.432281      -0.443233       1     1.008  QM
    4  H        -0.918986      -0.169540      -0.446012       1     1.008  QM
    5  H        -0.971522      -0.398577       1.913297       1     1.008  QM
    6  H         0.774142      -0.711212       1.910518       1     1.008  QM
    7  H         0.183855       1.208875      -0.276341       1     1.008  QM
    8  H         0.170668       0.947749       2.080181       1     1.008  QM


 RMSQ FORCE :   0.0000445  MAXIMUM :   0.0000100  CONVERGED :NO 
 MAX FORCE  :   0.0000895  MAXIMUM :   0.0000150  CONVERGED :NO 

 NUMBER OF CONSTRAINED OPTIMIZATION CYCLES: 1
 
 TOTAL ENERGY = -79.701991793466
 
 
 CURRENT SPLINE LENGTH: 0.003 AMU^1/2*ANGSTROM
 IRC COORDINATE: 1.915 AMU^1/2*ANGSTROM

  ANGLE =       0.01  COS_ANGLE =       1.00


 IRC COORDINATES OF STEP 48 IN ANGSTROM

  NO.  ATOM        X              Y              Z        Z-ATOM   MASS   TYPE

    1  C         0.025943       0.157889       0.020184       6    12.011  QM
    2  C        -0.001586      -0.009555       1.559289       6    12.011  QM
    3  H         0.835715      -0.431238      -0.443099       1     1.008  QM
    4  H        -0.918494      -0.170786      -0.446133       1     1.008  QM
    5  H        -0.971981      -0.397317       1.913419       1     1.008  QM
    6  H         0.773275      -0.712234       1.910391       1     1.008  QM
    7  H         0.182524       1.209073      -0.276340       1     1.008  QM
    8  H         0.171990       0.947513       2.080171       1     1.008  QM


 RMSQ FORCE :   0.0000486  MAXIMUM :   0.0000100  CONVERGED :NO 
 MAX FORCE  :   0.0000975  MAXIMUM :   0.0000150  CONVERGED :NO 

 NUMBER OF CONSTRAINED OPTIMIZATION CYCLES: 1
 
 TOTAL ENERGY = -79.701993209829
 
 
 CURRENT SPLINE LENGTH: 0.003 AMU^1/2*ANGSTROM
 IRC COORDINATE: 1.918 AMU^1/2*ANGSTROM

  ANGLE =       0.00  COS_ANGLE =       1.00


 IRC COORDINATES OF STEP 49 IN ANGSTROM

  NO.  ATOM        X              Y              Z        Z-ATOM   MASS   TYPE

    1  C         0.025943       0.157888       0.020187       6    12.011  QM
    2  C        -0.001586      -0.009555       1.559285       6    12.011  QM
    3  H         0.836551      -0.430193      -0.442963       1     1.008  QM
    4  H        -0.917998      -0.172029      -0.446259       1     1.008  QM
    5  H        -0.972436      -0.396058       1.913548       1     1.008  QM
    6  H         0.772408      -0.713254       1.910259       1     1.008  QM
    7  H         0.181195       1.209269      -0.276338       1     1.008  QM
    8  H         0.173313       0.947277       2.080160       1     1.008  QM


 RMSQ FORCE :   0.0000526  MAXIMUM :   0.0000100  CONVERGED :NO 
 MAX FORCE  :   0.0001058  MAXIMUM :   0.0000150  CONVERGED :NO 

 NUMBER OF CONSTRAINED OPTIMIZATION CYCLES: 1
 
 TOTAL ENERGY = -79.701994750309
 
 
 CURRENT SPLINE LENGTH: 0.003 AMU^1/2*ANGSTROM
 IRC COORDINATE: 1.922 AMU^1/2*ANGSTROM

  ANGLE =       0.00  COS_ANGLE =       1.00


 IRC COORDINATES OF STEP 50 IN ANGSTROM

  NO.  ATOM        X              Y              Z        Z-ATOM   MASS   TYPE

    1  C         0.025943       0.157887       0.020189       6    12.011  QM
    2  C        -0.001586      -0.009554       1.559283       6    12.011  QM
    3  H         0.837384      -0.429145      -0.442832       1     1.008  QM
    4  H        -0.917503      -0.173270      -0.446380       1     1.008  QM
    5  H        -0.972892      -0.394797       1.913673       1     1.008  QM
    6  H         0.771537      -0.714272       1.910133       1     1.008  QM
    7  H         0.179861       1.209465      -0.276336       1     1.008  QM
    8  H         0.174633       0.947039       2.080150       1     1.008  QM


 RMSQ FORCE :   0.0000567  MAXIMUM :   0.0000100  CONVERGED :NO 
 MAX FORCE  :   0.0001140  MAXIMUM :   0.0000150  CONVERGED :NO 

 NUMBER OF CONSTRAINED OPTIMIZATION CYCLES: 1
 
 TOTAL ENERGY = -79.701996415603
 
 
 CURRENT SPLINE LENGTH: 0.003 AMU^1/2*ANGSTROM
 IRC COORDINATE: 1.925 AMU^1/2*ANGSTROM

  ANGLE =       0.00  COS_ANGLE =       1.00


 IRC COORDINATES OF STEP 51 IN ANGSTROM

  NO.  ATOM        X              Y              Z        Z-ATOM   MASS   TYPE

    1  C         0.025942       0.157887       0.020191       6    12.011  QM
    2  C        -0.001587      -0.009554       1.559281       6    12.011  QM
    3  H         0.838215      -0.428099      -0.442696       1     1.008  QM
    4  H        -0.917005      -0.174514      -0.446504       1     1.008  QM
    5  H        -0.973344      -0.393539       1.913798       1     1.008  QM
    6  H         0.770668      -0.715290       1.910001       1     1.008  QM
    7  H         0.178530       1.209659      -0.276338       1     1.008  QM
    8  H         0.175958       0.946799       2.080142       1     1.008  QM


 RMSQ FORCE :   0.0000608  MAXIMUM :   0.0000100  CONVERGED :NO 
 MAX FORCE  :   0.0001216  MAXIMUM :   0.0000150  CONVERGED :NO 

 NUMBER OF CONSTRAINED OPTIMIZATION CYCLES: 1
 
 TOTAL ENERGY = -79.701998205316
 
 
 CURRENT SPLINE LENGTH: 0.003 AMU^1/2*ANGSTROM
 IRC COORDINATE: 1.928 AMU^1/2*ANGSTROM

  ANGLE =       0.01  COS_ANGLE =       1.00


 IRC COORDINATES OF STEP 52 IN ANGSTROM

  NO.  ATOM        X              Y              Z        Z-ATOM   MASS   TYPE

    1  C         0.025941       0.157886       0.020193       6    12.011  QM
    2  C        -0.001585      -0.009554       1.559279       6    12.011  QM
    3  H         0.839046      -0.427047      -0.442563       1     1.008  QM
    4  H        -0.916506      -0.175756      -0.446625       1     1.008  QM
    5  H        -0.973797      -0.392274       1.913918       1     1.008  QM
    6  H         0.769795      -0.716305       1.909877       1     1.008  QM
    7  H         0.177201       1.209851      -0.276331       1     1.008  QM
    8  H         0.177278       0.946559       2.080127       1     1.008  QM


 RMSQ FORCE :   0.0000648  MAXIMUM :   0.0000100  CONVERGED :NO 
 MAX FORCE  :   0.0001300  MAXIMUM :   0.0000150  CONVERGED :NO 

 NUMBER OF CONSTRAINED OPTIMIZATION CYCLES: 1
 
 TOTAL ENERGY = -79.702000119305
 
 
 CURRENT SPLINE LENGTH: 0.003 AMU^1/2*ANGSTROM
 IRC COORDINATE: 1.931 AMU^1/2*ANGSTROM

  ANGLE =       0.01  COS_ANGLE =       1.00


 IRC COORDINATES OF STEP 53 IN ANGSTROM

  NO.  ATOM        X              Y              Z        Z-ATOM   MASS   TYPE

    1  C         0.025942       0.157886       0.020197       6    12.011  QM
    2  C        -0.001585      -0.009554       1.559274       6    12.011  QM
    3  H         0.839871      -0.425997      -0.442433       1     1.008  QM
    4  H        -0.916008      -0.176998      -0.446738       1     1.008  QM
    5  H        -0.974249      -0.391008       1.914036       1     1.008  QM
    6  H         0.768920      -0.717319       1.909754       1     1.008  QM
    7  H         0.175865       1.210040      -0.276332       1     1.008  QM
    8  H         0.178595       0.946316       2.080115       1     1.008  QM


 RMSQ FORCE :   0.0000689  MAXIMUM :   0.0000100  CONVERGED :NO 
 MAX FORCE  :   0.0001384  MAXIMUM :   0.0000150  CONVERGED :NO 

 NUMBER OF CONSTRAINED OPTIMIZATION CYCLES: 1
 
 TOTAL ENERGY = -79.702002157013
 
 
 CURRENT SPLINE LENGTH: 0.003 AMU^1/2*ANGSTROM
 IRC COORDINATE: 1.935 AMU^1/2*ANGSTROM

  ANGLE =       0.01  COS_ANGLE =       1.00


 IRC COORDINATES OF STEP 54 IN ANGSTROM

  NO.  ATOM        X              Y              Z        Z-ATOM   MASS   TYPE

    1  C         0.025943       0.157887       0.020201       6    12.011  QM
    2  C        -0.001586      -0.009554       1.559271       6    12.011  QM
    3  H         0.840697      -0.424949      -0.442298       1     1.008  QM
    4  H        -0.915504      -0.178243      -0.446857       1     1.008  QM
    5  H        -0.974698      -0.389747       1.914163       1     1.008  QM
    6  H         0.768047      -0.718335       1.909618       1     1.008  QM
    7  H         0.174533       1.210228      -0.276329       1     1.008  QM
    8  H         0.179917       0.946072       2.080099       1     1.008  QM


 RMSQ FORCE :   0.0000729  MAXIMUM :   0.0000100  CONVERGED :NO 
 MAX FORCE  :   0.0001466  MAXIMUM :   0.0000150  CONVERGED :NO 

 NUMBER OF CONSTRAINED OPTIMIZATION CYCLES: 1
 
 TOTAL ENERGY = -79.702004318846
 
 
 CURRENT SPLINE LENGTH: 0.003 AMU^1/2*ANGSTROM
 IRC COORDINATE: 1.938 AMU^1/2*ANGSTROM

  ANGLE =       0.00  COS_ANGLE =       1.00


 IRC COORDINATES OF STEP 55 IN ANGSTROM

  NO.  ATOM        X              Y              Z        Z-ATOM   MASS   TYPE

    1  C         0.025943       0.157887       0.020206       6    12.011  QM
    2  C        -0.001586      -0.009554       1.559267       6    12.011  QM
    3  H         0.841523      -0.423898      -0.442161       1     1.008  QM
    4  H        -0.914999      -0.179486      -0.446977       1     1.008  QM
    5  H        -0.975144      -0.388483       1.914287       1     1.008  QM
    6  H         0.767172      -0.719349       1.909487       1     1.008  QM
    7  H         0.173202       1.210415      -0.276329       1     1.008  QM
    8  H         0.181237       0.945828       2.080084       1     1.008  QM


 RMSQ FORCE :   0.0000770  MAXIMUM :   0.0000100  CONVERGED :NO 
 MAX FORCE  :   0.0001548  MAXIMUM :   0.0000150  CONVERGED :NO 

 NUMBER OF CONSTRAINED OPTIMIZATION CYCLES: 1
 
 TOTAL ENERGY = -79.702006604750
 
 
 CURRENT SPLINE LENGTH: 0.003 AMU^1/2*ANGSTROM
 IRC COORDINATE: 1.941 AMU^1/2*ANGSTROM

  ANGLE =       0.00  COS_ANGLE =       1.00


 IRC COORDINATES OF STEP 56 IN ANGSTROM

  NO.  ATOM        X              Y              Z        Z-ATOM   MASS   TYPE

    1  C         0.025942       0.157887       0.020210       6    12.011  QM
    2  C        -0.001585      -0.009554       1.559262       6    12.011  QM
    3  H         0.842347      -0.422847      -0.442022       1     1.008  QM
    4  H        -0.914492      -0.180730      -0.447094       1     1.008  QM
    5  H        -0.975589      -0.387221       1.914407       1     1.008  QM
    6  H         0.766294      -0.720362       1.909356       1     1.008  QM
    7  H         0.171871       1.210599      -0.276330       1     1.008  QM
    8  H         0.182558       0.945578       2.080072       1     1.008  QM


 RMSQ FORCE :   0.0000810  MAXIMUM :   0.0000100  CONVERGED :NO 
 MAX FORCE  :   0.0001628  MAXIMUM :   0.0000150  CONVERGED :NO 

 NUMBER OF CONSTRAINED OPTIMIZATION CYCLES: 1
 
 TOTAL ENERGY = -79.702009014764
 
 
 CURRENT SPLINE LENGTH: 0.003 AMU^1/2*ANGSTROM
 IRC COORDINATE: 1.945 AMU^1/2*ANGSTROM

  ANGLE =       0.00  COS_ANGLE =       1.00


 IRC COORDINATES OF STEP 57 IN ANGSTROM

  NO.  ATOM        X              Y              Z        Z-ATOM   MASS   TYPE

    1  C         0.025942       0.157887       0.020215       6    12.011  QM
    2  C        -0.001585      -0.009553       1.559257       6    12.011  QM
    3  H         0.843172      -0.421794      -0.441881       1     1.008  QM
    4  H        -0.913986      -0.181972      -0.447211       1     1.008  QM
    5  H        -0.976032      -0.385961       1.914526       1     1.008  QM
    6  H         0.765415      -0.721375       1.909224       1     1.008  QM
    7  H         0.170542       1.210782      -0.276327       1     1.008  QM
    8  H         0.183880       0.945327       2.080061       1     1.008  QM


 RMSQ FORCE :   0.0000850  MAXIMUM :   0.0000100  CONVERGED :NO 
 MAX FORCE  :   0.0001705  MAXIMUM :   0.0000150  CONVERGED :NO 

 NUMBER OF CONSTRAINED OPTIMIZATION CYCLES: 1
 
 TOTAL ENERGY = -79.702011548121
 
 
 CURRENT SPLINE LENGTH: 0.003 AMU^1/2*ANGSTROM
 IRC COORDINATE: 1.948 AMU^1/2*ANGSTROM

  ANGLE =       0.00  COS_ANGLE =       1.00


 IRC COORDINATES OF STEP 58 IN ANGSTROM

  NO.  ATOM        X              Y              Z        Z-ATOM   MASS   TYPE

    1  C         0.025943       0.157887       0.020219       6    12.011  QM
    2  C        -0.001586      -0.009552       1.559253       6    12.011  QM
    3  H         0.843992      -0.420738      -0.441749       1     1.008  QM
    4  H        -0.913479      -0.183208      -0.447324       1     1.008  QM
    5  H        -0.976474      -0.384695       1.914647       1     1.008  QM
    6  H         0.764533      -0.722385       1.909095       1     1.008  QM
    7  H         0.169204       1.210965      -0.276327       1     1.008  QM
    8  H         0.185197       0.945078       2.080044       1     1.008  QM


 RMSQ FORCE :   0.0000891  MAXIMUM :   0.0000100  CONVERGED :NO 
 MAX FORCE  :   0.0001787  MAXIMUM :   0.0000150  CONVERGED :NO 

 NUMBER OF CONSTRAINED OPTIMIZATION CYCLES: 1
 
 TOTAL ENERGY = -79.702014204578
 
 
 CURRENT SPLINE LENGTH: 0.003 AMU^1/2*ANGSTROM
 IRC COORDINATE: 1.951 AMU^1/2*ANGSTROM

  ANGLE =       0.00  COS_ANGLE =       1.00


 IRC COORDINATES OF STEP 59 IN ANGSTROM

  NO.  ATOM        X              Y              Z        Z-ATOM   MASS   TYPE

    1  C         0.025943       0.157886       0.020224       6    12.011  QM
    2  C        -0.001584      -0.009553       1.559247       6    12.011  QM
    3  H         0.844815      -0.419681      -0.441611       1     1.008  QM
    4  H        -0.912970      -0.184445      -0.447439       1     1.008  QM
    5  H        -0.976916      -0.383425       1.914763       1     1.008  QM
    6  H         0.763652      -0.723394       1.908967       1     1.008  QM
    7  H         0.167870       1.211145      -0.276318       1     1.008  QM
    8  H         0.186513       0.944825       2.080028       1     1.008  QM


 RMSQ FORCE :   0.0000931  MAXIMUM :   0.0000100  CONVERGED :NO 
 MAX FORCE  :   0.0001870  MAXIMUM :   0.0000150  CONVERGED :NO 

 NUMBER OF CONSTRAINED OPTIMIZATION CYCLES: 1
 
 TOTAL ENERGY = -79.702016984462
 
 
 CURRENT SPLINE LENGTH: 0.003 AMU^1/2*ANGSTROM
 IRC COORDINATE: 1.955 AMU^1/2*ANGSTROM

  ANGLE =       0.00  COS_ANGLE =       1.00


 IRC COORDINATES OF STEP 60 IN ANGSTROM

  NO.  ATOM        X              Y              Z        Z-ATOM   MASS   TYPE

    1  C         0.025943       0.157885       0.020229       6    12.011  QM
    2  C        -0.001585      -0.009552       1.559242       6    12.011  QM
    3  H         0.845634      -0.418626      -0.441472       1     1.008  QM
    4  H        -0.912459      -0.185687      -0.447551       1     1.008  QM
    5  H        -0.977356      -0.382159       1.914884       1     1.008  QM
    6  H         0.762768      -0.724401       1.908836       1     1.008  QM
    7  H         0.166539       1.211324      -0.276314       1     1.008  QM
    8  H         0.187832       0.944571       2.080014       1     1.008  QM


 RMSQ FORCE :   0.0000971  MAXIMUM :   0.0000100  CONVERGED :NO 
 MAX FORCE  :   0.0001950  MAXIMUM :   0.0000150  CONVERGED :NO 

 NUMBER OF CONSTRAINED OPTIMIZATION CYCLES: 1
 
 TOTAL ENERGY = -79.702019888049
 
 
 CURRENT SPLINE LENGTH: 0.003 AMU^1/2*ANGSTROM
 IRC COORDINATE: 1.958 AMU^1/2*ANGSTROM

  ANGLE =       0.00  COS_ANGLE =       1.00


 IRC COORDINATES OF STEP 61 IN ANGSTROM

  NO.  ATOM        X              Y              Z        Z-ATOM   MASS   TYPE

    1  C         0.025942       0.157885       0.020234       6    12.011  QM
    2  C        -0.001584      -0.009552       1.559236       6    12.011  QM
    3  H         0.846453      -0.417570      -0.441329       1     1.008  QM
    4  H        -0.911946      -0.186927      -0.447663       1     1.008  QM
    5  H        -0.977793      -0.380893       1.915003       1     1.008  QM
    6  H         0.761886      -0.725408       1.908703       1     1.008  QM
    7  H         0.165207       1.211502      -0.276307       1     1.008  QM
    8  H         0.189152       0.944315       2.079995       1     1.008  QM


 RMSQ FORCE :   0.0001011  MAXIMUM :   0.0000100  CONVERGED :NO 
 MAX FORCE  :   0.0002029  MAXIMUM :   0.0000150  CONVERGED :NO 

 NUMBER OF CONSTRAINED OPTIMIZATION CYCLES: 1
 
 TOTAL ENERGY = -79.702022913646
 
 
 CURRENT SPLINE LENGTH: 0.003 AMU^1/2*ANGSTROM
 IRC COORDINATE: 1.961 AMU^1/2*ANGSTROM

  ANGLE =       0.00  COS_ANGLE =       1.00


 IRC COORDINATES OF STEP 62 IN ANGSTROM

  NO.  ATOM        X              Y              Z        Z-ATOM   MASS   TYPE

    1  C         0.025942       0.157885       0.020239       6    12.011  QM
    2  C        -0.001584      -0.009551       1.559231       6    12.011  QM
    3  H         0.847269      -0.416513      -0.441186       1     1.008  QM
    4  H        -0.911431      -0.188165      -0.447779       1     1.008  QM
    5  H        -0.978229      -0.379627       1.915120       1     1.008  QM
    6  H         0.761002      -0.726414       1.908568       1     1.008  QM
    7  H         0.163873       1.211677      -0.276307       1     1.008  QM
    8  H         0.190471       0.944055       2.079984       1     1.008  QM


 RMSQ FORCE :   0.0001051  MAXIMUM :   0.0000100  CONVERGED :NO 
 MAX FORCE  :   0.0002108  MAXIMUM :   0.0000150  CONVERGED :NO 

 NUMBER OF CONSTRAINED OPTIMIZATION CYCLES: 1
 
 TOTAL ENERGY = -79.702026062661
 
 
 CURRENT SPLINE LENGTH: 0.003 AMU^1/2*ANGSTROM
 IRC COORDINATE: 1.965 AMU^1/2*ANGSTROM

  ANGLE =       0.00  COS_ANGLE =       1.00


 IRC COORDINATES OF STEP 63 IN ANGSTROM

  NO.  ATOM        X              Y              Z        Z-ATOM   MASS   TYPE

    1  C         0.025942       0.157885       0.020244       6    12.011  QM
    2  C        -0.001584      -0.009550       1.559226       6    12.011  QM
    3  H         0.848085      -0.415456      -0.441046       1     1.008  QM
    4  H        -0.910912      -0.189402      -0.447899       1     1.008  QM
    5  H        -0.978662      -0.378359       1.915245       1     1.008  QM
    6  H         0.760116      -0.727418       1.908438       1     1.008  QM
    7  H         0.162539       1.211852      -0.276300       1     1.008  QM
    8  H         0.191790       0.943795       2.079966       1     1.008  QM


 RMSQ FORCE :   0.0001091  MAXIMUM :   0.0000100  CONVERGED :NO 
 MAX FORCE  :   0.0002188  MAXIMUM :   0.0000150  CONVERGED :NO 

 NUMBER OF CONSTRAINED OPTIMIZATION CYCLES: 1
 
 TOTAL ENERGY = -79.702029334226
 
 
 CURRENT SPLINE LENGTH: 0.003 AMU^1/2*ANGSTROM
 IRC COORDINATE: 1.968 AMU^1/2*ANGSTROM

  ANGLE =       0.00  COS_ANGLE =       1.00


 IRC COORDINATES OF STEP 64 IN ANGSTROM

  NO.  ATOM        X              Y              Z        Z-ATOM   MASS   TYPE

    1  C         0.025943       0.157886       0.020249       6    12.011  QM
    2  C        -0.001583      -0.009549       1.559221       6    12.011  QM
    3  H         0.848899      -0.414399      -0.440905       1     1.008  QM
    4  H        -0.910395      -0.190641      -0.448009       1     1.008  QM
    5  H        -0.979096      -0.377094       1.915358       1     1.008  QM
    6  H         0.759229      -0.728423       1.908298       1     1.008  QM
    7  H         0.161203       1.212022      -0.276303       1     1.008  QM
    8  H         0.193107       0.943531       2.079956       1     1.008  QM


 RMSQ FORCE :   0.0001131  MAXIMUM :   0.0000100  CONVERGED :NO 
 MAX FORCE  :   0.0002268  MAXIMUM :   0.0000150  CONVERGED :NO 

 NUMBER OF CONSTRAINED OPTIMIZATION CYCLES: 1
 
 TOTAL ENERGY = -79.702032728049
 
 
 CURRENT SPLINE LENGTH: 0.003 AMU^1/2*ANGSTROM
 IRC COORDINATE: 1.971 AMU^1/2*ANGSTROM

  ANGLE =       0.00  COS_ANGLE =       1.00


 IRC COORDINATES OF STEP 65 IN ANGSTROM

  NO.  ATOM        X              Y              Z        Z-ATOM   MASS   TYPE

    1  C         0.025942       0.157885       0.020255       6    12.011  QM
    2  C        -0.001583      -0.009548       1.559215       6    12.011  QM
    3  H         0.849709      -0.413338      -0.440766       1     1.008  QM
    4  H        -0.909873      -0.191878      -0.448125       1     1.008  QM
    5  H        -0.979528      -0.375826       1.915474       1     1.008  QM
    6  H         0.758339      -0.729425       1.908164       1     1.008  QM
    7  H         0.159869       1.212191      -0.276298       1     1.008  QM
    8  H         0.194423       0.943267       2.079942       1     1.008  QM


 RMSQ FORCE :   0.0001171  MAXIMUM :   0.0000100  CONVERGED :NO 
 MAX FORCE  :   0.0002349  MAXIMUM :   0.0000150  CONVERGED :NO 

 NUMBER OF CONSTRAINED OPTIMIZATION CYCLES: 1
 
 TOTAL ENERGY = -79.702036243930
 
 
 CURRENT SPLINE LENGTH: 0.003 AMU^1/2*ANGSTROM
 IRC COORDINATE: 1.974 AMU^1/2*ANGSTROM

  ANGLE =       0.00  COS_ANGLE =       1.00


 IRC COORDINATES OF STEP 66 IN ANGSTROM

  NO.  ATOM        X              Y              Z        Z-ATOM   MASS   TYPE

    1  C         0.025942       0.157885       0.020262       6    12.011  QM
    2  C        -0.001582      -0.009548       1.559209       6    12.011  QM
    3  H         0.850521      -0.412276      -0.440624       1     1.008  QM
    4  H        -0.909352      -0.193112      -0.448240       1     1.008  QM
    5  H        -0.979959      -0.374553       1.915591       1     1.008  QM
    6  H         0.757450      -0.730423       1.908033       1     1.008  QM
    7  H         0.158534       1.212361      -0.276288       1     1.008  QM
    8  H         0.195740       0.943005       2.079917       1     1.008  QM


 RMSQ FORCE :   0.0001210  MAXIMUM :   0.0000100  CONVERGED :NO 
 MAX FORCE  :   0.0002430  MAXIMUM :   0.0000150  CONVERGED :NO 

 NUMBER OF CONSTRAINED OPTIMIZATION CYCLES: 1
 
 TOTAL ENERGY = -79.702039882082
 
 
 CURRENT SPLINE LENGTH: 0.003 AMU^1/2*ANGSTROM
 IRC COORDINATE: 1.978 AMU^1/2*ANGSTROM

  ANGLE =       0.00  COS_ANGLE =       1.00


 IRC COORDINATES OF STEP 67 IN ANGSTROM

  NO.  ATOM        X              Y              Z        Z-ATOM   MASS   TYPE

    1  C         0.025942       0.157885       0.020268       6    12.011  QM
    2  C        -0.001581      -0.009548       1.559203       6    12.011  QM
    3  H         0.851329      -0.411211      -0.440488       1     1.008  QM
    4  H        -0.908830      -0.194347      -0.448349       1     1.008  QM
    5  H        -0.980390      -0.373279       1.915703       1     1.008  QM
    6  H         0.756558      -0.731421       1.907907       1     1.008  QM
    7  H         0.157198       1.212528      -0.276282       1     1.008  QM
    8  H         0.197053       0.942739       2.079897       1     1.008  QM


 RMSQ FORCE :   0.0001250  MAXIMUM :   0.0000100  CONVERGED :NO 
 MAX FORCE  :   0.0002511  MAXIMUM :   0.0000150  CONVERGED :NO 

 NUMBER OF CONSTRAINED OPTIMIZATION CYCLES: 1
 
 TOTAL ENERGY = -79.702043641387
 
 
 CURRENT SPLINE LENGTH: 0.003 AMU^1/2*ANGSTROM
 IRC COORDINATE: 1.981 AMU^1/2*ANGSTROM

  ANGLE =       0.00  COS_ANGLE =       1.00


 IRC COORDINATES OF STEP 68 IN ANGSTROM

  NO.  ATOM        X              Y              Z        Z-ATOM   MASS   TYPE

    1  C         0.025941       0.157884       0.020274       6    12.011  QM
    2  C        -0.001580      -0.009548       1.559196       6    12.011  QM
    3  H         0.852139      -0.410144      -0.440344       1     1.008  QM
    4  H        -0.908306      -0.195581      -0.448460       1     1.008  QM
    5  H        -0.980817      -0.372006       1.915820       1     1.008  QM
    6  H         0.755666      -0.732418       1.907774       1     1.008  QM
    7  H         0.155865       1.212691      -0.276280       1     1.008  QM
    8  H         0.198368       0.942471       2.079875       1     1.008  QM


 RMSQ FORCE :   0.0001290  MAXIMUM :   0.0000100  CONVERGED :NO 
 MAX FORCE  :   0.0002592  MAXIMUM :   0.0000150  CONVERGED :NO 

 NUMBER OF CONSTRAINED OPTIMIZATION CYCLES: 1
 
 TOTAL ENERGY = -79.702047521824
 
 
 CURRENT SPLINE LENGTH: 0.003 AMU^1/2*ANGSTROM
 IRC COORDINATE: 1.984 AMU^1/2*ANGSTROM

  ANGLE =       0.00  COS_ANGLE =       1.00


 IRC COORDINATES OF STEP 69 IN ANGSTROM

  NO.  ATOM        X              Y              Z        Z-ATOM   MASS   TYPE

    1  C         0.025941       0.157884       0.020282       6    12.011  QM
    2  C        -0.001580      -0.009548       1.559189       6    12.011  QM
    3  H         0.852947      -0.409079      -0.440199       1     1.008  QM
    4  H        -0.907779      -0.196813      -0.448577       1     1.008  QM
    5  H        -0.981244      -0.370732       1.915935       1     1.008  QM
    6  H         0.754774      -0.733413       1.907642       1     1.008  QM
    7  H         0.154531       1.212854      -0.276275       1     1.008  QM
    8  H         0.199684       0.942201       2.079856       1     1.008  QM


 RMSQ FORCE :   0.0001329  MAXIMUM :   0.0000100  CONVERGED :NO 
 MAX FORCE  :   0.0002671  MAXIMUM :   0.0000150  CONVERGED :NO 

 NUMBER OF CONSTRAINED OPTIMIZATION CYCLES: 1
 
 TOTAL ENERGY = -79.702051523771
 
 
 CURRENT SPLINE LENGTH: 0.003 AMU^1/2*ANGSTROM
 IRC COORDINATE: 1.988 AMU^1/2*ANGSTROM

  ANGLE =       0.03  COS_ANGLE =       1.00


 IRC COORDINATES OF STEP 70 IN ANGSTROM

  NO.  ATOM        X              Y              Z        Z-ATOM   MASS   TYPE

    1  C         0.025940       0.157879       0.020280       6    12.011  QM
    2  C        -0.001583      -0.009545       1.559188       6    12.011  QM
    3  H         0.853774      -0.408019      -0.440056       1     1.008  QM
    4  H        -0.907256      -0.198044      -0.448690       1     1.008  QM
    5  H        -0.981673      -0.369472       1.916058       1     1.008  QM
    6  H         0.753896      -0.734406       1.907482       1     1.008  QM
    7  H         0.153202       1.213029      -0.276253       1     1.008  QM
    8  H         0.201021       0.941939       2.079864       1     1.008  QM


 RMSQ FORCE :   0.0001368  MAXIMUM :   0.0000100  CONVERGED :NO 
 MAX FORCE  :   0.0002707  MAXIMUM :   0.0000150  CONVERGED :NO 

 NUMBER OF CONSTRAINED OPTIMIZATION CYCLES: 3
 
 TOTAL ENERGY = -79.702055648435
 
 
 CURRENT SPLINE LENGTH: 0.003 AMU^1/2*ANGSTROM
 IRC COORDINATE: 1.991 AMU^1/2*ANGSTROM

  ANGLE =       0.01  COS_ANGLE =       1.00


 IRC COORDINATES OF STEP 71 IN ANGSTROM

  NO.  ATOM        X              Y              Z        Z-ATOM   MASS   TYPE

    1  C         0.025939       0.157876       0.020285       6    12.011  QM
    2  C        -0.001584      -0.009542       1.559182       6    12.011  QM
    3  H         0.854588      -0.406949      -0.439912       1     1.008  QM
    4  H        -0.906728      -0.199274      -0.448801       1     1.008  QM
    5  H        -0.982094      -0.368204       1.916177       1     1.008  QM
    6  H         0.753005      -0.735400       1.907337       1     1.008  QM
    7  H         0.151871       1.213193      -0.276235       1     1.008  QM
    8  H         0.202344       0.941666       2.079859       1     1.008  QM


 RMSQ FORCE :   0.0001407  MAXIMUM :   0.0000100  CONVERGED :NO 
 MAX FORCE  :   0.0002793  MAXIMUM :   0.0000150  CONVERGED :NO 

 NUMBER OF CONSTRAINED OPTIMIZATION CYCLES: 1
 
 TOTAL ENERGY = -79.702059892941
 
 
 CURRENT SPLINE LENGTH: 0.003 AMU^1/2*ANGSTROM
 IRC COORDINATE: 1.994 AMU^1/2*ANGSTROM

  ANGLE =       0.01  COS_ANGLE =       1.00


 IRC COORDINATES OF STEP 72 IN ANGSTROM

  NO.  ATOM        X              Y              Z        Z-ATOM   MASS   TYPE

    1  C         0.025939       0.157873       0.020288       6    12.011  QM
    2  C        -0.001587      -0.009539       1.559177       6    12.011  QM
    3  H         0.855403      -0.405881      -0.439765       1     1.008  QM
    4  H        -0.906200      -0.200502      -0.448912       1     1.008  QM
    5  H        -0.982513      -0.366938       1.916301       1     1.008  QM
    6  H         0.752117      -0.736392       1.907186       1     1.008  QM
    7  H         0.150540       1.213357      -0.276216       1     1.008  QM
    8  H         0.203672       0.941393       2.079857       1     1.008  QM


 RMSQ FORCE :   0.0001446  MAXIMUM :   0.0000100  CONVERGED :NO 
 MAX FORCE  :   0.0002877  MAXIMUM :   0.0000150  CONVERGED :NO 

 NUMBER OF CONSTRAINED OPTIMIZATION CYCLES: 1
 
 TOTAL ENERGY = -79.702064256788
 
 
 CURRENT SPLINE LENGTH: 0.003 AMU^1/2*ANGSTROM
 IRC COORDINATE: 1.998 AMU^1/2*ANGSTROM

  ANGLE =       0.04  COS_ANGLE =       1.00


 IRC COORDINATES OF STEP 73 IN ANGSTROM

  NO.  ATOM        X              Y              Z        Z-ATOM   MASS   TYPE

    1  C         0.025940       0.157874       0.020289       6    12.011  QM
    2  C        -0.001586      -0.009539       1.559180       6    12.011  QM
    3  H         0.856201      -0.404817      -0.439620       1     1.008  QM
    4  H        -0.905673      -0.201738      -0.449031       1     1.008  QM
    5  H        -0.982928      -0.365663       1.916410       1     1.008  QM
    6  H         0.751215      -0.737379       1.907035       1     1.008  QM
    7  H         0.149200       1.213506      -0.276214       1     1.008  QM
    8  H         0.204983       0.941099       2.079812       1     1.008  QM


 RMSQ FORCE :   0.0001485  MAXIMUM :   0.0000100  CONVERGED :NO 
 MAX FORCE  :   0.0002942  MAXIMUM :   0.0000150  CONVERGED :NO 

 NUMBER OF CONSTRAINED OPTIMIZATION CYCLES: 2
 
 TOTAL ENERGY = -79.702068740114
 
 
 CURRENT SPLINE LENGTH: 0.003 AMU^1/2*ANGSTROM
 IRC COORDINATE: 2.001 AMU^1/2*ANGSTROM

  ANGLE =       0.02  COS_ANGLE =       1.00


 IRC COORDINATES OF STEP 74 IN ANGSTROM

  NO.  ATOM        X              Y              Z        Z-ATOM   MASS   TYPE

    1  C         0.025940       0.157871       0.020296       6    12.011  QM
    2  C        -0.001588      -0.009536       1.559171       6    12.011  QM
    3  H         0.857010      -0.403745      -0.439471       1     1.008  QM
    4  H        -0.905139      -0.202963      -0.449142       1     1.008  QM
    5  H        -0.983345      -0.364398       1.916537       1     1.008  QM
    6  H         0.750325      -0.738373       1.906888       1     1.008  QM
    7  H         0.147869       1.213667      -0.276195       1     1.008  QM
    8  H         0.206309       0.940829       2.079808       1     1.008  QM


 RMSQ FORCE :   0.0001524  MAXIMUM :   0.0000100  CONVERGED :NO 
 MAX FORCE  :   0.0003026  MAXIMUM :   0.0000150  CONVERGED :NO 

 NUMBER OF CONSTRAINED OPTIMIZATION CYCLES: 2
 
 TOTAL ENERGY = -79.702073343882
 
 
 CURRENT SPLINE LENGTH: 0.003 AMU^1/2*ANGSTROM
 IRC COORDINATE: 2.004 AMU^1/2*ANGSTROM

  ANGLE =       0.00  COS_ANGLE =       1.00


 IRC COORDINATES OF STEP 75 IN ANGSTROM

  NO.  ATOM        X              Y              Z        Z-ATOM   MASS   TYPE

    1  C         0.025940       0.157871       0.020302       6    12.011  QM
    2  C        -0.001588      -0.009536       1.559165       6    12.011  QM
    3  H         0.857811      -0.402675      -0.439326       1     1.008  QM
    4  H        -0.904604      -0.204192      -0.449251       1     1.008  QM
    5  H        -0.983761      -0.363123       1.916653       1     1.008  QM
    6  H         0.749425      -0.739363       1.906752       1     1.008  QM
    7  H         0.146532       1.213822      -0.276190       1     1.008  QM
    8  H         0.207624       0.940550       2.079787       1     1.008  QM


 RMSQ FORCE :   0.0001563  MAXIMUM :   0.0000100  CONVERGED :NO 
 MAX FORCE  :   0.0003104  MAXIMUM :   0.0000150  CONVERGED :NO 

 NUMBER OF CONSTRAINED OPTIMIZATION CYCLES: 1
 
 TOTAL ENERGY = -79.702078067405
 
 
 CURRENT SPLINE LENGTH: 0.003 AMU^1/2*ANGSTROM
 IRC COORDINATE: 2.008 AMU^1/2*ANGSTROM

  ANGLE =       0.00  COS_ANGLE =       1.00


 IRC COORDINATES OF STEP 76 IN ANGSTROM

  NO.  ATOM        X              Y              Z        Z-ATOM   MASS   TYPE

    1  C         0.025940       0.157870       0.020308       6    12.011  QM
    2  C        -0.001588      -0.009535       1.559158       6    12.011  QM
    3  H         0.858609      -0.401604      -0.439181       1     1.008  QM
    4  H        -0.904068      -0.205422      -0.449359       1     1.008  QM
    5  H        -0.984175      -0.361848       1.916769       1     1.008  QM
    6  H         0.748523      -0.740352       1.906618       1     1.008  QM
    7  H         0.145196       1.213974      -0.276186       1     1.008  QM
    8  H         0.208937       0.940271       2.079764       1     1.008  QM


 RMSQ FORCE :   0.0001601  MAXIMUM :   0.0000100  CONVERGED :NO 
 MAX FORCE  :   0.0003180  MAXIMUM :   0.0000150  CONVERGED :NO 

 NUMBER OF CONSTRAINED OPTIMIZATION CYCLES: 1
 
 TOTAL ENERGY = -79.702082909053
 
 
 CURRENT SPLINE LENGTH: 0.003 AMU^1/2*ANGSTROM
 IRC COORDINATE: 2.011 AMU^1/2*ANGSTROM

  ANGLE =       0.00  COS_ANGLE =       1.00


 IRC COORDINATES OF STEP 77 IN ANGSTROM

  NO.  ATOM        X              Y              Z        Z-ATOM   MASS   TYPE

    1  C         0.025940       0.157870       0.020315       6    12.011  QM
    2  C        -0.001587      -0.009535       1.559152       6    12.011  QM
    3  H         0.859407      -0.400533      -0.439035       1     1.008  QM
    4  H        -0.903531      -0.206651      -0.449467       1     1.008  QM
    5  H        -0.984588      -0.360573       1.916886       1     1.008  QM
    6  H         0.747622      -0.741340       1.906480       1     1.008  QM
    7  H         0.143859       1.214125      -0.276179       1     1.008  QM
    8  H         0.210252       0.939989       2.079742       1     1.008  QM


 RMSQ FORCE :   0.0001640  MAXIMUM :   0.0000100  CONVERGED :NO 
 MAX FORCE  :   0.0003257  MAXIMUM :   0.0000150  CONVERGED :NO 

 NUMBER OF CONSTRAINED OPTIMIZATION CYCLES: 1
 
 TOTAL ENERGY = -79.702087869472
 
 
 CURRENT SPLINE LENGTH: 0.003 AMU^1/2*ANGSTROM
 IRC COORDINATE: 2.014 AMU^1/2*ANGSTROM

  ANGLE =       0.00  COS_ANGLE =       1.00


 IRC COORDINATES OF STEP 78 IN ANGSTROM

  NO.  ATOM        X              Y              Z        Z-ATOM   MASS   TYPE

    1  C         0.025940       0.157870       0.020321       6    12.011  QM
    2  C        -0.001587      -0.009535       1.559146       6    12.011  QM
    3  H         0.860203      -0.399461      -0.438889       1     1.008  QM
    4  H        -0.902993      -0.207880      -0.449575       1     1.008  QM
    5  H        -0.984999      -0.359297       1.917001       1     1.008  QM
    6  H         0.746719      -0.742327       1.906343       1     1.008  QM
    7  H         0.142522       1.214274      -0.276174       1     1.008  QM
    8  H         0.211565       0.939707       2.079717       1     1.008  QM


 RMSQ FORCE :   0.0001679  MAXIMUM :   0.0000100  CONVERGED :NO 
 MAX FORCE  :   0.0003334  MAXIMUM :   0.0000150  CONVERGED :NO 

 NUMBER OF CONSTRAINED OPTIMIZATION CYCLES: 1
 
 TOTAL ENERGY = -79.702092948616
 
 
 CURRENT SPLINE LENGTH: 0.003 AMU^1/2*ANGSTROM
 IRC COORDINATE: 2.017 AMU^1/2*ANGSTROM

  ANGLE =       0.00  COS_ANGLE =       1.00


 IRC COORDINATES OF STEP 79 IN ANGSTROM

  NO.  ATOM        X              Y              Z        Z-ATOM   MASS   TYPE

    1  C         0.025940       0.157870       0.020327       6    12.011  QM
    2  C        -0.001587      -0.009534       1.559140       6    12.011  QM
    3  H         0.860999      -0.398387      -0.438742       1     1.008  QM
    4  H        -0.902452      -0.209107      -0.449683       1     1.008  QM
    5  H        -0.985409      -0.358021       1.917115       1     1.008  QM
    6  H         0.745815      -0.743313       1.906205       1     1.008  QM
    7  H         0.141185       1.214422      -0.276167       1     1.008  QM
    8  H         0.212878       0.939423       2.079693       1     1.008  QM


 RMSQ FORCE :   0.0001717  MAXIMUM :   0.0000100  CONVERGED :NO 
 MAX FORCE  :   0.0003410  MAXIMUM :   0.0000150  CONVERGED :NO 

 NUMBER OF CONSTRAINED OPTIMIZATION CYCLES: 1
 
 TOTAL ENERGY = -79.702098145573
 
 
 CURRENT SPLINE LENGTH: 0.003 AMU^1/2*ANGSTROM
 IRC COORDINATE: 2.021 AMU^1/2*ANGSTROM

  ANGLE =       0.00  COS_ANGLE =       1.00


 IRC COORDINATES OF STEP 80 IN ANGSTROM

  NO.  ATOM        X              Y              Z        Z-ATOM   MASS   TYPE

    1  C         0.025940       0.157869       0.020334       6    12.011  QM
    2  C        -0.001587      -0.009534       1.559134       6    12.011  QM
    3  H         0.861793      -0.397313      -0.438595       1     1.008  QM
    4  H        -0.901911      -0.210335      -0.449791       1     1.008  QM
    5  H        -0.985818      -0.356744       1.917229       1     1.008  QM
    6  H         0.744910      -0.744298       1.906066       1     1.008  QM
    7  H         0.139848       1.214568      -0.276161       1     1.008  QM
    8  H         0.214190       0.939137       2.079667       1     1.008  QM


 RMSQ FORCE :   0.0001756  MAXIMUM :   0.0000100  CONVERGED :NO 
 MAX FORCE  :   0.0003486  MAXIMUM :   0.0000150  CONVERGED :NO 

 NUMBER OF CONSTRAINED OPTIMIZATION CYCLES: 1
 
 TOTAL ENERGY = -79.702103460080
 
 
 CURRENT SPLINE LENGTH: 0.003 AMU^1/2*ANGSTROM
 IRC COORDINATE: 2.024 AMU^1/2*ANGSTROM

  ANGLE =       0.00  COS_ANGLE =       1.00


 IRC COORDINATES OF STEP 81 IN ANGSTROM

  NO.  ATOM        X              Y              Z        Z-ATOM   MASS   TYPE

    1  C         0.025940       0.157869       0.020340       6    12.011  QM
    2  C        -0.001587      -0.009534       1.559129       6    12.011  QM
    3  H         0.862585      -0.396238      -0.438448       1     1.008  QM
    4  H        -0.901368      -0.211561      -0.449898       1     1.008  QM
    5  H        -0.986225      -0.355466       1.917341       1     1.008  QM
    6  H         0.744003      -0.745282       1.905926       1     1.008  QM
    7  H         0.138510       1.214712      -0.276154       1     1.008  QM
    8  H         0.215501       0.938849       2.079642       1     1.008  QM


 RMSQ FORCE :   0.0001794  MAXIMUM :   0.0000100  CONVERGED :NO 
 MAX FORCE  :   0.0003561  MAXIMUM :   0.0000150  CONVERGED :NO 

 NUMBER OF CONSTRAINED OPTIMIZATION CYCLES: 1
 
 TOTAL ENERGY = -79.702108892775
 
 
 CURRENT SPLINE LENGTH: 0.003 AMU^1/2*ANGSTROM
 IRC COORDINATE: 2.027 AMU^1/2*ANGSTROM

  ANGLE =       0.00  COS_ANGLE =       1.00


 IRC COORDINATES OF STEP 82 IN ANGSTROM

  NO.  ATOM        X              Y              Z        Z-ATOM   MASS   TYPE

    1  C         0.025940       0.157868       0.020346       6    12.011  QM
    2  C        -0.001587      -0.009533       1.559123       6    12.011  QM
    3  H         0.863377      -0.395163      -0.438300       1     1.008  QM
    4  H        -0.900823      -0.212787      -0.450006       1     1.008  QM
    5  H        -0.986631      -0.354188       1.917454       1     1.008  QM
    6  H         0.743096      -0.746264       1.905785       1     1.008  QM
    7  H         0.137173       1.214855      -0.276147       1     1.008  QM
    8  H         0.216814       0.938561       2.079615       1     1.008  QM


 RMSQ FORCE :   0.0001832  MAXIMUM :   0.0000100  CONVERGED :NO 
 MAX FORCE  :   0.0003637  MAXIMUM :   0.0000150  CONVERGED :NO 

 NUMBER OF CONSTRAINED OPTIMIZATION CYCLES: 1
 
 TOTAL ENERGY = -79.702114442303
 
 
 CURRENT SPLINE LENGTH: 0.003 AMU^1/2*ANGSTROM
 IRC COORDINATE: 2.031 AMU^1/2*ANGSTROM

  ANGLE =       0.00  COS_ANGLE =       1.00


 IRC COORDINATES OF STEP 83 IN ANGSTROM

  NO.  ATOM        X              Y              Z        Z-ATOM   MASS   TYPE

    1  C         0.025940       0.157868       0.020352       6    12.011  QM
    2  C        -0.001587      -0.009533       1.559117       6    12.011  QM
    3  H         0.864168      -0.394085      -0.438152       1     1.008  QM
    4  H        -0.900277      -0.214011      -0.450113       1     1.008  QM
    5  H        -0.987036      -0.352910       1.917566       1     1.008  QM
    6  H         0.742188      -0.747246       1.905644       1     1.008  QM
    7  H         0.135835       1.214997      -0.276139       1     1.008  QM
    8  H         0.218126       0.938270       2.079589       1     1.008  QM


 RMSQ FORCE :   0.0001871  MAXIMUM :   0.0000100  CONVERGED :NO 
 MAX FORCE  :   0.0003713  MAXIMUM :   0.0000150  CONVERGED :NO 

 NUMBER OF CONSTRAINED OPTIMIZATION CYCLES: 1
 
 TOTAL ENERGY = -79.702120109203
 
 
 CURRENT SPLINE LENGTH: 0.003 AMU^1/2*ANGSTROM
 IRC COORDINATE: 2.034 AMU^1/2*ANGSTROM

  ANGLE =       0.00  COS_ANGLE =       1.00


 IRC COORDINATES OF STEP 84 IN ANGSTROM

  NO.  ATOM        X              Y              Z        Z-ATOM   MASS   TYPE

    1  C         0.025940       0.157867       0.020359       6    12.011  QM
    2  C        -0.001587      -0.009532       1.559111       6    12.011  QM
    3  H         0.864957      -0.393007      -0.438003       1     1.008  QM
    4  H        -0.899730      -0.215236      -0.450218       1     1.008  QM
    5  H        -0.987438      -0.351632       1.917680       1     1.008  QM
    6  H         0.741278      -0.748226       1.905503       1     1.008  QM
    7  H         0.134498       1.215136      -0.276131       1     1.008  QM
    8  H         0.219438       0.937979       2.079563       1     1.008  QM


 RMSQ FORCE :   0.0001909  MAXIMUM :   0.0000100  CONVERGED :NO 
 MAX FORCE  :   0.0003788  MAXIMUM :   0.0000150  CONVERGED :NO 

 NUMBER OF CONSTRAINED OPTIMIZATION CYCLES: 1
 
 TOTAL ENERGY = -79.702125891462
 
 
 CURRENT SPLINE LENGTH: 0.003 AMU^1/2*ANGSTROM
 IRC COORDINATE: 2.037 AMU^1/2*ANGSTROM

  ANGLE =       0.00  COS_ANGLE =       1.00


 IRC COORDINATES OF STEP 85 IN ANGSTROM

  NO.  ATOM        X              Y              Z        Z-ATOM   MASS   TYPE

    1  C         0.025940       0.157866       0.020367       6    12.011  QM
    2  C        -0.001587      -0.009531       1.559104       6    12.011  QM
    3  H         0.865745      -0.391928      -0.437853       1     1.008  QM
    4  H        -0.899181      -0.216460      -0.450324       1     1.008  QM
    5  H        -0.987839      -0.350353       1.917793       1     1.008  QM
    6  H         0.740368      -0.749206       1.905362       1     1.008  QM
    7  H         0.133160       1.215274      -0.276122       1     1.008  QM
    8  H         0.220750       0.937685       2.079536       1     1.008  QM


 RMSQ FORCE :   0.0001946  MAXIMUM :   0.0000100  CONVERGED :NO 
 MAX FORCE  :   0.0003863  MAXIMUM :   0.0000150  CONVERGED :NO 

 NUMBER OF CONSTRAINED OPTIMIZATION CYCLES: 1
 
 TOTAL ENERGY = -79.702131790085
 
 
 CURRENT SPLINE LENGTH: 0.003 AMU^1/2*ANGSTROM
 IRC COORDINATE: 2.041 AMU^1/2*ANGSTROM

  ANGLE =       0.00  COS_ANGLE =       1.00


 IRC COORDINATES OF STEP 86 IN ANGSTROM

  NO.  ATOM        X              Y              Z        Z-ATOM   MASS   TYPE

    1  C         0.025940       0.157866       0.020374       6    12.011  QM
    2  C        -0.001587      -0.009530       1.559097       6    12.011  QM
    3  H         0.866532      -0.390848      -0.437703       1     1.008  QM
    4  H        -0.898630      -0.217682      -0.450429       1     1.008  QM
    5  H        -0.988238      -0.349073       1.917905       1     1.008  QM
    6  H         0.739456      -0.750183       1.905220       1     1.008  QM
    7  H         0.131822       1.215411      -0.276113       1     1.008  QM
    8  H         0.222061       0.937390       2.079508       1     1.008  QM


 RMSQ FORCE :   0.0001984  MAXIMUM :   0.0000100  CONVERGED :NO 
 MAX FORCE  :   0.0003939  MAXIMUM :   0.0000150  CONVERGED :NO 

 NUMBER OF CONSTRAINED OPTIMIZATION CYCLES: 1
 
 TOTAL ENERGY = -79.702137803923
 
 
 CURRENT SPLINE LENGTH: 0.003 AMU^1/2*ANGSTROM
 IRC COORDINATE: 2.044 AMU^1/2*ANGSTROM

  ANGLE =       0.00  COS_ANGLE =       1.00


 IRC COORDINATES OF STEP 87 IN ANGSTROM

  NO.  ATOM        X              Y              Z        Z-ATOM   MASS   TYPE

    1  C         0.025940       0.157865       0.020381       6    12.011  QM
    2  C        -0.001587      -0.009529       1.559089       6    12.011  QM
    3  H         0.867317      -0.389767      -0.437553       1     1.008  QM
    4  H        -0.898078      -0.218904      -0.450533       1     1.008  QM
    5  H        -0.988636      -0.347793       1.918018       1     1.008  QM
    6  H         0.738543      -0.751160       1.905078       1     1.008  QM
    7  H         0.130484       1.215545      -0.276104       1     1.008  QM
    8  H         0.223373       0.937094       2.079480       1     1.008  QM


 RMSQ FORCE :   0.0002022  MAXIMUM :   0.0000100  CONVERGED :NO 
 MAX FORCE  :   0.0004014  MAXIMUM :   0.0000150  CONVERGED :NO 

 NUMBER OF CONSTRAINED OPTIMIZATION CYCLES: 1
 
 TOTAL ENERGY = -79.702143933218
 
 
 CURRENT SPLINE LENGTH: 0.003 AMU^1/2*ANGSTROM
 IRC COORDINATE: 2.047 AMU^1/2*ANGSTROM

  ANGLE =       0.00  COS_ANGLE =       1.00


 IRC COORDINATES OF STEP 88 IN ANGSTROM

  NO.  ATOM        X              Y              Z        Z-ATOM   MASS   TYPE

    1  C         0.025940       0.157865       0.020389       6    12.011  QM
    2  C        -0.001587      -0.009528       1.559082       6    12.011  QM
    3  H         0.868101      -0.388685      -0.437402       1     1.008  QM
    4  H        -0.897524      -0.220126      -0.450638       1     1.008  QM
    5  H        -0.989032      -0.346512       1.918130       1     1.008  QM
    6  H         0.737628      -0.752135       1.904936       1     1.008  QM
    7  H         0.129146       1.215678      -0.276095       1     1.008  QM
    8  H         0.224684       0.936796       2.079451       1     1.008  QM


 RMSQ FORCE :   0.0002059  MAXIMUM :   0.0000100  CONVERGED :NO 
 MAX FORCE  :   0.0004088  MAXIMUM :   0.0000150  CONVERGED :NO 

 NUMBER OF CONSTRAINED OPTIMIZATION CYCLES: 1
 
 TOTAL ENERGY = -79.702150177276
 
 
 CURRENT SPLINE LENGTH: 0.003 AMU^1/2*ANGSTROM
 IRC COORDINATE: 2.051 AMU^1/2*ANGSTROM

  ANGLE =       0.00  COS_ANGLE =       1.00


 IRC COORDINATES OF STEP 89 IN ANGSTROM

  NO.  ATOM        X              Y              Z        Z-ATOM   MASS   TYPE

    1  C         0.025940       0.157864       0.020397       6    12.011  QM
    2  C        -0.001587      -0.009527       1.559074       6    12.011  QM
    3  H         0.868884      -0.387603      -0.437250       1     1.008  QM
    4  H        -0.896969      -0.221347      -0.450741       1     1.008  QM
    5  H        -0.989426      -0.345231       1.918242       1     1.008  QM
    6  H         0.736712      -0.753110       1.904793       1     1.008  QM
    7  H         0.127808       1.215808      -0.276086       1     1.008  QM
    8  H         0.225994       0.936496       2.079422       1     1.008  QM


 RMSQ FORCE :   0.0002097  MAXIMUM :   0.0000100  CONVERGED :NO 
 MAX FORCE  :   0.0004163  MAXIMUM :   0.0000150  CONVERGED :NO 

 NUMBER OF CONSTRAINED OPTIMIZATION CYCLES: 1
 
 TOTAL ENERGY = -79.702156535313
 
 
 CURRENT SPLINE LENGTH: 0.003 AMU^1/2*ANGSTROM
 IRC COORDINATE: 2.054 AMU^1/2*ANGSTROM

  ANGLE =       0.00  COS_ANGLE =       1.00


 IRC COORDINATES OF STEP 90 IN ANGSTROM

  NO.  ATOM        X              Y              Z        Z-ATOM   MASS   TYPE

    1  C         0.025940       0.157863       0.020405       6    12.011  QM
    2  C        -0.001587      -0.009526       1.559065       6    12.011  QM
    3  H         0.869665      -0.386519      -0.437098       1     1.008  QM
    4  H        -0.896413      -0.222568      -0.450844       1     1.008  QM
    5  H        -0.989818      -0.343949       1.918354       1     1.008  QM
    6  H         0.735795      -0.754083       1.904651       1     1.008  QM
    7  H         0.126470       1.215938      -0.276077       1     1.008  QM
    8  H         0.227304       0.936195       2.079392       1     1.008  QM


 RMSQ FORCE :   0.0002134  MAXIMUM :   0.0000100  CONVERGED :NO 
 MAX FORCE  :   0.0004237  MAXIMUM :   0.0000150  CONVERGED :NO 

 NUMBER OF CONSTRAINED OPTIMIZATION CYCLES: 1
 
 TOTAL ENERGY = -79.702163006913
 
 
 CURRENT SPLINE LENGTH: 0.003 AMU^1/2*ANGSTROM
 IRC COORDINATE: 2.057 AMU^1/2*ANGSTROM

  ANGLE =       0.00  COS_ANGLE =       1.00


 IRC COORDINATES OF STEP 91 IN ANGSTROM

  NO.  ATOM        X              Y              Z        Z-ATOM   MASS   TYPE

    1  C         0.025940       0.157862       0.020413       6    12.011  QM
    2  C        -0.001587      -0.009525       1.559057       6    12.011  QM
    3  H         0.870445      -0.385434      -0.436946       1     1.008  QM
    4  H        -0.895854      -0.223786      -0.450947       1     1.008  QM
    5  H        -0.990209      -0.342667       1.918466       1     1.008  QM
    6  H         0.734877      -0.755054       1.904508       1     1.008  QM
    7  H         0.125131       1.216066      -0.276066       1     1.008  QM
    8  H         0.228613       0.935892       2.079363       1     1.008  QM


 RMSQ FORCE :   0.0002171  MAXIMUM :   0.0000100  CONVERGED :NO 
 MAX FORCE  :   0.0004311  MAXIMUM :   0.0000150  CONVERGED :NO 

 NUMBER OF CONSTRAINED OPTIMIZATION CYCLES: 1
 
 TOTAL ENERGY = -79.702169591829
 
 
 CURRENT SPLINE LENGTH: 0.003 AMU^1/2*ANGSTROM
 IRC COORDINATE: 2.060 AMU^1/2*ANGSTROM

  ANGLE =       0.00  COS_ANGLE =       1.00


 IRC COORDINATES OF STEP 92 IN ANGSTROM

  NO.  ATOM        X              Y              Z        Z-ATOM   MASS   TYPE

    1  C         0.025940       0.157862       0.020422       6    12.011  QM
    2  C        -0.001587      -0.009524       1.559049       6    12.011  QM
    3  H         0.871223      -0.384348      -0.436793       1     1.008  QM
    4  H        -0.895295      -0.225005      -0.451049       1     1.008  QM
    5  H        -0.990599      -0.341385       1.918577       1     1.008  QM
    6  H         0.733957      -0.756026       1.904365       1     1.008  QM
    7  H         0.123793       1.216192      -0.276056       1     1.008  QM
    8  H         0.229922       0.935587       2.079332       1     1.008  QM


 RMSQ FORCE :   0.0002208  MAXIMUM :   0.0000100  CONVERGED :NO 
 MAX FORCE  :   0.0004384  MAXIMUM :   0.0000150  CONVERGED :NO 

 NUMBER OF CONSTRAINED OPTIMIZATION CYCLES: 1
 
 TOTAL ENERGY = -79.702176290393
 
 
 CURRENT SPLINE LENGTH: 0.003 AMU^1/2*ANGSTROM
 IRC COORDINATE: 2.064 AMU^1/2*ANGSTROM

  ANGLE =       0.00  COS_ANGLE =       1.00


 IRC COORDINATES OF STEP 93 IN ANGSTROM

  NO.  ATOM        X              Y              Z        Z-ATOM   MASS   TYPE

    1  C         0.025940       0.157861       0.020431       6    12.011  QM
    2  C        -0.001587      -0.009523       1.559040       6    12.011  QM
    3  H         0.872000      -0.383261      -0.436639       1     1.008  QM
    4  H        -0.894734      -0.226223      -0.451151       1     1.008  QM
    5  H        -0.990986      -0.340102       1.918688       1     1.008  QM
    6  H         0.733037      -0.756995       1.904222       1     1.008  QM
    7  H         0.122454       1.216316      -0.276046       1     1.008  QM
    8  H         0.231231       0.935281       2.079301       1     1.008  QM


 RMSQ FORCE :   0.0002245  MAXIMUM :   0.0000100  CONVERGED :NO 
 MAX FORCE  :   0.0004458  MAXIMUM :   0.0000150  CONVERGED :NO 

 NUMBER OF CONSTRAINED OPTIMIZATION CYCLES: 1
 
 TOTAL ENERGY = -79.702183100951
 
 
 CURRENT SPLINE LENGTH: 0.003 AMU^1/2*ANGSTROM
 IRC COORDINATE: 2.067 AMU^1/2*ANGSTROM

  ANGLE =       0.00  COS_ANGLE =       1.00


 IRC COORDINATES OF STEP 94 IN ANGSTROM

  NO.  ATOM        X              Y              Z        Z-ATOM   MASS   TYPE

    1  C         0.025940       0.157860       0.020440       6    12.011  QM
    2  C        -0.001587      -0.009522       1.559031       6    12.011  QM
    3  H         0.872776      -0.382174      -0.436486       1     1.008  QM
    4  H        -0.894171      -0.227441      -0.451252       1     1.008  QM
    5  H        -0.991372      -0.338818       1.918798       1     1.008  QM
    6  H         0.732115      -0.757964       1.904079       1     1.008  QM
    7  H         0.121115       1.216439      -0.276035       1     1.008  QM
    8  H         0.232539       0.934973       2.079269       1     1.008  QM


 RMSQ FORCE :   0.0002281  MAXIMUM :   0.0000100  CONVERGED :NO 
 MAX FORCE  :   0.0004531  MAXIMUM :   0.0000150  CONVERGED :NO 

 NUMBER OF CONSTRAINED OPTIMIZATION CYCLES: 1
 
 TOTAL ENERGY = -79.702190023660
 
 
 CURRENT SPLINE LENGTH: 0.003 AMU^1/2*ANGSTROM
 IRC COORDINATE: 2.070 AMU^1/2*ANGSTROM

  ANGLE =       0.00  COS_ANGLE =       1.00


 IRC COORDINATES OF STEP 95 IN ANGSTROM

  NO.  ATOM        X              Y              Z        Z-ATOM   MASS   TYPE

    1  C         0.025940       0.157859       0.020450       6    12.011  QM
    2  C        -0.001586      -0.009521       1.559021       6    12.011  QM
    3  H         0.873550      -0.381086      -0.436331       1     1.008  QM
    4  H        -0.893607      -0.228658      -0.451352       1     1.008  QM
    5  H        -0.991756      -0.337534       1.918909       1     1.008  QM
    6  H         0.731192      -0.758931       1.903936       1     1.008  QM
    7  H         0.119776       1.216559      -0.276025       1     1.008  QM
    8  H         0.233847       0.934664       2.079236       1     1.008  QM


 RMSQ FORCE :   0.0002318  MAXIMUM :   0.0000100  CONVERGED :NO 
 MAX FORCE  :   0.0004604  MAXIMUM :   0.0000150  CONVERGED :NO 

 NUMBER OF CONSTRAINED OPTIMIZATION CYCLES: 1
 
 TOTAL ENERGY = -79.702197058216
 
 
 CURRENT SPLINE LENGTH: 0.003 AMU^1/2*ANGSTROM
 IRC COORDINATE: 2.074 AMU^1/2*ANGSTROM

  ANGLE =       0.00  COS_ANGLE =       1.00


 IRC COORDINATES OF STEP 96 IN ANGSTROM

  NO.  ATOM        X              Y              Z        Z-ATOM   MASS   TYPE

    1  C         0.025940       0.157857       0.020459       6    12.011  QM
    2  C        -0.001586      -0.009520       1.559012       6    12.011  QM
    3  H         0.874323      -0.379996      -0.436177       1     1.008  QM
    4  H        -0.893041      -0.229874      -0.451452       1     1.008  QM
    5  H        -0.992139      -0.336249       1.919019       1     1.008  QM
    6  H         0.730268      -0.759898       1.903792       1     1.008  QM
    7  H         0.118437       1.216679      -0.276014       1     1.008  QM
    8  H         0.235156       0.934353       2.079203       1     1.008  QM


 RMSQ FORCE :   0.0002354  MAXIMUM :   0.0000100  CONVERGED :NO 
 MAX FORCE  :   0.0004677  MAXIMUM :   0.0000150  CONVERGED :NO 

 NUMBER OF CONSTRAINED OPTIMIZATION CYCLES: 1
 
 TOTAL ENERGY = -79.702204203452
 
 
 CURRENT SPLINE LENGTH: 0.003 AMU^1/2*ANGSTROM
 IRC COORDINATE: 2.077 AMU^1/2*ANGSTROM

  ANGLE =       0.00  COS_ANGLE =       1.00


 IRC COORDINATES OF STEP 97 IN ANGSTROM

  NO.  ATOM        X              Y              Z        Z-ATOM   MASS   TYPE

    1  C         0.025940       0.157856       0.020469       6    12.011  QM
    2  C        -0.001586      -0.009519       1.559002       6    12.011  QM
    3  H         0.875094      -0.378906      -0.436022       1     1.008  QM
    4  H        -0.892474      -0.231090      -0.451551       1     1.008  QM
    5  H        -0.992520      -0.334964       1.919129       1     1.008  QM
    6  H         0.729342      -0.760863       1.903648       1     1.008  QM
    7  H         0.117097       1.216796      -0.276003       1     1.008  QM
    8  H         0.236462       0.934040       2.079170       1     1.008  QM


 RMSQ FORCE :   0.0002390  MAXIMUM :   0.0000100  CONVERGED :NO 
 MAX FORCE  :   0.0004749  MAXIMUM :   0.0000150  CONVERGED :NO 

 NUMBER OF CONSTRAINED OPTIMIZATION CYCLES: 1
 
 TOTAL ENERGY = -79.702211460220
 
 
 CURRENT SPLINE LENGTH: 0.003 AMU^1/2*ANGSTROM
 IRC COORDINATE: 2.080 AMU^1/2*ANGSTROM

  ANGLE =       0.00  COS_ANGLE =       1.00


 IRC COORDINATES OF STEP 98 IN ANGSTROM

  NO.  ATOM        X              Y              Z        Z-ATOM   MASS   TYPE

    1  C         0.025940       0.157855       0.020478       6    12.011  QM
    2  C        -0.001586      -0.009518       1.558993       6    12.011  QM
    3  H         0.875865      -0.377814      -0.435867       1     1.008  QM
    4  H        -0.891906      -0.232304      -0.451651       1     1.008  QM
    5  H        -0.992900      -0.333678       1.919238       1     1.008  QM
    6  H         0.728416      -0.761827       1.903504       1     1.008  QM
    7  H         0.115758       1.216912      -0.275991       1     1.008  QM
    8  H         0.237769       0.933726       2.079136       1     1.008  QM


 RMSQ FORCE :   0.0002427  MAXIMUM :   0.0000100  CONVERGED :NO 
 MAX FORCE  :   0.0004821  MAXIMUM :   0.0000150  CONVERGED :NO 

 NUMBER OF CONSTRAINED OPTIMIZATION CYCLES: 1
 
 TOTAL ENERGY = -79.702218826500
 
 
 CURRENT SPLINE LENGTH: 0.003 AMU^1/2*ANGSTROM
 IRC COORDINATE: 2.084 AMU^1/2*ANGSTROM

  ANGLE =       0.00  COS_ANGLE =       1.00


 IRC COORDINATES OF STEP 99 IN ANGSTROM

  NO.  ATOM        X              Y              Z        Z-ATOM   MASS   TYPE

    1  C         0.025940       0.157854       0.020488       6    12.011  QM
    2  C        -0.001586      -0.009517       1.558983       6    12.011  QM
    3  H         0.876634      -0.376722      -0.435711       1     1.008  QM
    4  H        -0.891335      -0.233518      -0.451750       1     1.008  QM
    5  H        -0.993278      -0.332392       1.919348       1     1.008  QM
    6  H         0.727487      -0.762789       1.903360       1     1.008  QM
    7  H         0.114418       1.217027      -0.275979       1     1.008  QM
    8  H         0.239076       0.933410       2.079102       1     1.008  QM


 RMSQ FORCE :   0.0002463  MAXIMUM :   0.0000100  CONVERGED :NO 
 MAX FORCE  :   0.0004892  MAXIMUM :   0.0000150  CONVERGED :NO 

 NUMBER OF CONSTRAINED OPTIMIZATION CYCLES: 1
 
 TOTAL ENERGY = -79.702226303046
 
 
 CURRENT SPLINE LENGTH: 0.003 AMU^1/2*ANGSTROM
 IRC COORDINATE: 2.087 AMU^1/2*ANGSTROM

  ANGLE =       0.00  COS_ANGLE =       1.00


 IRC COORDINATES OF STEP 100 IN ANGSTROM

  NO.  ATOM        X              Y              Z        Z-ATOM   MASS   TYPE

    1  C         0.025940       0.157853       0.020498       6    12.011  QM
    2  C        -0.001586      -0.009516       1.558972       6    12.011  QM
    3  H         0.877402      -0.375629      -0.435554       1     1.008  QM
    4  H        -0.890764      -0.234731      -0.451848       1     1.008  QM
    5  H        -0.993655      -0.331105       1.919457       1     1.008  QM
    6  H         0.726558      -0.763751       1.903215       1     1.008  QM
    7  H         0.113079       1.217139      -0.275967       1     1.008  QM
    8  H         0.240381       0.933093       2.079067       1     1.008  QM


 RMSQ FORCE :   0.0002498  MAXIMUM :   0.0000100  CONVERGED :NO 
 MAX FORCE  :   0.0004964  MAXIMUM :   0.0000150  CONVERGED :NO 

 NUMBER OF CONSTRAINED OPTIMIZATION CYCLES: 1
 
 TOTAL ENERGY = -79.702233888409
 
 
 CURRENT SPLINE LENGTH: 0.003 AMU^1/2*ANGSTROM
 IRC COORDINATE: 2.090 AMU^1/2*ANGSTROM

  ANGLE =       0.00  COS_ANGLE =       1.00


 IRC COORDINATES OF STEP 101 IN ANGSTROM

  NO.  ATOM        X              Y              Z        Z-ATOM   MASS   TYPE

    1  C         0.025940       0.157852       0.020508       6    12.011  QM
    2  C        -0.001586      -0.009515       1.558962       6    12.011  QM
    3  H         0.878168      -0.374535      -0.435397       1     1.008  QM
    4  H        -0.890191      -0.235944      -0.451947       1     1.008  QM
    5  H        -0.994030      -0.329818       1.919565       1     1.008  QM
    6  H         0.725627      -0.764712       1.903070       1     1.008  QM
    7  H         0.111739       1.217250      -0.275955       1     1.008  QM
    8  H         0.241687       0.932774       2.079032       1     1.008  QM


 RMSQ FORCE :   0.0002534  MAXIMUM :   0.0000100  CONVERGED :NO 
 MAX FORCE  :   0.0005035  MAXIMUM :   0.0000150  CONVERGED :NO 

 NUMBER OF CONSTRAINED OPTIMIZATION CYCLES: 1
 
 TOTAL ENERGY = -79.702241582795
 
 
 CURRENT SPLINE LENGTH: 0.003 AMU^1/2*ANGSTROM
 IRC COORDINATE: 2.094 AMU^1/2*ANGSTROM

  ANGLE =       0.00  COS_ANGLE =       1.00


 IRC COORDINATES OF STEP 102 IN ANGSTROM

  NO.  ATOM        X              Y              Z        Z-ATOM   MASS   TYPE

    1  C         0.025940       0.157851       0.020519       6    12.011  QM
    2  C        -0.001586      -0.009514       1.558952       6    12.011  QM
    3  H         0.878933      -0.373439      -0.435240       1     1.008  QM
    4  H        -0.889616      -0.237156      -0.452044       1     1.008  QM
    5  H        -0.994404      -0.328531       1.919673       1     1.008  QM
    6  H         0.724695      -0.765672       1.902925       1     1.008  QM
    7  H         0.110399       1.217360      -0.275943       1     1.008  QM
    8  H         0.242991       0.932453       2.078996       1     1.008  QM


 RMSQ FORCE :   0.0002569  MAXIMUM :   0.0000100  CONVERGED :NO 
 MAX FORCE  :   0.0005106  MAXIMUM :   0.0000150  CONVERGED :NO 

 NUMBER OF CONSTRAINED OPTIMIZATION CYCLES: 1
 
 TOTAL ENERGY = -79.702249385567
 
 
 CURRENT SPLINE LENGTH: 0.003 AMU^1/2*ANGSTROM
 IRC COORDINATE: 2.097 AMU^1/2*ANGSTROM

  ANGLE =       0.00  COS_ANGLE =       1.00


 IRC COORDINATES OF STEP 103 IN ANGSTROM

  NO.  ATOM        X              Y              Z        Z-ATOM   MASS   TYPE

    1  C         0.025940       0.157850       0.020530       6    12.011  QM
    2  C        -0.001586      -0.009512       1.558941       6    12.011  QM
    3  H         0.879697      -0.372343      -0.435082       1     1.008  QM
    4  H        -0.889040      -0.238368      -0.452142       1     1.008  QM
    5  H        -0.994775      -0.327242       1.919782       1     1.008  QM
    6  H         0.723762      -0.766630       1.902780       1     1.008  QM
    7  H         0.109059       1.217467      -0.275931       1     1.008  QM
    8  H         0.244296       0.932131       2.078960       1     1.008  QM


 RMSQ FORCE :   0.0002605  MAXIMUM :   0.0000100  CONVERGED :NO 
 MAX FORCE  :   0.0005176  MAXIMUM :   0.0000150  CONVERGED :NO 

 NUMBER OF CONSTRAINED OPTIMIZATION CYCLES: 1
 
 TOTAL ENERGY = -79.702257296803
 
 
 CURRENT SPLINE LENGTH: 0.003 AMU^1/2*ANGSTROM
 IRC COORDINATE: 2.100 AMU^1/2*ANGSTROM

  ANGLE =       0.00  COS_ANGLE =       1.00


 IRC COORDINATES OF STEP 104 IN ANGSTROM

  NO.  ATOM        X              Y              Z        Z-ATOM   MASS   TYPE

    1  C         0.025940       0.157849       0.020541       6    12.011  QM
    2  C        -0.001585      -0.009511       1.558930       6    12.011  QM
    3  H         0.880459      -0.371246      -0.434925       1     1.008  QM
    4  H        -0.888462      -0.239578      -0.452238       1     1.008  QM
    5  H        -0.995145      -0.325954       1.919890       1     1.008  QM
    6  H         0.722828      -0.767587       1.902634       1     1.008  QM
    7  H         0.107718       1.217573      -0.275918       1     1.008  QM
    8  H         0.245601       0.931807       2.078923       1     1.008  QM


 RMSQ FORCE :   0.0002640  MAXIMUM :   0.0000100  CONVERGED :NO 
 MAX FORCE  :   0.0005246  MAXIMUM :   0.0000150  CONVERGED :NO 

 NUMBER OF CONSTRAINED OPTIMIZATION CYCLES: 1
 
 TOTAL ENERGY = -79.702265314352
 
 
 CURRENT SPLINE LENGTH: 0.003 AMU^1/2*ANGSTROM
 IRC COORDINATE: 2.103 AMU^1/2*ANGSTROM

  ANGLE =       0.00  COS_ANGLE =       1.00


 IRC COORDINATES OF STEP 105 IN ANGSTROM

  NO.  ATOM        X              Y              Z        Z-ATOM   MASS   TYPE

    1  C         0.025940       0.157848       0.020552       6    12.011  QM
    2  C        -0.001585      -0.009510       1.558919       6    12.011  QM
    3  H         0.881219      -0.370148      -0.434767       1     1.008  QM
    4  H        -0.887883      -0.240788      -0.452333       1     1.008  QM
    5  H        -0.995513      -0.324665       1.919997       1     1.008  QM
    6  H         0.721893      -0.768543       1.902489       1     1.008  QM
    7  H         0.106377       1.217677      -0.275905       1     1.008  QM
    8  H         0.246905       0.931482       2.078886       1     1.008  QM


 RMSQ FORCE :   0.0002675  MAXIMUM :   0.0000100  CONVERGED :NO 
 MAX FORCE  :   0.0005316  MAXIMUM :   0.0000150  CONVERGED :NO 

 NUMBER OF CONSTRAINED OPTIMIZATION CYCLES: 1
 
 TOTAL ENERGY = -79.702273437434
 
 
 CURRENT SPLINE LENGTH: 0.003 AMU^1/2*ANGSTROM
 IRC COORDINATE: 2.107 AMU^1/2*ANGSTROM

  ANGLE =       0.00  COS_ANGLE =       1.00


 IRC COORDINATES OF STEP 106 IN ANGSTROM

  NO.  ATOM        X              Y              Z        Z-ATOM   MASS   TYPE

    1  C         0.025940       0.157847       0.020563       6    12.011  QM
    2  C        -0.001585      -0.009509       1.558908       6    12.011  QM
    3  H         0.881979      -0.369049      -0.434608       1     1.008  QM
    4  H        -0.887303      -0.241997      -0.452429       1     1.008  QM
    5  H        -0.995880      -0.323376       1.920104       1     1.008  QM
    6  H         0.720957      -0.769498       1.902342       1     1.008  QM
    7  H         0.105037       1.217780      -0.275892       1     1.008  QM
    8  H         0.248208       0.931155       2.078848       1     1.008  QM


 RMSQ FORCE :   0.0002709  MAXIMUM :   0.0000100  CONVERGED :NO 
 MAX FORCE  :   0.0005386  MAXIMUM :   0.0000150  CONVERGED :NO 

 NUMBER OF CONSTRAINED OPTIMIZATION CYCLES: 1
 
 TOTAL ENERGY = -79.702281666794
 
 
 CURRENT SPLINE LENGTH: 0.003 AMU^1/2*ANGSTROM
 IRC COORDINATE: 2.110 AMU^1/2*ANGSTROM

  ANGLE =       0.00  COS_ANGLE =       1.00


 IRC COORDINATES OF STEP 107 IN ANGSTROM

  NO.  ATOM        X              Y              Z        Z-ATOM   MASS   TYPE

    1  C         0.025940       0.157846       0.020573       6    12.011  QM
    2  C        -0.001585      -0.009508       1.558897       6    12.011  QM
    3  H         0.882737      -0.367950      -0.434448       1     1.008  QM
    4  H        -0.886721      -0.243206      -0.452525       1     1.008  QM
    5  H        -0.996246      -0.322086       1.920211       1     1.008  QM
    6  H         0.720020      -0.770450       1.902195       1     1.008  QM
    7  H         0.103696       1.217882      -0.275879       1     1.008  QM
    8  H         0.249512       0.930828       2.078810       1     1.008  QM


 RMSQ FORCE :   0.0002744  MAXIMUM :   0.0000100  CONVERGED :NO 
 MAX FORCE  :   0.0005455  MAXIMUM :   0.0000150  CONVERGED :NO 

 NUMBER OF CONSTRAINED OPTIMIZATION CYCLES: 1
 
 TOTAL ENERGY = -79.702290001669
 
 
 CURRENT SPLINE LENGTH: 0.003 AMU^1/2*ANGSTROM
 IRC COORDINATE: 2.113 AMU^1/2*ANGSTROM

  ANGLE =       0.00  COS_ANGLE =       1.00


 IRC COORDINATES OF STEP 108 IN ANGSTROM

  NO.  ATOM        X              Y              Z        Z-ATOM   MASS   TYPE

    1  C         0.025940       0.157845       0.020584       6    12.011  QM
    2  C        -0.001585      -0.009507       1.558886       6    12.011  QM
    3  H         0.883494      -0.366849      -0.434289       1     1.008  QM
    4  H        -0.886137      -0.244413      -0.452619       1     1.008  QM
    5  H        -0.996610      -0.320796       1.920318       1     1.008  QM
    6  H         0.719081      -0.771402       1.902049       1     1.008  QM
    7  H         0.102355       1.217981      -0.275866       1     1.008  QM
    8  H         0.250814       0.930498       2.078771       1     1.008  QM


 RMSQ FORCE :   0.0002779  MAXIMUM :   0.0000100  CONVERGED :NO 
 MAX FORCE  :   0.0005524  MAXIMUM :   0.0000150  CONVERGED :NO 

 NUMBER OF CONSTRAINED OPTIMIZATION CYCLES: 1
 
 TOTAL ENERGY = -79.702298440697
 
 
 CURRENT SPLINE LENGTH: 0.003 AMU^1/2*ANGSTROM
 IRC COORDINATE: 2.117 AMU^1/2*ANGSTROM

  ANGLE =       0.00  COS_ANGLE =       1.00


 IRC COORDINATES OF STEP 109 IN ANGSTROM

  NO.  ATOM        X              Y              Z        Z-ATOM   MASS   TYPE

    1  C         0.025940       0.157844       0.020596       6    12.011  QM
    2  C        -0.001585      -0.009506       1.558875       6    12.011  QM
    3  H         0.884249      -0.365748      -0.434129       1     1.008  QM
    4  H        -0.885552      -0.245620      -0.452714       1     1.008  QM
    5  H        -0.996972      -0.319505       1.920424       1     1.008  QM
    6  H         0.718141      -0.772354       1.901902       1     1.008  QM
    7  H         0.101015       1.218079      -0.275853       1     1.008  QM
    8  H         0.252116       0.930166       2.078731       1     1.008  QM


 RMSQ FORCE :   0.0002813  MAXIMUM :   0.0000100  CONVERGED :NO 
 MAX FORCE  :   0.0005592  MAXIMUM :   0.0000150  CONVERGED :NO 

 NUMBER OF CONSTRAINED OPTIMIZATION CYCLES: 1
 
 TOTAL ENERGY = -79.702306984135
 
 
 CURRENT SPLINE LENGTH: 0.003 AMU^1/2*ANGSTROM
 IRC COORDINATE: 2.120 AMU^1/2*ANGSTROM

  ANGLE =       0.00  COS_ANGLE =       1.00


 IRC COORDINATES OF STEP 110 IN ANGSTROM

  NO.  ATOM        X              Y              Z        Z-ATOM   MASS   TYPE

    1  C         0.025940       0.157843       0.020608       6    12.011  QM
    2  C        -0.001584      -0.009504       1.558863       6    12.011  QM
    3  H         0.885002      -0.364646      -0.433968       1     1.008  QM
    4  H        -0.884965      -0.246827      -0.452808       1     1.008  QM
    5  H        -0.997331      -0.318214       1.920531       1     1.008  QM
    6  H         0.717201      -0.773303       1.901755       1     1.008  QM
    7  H         0.099673       1.218174      -0.275839       1     1.008  QM
    8  H         0.253418       0.929833       2.078691       1     1.008  QM


 RMSQ FORCE :   0.0002847  MAXIMUM :   0.0000100  CONVERGED :NO 
 MAX FORCE  :   0.0005660  MAXIMUM :   0.0000150  CONVERGED :NO 

 NUMBER OF CONSTRAINED OPTIMIZATION CYCLES: 1
 
 TOTAL ENERGY = -79.702315632154
 
 
 CURRENT SPLINE LENGTH: 0.003 AMU^1/2*ANGSTROM
 IRC COORDINATE: 2.123 AMU^1/2*ANGSTROM

  ANGLE =       0.00  COS_ANGLE =       1.00


 IRC COORDINATES OF STEP 111 IN ANGSTROM

  NO.  ATOM        X              Y              Z        Z-ATOM   MASS   TYPE

    1  C         0.025940       0.157842       0.020620       6    12.011  QM
    2  C        -0.001584      -0.009503       1.558851       6    12.011  QM
    3  H         0.885755      -0.363543      -0.433807       1     1.008  QM
    4  H        -0.884378      -0.248032      -0.452902       1     1.008  QM
    5  H        -0.997690      -0.316922       1.920637       1     1.008  QM
    6  H         0.716258      -0.774253       1.901608       1     1.008  QM
    7  H         0.098332       1.218269      -0.275825       1     1.008  QM
    8  H         0.254720       0.929498       2.078651       1     1.008  QM


 RMSQ FORCE :   0.0002881  MAXIMUM :   0.0000100  CONVERGED :NO 
 MAX FORCE  :   0.0005728  MAXIMUM :   0.0000150  CONVERGED :NO 

 NUMBER OF CONSTRAINED OPTIMIZATION CYCLES: 1
 
 TOTAL ENERGY = -79.702324383911
 
 
 CURRENT SPLINE LENGTH: 0.003 AMU^1/2*ANGSTROM
 IRC COORDINATE: 2.127 AMU^1/2*ANGSTROM

  ANGLE =       0.00  COS_ANGLE =       1.00


 IRC COORDINATES OF STEP 112 IN ANGSTROM

  NO.  ATOM        X              Y              Z        Z-ATOM   MASS   TYPE

    1  C         0.025940       0.157841       0.020632       6    12.011  QM
    2  C        -0.001584      -0.009502       1.558838       6    12.011  QM
    3  H         0.886505      -0.362438      -0.433646       1     1.008  QM
    4  H        -0.883788      -0.249237      -0.452994       1     1.008  QM
    5  H        -0.998047      -0.315629       1.920743       1     1.008  QM
    6  H         0.715315      -0.775199       1.901461       1     1.008  QM
    7  H         0.096992       1.218362      -0.275811       1     1.008  QM
    8  H         0.256021       0.929163       2.078610       1     1.008  QM


 RMSQ FORCE :   0.0002915  MAXIMUM :   0.0000100  CONVERGED :NO 
 MAX FORCE  :   0.0005795  MAXIMUM :   0.0000150  CONVERGED :NO 

 NUMBER OF CONSTRAINED OPTIMIZATION CYCLES: 1
 
 TOTAL ENERGY = -79.702333235815
 
 
 CURRENT SPLINE LENGTH: 0.003 AMU^1/2*ANGSTROM
 IRC COORDINATE: 2.130 AMU^1/2*ANGSTROM

  ANGLE =       0.00  COS_ANGLE =       1.00


 IRC COORDINATES OF STEP 113 IN ANGSTROM

  NO.  ATOM        X              Y              Z        Z-ATOM   MASS   TYPE

    1  C         0.025940       0.157840       0.020644       6    12.011  QM
    2  C        -0.001583      -0.009501       1.558826       6    12.011  QM
    3  H         0.887255      -0.361333      -0.433485       1     1.008  QM
    4  H        -0.883197      -0.250441      -0.453086       1     1.008  QM
    5  H        -0.998402      -0.314336       1.920849       1     1.008  QM
    6  H         0.714371      -0.776145       1.901314       1     1.008  QM
    7  H         0.095650       1.218453      -0.275797       1     1.008  QM
    8  H         0.257322       0.928825       2.078568       1     1.008  QM


 RMSQ FORCE :   0.0002948  MAXIMUM :   0.0000100  CONVERGED :NO 
 MAX FORCE  :   0.0005862  MAXIMUM :   0.0000150  CONVERGED :NO 

 NUMBER OF CONSTRAINED OPTIMIZATION CYCLES: 1
 
 TOTAL ENERGY = -79.702342189987
 
 
 CURRENT SPLINE LENGTH: 0.003 AMU^1/2*ANGSTROM
 IRC COORDINATE: 2.133 AMU^1/2*ANGSTROM

  ANGLE =       0.00  COS_ANGLE =       1.00


 IRC COORDINATES OF STEP 114 IN ANGSTROM

  NO.  ATOM        X              Y              Z        Z-ATOM   MASS   TYPE

    1  C         0.025940       0.157839       0.020657       6    12.011  QM
    2  C        -0.001583      -0.009499       1.558814       6    12.011  QM
    3  H         0.888002      -0.360227      -0.433323       1     1.008  QM
    4  H        -0.882605      -0.251644      -0.453178       1     1.008  QM
    5  H        -0.998756      -0.313043       1.920954       1     1.008  QM
    6  H         0.713425      -0.777090       1.901166       1     1.008  QM
    7  H         0.094309       1.218542      -0.275783       1     1.008  QM
    8  H         0.258622       0.928486       2.078526       1     1.008  QM


 RMSQ FORCE :   0.0002981  MAXIMUM :   0.0000100  CONVERGED :NO 
 MAX FORCE  :   0.0005929  MAXIMUM :   0.0000150  CONVERGED :NO 

 NUMBER OF CONSTRAINED OPTIMIZATION CYCLES: 1
 
 TOTAL ENERGY = -79.702351246528
 
 
 CURRENT SPLINE LENGTH: 0.003 AMU^1/2*ANGSTROM
 IRC COORDINATE: 2.137 AMU^1/2*ANGSTROM

  ANGLE =       0.00  COS_ANGLE =       1.00


 IRC COORDINATES OF STEP 115 IN ANGSTROM

  NO.  ATOM        X              Y              Z        Z-ATOM   MASS   TYPE

    1  C         0.025940       0.157838       0.020669       6    12.011  QM
    2  C        -0.001583      -0.009498       1.558801       6    12.011  QM
    3  H         0.888749      -0.359121      -0.433160       1     1.008  QM
    4  H        -0.882011      -0.252847      -0.453270       1     1.008  QM
    5  H        -0.999108      -0.311749       1.921059       1     1.008  QM
    6  H         0.712478      -0.778033       1.901018       1     1.008  QM
    7  H         0.092968       1.218630      -0.275768       1     1.008  QM
    8  H         0.259922       0.928146       2.078483       1     1.008  QM


 RMSQ FORCE :   0.0003015  MAXIMUM :   0.0000100  CONVERGED :NO 
 MAX FORCE  :   0.0005996  MAXIMUM :   0.0000150  CONVERGED :NO 

 NUMBER OF CONSTRAINED OPTIMIZATION CYCLES: 1
 
 TOTAL ENERGY = -79.702360404587
 
 
 CURRENT SPLINE LENGTH: 0.003 AMU^1/2*ANGSTROM
 IRC COORDINATE: 2.140 AMU^1/2*ANGSTROM

  ANGLE =       0.00  COS_ANGLE =       1.00


 IRC COORDINATES OF STEP 116 IN ANGSTROM

  NO.  ATOM        X              Y              Z        Z-ATOM   MASS   TYPE

    1  C         0.025940       0.157837       0.020682       6    12.011  QM
    2  C        -0.001582      -0.009497       1.558789       6    12.011  QM
    3  H         0.889494      -0.358013      -0.432998       1     1.008  QM
    4  H        -0.881417      -0.254049      -0.453361       1     1.008  QM
    5  H        -0.999458      -0.310455       1.921165       1     1.008  QM
    6  H         0.711530      -0.778976       1.900869       1     1.008  QM
    7  H         0.091625       1.218716      -0.275754       1     1.008  QM
    8  H         0.261223       0.927803       2.078440       1     1.008  QM


 RMSQ FORCE :   0.0003048  MAXIMUM :   0.0000100  CONVERGED :NO 
 MAX FORCE  :   0.0006061  MAXIMUM :   0.0000150  CONVERGED :NO 

 NUMBER OF CONSTRAINED OPTIMIZATION CYCLES: 1
 
 TOTAL ENERGY = -79.702369662371
 
 
 CURRENT SPLINE LENGTH: 0.003 AMU^1/2*ANGSTROM
 IRC COORDINATE: 2.143 AMU^1/2*ANGSTROM

  ANGLE =       0.00  COS_ANGLE =       1.00


 IRC COORDINATES OF STEP 117 IN ANGSTROM

  NO.  ATOM        X              Y              Z        Z-ATOM   MASS   TYPE

    1  C         0.025940       0.157836       0.020694       6    12.011  QM
    2  C        -0.001582      -0.009495       1.558776       6    12.011  QM
    3  H         0.890237      -0.356905      -0.432836       1     1.008  QM
    4  H        -0.880820      -0.255250      -0.453451       1     1.008  QM
    5  H        -0.999807      -0.309161       1.921270       1     1.008  QM
    6  H         0.710581      -0.779917       1.900720       1     1.008  QM
    7  H         0.090283       1.218800      -0.275739       1     1.008  QM
    8  H         0.262522       0.927459       2.078396       1     1.008  QM


 RMSQ FORCE :   0.0003081  MAXIMUM :   0.0000100  CONVERGED :NO 
 MAX FORCE  :   0.0006126  MAXIMUM :   0.0000150  CONVERGED :NO 

 NUMBER OF CONSTRAINED OPTIMIZATION CYCLES: 1
 
 TOTAL ENERGY = -79.702379018615
 
 
 CURRENT SPLINE LENGTH: 0.003 AMU^1/2*ANGSTROM
 IRC COORDINATE: 2.146 AMU^1/2*ANGSTROM

  ANGLE =       0.00  COS_ANGLE =       1.00


 IRC COORDINATES OF STEP 118 IN ANGSTROM

  NO.  ATOM        X              Y              Z        Z-ATOM   MASS   TYPE

    1  C         0.025939       0.157835       0.020707       6    12.011  QM
    2  C        -0.001582      -0.009494       1.558763       6    12.011  QM
    3  H         0.890979      -0.355795      -0.432672       1     1.008  QM
    4  H        -0.880222      -0.256451      -0.453541       1     1.008  QM
    5  H        -1.000155      -0.307866       1.921374       1     1.008  QM
    6  H         0.709631      -0.780857       1.900571       1     1.008  QM
    7  H         0.088940       1.218883      -0.275724       1     1.008  QM
    8  H         0.263821       0.927114       2.078352       1     1.008  QM


 RMSQ FORCE :   0.0003113  MAXIMUM :   0.0000100  CONVERGED :NO 
 MAX FORCE  :   0.0006191  MAXIMUM :   0.0000150  CONVERGED :NO 

 NUMBER OF CONSTRAINED OPTIMIZATION CYCLES: 1
 
 TOTAL ENERGY = -79.702388475976
 
 
 CURRENT SPLINE LENGTH: 0.003 AMU^1/2*ANGSTROM
 IRC COORDINATE: 2.150 AMU^1/2*ANGSTROM

  ANGLE =       0.00  COS_ANGLE =       1.00


 IRC COORDINATES OF STEP 119 IN ANGSTROM

  NO.  ATOM        X              Y              Z        Z-ATOM   MASS   TYPE

    1  C         0.025939       0.157834       0.020721       6    12.011  QM
    2  C        -0.001582      -0.009492       1.558750       6    12.011  QM
    3  H         0.891721      -0.354685      -0.432508       1     1.008  QM
    4  H        -0.879622      -0.257651      -0.453631       1     1.008  QM
    5  H        -1.000501      -0.306571       1.921478       1     1.008  QM
    6  H         0.708680      -0.781796       1.900422       1     1.008  QM
    7  H         0.087599       1.218964      -0.275708       1     1.008  QM
    8  H         0.265118       0.926767       2.078307       1     1.008  QM


 RMSQ FORCE :   0.0003146  MAXIMUM :   0.0000100  CONVERGED :NO 
 MAX FORCE  :   0.0006256  MAXIMUM :   0.0000150  CONVERGED :NO 

 NUMBER OF CONSTRAINED OPTIMIZATION CYCLES: 1
 
 TOTAL ENERGY = -79.702398029258
 
 
 CURRENT SPLINE LENGTH: 0.003 AMU^1/2*ANGSTROM
 IRC COORDINATE: 2.153 AMU^1/2*ANGSTROM

  ANGLE =       0.00  COS_ANGLE =       1.00


 IRC COORDINATES OF STEP 120 IN ANGSTROM

  NO.  ATOM        X              Y              Z        Z-ATOM   MASS   TYPE

    1  C         0.025939       0.157833       0.020734       6    12.011  QM
    2  C        -0.001581      -0.009491       1.558738       6    12.011  QM
    3  H         0.892461      -0.353575      -0.432343       1     1.008  QM
    4  H        -0.879021      -0.258851      -0.453720       1     1.008  QM
    5  H        -1.000844      -0.305274       1.921583       1     1.008  QM
    6  H         0.707728      -0.782732       1.900273       1     1.008  QM
    7  H         0.086257       1.219043      -0.275694       1     1.008  QM
    8  H         0.266416       0.926419       2.078262       1     1.008  QM


 RMSQ FORCE :   0.0003178  MAXIMUM :   0.0000100  CONVERGED :NO 
 MAX FORCE  :   0.0006321  MAXIMUM :   0.0000150  CONVERGED :NO 

 NUMBER OF CONSTRAINED OPTIMIZATION CYCLES: 1
 
 TOTAL ENERGY = -79.702407681308
 
 
 CURRENT SPLINE LENGTH: 0.003 AMU^1/2*ANGSTROM
 IRC COORDINATE: 2.156 AMU^1/2*ANGSTROM

  ANGLE =       0.00  COS_ANGLE =       1.00


 IRC COORDINATES OF STEP 121 IN ANGSTROM

  NO.  ATOM        X              Y              Z        Z-ATOM   MASS   TYPE

    1  C         0.025939       0.157831       0.020747       6    12.011  QM
    2  C        -0.001581      -0.009489       1.558724       6    12.011  QM
    3  H         0.893199      -0.352463      -0.432178       1     1.008  QM
    4  H        -0.878418      -0.260050      -0.453809       1     1.008  QM
    5  H        -1.001187      -0.303978       1.921687       1     1.008  QM
    6  H         0.706774      -0.783669       1.900124       1     1.008  QM
    7  H         0.084914       1.219120      -0.275679       1     1.008  QM
    8  H         0.267714       0.926069       2.078217       1     1.008  QM


 RMSQ FORCE :   0.0003210  MAXIMUM :   0.0000100  CONVERGED :NO 
 MAX FORCE  :   0.0006385  MAXIMUM :   0.0000150  CONVERGED :NO 

 NUMBER OF CONSTRAINED OPTIMIZATION CYCLES: 1
 
 TOTAL ENERGY = -79.702417432219
 
 
 CURRENT SPLINE LENGTH: 0.003 AMU^1/2*ANGSTROM
 IRC COORDINATE: 2.160 AMU^1/2*ANGSTROM

  ANGLE =       0.00  COS_ANGLE =       1.00


 IRC COORDINATES OF STEP 122 IN ANGSTROM

  NO.  ATOM        X              Y              Z        Z-ATOM   MASS   TYPE

    1  C         0.025939       0.157830       0.020761       6    12.011  QM
    2  C        -0.001581      -0.009488       1.558711       6    12.011  QM
    3  H         0.893936      -0.351350      -0.432012       1     1.008  QM
    4  H        -0.877814      -0.261248      -0.453898       1     1.008  QM
    5  H        -1.001528      -0.302681       1.921790       1     1.008  QM
    6  H         0.705819      -0.784604       1.899975       1     1.008  QM
    7  H         0.083572       1.219196      -0.275663       1     1.008  QM
    8  H         0.269010       0.925718       2.078170       1     1.008  QM


 RMSQ FORCE :   0.0003242  MAXIMUM :   0.0000100  CONVERGED :NO 
 MAX FORCE  :   0.0006448  MAXIMUM :   0.0000150  CONVERGED :NO 

 NUMBER OF CONSTRAINED OPTIMIZATION CYCLES: 1
 
 TOTAL ENERGY = -79.702427277276
 
 
 CURRENT SPLINE LENGTH: 0.003 AMU^1/2*ANGSTROM
 IRC COORDINATE: 2.163 AMU^1/2*ANGSTROM

  ANGLE =       0.00  COS_ANGLE =       1.00


 IRC COORDINATES OF STEP 123 IN ANGSTROM

  NO.  ATOM        X              Y              Z        Z-ATOM   MASS   TYPE

    1  C         0.025939       0.157829       0.020775       6    12.011  QM
    2  C        -0.001580      -0.009486       1.558697       6    12.011  QM
    3  H         0.894672      -0.350235      -0.431848       1     1.008  QM
    4  H        -0.877208      -0.262444      -0.453986       1     1.008  QM
    5  H        -1.001866      -0.301384       1.921893       1     1.008  QM
    6  H         0.704863      -0.785537       1.899824       1     1.008  QM
    7  H         0.082230       1.219270      -0.275648       1     1.008  QM
    8  H         0.270307       0.925364       2.078124       1     1.008  QM


 RMSQ FORCE :   0.0003273  MAXIMUM :   0.0000100  CONVERGED :NO 
 MAX FORCE  :   0.0006512  MAXIMUM :   0.0000150  CONVERGED :NO 

 NUMBER OF CONSTRAINED OPTIMIZATION CYCLES: 1
 
 TOTAL ENERGY = -79.702437218758
 
 
 CURRENT SPLINE LENGTH: 0.003 AMU^1/2*ANGSTROM
 IRC COORDINATE: 2.166 AMU^1/2*ANGSTROM

  ANGLE =       0.00  COS_ANGLE =       1.00


 IRC COORDINATES OF STEP 124 IN ANGSTROM

  NO.  ATOM        X              Y              Z        Z-ATOM   MASS   TYPE

    1  C         0.025939       0.157827       0.020789       6    12.011  QM
    2  C        -0.001580      -0.009485       1.558683       6    12.011  QM
    3  H         0.895406      -0.349121      -0.431681       1     1.008  QM
    4  H        -0.876601      -0.263641      -0.454073       1     1.008  QM
    5  H        -1.002204      -0.300086       1.921996       1     1.008  QM
    6  H         0.703906      -0.786470       1.899675       1     1.008  QM
    7  H         0.080888       1.219342      -0.275633       1     1.008  QM
    8  H         0.271602       0.925010       2.078077       1     1.008  QM


 RMSQ FORCE :   0.0003305  MAXIMUM :   0.0000100  CONVERGED :NO 
 MAX FORCE  :   0.0006575  MAXIMUM :   0.0000150  CONVERGED :NO 

 NUMBER OF CONSTRAINED OPTIMIZATION CYCLES: 1
 
 TOTAL ENERGY = -79.702447255435
 
 
 CURRENT SPLINE LENGTH: 0.003 AMU^1/2*ANGSTROM
 IRC COORDINATE: 2.170 AMU^1/2*ANGSTROM

  ANGLE =       0.00  COS_ANGLE =       1.00


 IRC COORDINATES OF STEP 125 IN ANGSTROM

  NO.  ATOM        X              Y              Z        Z-ATOM   MASS   TYPE

    1  C         0.025939       0.157826       0.020803       6    12.011  QM
    2  C        -0.001579      -0.009483       1.558668       6    12.011  QM
    3  H         0.896139      -0.348005      -0.431515       1     1.008  QM
    4  H        -0.875992      -0.264836      -0.454160       1     1.008  QM
    5  H        -1.002539      -0.298788       1.922099       1     1.008  QM
    6  H         0.702948      -0.787402       1.899525       1     1.008  QM
    7  H         0.079545       1.219412      -0.275617       1     1.008  QM
    8  H         0.272898       0.924653       2.078029       1     1.008  QM


 RMSQ FORCE :   0.0003336  MAXIMUM :   0.0000100  CONVERGED :NO 
 MAX FORCE  :   0.0006637  MAXIMUM :   0.0000150  CONVERGED :NO 

 NUMBER OF CONSTRAINED OPTIMIZATION CYCLES: 1
 
 TOTAL ENERGY = -79.702457385746
 
 
 CURRENT SPLINE LENGTH: 0.003 AMU^1/2*ANGSTROM
 IRC COORDINATE: 2.173 AMU^1/2*ANGSTROM

  ANGLE =       0.00  COS_ANGLE =       1.00


 IRC COORDINATES OF STEP 126 IN ANGSTROM

  NO.  ATOM        X              Y              Z        Z-ATOM   MASS   TYPE

    1  C         0.025939       0.157825       0.020817       6    12.011  QM
    2  C        -0.001579      -0.009482       1.558655       6    12.011  QM
    3  H         0.896871      -0.346889      -0.431348       1     1.008  QM
    4  H        -0.875382      -0.266031      -0.454247       1     1.008  QM
    5  H        -1.002874      -0.297489       1.922201       1     1.008  QM
    6  H         0.701989      -0.788332       1.899374       1     1.008  QM
    7  H         0.078203       1.219482      -0.275601       1     1.008  QM
    8  H         0.274193       0.924296       2.077981       1     1.008  QM


 RMSQ FORCE :   0.0003367  MAXIMUM :   0.0000100  CONVERGED :NO 
 MAX FORCE  :   0.0006699  MAXIMUM :   0.0000150  CONVERGED :NO 

 NUMBER OF CONSTRAINED OPTIMIZATION CYCLES: 1
 
 TOTAL ENERGY = -79.702467611090
 
 
 CURRENT SPLINE LENGTH: 0.003 AMU^1/2*ANGSTROM
 IRC COORDINATE: 2.176 AMU^1/2*ANGSTROM

  ANGLE =       0.00  COS_ANGLE =       1.00


 IRC COORDINATES OF STEP 127 IN ANGSTROM

  NO.  ATOM        X              Y              Z        Z-ATOM   MASS   TYPE

    1  C         0.025938       0.157823       0.020831       6    12.011  QM
    2  C        -0.001579      -0.009480       1.558641       6    12.011  QM
    3  H         0.897600      -0.345773      -0.431181       1     1.008  QM
    4  H        -0.874772      -0.267226      -0.454333       1     1.008  QM
    5  H        -1.003208      -0.296190       1.922305       1     1.008  QM
    6  H         0.701028      -0.789261       1.899223       1     1.008  QM
    7  H         0.076859       1.219549      -0.275586       1     1.008  QM
    8  H         0.275488       0.923938       2.077933       1     1.008  QM


 RMSQ FORCE :   0.0003398  MAXIMUM :   0.0000100  CONVERGED :NO 
 MAX FORCE  :   0.0006760  MAXIMUM :   0.0000150  CONVERGED :NO 

 NUMBER OF CONSTRAINED OPTIMIZATION CYCLES: 1
 
 TOTAL ENERGY = -79.702477929081
 
 
 CURRENT SPLINE LENGTH: 0.003 AMU^1/2*ANGSTROM
 IRC COORDINATE: 2.180 AMU^1/2*ANGSTROM

  ANGLE =       0.00  COS_ANGLE =       1.00


 IRC COORDINATES OF STEP 128 IN ANGSTROM

  NO.  ATOM        X              Y              Z        Z-ATOM   MASS   TYPE

    1  C         0.025938       0.157822       0.020845       6    12.011  QM
    2  C        -0.001579      -0.009478       1.558627       6    12.011  QM
    3  H         0.898329      -0.344655      -0.431013       1     1.008  QM
    4  H        -0.874159      -0.268419      -0.454420       1     1.008  QM
    5  H        -1.003539      -0.294891       1.922407       1     1.008  QM
    6  H         0.700066      -0.790189       1.899071       1     1.008  QM
    7  H         0.075516       1.219614      -0.275569       1     1.008  QM
    8  H         0.276781       0.923576       2.077883       1     1.008  QM


 RMSQ FORCE :   0.0003429  MAXIMUM :   0.0000100  CONVERGED :NO 
 MAX FORCE  :   0.0006820  MAXIMUM :   0.0000150  CONVERGED :NO 

 NUMBER OF CONSTRAINED OPTIMIZATION CYCLES: 1
 
 TOTAL ENERGY = -79.702488340230
 
 
 CURRENT SPLINE LENGTH: 0.003 AMU^1/2*ANGSTROM
 IRC COORDINATE: 2.183 AMU^1/2*ANGSTROM

  ANGLE =       0.00  COS_ANGLE =       1.00


 IRC COORDINATES OF STEP 129 IN ANGSTROM

  NO.  ATOM        X              Y              Z        Z-ATOM   MASS   TYPE

    1  C         0.025938       0.157821       0.020858       6    12.011  QM
    2  C        -0.001578      -0.009477       1.558613       6    12.011  QM
    3  H         0.899055      -0.343535      -0.430846       1     1.008  QM
    4  H        -0.873544      -0.269611      -0.454505       1     1.008  QM
    5  H        -1.003868      -0.293591       1.922508       1     1.008  QM
    6  H         0.699104      -0.791115       1.898920       1     1.008  QM
    7  H         0.074173       1.219679      -0.275554       1     1.008  QM
    8  H         0.278076       0.923214       2.077833       1     1.008  QM


 RMSQ FORCE :   0.0003459  MAXIMUM :   0.0000100  CONVERGED :NO 
 MAX FORCE  :   0.0006881  MAXIMUM :   0.0000150  CONVERGED :NO 

 NUMBER OF CONSTRAINED OPTIMIZATION CYCLES: 1
 
 TOTAL ENERGY = -79.702498841920
 
 
 CURRENT SPLINE LENGTH: 0.003 AMU^1/2*ANGSTROM
 IRC COORDINATE: 2.186 AMU^1/2*ANGSTROM

  ANGLE =       0.00  COS_ANGLE =       1.00


 IRC COORDINATES OF STEP 130 IN ANGSTROM

  NO.  ATOM        X              Y              Z        Z-ATOM   MASS   TYPE

    1  C         0.025938       0.157820       0.020873       6    12.011  QM
    2  C        -0.001578      -0.009475       1.558599       6    12.011  QM
    3  H         0.899782      -0.342415      -0.430678       1     1.008  QM
    4  H        -0.872929      -0.270802      -0.454592       1     1.008  QM
    5  H        -1.004196      -0.292291       1.922610       1     1.008  QM
    6  H         0.698140      -0.792041       1.898767       1     1.008  QM
    7  H         0.072831       1.219741      -0.275537       1     1.008  QM
    8  H         0.279369       0.922850       2.077784       1     1.008  QM


 RMSQ FORCE :   0.0003490  MAXIMUM :   0.0000100  CONVERGED :NO 
 MAX FORCE  :   0.0006941  MAXIMUM :   0.0000150  CONVERGED :NO 

 NUMBER OF CONSTRAINED OPTIMIZATION CYCLES: 1
 
 TOTAL ENERGY = -79.702509434512
 
 
 CURRENT SPLINE LENGTH: 0.003 AMU^1/2*ANGSTROM
 IRC COORDINATE: 2.189 AMU^1/2*ANGSTROM

  ANGLE =       0.00  COS_ANGLE =       1.00


 IRC COORDINATES OF STEP 131 IN ANGSTROM

  NO.  ATOM        X              Y              Z        Z-ATOM   MASS   TYPE

    1  C         0.025938       0.157818       0.020887       6    12.011  QM
    2  C        -0.001578      -0.009474       1.558584       6    12.011  QM
    3  H         0.900506      -0.341295      -0.430509       1     1.008  QM
    4  H        -0.872311      -0.271994      -0.454677       1     1.008  QM
    5  H        -1.004523      -0.290991       1.922711       1     1.008  QM
    6  H         0.697175      -0.792965       1.898616       1     1.008  QM
    7  H         0.071488       1.219802      -0.275521       1     1.008  QM
    8  H         0.280662       0.922484       2.077734       1     1.008  QM


 RMSQ FORCE :   0.0003520  MAXIMUM :   0.0000100  CONVERGED :NO 
 MAX FORCE  :   0.0007002  MAXIMUM :   0.0000150  CONVERGED :NO 

 NUMBER OF CONSTRAINED OPTIMIZATION CYCLES: 1
 
 TOTAL ENERGY = -79.702520119260
 
 
 CURRENT SPLINE LENGTH: 0.003 AMU^1/2*ANGSTROM
 IRC COORDINATE: 2.193 AMU^1/2*ANGSTROM

  ANGLE =       0.00  COS_ANGLE =       1.00


 IRC COORDINATES OF STEP 132 IN ANGSTROM

  NO.  ATOM        X              Y              Z        Z-ATOM   MASS   TYPE

    1  C         0.025938       0.157817       0.020902       6    12.011  QM
    2  C        -0.001577      -0.009472       1.558569       6    12.011  QM
    3  H         0.901227      -0.340174      -0.430341       1     1.008  QM
    4  H        -0.871693      -0.273185      -0.454760       1     1.008  QM
    5  H        -1.004846      -0.289691       1.922813       1     1.008  QM
    6  H         0.696209      -0.793888       1.898464       1     1.008  QM
    7  H         0.070144       1.219861      -0.275504       1     1.008  QM
    8  H         0.281954       0.922116       2.077683       1     1.008  QM


 RMSQ FORCE :   0.0003549  MAXIMUM :   0.0000100  CONVERGED :NO 
 MAX FORCE  :   0.0007060  MAXIMUM :   0.0000150  CONVERGED :NO 

 NUMBER OF CONSTRAINED OPTIMIZATION CYCLES: 1
 
 TOTAL ENERGY = -79.702530891580
 
 
 CURRENT SPLINE LENGTH: 0.003 AMU^1/2*ANGSTROM
 IRC COORDINATE: 2.196 AMU^1/2*ANGSTROM

  ANGLE =       0.00  COS_ANGLE =       1.00


 IRC COORDINATES OF STEP 133 IN ANGSTROM

  NO.  ATOM        X              Y              Z        Z-ATOM   MASS   TYPE

    1  C         0.025938       0.157816       0.020917       6    12.011  QM
    2  C        -0.001577      -0.009470       1.558554       6    12.011  QM
    3  H         0.901948      -0.339051      -0.430173       1     1.008  QM
    4  H        -0.871073      -0.274374      -0.454843       1     1.008  QM
    5  H        -1.005169      -0.288389       1.922914       1     1.008  QM
    6  H         0.695242      -0.794809       1.898312       1     1.008  QM
    7  H         0.068800       1.219918      -0.275487       1     1.008  QM
    8  H         0.283246       0.921748       2.077630       1     1.008  QM


 RMSQ FORCE :   0.0003579  MAXIMUM :   0.0000100  CONVERGED :NO 
 MAX FORCE  :   0.0007119  MAXIMUM :   0.0000150  CONVERGED :NO 

 NUMBER OF CONSTRAINED OPTIMIZATION CYCLES: 1
 
 TOTAL ENERGY = -79.702541754242
 
 
 CURRENT SPLINE LENGTH: 0.003 AMU^1/2*ANGSTROM
 IRC COORDINATE: 2.199 AMU^1/2*ANGSTROM

  ANGLE =       0.00  COS_ANGLE =       1.00


 IRC COORDINATES OF STEP 134 IN ANGSTROM

  NO.  ATOM        X              Y              Z        Z-ATOM   MASS   TYPE

    1  C         0.025937       0.157814       0.020932       6    12.011  QM
    2  C        -0.001577      -0.009469       1.558539       6    12.011  QM
    3  H         0.902668      -0.337929      -0.430003       1     1.008  QM
    4  H        -0.870452      -0.275564      -0.454926       1     1.008  QM
    5  H        -1.005491      -0.287087       1.923015       1     1.008  QM
    6  H         0.694273      -0.795729       1.898160       1     1.008  QM
    7  H         0.067457       1.219974      -0.275470       1     1.008  QM
    8  H         0.284538       0.921378       2.077578       1     1.008  QM


 RMSQ FORCE :   0.0003608  MAXIMUM :   0.0000100  CONVERGED :NO 
 MAX FORCE  :   0.0007178  MAXIMUM :   0.0000150  CONVERGED :NO 

 NUMBER OF CONSTRAINED OPTIMIZATION CYCLES: 1
 
 TOTAL ENERGY = -79.702552706143
 
 
 CURRENT SPLINE LENGTH: 0.003 AMU^1/2*ANGSTROM
 IRC COORDINATE: 2.203 AMU^1/2*ANGSTROM

  ANGLE =       0.00  COS_ANGLE =       1.00


 IRC COORDINATES OF STEP 135 IN ANGSTROM

  NO.  ATOM        X              Y              Z        Z-ATOM   MASS   TYPE

    1  C         0.025937       0.157813       0.020948       6    12.011  QM
    2  C        -0.001577      -0.009467       1.558523       6    12.011  QM
    3  H         0.903387      -0.336804      -0.429832       1     1.008  QM
    4  H        -0.869828      -0.276751      -0.455009       1     1.008  QM
    5  H        -1.005811      -0.285783       1.923116       1     1.008  QM
    6  H         0.693302      -0.796648       1.898009       1     1.008  QM
    7  H         0.066114       1.220027      -0.275453       1     1.008  QM
    8  H         0.285828       0.921007       2.077526       1     1.008  QM


 RMSQ FORCE :   0.0003637  MAXIMUM :   0.0000100  CONVERGED :NO 
 MAX FORCE  :   0.0007236  MAXIMUM :   0.0000150  CONVERGED :NO 

 NUMBER OF CONSTRAINED OPTIMIZATION CYCLES: 1
 
 TOTAL ENERGY = -79.702563745341
 
 
 CURRENT SPLINE LENGTH: 0.003 AMU^1/2*ANGSTROM
 IRC COORDINATE: 2.206 AMU^1/2*ANGSTROM

  ANGLE =       0.00  COS_ANGLE =       1.00


 IRC COORDINATES OF STEP 136 IN ANGSTROM

  NO.  ATOM        X              Y              Z        Z-ATOM   MASS   TYPE

    1  C         0.025937       0.157811       0.020964       6    12.011  QM
    2  C        -0.001576      -0.009465       1.558507       6    12.011  QM
    3  H         0.904103      -0.335680      -0.429662       1     1.008  QM
    4  H        -0.869205      -0.277939      -0.455091       1     1.008  QM
    5  H        -1.006128      -0.284480       1.923217       1     1.008  QM
    6  H         0.692332      -0.797565       1.897858       1     1.008  QM
    7  H         0.064771       1.220079      -0.275437       1     1.008  QM
    8  H         0.287119       0.920634       2.077473       1     1.008  QM


 RMSQ FORCE :   0.0003666  MAXIMUM :   0.0000100  CONVERGED :NO 
 MAX FORCE  :   0.0007293  MAXIMUM :   0.0000150  CONVERGED :NO 

 NUMBER OF CONSTRAINED OPTIMIZATION CYCLES: 1
 
 TOTAL ENERGY = -79.702574869714
 
 
 CURRENT SPLINE LENGTH: 0.003 AMU^1/2*ANGSTROM
 IRC COORDINATE: 2.209 AMU^1/2*ANGSTROM

  ANGLE =       0.00  COS_ANGLE =       1.00


 IRC COORDINATES OF STEP 137 IN ANGSTROM

  NO.  ATOM        X              Y              Z        Z-ATOM   MASS   TYPE

    1  C         0.025936       0.157810       0.020980       6    12.011  QM
    2  C        -0.001576      -0.009463       1.558492       6    12.011  QM
    3  H         0.904818      -0.334554      -0.429491       1     1.008  QM
    4  H        -0.868579      -0.279125      -0.455173       1     1.008  QM
    5  H        -1.006444      -0.283177       1.923317       1     1.008  QM
    6  H         0.691359      -0.798482       1.897705       1     1.008  QM
    7  H         0.063428       1.220129      -0.275419       1     1.008  QM
    8  H         0.288408       0.920258       2.077419       1     1.008  QM


 RMSQ FORCE :   0.0003695  MAXIMUM :   0.0000100  CONVERGED :NO 
 MAX FORCE  :   0.0007351  MAXIMUM :   0.0000150  CONVERGED :NO 

 NUMBER OF CONSTRAINED OPTIMIZATION CYCLES: 1
 
 TOTAL ENERGY = -79.702586082081
 
 
 CURRENT SPLINE LENGTH: 0.003 AMU^1/2*ANGSTROM
 IRC COORDINATE: 2.213 AMU^1/2*ANGSTROM

  ANGLE =       0.00  COS_ANGLE =       1.00


 IRC COORDINATES OF STEP 138 IN ANGSTROM

  NO.  ATOM        X              Y              Z        Z-ATOM   MASS   TYPE

    1  C         0.025936       0.157808       0.020995       6    12.011  QM
    2  C        -0.001576      -0.009462       1.558476       6    12.011  QM
    3  H         0.905532      -0.333429      -0.429319       1     1.008  QM
    4  H        -0.867951      -0.280312      -0.455256       1     1.008  QM
    5  H        -1.006760      -0.281874       1.923416       1     1.008  QM
    6  H         0.690386      -0.799397       1.897552       1     1.008  QM
    7  H         0.062085       1.220177      -0.275402       1     1.008  QM
    8  H         0.289698       0.919882       2.077366       1     1.008  QM


 RMSQ FORCE :   0.0003723  MAXIMUM :   0.0000100  CONVERGED :NO 
 MAX FORCE  :   0.0007407  MAXIMUM :   0.0000150  CONVERGED :NO 

 NUMBER OF CONSTRAINED OPTIMIZATION CYCLES: 1
 
 TOTAL ENERGY = -79.702597378598
 
 
 CURRENT SPLINE LENGTH: 0.003 AMU^1/2*ANGSTROM
 IRC COORDINATE: 2.216 AMU^1/2*ANGSTROM

  ANGLE =       0.00  COS_ANGLE =       1.00


 IRC COORDINATES OF STEP 139 IN ANGSTROM

  NO.  ATOM        X              Y              Z        Z-ATOM   MASS   TYPE

    1  C         0.025936       0.157807       0.021010       6    12.011  QM
    2  C        -0.001575      -0.009460       1.558461       6    12.011  QM
    3  H         0.906244      -0.332301      -0.429149       1     1.008  QM
    4  H        -0.867323      -0.281496      -0.455336       1     1.008  QM
    5  H        -1.007072      -0.280569       1.923517       1     1.008  QM
    6  H         0.689413      -0.800310       1.897398       1     1.008  QM
    7  H         0.060740       1.220225      -0.275384       1     1.008  QM
    8  H         0.290988       0.919505       2.077311       1     1.008  QM


 RMSQ FORCE :   0.0003752  MAXIMUM :   0.0000100  CONVERGED :NO 
 MAX FORCE  :   0.0007463  MAXIMUM :   0.0000150  CONVERGED :NO 

 NUMBER OF CONSTRAINED OPTIMIZATION CYCLES: 1
 
 TOTAL ENERGY = -79.702608761071
 
 
 CURRENT SPLINE LENGTH: 0.003 AMU^1/2*ANGSTROM
 IRC COORDINATE: 2.219 AMU^1/2*ANGSTROM

  ANGLE =       0.00  COS_ANGLE =       1.00


 IRC COORDINATES OF STEP 140 IN ANGSTROM

  NO.  ATOM        X              Y              Z        Z-ATOM   MASS   TYPE

    1  C         0.025935       0.157805       0.021026       6    12.011  QM
    2  C        -0.001575      -0.009458       1.558445       6    12.011  QM
    3  H         0.906955      -0.331174      -0.428977       1     1.008  QM
    4  H        -0.866693      -0.282682      -0.455417       1     1.008  QM
    5  H        -1.007384      -0.279265       1.923617       1     1.008  QM
    6  H         0.688438      -0.801222       1.897245       1     1.008  QM
    7  H         0.059396       1.220270      -0.275367       1     1.008  QM
    8  H         0.292277       0.919126       2.077255       1     1.008  QM


 RMSQ FORCE :   0.0003780  MAXIMUM :   0.0000100  CONVERGED :NO 
 MAX FORCE  :   0.0007518  MAXIMUM :   0.0000150  CONVERGED :NO 

 NUMBER OF CONSTRAINED OPTIMIZATION CYCLES: 1
 
 TOTAL ENERGY = -79.702620228806
 
 
 CURRENT SPLINE LENGTH: 0.003 AMU^1/2*ANGSTROM
 IRC COORDINATE: 2.223 AMU^1/2*ANGSTROM

  ANGLE =       0.00  COS_ANGLE =       1.00


 IRC COORDINATES OF STEP 141 IN ANGSTROM

  NO.  ATOM        X              Y              Z        Z-ATOM   MASS   TYPE

    1  C         0.025935       0.157804       0.021043       6    12.011  QM
    2  C        -0.001575      -0.009456       1.558429       6    12.011  QM
    3  H         0.907665      -0.330045      -0.428804       1     1.008  QM
    4  H        -0.866060      -0.283865      -0.455498       1     1.008  QM
    5  H        -1.007694      -0.277959       1.923716       1     1.008  QM
    6  H         0.687461      -0.802133       1.897093       1     1.008  QM
    7  H         0.058053       1.220314      -0.275349       1     1.008  QM
    8  H         0.293564       0.918745       2.077200       1     1.008  QM


 RMSQ FORCE :   0.0003808  MAXIMUM :   0.0000100  CONVERGED :NO 
 MAX FORCE  :   0.0007574  MAXIMUM :   0.0000150  CONVERGED :NO 

 NUMBER OF CONSTRAINED OPTIMIZATION CYCLES: 1
 
 TOTAL ENERGY = -79.702631779076
 
 
 CURRENT SPLINE LENGTH: 0.003 AMU^1/2*ANGSTROM
 IRC COORDINATE: 2.226 AMU^1/2*ANGSTROM

  ANGLE =       0.00  COS_ANGLE =       1.00


 IRC COORDINATES OF STEP 142 IN ANGSTROM

  NO.  ATOM        X              Y              Z        Z-ATOM   MASS   TYPE

    1  C         0.025935       0.157802       0.021059       6    12.011  QM
    2  C        -0.001574      -0.009454       1.558413       6    12.011  QM
    3  H         0.908373      -0.328916      -0.428632       1     1.008  QM
    4  H        -0.865428      -0.285049      -0.455576       1     1.008  QM
    5  H        -1.008002      -0.276653       1.923816       1     1.008  QM
    6  H         0.686484      -0.803043       1.896940       1     1.008  QM
    7  H         0.056708       1.220356      -0.275331       1     1.008  QM
    8  H         0.294853       0.918363       2.077144       1     1.008  QM


 RMSQ FORCE :   0.0003835  MAXIMUM :   0.0000100  CONVERGED :NO 
 MAX FORCE  :   0.0007628  MAXIMUM :   0.0000150  CONVERGED :NO 

 NUMBER OF CONSTRAINED OPTIMIZATION CYCLES: 1
 
 TOTAL ENERGY = -79.702643412128
 
 
 CURRENT SPLINE LENGTH: 0.003 AMU^1/2*ANGSTROM
 IRC COORDINATE: 2.229 AMU^1/2*ANGSTROM

  ANGLE =       0.00  COS_ANGLE =       1.00


 IRC COORDINATES OF STEP 143 IN ANGSTROM

  NO.  ATOM        X              Y              Z        Z-ATOM   MASS   TYPE

    1  C         0.025935       0.157801       0.021076       6    12.011  QM
    2  C        -0.001574      -0.009452       1.558397       6    12.011  QM
    3  H         0.909079      -0.327785      -0.428459       1     1.008  QM
    4  H        -0.864793      -0.286231      -0.455656       1     1.008  QM
    5  H        -1.008309      -0.275347       1.923915       1     1.008  QM
    6  H         0.685505      -0.803951       1.896787       1     1.008  QM
    7  H         0.055364       1.220397      -0.275313       1     1.008  QM
    8  H         0.296139       0.917979       2.077087       1     1.008  QM


 RMSQ FORCE :   0.0003863  MAXIMUM :   0.0000100  CONVERGED :NO 
 MAX FORCE  :   0.0007682  MAXIMUM :   0.0000150  CONVERGED :NO 

 NUMBER OF CONSTRAINED OPTIMIZATION CYCLES: 1
 
 TOTAL ENERGY = -79.702655128772
 
 
 CURRENT SPLINE LENGTH: 0.003 AMU^1/2*ANGSTROM
 IRC COORDINATE: 2.232 AMU^1/2*ANGSTROM

  ANGLE =       0.00  COS_ANGLE =       1.00


 IRC COORDINATES OF STEP 144 IN ANGSTROM

  NO.  ATOM        X              Y              Z        Z-ATOM   MASS   TYPE

    1  C         0.025934       0.157799       0.021091       6    12.011  QM
    2  C        -0.001574      -0.009450       1.558381       6    12.011  QM
    3  H         0.909786      -0.326654      -0.428285       1     1.008  QM
    4  H        -0.864157      -0.287412      -0.455736       1     1.008  QM
    5  H        -1.008614      -0.274041       1.924014       1     1.008  QM
    6  H         0.684525      -0.804859       1.896633       1     1.008  QM
    7  H         0.054020       1.220435      -0.275295       1     1.008  QM
    8  H         0.297426       0.917594       2.077030       1     1.008  QM


 RMSQ FORCE :   0.0003890  MAXIMUM :   0.0000100  CONVERGED :NO 
 MAX FORCE  :   0.0007736  MAXIMUM :   0.0000150  CONVERGED :NO 

 NUMBER OF CONSTRAINED OPTIMIZATION CYCLES: 1
 
 TOTAL ENERGY = -79.702666925394
 
 
 CURRENT SPLINE LENGTH: 0.003 AMU^1/2*ANGSTROM
 IRC COORDINATE: 2.236 AMU^1/2*ANGSTROM

  ANGLE =       0.00  COS_ANGLE =       1.00


 IRC COORDINATES OF STEP 145 IN ANGSTROM

  NO.  ATOM        X              Y              Z        Z-ATOM   MASS   TYPE

    1  C         0.025934       0.157797       0.021108       6    12.011  QM
    2  C        -0.001573      -0.009448       1.558365       6    12.011  QM
    3  H         0.910489      -0.325523      -0.428112       1     1.008  QM
    4  H        -0.863520      -0.288594      -0.455815       1     1.008  QM
    5  H        -1.008917      -0.272735       1.924113       1     1.008  QM
    6  H         0.683545      -0.805764       1.896478       1     1.008  QM
    7  H         0.052676       1.220472      -0.275278       1     1.008  QM
    8  H         0.298713       0.917207       2.076972       1     1.008  QM


 RMSQ FORCE :   0.0003917  MAXIMUM :   0.0000100  CONVERGED :NO 
 MAX FORCE  :   0.0007789  MAXIMUM :   0.0000150  CONVERGED :NO 

 NUMBER OF CONSTRAINED OPTIMIZATION CYCLES: 1
 
 TOTAL ENERGY = -79.702678801600
 
 
 CURRENT SPLINE LENGTH: 0.003 AMU^1/2*ANGSTROM
 IRC COORDINATE: 2.239 AMU^1/2*ANGSTROM

  ANGLE =       0.00  COS_ANGLE =       1.00


 IRC COORDINATES OF STEP 146 IN ANGSTROM

  NO.  ATOM        X              Y              Z        Z-ATOM   MASS   TYPE

    1  C         0.025934       0.157796       0.021124       6    12.011  QM
    2  C        -0.001573      -0.009446       1.558348       6    12.011  QM
    3  H         0.911191      -0.324389      -0.427938       1     1.008  QM
    4  H        -0.862880      -0.289773      -0.455894       1     1.008  QM
    5  H        -1.009218      -0.271427       1.924212       1     1.008  QM
    6  H         0.682563      -0.806669       1.896324       1     1.008  QM
    7  H         0.051331       1.220507      -0.275260       1     1.008  QM
    8  H         0.299999       0.916818       2.076914       1     1.008  QM


 RMSQ FORCE :   0.0003943  MAXIMUM :   0.0000100  CONVERGED :NO 
 MAX FORCE  :   0.0007841  MAXIMUM :   0.0000150  CONVERGED :NO 

 NUMBER OF CONSTRAINED OPTIMIZATION CYCLES: 1
 
 TOTAL ENERGY = -79.702690758612
 
 
 CURRENT SPLINE LENGTH: 0.003 AMU^1/2*ANGSTROM
 IRC COORDINATE: 2.242 AMU^1/2*ANGSTROM

  ANGLE =       0.00  COS_ANGLE =       1.00


 IRC COORDINATES OF STEP 147 IN ANGSTROM

  NO.  ATOM        X              Y              Z        Z-ATOM   MASS   TYPE

    1  C         0.025933       0.157794       0.021141       6    12.011  QM
    2  C        -0.001573      -0.009444       1.558332       6    12.011  QM
    3  H         0.911893      -0.323256      -0.427763       1     1.008  QM
    4  H        -0.862239      -0.290953      -0.455972       1     1.008  QM
    5  H        -1.009519      -0.270120       1.924309       1     1.008  QM
    6  H         0.681579      -0.807573       1.896169       1     1.008  QM
    7  H         0.049988       1.220540      -0.275242       1     1.008  QM
    8  H         0.301284       0.916428       2.076856       1     1.008  QM


 RMSQ FORCE :   0.0003970  MAXIMUM :   0.0000100  CONVERGED :NO 
 MAX FORCE  :   0.0007895  MAXIMUM :   0.0000150  CONVERGED :NO 

 NUMBER OF CONSTRAINED OPTIMIZATION CYCLES: 1
 
 TOTAL ENERGY = -79.702702795742
 
 
 CURRENT SPLINE LENGTH: 0.003 AMU^1/2*ANGSTROM
 IRC COORDINATE: 2.246 AMU^1/2*ANGSTROM

  ANGLE =       0.00  COS_ANGLE =       1.00


 IRC COORDINATES OF STEP 148 IN ANGSTROM

  NO.  ATOM        X              Y              Z        Z-ATOM   MASS   TYPE

    1  C         0.025933       0.157792       0.021158       6    12.011  QM
    2  C        -0.001572      -0.009442       1.558314       6    12.011  QM
    3  H         0.912591      -0.322122      -0.427589       1     1.008  QM
    4  H        -0.861598      -0.292133      -0.456049       1     1.008  QM
    5  H        -1.009816      -0.268813       1.924408       1     1.008  QM
    6  H         0.680596      -0.808475       1.896016       1     1.008  QM
    7  H         0.048645       1.220571      -0.275224       1     1.008  QM
    8  H         0.302569       0.916036       2.076797       1     1.008  QM


 RMSQ FORCE :   0.0003996  MAXIMUM :   0.0000100  CONVERGED :NO 
 MAX FORCE  :   0.0007947  MAXIMUM :   0.0000150  CONVERGED :NO 

 NUMBER OF CONSTRAINED OPTIMIZATION CYCLES: 1
 
 TOTAL ENERGY = -79.702714907601
 
 
 CURRENT SPLINE LENGTH: 0.003 AMU^1/2*ANGSTROM
 IRC COORDINATE: 2.249 AMU^1/2*ANGSTROM

  ANGLE =       0.00  COS_ANGLE =       1.00


 IRC COORDINATES OF STEP 149 IN ANGSTROM

  NO.  ATOM        X              Y              Z        Z-ATOM   MASS   TYPE

    1  C         0.025932       0.157791       0.021175       6    12.011  QM
    2  C        -0.001572      -0.009440       1.558297       6    12.011  QM
    3  H         0.913290      -0.320986      -0.427413       1     1.008  QM
    4  H        -0.860954      -0.293310      -0.456127       1     1.008  QM
    5  H        -1.010113      -0.267504       1.924505       1     1.008  QM
    6  H         0.679610      -0.809376       1.895861       1     1.008  QM
    7  H         0.047301       1.220601      -0.275205       1     1.008  QM
    8  H         0.303852       0.915643       2.076738       1     1.008  QM


 RMSQ FORCE :   0.0004022  MAXIMUM :   0.0000100  CONVERGED :NO 
 MAX FORCE  :   0.0007999  MAXIMUM :   0.0000150  CONVERGED :NO 

 NUMBER OF CONSTRAINED OPTIMIZATION CYCLES: 1
 
 TOTAL ENERGY = -79.702727099174
 
 
 CURRENT SPLINE LENGTH: 0.003 AMU^1/2*ANGSTROM
 IRC COORDINATE: 2.252 AMU^1/2*ANGSTROM

  ANGLE =       0.00  COS_ANGLE =       1.00


 IRC COORDINATES OF STEP 150 IN ANGSTROM

  NO.  ATOM        X              Y              Z        Z-ATOM   MASS   TYPE

    1  C         0.025932       0.157789       0.021193       6    12.011  QM
    2  C        -0.001571      -0.009438       1.558280       6    12.011  QM
    3  H         0.913986      -0.319850      -0.427239       1     1.008  QM
    4  H        -0.860310      -0.294488      -0.456203       1     1.008  QM
    5  H        -1.010408      -0.266196       1.924603       1     1.008  QM
    6  H         0.678624      -0.810276       1.895705       1     1.008  QM
    7  H         0.045956       1.220629      -0.275188       1     1.008  QM
    8  H         0.305137       0.915248       2.076678       1     1.008  QM


 RMSQ FORCE :   0.0004047  MAXIMUM :   0.0000100  CONVERGED :NO 
 MAX FORCE  :   0.0008050  MAXIMUM :   0.0000150  CONVERGED :NO 

 NUMBER OF CONSTRAINED OPTIMIZATION CYCLES: 1
 
 TOTAL ENERGY = -79.702739368074
 
 
 CURRENT SPLINE LENGTH: 0.003 AMU^1/2*ANGSTROM
 IRC COORDINATE: 2.256 AMU^1/2*ANGSTROM

  ANGLE =       0.00  COS_ANGLE =       1.00


 IRC COORDINATES OF STEP 151 IN ANGSTROM

  NO.  ATOM        X              Y              Z        Z-ATOM   MASS   TYPE

    1  C         0.025931       0.157788       0.021210       6    12.011  QM
    2  C        -0.001571      -0.009436       1.558263       6    12.011  QM
    3  H         0.914681      -0.318713      -0.427062       1     1.008  QM
    4  H        -0.859663      -0.295665      -0.456278       1     1.008  QM
    5  H        -1.010702      -0.264886       1.924701       1     1.008  QM
    6  H         0.677636      -0.811174       1.895552       1     1.008  QM
    7  H         0.044612       1.220655      -0.275169       1     1.008  QM
    8  H         0.306420       0.914851       2.076618       1     1.008  QM


 RMSQ FORCE :   0.0004073  MAXIMUM :   0.0000100  CONVERGED :NO 
 MAX FORCE  :   0.0008100  MAXIMUM :   0.0000150  CONVERGED :NO 

 NUMBER OF CONSTRAINED OPTIMIZATION CYCLES: 1
 
 TOTAL ENERGY = -79.702751716049
 
 
 CURRENT SPLINE LENGTH: 0.003 AMU^1/2*ANGSTROM
 IRC COORDINATE: 2.259 AMU^1/2*ANGSTROM

  ANGLE =       0.00  COS_ANGLE =       1.00


 IRC COORDINATES OF STEP 152 IN ANGSTROM

  NO.  ATOM        X              Y              Z        Z-ATOM   MASS   TYPE

    1  C         0.025931       0.157786       0.021227       6    12.011  QM
    2  C        -0.001571      -0.009434       1.558246       6    12.011  QM
    3  H         0.915376      -0.317574      -0.426885       1     1.008  QM
    4  H        -0.859015      -0.296840      -0.456355       1     1.008  QM
    5  H        -1.010994      -0.263577       1.924797       1     1.008  QM
    6  H         0.676647      -0.812072       1.895396       1     1.008  QM
    7  H         0.043268       1.220681      -0.275150       1     1.008  QM
    8  H         0.307702       0.914453       2.076558       1     1.008  QM


 RMSQ FORCE :   0.0004098  MAXIMUM :   0.0000100  CONVERGED :NO 
 MAX FORCE  :   0.0008150  MAXIMUM :   0.0000150  CONVERGED :NO 

 NUMBER OF CONSTRAINED OPTIMIZATION CYCLES: 1
 
 TOTAL ENERGY = -79.702764137172
 
 
 CURRENT SPLINE LENGTH: 0.003 AMU^1/2*ANGSTROM
 IRC COORDINATE: 2.262 AMU^1/2*ANGSTROM

  ANGLE =       0.00  COS_ANGLE =       1.00


 IRC COORDINATES OF STEP 153 IN ANGSTROM

  NO.  ATOM        X              Y              Z        Z-ATOM   MASS   TYPE

    1  C         0.025931       0.157784       0.021245       6    12.011  QM
    2  C        -0.001570      -0.009432       1.558229       6    12.011  QM
    3  H         0.916068      -0.316435      -0.426710       1     1.008  QM
    4  H        -0.858365      -0.298015      -0.456430       1     1.008  QM
    5  H        -1.011284      -0.262268       1.924893       1     1.008  QM
    6  H         0.675658      -0.812968       1.895240       1     1.008  QM
    7  H         0.041923       1.220704      -0.275131       1     1.008  QM
    8  H         0.308985       0.914054       2.076497       1     1.008  QM


 RMSQ FORCE :   0.0004123  MAXIMUM :   0.0000100  CONVERGED :NO 
 MAX FORCE  :   0.0008200  MAXIMUM :   0.0000150  CONVERGED :NO 

 NUMBER OF CONSTRAINED OPTIMIZATION CYCLES: 1
 
 TOTAL ENERGY = -79.702776632123
 
 
 CURRENT SPLINE LENGTH: 0.003 AMU^1/2*ANGSTROM
 IRC COORDINATE: 2.266 AMU^1/2*ANGSTROM

  ANGLE =       0.00  COS_ANGLE =       1.00


 IRC COORDINATES OF STEP 154 IN ANGSTROM

  NO.  ATOM        X              Y              Z        Z-ATOM   MASS   TYPE

    1  C         0.025930       0.157782       0.021262       6    12.011  QM
    2  C        -0.001570      -0.009430       1.558211       6    12.011  QM
    3  H         0.916759      -0.315296      -0.426533       1     1.008  QM
    4  H        -0.857714      -0.299189      -0.456506       1     1.008  QM
    5  H        -1.011572      -0.260958       1.924990       1     1.008  QM
    6  H         0.674667      -0.813862       1.895085       1     1.008  QM
    7  H         0.040579       1.220725      -0.275113       1     1.008  QM
    8  H         0.310267       0.913652       2.076435       1     1.008  QM


 RMSQ FORCE :   0.0004148  MAXIMUM :   0.0000100  CONVERGED :NO 
 MAX FORCE  :   0.0008249  MAXIMUM :   0.0000150  CONVERGED :NO 

 NUMBER OF CONSTRAINED OPTIMIZATION CYCLES: 1
 
 TOTAL ENERGY = -79.702789201270
 
 
 CURRENT SPLINE LENGTH: 0.003 AMU^1/2*ANGSTROM
 IRC COORDINATE: 2.269 AMU^1/2*ANGSTROM

  ANGLE =       0.00  COS_ANGLE =       1.00


 IRC COORDINATES OF STEP 155 IN ANGSTROM

  NO.  ATOM        X              Y              Z        Z-ATOM   MASS   TYPE

    1  C         0.025930       0.157780       0.021280       6    12.011  QM
    2  C        -0.001570      -0.009428       1.558193       6    12.011  QM
    3  H         0.917449      -0.314155      -0.426355       1     1.008  QM
    4  H        -0.857062      -0.300363      -0.456582       1     1.008  QM
    5  H        -1.011860      -0.259649       1.925086       1     1.008  QM
    6  H         0.673674      -0.814756       1.894930       1     1.008  QM
    7  H         0.039236       1.220745      -0.275094       1     1.008  QM
    8  H         0.311547       0.913250       2.076373       1     1.008  QM


 RMSQ FORCE :   0.0004172  MAXIMUM :   0.0000100  CONVERGED :NO 
 MAX FORCE  :   0.0008298  MAXIMUM :   0.0000150  CONVERGED :NO 

 NUMBER OF CONSTRAINED OPTIMIZATION CYCLES: 1
 
 TOTAL ENERGY = -79.702801841432
 
 
 CURRENT SPLINE LENGTH: 0.003 AMU^1/2*ANGSTROM
 IRC COORDINATE: 2.272 AMU^1/2*ANGSTROM

  ANGLE =       0.00  COS_ANGLE =       1.00


 IRC COORDINATES OF STEP 156 IN ANGSTROM

  NO.  ATOM        X              Y              Z        Z-ATOM   MASS   TYPE

    1  C         0.025930       0.157778       0.021298       6    12.011  QM
    2  C        -0.001569      -0.009426       1.558175       6    12.011  QM
    3  H         0.918137      -0.313015      -0.426177       1     1.008  QM
    4  H        -0.856408      -0.301536      -0.456656       1     1.008  QM
    5  H        -1.012144      -0.258339       1.925183       1     1.008  QM
    6  H         0.672682      -0.815648       1.894774       1     1.008  QM
    7  H         0.037891       1.220762      -0.275076       1     1.008  QM
    8  H         0.312828       0.912845       2.076311       1     1.008  QM


 RMSQ FORCE :   0.0004197  MAXIMUM :   0.0000100  CONVERGED :NO 
 MAX FORCE  :   0.0008346  MAXIMUM :   0.0000150  CONVERGED :NO 

 NUMBER OF CONSTRAINED OPTIMIZATION CYCLES: 1
 
 TOTAL ENERGY = -79.702814554487
 
 
 CURRENT SPLINE LENGTH: 0.003 AMU^1/2*ANGSTROM
 IRC COORDINATE: 2.275 AMU^1/2*ANGSTROM

  ANGLE =       0.00  COS_ANGLE =       1.00


 IRC COORDINATES OF STEP 157 IN ANGSTROM

  NO.  ATOM        X              Y              Z        Z-ATOM   MASS   TYPE

    1  C         0.025929       0.157776       0.021316       6    12.011  QM
    2  C        -0.001569      -0.009424       1.558158       6    12.011  QM
    3  H         0.918824      -0.311873      -0.425999       1     1.008  QM
    4  H        -0.855753      -0.302708      -0.456731       1     1.008  QM
    5  H        -1.012428      -0.257028       1.925278       1     1.008  QM
    6  H         0.671687      -0.816540       1.894617       1     1.008  QM
    7  H         0.036547       1.220778      -0.275057       1     1.008  QM
    8  H         0.314108       0.912439       2.076248       1     1.008  QM


 RMSQ FORCE :   0.0004220  MAXIMUM :   0.0000100  CONVERGED :NO 
 MAX FORCE  :   0.0008393  MAXIMUM :   0.0000150  CONVERGED :NO 

 NUMBER OF CONSTRAINED OPTIMIZATION CYCLES: 1
 
 TOTAL ENERGY = -79.702827340945
 
 
 CURRENT SPLINE LENGTH: 0.003 AMU^1/2*ANGSTROM
 IRC COORDINATE: 2.279 AMU^1/2*ANGSTROM

  ANGLE =       0.00  COS_ANGLE =       1.00


 IRC COORDINATES OF STEP 158 IN ANGSTROM

  NO.  ATOM        X              Y              Z        Z-ATOM   MASS   TYPE

    1  C         0.025929       0.157774       0.021334       6    12.011  QM
    2  C        -0.001568      -0.009422       1.558139       6    12.011  QM
    3  H         0.919508      -0.310730      -0.425822       1     1.008  QM
    4  H        -0.855097      -0.303879      -0.456804       1     1.008  QM
    5  H        -1.012709      -0.255716       1.925375       1     1.008  QM
    6  H         0.670692      -0.817430       1.894460       1     1.008  QM
    7  H         0.035203       1.220792      -0.275039       1     1.008  QM
    8  H         0.315388       0.912032       2.076184       1     1.008  QM


 RMSQ FORCE :   0.0004244  MAXIMUM :   0.0000100  CONVERGED :NO 
 MAX FORCE  :   0.0008440  MAXIMUM :   0.0000150  CONVERGED :NO 

 NUMBER OF CONSTRAINED OPTIMIZATION CYCLES: 1
 
 TOTAL ENERGY = -79.702840196964
 
 
 CURRENT SPLINE LENGTH: 0.003 AMU^1/2*ANGSTROM
 IRC COORDINATE: 2.282 AMU^1/2*ANGSTROM

  ANGLE =       0.00  COS_ANGLE =       1.00


 IRC COORDINATES OF STEP 159 IN ANGSTROM

  NO.  ATOM        X              Y              Z        Z-ATOM   MASS   TYPE

    1  C         0.025928       0.157772       0.021353       6    12.011  QM
    2  C        -0.001568      -0.009420       1.558121       6    12.011  QM
    3  H         0.920192      -0.309588      -0.425643       1     1.008  QM
    4  H        -0.854438      -0.305049      -0.456878       1     1.008  QM
    5  H        -1.012989      -0.254405       1.925471       1     1.008  QM
    6  H         0.669696      -0.818318       1.894304       1     1.008  QM
    7  H         0.033859       1.220805      -0.275019       1     1.008  QM
    8  H         0.316667       0.911623       2.076120       1     1.008  QM


 RMSQ FORCE :   0.0004267  MAXIMUM :   0.0000100  CONVERGED :NO 
 MAX FORCE  :   0.0008487  MAXIMUM :   0.0000150  CONVERGED :NO 

 NUMBER OF CONSTRAINED OPTIMIZATION CYCLES: 1
 
 TOTAL ENERGY = -79.702853121806
 
 
 CURRENT SPLINE LENGTH: 0.003 AMU^1/2*ANGSTROM
 IRC COORDINATE: 2.285 AMU^1/2*ANGSTROM

  ANGLE =       0.00  COS_ANGLE =       1.00


 IRC COORDINATES OF STEP 160 IN ANGSTROM

  NO.  ATOM        X              Y              Z        Z-ATOM   MASS   TYPE

    1  C         0.025928       0.157770       0.021371       6    12.011  QM
    2  C        -0.001568      -0.009418       1.558102       6    12.011  QM
    3  H         0.920873      -0.308443      -0.425464       1     1.008  QM
    4  H        -0.853779      -0.306218      -0.456950       1     1.008  QM
    5  H        -1.013268      -0.253093       1.925566       1     1.008  QM
    6  H         0.668697      -0.819206       1.894148       1     1.008  QM
    7  H         0.032514       1.220816      -0.275001       1     1.008  QM
    8  H         0.317944       0.911212       2.076055       1     1.008  QM


 RMSQ FORCE :   0.0004291  MAXIMUM :   0.0000100  CONVERGED :NO 
 MAX FORCE  :   0.0008532  MAXIMUM :   0.0000150  CONVERGED :NO 

 NUMBER OF CONSTRAINED OPTIMIZATION CYCLES: 1
 
 TOTAL ENERGY = -79.702866114825
 
 
 CURRENT SPLINE LENGTH: 0.003 AMU^1/2*ANGSTROM
 IRC COORDINATE: 2.289 AMU^1/2*ANGSTROM

  ANGLE =       0.00  COS_ANGLE =       1.00


 IRC COORDINATES OF STEP 161 IN ANGSTROM

  NO.  ATOM        X              Y              Z        Z-ATOM   MASS   TYPE

    1  C         0.025928       0.157768       0.021390       6    12.011  QM
    2  C        -0.001567      -0.009416       1.558084       6    12.011  QM
    3  H         0.921554      -0.307298      -0.425285       1     1.008  QM
    4  H        -0.853118      -0.307386      -0.457023       1     1.008  QM
    5  H        -1.013545      -0.251781       1.925662       1     1.008  QM
    6  H         0.667699      -0.820092       1.893991       1     1.008  QM
    7  H         0.031170       1.220825      -0.274981       1     1.008  QM
    8  H         0.319223       0.910800       2.075991       1     1.008  QM


 RMSQ FORCE :   0.0004314  MAXIMUM :   0.0000100  CONVERGED :NO 
 MAX FORCE  :   0.0008577  MAXIMUM :   0.0000150  CONVERGED :NO 

 NUMBER OF CONSTRAINED OPTIMIZATION CYCLES: 1
 
 TOTAL ENERGY = -79.702879178646
 
 
 CURRENT SPLINE LENGTH: 0.003 AMU^1/2*ANGSTROM
 IRC COORDINATE: 2.292 AMU^1/2*ANGSTROM

  ANGLE =       0.00  COS_ANGLE =       1.00


 IRC COORDINATES OF STEP 162 IN ANGSTROM

  NO.  ATOM        X              Y              Z        Z-ATOM   MASS   TYPE

    1  C         0.025927       0.157766       0.021408       6    12.011  QM
    2  C        -0.001567      -0.009414       1.558066       6    12.011  QM
    3  H         0.922234      -0.306152      -0.425106       1     1.008  QM
    4  H        -0.852455      -0.308554      -0.457097       1     1.008  QM
    5  H        -1.013820      -0.250468       1.925756       1     1.008  QM
    6  H         0.666699      -0.820976       1.893835       1     1.008  QM
    7  H         0.029826       1.220833      -0.274962       1     1.008  QM
    8  H         0.320500       0.910387       2.075925       1     1.008  QM


 RMSQ FORCE :   0.0004336  MAXIMUM :   0.0000100  CONVERGED :NO 
 MAX FORCE  :   0.0008622  MAXIMUM :   0.0000150  CONVERGED :NO 

 NUMBER OF CONSTRAINED OPTIMIZATION CYCLES: 1
 
 TOTAL ENERGY = -79.702892309810
 
 
 CURRENT SPLINE LENGTH: 0.003 AMU^1/2*ANGSTROM
 IRC COORDINATE: 2.295 AMU^1/2*ANGSTROM

  ANGLE =       0.00  COS_ANGLE =       1.00


 IRC COORDINATES OF STEP 163 IN ANGSTROM

  NO.  ATOM        X              Y              Z        Z-ATOM   MASS   TYPE

    1  C         0.025927       0.157764       0.021427       6    12.011  QM
    2  C        -0.001566      -0.009412       1.558047       6    12.011  QM
    3  H         0.922912      -0.305005      -0.424926       1     1.008  QM
    4  H        -0.851791      -0.309721      -0.457168       1     1.008  QM
    5  H        -1.014093      -0.249154       1.925853       1     1.008  QM
    6  H         0.665698      -0.821859       1.893679       1     1.008  QM
    7  H         0.028482       1.220838      -0.274942       1     1.008  QM
    8  H         0.321777       0.909971       2.075860       1     1.008  QM


 RMSQ FORCE :   0.0004359  MAXIMUM :   0.0000100  CONVERGED :NO 
 MAX FORCE  :   0.0008667  MAXIMUM :   0.0000150  CONVERGED :NO 

 NUMBER OF CONSTRAINED OPTIMIZATION CYCLES: 1
 
 TOTAL ENERGY = -79.702905508092
 
 
 CURRENT SPLINE LENGTH: 0.003 AMU^1/2*ANGSTROM
 IRC COORDINATE: 2.299 AMU^1/2*ANGSTROM

  ANGLE =       0.00  COS_ANGLE =       1.00


 IRC COORDINATES OF STEP 164 IN ANGSTROM

  NO.  ATOM        X              Y              Z        Z-ATOM   MASS   TYPE

    1  C         0.025926       0.157762       0.021446       6    12.011  QM
    2  C        -0.001566      -0.009410       1.558028       6    12.011  QM
    3  H         0.923588      -0.303857      -0.424745       1     1.008  QM
    4  H        -0.851126      -0.310886      -0.457239       1     1.008  QM
    5  H        -1.014365      -0.247841       1.925947       1     1.008  QM
    6  H         0.664696      -0.822741       1.893523       1     1.008  QM
    7  H         0.027138       1.220842      -0.274922       1     1.008  QM
    8  H         0.323053       0.909554       2.075794       1     1.008  QM


 RMSQ FORCE :   0.0004381  MAXIMUM :   0.0000100  CONVERGED :NO 
 MAX FORCE  :   0.0008710  MAXIMUM :   0.0000150  CONVERGED :NO 

 NUMBER OF CONSTRAINED OPTIMIZATION CYCLES: 1
 
 TOTAL ENERGY = -79.702918770215
 
 
 CURRENT SPLINE LENGTH: 0.003 AMU^1/2*ANGSTROM
 IRC COORDINATE: 2.302 AMU^1/2*ANGSTROM

  ANGLE =       0.00  COS_ANGLE =       1.00


 IRC COORDINATES OF STEP 165 IN ANGSTROM

  NO.  ATOM        X              Y              Z        Z-ATOM   MASS   TYPE

    1  C         0.025926       0.157760       0.021466       6    12.011  QM
    2  C        -0.001565      -0.009408       1.558008       6    12.011  QM
    3  H         0.924262      -0.302709      -0.424565       1     1.008  QM
    4  H        -0.850459      -0.312051      -0.457310       1     1.008  QM
    5  H        -1.014634      -0.246527       1.926042       1     1.008  QM
    6  H         0.663693      -0.823622       1.893365       1     1.008  QM
    7  H         0.025793       1.220845      -0.274902       1     1.008  QM
    8  H         0.324329       0.909136       2.075728       1     1.008  QM


 RMSQ FORCE :   0.0004403  MAXIMUM :   0.0000100  CONVERGED :NO 
 MAX FORCE  :   0.0008752  MAXIMUM :   0.0000150  CONVERGED :NO 

 NUMBER OF CONSTRAINED OPTIMIZATION CYCLES: 1
 
 TOTAL ENERGY = -79.702932100403
 
 
 CURRENT SPLINE LENGTH: 0.003 AMU^1/2*ANGSTROM
 IRC COORDINATE: 2.305 AMU^1/2*ANGSTROM

  ANGLE =       0.00  COS_ANGLE =       1.00


 IRC COORDINATES OF STEP 166 IN ANGSTROM

  NO.  ATOM        X              Y              Z        Z-ATOM   MASS   TYPE

    1  C         0.025925       0.157758       0.021485       6    12.011  QM
    2  C        -0.001565      -0.009405       1.557990       6    12.011  QM
    3  H         0.924936      -0.301560      -0.424385       1     1.008  QM
    4  H        -0.849791      -0.313214      -0.457381       1     1.008  QM
    5  H        -1.014903      -0.245214       1.926136       1     1.008  QM
    6  H         0.662688      -0.824503       1.893207       1     1.008  QM
    7  H         0.024448       1.220846      -0.274882       1     1.008  QM
    8  H         0.325605       0.908715       2.075662       1     1.008  QM


 RMSQ FORCE :   0.0004424  MAXIMUM :   0.0000100  CONVERGED :NO 
 MAX FORCE  :   0.0008794  MAXIMUM :   0.0000150  CONVERGED :NO 

 NUMBER OF CONSTRAINED OPTIMIZATION CYCLES: 1
 
 TOTAL ENERGY = -79.702945494295
 
 
 CURRENT SPLINE LENGTH: 0.003 AMU^1/2*ANGSTROM
 IRC COORDINATE: 2.309 AMU^1/2*ANGSTROM

  ANGLE =       0.00  COS_ANGLE =       1.00


 IRC COORDINATES OF STEP 167 IN ANGSTROM

  NO.  ATOM        X              Y              Z        Z-ATOM   MASS   TYPE

    1  C         0.025925       0.157756       0.021504       6    12.011  QM
    2  C        -0.001565      -0.009403       1.557970       6    12.011  QM
    3  H         0.925609      -0.300409      -0.424202       1     1.008  QM
    4  H        -0.849121      -0.314377      -0.457451       1     1.008  QM
    5  H        -1.015170      -0.243900       1.926231       1     1.008  QM
    6  H         0.661681      -0.825382       1.893052       1     1.008  QM
    7  H         0.023105       1.220845      -0.274861       1     1.008  QM
    8  H         0.326878       0.908293       2.075597       1     1.008  QM


 RMSQ FORCE :   0.0004445  MAXIMUM :   0.0000100  CONVERGED :NO 
 MAX FORCE  :   0.0008837  MAXIMUM :   0.0000150  CONVERGED :NO 

 NUMBER OF CONSTRAINED OPTIMIZATION CYCLES: 1
 
 TOTAL ENERGY = -79.702958953385
 
 
 CURRENT SPLINE LENGTH: 0.003 AMU^1/2*ANGSTROM
 IRC COORDINATE: 2.312 AMU^1/2*ANGSTROM

  ANGLE =       0.00  COS_ANGLE =       1.00


 IRC COORDINATES OF STEP 168 IN ANGSTROM

  NO.  ATOM        X              Y              Z        Z-ATOM   MASS   TYPE

    1  C         0.025925       0.157754       0.021524       6    12.011  QM
    2  C        -0.001564      -0.009401       1.557952       6    12.011  QM
    3  H         0.926279      -0.299257      -0.424021       1     1.008  QM
    4  H        -0.848450      -0.315539      -0.457521       1     1.008  QM
    5  H        -1.015435      -0.242585       1.926325       1     1.008  QM
    6  H         0.660674      -0.826259       1.892894       1     1.008  QM
    7  H         0.021760       1.220844      -0.274840       1     1.008  QM
    8  H         0.328152       0.907869       2.075530       1     1.008  QM


 RMSQ FORCE :   0.0004467  MAXIMUM :   0.0000100  CONVERGED :NO 
 MAX FORCE  :   0.0008878  MAXIMUM :   0.0000150  CONVERGED :NO 

 NUMBER OF CONSTRAINED OPTIMIZATION CYCLES: 1
 
 TOTAL ENERGY = -79.702972474888
 
 
 CURRENT SPLINE LENGTH: 0.003 AMU^1/2*ANGSTROM
 IRC COORDINATE: 2.315 AMU^1/2*ANGSTROM

  ANGLE =       0.00  COS_ANGLE =       1.00


 IRC COORDINATES OF STEP 169 IN ANGSTROM

  NO.  ATOM        X              Y              Z        Z-ATOM   MASS   TYPE

    1  C         0.025924       0.157752       0.021543       6    12.011  QM
    2  C        -0.001564      -0.009399       1.557932       6    12.011  QM
    3  H         0.926948      -0.298105      -0.423840       1     1.008  QM
    4  H        -0.847778      -0.316700      -0.457591       1     1.008  QM
    5  H        -1.015699      -0.241271       1.926418       1     1.008  QM
    6  H         0.659666      -0.827135       1.892736       1     1.008  QM
    7  H         0.020416       1.220839      -0.274819       1     1.008  QM
    8  H         0.329426       0.907443       2.075462       1     1.008  QM


 RMSQ FORCE :   0.0004487  MAXIMUM :   0.0000100  CONVERGED :NO 
 MAX FORCE  :   0.0008919  MAXIMUM :   0.0000150  CONVERGED :NO 

 NUMBER OF CONSTRAINED OPTIMIZATION CYCLES: 1
 
 TOTAL ENERGY = -79.702986055841
 
 
 CURRENT SPLINE LENGTH: 0.003 AMU^1/2*ANGSTROM
 IRC COORDINATE: 2.318 AMU^1/2*ANGSTROM

  ANGLE =       0.00  COS_ANGLE =       1.00


 IRC COORDINATES OF STEP 170 IN ANGSTROM

  NO.  ATOM        X              Y              Z        Z-ATOM   MASS   TYPE

    1  C         0.025924       0.157750       0.021562       6    12.011  QM
    2  C        -0.001563      -0.009397       1.557913       6    12.011  QM
    3  H         0.927616      -0.296952      -0.423659       1     1.008  QM
    4  H        -0.847103      -0.317861      -0.457661       1     1.008  QM
    5  H        -1.015960      -0.239956       1.926511       1     1.008  QM
    6  H         0.658658      -0.828010       1.892577       1     1.008  QM
    7  H         0.019072       1.220834      -0.274798       1     1.008  QM
    8  H         0.330700       0.907017       2.075394       1     1.008  QM


 RMSQ FORCE :   0.0004508  MAXIMUM :   0.0000100  CONVERGED :NO 
 MAX FORCE  :   0.0008959  MAXIMUM :   0.0000150  CONVERGED :NO 

 NUMBER OF CONSTRAINED OPTIMIZATION CYCLES: 1
 
 TOTAL ENERGY = -79.702999697858
 
 
 CURRENT SPLINE LENGTH: 0.003 AMU^1/2*ANGSTROM
 IRC COORDINATE: 2.322 AMU^1/2*ANGSTROM

  ANGLE =       0.00  COS_ANGLE =       1.00


 IRC COORDINATES OF STEP 171 IN ANGSTROM

  NO.  ATOM        X              Y              Z        Z-ATOM   MASS   TYPE

    1  C         0.025924       0.157748       0.021582       6    12.011  QM
    2  C        -0.001563      -0.009395       1.557894       6    12.011  QM
    3  H         0.928282      -0.295798      -0.423477       1     1.008  QM
    4  H        -0.846428      -0.319020      -0.457730       1     1.008  QM
    5  H        -1.016221      -0.238641       1.926605       1     1.008  QM
    6  H         0.657648      -0.828884       1.892417       1     1.008  QM
    7  H         0.017727       1.220827      -0.274778       1     1.008  QM
    8  H         0.331972       0.906589       2.075326       1     1.008  QM


 RMSQ FORCE :   0.0004528  MAXIMUM :   0.0000100  CONVERGED :NO 
 MAX FORCE  :   0.0008999  MAXIMUM :   0.0000150  CONVERGED :NO 

 NUMBER OF CONSTRAINED OPTIMIZATION CYCLES: 1
 
 TOTAL ENERGY = -79.703013402845
 
 
 CURRENT SPLINE LENGTH: 0.003 AMU^1/2*ANGSTROM
 IRC COORDINATE: 2.325 AMU^1/2*ANGSTROM

  ANGLE =       0.00  COS_ANGLE =       1.00


 IRC COORDINATES OF STEP 172 IN ANGSTROM

  NO.  ATOM        X              Y              Z        Z-ATOM   MASS   TYPE

    1  C         0.025923       0.157746       0.021602       6    12.011  QM
    2  C        -0.001563      -0.009393       1.557873       6    12.011  QM
    3  H         0.928947      -0.294643      -0.423294       1     1.008  QM
    4  H        -0.845751      -0.320179      -0.457799       1     1.008  QM
    5  H        -1.016480      -0.237325       1.926697       1     1.008  QM
    6  H         0.656636      -0.829757       1.892260       1     1.008  QM
    7  H         0.016383       1.220817      -0.274757       1     1.008  QM
    8  H         0.333243       0.906159       2.075258       1     1.008  QM


 RMSQ FORCE :   0.0004548  MAXIMUM :   0.0000100  CONVERGED :NO 
 MAX FORCE  :   0.0009038  MAXIMUM :   0.0000150  CONVERGED :NO 

 NUMBER OF CONSTRAINED OPTIMIZATION CYCLES: 1
 
 TOTAL ENERGY = -79.703027167403
 
 
 CURRENT SPLINE LENGTH: 0.003 AMU^1/2*ANGSTROM
 IRC COORDINATE: 2.328 AMU^1/2*ANGSTROM

  ANGLE =       0.00  COS_ANGLE =       1.00


 IRC COORDINATES OF STEP 173 IN ANGSTROM

  NO.  ATOM        X              Y              Z        Z-ATOM   MASS   TYPE

    1  C         0.025923       0.157744       0.021623       6    12.011  QM
    2  C        -0.001562      -0.009391       1.557853       6    12.011  QM
    3  H         0.929609      -0.293488      -0.423111       1     1.008  QM
    4  H        -0.845073      -0.321337      -0.457867       1     1.008  QM
    5  H        -1.016737      -0.236008       1.926790       1     1.008  QM
    6  H         0.655625      -0.830626       1.892101       1     1.008  QM
    7  H         0.015038       1.220807      -0.274737       1     1.008  QM
    8  H         0.334514       0.905728       2.075187       1     1.008  QM


 RMSQ FORCE :   0.0004568  MAXIMUM :   0.0000100  CONVERGED :NO 
 MAX FORCE  :   0.0009076  MAXIMUM :   0.0000150  CONVERGED :NO 

 NUMBER OF CONSTRAINED OPTIMIZATION CYCLES: 1
 
 TOTAL ENERGY = -79.703040988776
 
 
 CURRENT SPLINE LENGTH: 0.003 AMU^1/2*ANGSTROM
 IRC COORDINATE: 2.332 AMU^1/2*ANGSTROM

  ANGLE =       0.00  COS_ANGLE =       1.00


 IRC COORDINATES OF STEP 174 IN ANGSTROM

  NO.  ATOM        X              Y              Z        Z-ATOM   MASS   TYPE

    1  C         0.025922       0.157742       0.021643       6    12.011  QM
    2  C        -0.001562      -0.009389       1.557832       6    12.011  QM
    3  H         0.930271      -0.292331      -0.422928       1     1.008  QM
    4  H        -0.844393      -0.322494      -0.457935       1     1.008  QM
    5  H        -1.016992      -0.234691       1.926882       1     1.008  QM
    6  H         0.654611      -0.831495       1.891943       1     1.008  QM
    7  H         0.013694       1.220794      -0.274716       1     1.008  QM
    8  H         0.335784       0.905296       2.075117       1     1.008  QM


 RMSQ FORCE :   0.0004587  MAXIMUM :   0.0000100  CONVERGED :NO 
 MAX FORCE  :   0.0009114  MAXIMUM :   0.0000150  CONVERGED :NO 

 NUMBER OF CONSTRAINED OPTIMIZATION CYCLES: 1
 
 TOTAL ENERGY = -79.703054868943
 
 
 CURRENT SPLINE LENGTH: 0.003 AMU^1/2*ANGSTROM
 IRC COORDINATE: 2.335 AMU^1/2*ANGSTROM

  ANGLE =       0.00  COS_ANGLE =       1.00


 IRC COORDINATES OF STEP 175 IN ANGSTROM

  NO.  ATOM        X              Y              Z        Z-ATOM   MASS   TYPE

    1  C         0.025922       0.157740       0.021663       6    12.011  QM
    2  C        -0.001561      -0.009386       1.557813       6    12.011  QM
    3  H         0.930930      -0.291175      -0.422745       1     1.008  QM
    4  H        -0.843712      -0.323651      -0.458002       1     1.008  QM
    5  H        -1.017245      -0.233374       1.926974       1     1.008  QM
    6  H         0.653597      -0.832363       1.891784       1     1.008  QM
    7  H         0.012349       1.220780      -0.274696       1     1.008  QM
    8  H         0.337055       0.904862       2.075046       1     1.008  QM


 RMSQ FORCE :   0.0004606  MAXIMUM :   0.0000100  CONVERGED :NO 
 MAX FORCE  :   0.0009151  MAXIMUM :   0.0000150  CONVERGED :NO 

 NUMBER OF CONSTRAINED OPTIMIZATION CYCLES: 1
 
 TOTAL ENERGY = -79.703068804558
 
 
 CURRENT SPLINE LENGTH: 0.003 AMU^1/2*ANGSTROM
 IRC COORDINATE: 2.338 AMU^1/2*ANGSTROM

  ANGLE =       0.00  COS_ANGLE =       1.00


 IRC COORDINATES OF STEP 176 IN ANGSTROM

  NO.  ATOM        X              Y              Z        Z-ATOM   MASS   TYPE

    1  C         0.025921       0.157738       0.021683       6    12.011  QM
    2  C        -0.001561      -0.009384       1.557792       6    12.011  QM
    3  H         0.931588      -0.290017      -0.422561       1     1.008  QM
    4  H        -0.843029      -0.324807      -0.458070       1     1.008  QM
    5  H        -1.017497      -0.232057       1.927066       1     1.008  QM
    6  H         0.652581      -0.833230       1.891625       1     1.008  QM
    7  H         0.011005       1.220764      -0.274675       1     1.008  QM
    8  H         0.338324       0.904426       2.074975       1     1.008  QM


 RMSQ FORCE :   0.0004625  MAXIMUM :   0.0000100  CONVERGED :NO 
 MAX FORCE  :   0.0009188  MAXIMUM :   0.0000150  CONVERGED :NO 

 NUMBER OF CONSTRAINED OPTIMIZATION CYCLES: 1
 
 TOTAL ENERGY = -79.703082795983
 
 
 CURRENT SPLINE LENGTH: 0.003 AMU^1/2*ANGSTROM
 IRC COORDINATE: 2.342 AMU^1/2*ANGSTROM

  ANGLE =       0.00  COS_ANGLE =       1.00


 IRC COORDINATES OF STEP 177 IN ANGSTROM

  NO.  ATOM        X              Y              Z        Z-ATOM   MASS   TYPE

    1  C         0.025921       0.157736       0.021704       6    12.011  QM
    2  C        -0.001560      -0.009382       1.557771       6    12.011  QM
    3  H         0.932244      -0.288859      -0.422379       1     1.008  QM
    4  H        -0.842345      -0.325962      -0.458137       1     1.008  QM
    5  H        -1.017746      -0.230740       1.927159       1     1.008  QM
    6  H         0.651565      -0.834095       1.891466       1     1.008  QM
    7  H         0.009660       1.220746      -0.274654       1     1.008  QM
    8  H         0.339593       0.903988       2.074905       1     1.008  QM


 RMSQ FORCE :   0.0004643  MAXIMUM :   0.0000100  CONVERGED :NO 
 MAX FORCE  :   0.0009224  MAXIMUM :   0.0000150  CONVERGED :NO 

 NUMBER OF CONSTRAINED OPTIMIZATION CYCLES: 1
 
 TOTAL ENERGY = -79.703096845199
 
 
 CURRENT SPLINE LENGTH: 0.003 AMU^1/2*ANGSTROM
 IRC COORDINATE: 2.345 AMU^1/2*ANGSTROM

  ANGLE =       0.00  COS_ANGLE =       1.00


 IRC COORDINATES OF STEP 178 IN ANGSTROM

  NO.  ATOM        X              Y              Z        Z-ATOM   MASS   TYPE

    1  C         0.025920       0.157734       0.021724       6    12.011  QM
    2  C        -0.001560      -0.009380       1.557751       6    12.011  QM
    3  H         0.932900      -0.287700      -0.422194       1     1.008  QM
    4  H        -0.841659      -0.327115      -0.458203       1     1.008  QM
    5  H        -1.017995      -0.229423       1.927251       1     1.008  QM
    6  H         0.650547      -0.834960       1.891307       1     1.008  QM
    7  H         0.008316       1.220727      -0.274632       1     1.008  QM
    8  H         0.340862       0.903548       2.074833       1     1.008  QM


 RMSQ FORCE :   0.0004662  MAXIMUM :   0.0000100  CONVERGED :NO 
 MAX FORCE  :   0.0009259  MAXIMUM :   0.0000150  CONVERGED :NO 

 NUMBER OF CONSTRAINED OPTIMIZATION CYCLES: 1
 
 TOTAL ENERGY = -79.703110948511
 
 
 CURRENT SPLINE LENGTH: 0.003 AMU^1/2*ANGSTROM
 IRC COORDINATE: 2.348 AMU^1/2*ANGSTROM

  ANGLE =       0.00  COS_ANGLE =       1.00


 IRC COORDINATES OF STEP 179 IN ANGSTROM

  NO.  ATOM        X              Y              Z        Z-ATOM   MASS   TYPE

    1  C         0.025920       0.157731       0.021744       6    12.011  QM
    2  C        -0.001560      -0.009378       1.557731       6    12.011  QM
    3  H         0.933554      -0.286541      -0.422010       1     1.008  QM
    4  H        -0.840973      -0.328270      -0.458268       1     1.008  QM
    5  H        -1.018241      -0.228104       1.927345       1     1.008  QM
    6  H         0.649530      -0.835822       1.891147       1     1.008  QM
    7  H         0.006971       1.220706      -0.274612       1     1.008  QM
    8  H         0.342131       0.903109       2.074761       1     1.008  QM


 RMSQ FORCE :   0.0004680  MAXIMUM :   0.0000100  CONVERGED :NO 
 MAX FORCE  :   0.0009294  MAXIMUM :   0.0000150  CONVERGED :NO 

 NUMBER OF CONSTRAINED OPTIMIZATION CYCLES: 1
 
 TOTAL ENERGY = -79.703125105883
 
 
 CURRENT SPLINE LENGTH: 0.003 AMU^1/2*ANGSTROM
 IRC COORDINATE: 2.352 AMU^1/2*ANGSTROM

  ANGLE =       0.00  COS_ANGLE =       1.00


 IRC COORDINATES OF STEP 180 IN ANGSTROM

  NO.  ATOM        X              Y              Z        Z-ATOM   MASS   TYPE

    1  C         0.025919       0.157729       0.021765       6    12.011  QM
    2  C        -0.001559      -0.009376       1.557710       6    12.011  QM
    3  H         0.934206      -0.285381      -0.421824       1     1.008  QM
    4  H        -0.840284      -0.329423      -0.458335       1     1.008  QM
    5  H        -1.018486      -0.226785       1.927437       1     1.008  QM
    6  H         0.648510      -0.836683       1.890989       1     1.008  QM
    7  H         0.005627       1.220682      -0.274592       1     1.008  QM
    8  H         0.343399       0.902667       2.074688       1     1.008  QM


 RMSQ FORCE :   0.0004698  MAXIMUM :   0.0000100  CONVERGED :NO 
 MAX FORCE  :   0.0009329  MAXIMUM :   0.0000150  CONVERGED :NO 

 NUMBER OF CONSTRAINED OPTIMIZATION CYCLES: 1
 
 TOTAL ENERGY = -79.703139313107
 
 
 CURRENT SPLINE LENGTH: 0.003 AMU^1/2*ANGSTROM
 IRC COORDINATE: 2.355 AMU^1/2*ANGSTROM

  ANGLE =       0.00  COS_ANGLE =       1.00


 IRC COORDINATES OF STEP 181 IN ANGSTROM

  NO.  ATOM        X              Y              Z        Z-ATOM   MASS   TYPE

    1  C         0.025919       0.157727       0.021786       6    12.011  QM
    2  C        -0.001559      -0.009373       1.557689       6    12.011  QM
    3  H         0.934857      -0.284221      -0.421639       1     1.008  QM
    4  H        -0.839595      -0.330575      -0.458400       1     1.008  QM
    5  H        -1.018730      -0.225467       1.927529       1     1.008  QM
    6  H         0.647489      -0.837543       1.890830       1     1.008  QM
    7  H         0.004283       1.220658      -0.274570       1     1.008  QM
    8  H         0.344665       0.902224       2.074615       1     1.008  QM


 RMSQ FORCE :   0.0004715  MAXIMUM :   0.0000100  CONVERGED :NO 
 MAX FORCE  :   0.0009363  MAXIMUM :   0.0000150  CONVERGED :NO 

 NUMBER OF CONSTRAINED OPTIMIZATION CYCLES: 1
 
 TOTAL ENERGY = -79.703153572484
 
 
 CURRENT SPLINE LENGTH: 0.003 AMU^1/2*ANGSTROM
 IRC COORDINATE: 2.358 AMU^1/2*ANGSTROM

  ANGLE =       0.00  COS_ANGLE =       1.00


 IRC COORDINATES OF STEP 182 IN ANGSTROM

  NO.  ATOM        X              Y              Z        Z-ATOM   MASS   TYPE

    1  C         0.025918       0.157725       0.021807       6    12.011  QM
    2  C        -0.001558      -0.009371       1.557668       6    12.011  QM
    3  H         0.935507      -0.283058      -0.421454       1     1.008  QM
    4  H        -0.838903      -0.331725      -0.458465       1     1.008  QM
    5  H        -1.018971      -0.224148       1.927620       1     1.008  QM
    6  H         0.646467      -0.838402       1.890670       1     1.008  QM
    7  H         0.002940       1.220631      -0.274550       1     1.008  QM
    8  H         0.345931       0.901777       2.074542       1     1.008  QM


 RMSQ FORCE :   0.0004732  MAXIMUM :   0.0000100  CONVERGED :NO 
 MAX FORCE  :   0.0009396  MAXIMUM :   0.0000150  CONVERGED :NO 

 NUMBER OF CONSTRAINED OPTIMIZATION CYCLES: 1
 
 TOTAL ENERGY = -79.703167886036
 
 
 CURRENT SPLINE LENGTH: 0.003 AMU^1/2*ANGSTROM
 IRC COORDINATE: 2.361 AMU^1/2*ANGSTROM

  ANGLE =       0.00  COS_ANGLE =       1.00


 IRC COORDINATES OF STEP 183 IN ANGSTROM

  NO.  ATOM        X              Y              Z        Z-ATOM   MASS   TYPE

    1  C         0.025918       0.157723       0.021828       6    12.011  QM
    2  C        -0.001558      -0.009369       1.557648       6    12.011  QM
    3  H         0.936157      -0.281895      -0.421267       1     1.008  QM
    4  H        -0.838210      -0.332875      -0.458530       1     1.008  QM
    5  H        -1.019212      -0.222829       1.927710       1     1.008  QM
    6  H         0.645444      -0.839261       1.890510       1     1.008  QM
    7  H         0.001596       1.220603      -0.274529       1     1.008  QM
    8  H         0.347197       0.901330       2.074469       1     1.008  QM


 RMSQ FORCE :   0.0004749  MAXIMUM :   0.0000100  CONVERGED :NO 
 MAX FORCE  :   0.0009429  MAXIMUM :   0.0000150  CONVERGED :NO 

 NUMBER OF CONSTRAINED OPTIMIZATION CYCLES: 1
 
 TOTAL ENERGY = -79.703182251251
 
 
 CURRENT SPLINE LENGTH: 0.003 AMU^1/2*ANGSTROM
 IRC COORDINATE: 2.365 AMU^1/2*ANGSTROM

  ANGLE =       0.00  COS_ANGLE =       1.00


 IRC COORDINATES OF STEP 184 IN ANGSTROM

  NO.  ATOM        X              Y              Z        Z-ATOM   MASS   TYPE

    1  C         0.025918       0.157720       0.021849       6    12.011  QM
    2  C        -0.001557      -0.009367       1.557626       6    12.011  QM
    3  H         0.936803      -0.280730      -0.421082       1     1.008  QM
    4  H        -0.837516      -0.334023      -0.458594       1     1.008  QM
    5  H        -1.019449      -0.221510       1.927802       1     1.008  QM
    6  H         0.644420      -0.840117       1.890349       1     1.008  QM
    7  H         0.000252       1.220574      -0.274507       1     1.008  QM
    8  H         0.348462       0.900881       2.074395       1     1.008  QM


 RMSQ FORCE :   0.0004765  MAXIMUM :   0.0000100  CONVERGED :NO 
 MAX FORCE  :   0.0009461  MAXIMUM :   0.0000150  CONVERGED :NO 

 NUMBER OF CONSTRAINED OPTIMIZATION CYCLES: 1
 
 TOTAL ENERGY = -79.703196662744
 
 
 CURRENT SPLINE LENGTH: 0.003 AMU^1/2*ANGSTROM
 IRC COORDINATE: 2.368 AMU^1/2*ANGSTROM

  ANGLE =       0.00  COS_ANGLE =       1.00


 IRC COORDINATES OF STEP 185 IN ANGSTROM

  NO.  ATOM        X              Y              Z        Z-ATOM   MASS   TYPE

    1  C         0.025917       0.157718       0.021870       6    12.011  QM
    2  C        -0.001557      -0.009365       1.557605       6    12.011  QM
    3  H         0.937448      -0.279566      -0.420895       1     1.008  QM
    4  H        -0.836820      -0.335172      -0.458657       1     1.008  QM
    5  H        -1.019686      -0.220189       1.927894       1     1.008  QM
    6  H         0.643394      -0.840971       1.890190       1     1.008  QM
    7  H        -0.001091       1.220541      -0.274487       1     1.008  QM
    8  H         0.349727       0.900432       2.074320       1     1.008  QM


 RMSQ FORCE :   0.0004782  MAXIMUM :   0.0000100  CONVERGED :NO 
 MAX FORCE  :   0.0009494  MAXIMUM :   0.0000150  CONVERGED :NO 

 NUMBER OF CONSTRAINED OPTIMIZATION CYCLES: 1
 
 TOTAL ENERGY = -79.703211126235
 
 
 CURRENT SPLINE LENGTH: 0.003 AMU^1/2*ANGSTROM
 IRC COORDINATE: 2.371 AMU^1/2*ANGSTROM

  ANGLE =       0.00  COS_ANGLE =       1.00


 IRC COORDINATES OF STEP 186 IN ANGSTROM

  NO.  ATOM        X              Y              Z        Z-ATOM   MASS   TYPE

    1  C         0.025917       0.157716       0.021893       6    12.011  QM
    2  C        -0.001557      -0.009362       1.557582       6    12.011  QM
    3  H         0.938091      -0.278401      -0.420708       1     1.008  QM
    4  H        -0.836123      -0.336319      -0.458720       1     1.008  QM
    5  H        -1.019922      -0.218868       1.927985       1     1.008  QM
    6  H         0.642367      -0.841825       1.890031       1     1.008  QM
    7  H        -0.002435       1.220508      -0.274465       1     1.008  QM
    8  H         0.350990       0.899981       2.074245       1     1.008  QM


 RMSQ FORCE :   0.0004797  MAXIMUM :   0.0000100  CONVERGED :NO 
 MAX FORCE  :   0.0009525  MAXIMUM :   0.0000150  CONVERGED :NO 

 NUMBER OF CONSTRAINED OPTIMIZATION CYCLES: 1
 
 TOTAL ENERGY = -79.703225637434
 
 
 CURRENT SPLINE LENGTH: 0.003 AMU^1/2*ANGSTROM
 IRC COORDINATE: 2.375 AMU^1/2*ANGSTROM

  ANGLE =       0.00  COS_ANGLE =       1.00


 IRC COORDINATES OF STEP 187 IN ANGSTROM

  NO.  ATOM        X              Y              Z        Z-ATOM   MASS   TYPE

    1  C         0.025916       0.157714       0.021913       6    12.011  QM
    2  C        -0.001557      -0.009360       1.557562       6    12.011  QM
    3  H         0.938734      -0.277234      -0.420521       1     1.008  QM
    4  H        -0.835424      -0.337465      -0.458785       1     1.008  QM
    5  H        -1.020156      -0.217548       1.928075       1     1.008  QM
    6  H         0.641339      -0.842677       1.889871       1     1.008  QM
    7  H        -0.003778       1.220473      -0.274444       1     1.008  QM
    8  H         0.352253       0.899527       2.074171       1     1.008  QM


 RMSQ FORCE :   0.0004813  MAXIMUM :   0.0000100  CONVERGED :NO 
 MAX FORCE  :   0.0009556  MAXIMUM :   0.0000150  CONVERGED :NO 

 NUMBER OF CONSTRAINED OPTIMIZATION CYCLES: 1
 
 TOTAL ENERGY = -79.703240192529
 
 
 CURRENT SPLINE LENGTH: 0.003 AMU^1/2*ANGSTROM
 IRC COORDINATE: 2.378 AMU^1/2*ANGSTROM

  ANGLE =       0.00  COS_ANGLE =       1.00


 IRC COORDINATES OF STEP 188 IN ANGSTROM

  NO.  ATOM        X              Y              Z        Z-ATOM   MASS   TYPE

    1  C         0.025916       0.157711       0.021935       6    12.011  QM
    2  C        -0.001556      -0.009358       1.557540       6    12.011  QM
    3  H         0.939374      -0.276068      -0.420333       1     1.008  QM
    4  H        -0.834724      -0.338612      -0.458848       1     1.008  QM
    5  H        -1.020386      -0.216228       1.928167       1     1.008  QM
    6  H         0.640311      -0.843528       1.889711       1     1.008  QM
    7  H        -0.005122       1.220436      -0.274423       1     1.008  QM
    8  H         0.353516       0.899072       2.074095       1     1.008  QM


 RMSQ FORCE :   0.0004828  MAXIMUM :   0.0000100  CONVERGED :NO 
 MAX FORCE  :   0.0009586  MAXIMUM :   0.0000150  CONVERGED :NO 

 NUMBER OF CONSTRAINED OPTIMIZATION CYCLES: 1
 
 TOTAL ENERGY = -79.703254795004
 
 
 CURRENT SPLINE LENGTH: 0.003 AMU^1/2*ANGSTROM
 IRC COORDINATE: 2.381 AMU^1/2*ANGSTROM

  ANGLE =       0.00  COS_ANGLE =       1.00


 IRC COORDINATES OF STEP 189 IN ANGSTROM

  NO.  ATOM        X              Y              Z        Z-ATOM   MASS   TYPE

    1  C         0.025915       0.157709       0.021956       6    12.011  QM
    2  C        -0.001556      -0.009356       1.557519       6    12.011  QM
    3  H         0.940015      -0.274900      -0.420145       1     1.008  QM
    4  H        -0.834022      -0.339757      -0.458911       1     1.008  QM
    5  H        -1.020617      -0.214907       1.928257       1     1.008  QM
    6  H         0.639282      -0.844377       1.889551       1     1.008  QM
    7  H        -0.006466       1.220397      -0.274403       1     1.008  QM
    8  H         0.354779       0.898617       2.074019       1     1.008  QM


 RMSQ FORCE :   0.0004844  MAXIMUM :   0.0000100  CONVERGED :NO 
 MAX FORCE  :   0.0009615  MAXIMUM :   0.0000150  CONVERGED :NO 

 NUMBER OF CONSTRAINED OPTIMIZATION CYCLES: 1
 
 TOTAL ENERGY = -79.703269443632
 
 
 CURRENT SPLINE LENGTH: 0.003 AMU^1/2*ANGSTROM
 IRC COORDINATE: 2.385 AMU^1/2*ANGSTROM

  ANGLE =       0.00  COS_ANGLE =       1.00


 IRC COORDINATES OF STEP 190 IN ANGSTROM

  NO.  ATOM        X              Y              Z        Z-ATOM   MASS   TYPE

    1  C         0.025914       0.157707       0.021978       6    12.011  QM
    2  C        -0.001556      -0.009353       1.557496       6    12.011  QM
    3  H         0.940652      -0.273731      -0.419957       1     1.008  QM
    4  H        -0.833320      -0.340900      -0.458972       1     1.008  QM
    5  H        -1.020845      -0.213585       1.928348       1     1.008  QM
    6  H         0.638250      -0.845225       1.889391       1     1.008  QM
    7  H        -0.007810       1.220357      -0.274381       1     1.008  QM
    8  H         0.356040       0.898159       2.073942       1     1.008  QM


 RMSQ FORCE :   0.0004858  MAXIMUM :   0.0000100  CONVERGED :NO 
 MAX FORCE  :   0.0009643  MAXIMUM :   0.0000150  CONVERGED :NO 

 NUMBER OF CONSTRAINED OPTIMIZATION CYCLES: 1
 
 TOTAL ENERGY = -79.703284135983
 
 
 CURRENT SPLINE LENGTH: 0.003 AMU^1/2*ANGSTROM
 IRC COORDINATE: 2.388 AMU^1/2*ANGSTROM

  ANGLE =       0.00  COS_ANGLE =       1.00


 IRC COORDINATES OF STEP 191 IN ANGSTROM

  NO.  ATOM        X              Y              Z        Z-ATOM   MASS   TYPE

    1  C         0.025914       0.157705       0.022000       6    12.011  QM
    2  C        -0.001556      -0.009351       1.557475       6    12.011  QM
    3  H         0.941288      -0.272562      -0.419769       1     1.008  QM
    4  H        -0.832614      -0.342042      -0.459036       1     1.008  QM
    5  H        -1.021073      -0.212264       1.928436       1     1.008  QM
    6  H         0.637218      -0.846072       1.889231       1     1.008  QM
    7  H        -0.009153       1.220316      -0.274360       1     1.008  QM
    8  H         0.357300       0.897699       2.073865       1     1.008  QM


 RMSQ FORCE :   0.0004873  MAXIMUM :   0.0000100  CONVERGED :NO 
 MAX FORCE  :   0.0009671  MAXIMUM :   0.0000150  CONVERGED :NO 

 NUMBER OF CONSTRAINED OPTIMIZATION CYCLES: 1
 
 TOTAL ENERGY = -79.703298869930
 
 
 CURRENT SPLINE LENGTH: 0.003 AMU^1/2*ANGSTROM
 IRC COORDINATE: 2.391 AMU^1/2*ANGSTROM

  ANGLE =       0.00  COS_ANGLE =       1.00


 IRC COORDINATES OF STEP 192 IN ANGSTROM

  NO.  ATOM        X              Y              Z        Z-ATOM   MASS   TYPE

    1  C         0.025914       0.157703       0.022023       6    12.011  QM
    2  C        -0.001555      -0.009349       1.557453       6    12.011  QM
    3  H         0.941922      -0.271391      -0.419580       1     1.008  QM
    4  H        -0.831909      -0.343183      -0.459097       1     1.008  QM
    5  H        -1.021297      -0.210940       1.928527       1     1.008  QM
    6  H         0.636186      -0.846917       1.889072       1     1.008  QM
    7  H        -0.010497       1.220273      -0.274338       1     1.008  QM
    8  H         0.358560       0.897239       2.073788       1     1.008  QM


 RMSQ FORCE :   0.0004887  MAXIMUM :   0.0000100  CONVERGED :NO 
 MAX FORCE  :   0.0009698  MAXIMUM :   0.0000150  CONVERGED :NO 

 NUMBER OF CONSTRAINED OPTIMIZATION CYCLES: 1
 
 TOTAL ENERGY = -79.703313646935
 
 
 CURRENT SPLINE LENGTH: 0.003 AMU^1/2*ANGSTROM
 IRC COORDINATE: 2.395 AMU^1/2*ANGSTROM

  ANGLE =       0.00  COS_ANGLE =       1.00


 IRC COORDINATES OF STEP 193 IN ANGSTROM

  NO.  ATOM        X              Y              Z        Z-ATOM   MASS   TYPE

    1  C         0.025913       0.157700       0.022045       6    12.011  QM
    2  C        -0.001555      -0.009346       1.557431       6    12.011  QM
    3  H         0.942555      -0.270221      -0.419391       1     1.008  QM
    4  H        -0.831202      -0.344325      -0.459158       1     1.008  QM
    5  H        -1.021521      -0.209618       1.928617       1     1.008  QM
    6  H         0.635151      -0.847761       1.888913       1     1.008  QM
    7  H        -0.011840       1.220227      -0.274318       1     1.008  QM
    8  H         0.359819       0.896777       2.073710       1     1.008  QM


 RMSQ FORCE :   0.0004901  MAXIMUM :   0.0000100  CONVERGED :NO 
 MAX FORCE  :   0.0009725  MAXIMUM :   0.0000150  CONVERGED :NO 

 NUMBER OF CONSTRAINED OPTIMIZATION CYCLES: 1
 
 TOTAL ENERGY = -79.703328466090
 
 
 CURRENT SPLINE LENGTH: 0.003 AMU^1/2*ANGSTROM
 IRC COORDINATE: 2.398 AMU^1/2*ANGSTROM

  ANGLE =       0.00  COS_ANGLE =       1.00


 IRC COORDINATES OF STEP 194 IN ANGSTROM

  NO.  ATOM        X              Y              Z        Z-ATOM   MASS   TYPE

    1  C         0.025913       0.157698       0.022067       6    12.011  QM
    2  C        -0.001554      -0.009344       1.557409       6    12.011  QM
    3  H         0.943186      -0.269050      -0.419204       1     1.008  QM
    4  H        -0.830494      -0.345466      -0.459218       1     1.008  QM
    5  H        -1.021742      -0.208296       1.928707       1     1.008  QM
    6  H         0.634117      -0.848604       1.888753       1     1.008  QM
    7  H        -0.013184       1.220180      -0.274297       1     1.008  QM
    8  H         0.361078       0.896313       2.073632       1     1.008  QM


 RMSQ FORCE :   0.0004914  MAXIMUM :   0.0000100  CONVERGED :NO 
 MAX FORCE  :   0.0009751  MAXIMUM :   0.0000150  CONVERGED :NO 

 NUMBER OF CONSTRAINED OPTIMIZATION CYCLES: 1
 
 TOTAL ENERGY = -79.703343324918
 
 
 CURRENT SPLINE LENGTH: 0.003 AMU^1/2*ANGSTROM
 IRC COORDINATE: 2.401 AMU^1/2*ANGSTROM

  ANGLE =       0.00  COS_ANGLE =       1.00


 IRC COORDINATES OF STEP 195 IN ANGSTROM

  NO.  ATOM        X              Y              Z        Z-ATOM   MASS   TYPE

    1  C         0.025912       0.157696       0.022089       6    12.011  QM
    2  C        -0.001554      -0.009342       1.557387       6    12.011  QM
    3  H         0.943816      -0.267877      -0.419015       1     1.008  QM
    4  H        -0.829783      -0.346605      -0.459280       1     1.008  QM
    5  H        -1.021962      -0.206973       1.928797       1     1.008  QM
    6  H         0.633080      -0.849446       1.888592       1     1.008  QM
    7  H        -0.014527       1.220132      -0.274275       1     1.008  QM
    8  H         0.362337       0.895846       2.073554       1     1.008  QM


 RMSQ FORCE :   0.0004928  MAXIMUM :   0.0000100  CONVERGED :NO 
 MAX FORCE  :   0.0009776  MAXIMUM :   0.0000150  CONVERGED :NO 

 NUMBER OF CONSTRAINED OPTIMIZATION CYCLES: 1
 
 TOTAL ENERGY = -79.703358226932
 
 
 CURRENT SPLINE LENGTH: 0.003 AMU^1/2*ANGSTROM
 IRC COORDINATE: 2.404 AMU^1/2*ANGSTROM

  ANGLE =       0.00  COS_ANGLE =       1.00


 IRC COORDINATES OF STEP 196 IN ANGSTROM

  NO.  ATOM        X              Y              Z        Z-ATOM   MASS   TYPE

    1  C         0.025912       0.157693       0.022111       6    12.011  QM
    2  C        -0.001553      -0.009340       1.557365       6    12.011  QM
    3  H         0.944444      -0.266705      -0.418827       1     1.008  QM
    4  H        -0.829072      -0.347744      -0.459340       1     1.008  QM
    5  H        -1.022180      -0.205650       1.928887       1     1.008  QM
    6  H         0.632044      -0.850285       1.888432       1     1.008  QM
    7  H        -0.015871       1.220081      -0.274254       1     1.008  QM
    8  H         0.363596       0.895380       2.073475       1     1.008  QM


 RMSQ FORCE :   0.0004941  MAXIMUM :   0.0000100  CONVERGED :NO 
 MAX FORCE  :   0.0009801  MAXIMUM :   0.0000150  CONVERGED :NO 

 NUMBER OF CONSTRAINED OPTIMIZATION CYCLES: 1
 
 TOTAL ENERGY = -79.703373165555
 
 
 CURRENT SPLINE LENGTH: 0.003 AMU^1/2*ANGSTROM
 IRC COORDINATE: 2.408 AMU^1/2*ANGSTROM

  ANGLE =       0.00  COS_ANGLE =       1.00


 IRC COORDINATES OF STEP 197 IN ANGSTROM

  NO.  ATOM        X              Y              Z        Z-ATOM   MASS   TYPE

    1  C         0.025911       0.157691       0.022134       6    12.011  QM
    2  C        -0.001553      -0.009337       1.557342       6    12.011  QM
    3  H         0.945071      -0.265531      -0.418636       1     1.008  QM
    4  H        -0.828358      -0.348882      -0.459400       1     1.008  QM
    5  H        -1.022396      -0.204326       1.928975       1     1.008  QM
    6  H         0.631005      -0.851125       1.888272       1     1.008  QM
    7  H        -0.017213       1.220029      -0.274233       1     1.008  QM
    8  H         0.364853       0.894911       2.073397       1     1.008  QM


 RMSQ FORCE :   0.0004953  MAXIMUM :   0.0000100  CONVERGED :NO 
 MAX FORCE  :   0.0009826  MAXIMUM :   0.0000150  CONVERGED :NO 

 NUMBER OF CONSTRAINED OPTIMIZATION CYCLES: 1
 
 TOTAL ENERGY = -79.703388145787
 
 
 CURRENT SPLINE LENGTH: 0.003 AMU^1/2*ANGSTROM
 IRC COORDINATE: 2.411 AMU^1/2*ANGSTROM

  ANGLE =       0.00  COS_ANGLE =       1.00


 IRC COORDINATES OF STEP 198 IN ANGSTROM

  NO.  ATOM        X              Y              Z        Z-ATOM   MASS   TYPE

    1  C         0.025911       0.157689       0.022155       6    12.011  QM
    2  C        -0.001553      -0.009335       1.557321       6    12.011  QM
    3  H         0.945697      -0.264356      -0.418447       1     1.008  QM
    4  H        -0.827644      -0.350019      -0.459460       1     1.008  QM
    5  H        -1.022611      -0.203002       1.929065       1     1.008  QM
    6  H         0.629967      -0.851961       1.888110       1     1.008  QM
    7  H        -0.018557       1.219975      -0.274212       1     1.008  QM
    8  H         0.366110       0.894441       2.073316       1     1.008  QM


 RMSQ FORCE :   0.0004966  MAXIMUM :   0.0000100  CONVERGED :NO 
 MAX FORCE  :   0.0009849  MAXIMUM :   0.0000150  CONVERGED :NO 

 NUMBER OF CONSTRAINED OPTIMIZATION CYCLES: 1
 
 TOTAL ENERGY = -79.703403161779
 
 
 CURRENT SPLINE LENGTH: 0.003 AMU^1/2*ANGSTROM
 IRC COORDINATE: 2.414 AMU^1/2*ANGSTROM

  ANGLE =       0.00  COS_ANGLE =       1.00


 IRC COORDINATES OF STEP 199 IN ANGSTROM

  NO.  ATOM        X              Y              Z        Z-ATOM   MASS   TYPE

    1  C         0.025910       0.157687       0.022178       6    12.011  QM
    2  C        -0.001552      -0.009332       1.557298       6    12.011  QM
    3  H         0.946321      -0.263180      -0.418257       1     1.008  QM
    4  H        -0.826928      -0.351154      -0.459520       1     1.008  QM
    5  H        -1.022824      -0.201678       1.929154       1     1.008  QM
    6  H         0.628927      -0.852797       1.887949       1     1.008  QM
    7  H        -0.019899       1.219920      -0.274191       1     1.008  QM
    8  H         0.367367       0.893969       2.073237       1     1.008  QM


 RMSQ FORCE :   0.0004978  MAXIMUM :   0.0000100  CONVERGED :NO 
 MAX FORCE  :   0.0009873  MAXIMUM :   0.0000150  CONVERGED :NO 

 NUMBER OF CONSTRAINED OPTIMIZATION CYCLES: 1
 
 TOTAL ENERGY = -79.703418213456
 
 
 CURRENT SPLINE LENGTH: 0.003 AMU^1/2*ANGSTROM
 IRC COORDINATE: 2.418 AMU^1/2*ANGSTROM

  ANGLE =       0.00  COS_ANGLE =       1.00


 IRC COORDINATES OF STEP 200 IN ANGSTROM

  NO.  ATOM        X              Y              Z        Z-ATOM   MASS   TYPE

    1  C         0.025910       0.157684       0.022201       6    12.011  QM
    2  C        -0.001552      -0.009330       1.557276       6    12.011  QM
    3  H         0.946943      -0.262004      -0.418066       1     1.008  QM
    4  H        -0.826211      -0.352289      -0.459577       1     1.008  QM
    5  H        -1.023036      -0.200352       1.929244       1     1.008  QM
    6  H         0.627885      -0.853631       1.887790       1     1.008  QM
    7  H        -0.021243       1.219862      -0.274170       1     1.008  QM
    8  H         0.368621       0.893497       2.073156       1     1.008  QM


 RMSQ FORCE :   0.0004990  MAXIMUM :   0.0000100  CONVERGED :NO 
 MAX FORCE  :   0.0009895  MAXIMUM :   0.0000150  CONVERGED :NO 

 NUMBER OF CONSTRAINED OPTIMIZATION CYCLES: 1
 
 TOTAL ENERGY = -79.703433301222
 
 
 CURRENT SPLINE LENGTH: 0.003 AMU^1/2*ANGSTROM
 IRC COORDINATE: 2.421 AMU^1/2*ANGSTROM

  ANGLE =       0.00  COS_ANGLE =       1.00


 IRC COORDINATES OF STEP 201 IN ANGSTROM

  NO.  ATOM        X              Y              Z        Z-ATOM   MASS   TYPE

    1  C         0.025909       0.157682       0.022223       6    12.011  QM
    2  C        -0.001551      -0.009328       1.557253       6    12.011  QM
    3  H         0.947564      -0.260827      -0.417876       1     1.008  QM
    4  H        -0.825492      -0.353424      -0.459637       1     1.008  QM
    5  H        -1.023245      -0.199027       1.929333       1     1.008  QM
    6  H         0.626843      -0.854464       1.887629       1     1.008  QM
    7  H        -0.022585       1.219803      -0.274149       1     1.008  QM
    8  H         0.369877       0.893022       2.073074       1     1.008  QM


 RMSQ FORCE :   0.0005001  MAXIMUM :   0.0000100  CONVERGED :NO 
 MAX FORCE  :   0.0009917  MAXIMUM :   0.0000150  CONVERGED :NO 

 NUMBER OF CONSTRAINED OPTIMIZATION CYCLES: 1
 
 TOTAL ENERGY = -79.703448422957
 
 
 CURRENT SPLINE LENGTH: 0.003 AMU^1/2*ANGSTROM
 IRC COORDINATE: 2.424 AMU^1/2*ANGSTROM

  ANGLE =       0.00  COS_ANGLE =       1.00


 IRC COORDINATES OF STEP 202 IN ANGSTROM

  NO.  ATOM        X              Y              Z        Z-ATOM   MASS   TYPE

    1  C         0.025909       0.157680       0.022246       6    12.011  QM
    2  C        -0.001551      -0.009325       1.557231       6    12.011  QM
    3  H         0.948183      -0.259649      -0.417685       1     1.008  QM
    4  H        -0.824773      -0.354556      -0.459696       1     1.008  QM
    5  H        -1.023454      -0.197702       1.929422       1     1.008  QM
    6  H         0.625800      -0.855297       1.887468       1     1.008  QM
    7  H        -0.023928       1.219743      -0.274127       1     1.008  QM
    8  H         0.371130       0.892545       2.072994       1     1.008  QM


 RMSQ FORCE :   0.0005013  MAXIMUM :   0.0000100  CONVERGED :NO 
 MAX FORCE  :   0.0009938  MAXIMUM :   0.0000150  CONVERGED :NO 

 NUMBER OF CONSTRAINED OPTIMIZATION CYCLES: 1
 
 TOTAL ENERGY = -79.703463578457
 
 
 CURRENT SPLINE LENGTH: 0.003 AMU^1/2*ANGSTROM
 IRC COORDINATE: 2.428 AMU^1/2*ANGSTROM

  ANGLE =       0.00  COS_ANGLE =       1.00


 IRC COORDINATES OF STEP 203 IN ANGSTROM

  NO.  ATOM        X              Y              Z        Z-ATOM   MASS   TYPE

    1  C         0.025908       0.157677       0.022268       6    12.011  QM
    2  C        -0.001550      -0.009323       1.557209       6    12.011  QM
    3  H         0.948802      -0.258472      -0.417494       1     1.008  QM
    4  H        -0.824051      -0.355690      -0.459754       1     1.008  QM
    5  H        -1.023660      -0.196377       1.929510       1     1.008  QM
    6  H         0.624756      -0.856127       1.887307       1     1.008  QM
    7  H        -0.025271       1.219681      -0.274106       1     1.008  QM
    8  H         0.372385       0.892068       2.072912       1     1.008  QM


 RMSQ FORCE :   0.0005024  MAXIMUM :   0.0000100  CONVERGED :NO 
 MAX FORCE  :   0.0009959  MAXIMUM :   0.0000150  CONVERGED :NO 

 NUMBER OF CONSTRAINED OPTIMIZATION CYCLES: 1
 
 TOTAL ENERGY = -79.703478769611
 
 
 CURRENT SPLINE LENGTH: 0.003 AMU^1/2*ANGSTROM
 IRC COORDINATE: 2.431 AMU^1/2*ANGSTROM

  ANGLE =       0.00  COS_ANGLE =       1.00


 IRC COORDINATES OF STEP 204 IN ANGSTROM

  NO.  ATOM        X              Y              Z        Z-ATOM   MASS   TYPE

    1  C         0.025908       0.157675       0.022290       6    12.011  QM
    2  C        -0.001550      -0.009320       1.557187       6    12.011  QM
    3  H         0.949419      -0.257293      -0.417303       1     1.008  QM
    4  H        -0.823327      -0.356821      -0.459813       1     1.008  QM
    5  H        -1.023865      -0.195052       1.929598       1     1.008  QM
    6  H         0.623710      -0.856957       1.887145       1     1.008  QM
    7  H        -0.026612       1.219617      -0.274085       1     1.008  QM
    8  H         0.373638       0.891587       2.072831       1     1.008  QM


 RMSQ FORCE :   0.0005035  MAXIMUM :   0.0000100  CONVERGED :NO 
 MAX FORCE  :   0.0009979  MAXIMUM :   0.0000150  CONVERGED :NO 

 NUMBER OF CONSTRAINED OPTIMIZATION CYCLES: 1
 
 TOTAL ENERGY = -79.703493987395
 
 
 CURRENT SPLINE LENGTH: 0.003 AMU^1/2*ANGSTROM
 IRC COORDINATE: 2.434 AMU^1/2*ANGSTROM

  ANGLE =       0.00  COS_ANGLE =       1.00


 IRC COORDINATES OF STEP 205 IN ANGSTROM

  NO.  ATOM        X              Y              Z        Z-ATOM   MASS   TYPE

    1  C         0.025908       0.157672       0.022313       6    12.011  QM
    2  C        -0.001549      -0.009318       1.557164       6    12.011  QM
    3  H         0.950033      -0.256114      -0.417112       1     1.008  QM
    4  H        -0.822602      -0.357952      -0.459870       1     1.008  QM
    5  H        -1.024067      -0.193726       1.929688       1     1.008  QM
    6  H         0.622664      -0.857784       1.886985       1     1.008  QM
    7  H        -0.027956       1.219550      -0.274065       1     1.008  QM
    8  H         0.374891       0.891107       2.072748       1     1.008  QM


 RMSQ FORCE :   0.0005045  MAXIMUM :   0.0000100  CONVERGED :NO 
 MAX FORCE  :   0.0009998  MAXIMUM :   0.0000150  CONVERGED :NO 

 NUMBER OF CONSTRAINED OPTIMIZATION CYCLES: 1
 
 TOTAL ENERGY = -79.703509238425
 
 
 CURRENT SPLINE LENGTH: 0.003 AMU^1/2*ANGSTROM
 IRC COORDINATE: 2.438 AMU^1/2*ANGSTROM

  ANGLE =       0.00  COS_ANGLE =       1.00


 IRC COORDINATES OF STEP 206 IN ANGSTROM

  NO.  ATOM        X              Y              Z        Z-ATOM   MASS   TYPE

    1  C         0.025907       0.157670       0.022336       6    12.011  QM
    2  C        -0.001549      -0.009315       1.557141       6    12.011  QM
    3  H         0.950647      -0.254934      -0.416919       1     1.008  QM
    4  H        -0.821876      -0.359082      -0.459928       1     1.008  QM
    5  H        -1.024269      -0.192400       1.929777       1     1.008  QM
    6  H         0.621616      -0.858611       1.886824       1     1.008  QM
    7  H        -0.029298       1.219483      -0.274044       1     1.008  QM
    8  H         0.376142       0.890624       2.072666       1     1.008  QM


 RMSQ FORCE :   0.0005055  MAXIMUM :   0.0000100  CONVERGED :NO 
 MAX FORCE  :   0.0010016  MAXIMUM :   0.0000150  CONVERGED :NO 

 NUMBER OF CONSTRAINED OPTIMIZATION CYCLES: 1
 
 TOTAL ENERGY = -79.703524520398
 
 
 CURRENT SPLINE LENGTH: 0.003 AMU^1/2*ANGSTROM
 IRC COORDINATE: 2.441 AMU^1/2*ANGSTROM

  ANGLE =       0.00  COS_ANGLE =       1.00


 IRC COORDINATES OF STEP 207 IN ANGSTROM

  NO.  ATOM        X              Y              Z        Z-ATOM   MASS   TYPE

    1  C         0.025907       0.157668       0.022360       6    12.011  QM
    2  C        -0.001549      -0.009313       1.557117       6    12.011  QM
    3  H         0.951258      -0.253752      -0.416728       1     1.008  QM
    4  H        -0.821149      -0.360209      -0.459985       1     1.008  QM
    5  H        -1.024468      -0.191073       1.929866       1     1.008  QM
    6  H         0.620568      -0.859434       1.886663       1     1.008  QM
    7  H        -0.030641       1.219414      -0.274023       1     1.008  QM
    8  H         0.377394       0.890141       2.072582       1     1.008  QM


 RMSQ FORCE :   0.0005064  MAXIMUM :   0.0000100  CONVERGED :NO 
 MAX FORCE  :   0.0010033  MAXIMUM :   0.0000150  CONVERGED :NO 

 NUMBER OF CONSTRAINED OPTIMIZATION CYCLES: 1
 
 TOTAL ENERGY = -79.703539830476
 
 
 CURRENT SPLINE LENGTH: 0.003 AMU^1/2*ANGSTROM
 IRC COORDINATE: 2.444 AMU^1/2*ANGSTROM

  ANGLE =       0.00  COS_ANGLE =       1.00


 IRC COORDINATES OF STEP 208 IN ANGSTROM

  NO.  ATOM        X              Y              Z        Z-ATOM   MASS   TYPE

    1  C         0.025906       0.157665       0.022383       6    12.011  QM
    2  C        -0.001548      -0.009310       1.557094       6    12.011  QM
    3  H         0.951868      -0.252570      -0.416535       1     1.008  QM
    4  H        -0.820420      -0.361337      -0.460041       1     1.008  QM
    5  H        -1.024665      -0.189747       1.929954       1     1.008  QM
    6  H         0.619518      -0.860258       1.886503       1     1.008  QM
    7  H        -0.031983       1.219342      -0.274001       1     1.008  QM
    8  H         0.378643       0.889654       2.072500       1     1.008  QM


 RMSQ FORCE :   0.0005074  MAXIMUM :   0.0000100  CONVERGED :NO 
 MAX FORCE  :   0.0010051  MAXIMUM :   0.0000150  CONVERGED :NO 

 NUMBER OF CONSTRAINED OPTIMIZATION CYCLES: 1
 
 TOTAL ENERGY = -79.703555168148
 
 
 CURRENT SPLINE LENGTH: 0.003 AMU^1/2*ANGSTROM
 IRC COORDINATE: 2.447 AMU^1/2*ANGSTROM

  ANGLE =       0.00  COS_ANGLE =       1.00


 IRC COORDINATES OF STEP 209 IN ANGSTROM

  NO.  ATOM        X              Y              Z        Z-ATOM   MASS   TYPE

    1  C         0.025906       0.157662       0.022407       6    12.011  QM
    2  C        -0.001547      -0.009308       1.557070       6    12.011  QM
    3  H         0.952477      -0.251386      -0.416343       1     1.008  QM
    4  H        -0.819689      -0.362463      -0.460098       1     1.008  QM
    5  H        -1.024860      -0.188421       1.930043       1     1.008  QM
    6  H         0.618467      -0.861081       1.886342       1     1.008  QM
    7  H        -0.033325       1.219269      -0.273979       1     1.008  QM
    8  H         0.379894       0.889166       2.072418       1     1.008  QM


 RMSQ FORCE :   0.0005082  MAXIMUM :   0.0000100  CONVERGED :NO 
 MAX FORCE  :   0.0010068  MAXIMUM :   0.0000150  CONVERGED :NO 

 NUMBER OF CONSTRAINED OPTIMIZATION CYCLES: 1
 
 TOTAL ENERGY = -79.703570534070
 
 
 CURRENT SPLINE LENGTH: 0.003 AMU^1/2*ANGSTROM
 IRC COORDINATE: 2.451 AMU^1/2*ANGSTROM

  ANGLE =       0.00  COS_ANGLE =       1.00


 IRC COORDINATES OF STEP 210 IN ANGSTROM

  NO.  ATOM        X              Y              Z        Z-ATOM   MASS   TYPE

    1  C         0.025906       0.157660       0.022430       6    12.011  QM
    2  C        -0.001547      -0.009305       1.557047       6    12.011  QM
    3  H         0.953084      -0.250203      -0.416151       1     1.008  QM
    4  H        -0.818958      -0.363589      -0.460154       1     1.008  QM
    5  H        -1.025055      -0.187094       1.930131       1     1.008  QM
    6  H         0.617415      -0.861903       1.886180       1     1.008  QM
    7  H        -0.034667       1.219195      -0.273959       1     1.008  QM
    8  H         0.381143       0.888677       2.072333       1     1.008  QM


 RMSQ FORCE :   0.0005091  MAXIMUM :   0.0000100  CONVERGED :NO 
 MAX FORCE  :   0.0010083  MAXIMUM :   0.0000150  CONVERGED :NO 

 NUMBER OF CONSTRAINED OPTIMIZATION CYCLES: 1
 
 TOTAL ENERGY = -79.703585927263
 
 
 CURRENT SPLINE LENGTH: 0.003 AMU^1/2*ANGSTROM
 IRC COORDINATE: 2.454 AMU^1/2*ANGSTROM

  ANGLE =       0.00  COS_ANGLE =       1.00


 IRC COORDINATES OF STEP 211 IN ANGSTROM

  NO.  ATOM        X              Y              Z        Z-ATOM   MASS   TYPE

    1  C         0.025905       0.157657       0.022453       6    12.011  QM
    2  C        -0.001547      -0.009303       1.557024       6    12.011  QM
    3  H         0.953691      -0.249019      -0.415958       1     1.008  QM
    4  H        -0.818224      -0.364715      -0.460211       1     1.008  QM
    5  H        -1.025249      -0.185767       1.930218       1     1.008  QM
    6  H         0.616362      -0.862722       1.886020       1     1.008  QM
    7  H        -0.036009       1.219118      -0.273939       1     1.008  QM
    8  H         0.382391       0.888188       2.072249       1     1.008  QM


 RMSQ FORCE :   0.0005099  MAXIMUM :   0.0000100  CONVERGED :NO 
 MAX FORCE  :   0.0010099  MAXIMUM :   0.0000150  CONVERGED :NO 

 NUMBER OF CONSTRAINED OPTIMIZATION CYCLES: 1
 
 TOTAL ENERGY = -79.703601345930
 
 
 CURRENT SPLINE LENGTH: 0.003 AMU^1/2*ANGSTROM
 IRC COORDINATE: 2.457 AMU^1/2*ANGSTROM

  ANGLE =       0.00  COS_ANGLE =       1.00


 IRC COORDINATES OF STEP 212 IN ANGSTROM

  NO.  ATOM        X              Y              Z        Z-ATOM   MASS   TYPE

    1  C         0.025905       0.157655       0.022477       6    12.011  QM
    2  C        -0.001546      -0.009300       1.557000       6    12.011  QM
    3  H         0.954294      -0.247833      -0.415766       1     1.008  QM
    4  H        -0.817490      -0.365839      -0.460266       1     1.008  QM
    5  H        -1.025440      -0.184439       1.930305       1     1.008  QM
    6  H         0.615308      -0.863540       1.885858       1     1.008  QM
    7  H        -0.037351       1.219040      -0.273919       1     1.008  QM
    8  H         0.383639       0.887695       2.072163       1     1.008  QM


 RMSQ FORCE :   0.0005107  MAXIMUM :   0.0000100  CONVERGED :NO 
 MAX FORCE  :   0.0010115  MAXIMUM :   0.0000150  CONVERGED :NO 

 NUMBER OF CONSTRAINED OPTIMIZATION CYCLES: 1
 
 TOTAL ENERGY = -79.703616790800
 
 
 CURRENT SPLINE LENGTH: 0.003 AMU^1/2*ANGSTROM
 IRC COORDINATE: 2.461 AMU^1/2*ANGSTROM

  ANGLE =       0.00  COS_ANGLE =       1.00


 IRC COORDINATES OF STEP 213 IN ANGSTROM

  NO.  ATOM        X              Y              Z        Z-ATOM   MASS   TYPE

    1  C         0.025904       0.157653       0.022500       6    12.011  QM
    2  C        -0.001546      -0.009298       1.556977       6    12.011  QM
    3  H         0.954897      -0.246648      -0.415572       1     1.008  QM
    4  H        -0.816754      -0.366964      -0.460322       1     1.008  QM
    5  H        -1.025630      -0.183110       1.930393       1     1.008  QM
    6  H         0.614253      -0.864357       1.885698       1     1.008  QM
    7  H        -0.038692       1.218960      -0.273899       1     1.008  QM
    8  H         0.384886       0.887202       2.072078       1     1.008  QM


 RMSQ FORCE :   0.0005115  MAXIMUM :   0.0000100  CONVERGED :NO 
 MAX FORCE  :   0.0010130  MAXIMUM :   0.0000150  CONVERGED :NO 

 NUMBER OF CONSTRAINED OPTIMIZATION CYCLES: 1
 
 TOTAL ENERGY = -79.703632259629
 
 
 CURRENT SPLINE LENGTH: 0.003 AMU^1/2*ANGSTROM
 IRC COORDINATE: 2.464 AMU^1/2*ANGSTROM

  ANGLE =       0.00  COS_ANGLE =       1.00


 IRC COORDINATES OF STEP 214 IN ANGSTROM

  NO.  ATOM        X              Y              Z        Z-ATOM   MASS   TYPE

    1  C         0.025904       0.157650       0.022524       6    12.011  QM
    2  C        -0.001545      -0.009295       1.556953       6    12.011  QM
    3  H         0.955497      -0.245461      -0.415379       1     1.008  QM
    4  H        -0.816016      -0.368086      -0.460376       1     1.008  QM
    5  H        -1.025816      -0.181782       1.930481       1     1.008  QM
    6  H         0.613197      -0.865172       1.885537       1     1.008  QM
    7  H        -0.040034       1.218878      -0.273879       1     1.008  QM
    8  H         0.386133       0.886707       2.071993       1     1.008  QM


 RMSQ FORCE :   0.0005123  MAXIMUM :   0.0000100  CONVERGED :NO 
 MAX FORCE  :   0.0010143  MAXIMUM :   0.0000150  CONVERGED :NO 

 NUMBER OF CONSTRAINED OPTIMIZATION CYCLES: 1
 
 TOTAL ENERGY = -79.703647751325
 
 
 CURRENT SPLINE LENGTH: 0.003 AMU^1/2*ANGSTROM
 IRC COORDINATE: 2.467 AMU^1/2*ANGSTROM

  ANGLE =       0.00  COS_ANGLE =       1.00


 IRC COORDINATES OF STEP 215 IN ANGSTROM

  NO.  ATOM        X              Y              Z        Z-ATOM   MASS   TYPE

    1  C         0.025903       0.157647       0.022547       6    12.011  QM
    2  C        -0.001545      -0.009293       1.556930       6    12.011  QM
    3  H         0.956098      -0.244274      -0.415185       1     1.008  QM
    4  H        -0.815277      -0.369208      -0.460432       1     1.008  QM
    5  H        -1.026003      -0.180454       1.930568       1     1.008  QM
    6  H         0.612140      -0.865987       1.885377       1     1.008  QM
    7  H        -0.041375       1.218795      -0.273858       1     1.008  QM
    8  H         0.387379       0.886211       2.071907       1     1.008  QM


 RMSQ FORCE :   0.0005130  MAXIMUM :   0.0000100  CONVERGED :NO 
 MAX FORCE  :   0.0010157  MAXIMUM :   0.0000150  CONVERGED :NO 

 NUMBER OF CONSTRAINED OPTIMIZATION CYCLES: 1
 
 TOTAL ENERGY = -79.703663262704
 
 
 CURRENT SPLINE LENGTH: 0.003 AMU^1/2*ANGSTROM
 IRC COORDINATE: 2.471 AMU^1/2*ANGSTROM

  ANGLE =       0.00  COS_ANGLE =       1.00


 IRC COORDINATES OF STEP 216 IN ANGSTROM

  NO.  ATOM        X              Y              Z        Z-ATOM   MASS   TYPE

    1  C         0.025903       0.157645       0.022572       6    12.011  QM
    2  C        -0.001544      -0.009290       1.556905       6    12.011  QM
    3  H         0.956695      -0.243085      -0.414992       1     1.008  QM
    4  H        -0.814537      -0.370328      -0.460486       1     1.008  QM
    5  H        -1.026186      -0.179126       1.930657       1     1.008  QM
    6  H         0.611082      -0.866799       1.885215       1     1.008  QM
    7  H        -0.042717       1.218709      -0.273837       1     1.008  QM
    8  H         0.388624       0.885712       2.071822       1     1.008  QM


 RMSQ FORCE :   0.0005136  MAXIMUM :   0.0000100  CONVERGED :NO 
 MAX FORCE  :   0.0010169  MAXIMUM :   0.0000150  CONVERGED :NO 

 NUMBER OF CONSTRAINED OPTIMIZATION CYCLES: 1
 
 TOTAL ENERGY = -79.703678794863
 
 
 CURRENT SPLINE LENGTH: 0.003 AMU^1/2*ANGSTROM
 IRC COORDINATE: 2.474 AMU^1/2*ANGSTROM

  ANGLE =       0.00  COS_ANGLE =       1.00


 IRC COORDINATES OF STEP 217 IN ANGSTROM

  NO.  ATOM        X              Y              Z        Z-ATOM   MASS   TYPE

    1  C         0.025902       0.157642       0.022596       6    12.011  QM
    2  C        -0.001544      -0.009288       1.556881       6    12.011  QM
    3  H         0.957292      -0.241897      -0.414797       1     1.008  QM
    4  H        -0.813795      -0.371448      -0.460540       1     1.008  QM
    5  H        -1.026368      -0.177797       1.930744       1     1.008  QM
    6  H         0.610022      -0.867610       1.885054       1     1.008  QM
    7  H        -0.044058       1.218622      -0.273818       1     1.008  QM
    8  H         0.389868       0.885212       2.071736       1     1.008  QM


 RMSQ FORCE :   0.0005143  MAXIMUM :   0.0000100  CONVERGED :NO 
 MAX FORCE  :   0.0010181  MAXIMUM :   0.0000150  CONVERGED :NO 

 NUMBER OF CONSTRAINED OPTIMIZATION CYCLES: 1
 
 TOTAL ENERGY = -79.703694346289
 
 
 CURRENT SPLINE LENGTH: 0.003 AMU^1/2*ANGSTROM
 IRC COORDINATE: 2.477 AMU^1/2*ANGSTROM

  ANGLE =       0.00  COS_ANGLE =       1.00


 IRC COORDINATES OF STEP 218 IN ANGSTROM

  NO.  ATOM        X              Y              Z        Z-ATOM   MASS   TYPE

    1  C         0.025902       0.157640       0.022619       6    12.011  QM
    2  C        -0.001543      -0.009285       1.556858       6    12.011  QM
    3  H         0.957885      -0.240707      -0.414604       1     1.008  QM
    4  H        -0.813052      -0.372566      -0.460594       1     1.008  QM
    5  H        -1.026548      -0.176469       1.930831       1     1.008  QM
    6  H         0.608962      -0.868421       1.884892       1     1.008  QM
    7  H        -0.045400       1.218534      -0.273797       1     1.008  QM
    8  H         0.391112       0.884710       2.071650       1     1.008  QM


 RMSQ FORCE :   0.0005149  MAXIMUM :   0.0000100  CONVERGED :NO 
 MAX FORCE  :   0.0010191  MAXIMUM :   0.0000150  CONVERGED :NO 

 NUMBER OF CONSTRAINED OPTIMIZATION CYCLES: 1
 
 TOTAL ENERGY = -79.703709915338
 
 
 CURRENT SPLINE LENGTH: 0.003 AMU^1/2*ANGSTROM
 IRC COORDINATE: 2.481 AMU^1/2*ANGSTROM

  ANGLE =       0.00  COS_ANGLE =       1.00


 IRC COORDINATES OF STEP 219 IN ANGSTROM

  NO.  ATOM        X              Y              Z        Z-ATOM   MASS   TYPE

    1  C         0.025901       0.157637       0.022643       6    12.011  QM
    2  C        -0.001543      -0.009283       1.556835       6    12.011  QM
    3  H         0.958479      -0.239517      -0.414409       1     1.008  QM
    4  H        -0.812307      -0.373684      -0.460648       1     1.008  QM
    5  H        -1.026728      -0.175139       1.930918       1     1.008  QM
    6  H         0.607901      -0.869229       1.884732       1     1.008  QM
    7  H        -0.046740       1.218444      -0.273776       1     1.008  QM
    8  H         0.392355       0.884207       2.071563       1     1.008  QM


 RMSQ FORCE :   0.0005155  MAXIMUM :   0.0000100  CONVERGED :NO 
 MAX FORCE  :   0.0010202  MAXIMUM :   0.0000150  CONVERGED :NO 

 NUMBER OF CONSTRAINED OPTIMIZATION CYCLES: 1
 
 TOTAL ENERGY = -79.703725502924
 
 
 CURRENT SPLINE LENGTH: 0.003 AMU^1/2*ANGSTROM
 IRC COORDINATE: 2.484 AMU^1/2*ANGSTROM

  ANGLE =       0.00  COS_ANGLE =       1.00


 IRC COORDINATES OF STEP 220 IN ANGSTROM

  NO.  ATOM        X              Y              Z        Z-ATOM   MASS   TYPE

    1  C         0.025901       0.157635       0.022667       6    12.011  QM
    2  C        -0.001543      -0.009280       1.556812       6    12.011  QM
    3  H         0.959070      -0.238325      -0.414216       1     1.008  QM
    4  H        -0.811561      -0.374799      -0.460702       1     1.008  QM
    5  H        -1.026904      -0.173810       1.931006       1     1.008  QM
    6  H         0.606839      -0.870037       1.884569       1     1.008  QM
    7  H        -0.048082       1.218353      -0.273754       1     1.008  QM
    8  H         0.393598       0.883702       2.071476       1     1.008  QM


 RMSQ FORCE :   0.0005161  MAXIMUM :   0.0000100  CONVERGED :NO 
 MAX FORCE  :   0.0010210  MAXIMUM :   0.0000150  CONVERGED :NO 

 NUMBER OF CONSTRAINED OPTIMIZATION CYCLES: 1
 
 TOTAL ENERGY = -79.703741106442
 
 
 CURRENT SPLINE LENGTH: 0.003 AMU^1/2*ANGSTROM
 IRC COORDINATE: 2.487 AMU^1/2*ANGSTROM

  ANGLE =       0.00  COS_ANGLE =       1.00


 IRC COORDINATES OF STEP 221 IN ANGSTROM

  NO.  ATOM        X              Y              Z        Z-ATOM   MASS   TYPE

    1  C         0.025900       0.157632       0.022691       6    12.011  QM
    2  C        -0.001542      -0.009278       1.556787       6    12.011  QM
    3  H         0.959661      -0.237133      -0.414022       1     1.008  QM
    4  H        -0.810814      -0.375914      -0.460755       1     1.008  QM
    5  H        -1.027080      -0.172481       1.931093       1     1.008  QM
    6  H         0.605776      -0.870843       1.884409       1     1.008  QM
    7  H        -0.049423       1.218260      -0.273734       1     1.008  QM
    8  H         0.394840       0.883197       2.071389       1     1.008  QM


 RMSQ FORCE :   0.0005166  MAXIMUM :   0.0000100  CONVERGED :NO 
 MAX FORCE  :   0.0010220  MAXIMUM :   0.0000150  CONVERGED :NO 

 NUMBER OF CONSTRAINED OPTIMIZATION CYCLES: 1
 
 TOTAL ENERGY = -79.703756727811
 
 
 CURRENT SPLINE LENGTH: 0.003 AMU^1/2*ANGSTROM
 IRC COORDINATE: 2.490 AMU^1/2*ANGSTROM

  ANGLE =       0.00  COS_ANGLE =       1.00


 IRC COORDINATES OF STEP 222 IN ANGSTROM

  NO.  ATOM        X              Y              Z        Z-ATOM   MASS   TYPE

    1  C         0.025900       0.157629       0.022715       6    12.011  QM
    2  C        -0.001542      -0.009275       1.556763       6    12.011  QM
    3  H         0.960250      -0.235941      -0.413826       1     1.008  QM
    4  H        -0.810065      -0.377030      -0.460809       1     1.008  QM
    5  H        -1.027255      -0.171152       1.931179       1     1.008  QM
    6  H         0.604711      -0.871648       1.884248       1     1.008  QM
    7  H        -0.050762       1.218163      -0.273714       1     1.008  QM
    8  H         0.396081       0.882689       2.071301       1     1.008  QM


 RMSQ FORCE :   0.0005171  MAXIMUM :   0.0000100  CONVERGED :NO 
 MAX FORCE  :   0.0010230  MAXIMUM :   0.0000150  CONVERGED :NO 

 NUMBER OF CONSTRAINED OPTIMIZATION CYCLES: 1
 
 TOTAL ENERGY = -79.703772364024
 
 
 CURRENT SPLINE LENGTH: 0.003 AMU^1/2*ANGSTROM
 IRC COORDINATE: 2.494 AMU^1/2*ANGSTROM

  ANGLE =       0.00  COS_ANGLE =       1.00


 IRC COORDINATES OF STEP 223 IN ANGSTROM

  NO.  ATOM        X              Y              Z        Z-ATOM   MASS   TYPE

    1  C         0.025899       0.157626       0.022739       6    12.011  QM
    2  C        -0.001541      -0.009273       1.556739       6    12.011  QM
    3  H         0.960837      -0.234748      -0.413631       1     1.008  QM
    4  H        -0.809314      -0.378145      -0.460862       1     1.008  QM
    5  H        -1.027427      -0.169821       1.931266       1     1.008  QM
    6  H         0.603645      -0.872450       1.884087       1     1.008  QM
    7  H        -0.052102       1.218066      -0.273695       1     1.008  QM
    8  H         0.397321       0.882180       2.071213       1     1.008  QM


 RMSQ FORCE :   0.0005175  MAXIMUM :   0.0000100  CONVERGED :NO 
 MAX FORCE  :   0.0010238  MAXIMUM :   0.0000150  CONVERGED :NO 

 NUMBER OF CONSTRAINED OPTIMIZATION CYCLES: 1
 
 TOTAL ENERGY = -79.703788013253
 
 
 CURRENT SPLINE LENGTH: 0.003 AMU^1/2*ANGSTROM
 IRC COORDINATE: 2.497 AMU^1/2*ANGSTROM

  ANGLE =       0.00  COS_ANGLE =       1.00


 IRC COORDINATES OF STEP 224 IN ANGSTROM

  NO.  ATOM        X              Y              Z        Z-ATOM   MASS   TYPE

    1  C         0.025899       0.157624       0.022763       6    12.011  QM
    2  C        -0.001541      -0.009270       1.556716       6    12.011  QM
    3  H         0.961421      -0.233554      -0.413437       1     1.008  QM
    4  H        -0.808563      -0.379257      -0.460916       1     1.008  QM
    5  H        -1.027598      -0.168492       1.931352       1     1.008  QM
    6  H         0.602578      -0.873253       1.883925       1     1.008  QM
    7  H        -0.053443       1.217968      -0.273673       1     1.008  QM
    8  H         0.398561       0.881669       2.071125       1     1.008  QM


 RMSQ FORCE :   0.0005180  MAXIMUM :   0.0000100  CONVERGED :NO 
 MAX FORCE  :   0.0010245  MAXIMUM :   0.0000150  CONVERGED :NO 

 NUMBER OF CONSTRAINED OPTIMIZATION CYCLES: 1
 
 TOTAL ENERGY = -79.703803678274
 
 
 CURRENT SPLINE LENGTH: 0.003 AMU^1/2*ANGSTROM
 IRC COORDINATE: 2.500 AMU^1/2*ANGSTROM

  ANGLE =       0.00  COS_ANGLE =       1.00


 IRC COORDINATES OF STEP 225 IN ANGSTROM

  NO.  ATOM        X              Y              Z        Z-ATOM   MASS   TYPE

    1  C         0.025898       0.157621       0.022787       6    12.011  QM
    2  C        -0.001541      -0.009268       1.556691       6    12.011  QM
    3  H         0.962006      -0.232360      -0.413240       1     1.008  QM
    4  H        -0.807809      -0.380369      -0.460969       1     1.008  QM
    5  H        -1.027767      -0.167161       1.931439       1     1.008  QM
    6  H         0.601511      -0.874052       1.883765       1     1.008  QM
    7  H        -0.054783       1.217867      -0.273653       1     1.008  QM
    8  H         0.399800       0.881157       2.071036       1     1.008  QM


 RMSQ FORCE :   0.0005184  MAXIMUM :   0.0000100  CONVERGED :NO 
 MAX FORCE  :   0.0010252  MAXIMUM :   0.0000150  CONVERGED :NO 

 NUMBER OF CONSTRAINED OPTIMIZATION CYCLES: 1
 
 TOTAL ENERGY = -79.703819354285
 
 
 CURRENT SPLINE LENGTH: 0.003 AMU^1/2*ANGSTROM
 IRC COORDINATE: 2.504 AMU^1/2*ANGSTROM

  ANGLE =       0.00  COS_ANGLE =       1.00


 IRC COORDINATES OF STEP 226 IN ANGSTROM

  NO.  ATOM        X              Y              Z        Z-ATOM   MASS   TYPE

    1  C         0.025898       0.157618       0.022812       6    12.011  QM
    2  C        -0.001540      -0.009265       1.556666       6    12.011  QM
    3  H         0.962588      -0.231165      -0.413044       1     1.008  QM
    4  H        -0.807054      -0.381481      -0.461021       1     1.008  QM
    5  H        -1.027934      -0.165830       1.931526       1     1.008  QM
    6  H         0.600442      -0.874851       1.883604       1     1.008  QM
    7  H        -0.056123       1.217764      -0.273633       1     1.008  QM
    8  H         0.401039       0.880642       2.070948       1     1.008  QM


 RMSQ FORCE :   0.0005187  MAXIMUM :   0.0000100  CONVERGED :NO 
 MAX FORCE  :   0.0010258  MAXIMUM :   0.0000150  CONVERGED :NO 

 NUMBER OF CONSTRAINED OPTIMIZATION CYCLES: 1
 
 TOTAL ENERGY = -79.703835042677
 
 
 CURRENT SPLINE LENGTH: 0.003 AMU^1/2*ANGSTROM
 IRC COORDINATE: 2.507 AMU^1/2*ANGSTROM

  ANGLE =       0.00  COS_ANGLE =       1.00


 IRC COORDINATES OF STEP 227 IN ANGSTROM

  NO.  ATOM        X              Y              Z        Z-ATOM   MASS   TYPE

    1  C         0.025897       0.157616       0.022835       6    12.011  QM
    2  C        -0.001540      -0.009263       1.556643       6    12.011  QM
    3  H         0.963170      -0.229969      -0.412848       1     1.008  QM
    4  H        -0.806298      -0.382592      -0.461073       1     1.008  QM
    5  H        -1.028100      -0.164499       1.931612       1     1.008  QM
    6  H         0.599372      -0.875649       1.883443       1     1.008  QM
    7  H        -0.057463       1.217660      -0.273614       1     1.008  QM
    8  H         0.402277       0.880127       2.070859       1     1.008  QM


 RMSQ FORCE :   0.0005191  MAXIMUM :   0.0000100  CONVERGED :NO 
 MAX FORCE  :   0.0010263  MAXIMUM :   0.0000150  CONVERGED :NO 

 NUMBER OF CONSTRAINED OPTIMIZATION CYCLES: 1
 
 TOTAL ENERGY = -79.703850741340
 
 
 CURRENT SPLINE LENGTH: 0.003 AMU^1/2*ANGSTROM
 IRC COORDINATE: 2.510 AMU^1/2*ANGSTROM

  ANGLE =       0.00  COS_ANGLE =       1.00


 IRC COORDINATES OF STEP 228 IN ANGSTROM

  NO.  ATOM        X              Y              Z        Z-ATOM   MASS   TYPE

    1  C         0.025897       0.157613       0.022860       6    12.011  QM
    2  C        -0.001539      -0.009260       1.556618       6    12.011  QM
    3  H         0.963748      -0.228772      -0.412653       1     1.008  QM
    4  H        -0.805541      -0.383700      -0.461124       1     1.008  QM
    5  H        -1.028262      -0.163168       1.931699       1     1.008  QM
    6  H         0.598301      -0.876445       1.883282       1     1.008  QM
    7  H        -0.058803       1.217554      -0.273594       1     1.008  QM
    8  H         0.403514       0.879609       2.070769       1     1.008  QM


 RMSQ FORCE :   0.0005194  MAXIMUM :   0.0000100  CONVERGED :NO 
 MAX FORCE  :   0.0010267  MAXIMUM :   0.0000150  CONVERGED :NO 

 NUMBER OF CONSTRAINED OPTIMIZATION CYCLES: 1
 
 TOTAL ENERGY = -79.703866449200
 
 
 CURRENT SPLINE LENGTH: 0.003 AMU^1/2*ANGSTROM
 IRC COORDINATE: 2.514 AMU^1/2*ANGSTROM

  ANGLE =       0.00  COS_ANGLE =       1.00


 IRC COORDINATES OF STEP 229 IN ANGSTROM

  NO.  ATOM        X              Y              Z        Z-ATOM   MASS   TYPE

    1  C         0.025896       0.157610       0.022884       6    12.011  QM
    2  C        -0.001539      -0.009258       1.556595       6    12.011  QM
    3  H         0.964326      -0.227575      -0.412456       1     1.008  QM
    4  H        -0.804782      -0.384809      -0.461176       1     1.008  QM
    5  H        -1.028425      -0.161836       1.931785       1     1.008  QM
    6  H         0.597229      -0.877240       1.883120       1     1.008  QM
    7  H        -0.060142       1.217447      -0.273575       1     1.008  QM
    8  H         0.404750       0.879091       2.070679       1     1.008  QM


 RMSQ FORCE :   0.0005197  MAXIMUM :   0.0000100  CONVERGED :NO 
 MAX FORCE  :   0.0010271  MAXIMUM :   0.0000150  CONVERGED :NO 

 NUMBER OF CONSTRAINED OPTIMIZATION CYCLES: 1
 
 TOTAL ENERGY = -79.703882165371
 
 
 CURRENT SPLINE LENGTH: 0.003 AMU^1/2*ANGSTROM
 IRC COORDINATE: 2.517 AMU^1/2*ANGSTROM

  ANGLE =       0.00  COS_ANGLE =       1.00


 IRC COORDINATES OF STEP 230 IN ANGSTROM

  NO.  ATOM        X              Y              Z        Z-ATOM   MASS   TYPE

    1  C         0.025896       0.157608       0.022908       6    12.011  QM
    2  C        -0.001538      -0.009255       1.556571       6    12.011  QM
    3  H         0.964901      -0.226376      -0.412261       1     1.008  QM
    4  H        -0.804021      -0.385915      -0.461227       1     1.008  QM
    5  H        -1.028585      -0.160505       1.931871       1     1.008  QM
    6  H         0.596157      -0.878034       1.882958       1     1.008  QM
    7  H        -0.061483       1.217338      -0.273554       1     1.008  QM
    8  H         0.405987       0.878570       2.070589       1     1.008  QM


 RMSQ FORCE :   0.0005199  MAXIMUM :   0.0000100  CONVERGED :NO 
 MAX FORCE  :   0.0010273  MAXIMUM :   0.0000150  CONVERGED :NO 

 NUMBER OF CONSTRAINED OPTIMIZATION CYCLES: 1
 
 TOTAL ENERGY = -79.703897889796
 
 
 CURRENT SPLINE LENGTH: 0.003 AMU^1/2*ANGSTROM
 IRC COORDINATE: 2.520 AMU^1/2*ANGSTROM

  ANGLE =       0.00  COS_ANGLE =       1.00


 IRC COORDINATES OF STEP 231 IN ANGSTROM

  NO.  ATOM        X              Y              Z        Z-ATOM   MASS   TYPE

    1  C         0.025895       0.157605       0.022932       6    12.011  QM
    2  C        -0.001538      -0.009253       1.556547       6    12.011  QM
    3  H         0.965476      -0.225177      -0.412065       1     1.008  QM
    4  H        -0.803259      -0.387022      -0.461278       1     1.008  QM
    5  H        -1.028743      -0.159174       1.931957       1     1.008  QM
    6  H         0.595083      -0.878826       1.882797       1     1.008  QM
    7  H        -0.062822       1.217227      -0.273536       1     1.008  QM
    8  H         0.407223       0.878048       2.070499       1     1.008  QM


 RMSQ FORCE :   0.0005201  MAXIMUM :   0.0000100  CONVERGED :NO 
 MAX FORCE  :   0.0010276  MAXIMUM :   0.0000150  CONVERGED :NO 

 NUMBER OF CONSTRAINED OPTIMIZATION CYCLES: 1
 
 TOTAL ENERGY = -79.703913620942
 
 
 CURRENT SPLINE LENGTH: 0.003 AMU^1/2*ANGSTROM
 IRC COORDINATE: 2.524 AMU^1/2*ANGSTROM

  ANGLE =       0.00  COS_ANGLE =       1.00


 IRC COORDINATES OF STEP 232 IN ANGSTROM

  NO.  ATOM        X              Y              Z        Z-ATOM   MASS   TYPE

    1  C         0.025895       0.157602       0.022956       6    12.011  QM
    2  C        -0.001538      -0.009250       1.556522       6    12.011  QM
    3  H         0.966048      -0.223978      -0.411868       1     1.008  QM
    4  H        -0.802497      -0.388128      -0.461329       1     1.008  QM
    5  H        -1.028901      -0.157842       1.932043       1     1.008  QM
    6  H         0.594008      -0.879617       1.882636       1     1.008  QM
    7  H        -0.064162       1.217114      -0.273516       1     1.008  QM
    8  H         0.408457       0.877524       2.070409       1     1.008  QM


 RMSQ FORCE :   0.0005203  MAXIMUM :   0.0000100  CONVERGED :NO 
 MAX FORCE  :   0.0010278  MAXIMUM :   0.0000150  CONVERGED :NO 

 NUMBER OF CONSTRAINED OPTIMIZATION CYCLES: 1
 
 TOTAL ENERGY = -79.703929356899
 
 
 CURRENT SPLINE LENGTH: 0.003 AMU^1/2*ANGSTROM
 IRC COORDINATE: 2.527 AMU^1/2*ANGSTROM

  ANGLE =       0.00  COS_ANGLE =       1.00


 IRC COORDINATES OF STEP 233 IN ANGSTROM

  NO.  ATOM        X              Y              Z        Z-ATOM   MASS   TYPE

    1  C         0.025894       0.157599       0.022981       6    12.011  QM
    2  C        -0.001538      -0.009248       1.556497       6    12.011  QM
    3  H         0.966621      -0.222778      -0.411671       1     1.008  QM
    4  H        -0.801732      -0.389233      -0.461380       1     1.008  QM
    5  H        -1.029056      -0.156510       1.932129       1     1.008  QM
    6  H         0.592932      -0.880406       1.882475       1     1.008  QM
    7  H        -0.065500       1.216999      -0.273497       1     1.008  QM
    8  H         0.409691       0.876999       2.070319       1     1.008  QM


 RMSQ FORCE :   0.0005204  MAXIMUM :   0.0000100  CONVERGED :NO 
 MAX FORCE  :   0.0010280  MAXIMUM :   0.0000150  CONVERGED :NO 

 NUMBER OF CONSTRAINED OPTIMIZATION CYCLES: 1
 
 TOTAL ENERGY = -79.703945095116
 
 
 CURRENT SPLINE LENGTH: 0.003 AMU^1/2*ANGSTROM
 IRC COORDINATE: 2.530 AMU^1/2*ANGSTROM

  ANGLE =       0.00  COS_ANGLE =       1.00


 IRC COORDINATES OF STEP 234 IN ANGSTROM

  NO.  ATOM        X              Y              Z        Z-ATOM   MASS   TYPE

    1  C         0.025894       0.157597       0.023006       6    12.011  QM
    2  C        -0.001537      -0.009245       1.556472       6    12.011  QM
    3  H         0.967189      -0.221577      -0.411474       1     1.008  QM
    4  H        -0.800965      -0.390334      -0.461430       1     1.008  QM
    5  H        -1.029209      -0.155178       1.932216       1     1.008  QM
    6  H         0.591855      -0.881195       1.882314       1     1.008  QM
    7  H        -0.066840       1.216884      -0.273478       1     1.008  QM
    8  H         0.410924       0.876471       2.070228       1     1.008  QM


 RMSQ FORCE :   0.0005205  MAXIMUM :   0.0000100  CONVERGED :NO 
 MAX FORCE  :   0.0010279  MAXIMUM :   0.0000150  CONVERGED :NO 

 NUMBER OF CONSTRAINED OPTIMIZATION CYCLES: 1
 
 TOTAL ENERGY = -79.703960837790
 
 
 CURRENT SPLINE LENGTH: 0.003 AMU^1/2*ANGSTROM
 IRC COORDINATE: 2.533 AMU^1/2*ANGSTROM

  ANGLE =       0.01  COS_ANGLE =       1.00


 IRC COORDINATES OF STEP 235 IN ANGSTROM

  NO.  ATOM        X              Y              Z        Z-ATOM   MASS   TYPE

    1  C         0.025893       0.157593       0.023031       6    12.011  QM
    2  C        -0.001538      -0.009242       1.556446       6    12.011  QM
    3  H         0.967766      -0.220375      -0.411277       1     1.008  QM
    4  H        -0.800199      -0.391436      -0.461479       1     1.008  QM
    5  H        -1.029365      -0.153849       1.932304       1     1.008  QM
    6  H         0.590782      -0.881985       1.882152       1     1.008  QM
    7  H        -0.068178       1.216771      -0.273454       1     1.008  QM
    8  H         0.412164       0.875952       2.070144       1     1.008  QM


 RMSQ FORCE :   0.0005205  MAXIMUM :   0.0000100  CONVERGED :NO 
 MAX FORCE  :   0.0010278  MAXIMUM :   0.0000150  CONVERGED :NO 

 NUMBER OF CONSTRAINED OPTIMIZATION CYCLES: 1
 
 TOTAL ENERGY = -79.703976583269
 
 
 CURRENT SPLINE LENGTH: 0.003 AMU^1/2*ANGSTROM
 IRC COORDINATE: 2.537 AMU^1/2*ANGSTROM

  ANGLE =       0.00  COS_ANGLE =       1.00


 IRC COORDINATES OF STEP 236 IN ANGSTROM

  NO.  ATOM        X              Y              Z        Z-ATOM   MASS   TYPE

    1  C         0.025892       0.157589       0.023055       6    12.011  QM
    2  C        -0.001538      -0.009239       1.556421       6    12.011  QM
    3  H         0.968336      -0.219173      -0.411078       1     1.008  QM
    4  H        -0.799431      -0.392536      -0.461529       1     1.008  QM
    5  H        -1.029515      -0.152520       1.932392       1     1.008  QM
    6  H         0.589704      -0.882771       1.881988       1     1.008  QM
    7  H        -0.069517       1.216652      -0.273433       1     1.008  QM
    8  H         0.413401       0.875424       2.070057       1     1.008  QM


 RMSQ FORCE :   0.0005204  MAXIMUM :   0.0000100  CONVERGED :NO 
 MAX FORCE  :   0.0010276  MAXIMUM :   0.0000150  CONVERGED :NO 

 NUMBER OF CONSTRAINED OPTIMIZATION CYCLES: 1
 
 TOTAL ENERGY = -79.703992331398
 
 
 CURRENT SPLINE LENGTH: 0.003 AMU^1/2*ANGSTROM
 IRC COORDINATE: 2.540 AMU^1/2*ANGSTROM

  ANGLE =       0.00  COS_ANGLE =       1.00


 IRC COORDINATES OF STEP 237 IN ANGSTROM

  NO.  ATOM        X              Y              Z        Z-ATOM   MASS   TYPE

    1  C         0.025892       0.157586       0.023079       6    12.011  QM
    2  C        -0.001538      -0.009235       1.556396       6    12.011  QM
    3  H         0.968902      -0.217968      -0.410879       1     1.008  QM
    4  H        -0.798662      -0.393636      -0.461579       1     1.008  QM
    5  H        -1.029662      -0.151188       1.932480       1     1.008  QM
    6  H         0.588625      -0.883552       1.881824       1     1.008  QM
    7  H        -0.070853       1.216530      -0.273411       1     1.008  QM
    8  H         0.414633       0.874889       2.069965       1     1.008  QM


 RMSQ FORCE :   0.0005205  MAXIMUM :   0.0000100  CONVERGED :NO 
 MAX FORCE  :   0.0010277  MAXIMUM :   0.0000150  CONVERGED :NO 

 NUMBER OF CONSTRAINED OPTIMIZATION CYCLES: 1
 
 TOTAL ENERGY = -79.704008075342
 
 
 CURRENT SPLINE LENGTH: 0.003 AMU^1/2*ANGSTROM
 IRC COORDINATE: 2.543 AMU^1/2*ANGSTROM

  ANGLE =       0.00  COS_ANGLE =       1.00


 IRC COORDINATES OF STEP 238 IN ANGSTROM

  NO.  ATOM        X              Y              Z        Z-ATOM   MASS   TYPE

    1  C         0.025891       0.157583       0.023103       6    12.011  QM
    2  C        -0.001538      -0.009232       1.556371       6    12.011  QM
    3  H         0.969463      -0.216761      -0.410680       1     1.008  QM
    4  H        -0.797890      -0.394734      -0.461629       1     1.008  QM
    5  H        -1.029805      -0.149857       1.932567       1     1.008  QM
    6  H         0.587544      -0.884332       1.881659       1     1.008  QM
    7  H        -0.072192       1.216405      -0.273390       1     1.008  QM
    8  H         0.415863       0.874351       2.069872       1     1.008  QM


 RMSQ FORCE :   0.0005205  MAXIMUM :   0.0000100  CONVERGED :NO 
 MAX FORCE  :   0.0010276  MAXIMUM :   0.0000150  CONVERGED :NO 

 NUMBER OF CONSTRAINED OPTIMIZATION CYCLES: 1
 
 TOTAL ENERGY = -79.704023822610
 
 
 CURRENT SPLINE LENGTH: 0.003 AMU^1/2*ANGSTROM
 IRC COORDINATE: 2.547 AMU^1/2*ANGSTROM

  ANGLE =       0.00  COS_ANGLE =       1.00


 IRC COORDINATES OF STEP 239 IN ANGSTROM

  NO.  ATOM        X              Y              Z        Z-ATOM   MASS   TYPE

    1  C         0.025891       0.157580       0.023128       6    12.011  QM
    2  C        -0.001538      -0.009229       1.556346       6    12.011  QM
    3  H         0.970026      -0.215555      -0.410481       1     1.008  QM
    4  H        -0.797117      -0.395831      -0.461679       1     1.008  QM
    5  H        -1.029949      -0.148525       1.932654       1     1.008  QM
    6  H         0.586462      -0.885113       1.881495       1     1.008  QM
    7  H        -0.073529       1.216281      -0.273369       1     1.008  QM
    8  H         0.417093       0.873814       2.069780       1     1.008  QM


 RMSQ FORCE :   0.0005205  MAXIMUM :   0.0000100  CONVERGED :NO 
 MAX FORCE  :   0.0010275  MAXIMUM :   0.0000150  CONVERGED :NO 

 NUMBER OF CONSTRAINED OPTIMIZATION CYCLES: 1
 
 TOTAL ENERGY = -79.704039568715
 
 
 CURRENT SPLINE LENGTH: 0.003 AMU^1/2*ANGSTROM
 IRC COORDINATE: 2.550 AMU^1/2*ANGSTROM

  ANGLE =       0.00  COS_ANGLE =       1.00


 IRC COORDINATES OF STEP 240 IN ANGSTROM

  NO.  ATOM        X              Y              Z        Z-ATOM   MASS   TYPE

    1  C         0.025890       0.157577       0.023153       6    12.011  QM
    2  C        -0.001538      -0.009226       1.556322       6    12.011  QM
    3  H         0.970587      -0.214349      -0.410281       1     1.008  QM
    4  H        -0.796344      -0.396928      -0.461728       1     1.008  QM
    5  H        -1.030092      -0.147193       1.932742       1     1.008  QM
    6  H         0.585379      -0.885892       1.881332       1     1.008  QM
    7  H        -0.074866       1.216154      -0.273347       1     1.008  QM
    8  H         0.418324       0.873276       2.069688       1     1.008  QM


 RMSQ FORCE :   0.0005204  MAXIMUM :   0.0000100  CONVERGED :NO 
 MAX FORCE  :   0.0010272  MAXIMUM :   0.0000150  CONVERGED :NO 

 NUMBER OF CONSTRAINED OPTIMIZATION CYCLES: 1
 
 TOTAL ENERGY = -79.704055312266
 
 
 CURRENT SPLINE LENGTH: 0.003 AMU^1/2*ANGSTROM
 IRC COORDINATE: 2.553 AMU^1/2*ANGSTROM

  ANGLE =       0.00  COS_ANGLE =       1.00


 IRC COORDINATES OF STEP 241 IN ANGSTROM

  NO.  ATOM        X              Y              Z        Z-ATOM   MASS   TYPE

    1  C         0.025890       0.157574       0.023177       6    12.011  QM
    2  C        -0.001537      -0.009222       1.556297       6    12.011  QM
    3  H         0.971143      -0.213139      -0.410081       1     1.008  QM
    4  H        -0.795567      -0.398023      -0.461779       1     1.008  QM
    5  H        -1.030229      -0.145860       1.932827       1     1.008  QM
    6  H         0.584294      -0.886667       1.881168       1     1.008  QM
    7  H        -0.076203       1.216023      -0.273327       1     1.008  QM
    8  H         0.419549       0.872729       2.069591       1     1.008  QM


 RMSQ FORCE :   0.0005204  MAXIMUM :   0.0000100  CONVERGED :NO 
 MAX FORCE  :   0.0010273  MAXIMUM :   0.0000150  CONVERGED :NO 

 NUMBER OF CONSTRAINED OPTIMIZATION CYCLES: 1
 
 TOTAL ENERGY = -79.704071051727
 
 
 CURRENT SPLINE LENGTH: 0.003 AMU^1/2*ANGSTROM
 IRC COORDINATE: 2.557 AMU^1/2*ANGSTROM

  ANGLE =       0.00  COS_ANGLE =       1.00


 IRC COORDINATES OF STEP 242 IN ANGSTROM

  NO.  ATOM        X              Y              Z        Z-ATOM   MASS   TYPE

    1  C         0.025890       0.157571       0.023202       6    12.011  QM
    2  C        -0.001537      -0.009219       1.556272       6    12.011  QM
    3  H         0.971700      -0.211931      -0.409882       1     1.008  QM
    4  H        -0.794791      -0.399118      -0.461828       1     1.008  QM
    5  H        -1.030367      -0.144528       1.932915       1     1.008  QM
    6  H         0.583209      -0.887443       1.881004       1     1.008  QM
    7  H        -0.077540       1.215893      -0.273307       1     1.008  QM
    8  H         0.420778       0.872188       2.069498       1     1.008  QM


 RMSQ FORCE :   0.0005202  MAXIMUM :   0.0000100  CONVERGED :NO 
 MAX FORCE  :   0.0010269  MAXIMUM :   0.0000150  CONVERGED :NO 

 NUMBER OF CONSTRAINED OPTIMIZATION CYCLES: 1
 
 TOTAL ENERGY = -79.704086786944
 
 
 CURRENT SPLINE LENGTH: 0.003 AMU^1/2*ANGSTROM
 IRC COORDINATE: 2.560 AMU^1/2*ANGSTROM

  ANGLE =       0.00  COS_ANGLE =       1.00


 IRC COORDINATES OF STEP 243 IN ANGSTROM

  NO.  ATOM        X              Y              Z        Z-ATOM   MASS   TYPE

    1  C         0.025889       0.157568       0.023226       6    12.011  QM
    2  C        -0.001537      -0.009216       1.556247       6    12.011  QM
    3  H         0.972256      -0.210723      -0.409683       1     1.008  QM
    4  H        -0.794012      -0.400213      -0.461877       1     1.008  QM
    5  H        -1.030504      -0.143195       1.933002       1     1.008  QM
    6  H         0.582123      -0.888218       1.880842       1     1.008  QM
    7  H        -0.078877       1.215761      -0.273287       1     1.008  QM
    8  H         0.422005       0.871645       2.069404       1     1.008  QM


 RMSQ FORCE :   0.0005201  MAXIMUM :   0.0000100  CONVERGED :NO 
 MAX FORCE  :   0.0010264  MAXIMUM :   0.0000150  CONVERGED :NO 

 NUMBER OF CONSTRAINED OPTIMIZATION CYCLES: 1
 
 TOTAL ENERGY = -79.704102518159
 
 
 CURRENT SPLINE LENGTH: 0.003 AMU^1/2*ANGSTROM
 IRC COORDINATE: 2.563 AMU^1/2*ANGSTROM

  ANGLE =       0.00  COS_ANGLE =       1.00


 IRC COORDINATES OF STEP 244 IN ANGSTROM

  NO.  ATOM        X              Y              Z        Z-ATOM   MASS   TYPE

    1  C         0.025889       0.157565       0.023251       6    12.011  QM
    2  C        -0.001537      -0.009213       1.556222       6    12.011  QM
    3  H         0.972811      -0.209515      -0.409484       1     1.008  QM
    4  H        -0.793232      -0.401306      -0.461926       1     1.008  QM
    5  H        -1.030641      -0.141861       1.933090       1     1.008  QM
    6  H         0.581036      -0.888992       1.880680       1     1.008  QM
    7  H        -0.080214       1.215628      -0.273268       1     1.008  QM
    8  H         0.423233       0.871102       2.069311       1     1.008  QM


 RMSQ FORCE :   0.0005198  MAXIMUM :   0.0000100  CONVERGED :NO 
 MAX FORCE  :   0.0010258  MAXIMUM :   0.0000150  CONVERGED :NO 

 NUMBER OF CONSTRAINED OPTIMIZATION CYCLES: 1
 
 TOTAL ENERGY = -79.704118243982
 
 
 CURRENT SPLINE LENGTH: 0.003 AMU^1/2*ANGSTROM
 IRC COORDINATE: 2.567 AMU^1/2*ANGSTROM

  ANGLE =       0.00  COS_ANGLE =       1.00


 IRC COORDINATES OF STEP 245 IN ANGSTROM

  NO.  ATOM        X              Y              Z        Z-ATOM   MASS   TYPE

    1  C         0.025888       0.157562       0.023276       6    12.011  QM
    2  C        -0.001536      -0.009210       1.556197       6    12.011  QM
    3  H         0.973364      -0.208305      -0.409284       1     1.008  QM
    4  H        -0.792451      -0.402399      -0.461974       1     1.008  QM
    5  H        -1.030775      -0.140527       1.933176       1     1.008  QM
    6  H         0.579948      -0.889764       1.880518       1     1.008  QM
    7  H        -0.081551       1.215493      -0.273249       1     1.008  QM
    8  H         0.424459       0.870558       2.069217       1     1.008  QM


 RMSQ FORCE :   0.0005196  MAXIMUM :   0.0000100  CONVERGED :NO 
 MAX FORCE  :   0.0010251  MAXIMUM :   0.0000150  CONVERGED :NO 

 NUMBER OF CONSTRAINED OPTIMIZATION CYCLES: 1
 
 TOTAL ENERGY = -79.704133961854
 
 
 CURRENT SPLINE LENGTH: 0.003 AMU^1/2*ANGSTROM
 IRC COORDINATE: 2.570 AMU^1/2*ANGSTROM

  ANGLE =       0.00  COS_ANGLE =       1.00


 IRC COORDINATES OF STEP 246 IN ANGSTROM

  NO.  ATOM        X              Y              Z        Z-ATOM   MASS   TYPE

    1  C         0.025888       0.157559       0.023301       6    12.011  QM
    2  C        -0.001536      -0.009207       1.556172       6    12.011  QM
    3  H         0.973915      -0.207095      -0.409085       1     1.008  QM
    4  H        -0.791668      -0.403490      -0.462023       1     1.008  QM
    5  H        -1.030907      -0.139193       1.933263       1     1.008  QM
    6  H         0.578859      -0.890535       1.880356       1     1.008  QM
    7  H        -0.082887       1.215356      -0.273231       1     1.008  QM
    8  H         0.425684       0.870012       2.069123       1     1.008  QM


 RMSQ FORCE :   0.0005193  MAXIMUM :   0.0000100  CONVERGED :NO 
 MAX FORCE  :   0.0010244  MAXIMUM :   0.0000150  CONVERGED :NO 

 NUMBER OF CONSTRAINED OPTIMIZATION CYCLES: 1
 
 TOTAL ENERGY = -79.704149668399
 
 
 CURRENT SPLINE LENGTH: 0.003 AMU^1/2*ANGSTROM
 IRC COORDINATE: 2.573 AMU^1/2*ANGSTROM

  ANGLE =       0.00  COS_ANGLE =       1.00


 IRC COORDINATES OF STEP 247 IN ANGSTROM

  NO.  ATOM        X              Y              Z        Z-ATOM   MASS   TYPE

    1  C         0.025888       0.157556       0.023326       6    12.011  QM
    2  C        -0.001536      -0.009204       1.556147       6    12.011  QM
    3  H         0.974465      -0.205885      -0.408886       1     1.008  QM
    4  H        -0.790883      -0.404581      -0.462071       1     1.008  QM
    5  H        -1.031038      -0.137859       1.933350       1     1.008  QM
    6  H         0.577769      -0.891304       1.880195       1     1.008  QM
    7  H        -0.084223       1.215218      -0.273213       1     1.008  QM
    8  H         0.426908       0.869464       2.069029       1     1.008  QM


 RMSQ FORCE :   0.0005190  MAXIMUM :   0.0000100  CONVERGED :NO 
 MAX FORCE  :   0.0010238  MAXIMUM :   0.0000150  CONVERGED :NO 

 NUMBER OF CONSTRAINED OPTIMIZATION CYCLES: 1
 
 TOTAL ENERGY = -79.704165366934
 
 
 CURRENT SPLINE LENGTH: 0.003 AMU^1/2*ANGSTROM
 IRC COORDINATE: 2.576 AMU^1/2*ANGSTROM

  ANGLE =       0.00  COS_ANGLE =       1.00


 IRC COORDINATES OF STEP 248 IN ANGSTROM

  NO.  ATOM        X              Y              Z        Z-ATOM   MASS   TYPE

    1  C         0.025887       0.157553       0.023351       6    12.011  QM
    2  C        -0.001536      -0.009201       1.556122       6    12.011  QM
    3  H         0.975013      -0.204674      -0.408687       1     1.008  QM
    4  H        -0.790098      -0.405670      -0.462119       1     1.008  QM
    5  H        -1.031166      -0.136524       1.933437       1     1.008  QM
    6  H         0.576678      -0.892072       1.880034       1     1.008  QM
    7  H        -0.085560       1.215077      -0.273195       1     1.008  QM
    8  H         0.428132       0.868915       2.068934       1     1.008  QM


 RMSQ FORCE :   0.0005186  MAXIMUM :   0.0000100  CONVERGED :NO 
 MAX FORCE  :   0.0010230  MAXIMUM :   0.0000150  CONVERGED :NO 

 NUMBER OF CONSTRAINED OPTIMIZATION CYCLES: 1
 
 TOTAL ENERGY = -79.704181054925
 
 
 CURRENT SPLINE LENGTH: 0.003 AMU^1/2*ANGSTROM
 IRC COORDINATE: 2.580 AMU^1/2*ANGSTROM

  ANGLE =       0.00  COS_ANGLE =       1.00


 IRC COORDINATES OF STEP 249 IN ANGSTROM

  NO.  ATOM        X              Y              Z        Z-ATOM   MASS   TYPE

    1  C         0.025887       0.157550       0.023376       6    12.011  QM
    2  C        -0.001535      -0.009198       1.556097       6    12.011  QM
    3  H         0.975559      -0.203461      -0.408487       1     1.008  QM
    4  H        -0.789310      -0.406758      -0.462167       1     1.008  QM
    5  H        -1.031293      -0.135190       1.933524       1     1.008  QM
    6  H         0.575586      -0.892838       1.879873       1     1.008  QM
    7  H        -0.086896       1.214935      -0.273177       1     1.008  QM
    8  H         0.429355       0.868364       2.068839       1     1.008  QM


 RMSQ FORCE :   0.0005183  MAXIMUM :   0.0000100  CONVERGED :NO 
 MAX FORCE  :   0.0010219  MAXIMUM :   0.0000150  CONVERGED :NO 

 NUMBER OF CONSTRAINED OPTIMIZATION CYCLES: 1
 
 TOTAL ENERGY = -79.704196730931
 
 
 CURRENT SPLINE LENGTH: 0.003 AMU^1/2*ANGSTROM
 IRC COORDINATE: 2.583 AMU^1/2*ANGSTROM

  ANGLE =       0.00  COS_ANGLE =       1.00


 IRC COORDINATES OF STEP 250 IN ANGSTROM

  NO.  ATOM        X              Y              Z        Z-ATOM   MASS   TYPE

    1  C         0.025886       0.157547       0.023401       6    12.011  QM
    2  C        -0.001535      -0.009195       1.556072       6    12.011  QM
    3  H         0.976104      -0.202249      -0.408288       1     1.008  QM
    4  H        -0.788522      -0.407846      -0.462214       1     1.008  QM
    5  H        -1.031419      -0.133855       1.933611       1     1.008  QM
    6  H         0.574493      -0.893603       1.879713       1     1.008  QM
    7  H        -0.088232       1.214791      -0.273159       1     1.008  QM
    8  H         0.430577       0.867813       2.068744       1     1.008  QM


 RMSQ FORCE :   0.0005178  MAXIMUM :   0.0000100  CONVERGED :NO 
 MAX FORCE  :   0.0010210  MAXIMUM :   0.0000150  CONVERGED :NO 

 NUMBER OF CONSTRAINED OPTIMIZATION CYCLES: 1
 
 TOTAL ENERGY = -79.704212393987
 
 
 CURRENT SPLINE LENGTH: 0.003 AMU^1/2*ANGSTROM
 IRC COORDINATE: 2.586 AMU^1/2*ANGSTROM

  ANGLE =       0.00  COS_ANGLE =       1.00


 IRC COORDINATES OF STEP 251 IN ANGSTROM

  NO.  ATOM        X              Y              Z        Z-ATOM   MASS   TYPE

    1  C         0.025886       0.157544       0.023426       6    12.011  QM
    2  C        -0.001535      -0.009192       1.556046       6    12.011  QM
    3  H         0.976647      -0.201036      -0.408088       1     1.008  QM
    4  H        -0.787731      -0.408932      -0.462262       1     1.008  QM
    5  H        -1.031543      -0.132520       1.933698       1     1.008  QM
    6  H         0.573399      -0.894367       1.879553       1     1.008  QM
    7  H        -0.089567       1.214645      -0.273142       1     1.008  QM
    8  H         0.431798       0.867259       2.068648       1     1.008  QM


 RMSQ FORCE :   0.0005174  MAXIMUM :   0.0000100  CONVERGED :NO 
 MAX FORCE  :   0.0010200  MAXIMUM :   0.0000150  CONVERGED :NO 

 NUMBER OF CONSTRAINED OPTIMIZATION CYCLES: 1
 
 TOTAL ENERGY = -79.704228045532
 
 
 CURRENT SPLINE LENGTH: 0.003 AMU^1/2*ANGSTROM
 IRC COORDINATE: 2.590 AMU^1/2*ANGSTROM

  ANGLE =       0.00  COS_ANGLE =       1.00


 IRC COORDINATES OF STEP 252 IN ANGSTROM

  NO.  ATOM        X              Y              Z        Z-ATOM   MASS   TYPE

    1  C         0.025885       0.157541       0.023451       6    12.011  QM
    2  C        -0.001535      -0.009189       1.556021       6    12.011  QM
    3  H         0.977188      -0.199822      -0.407890       1     1.008  QM
    4  H        -0.786940      -0.410018      -0.462309       1     1.008  QM
    5  H        -1.031664      -0.131184       1.933784       1     1.008  QM
    6  H         0.572304      -0.895128       1.879392       1     1.008  QM
    7  H        -0.090903       1.214497      -0.273125       1     1.008  QM
    8  H         0.433019       0.866704       2.068552       1     1.008  QM


 RMSQ FORCE :   0.0005169  MAXIMUM :   0.0000100  CONVERGED :NO 
 MAX FORCE  :   0.0010189  MAXIMUM :   0.0000150  CONVERGED :NO 

 NUMBER OF CONSTRAINED OPTIMIZATION CYCLES: 1
 
 TOTAL ENERGY = -79.704243680200
 
 
 CURRENT SPLINE LENGTH: 0.003 AMU^1/2*ANGSTROM
 IRC COORDINATE: 2.593 AMU^1/2*ANGSTROM

  ANGLE =       0.00  COS_ANGLE =       1.00


 IRC COORDINATES OF STEP 253 IN ANGSTROM

  NO.  ATOM        X              Y              Z        Z-ATOM   MASS   TYPE

    1  C         0.025885       0.157538       0.023476       6    12.011  QM
    2  C        -0.001534      -0.009186       1.555996       6    12.011  QM
    3  H         0.977728      -0.198608      -0.407690       1     1.008  QM
    4  H        -0.786146      -0.411102      -0.462356       1     1.008  QM
    5  H        -1.031784      -0.129848       1.933871       1     1.008  QM
    6  H         0.571208      -0.895889       1.879232       1     1.008  QM
    7  H        -0.092238       1.214348      -0.273109       1     1.008  QM
    8  H         0.434239       0.866148       2.068456       1     1.008  QM


 RMSQ FORCE :   0.0005164  MAXIMUM :   0.0000100  CONVERGED :NO 
 MAX FORCE  :   0.0010177  MAXIMUM :   0.0000150  CONVERGED :NO 

 NUMBER OF CONSTRAINED OPTIMIZATION CYCLES: 1
 
 TOTAL ENERGY = -79.704259301212
 
 
 CURRENT SPLINE LENGTH: 0.003 AMU^1/2*ANGSTROM
 IRC COORDINATE: 2.596 AMU^1/2*ANGSTROM

  ANGLE =       0.00  COS_ANGLE =       1.00


 IRC COORDINATES OF STEP 254 IN ANGSTROM

  NO.  ATOM        X              Y              Z        Z-ATOM   MASS   TYPE

    1  C         0.025884       0.157535       0.023501       6    12.011  QM
    2  C        -0.001534      -0.009183       1.555971       6    12.011  QM
    3  H         0.978266      -0.197392      -0.407490       1     1.008  QM
    4  H        -0.785352      -0.412185      -0.462403       1     1.008  QM
    5  H        -1.031902      -0.128512       1.933958       1     1.008  QM
    6  H         0.570110      -0.896648       1.879073       1     1.008  QM
    7  H        -0.093574       1.214197      -0.273092       1     1.008  QM
    8  H         0.435457       0.865589       2.068360       1     1.008  QM


 RMSQ FORCE :   0.0005159  MAXIMUM :   0.0000100  CONVERGED :NO 
 MAX FORCE  :   0.0010165  MAXIMUM :   0.0000150  CONVERGED :NO 

 NUMBER OF CONSTRAINED OPTIMIZATION CYCLES: 1
 
 TOTAL ENERGY = -79.704274907454
 
 
 CURRENT SPLINE LENGTH: 0.003 AMU^1/2*ANGSTROM
 IRC COORDINATE: 2.600 AMU^1/2*ANGSTROM

  ANGLE =       0.00  COS_ANGLE =       1.00


 IRC COORDINATES OF STEP 255 IN ANGSTROM

  NO.  ATOM        X              Y              Z        Z-ATOM   MASS   TYPE

    1  C         0.025884       0.157532       0.023526       6    12.011  QM
    2  C        -0.001534      -0.009180       1.555945       6    12.011  QM
    3  H         0.978802      -0.196176      -0.407291       1     1.008  QM
    4  H        -0.784556      -0.413268      -0.462450       1     1.008  QM
    5  H        -1.032019      -0.127176       1.934045       1     1.008  QM
    6  H         0.569012      -0.897405       1.878914       1     1.008  QM
    7  H        -0.094908       1.214044      -0.273076       1     1.008  QM
    8  H         0.436675       0.865030       2.068264       1     1.008  QM


 RMSQ FORCE :   0.0005153  MAXIMUM :   0.0000100  CONVERGED :NO 
 MAX FORCE  :   0.0010152  MAXIMUM :   0.0000150  CONVERGED :NO 

 NUMBER OF CONSTRAINED OPTIMIZATION CYCLES: 1
 
 TOTAL ENERGY = -79.704290494315
 
 
 CURRENT SPLINE LENGTH: 0.003 AMU^1/2*ANGSTROM
 IRC COORDINATE: 2.603 AMU^1/2*ANGSTROM

  ANGLE =       0.00  COS_ANGLE =       1.00


 IRC COORDINATES OF STEP 256 IN ANGSTROM

  NO.  ATOM        X              Y              Z        Z-ATOM   MASS   TYPE

    1  C         0.025883       0.157529       0.023551       6    12.011  QM
    2  C        -0.001534      -0.009177       1.555920       6    12.011  QM
    3  H         0.979337      -0.194960      -0.407091       1     1.008  QM
    4  H        -0.783759      -0.414349      -0.462496       1     1.008  QM
    5  H        -1.032134      -0.125840       1.934132       1     1.008  QM
    6  H         0.567913      -0.898162       1.878754       1     1.008  QM
    7  H        -0.096243       1.213889      -0.273059       1     1.008  QM
    8  H         0.437893       0.864468       2.068167       1     1.008  QM


 RMSQ FORCE :   0.0005147  MAXIMUM :   0.0000100  CONVERGED :NO 
 MAX FORCE  :   0.0010142  MAXIMUM :   0.0000150  CONVERGED :NO 

 NUMBER OF CONSTRAINED OPTIMIZATION CYCLES: 1
 
 TOTAL ENERGY = -79.704306062551
 
 
 CURRENT SPLINE LENGTH: 0.003 AMU^1/2*ANGSTROM
 IRC COORDINATE: 2.606 AMU^1/2*ANGSTROM

  ANGLE =       0.00  COS_ANGLE =       1.00


 IRC COORDINATES OF STEP 257 IN ANGSTROM

  NO.  ATOM        X              Y              Z        Z-ATOM   MASS   TYPE

    1  C         0.025883       0.157526       0.023576       6    12.011  QM
    2  C        -0.001533      -0.009174       1.555895       6    12.011  QM
    3  H         0.979871      -0.193742      -0.406892       1     1.008  QM
    4  H        -0.782959      -0.415429      -0.462543       1     1.008  QM
    5  H        -1.032247      -0.124504       1.934218       1     1.008  QM
    6  H         0.566813      -0.898916       1.878595       1     1.008  QM
    7  H        -0.097578       1.213733      -0.273043       1     1.008  QM
    8  H         0.439109       0.863906       2.068071       1     1.008  QM


 RMSQ FORCE :   0.0005140  MAXIMUM :   0.0000100  CONVERGED :NO 
 MAX FORCE  :   0.0010131  MAXIMUM :   0.0000150  CONVERGED :NO 

 NUMBER OF CONSTRAINED OPTIMIZATION CYCLES: 1
 
 TOTAL ENERGY = -79.704321612977
 
 
 CURRENT SPLINE LENGTH: 0.003 AMU^1/2*ANGSTROM
 IRC COORDINATE: 2.610 AMU^1/2*ANGSTROM

  ANGLE =       0.00  COS_ANGLE =       1.00


 IRC COORDINATES OF STEP 258 IN ANGSTROM

  NO.  ATOM        X              Y              Z        Z-ATOM   MASS   TYPE

    1  C         0.025882       0.157523       0.023602       6    12.011  QM
    2  C        -0.001533      -0.009171       1.555870       6    12.011  QM
    3  H         0.980402      -0.192524      -0.406692       1     1.008  QM
    4  H        -0.782159      -0.416509      -0.462589       1     1.008  QM
    5  H        -1.032358      -0.123167       1.934305       1     1.008  QM
    6  H         0.565711      -0.899670       1.878436       1     1.008  QM
    7  H        -0.098913       1.213575      -0.273028       1     1.008  QM
    8  H         0.440325       0.863341       2.067974       1     1.008  QM


 RMSQ FORCE :   0.0005134  MAXIMUM :   0.0000100  CONVERGED :NO 
 MAX FORCE  :   0.0010118  MAXIMUM :   0.0000150  CONVERGED :NO 

 NUMBER OF CONSTRAINED OPTIMIZATION CYCLES: 1
 
 TOTAL ENERGY = -79.704337144990
 
 
 CURRENT SPLINE LENGTH: 0.003 AMU^1/2*ANGSTROM
 IRC COORDINATE: 2.613 AMU^1/2*ANGSTROM

  ANGLE =       0.00  COS_ANGLE =       1.00


 IRC COORDINATES OF STEP 259 IN ANGSTROM

  NO.  ATOM        X              Y              Z        Z-ATOM   MASS   TYPE

    1  C         0.025882       0.157520       0.023627       6    12.011  QM
    2  C        -0.001533      -0.009169       1.555845       6    12.011  QM
    3  H         0.980932      -0.191305      -0.406492       1     1.008  QM
    4  H        -0.781357      -0.417587      -0.462635       1     1.008  QM
    5  H        -1.032468      -0.121831       1.934391       1     1.008  QM
    6  H         0.564608      -0.900422       1.878277       1     1.008  QM
    7  H        -0.100247       1.213415      -0.273012       1     1.008  QM
    8  H         0.441540       0.862774       2.067877       1     1.008  QM


 RMSQ FORCE :   0.0005126  MAXIMUM :   0.0000100  CONVERGED :NO 
 MAX FORCE  :   0.0010106  MAXIMUM :   0.0000150  CONVERGED :NO 

 NUMBER OF CONSTRAINED OPTIMIZATION CYCLES: 1
 
 TOTAL ENERGY = -79.704352656204
 
 
 CURRENT SPLINE LENGTH: 0.003 AMU^1/2*ANGSTROM
 IRC COORDINATE: 2.616 AMU^1/2*ANGSTROM

  ANGLE =       0.00  COS_ANGLE =       1.00


 IRC COORDINATES OF STEP 260 IN ANGSTROM

  NO.  ATOM        X              Y              Z        Z-ATOM   MASS   TYPE

    1  C         0.025881       0.157517       0.023652       6    12.011  QM
    2  C        -0.001533      -0.009166       1.555820       6    12.011  QM
    3  H         0.981460      -0.190085      -0.406293       1     1.008  QM
    4  H        -0.780554      -0.418664      -0.462681       1     1.008  QM
    5  H        -1.032575      -0.120495       1.934479       1     1.008  QM
    6  H         0.563505      -0.901173       1.878118       1     1.008  QM
    7  H        -0.101581       1.213253      -0.272996       1     1.008  QM
    8  H         0.442754       0.862206       2.067779       1     1.008  QM


 RMSQ FORCE :   0.0005119  MAXIMUM :   0.0000100  CONVERGED :NO 
 MAX FORCE  :   0.0010093  MAXIMUM :   0.0000150  CONVERGED :NO 

 NUMBER OF CONSTRAINED OPTIMIZATION CYCLES: 1
 
 TOTAL ENERGY = -79.704368142540
 
 
 CURRENT SPLINE LENGTH: 0.003 AMU^1/2*ANGSTROM
 IRC COORDINATE: 2.619 AMU^1/2*ANGSTROM

  ANGLE =       0.00  COS_ANGLE =       1.00


 IRC COORDINATES OF STEP 261 IN ANGSTROM

  NO.  ATOM        X              Y              Z        Z-ATOM   MASS   TYPE

    1  C         0.025881       0.157514       0.023677       6    12.011  QM
    2  C        -0.001532      -0.009163       1.555794       6    12.011  QM
    3  H         0.981987      -0.188865      -0.406093       1     1.008  QM
    4  H        -0.779750      -0.419740      -0.462727       1     1.008  QM
    5  H        -1.032681      -0.119158       1.934565       1     1.008  QM
    6  H         0.562401      -0.901922       1.877960       1     1.008  QM
    7  H        -0.102915       1.213090      -0.272981       1     1.008  QM
    8  H         0.443968       0.861638       2.067682       1     1.008  QM


 RMSQ FORCE :   0.0005111  MAXIMUM :   0.0000100  CONVERGED :NO 
 MAX FORCE  :   0.0010079  MAXIMUM :   0.0000150  CONVERGED :NO 

 NUMBER OF CONSTRAINED OPTIMIZATION CYCLES: 1
 
 TOTAL ENERGY = -79.704383606969
 
 
 CURRENT SPLINE LENGTH: 0.003 AMU^1/2*ANGSTROM
 IRC COORDINATE: 2.623 AMU^1/2*ANGSTROM

  ANGLE =       0.00  COS_ANGLE =       1.00


 IRC COORDINATES OF STEP 262 IN ANGSTROM

  NO.  ATOM        X              Y              Z        Z-ATOM   MASS   TYPE

    1  C         0.025880       0.157511       0.023702       6    12.011  QM
    2  C        -0.001532      -0.009160       1.555769       6    12.011  QM
    3  H         0.982512      -0.187644      -0.405894       1     1.008  QM
    4  H        -0.778944      -0.420815      -0.462772       1     1.008  QM
    5  H        -1.032785      -0.117821       1.934653       1     1.008  QM
    6  H         0.561296      -0.902669       1.877801       1     1.008  QM
    7  H        -0.104249       1.212925      -0.272966       1     1.008  QM
    8  H         0.445182       0.861067       2.067585       1     1.008  QM


 RMSQ FORCE :   0.0005103  MAXIMUM :   0.0000100  CONVERGED :NO 
 MAX FORCE  :   0.0010064  MAXIMUM :   0.0000150  CONVERGED :NO 

 NUMBER OF CONSTRAINED OPTIMIZATION CYCLES: 1
 
 TOTAL ENERGY = -79.704399046801
 
 
 CURRENT SPLINE LENGTH: 0.003 AMU^1/2*ANGSTROM
 IRC COORDINATE: 2.626 AMU^1/2*ANGSTROM

  ANGLE =       0.00  COS_ANGLE =       1.00


 IRC COORDINATES OF STEP 263 IN ANGSTROM

  NO.  ATOM        X              Y              Z        Z-ATOM   MASS   TYPE

    1  C         0.025880       0.157508       0.023728       6    12.011  QM
    2  C        -0.001531      -0.009157       1.555744       6    12.011  QM
    3  H         0.983035      -0.186423      -0.405694       1     1.008  QM
    4  H        -0.778136      -0.421889      -0.462817       1     1.008  QM
    5  H        -1.032888      -0.116483       1.934740       1     1.008  QM
    6  H         0.560190      -0.903415       1.877643       1     1.008  QM
    7  H        -0.105582       1.212758      -0.272951       1     1.008  QM
    8  H         0.446394       0.860494       2.067487       1     1.008  QM


 RMSQ FORCE :   0.0005095  MAXIMUM :   0.0000100  CONVERGED :NO 
 MAX FORCE  :   0.0010049  MAXIMUM :   0.0000150  CONVERGED :NO 

 NUMBER OF CONSTRAINED OPTIMIZATION CYCLES: 1
 
 TOTAL ENERGY = -79.704414462186
 
 
 CURRENT SPLINE LENGTH: 0.003 AMU^1/2*ANGSTROM
 IRC COORDINATE: 2.629 AMU^1/2*ANGSTROM

  ANGLE =       0.00  COS_ANGLE =       1.00


 IRC COORDINATES OF STEP 264 IN ANGSTROM

  NO.  ATOM        X              Y              Z        Z-ATOM   MASS   TYPE

    1  C         0.025879       0.157505       0.023753       6    12.011  QM
    2  C        -0.001531      -0.009155       1.555719       6    12.011  QM
    3  H         0.983557      -0.185201      -0.405495       1     1.008  QM
    4  H        -0.777328      -0.422962      -0.462863       1     1.008  QM
    5  H        -1.032988      -0.115146       1.934827       1     1.008  QM
    6  H         0.559082      -0.904161       1.877485       1     1.008  QM
    7  H        -0.106916       1.212589      -0.272936       1     1.008  QM
    8  H         0.447605       0.859920       2.067389       1     1.008  QM


 RMSQ FORCE :   0.0005086  MAXIMUM :   0.0000100  CONVERGED :NO 
 MAX FORCE  :   0.0010033  MAXIMUM :   0.0000150  CONVERGED :NO 

 NUMBER OF CONSTRAINED OPTIMIZATION CYCLES: 1
 
 TOTAL ENERGY = -79.704429851821
 
 
 CURRENT SPLINE LENGTH: 0.003 AMU^1/2*ANGSTROM
 IRC COORDINATE: 2.633 AMU^1/2*ANGSTROM

  ANGLE =       0.00  COS_ANGLE =       1.00


 IRC COORDINATES OF STEP 265 IN ANGSTROM

  NO.  ATOM        X              Y              Z        Z-ATOM   MASS   TYPE

    1  C         0.025879       0.157502       0.023778       6    12.011  QM
    2  C        -0.001530      -0.009152       1.555694       6    12.011  QM
    3  H         0.984077      -0.183978      -0.405295       1     1.008  QM
    4  H        -0.776518      -0.424033      -0.462908       1     1.008  QM
    5  H        -1.033087      -0.113809       1.934914       1     1.008  QM
    6  H         0.557974      -0.904904       1.877327       1     1.008  QM
    7  H        -0.108248       1.212419      -0.272922       1     1.008  QM
    8  H         0.448816       0.859344       2.067291       1     1.008  QM


 RMSQ FORCE :   0.0005077  MAXIMUM :   0.0000100  CONVERGED :NO 
 MAX FORCE  :   0.0010016  MAXIMUM :   0.0000150  CONVERGED :NO 

 NUMBER OF CONSTRAINED OPTIMIZATION CYCLES: 1
 
 TOTAL ENERGY = -79.704445212651
 
 
 CURRENT SPLINE LENGTH: 0.003 AMU^1/2*ANGSTROM
 IRC COORDINATE: 2.636 AMU^1/2*ANGSTROM

  ANGLE =       0.00  COS_ANGLE =       1.00


 IRC COORDINATES OF STEP 266 IN ANGSTROM

  NO.  ATOM        X              Y              Z        Z-ATOM   MASS   TYPE

    1  C         0.025879       0.157499       0.023803       6    12.011  QM
    2  C        -0.001529      -0.009149       1.555669       6    12.011  QM
    3  H         0.984596      -0.182754      -0.405095       1     1.008  QM
    4  H        -0.775706      -0.425104      -0.462953       1     1.008  QM
    5  H        -1.033184      -0.112471       1.935001       1     1.008  QM
    6  H         0.556865      -0.905646       1.877169       1     1.008  QM
    7  H        -0.109581       1.212246      -0.272908       1     1.008  QM
    8  H         0.450026       0.858766       2.067192       1     1.008  QM


 RMSQ FORCE :   0.0005068  MAXIMUM :   0.0000100  CONVERGED :NO 
 MAX FORCE  :   0.0009999  MAXIMUM :   0.0000150  CONVERGED :NO 

 NUMBER OF CONSTRAINED OPTIMIZATION CYCLES: 1
 
 TOTAL ENERGY = -79.704460548843
 
 
 CURRENT SPLINE LENGTH: 0.003 AMU^1/2*ANGSTROM
 IRC COORDINATE: 2.639 AMU^1/2*ANGSTROM

  ANGLE =       0.00  COS_ANGLE =       1.00


 IRC COORDINATES OF STEP 267 IN ANGSTROM

  NO.  ATOM        X              Y              Z        Z-ATOM   MASS   TYPE

    1  C         0.025878       0.157496       0.023828       6    12.011  QM
    2  C        -0.001529      -0.009146       1.555643       6    12.011  QM
    3  H         0.985112      -0.181530      -0.404895       1     1.008  QM
    4  H        -0.774893      -0.426174      -0.462998       1     1.008  QM
    5  H        -1.033279      -0.111133       1.935088       1     1.008  QM
    6  H         0.555754      -0.906386       1.877012       1     1.008  QM
    7  H        -0.110914       1.212073      -0.272894       1     1.008  QM
    8  H         0.451234       0.858188       2.067094       1     1.008  QM


 RMSQ FORCE :   0.0005058  MAXIMUM :   0.0000100  CONVERGED :NO 
 MAX FORCE  :   0.0009981  MAXIMUM :   0.0000150  CONVERGED :NO 

 NUMBER OF CONSTRAINED OPTIMIZATION CYCLES: 1
 
 TOTAL ENERGY = -79.704475852443
 
 
 CURRENT SPLINE LENGTH: 0.003 AMU^1/2*ANGSTROM
 IRC COORDINATE: 2.643 AMU^1/2*ANGSTROM

  ANGLE =       0.00  COS_ANGLE =       1.00


 IRC COORDINATES OF STEP 268 IN ANGSTROM

  NO.  ATOM        X              Y              Z        Z-ATOM   MASS   TYPE

    1  C         0.025878       0.157493       0.023853       6    12.011  QM
    2  C        -0.001528      -0.009144       1.555618       6    12.011  QM
    3  H         0.985628      -0.180305      -0.404696       1     1.008  QM
    4  H        -0.774078      -0.427242      -0.463043       1     1.008  QM
    5  H        -1.033372      -0.109796       1.935175       1     1.008  QM
    6  H         0.554643      -0.907126       1.876855       1     1.008  QM
    7  H        -0.112246       1.211897      -0.272880       1     1.008  QM
    8  H         0.452443       0.857607       2.066996       1     1.008  QM


 RMSQ FORCE :   0.0005048  MAXIMUM :   0.0000100  CONVERGED :NO 
 MAX FORCE  :   0.0009963  MAXIMUM :   0.0000150  CONVERGED :NO 

 NUMBER OF CONSTRAINED OPTIMIZATION CYCLES: 1
 
 TOTAL ENERGY = -79.704491129091
 
 
 CURRENT SPLINE LENGTH: 0.003 AMU^1/2*ANGSTROM
 IRC COORDINATE: 2.646 AMU^1/2*ANGSTROM

  ANGLE =       0.00  COS_ANGLE =       1.00


 IRC COORDINATES OF STEP 269 IN ANGSTROM

  NO.  ATOM        X              Y              Z        Z-ATOM   MASS   TYPE

    1  C         0.025878       0.157490       0.023879       6    12.011  QM
    2  C        -0.001528      -0.009141       1.555593       6    12.011  QM
    3  H         0.986142      -0.179079      -0.404496       1     1.008  QM
    4  H        -0.773262      -0.428310      -0.463088       1     1.008  QM
    5  H        -1.033464      -0.108458       1.935262       1     1.008  QM
    6  H         0.553531      -0.907863       1.876698       1     1.008  QM
    7  H        -0.113578       1.211719      -0.272866       1     1.008  QM
    8  H         0.453650       0.857025       2.066897       1     1.008  QM


 RMSQ FORCE :   0.0005038  MAXIMUM :   0.0000100  CONVERGED :NO 
 MAX FORCE  :   0.0009943  MAXIMUM :   0.0000150  CONVERGED :NO 

 NUMBER OF CONSTRAINED OPTIMIZATION CYCLES: 1
 
 TOTAL ENERGY = -79.704506377323
 
 
 CURRENT SPLINE LENGTH: 0.003 AMU^1/2*ANGSTROM
 IRC COORDINATE: 2.649 AMU^1/2*ANGSTROM

  ANGLE =       0.00  COS_ANGLE =       1.00


 IRC COORDINATES OF STEP 270 IN ANGSTROM

  NO.  ATOM        X              Y              Z        Z-ATOM   MASS   TYPE

    1  C         0.025877       0.157487       0.023904       6    12.011  QM
    2  C        -0.001528      -0.009138       1.555568       6    12.011  QM
    3  H         0.986653      -0.177853      -0.404296       1     1.008  QM
    4  H        -0.772445      -0.429376      -0.463132       1     1.008  QM
    5  H        -1.033554      -0.107120       1.935350       1     1.008  QM
    6  H         0.552418      -0.908599       1.876541       1     1.008  QM
    7  H        -0.114910       1.211540      -0.272853       1     1.008  QM
    8  H         0.454857       0.856442       2.066798       1     1.008  QM


 RMSQ FORCE :   0.0005027  MAXIMUM :   0.0000100  CONVERGED :NO 
 MAX FORCE  :   0.0009923  MAXIMUM :   0.0000150  CONVERGED :NO 

 NUMBER OF CONSTRAINED OPTIMIZATION CYCLES: 1
 
 TOTAL ENERGY = -79.704521588331
 
 
 CURRENT SPLINE LENGTH: 0.003 AMU^1/2*ANGSTROM
 IRC COORDINATE: 2.653 AMU^1/2*ANGSTROM

  ANGLE =       0.00  COS_ANGLE =       1.00


 IRC COORDINATES OF STEP 271 IN ANGSTROM

  NO.  ATOM        X              Y              Z        Z-ATOM   MASS   TYPE

    1  C         0.025877       0.157484       0.023929       6    12.011  QM
    2  C        -0.001527      -0.009135       1.555543       6    12.011  QM
    3  H         0.987164      -0.176626      -0.404097       1     1.008  QM
    4  H        -0.771626      -0.430442      -0.463177       1     1.008  QM
    5  H        -1.033643      -0.105781       1.935437       1     1.008  QM
    6  H         0.551303      -0.909333       1.876384       1     1.008  QM
    7  H        -0.116241       1.211359      -0.272840       1     1.008  QM
    8  H         0.456062       0.855857       2.066699       1     1.008  QM


 RMSQ FORCE :   0.0005017  MAXIMUM :   0.0000100  CONVERGED :NO 
 MAX FORCE  :   0.0009903  MAXIMUM :   0.0000150  CONVERGED :NO 

 NUMBER OF CONSTRAINED OPTIMIZATION CYCLES: 1
 
 TOTAL ENERGY = -79.704536766781
 
 
 CURRENT SPLINE LENGTH: 0.003 AMU^1/2*ANGSTROM
 IRC COORDINATE: 2.656 AMU^1/2*ANGSTROM

  ANGLE =       0.00  COS_ANGLE =       1.00


 IRC COORDINATES OF STEP 272 IN ANGSTROM

  NO.  ATOM        X              Y              Z        Z-ATOM   MASS   TYPE

    1  C         0.025877       0.157481       0.023954       6    12.011  QM
    2  C        -0.001526      -0.009133       1.555518       6    12.011  QM
    3  H         0.987673      -0.175398      -0.403897       1     1.008  QM
    4  H        -0.770806      -0.431506      -0.463221       1     1.008  QM
    5  H        -1.033729      -0.104444       1.935525       1     1.008  QM
    6  H         0.550188      -0.910067       1.876228       1     1.008  QM
    7  H        -0.117572       1.211177      -0.272827       1     1.008  QM
    8  H         0.457268       0.855269       2.066600       1     1.008  QM


 RMSQ FORCE :   0.0005005  MAXIMUM :   0.0000100  CONVERGED :NO 
 MAX FORCE  :   0.0009882  MAXIMUM :   0.0000150  CONVERGED :NO 

 NUMBER OF CONSTRAINED OPTIMIZATION CYCLES: 1
 
 TOTAL ENERGY = -79.704551914356
 
 
 CURRENT SPLINE LENGTH: 0.003 AMU^1/2*ANGSTROM
 IRC COORDINATE: 2.659 AMU^1/2*ANGSTROM

  ANGLE =       0.00  COS_ANGLE =       1.00


 IRC COORDINATES OF STEP 273 IN ANGSTROM

  NO.  ATOM        X              Y              Z        Z-ATOM   MASS   TYPE

    1  C         0.025877       0.157478       0.023979       6    12.011  QM
    2  C        -0.001526      -0.009130       1.555493       6    12.011  QM
    3  H         0.988180      -0.174170      -0.403697       1     1.008  QM
    4  H        -0.769984      -0.432569      -0.463266       1     1.008  QM
    5  H        -1.033814      -0.103105       1.935612       1     1.008  QM
    6  H         0.549072      -0.910798       1.876072       1     1.008  QM
    7  H        -0.118903       1.210992      -0.272814       1     1.008  QM
    8  H         0.458472       0.854681       2.066501       1     1.008  QM


 RMSQ FORCE :   0.0004994  MAXIMUM :   0.0000100  CONVERGED :NO 
 MAX FORCE  :   0.0009860  MAXIMUM :   0.0000150  CONVERGED :NO 

 NUMBER OF CONSTRAINED OPTIMIZATION CYCLES: 1
 
 TOTAL ENERGY = -79.704567027057
 
 
 CURRENT SPLINE LENGTH: 0.003 AMU^1/2*ANGSTROM
 IRC COORDINATE: 2.662 AMU^1/2*ANGSTROM

  ANGLE =       0.00  COS_ANGLE =       1.00


 IRC COORDINATES OF STEP 274 IN ANGSTROM

  NO.  ATOM        X              Y              Z        Z-ATOM   MASS   TYPE

    1  C         0.025876       0.157475       0.024004       6    12.011  QM
    2  C        -0.001526      -0.009127       1.555468       6    12.011  QM
    3  H         0.988685      -0.172941      -0.403498       1     1.008  QM
    4  H        -0.769161      -0.433631      -0.463310       1     1.008  QM
    5  H        -1.033896      -0.101766       1.935700       1     1.008  QM
    6  H         0.547955      -0.911528       1.875916       1     1.008  QM
    7  H        -0.120234       1.210806      -0.272802       1     1.008  QM
    8  H         0.459676       0.854091       2.066401       1     1.008  QM


 RMSQ FORCE :   0.0004982  MAXIMUM :   0.0000100  CONVERGED :NO 
 MAX FORCE  :   0.0009837  MAXIMUM :   0.0000150  CONVERGED :NO 

 NUMBER OF CONSTRAINED OPTIMIZATION CYCLES: 1
 
 TOTAL ENERGY = -79.704582103540
 
 
 CURRENT SPLINE LENGTH: 0.003 AMU^1/2*ANGSTROM
 IRC COORDINATE: 2.666 AMU^1/2*ANGSTROM

  ANGLE =       0.01  COS_ANGLE =       1.00


 IRC COORDINATES OF STEP 275 IN ANGSTROM

  NO.  ATOM        X              Y              Z        Z-ATOM   MASS   TYPE

    1  C         0.025875       0.157472       0.024029       6    12.011  QM
    2  C        -0.001526      -0.009126       1.555442       6    12.011  QM
    3  H         0.989196      -0.171714      -0.403302       1     1.008  QM
    4  H        -0.768333      -0.434689      -0.463352       1     1.008  QM
    5  H        -1.033981      -0.100429       1.935789       1     1.008  QM
    6  H         0.546839      -0.912262       1.875761       1     1.008  QM
    7  H        -0.121565       1.210622      -0.272791       1     1.008  QM
    8  H         0.460887       0.853516       2.066312       1     1.008  QM


 RMSQ FORCE :   0.0004968  MAXIMUM :   0.0000100  CONVERGED :NO 
 MAX FORCE  :   0.0009815  MAXIMUM :   0.0000150  CONVERGED :NO 

 NUMBER OF CONSTRAINED OPTIMIZATION CYCLES: 2
 
 TOTAL ENERGY = -79.704597145354
 
 
 CURRENT SPLINE LENGTH: 0.003 AMU^1/2*ANGSTROM
 IRC COORDINATE: 2.669 AMU^1/2*ANGSTROM

  ANGLE =       0.00  COS_ANGLE =       1.00


 IRC COORDINATES OF STEP 276 IN ANGSTROM

  NO.  ATOM        X              Y              Z        Z-ATOM   MASS   TYPE

    1  C         0.025875       0.157469       0.024054       6    12.011  QM
    2  C        -0.001525      -0.009123       1.555416       6    12.011  QM
    3  H         0.989698      -0.170483      -0.403102       1     1.008  QM
    4  H        -0.767506      -0.435749      -0.463396       1     1.008  QM
    5  H        -1.034060      -0.099089       1.935877       1     1.008  QM
    6  H         0.545720      -0.912989       1.875606       1     1.008  QM
    7  H        -0.122894       1.210431      -0.272779       1     1.008  QM
    8  H         0.462089       0.852922       2.066213       1     1.008  QM


 RMSQ FORCE :   0.0004955  MAXIMUM :   0.0000100  CONVERGED :NO 
 MAX FORCE  :   0.0009792  MAXIMUM :   0.0000150  CONVERGED :NO 

 NUMBER OF CONSTRAINED OPTIMIZATION CYCLES: 1
 
 TOTAL ENERGY = -79.704612150844
 
 
 CURRENT SPLINE LENGTH: 0.003 AMU^1/2*ANGSTROM
 IRC COORDINATE: 2.672 AMU^1/2*ANGSTROM

  ANGLE =       0.00  COS_ANGLE =       1.00


 IRC COORDINATES OF STEP 277 IN ANGSTROM

  NO.  ATOM        X              Y              Z        Z-ATOM   MASS   TYPE

    1  C         0.025874       0.157466       0.024080       6    12.011  QM
    2  C        -0.001525      -0.009121       1.555391       6    12.011  QM
    3  H         0.990198      -0.169252      -0.402903       1     1.008  QM
    4  H        -0.766680      -0.436808      -0.463439       1     1.008  QM
    5  H        -1.034137      -0.097751       1.935965       1     1.008  QM
    6  H         0.544600      -0.913715       1.875451       1     1.008  QM
    7  H        -0.124224       1.210240      -0.272768       1     1.008  QM
    8  H         0.463290       0.852326       2.066114       1     1.008  QM


 RMSQ FORCE :   0.0004943  MAXIMUM :   0.0000100  CONVERGED :NO 
 MAX FORCE  :   0.0009768  MAXIMUM :   0.0000150  CONVERGED :NO 

 NUMBER OF CONSTRAINED OPTIMIZATION CYCLES: 1
 
 TOTAL ENERGY = -79.704627116299
 
 
 CURRENT SPLINE LENGTH: 0.003 AMU^1/2*ANGSTROM
 IRC COORDINATE: 2.676 AMU^1/2*ANGSTROM

  ANGLE =       0.00  COS_ANGLE =       1.00


 IRC COORDINATES OF STEP 278 IN ANGSTROM

  NO.  ATOM        X              Y              Z        Z-ATOM   MASS   TYPE

    1  C         0.025874       0.157463       0.024104       6    12.011  QM
    2  C        -0.001524      -0.009118       1.555366       6    12.011  QM
    3  H         0.990697      -0.168019      -0.402704       1     1.008  QM
    4  H        -0.765851      -0.437865      -0.463483       1     1.008  QM
    5  H        -1.034213      -0.096412       1.936053       1     1.008  QM
    6  H         0.543479      -0.914439       1.875295       1     1.008  QM
    7  H        -0.125554       1.210046      -0.272756       1     1.008  QM
    8  H         0.464491       0.851729       2.066014       1     1.008  QM


 RMSQ FORCE :   0.0004929  MAXIMUM :   0.0000100  CONVERGED :NO 
 MAX FORCE  :   0.0009743  MAXIMUM :   0.0000150  CONVERGED :NO 

 NUMBER OF CONSTRAINED OPTIMIZATION CYCLES: 1
 
 TOTAL ENERGY = -79.704642044711
 
 
 CURRENT SPLINE LENGTH: 0.003 AMU^1/2*ANGSTROM
 IRC COORDINATE: 2.679 AMU^1/2*ANGSTROM

  ANGLE =       0.00  COS_ANGLE =       1.00


 IRC COORDINATES OF STEP 279 IN ANGSTROM

  NO.  ATOM        X              Y              Z        Z-ATOM   MASS   TYPE

    1  C         0.025874       0.157460       0.024129       6    12.011  QM
    2  C        -0.001524      -0.009116       1.555342       6    12.011  QM
    3  H         0.991194      -0.166787      -0.402504       1     1.008  QM
    4  H        -0.765021      -0.438921      -0.463527       1     1.008  QM
    5  H        -1.034287      -0.095073       1.936141       1     1.008  QM
    6  H         0.542356      -0.915163       1.875141       1     1.008  QM
    7  H        -0.126883       1.209851      -0.272745       1     1.008  QM
    8  H         0.465690       0.851130       2.065915       1     1.008  QM


 RMSQ FORCE :   0.0004916  MAXIMUM :   0.0000100  CONVERGED :NO 
 MAX FORCE  :   0.0009716  MAXIMUM :   0.0000150  CONVERGED :NO 

 NUMBER OF CONSTRAINED OPTIMIZATION CYCLES: 1
 
 TOTAL ENERGY = -79.704656931038
 
 
 CURRENT SPLINE LENGTH: 0.003 AMU^1/2*ANGSTROM
 IRC COORDINATE: 2.682 AMU^1/2*ANGSTROM

  ANGLE =       0.00  COS_ANGLE =       1.00


 IRC COORDINATES OF STEP 280 IN ANGSTROM

  NO.  ATOM        X              Y              Z        Z-ATOM   MASS   TYPE

    1  C         0.025873       0.157457       0.024154       6    12.011  QM
    2  C        -0.001523      -0.009113       1.555317       6    12.011  QM
    3  H         0.991688      -0.165553      -0.402305       1     1.008  QM
    4  H        -0.764190      -0.439976      -0.463571       1     1.008  QM
    5  H        -1.034359      -0.093734       1.936230       1     1.008  QM
    6  H         0.541233      -0.915883       1.874986       1     1.008  QM
    7  H        -0.128213       1.209655      -0.272734       1     1.008  QM
    8  H         0.466889       0.850531       2.065815       1     1.008  QM


 RMSQ FORCE :   0.0004902  MAXIMUM :   0.0000100  CONVERGED :NO 
 MAX FORCE  :   0.0009690  MAXIMUM :   0.0000150  CONVERGED :NO 

 NUMBER OF CONSTRAINED OPTIMIZATION CYCLES: 1
 
 TOTAL ENERGY = -79.704671775625
 
 
 CURRENT SPLINE LENGTH: 0.003 AMU^1/2*ANGSTROM
 IRC COORDINATE: 2.686 AMU^1/2*ANGSTROM

  ANGLE =       0.00  COS_ANGLE =       1.00


 IRC COORDINATES OF STEP 281 IN ANGSTROM

  NO.  ATOM        X              Y              Z        Z-ATOM   MASS   TYPE

    1  C         0.025873       0.157454       0.024179       6    12.011  QM
    2  C        -0.001523      -0.009111       1.555292       6    12.011  QM
    3  H         0.992182      -0.164320      -0.402106       1     1.008  QM
    4  H        -0.763357      -0.441030      -0.463614       1     1.008  QM
    5  H        -1.034429      -0.092395       1.936319       1     1.008  QM
    6  H         0.540109      -0.916603       1.874831       1     1.008  QM
    7  H        -0.129541       1.209456      -0.272723       1     1.008  QM
    8  H         0.468086       0.849929       2.065715       1     1.008  QM


 RMSQ FORCE :   0.0004888  MAXIMUM :   0.0000100  CONVERGED :NO 
 MAX FORCE  :   0.0009663  MAXIMUM :   0.0000150  CONVERGED :NO 

 NUMBER OF CONSTRAINED OPTIMIZATION CYCLES: 1
 
 TOTAL ENERGY = -79.704686576510
 
 
 CURRENT SPLINE LENGTH: 0.003 AMU^1/2*ANGSTROM
 IRC COORDINATE: 2.689 AMU^1/2*ANGSTROM

  ANGLE =       0.00  COS_ANGLE =       1.00


 IRC COORDINATES OF STEP 282 IN ANGSTROM

  NO.  ATOM        X              Y              Z        Z-ATOM   MASS   TYPE

    1  C         0.025873       0.157451       0.024204       6    12.011  QM
    2  C        -0.001522      -0.009108       1.555266       6    12.011  QM
    3  H         0.992674      -0.163082      -0.401906       1     1.008  QM
    4  H        -0.762521      -0.442082      -0.463657       1     1.008  QM
    5  H        -1.034496      -0.091056       1.936409       1     1.008  QM
    6  H         0.538985      -0.917319       1.874677       1     1.008  QM
    7  H        -0.130868       1.209253      -0.272713       1     1.008  QM
    8  H         0.469285       0.849324       2.065617       1     1.008  QM


 RMSQ FORCE :   0.0004874  MAXIMUM :   0.0000100  CONVERGED :NO 
 MAX FORCE  :   0.0009635  MAXIMUM :   0.0000150  CONVERGED :NO 

 NUMBER OF CONSTRAINED OPTIMIZATION CYCLES: 1
 
 TOTAL ENERGY = -79.704701338067
 
 
 CURRENT SPLINE LENGTH: 0.003 AMU^1/2*ANGSTROM
 IRC COORDINATE: 2.692 AMU^1/2*ANGSTROM

  ANGLE =       0.00  COS_ANGLE =       1.00


 IRC COORDINATES OF STEP 283 IN ANGSTROM

  NO.  ATOM        X              Y              Z        Z-ATOM   MASS   TYPE

    1  C         0.025872       0.157448       0.024229       6    12.011  QM
    2  C        -0.001522      -0.009105       1.555241       6    12.011  QM
    3  H         0.993163      -0.161845      -0.401707       1     1.008  QM
    4  H        -0.761685      -0.443133      -0.463700       1     1.008  QM
    5  H        -1.034563      -0.089716       1.936499       1     1.008  QM
    6  H         0.537860      -0.918034       1.874523       1     1.008  QM
    7  H        -0.132196       1.209051      -0.272702       1     1.008  QM
    8  H         0.470481       0.848718       2.065517       1     1.008  QM


 RMSQ FORCE :   0.0004859  MAXIMUM :   0.0000100  CONVERGED :NO 
 MAX FORCE  :   0.0009606  MAXIMUM :   0.0000150  CONVERGED :NO 

 NUMBER OF CONSTRAINED OPTIMIZATION CYCLES: 1
 
 TOTAL ENERGY = -79.704716055372
 
 
 CURRENT SPLINE LENGTH: 0.003 AMU^1/2*ANGSTROM
 IRC COORDINATE: 2.695 AMU^1/2*ANGSTROM

  ANGLE =       0.00  COS_ANGLE =       1.00


 IRC COORDINATES OF STEP 284 IN ANGSTROM

  NO.  ATOM        X              Y              Z        Z-ATOM   MASS   TYPE

    1  C         0.025872       0.157445       0.024254       6    12.011  QM
    2  C        -0.001522      -0.009102       1.555216       6    12.011  QM
    3  H         0.993652      -0.160609      -0.401507       1     1.008  QM
    4  H        -0.760848      -0.444183      -0.463744       1     1.008  QM
    5  H        -1.034628      -0.088377       1.936588       1     1.008  QM
    6  H         0.536733      -0.918749       1.874370       1     1.008  QM
    7  H        -0.133524       1.208847      -0.272692       1     1.008  QM
    8  H         0.471676       0.848112       2.065417       1     1.008  QM


 RMSQ FORCE :   0.0004844  MAXIMUM :   0.0000100  CONVERGED :NO 
 MAX FORCE  :   0.0009577  MAXIMUM :   0.0000150  CONVERGED :NO 

 NUMBER OF CONSTRAINED OPTIMIZATION CYCLES: 1
 
 TOTAL ENERGY = -79.704730728322
 
 
 CURRENT SPLINE LENGTH: 0.003 AMU^1/2*ANGSTROM
 IRC COORDINATE: 2.699 AMU^1/2*ANGSTROM

  ANGLE =       0.00  COS_ANGLE =       1.00


 IRC COORDINATES OF STEP 285 IN ANGSTROM

  NO.  ATOM        X              Y              Z        Z-ATOM   MASS   TYPE

    1  C         0.025871       0.157442       0.024279       6    12.011  QM
    2  C        -0.001522      -0.009099       1.555191       6    12.011  QM
    3  H         0.994138      -0.159372      -0.401309       1     1.008  QM
    4  H        -0.760010      -0.445233      -0.463787       1     1.008  QM
    5  H        -1.034690      -0.087037       1.936678       1     1.008  QM
    6  H         0.535605      -0.919462       1.874217       1     1.008  QM
    7  H        -0.134852       1.208642      -0.272682       1     1.008  QM
    8  H         0.472872       0.847504       2.065317       1     1.008  QM


 RMSQ FORCE :   0.0004829  MAXIMUM :   0.0000100  CONVERGED :NO 
 MAX FORCE  :   0.0009548  MAXIMUM :   0.0000150  CONVERGED :NO 

 NUMBER OF CONSTRAINED OPTIMIZATION CYCLES: 1
 
 TOTAL ENERGY = -79.704745355868
 
 
 CURRENT SPLINE LENGTH: 0.003 AMU^1/2*ANGSTROM
 IRC COORDINATE: 2.702 AMU^1/2*ANGSTROM

  ANGLE =       0.00  COS_ANGLE =       1.00


 IRC COORDINATES OF STEP 286 IN ANGSTROM

  NO.  ATOM        X              Y              Z        Z-ATOM   MASS   TYPE

    1  C         0.025871       0.157439       0.024304       6    12.011  QM
    2  C        -0.001521      -0.009096       1.555166       6    12.011  QM
    3  H         0.994624      -0.158134      -0.401109       1     1.008  QM
    4  H        -0.759170      -0.446281      -0.463830       1     1.008  QM
    5  H        -1.034752      -0.085697       1.936767       1     1.008  QM
    6  H         0.534476      -0.920173       1.874064       1     1.008  QM
    7  H        -0.136180       1.208434      -0.272673       1     1.008  QM
    8  H         0.474066       0.846895       2.065217       1     1.008  QM


 RMSQ FORCE :   0.0004813  MAXIMUM :   0.0000100  CONVERGED :NO 
 MAX FORCE  :   0.0009518  MAXIMUM :   0.0000150  CONVERGED :NO 

 NUMBER OF CONSTRAINED OPTIMIZATION CYCLES: 1
 
 TOTAL ENERGY = -79.704759937487
 
 
 CURRENT SPLINE LENGTH: 0.003 AMU^1/2*ANGSTROM
 IRC COORDINATE: 2.705 AMU^1/2*ANGSTROM

  ANGLE =       0.00  COS_ANGLE =       1.00


 IRC COORDINATES OF STEP 287 IN ANGSTROM

  NO.  ATOM        X              Y              Z        Z-ATOM   MASS   TYPE

    1  C         0.025871       0.157436       0.024328       6    12.011  QM
    2  C        -0.001520      -0.009094       1.555142       6    12.011  QM
    3  H         0.995108      -0.156895      -0.400911       1     1.008  QM
    4  H        -0.758328      -0.447329      -0.463874       1     1.008  QM
    5  H        -1.034811      -0.084358       1.936857       1     1.008  QM
    6  H         0.533347      -0.920885       1.873911       1     1.008  QM
    7  H        -0.137506       1.208225      -0.272664       1     1.008  QM
    8  H         0.475260       0.846283       2.065117       1     1.008  QM


 RMSQ FORCE :   0.0004797  MAXIMUM :   0.0000100  CONVERGED :NO 
 MAX FORCE  :   0.0009487  MAXIMUM :   0.0000150  CONVERGED :NO 

 NUMBER OF CONSTRAINED OPTIMIZATION CYCLES: 1
 
 TOTAL ENERGY = -79.704774472172
 
 
 CURRENT SPLINE LENGTH: 0.003 AMU^1/2*ANGSTROM
 IRC COORDINATE: 2.709 AMU^1/2*ANGSTROM

  ANGLE =       0.00  COS_ANGLE =       1.00


 IRC COORDINATES OF STEP 288 IN ANGSTROM

  NO.  ATOM        X              Y              Z        Z-ATOM   MASS   TYPE

    1  C         0.025870       0.157433       0.024353       6    12.011  QM
    2  C        -0.001520      -0.009091       1.555117       6    12.011  QM
    3  H         0.995591      -0.155656      -0.400711       1     1.008  QM
    4  H        -0.757485      -0.448375      -0.463918       1     1.008  QM
    5  H        -1.034869      -0.083018       1.936946       1     1.008  QM
    6  H         0.532216      -0.921594       1.873758       1     1.008  QM
    7  H        -0.138833       1.208014      -0.272655       1     1.008  QM
    8  H         0.476451       0.845670       2.065017       1     1.008  QM


 RMSQ FORCE :   0.0004781  MAXIMUM :   0.0000100  CONVERGED :NO 
 MAX FORCE  :   0.0009455  MAXIMUM :   0.0000150  CONVERGED :NO 

 NUMBER OF CONSTRAINED OPTIMIZATION CYCLES: 1
 
 TOTAL ENERGY = -79.704788957788
 
 
 CURRENT SPLINE LENGTH: 0.003 AMU^1/2*ANGSTROM
 IRC COORDINATE: 2.712 AMU^1/2*ANGSTROM

  ANGLE =       0.00  COS_ANGLE =       1.00


 IRC COORDINATES OF STEP 289 IN ANGSTROM

  NO.  ATOM        X              Y              Z        Z-ATOM   MASS   TYPE

    1  C         0.025870       0.157430       0.024377       6    12.011  QM
    2  C        -0.001520      -0.009088       1.555093       6    12.011  QM
    3  H         0.996071      -0.154416      -0.400513       1     1.008  QM
    4  H        -0.756641      -0.449420      -0.463961       1     1.008  QM
    5  H        -1.034925      -0.081678       1.937037       1     1.008  QM
    6  H         0.531084      -0.922302       1.873606       1     1.008  QM
    7  H        -0.140160       1.207801      -0.272647       1     1.008  QM
    8  H         0.477644       0.845056       2.064916       1     1.008  QM


 RMSQ FORCE :   0.0004765  MAXIMUM :   0.0000100  CONVERGED :NO 
 MAX FORCE  :   0.0009423  MAXIMUM :   0.0000150  CONVERGED :NO 

 NUMBER OF CONSTRAINED OPTIMIZATION CYCLES: 1
 
 TOTAL ENERGY = -79.704803397585
 
 
 CURRENT SPLINE LENGTH: 0.003 AMU^1/2*ANGSTROM
 IRC COORDINATE: 2.715 AMU^1/2*ANGSTROM

  ANGLE =       0.00  COS_ANGLE =       1.00


 IRC COORDINATES OF STEP 290 IN ANGSTROM

  NO.  ATOM        X              Y              Z        Z-ATOM   MASS   TYPE

    1  C         0.025870       0.157427       0.024402       6    12.011  QM
    2  C        -0.001519      -0.009086       1.555068       6    12.011  QM
    3  H         0.996550      -0.153176      -0.400315       1     1.008  QM
    4  H        -0.755796      -0.450465      -0.464004       1     1.008  QM
    5  H        -1.034979      -0.080338       1.937126       1     1.008  QM
    6  H         0.529951      -0.923009       1.873454       1     1.008  QM
    7  H        -0.141486       1.207587      -0.272639       1     1.008  QM
    8  H         0.478834       0.844440       2.064815       1     1.008  QM


 RMSQ FORCE :   0.0004748  MAXIMUM :   0.0000100  CONVERGED :NO 
 MAX FORCE  :   0.0009391  MAXIMUM :   0.0000150  CONVERGED :NO 

 NUMBER OF CONSTRAINED OPTIMIZATION CYCLES: 1
 
 TOTAL ENERGY = -79.704817782288
 
 
 CURRENT SPLINE LENGTH: 0.003 AMU^1/2*ANGSTROM
 IRC COORDINATE: 2.719 AMU^1/2*ANGSTROM

  ANGLE =       0.00  COS_ANGLE =       1.00


 IRC COORDINATES OF STEP 291 IN ANGSTROM

  NO.  ATOM        X              Y              Z        Z-ATOM   MASS   TYPE

    1  C         0.025870       0.157424       0.024426       6    12.011  QM
    2  C        -0.001518      -0.009083       1.555044       6    12.011  QM
    3  H         0.997027      -0.151935      -0.400116       1     1.008  QM
    4  H        -0.754948      -0.451508      -0.464047       1     1.008  QM
    5  H        -1.035032      -0.078999       1.937216       1     1.008  QM
    6  H         0.528818      -0.923713       1.873302       1     1.008  QM
    7  H        -0.142812       1.207371      -0.272631       1     1.008  QM
    8  H         0.480024       0.843823       2.064714       1     1.008  QM


 RMSQ FORCE :   0.0004731  MAXIMUM :   0.0000100  CONVERGED :NO 
 MAX FORCE  :   0.0009358  MAXIMUM :   0.0000150  CONVERGED :NO 

 NUMBER OF CONSTRAINED OPTIMIZATION CYCLES: 1
 
 TOTAL ENERGY = -79.704832118121
 
 
 CURRENT SPLINE LENGTH: 0.003 AMU^1/2*ANGSTROM
 IRC COORDINATE: 2.722 AMU^1/2*ANGSTROM

  ANGLE =       0.00  COS_ANGLE =       1.00


 IRC COORDINATES OF STEP 292 IN ANGSTROM

  NO.  ATOM        X              Y              Z        Z-ATOM   MASS   TYPE

    1  C         0.025870       0.157421       0.024450       6    12.011  QM
    2  C        -0.001518      -0.009081       1.555020       6    12.011  QM
    3  H         0.997503      -0.150694      -0.399917       1     1.008  QM
    4  H        -0.754100      -0.452550      -0.464091       1     1.008  QM
    5  H        -1.035083      -0.077659       1.937306       1     1.008  QM
    6  H         0.527683      -0.924417       1.873150       1     1.008  QM
    7  H        -0.144138       1.207153      -0.272624       1     1.008  QM
    8  H         0.481212       0.843203       2.064614       1     1.008  QM


 RMSQ FORCE :   0.0004713  MAXIMUM :   0.0000100  CONVERGED :NO 
 MAX FORCE  :   0.0009324  MAXIMUM :   0.0000150  CONVERGED :NO 

 NUMBER OF CONSTRAINED OPTIMIZATION CYCLES: 1
 
 TOTAL ENERGY = -79.704846402683
 
 
 CURRENT SPLINE LENGTH: 0.003 AMU^1/2*ANGSTROM
 IRC COORDINATE: 2.725 AMU^1/2*ANGSTROM

  ANGLE =       0.00  COS_ANGLE =       1.00


 IRC COORDINATES OF STEP 293 IN ANGSTROM

  NO.  ATOM        X              Y              Z        Z-ATOM   MASS   TYPE

    1  C         0.025869       0.157418       0.024475       6    12.011  QM
    2  C        -0.001518      -0.009078       1.554996       6    12.011  QM
    3  H         0.997976      -0.149452      -0.399719       1     1.008  QM
    4  H        -0.753250      -0.453591      -0.464134       1     1.008  QM
    5  H        -1.035131      -0.076319       1.937397       1     1.008  QM
    6  H         0.526547      -0.925119       1.872999       1     1.008  QM
    7  H        -0.145465       1.206933      -0.272617       1     1.008  QM
    8  H         0.482401       0.842583       2.064513       1     1.008  QM


 RMSQ FORCE :   0.0004696  MAXIMUM :   0.0000100  CONVERGED :NO 
 MAX FORCE  :   0.0009290  MAXIMUM :   0.0000150  CONVERGED :NO 

 NUMBER OF CONSTRAINED OPTIMIZATION CYCLES: 1
 
 TOTAL ENERGY = -79.704860636555
 
 
 CURRENT SPLINE LENGTH: 0.003 AMU^1/2*ANGSTROM
 IRC COORDINATE: 2.729 AMU^1/2*ANGSTROM

  ANGLE =       0.00  COS_ANGLE =       1.00


 IRC COORDINATES OF STEP 294 IN ANGSTROM

  NO.  ATOM        X              Y              Z        Z-ATOM   MASS   TYPE

    1  C         0.025869       0.157415       0.024499       6    12.011  QM
    2  C        -0.001517      -0.009076       1.554971       6    12.011  QM
    3  H         0.998448      -0.148210      -0.399521       1     1.008  QM
    4  H        -0.752399      -0.454631      -0.464178       1     1.008  QM
    5  H        -1.035178      -0.074979       1.937487       1     1.008  QM
    6  H         0.525410      -0.925820       1.872847       1     1.008  QM
    7  H        -0.146790       1.206712      -0.272610       1     1.008  QM
    8  H         0.483588       0.841960       2.064412       1     1.008  QM


 RMSQ FORCE :   0.0004678  MAXIMUM :   0.0000100  CONVERGED :NO 
 MAX FORCE  :   0.0009255  MAXIMUM :   0.0000150  CONVERGED :NO 

 NUMBER OF CONSTRAINED OPTIMIZATION CYCLES: 1
 
 TOTAL ENERGY = -79.704874813006
 
 
 CURRENT SPLINE LENGTH: 0.003 AMU^1/2*ANGSTROM
 IRC COORDINATE: 2.732 AMU^1/2*ANGSTROM

  ANGLE =       0.00  COS_ANGLE =       1.00


 IRC COORDINATES OF STEP 295 IN ANGSTROM

  NO.  ATOM        X              Y              Z        Z-ATOM   MASS   TYPE

    1  C         0.025869       0.157412       0.024523       6    12.011  QM
    2  C        -0.001516      -0.009073       1.554947       6    12.011  QM
    3  H         0.998919      -0.146966      -0.399322       1     1.008  QM
    4  H        -0.751546      -0.455669      -0.464221       1     1.008  QM
    5  H        -1.035223      -0.073639       1.937578       1     1.008  QM
    6  H         0.524272      -0.926518       1.872696       1     1.008  QM
    7  H        -0.148115       1.206489      -0.272604       1     1.008  QM
    8  H         0.484775       0.841337       2.064311       1     1.008  QM


 RMSQ FORCE :   0.0004659  MAXIMUM :   0.0000100  CONVERGED :NO 
 MAX FORCE  :   0.0009220  MAXIMUM :   0.0000150  CONVERGED :NO 

 NUMBER OF CONSTRAINED OPTIMIZATION CYCLES: 1
 
 TOTAL ENERGY = -79.704888938028
 
 
 CURRENT SPLINE LENGTH: 0.003 AMU^1/2*ANGSTROM
 IRC COORDINATE: 2.735 AMU^1/2*ANGSTROM

  ANGLE =       0.00  COS_ANGLE =       1.00


 IRC COORDINATES OF STEP 296 IN ANGSTROM

  NO.  ATOM        X              Y              Z        Z-ATOM   MASS   TYPE

    1  C         0.025869       0.157409       0.024548       6    12.011  QM
    2  C        -0.001516      -0.009070       1.554923       6    12.011  QM
    3  H         0.999388      -0.145723      -0.399124       1     1.008  QM
    4  H        -0.750692      -0.456706      -0.464264       1     1.008  QM
    5  H        -1.035267      -0.072298       1.937668       1     1.008  QM
    6  H         0.523133      -0.927215       1.872546       1     1.008  QM
    7  H        -0.149439       1.206264      -0.272598       1     1.008  QM
    8  H         0.485960       0.840711       2.064210       1     1.008  QM


 RMSQ FORCE :   0.0004641  MAXIMUM :   0.0000100  CONVERGED :NO 
 MAX FORCE  :   0.0009183  MAXIMUM :   0.0000150  CONVERGED :NO 

 NUMBER OF CONSTRAINED OPTIMIZATION CYCLES: 1
 
 TOTAL ENERGY = -79.704903003943
 
 
 CURRENT SPLINE LENGTH: 0.003 AMU^1/2*ANGSTROM
 IRC COORDINATE: 2.738 AMU^1/2*ANGSTROM

  ANGLE =       0.00  COS_ANGLE =       1.00


 IRC COORDINATES OF STEP 297 IN ANGSTROM

  NO.  ATOM        X              Y              Z        Z-ATOM   MASS   TYPE

    1  C         0.025868       0.157406       0.024572       6    12.011  QM
    2  C        -0.001516      -0.009068       1.554899       6    12.011  QM
    3  H         0.999854      -0.144478      -0.398926       1     1.008  QM
    4  H        -0.749837      -0.457742      -0.464307       1     1.008  QM
    5  H        -1.035308      -0.070959       1.937759       1     1.008  QM
    6  H         0.521994      -0.927911       1.872395       1     1.008  QM
    7  H        -0.150764       1.206037      -0.272592       1     1.008  QM
    8  H         0.487145       0.840084       2.064109       1     1.008  QM


 RMSQ FORCE :   0.0004622  MAXIMUM :   0.0000100  CONVERGED :NO 
 MAX FORCE  :   0.0009147  MAXIMUM :   0.0000150  CONVERGED :NO 

 NUMBER OF CONSTRAINED OPTIMIZATION CYCLES: 1
 
 TOTAL ENERGY = -79.704917014045
 
 
 CURRENT SPLINE LENGTH: 0.003 AMU^1/2*ANGSTROM
 IRC COORDINATE: 2.742 AMU^1/2*ANGSTROM

  ANGLE =       0.00  COS_ANGLE =       1.00


 IRC COORDINATES OF STEP 298 IN ANGSTROM

  NO.  ATOM        X              Y              Z        Z-ATOM   MASS   TYPE

    1  C         0.025868       0.157403       0.024596       6    12.011  QM
    2  C        -0.001515      -0.009065       1.554875       6    12.011  QM
    3  H         1.000319      -0.143234      -0.398728       1     1.008  QM
    4  H        -0.748981      -0.458777      -0.464350       1     1.008  QM
    5  H        -1.035348      -0.069618       1.937851       1     1.008  QM
    6  H         0.520853      -0.928606       1.872245       1     1.008  QM
    7  H        -0.152088       1.205809      -0.272587       1     1.008  QM
    8  H         0.488328       0.839455       2.064008       1     1.008  QM


 RMSQ FORCE :   0.0004603  MAXIMUM :   0.0000100  CONVERGED :NO 
 MAX FORCE  :   0.0009109  MAXIMUM :   0.0000150  CONVERGED :NO 

 NUMBER OF CONSTRAINED OPTIMIZATION CYCLES: 1
 
 TOTAL ENERGY = -79.704930967955
 
 
 CURRENT SPLINE LENGTH: 0.003 AMU^1/2*ANGSTROM
 IRC COORDINATE: 2.745 AMU^1/2*ANGSTROM

  ANGLE =       0.00  COS_ANGLE =       1.00


 IRC COORDINATES OF STEP 299 IN ANGSTROM

  NO.  ATOM        X              Y              Z        Z-ATOM   MASS   TYPE

    1  C         0.025868       0.157400       0.024620       6    12.011  QM
    2  C        -0.001514      -0.009063       1.554851       6    12.011  QM
    3  H         1.000783      -0.141988      -0.398531       1     1.008  QM
    4  H        -0.748123      -0.459810      -0.464394       1     1.008  QM
    5  H        -1.035386      -0.068278       1.937942       1     1.008  QM
    6  H         0.519711      -0.929299       1.872095       1     1.008  QM
    7  H        -0.153412       1.205580      -0.272581       1     1.008  QM
    8  H         0.489512       0.838825       2.063907       1     1.008  QM


 RMSQ FORCE :   0.0004583  MAXIMUM :   0.0000100  CONVERGED :NO 
 MAX FORCE  :   0.0009071  MAXIMUM :   0.0000150  CONVERGED :NO 

 NUMBER OF CONSTRAINED OPTIMIZATION CYCLES: 1
 
 TOTAL ENERGY = -79.704944863525
 
 
 CURRENT SPLINE LENGTH: 0.003 AMU^1/2*ANGSTROM
 IRC COORDINATE: 2.748 AMU^1/2*ANGSTROM

  ANGLE =       0.00  COS_ANGLE =       1.00


 IRC COORDINATES OF STEP 300 IN ANGSTROM

  NO.  ATOM        X              Y              Z        Z-ATOM   MASS   TYPE

    1  C         0.025868       0.157398       0.024644       6    12.011  QM
    2  C        -0.001514      -0.009060       1.554827       6    12.011  QM
    3  H         1.001245      -0.140741      -0.398333       1     1.008  QM
    4  H        -0.747263      -0.460843      -0.464438       1     1.008  QM
    5  H        -1.035423      -0.066937       1.938033       1     1.008  QM
    6  H         0.518568      -0.929990       1.871946       1     1.008  QM
    7  H        -0.154735       1.205348      -0.272577       1     1.008  QM
    8  H         0.490693       0.838193       2.063805       1     1.008  QM


 RMSQ FORCE :   0.0004564  MAXIMUM :   0.0000100  CONVERGED :NO 
 MAX FORCE  :   0.0009033  MAXIMUM :   0.0000150  CONVERGED :NO 

 NUMBER OF CONSTRAINED OPTIMIZATION CYCLES: 1
 
 TOTAL ENERGY = -79.704958702358
 
 
 CURRENT SPLINE LENGTH: 0.003 AMU^1/2*ANGSTROM
 IRC COORDINATE: 2.752 AMU^1/2*ANGSTROM

  ANGLE =       0.00  COS_ANGLE =       1.00


 IRC COORDINATES OF STEP 301 IN ANGSTROM

  NO.  ATOM        X              Y              Z        Z-ATOM   MASS   TYPE

    1  C         0.025867       0.157395       0.024667       6    12.011  QM
    2  C        -0.001514      -0.009058       1.554803       6    12.011  QM
    3  H         1.001704      -0.139494      -0.398136       1     1.008  QM
    4  H        -0.746402      -0.461874      -0.464480       1     1.008  QM
    5  H        -1.035457      -0.065598       1.938126       1     1.008  QM
    6  H         0.517425      -0.930681       1.871796       1     1.008  QM
    7  H        -0.156059       1.205114      -0.272572       1     1.008  QM
    8  H         0.491875       0.837560       2.063704       1     1.008  QM


 RMSQ FORCE :   0.0004544  MAXIMUM :   0.0000100  CONVERGED :NO 
 MAX FORCE  :   0.0008994  MAXIMUM :   0.0000150  CONVERGED :NO 

 NUMBER OF CONSTRAINED OPTIMIZATION CYCLES: 1
 
 TOTAL ENERGY = -79.704972479901
 
 
 CURRENT SPLINE LENGTH: 0.003 AMU^1/2*ANGSTROM
 IRC COORDINATE: 2.755 AMU^1/2*ANGSTROM

  ANGLE =       0.00  COS_ANGLE =       1.00


 IRC COORDINATES OF STEP 302 IN ANGSTROM

  NO.  ATOM        X              Y              Z        Z-ATOM   MASS   TYPE

    1  C         0.025867       0.157392       0.024691       6    12.011  QM
    2  C        -0.001513      -0.009055       1.554779       6    12.011  QM
    3  H         1.002162      -0.138246      -0.397939       1     1.008  QM
    4  H        -0.745539      -0.462905      -0.464524       1     1.008  QM
    5  H        -1.035489      -0.064257       1.938217       1     1.008  QM
    6  H         0.516280      -0.931369       1.871647       1     1.008  QM
    7  H        -0.157382       1.204879      -0.272569       1     1.008  QM
    8  H         0.493055       0.836925       2.063602       1     1.008  QM


 RMSQ FORCE :   0.0004523  MAXIMUM :   0.0000100  CONVERGED :NO 
 MAX FORCE  :   0.0008954  MAXIMUM :   0.0000150  CONVERGED :NO 

 NUMBER OF CONSTRAINED OPTIMIZATION CYCLES: 1
 
 TOTAL ENERGY = -79.704986197368
 
 
 CURRENT SPLINE LENGTH: 0.003 AMU^1/2*ANGSTROM
 IRC COORDINATE: 2.758 AMU^1/2*ANGSTROM

  ANGLE =       0.00  COS_ANGLE =       1.00


 IRC COORDINATES OF STEP 303 IN ANGSTROM

  NO.  ATOM        X              Y              Z        Z-ATOM   MASS   TYPE

    1  C         0.025867       0.157389       0.024714       6    12.011  QM
    2  C        -0.001512      -0.009053       1.554755       6    12.011  QM
    3  H         1.002620      -0.136998      -0.397742       1     1.008  QM
    4  H        -0.744676      -0.463933      -0.464568       1     1.008  QM
    5  H        -1.035520      -0.062917       1.938309       1     1.008  QM
    6  H         0.515135      -0.932056       1.871498       1     1.008  QM
    7  H        -0.158705       1.204642      -0.272564       1     1.008  QM
    8  H         0.494235       0.836288       2.063500       1     1.008  QM


 RMSQ FORCE :   0.0004503  MAXIMUM :   0.0000100  CONVERGED :NO 
 MAX FORCE  :   0.0008914  MAXIMUM :   0.0000150  CONVERGED :NO 

 NUMBER OF CONSTRAINED OPTIMIZATION CYCLES: 1
 
 TOTAL ENERGY = -79.704999852931
 
 
 CURRENT SPLINE LENGTH: 0.003 AMU^1/2*ANGSTROM
 IRC COORDINATE: 2.762 AMU^1/2*ANGSTROM

  ANGLE =       0.00  COS_ANGLE =       1.00


 IRC COORDINATES OF STEP 304 IN ANGSTROM

  NO.  ATOM        X              Y              Z        Z-ATOM   MASS   TYPE

    1  C         0.025867       0.157387       0.024738       6    12.011  QM
    2  C        -0.001512      -0.009050       1.554731       6    12.011  QM
    3  H         1.003075      -0.135748      -0.397545       1     1.008  QM
    4  H        -0.743810      -0.464961      -0.464612       1     1.008  QM
    5  H        -1.035549      -0.061575       1.938401       1     1.008  QM
    6  H         0.513988      -0.932741       1.871351       1     1.008  QM
    7  H        -0.160027       1.204403      -0.272561       1     1.008  QM
    8  H         0.495414       0.835650       2.063399       1     1.008  QM


 RMSQ FORCE :   0.0004482  MAXIMUM :   0.0000100  CONVERGED :NO 
 MAX FORCE  :   0.0008873  MAXIMUM :   0.0000150  CONVERGED :NO 

 NUMBER OF CONSTRAINED OPTIMIZATION CYCLES: 1
 
 TOTAL ENERGY = -79.705013447723
 
 
 CURRENT SPLINE LENGTH: 0.003 AMU^1/2*ANGSTROM
 IRC COORDINATE: 2.765 AMU^1/2*ANGSTROM

  ANGLE =       0.00  COS_ANGLE =       1.00


 IRC COORDINATES OF STEP 305 IN ANGSTROM

  NO.  ATOM        X              Y              Z        Z-ATOM   MASS   TYPE

    1  C         0.025866       0.157384       0.024762       6    12.011  QM
    2  C        -0.001512      -0.009048       1.554708       6    12.011  QM
    3  H         1.003527      -0.134499      -0.397348       1     1.008  QM
    4  H        -0.742944      -0.465988      -0.464655       1     1.008  QM
    5  H        -1.035576      -0.060235       1.938494       1     1.008  QM
    6  H         0.512840      -0.933425       1.871203       1     1.008  QM
    7  H        -0.161349       1.204162      -0.272558       1     1.008  QM
    8  H         0.496592       0.835010       2.063298       1     1.008  QM


 RMSQ FORCE :   0.0004461  MAXIMUM :   0.0000100  CONVERGED :NO 
 MAX FORCE  :   0.0008832  MAXIMUM :   0.0000150  CONVERGED :NO 

 NUMBER OF CONSTRAINED OPTIMIZATION CYCLES: 1
 
 TOTAL ENERGY = -79.705026979843
 
 
 CURRENT SPLINE LENGTH: 0.003 AMU^1/2*ANGSTROM
 IRC COORDINATE: 2.768 AMU^1/2*ANGSTROM

  ANGLE =       0.00  COS_ANGLE =       1.00


 IRC COORDINATES OF STEP 306 IN ANGSTROM

  NO.  ATOM        X              Y              Z        Z-ATOM   MASS   TYPE

    1  C         0.025866       0.157381       0.024785       6    12.011  QM
    2  C        -0.001511      -0.009046       1.554684       6    12.011  QM
    3  H         1.003980      -0.133248      -0.397151       1     1.008  QM
    4  H        -0.742076      -0.467013      -0.464699       1     1.008  QM
    5  H        -1.035602      -0.058895       1.938586       1     1.008  QM
    6  H         0.511692      -0.934108       1.871055       1     1.008  QM
    7  H        -0.162672       1.203921      -0.272555       1     1.008  QM
    8  H         0.497768       0.834368       2.063197       1     1.008  QM


 RMSQ FORCE :   0.0004439  MAXIMUM :   0.0000100  CONVERGED :NO 
 MAX FORCE  :   0.0008790  MAXIMUM :   0.0000150  CONVERGED :NO 

 NUMBER OF CONSTRAINED OPTIMIZATION CYCLES: 1
 
 TOTAL ENERGY = -79.705040444967
 
 
 CURRENT SPLINE LENGTH: 0.003 AMU^1/2*ANGSTROM
 IRC COORDINATE: 2.772 AMU^1/2*ANGSTROM

  ANGLE =       0.00  COS_ANGLE =       1.00


 IRC COORDINATES OF STEP 307 IN ANGSTROM

  NO.  ATOM        X              Y              Z        Z-ATOM   MASS   TYPE

    1  C         0.025866       0.157379       0.024808       6    12.011  QM
    2  C        -0.001510      -0.009043       1.554661       6    12.011  QM
    3  H         1.004430      -0.131997      -0.396954       1     1.008  QM
    4  H        -0.741206      -0.468037      -0.464742       1     1.008  QM
    5  H        -1.035625      -0.057555       1.938679       1     1.008  QM
    6  H         0.510542      -0.934789       1.870907       1     1.008  QM
    7  H        -0.163993       1.203677      -0.272553       1     1.008  QM
    8  H         0.498945       0.833725       2.063095       1     1.008  QM


 RMSQ FORCE :   0.0004417  MAXIMUM :   0.0000100  CONVERGED :NO 
 MAX FORCE  :   0.0008747  MAXIMUM :   0.0000150  CONVERGED :NO 

 NUMBER OF CONSTRAINED OPTIMIZATION CYCLES: 1
 
 TOTAL ENERGY = -79.705053847892
 
 
 CURRENT SPLINE LENGTH: 0.003 AMU^1/2*ANGSTROM
 IRC COORDINATE: 2.775 AMU^1/2*ANGSTROM

  ANGLE =       0.00  COS_ANGLE =       1.00


 IRC COORDINATES OF STEP 308 IN ANGSTROM

  NO.  ATOM        X              Y              Z        Z-ATOM   MASS   TYPE

    1  C         0.025866       0.157376       0.024832       6    12.011  QM
    2  C        -0.001510      -0.009041       1.554637       6    12.011  QM
    3  H         1.004879      -0.130745      -0.396757       1     1.008  QM
    4  H        -0.740335      -0.469061      -0.464786       1     1.008  QM
    5  H        -1.035647      -0.056214       1.938772       1     1.008  QM
    6  H         0.509391      -0.935469       1.870761       1     1.008  QM
    7  H        -0.165314       1.203430      -0.272551       1     1.008  QM
    8  H         0.500119       0.833080       2.062994       1     1.008  QM


 RMSQ FORCE :   0.0004395  MAXIMUM :   0.0000100  CONVERGED :NO 
 MAX FORCE  :   0.0008704  MAXIMUM :   0.0000150  CONVERGED :NO 

 NUMBER OF CONSTRAINED OPTIMIZATION CYCLES: 1
 
 TOTAL ENERGY = -79.705067185591
 
 
 CURRENT SPLINE LENGTH: 0.003 AMU^1/2*ANGSTROM
 IRC COORDINATE: 2.778 AMU^1/2*ANGSTROM

  ANGLE =       0.00  COS_ANGLE =       1.00


 IRC COORDINATES OF STEP 309 IN ANGSTROM

  NO.  ATOM        X              Y              Z        Z-ATOM   MASS   TYPE

    1  C         0.025865       0.157374       0.024855       6    12.011  QM
    2  C        -0.001510      -0.009038       1.554614       6    12.011  QM
    3  H         1.005324      -0.129492      -0.396561       1     1.008  QM
    4  H        -0.739463      -0.470082      -0.464829       1     1.008  QM
    5  H        -1.035666      -0.054874       1.938865       1     1.008  QM
    6  H         0.508240      -0.936146       1.870614       1     1.008  QM
    7  H        -0.166635       1.203183      -0.272549       1     1.008  QM
    8  H         0.501294       0.832434       2.062893       1     1.008  QM


 RMSQ FORCE :   0.0004373  MAXIMUM :   0.0000100  CONVERGED :NO 
 MAX FORCE  :   0.0008661  MAXIMUM :   0.0000150  CONVERGED :NO 

 NUMBER OF CONSTRAINED OPTIMIZATION CYCLES: 1
 
 TOTAL ENERGY = -79.705080452011
 
 
 CURRENT SPLINE LENGTH: 0.003 AMU^1/2*ANGSTROM
 IRC COORDINATE: 2.781 AMU^1/2*ANGSTROM

  ANGLE =       0.00  COS_ANGLE =       1.00


 IRC COORDINATES OF STEP 310 IN ANGSTROM

  NO.  ATOM        X              Y              Z        Z-ATOM   MASS   TYPE

    1  C         0.025865       0.157371       0.024879       6    12.011  QM
    2  C        -0.001509      -0.009036       1.554591       6    12.011  QM
    3  H         1.005769      -0.128239      -0.396365       1     1.008  QM
    4  H        -0.738590      -0.471103      -0.464872       1     1.008  QM
    5  H        -1.035685      -0.053533       1.938959       1     1.008  QM
    6  H         0.507088      -0.936823       1.870468       1     1.008  QM
    7  H        -0.167956       1.202934      -0.272548       1     1.008  QM
    8  H         0.502467       0.831785       2.062792       1     1.008  QM


 RMSQ FORCE :   0.0004350  MAXIMUM :   0.0000100  CONVERGED :NO 
 MAX FORCE  :   0.0008616  MAXIMUM :   0.0000150  CONVERGED :NO 

 NUMBER OF CONSTRAINED OPTIMIZATION CYCLES: 1
 
 TOTAL ENERGY = -79.705093652878
 
 
 CURRENT SPLINE LENGTH: 0.003 AMU^1/2*ANGSTROM
 IRC COORDINATE: 2.785 AMU^1/2*ANGSTROM

  ANGLE =       0.00  COS_ANGLE =       1.00


 IRC COORDINATES OF STEP 311 IN ANGSTROM

  NO.  ATOM        X              Y              Z        Z-ATOM   MASS   TYPE

    1  C         0.025865       0.157368       0.024902       6    12.011  QM
    2  C        -0.001508      -0.009033       1.554568       6    12.011  QM
    3  H         1.006212      -0.126986      -0.396169       1     1.008  QM
    4  H        -0.737715      -0.472123      -0.464916       1     1.008  QM
    5  H        -1.035701      -0.052192       1.939053       1     1.008  QM
    6  H         0.505935      -0.937497       1.870323       1     1.008  QM
    7  H        -0.169276       1.202682      -0.272548       1     1.008  QM
    8  H         0.503640       0.831136       2.062690       1     1.008  QM


 RMSQ FORCE :   0.0004328  MAXIMUM :   0.0000100  CONVERGED :NO 
 MAX FORCE  :   0.0008571  MAXIMUM :   0.0000150  CONVERGED :NO 

 NUMBER OF CONSTRAINED OPTIMIZATION CYCLES: 1
 
 TOTAL ENERGY = -79.705106786349
 
 
 CURRENT SPLINE LENGTH: 0.003 AMU^1/2*ANGSTROM
 IRC COORDINATE: 2.788 AMU^1/2*ANGSTROM

  ANGLE =       0.00  COS_ANGLE =       1.00


 IRC COORDINATES OF STEP 312 IN ANGSTROM

  NO.  ATOM        X              Y              Z        Z-ATOM   MASS   TYPE

    1  C         0.025865       0.157365       0.024925       6    12.011  QM
    2  C        -0.001508      -0.009031       1.554544       6    12.011  QM
    3  H         1.006654      -0.125731      -0.395973       1     1.008  QM
    4  H        -0.736838      -0.473141      -0.464960       1     1.008  QM
    5  H        -1.035715      -0.050851       1.939147       1     1.008  QM
    6  H         0.504780      -0.938170       1.870177       1     1.008  QM
    7  H        -0.170596       1.202430      -0.272547       1     1.008  QM
    8  H         0.504811       0.830485       2.062589       1     1.008  QM


 RMSQ FORCE :   0.0004304  MAXIMUM :   0.0000100  CONVERGED :NO 
 MAX FORCE  :   0.0008526  MAXIMUM :   0.0000150  CONVERGED :NO 

 NUMBER OF CONSTRAINED OPTIMIZATION CYCLES: 1
 
 TOTAL ENERGY = -79.705119851129
 
 
 CURRENT SPLINE LENGTH: 0.003 AMU^1/2*ANGSTROM
 IRC COORDINATE: 2.791 AMU^1/2*ANGSTROM

  ANGLE =       0.00  COS_ANGLE =       1.00


 IRC COORDINATES OF STEP 313 IN ANGSTROM

  NO.  ATOM        X              Y              Z        Z-ATOM   MASS   TYPE

    1  C         0.025865       0.157363       0.024948       6    12.011  QM
    2  C        -0.001507      -0.009028       1.554521       6    12.011  QM
    3  H         1.007094      -0.124476      -0.395777       1     1.008  QM
    4  H        -0.735960      -0.474159      -0.465004       1     1.008  QM
    5  H        -1.035728      -0.049510       1.939241       1     1.008  QM
    6  H         0.503625      -0.938841       1.870033       1     1.008  QM
    7  H        -0.171915       1.202175      -0.272547       1     1.008  QM
    8  H         0.505982       0.829833       2.062488       1     1.008  QM


 RMSQ FORCE :   0.0004281  MAXIMUM :   0.0000100  CONVERGED :NO 
 MAX FORCE  :   0.0008480  MAXIMUM :   0.0000150  CONVERGED :NO 

 NUMBER OF CONSTRAINED OPTIMIZATION CYCLES: 1
 
 TOTAL ENERGY = -79.705132844720
 
 
 CURRENT SPLINE LENGTH: 0.003 AMU^1/2*ANGSTROM
 IRC COORDINATE: 2.795 AMU^1/2*ANGSTROM

  ANGLE =       0.00  COS_ANGLE =       1.00


 IRC COORDINATES OF STEP 314 IN ANGSTROM

  NO.  ATOM        X              Y              Z        Z-ATOM   MASS   TYPE

    1  C         0.025865       0.157360       0.024971       6    12.011  QM
    2  C        -0.001506      -0.009026       1.554498       6    12.011  QM
    3  H         1.007532      -0.123221      -0.395582       1     1.008  QM
    4  H        -0.735081      -0.475174      -0.465048       1     1.008  QM
    5  H        -1.035738      -0.048170       1.939335       1     1.008  QM
    6  H         0.502470      -0.939512       1.869887       1     1.008  QM
    7  H        -0.173234       1.201919      -0.272548       1     1.008  QM
    8  H         0.507152       0.829179       2.062386       1     1.008  QM


 RMSQ FORCE :   0.0004257  MAXIMUM :   0.0000100  CONVERGED :NO 
 MAX FORCE  :   0.0008434  MAXIMUM :   0.0000150  CONVERGED :NO 

 NUMBER OF CONSTRAINED OPTIMIZATION CYCLES: 1
 
 TOTAL ENERGY = -79.705145767400
 
 
 CURRENT SPLINE LENGTH: 0.003 AMU^1/2*ANGSTROM
 IRC COORDINATE: 2.798 AMU^1/2*ANGSTROM

  ANGLE =       0.00  COS_ANGLE =       1.00


 IRC COORDINATES OF STEP 315 IN ANGSTROM

  NO.  ATOM        X              Y              Z        Z-ATOM   MASS   TYPE

    1  C         0.025865       0.157358       0.024993       6    12.011  QM
    2  C        -0.001506      -0.009023       1.554475       6    12.011  QM
    3  H         1.007969      -0.121964      -0.395386       1     1.008  QM
    4  H        -0.734200      -0.476189      -0.465092       1     1.008  QM
    5  H        -1.035748      -0.046829       1.939429       1     1.008  QM
    6  H         0.501313      -0.940180       1.869743       1     1.008  QM
    7  H        -0.174552       1.201661      -0.272549       1     1.008  QM
    8  H         0.508320       0.828523       2.062285       1     1.008  QM


 RMSQ FORCE :   0.0004233  MAXIMUM :   0.0000100  CONVERGED :NO 
 MAX FORCE  :   0.0008386  MAXIMUM :   0.0000150  CONVERGED :NO 

 NUMBER OF CONSTRAINED OPTIMIZATION CYCLES: 1
 
 TOTAL ENERGY = -79.705158617030
 
 
 CURRENT SPLINE LENGTH: 0.003 AMU^1/2*ANGSTROM
 IRC COORDINATE: 2.801 AMU^1/2*ANGSTROM

  ANGLE =       0.00  COS_ANGLE =       1.00


 IRC COORDINATES OF STEP 316 IN ANGSTROM

  NO.  ATOM        X              Y              Z        Z-ATOM   MASS   TYPE

    1  C         0.025865       0.157355       0.025016       6    12.011  QM
    2  C        -0.001505      -0.009021       1.554453       6    12.011  QM
    3  H         1.008404      -0.120707      -0.395191       1     1.008  QM
    4  H        -0.733317      -0.477202      -0.465136       1     1.008  QM
    5  H        -1.035754      -0.045489       1.939524       1     1.008  QM
    6  H         0.500155      -0.940847       1.869599       1     1.008  QM
    7  H        -0.175871       1.201402      -0.272550       1     1.008  QM
    8  H         0.509488       0.827866       2.062183       1     1.008  QM


 RMSQ FORCE :   0.0004209  MAXIMUM :   0.0000100  CONVERGED :NO 
 MAX FORCE  :   0.0008339  MAXIMUM :   0.0000150  CONVERGED :NO 

 NUMBER OF CONSTRAINED OPTIMIZATION CYCLES: 1
 
 TOTAL ENERGY = -79.705171395473
 
 
 CURRENT SPLINE LENGTH: 0.003 AMU^1/2*ANGSTROM
 IRC COORDINATE: 2.805 AMU^1/2*ANGSTROM

  ANGLE =       0.00  COS_ANGLE =       1.00


 IRC COORDINATES OF STEP 317 IN ANGSTROM

  NO.  ATOM        X              Y              Z        Z-ATOM   MASS   TYPE

    1  C         0.025864       0.157353       0.025038       6    12.011  QM
    2  C        -0.001505      -0.009018       1.554430       6    12.011  QM
    3  H         1.008837      -0.119450      -0.394995       1     1.008  QM
    4  H        -0.732434      -0.478214      -0.465181       1     1.008  QM
    5  H        -1.035760      -0.044148       1.939620       1     1.008  QM
    6  H         0.498996      -0.941512       1.869455       1     1.008  QM
    7  H        -0.177188       1.201139      -0.272552       1     1.008  QM
    8  H         0.510655       0.827206       2.062082       1     1.008  QM


 RMSQ FORCE :   0.0004185  MAXIMUM :   0.0000100  CONVERGED :NO 
 MAX FORCE  :   0.0008291  MAXIMUM :   0.0000150  CONVERGED :NO 

 NUMBER OF CONSTRAINED OPTIMIZATION CYCLES: 1
 
 TOTAL ENERGY = -79.705184100783
 
 
 CURRENT SPLINE LENGTH: 0.003 AMU^1/2*ANGSTROM
 IRC COORDINATE: 2.808 AMU^1/2*ANGSTROM

  ANGLE =       0.00  COS_ANGLE =       1.00


 IRC COORDINATES OF STEP 318 IN ANGSTROM

  NO.  ATOM        X              Y              Z        Z-ATOM   MASS   TYPE

    1  C         0.025864       0.157350       0.025061       6    12.011  QM
    2  C        -0.001504      -0.009016       1.554407       6    12.011  QM
    3  H         1.009267      -0.118191      -0.394801       1     1.008  QM
    4  H        -0.731549      -0.479224      -0.465224       1     1.008  QM
    5  H        -1.035763      -0.042807       1.939716       1     1.008  QM
    6  H         0.497836      -0.942176       1.869312       1     1.008  QM
    7  H        -0.178507       1.200877      -0.272553       1     1.008  QM
    8  H         0.511822       0.826545       2.061981       1     1.008  QM


 RMSQ FORCE :   0.0004160  MAXIMUM :   0.0000100  CONVERGED :NO 
 MAX FORCE  :   0.0008242  MAXIMUM :   0.0000150  CONVERGED :NO 

 NUMBER OF CONSTRAINED OPTIMIZATION CYCLES: 1
 
 TOTAL ENERGY = -79.705196733686
 
 
 CURRENT SPLINE LENGTH: 0.003 AMU^1/2*ANGSTROM
 IRC COORDINATE: 2.811 AMU^1/2*ANGSTROM

  ANGLE =       0.00  COS_ANGLE =       1.00


 IRC COORDINATES OF STEP 319 IN ANGSTROM

  NO.  ATOM        X              Y              Z        Z-ATOM   MASS   TYPE

    1  C         0.025864       0.157348       0.025083       6    12.011  QM
    2  C        -0.001504      -0.009013       1.554385       6    12.011  QM
    3  H         1.009696      -0.116932      -0.394607       1     1.008  QM
    4  H        -0.730663      -0.480235      -0.465269       1     1.008  QM
    5  H        -1.035765      -0.041466       1.939812       1     1.008  QM
    6  H         0.496675      -0.942838       1.869170       1     1.008  QM
    7  H        -0.179824       1.200611      -0.272557       1     1.008  QM
    8  H         0.512987       0.825883       2.061880       1     1.008  QM


 RMSQ FORCE :   0.0004135  MAXIMUM :   0.0000100  CONVERGED :NO 
 MAX FORCE  :   0.0008192  MAXIMUM :   0.0000150  CONVERGED :NO 

 NUMBER OF CONSTRAINED OPTIMIZATION CYCLES: 1
 
 TOTAL ENERGY = -79.705209292435
 
 
 CURRENT SPLINE LENGTH: 0.003 AMU^1/2*ANGSTROM
 IRC COORDINATE: 2.815 AMU^1/2*ANGSTROM

  ANGLE =       0.00  COS_ANGLE =       1.00


 IRC COORDINATES OF STEP 320 IN ANGSTROM

  NO.  ATOM        X              Y              Z        Z-ATOM   MASS   TYPE

    1  C         0.025864       0.157346       0.025106       6    12.011  QM
    2  C        -0.001503      -0.009011       1.554363       6    12.011  QM
    3  H         1.010124      -0.115673      -0.394413       1     1.008  QM
    4  H        -0.729776      -0.481243      -0.465313       1     1.008  QM
    5  H        -1.035764      -0.040125       1.939908       1     1.008  QM
    6  H         0.495513      -0.943499       1.869028       1     1.008  QM
    7  H        -0.181141       1.200344      -0.272559       1     1.008  QM
    8  H         0.514152       0.825219       2.061779       1     1.008  QM


 RMSQ FORCE :   0.0004110  MAXIMUM :   0.0000100  CONVERGED :NO 
 MAX FORCE  :   0.0008143  MAXIMUM :   0.0000150  CONVERGED :NO 

 NUMBER OF CONSTRAINED OPTIMIZATION CYCLES: 1
 
 TOTAL ENERGY = -79.705221773578
 
 
 CURRENT SPLINE LENGTH: 0.003 AMU^1/2*ANGSTROM
 IRC COORDINATE: 2.818 AMU^1/2*ANGSTROM

  ANGLE =       0.00  COS_ANGLE =       1.00


 IRC COORDINATES OF STEP 321 IN ANGSTROM

  NO.  ATOM        X              Y              Z        Z-ATOM   MASS   TYPE

    1  C         0.025864       0.157343       0.025128       6    12.011  QM
    2  C        -0.001503      -0.009009       1.554340       6    12.011  QM
    3  H         1.010549      -0.114413      -0.394218       1     1.008  QM
    4  H        -0.728887      -0.482251      -0.465357       1     1.008  QM
    5  H        -1.035763      -0.038785       1.940004       1     1.008  QM
    6  H         0.494350      -0.944159       1.868886       1     1.008  QM
    7  H        -0.182458       1.200075      -0.272563       1     1.008  QM
    8  H         0.515315       0.824553       2.061678       1     1.008  QM


 RMSQ FORCE :   0.0004084  MAXIMUM :   0.0000100  CONVERGED :NO 
 MAX FORCE  :   0.0008093  MAXIMUM :   0.0000150  CONVERGED :NO 

 NUMBER OF CONSTRAINED OPTIMIZATION CYCLES: 1
 
 TOTAL ENERGY = -79.705234178520
 
 
 CURRENT SPLINE LENGTH: 0.003 AMU^1/2*ANGSTROM
 IRC COORDINATE: 2.821 AMU^1/2*ANGSTROM

  ANGLE =       0.00  COS_ANGLE =       1.00


 IRC COORDINATES OF STEP 322 IN ANGSTROM

  NO.  ATOM        X              Y              Z        Z-ATOM   MASS   TYPE

    1  C         0.025863       0.157340       0.025150       6    12.011  QM
    2  C        -0.001502      -0.009007       1.554318       6    12.011  QM
    3  H         1.010973      -0.113153      -0.394025       1     1.008  QM
    4  H        -0.727997      -0.483257      -0.465402       1     1.008  QM
    5  H        -1.035758      -0.037445       1.940101       1     1.008  QM
    6  H         0.493186      -0.944818       1.868744       1     1.008  QM
    7  H        -0.183775       1.199805      -0.272566       1     1.008  QM
    8  H         0.516477       0.823886       2.061577       1     1.008  QM


 RMSQ FORCE :   0.0004058  MAXIMUM :   0.0000100  CONVERGED :NO 
 MAX FORCE  :   0.0008042  MAXIMUM :   0.0000150  CONVERGED :NO 

 NUMBER OF CONSTRAINED OPTIMIZATION CYCLES: 1
 
 TOTAL ENERGY = -79.705246507396
 
 
 CURRENT SPLINE LENGTH: 0.003 AMU^1/2*ANGSTROM
 IRC COORDINATE: 2.824 AMU^1/2*ANGSTROM

  ANGLE =       0.00  COS_ANGLE =       1.00


 IRC COORDINATES OF STEP 323 IN ANGSTROM

  NO.  ATOM        X              Y              Z        Z-ATOM   MASS   TYPE

    1  C         0.025863       0.157338       0.025172       6    12.011  QM
    2  C        -0.001502      -0.009004       1.554296       6    12.011  QM
    3  H         1.011395      -0.111891      -0.393831       1     1.008  QM
    4  H        -0.727105      -0.484262      -0.465446       1     1.008  QM
    5  H        -1.035753      -0.036103       1.940198       1     1.008  QM
    6  H         0.492021      -0.945473       1.868604       1     1.008  QM
    7  H        -0.185091       1.199532      -0.272571       1     1.008  QM
    8  H         0.517639       0.823217       2.061476       1     1.008  QM


 RMSQ FORCE :   0.0004032  MAXIMUM :   0.0000100  CONVERGED :NO 
 MAX FORCE  :   0.0007991  MAXIMUM :   0.0000150  CONVERGED :NO 

 NUMBER OF CONSTRAINED OPTIMIZATION CYCLES: 1
 
 TOTAL ENERGY = -79.705258758459
 
 
 CURRENT SPLINE LENGTH: 0.003 AMU^1/2*ANGSTROM
 IRC COORDINATE: 2.828 AMU^1/2*ANGSTROM

  ANGLE =       0.00  COS_ANGLE =       1.00


 IRC COORDINATES OF STEP 324 IN ANGSTROM

  NO.  ATOM        X              Y              Z        Z-ATOM   MASS   TYPE

    1  C         0.025863       0.157336       0.025194       6    12.011  QM
    2  C        -0.001501      -0.009002       1.554274       6    12.011  QM
    3  H         1.011816      -0.110629      -0.393638       1     1.008  QM
    4  H        -0.726212      -0.485266      -0.465491       1     1.008  QM
    5  H        -1.035745      -0.034763       1.940295       1     1.008  QM
    6  H         0.490856      -0.946128       1.868463       1     1.008  QM
    7  H        -0.186407       1.199259      -0.272575       1     1.008  QM
    8  H         0.518800       0.822547       2.061375       1     1.008  QM


 RMSQ FORCE :   0.0004006  MAXIMUM :   0.0000100  CONVERGED :NO 
 MAX FORCE  :   0.0007939  MAXIMUM :   0.0000150  CONVERGED :NO 

 NUMBER OF CONSTRAINED OPTIMIZATION CYCLES: 1
 
 TOTAL ENERGY = -79.705270929600
 
 
 CURRENT SPLINE LENGTH: 0.003 AMU^1/2*ANGSTROM
 IRC COORDINATE: 2.831 AMU^1/2*ANGSTROM

  ANGLE =       0.00  COS_ANGLE =       1.00


 IRC COORDINATES OF STEP 325 IN ANGSTROM

  NO.  ATOM        X              Y              Z        Z-ATOM   MASS   TYPE

    1  C         0.025863       0.157333       0.025216       6    12.011  QM
    2  C        -0.001501      -0.009000       1.554252       6    12.011  QM
    3  H         1.012235      -0.109367      -0.393444       1     1.008  QM
    4  H        -0.725317      -0.486268      -0.465536       1     1.008  QM
    5  H        -1.035736      -0.033422       1.940392       1     1.008  QM
    6  H         0.489689      -0.946781       1.868322       1     1.008  QM
    7  H        -0.187722       1.198984      -0.272580       1     1.008  QM
    8  H         0.519960       0.821874       2.061275       1     1.008  QM


 RMSQ FORCE :   0.0003980  MAXIMUM :   0.0000100  CONVERGED :NO 
 MAX FORCE  :   0.0007887  MAXIMUM :   0.0000150  CONVERGED :NO 

 NUMBER OF CONSTRAINED OPTIMIZATION CYCLES: 1
 
 TOTAL ENERGY = -79.705283022782
 
 
 CURRENT SPLINE LENGTH: 0.003 AMU^1/2*ANGSTROM
 IRC COORDINATE: 2.834 AMU^1/2*ANGSTROM

  ANGLE =       0.00  COS_ANGLE =       1.00


 IRC COORDINATES OF STEP 326 IN ANGSTROM

  NO.  ATOM        X              Y              Z        Z-ATOM   MASS   TYPE

    1  C         0.025863       0.157331       0.025238       6    12.011  QM
    2  C        -0.001500      -0.008997       1.554231       6    12.011  QM
    3  H         1.012653      -0.108103      -0.393251       1     1.008  QM
    4  H        -0.724421      -0.487270      -0.465580       1     1.008  QM
    5  H        -1.035725      -0.032081       1.940490       1     1.008  QM
    6  H         0.488522      -0.947432       1.868182       1     1.008  QM
    7  H        -0.189037       1.198706      -0.272586       1     1.008  QM
    8  H         0.521119       0.821201       2.061174       1     1.008  QM


 RMSQ FORCE :   0.0003953  MAXIMUM :   0.0000100  CONVERGED :NO 
 MAX FORCE  :   0.0007834  MAXIMUM :   0.0000150  CONVERGED :NO 

 NUMBER OF CONSTRAINED OPTIMIZATION CYCLES: 1
 
 TOTAL ENERGY = -79.705295035771
 
 
 CURRENT SPLINE LENGTH: 0.003 AMU^1/2*ANGSTROM
 IRC COORDINATE: 2.838 AMU^1/2*ANGSTROM

  ANGLE =       0.00  COS_ANGLE =       1.00


 IRC COORDINATES OF STEP 327 IN ANGSTROM

  NO.  ATOM        X              Y              Z        Z-ATOM   MASS   TYPE

    1  C         0.025863       0.157329       0.025259       6    12.011  QM
    2  C        -0.001500      -0.008995       1.554209       6    12.011  QM
    3  H         1.013068      -0.106839      -0.393059       1     1.008  QM
    4  H        -0.723523      -0.488269      -0.465627       1     1.008  QM
    5  H        -1.035712      -0.030740       1.940588       1     1.008  QM
    6  H         0.487353      -0.948082       1.868043       1     1.008  QM
    7  H        -0.190351       1.198426      -0.272593       1     1.008  QM
    8  H         0.522277       0.820525       2.061074       1     1.008  QM


 RMSQ FORCE :   0.0003926  MAXIMUM :   0.0000100  CONVERGED :NO 
 MAX FORCE  :   0.0007780  MAXIMUM :   0.0000150  CONVERGED :NO 

 NUMBER OF CONSTRAINED OPTIMIZATION CYCLES: 1
 
 TOTAL ENERGY = -79.705306966107
 
 
 CURRENT SPLINE LENGTH: 0.003 AMU^1/2*ANGSTROM
 IRC COORDINATE: 2.841 AMU^1/2*ANGSTROM

  ANGLE =       0.00  COS_ANGLE =       1.00


 IRC COORDINATES OF STEP 328 IN ANGSTROM

  NO.  ATOM        X              Y              Z        Z-ATOM   MASS   TYPE

    1  C         0.025863       0.157326       0.025280       6    12.011  QM
    2  C        -0.001499      -0.008993       1.554188       6    12.011  QM
    3  H         1.013482      -0.105574      -0.392866       1     1.008  QM
    4  H        -0.722624      -0.489268      -0.465672       1     1.008  QM
    5  H        -1.035697      -0.029400       1.940686       1     1.008  QM
    6  H         0.486184      -0.948731       1.867904       1     1.008  QM
    7  H        -0.191666       1.198146      -0.272599       1     1.008  QM
    8  H         0.523434       0.819848       2.060974       1     1.008  QM


 RMSQ FORCE :   0.0003898  MAXIMUM :   0.0000100  CONVERGED :NO 
 MAX FORCE  :   0.0007727  MAXIMUM :   0.0000150  CONVERGED :NO 

 NUMBER OF CONSTRAINED OPTIMIZATION CYCLES: 1
 
 TOTAL ENERGY = -79.705318816495
 
 
 CURRENT SPLINE LENGTH: 0.003 AMU^1/2*ANGSTROM
 IRC COORDINATE: 2.844 AMU^1/2*ANGSTROM

  ANGLE =       0.00  COS_ANGLE =       1.00


 IRC COORDINATES OF STEP 329 IN ANGSTROM

  NO.  ATOM        X              Y              Z        Z-ATOM   MASS   TYPE

    1  C         0.025863       0.157324       0.025302       6    12.011  QM
    2  C        -0.001498      -0.008991       1.554166       6    12.011  QM
    3  H         1.013894      -0.104310      -0.392674       1     1.008  QM
    4  H        -0.721724      -0.490266      -0.465717       1     1.008  QM
    5  H        -1.035680      -0.028060       1.940785       1     1.008  QM
    6  H         0.485015      -0.949378       1.867765       1     1.008  QM
    7  H        -0.192979       1.197863      -0.272605       1     1.008  QM
    8  H         0.524591       0.819169       2.060873       1     1.008  QM


 RMSQ FORCE :   0.0003871  MAXIMUM :   0.0000100  CONVERGED :NO 
 MAX FORCE  :   0.0007673  MAXIMUM :   0.0000150  CONVERGED :NO 

 NUMBER OF CONSTRAINED OPTIMIZATION CYCLES: 1
 
 TOTAL ENERGY = -79.705330581262
 
 
 CURRENT SPLINE LENGTH: 0.003 AMU^1/2*ANGSTROM
 IRC COORDINATE: 2.848 AMU^1/2*ANGSTROM

  ANGLE =       0.00  COS_ANGLE =       1.00


 IRC COORDINATES OF STEP 330 IN ANGSTROM

  NO.  ATOM        X              Y              Z        Z-ATOM   MASS   TYPE

    1  C         0.025863       0.157321       0.025323       6    12.011  QM
    2  C        -0.001498      -0.008989       1.554145       6    12.011  QM
    3  H         1.014305      -0.103044      -0.392482       1     1.008  QM
    4  H        -0.720822      -0.491261      -0.465762       1     1.008  QM
    5  H        -1.035661      -0.026720       1.940884       1     1.008  QM
    6  H         0.483843      -0.950024       1.867626       1     1.008  QM
    7  H        -0.194292       1.197578      -0.272613       1     1.008  QM
    8  H         0.525746       0.818489       2.060773       1     1.008  QM


 RMSQ FORCE :   0.0003843  MAXIMUM :   0.0000100  CONVERGED :NO 
 MAX FORCE  :   0.0007618  MAXIMUM :   0.0000150  CONVERGED :NO 

 NUMBER OF CONSTRAINED OPTIMIZATION CYCLES: 1
 
 TOTAL ENERGY = -79.705342264400
 
 
 CURRENT SPLINE LENGTH: 0.003 AMU^1/2*ANGSTROM
 IRC COORDINATE: 2.851 AMU^1/2*ANGSTROM

  ANGLE =       0.00  COS_ANGLE =       1.00


 IRC COORDINATES OF STEP 331 IN ANGSTROM

  NO.  ATOM        X              Y              Z        Z-ATOM   MASS   TYPE

    1  C         0.025863       0.157319       0.025344       6    12.011  QM
    2  C        -0.001497      -0.008987       1.554124       6    12.011  QM
    3  H         1.014713      -0.101778      -0.392290       1     1.008  QM
    4  H        -0.719919      -0.492257      -0.465808       1     1.008  QM
    5  H        -1.035640      -0.025381       1.940983       1     1.008  QM
    6  H         0.482671      -0.950669       1.867489       1     1.008  QM
    7  H        -0.195605       1.197291      -0.272621       1     1.008  QM
    8  H         0.526900       0.817807       2.060673       1     1.008  QM


 RMSQ FORCE :   0.0003815  MAXIMUM :   0.0000100  CONVERGED :NO 
 MAX FORCE  :   0.0007563  MAXIMUM :   0.0000150  CONVERGED :NO 

 NUMBER OF CONSTRAINED OPTIMIZATION CYCLES: 1
 
 TOTAL ENERGY = -79.705353863665
 
 
 CURRENT SPLINE LENGTH: 0.003 AMU^1/2*ANGSTROM
 IRC COORDINATE: 2.854 AMU^1/2*ANGSTROM

  ANGLE =       0.00  COS_ANGLE =       1.00


 IRC COORDINATES OF STEP 332 IN ANGSTROM

  NO.  ATOM        X              Y              Z        Z-ATOM   MASS   TYPE

    1  C         0.025863       0.157316       0.025365       6    12.011  QM
    2  C        -0.001496      -0.008985       1.554102       6    12.011  QM
    3  H         1.015120      -0.100511      -0.392099       1     1.008  QM
    4  H        -0.719015      -0.493251      -0.465854       1     1.008  QM
    5  H        -1.035618      -0.024041       1.941083       1     1.008  QM
    6  H         0.481499      -0.951311       1.867351       1     1.008  QM
    7  H        -0.196918       1.197003      -0.272629       1     1.008  QM
    8  H         0.528054       0.817123       2.060572       1     1.008  QM


 RMSQ FORCE :   0.0003787  MAXIMUM :   0.0000100  CONVERGED :NO 
 MAX FORCE  :   0.0007508  MAXIMUM :   0.0000150  CONVERGED :NO 

 NUMBER OF CONSTRAINED OPTIMIZATION CYCLES: 1
 
 TOTAL ENERGY = -79.705365378217
 
 
 CURRENT SPLINE LENGTH: 0.003 AMU^1/2*ANGSTROM
 IRC COORDINATE: 2.858 AMU^1/2*ANGSTROM

  ANGLE =       0.00  COS_ANGLE =       1.00


 IRC COORDINATES OF STEP 333 IN ANGSTROM

  NO.  ATOM        X              Y              Z        Z-ATOM   MASS   TYPE

    1  C         0.025863       0.157314       0.025386       6    12.011  QM
    2  C        -0.001496      -0.008983       1.554081       6    12.011  QM
    3  H         1.015525      -0.099244      -0.391907       1     1.008  QM
    4  H        -0.718109      -0.494244      -0.465899       1     1.008  QM
    5  H        -1.035594      -0.022701       1.941183       1     1.008  QM
    6  H         0.480325      -0.951951       1.867215       1     1.008  QM
    7  H        -0.198230       1.196713      -0.272638       1     1.008  QM
    8  H         0.529206       0.816438       2.060473       1     1.008  QM


 RMSQ FORCE :   0.0003759  MAXIMUM :   0.0000100  CONVERGED :NO 
 MAX FORCE  :   0.0007451  MAXIMUM :   0.0000150  CONVERGED :NO 

 NUMBER OF CONSTRAINED OPTIMIZATION CYCLES: 1
 
 TOTAL ENERGY = -79.705376804532
 
 
 CURRENT SPLINE LENGTH: 0.003 AMU^1/2*ANGSTROM
 IRC COORDINATE: 2.861 AMU^1/2*ANGSTROM

  ANGLE =       0.00  COS_ANGLE =       1.00


 IRC COORDINATES OF STEP 334 IN ANGSTROM

  NO.  ATOM        X              Y              Z        Z-ATOM   MASS   TYPE

    1  C         0.025863       0.157311       0.025407       6    12.011  QM
    2  C        -0.001495      -0.008981       1.554061       6    12.011  QM
    3  H         1.015929      -0.097976      -0.391716       1     1.008  QM
    4  H        -0.717202      -0.495235      -0.465945       1     1.008  QM
    5  H        -1.035568      -0.021361       1.941283       1     1.008  QM
    6  H         0.479150      -0.952591       1.867078       1     1.008  QM
    7  H        -0.199542       1.196422      -0.272647       1     1.008  QM
    8  H         0.530358       0.815751       2.060373       1     1.008  QM


 RMSQ FORCE :   0.0003730  MAXIMUM :   0.0000100  CONVERGED :NO 
 MAX FORCE  :   0.0007395  MAXIMUM :   0.0000150  CONVERGED :NO 

 NUMBER OF CONSTRAINED OPTIMIZATION CYCLES: 1
 
 TOTAL ENERGY = -79.705388148073
 
 
 CURRENT SPLINE LENGTH: 0.003 AMU^1/2*ANGSTROM
 IRC COORDINATE: 2.864 AMU^1/2*ANGSTROM

  ANGLE =       0.00  COS_ANGLE =       1.00


 IRC COORDINATES OF STEP 335 IN ANGSTROM

  NO.  ATOM        X              Y              Z        Z-ATOM   MASS   TYPE

    1  C         0.025863       0.157309       0.025427       6    12.011  QM
    2  C        -0.001495      -0.008979       1.554040       6    12.011  QM
    3  H         1.016330      -0.096707      -0.391526       1     1.008  QM
    4  H        -0.716293      -0.496225      -0.465992       1     1.008  QM
    5  H        -1.035540      -0.020021       1.941383       1     1.008  QM
    6  H         0.477974      -0.953228       1.866941       1     1.008  QM
    7  H        -0.200854       1.196128      -0.272657       1     1.008  QM
    8  H         0.531508       0.815063       2.060273       1     1.008  QM


 RMSQ FORCE :   0.0003701  MAXIMUM :   0.0000100  CONVERGED :NO 
 MAX FORCE  :   0.0007337  MAXIMUM :   0.0000150  CONVERGED :NO 

 NUMBER OF CONSTRAINED OPTIMIZATION CYCLES: 1
 
 TOTAL ENERGY = -79.705399406997
 
 
 CURRENT SPLINE LENGTH: 0.003 AMU^1/2*ANGSTROM
 IRC COORDINATE: 2.867 AMU^1/2*ANGSTROM

  ANGLE =       0.00  COS_ANGLE =       1.00


 IRC COORDINATES OF STEP 336 IN ANGSTROM

  NO.  ATOM        X              Y              Z        Z-ATOM   MASS   TYPE

    1  C         0.025863       0.157307       0.025448       6    12.011  QM
    2  C        -0.001494      -0.008977       1.554020       6    12.011  QM
    3  H         1.016731      -0.095438      -0.391335       1     1.008  QM
    4  H        -0.715384      -0.497214      -0.466038       1     1.008  QM
    5  H        -1.035510      -0.018681       1.941484       1     1.008  QM
    6  H         0.476798      -0.953865       1.866806       1     1.008  QM
    7  H        -0.202165       1.195833      -0.272667       1     1.008  QM
    8  H         0.532658       0.814373       2.060173       1     1.008  QM


 RMSQ FORCE :   0.0003672  MAXIMUM :   0.0000100  CONVERGED :NO 
 MAX FORCE  :   0.0007280  MAXIMUM :   0.0000150  CONVERGED :NO 

 NUMBER OF CONSTRAINED OPTIMIZATION CYCLES: 1
 
 TOTAL ENERGY = -79.705410575485
 
 
 CURRENT SPLINE LENGTH: 0.003 AMU^1/2*ANGSTROM
 IRC COORDINATE: 2.871 AMU^1/2*ANGSTROM

  ANGLE =       0.00  COS_ANGLE =       1.00


 IRC COORDINATES OF STEP 337 IN ANGSTROM

  NO.  ATOM        X              Y              Z        Z-ATOM   MASS   TYPE

    1  C         0.025863       0.157304       0.025468       6    12.011  QM
    2  C        -0.001494      -0.008975       1.553999       6    12.011  QM
    3  H         1.017129      -0.094168      -0.391144       1     1.008  QM
    4  H        -0.714472      -0.498202      -0.466084       1     1.008  QM
    5  H        -1.035479      -0.017341       1.941585       1     1.008  QM
    6  H         0.475620      -0.954499       1.866671       1     1.008  QM
    7  H        -0.203476       1.195536      -0.272678       1     1.008  QM
    8  H         0.533806       0.813681       2.060074       1     1.008  QM


 RMSQ FORCE :   0.0003642  MAXIMUM :   0.0000100  CONVERGED :NO 
 MAX FORCE  :   0.0007222  MAXIMUM :   0.0000150  CONVERGED :NO 

 NUMBER OF CONSTRAINED OPTIMIZATION CYCLES: 1
 
 TOTAL ENERGY = -79.705421657240
 
 
 CURRENT SPLINE LENGTH: 0.003 AMU^1/2*ANGSTROM
 IRC COORDINATE: 2.874 AMU^1/2*ANGSTROM

  ANGLE =       0.00  COS_ANGLE =       1.00


 IRC COORDINATES OF STEP 338 IN ANGSTROM

  NO.  ATOM        X              Y              Z        Z-ATOM   MASS   TYPE

    1  C         0.025863       0.157302       0.025488       6    12.011  QM
    2  C        -0.001493      -0.008973       1.553979       6    12.011  QM
    3  H         1.017525      -0.092898      -0.390955       1     1.008  QM
    4  H        -0.713559      -0.499188      -0.466131       1     1.008  QM
    5  H        -1.035446      -0.016002       1.941687       1     1.008  QM
    6  H         0.474442      -0.955132       1.866536       1     1.008  QM
    7  H        -0.204786       1.195238      -0.272689       1     1.008  QM
    8  H         0.534954       0.812988       2.059974       1     1.008  QM


 RMSQ FORCE :   0.0003613  MAXIMUM :   0.0000100  CONVERGED :NO 
 MAX FORCE  :   0.0007164  MAXIMUM :   0.0000150  CONVERGED :NO 

 NUMBER OF CONSTRAINED OPTIMIZATION CYCLES: 1
 
 TOTAL ENERGY = -79.705432650395
 
 
 CURRENT SPLINE LENGTH: 0.003 AMU^1/2*ANGSTROM
 IRC COORDINATE: 2.877 AMU^1/2*ANGSTROM

  ANGLE =       0.00  COS_ANGLE =       1.00


 IRC COORDINATES OF STEP 339 IN ANGSTROM

  NO.  ATOM        X              Y              Z        Z-ATOM   MASS   TYPE

    1  C         0.025863       0.157300       0.025508       6    12.011  QM
    2  C        -0.001493      -0.008971       1.553959       6    12.011  QM
    3  H         1.017920      -0.091626      -0.390765       1     1.008  QM
    4  H        -0.712645      -0.500172      -0.466178       1     1.008  QM
    5  H        -1.035411      -0.014662       1.941788       1     1.008  QM
    6  H         0.473263      -0.955763       1.866402       1     1.008  QM
    7  H        -0.206096       1.194937      -0.272701       1     1.008  QM
    8  H         0.536100       0.812293       2.059875       1     1.008  QM


 RMSQ FORCE :   0.0003583  MAXIMUM :   0.0000100  CONVERGED :NO 
 MAX FORCE  :   0.0007104  MAXIMUM :   0.0000150  CONVERGED :NO 

 NUMBER OF CONSTRAINED OPTIMIZATION CYCLES: 1
 
 TOTAL ENERGY = -79.705443553463
 
 
 CURRENT SPLINE LENGTH: 0.003 AMU^1/2*ANGSTROM
 IRC COORDINATE: 2.881 AMU^1/2*ANGSTROM

  ANGLE =       0.00  COS_ANGLE =       1.00


 IRC COORDINATES OF STEP 340 IN ANGSTROM

  NO.  ATOM        X              Y              Z        Z-ATOM   MASS   TYPE

    1  C         0.025863       0.157298       0.025528       6    12.011  QM
    2  C        -0.001492      -0.008969       1.553939       6    12.011  QM
    3  H         1.018313      -0.090354      -0.390576       1     1.008  QM
    4  H        -0.711730      -0.501156      -0.466225       1     1.008  QM
    5  H        -1.035374      -0.013322       1.941891       1     1.008  QM
    6  H         0.472082      -0.956393       1.866268       1     1.008  QM
    7  H        -0.207406       1.194636      -0.272713       1     1.008  QM
    8  H         0.537247       0.811597       2.059776       1     1.008  QM


 RMSQ FORCE :   0.0003553  MAXIMUM :   0.0000100  CONVERGED :NO 
 MAX FORCE  :   0.0007045  MAXIMUM :   0.0000150  CONVERGED :NO 

 NUMBER OF CONSTRAINED OPTIMIZATION CYCLES: 1
 
 TOTAL ENERGY = -79.705454367276
 
 
 CURRENT SPLINE LENGTH: 0.003 AMU^1/2*ANGSTROM
 IRC COORDINATE: 2.884 AMU^1/2*ANGSTROM

  ANGLE =       0.00  COS_ANGLE =       1.00


 IRC COORDINATES OF STEP 341 IN ANGSTROM

  NO.  ATOM        X              Y              Z        Z-ATOM   MASS   TYPE

    1  C         0.025863       0.157296       0.025547       6    12.011  QM
    2  C        -0.001492      -0.008967       1.553919       6    12.011  QM
    3  H         1.018704      -0.089081      -0.390387       1     1.008  QM
    4  H        -0.710813      -0.502138      -0.466272       1     1.008  QM
    5  H        -1.035335      -0.011982       1.941993       1     1.008  QM
    6  H         0.470901      -0.957021       1.866134       1     1.008  QM
    7  H        -0.208715       1.194332      -0.272726       1     1.008  QM
    8  H         0.538391       0.810899       2.059677       1     1.008  QM


 RMSQ FORCE :   0.0003523  MAXIMUM :   0.0000100  CONVERGED :NO 
 MAX FORCE  :   0.0006985  MAXIMUM :   0.0000150  CONVERGED :NO 

 NUMBER OF CONSTRAINED OPTIMIZATION CYCLES: 1
 
 TOTAL ENERGY = -79.705465090700
 
 
 CURRENT SPLINE LENGTH: 0.003 AMU^1/2*ANGSTROM
 IRC COORDINATE: 2.887 AMU^1/2*ANGSTROM

  ANGLE =       0.00  COS_ANGLE =       1.00


 IRC COORDINATES OF STEP 342 IN ANGSTROM

  NO.  ATOM        X              Y              Z        Z-ATOM   MASS   TYPE

    1  C         0.025863       0.157294       0.025567       6    12.011  QM
    2  C        -0.001491      -0.008965       1.553899       6    12.011  QM
    3  H         1.019093      -0.087808      -0.390199       1     1.008  QM
    4  H        -0.709895      -0.503119      -0.466320       1     1.008  QM
    5  H        -1.035294      -0.010643       1.942096       1     1.008  QM
    6  H         0.469719      -0.957648       1.866002       1     1.008  QM
    7  H        -0.210024       1.194026      -0.272739       1     1.008  QM
    8  H         0.539536       0.810199       2.059578       1     1.008  QM


 RMSQ FORCE :   0.0003492  MAXIMUM :   0.0000100  CONVERGED :NO 
 MAX FORCE  :   0.0006924  MAXIMUM :   0.0000150  CONVERGED :NO 

 NUMBER OF CONSTRAINED OPTIMIZATION CYCLES: 1
 
 TOTAL ENERGY = -79.705475722435
 
 
 CURRENT SPLINE LENGTH: 0.003 AMU^1/2*ANGSTROM
 IRC COORDINATE: 2.891 AMU^1/2*ANGSTROM

  ANGLE =       0.00  COS_ANGLE =       1.00


 IRC COORDINATES OF STEP 343 IN ANGSTROM

  NO.  ATOM        X              Y              Z        Z-ATOM   MASS   TYPE

    1  C         0.025863       0.157292       0.025586       6    12.011  QM
    2  C        -0.001490      -0.008963       1.553880       6    12.011  QM
    3  H         1.019481      -0.086534      -0.390010       1     1.008  QM
    4  H        -0.708975      -0.504098      -0.466367       1     1.008  QM
    5  H        -1.035251      -0.009303       1.942200       1     1.008  QM
    6  H         0.468537      -0.958273       1.865869       1     1.008  QM
    7  H        -0.211332       1.193719      -0.272752       1     1.008  QM
    8  H         0.540679       0.809498       2.059479       1     1.008  QM


 RMSQ FORCE :   0.0003462  MAXIMUM :   0.0000100  CONVERGED :NO 
 MAX FORCE  :   0.0006864  MAXIMUM :   0.0000150  CONVERGED :NO 

 NUMBER OF CONSTRAINED OPTIMIZATION CYCLES: 1
 
 TOTAL ENERGY = -79.705486261746
 
 
 CURRENT SPLINE LENGTH: 0.003 AMU^1/2*ANGSTROM
 IRC COORDINATE: 2.894 AMU^1/2*ANGSTROM

  ANGLE =       0.00  COS_ANGLE =       1.00


 IRC COORDINATES OF STEP 344 IN ANGSTROM

  NO.  ATOM        X              Y              Z        Z-ATOM   MASS   TYPE

    1  C         0.025863       0.157290       0.025606       6    12.011  QM
    2  C        -0.001490      -0.008961       1.553860       6    12.011  QM
    3  H         1.019866      -0.085260      -0.389822       1     1.008  QM
    4  H        -0.708054      -0.505077      -0.466414       1     1.008  QM
    5  H        -1.035207      -0.007964       1.942304       1     1.008  QM
    6  H         0.467353      -0.958896       1.865738       1     1.008  QM
    7  H        -0.212640       1.193410      -0.272767       1     1.008  QM
    8  H         0.541820       0.808795       2.059381       1     1.008  QM


 RMSQ FORCE :   0.0003431  MAXIMUM :   0.0000100  CONVERGED :NO 
 MAX FORCE  :   0.0006802  MAXIMUM :   0.0000150  CONVERGED :NO 

 NUMBER OF CONSTRAINED OPTIMIZATION CYCLES: 1
 
 TOTAL ENERGY = -79.705496706121
 
 
 CURRENT SPLINE LENGTH: 0.003 AMU^1/2*ANGSTROM
 IRC COORDINATE: 2.897 AMU^1/2*ANGSTROM

  ANGLE =       0.00  COS_ANGLE =       1.00


 IRC COORDINATES OF STEP 345 IN ANGSTROM

  NO.  ATOM        X              Y              Z        Z-ATOM   MASS   TYPE

    1  C         0.025863       0.157288       0.025625       6    12.011  QM
    2  C        -0.001489      -0.008959       1.553841       6    12.011  QM
    3  H         1.020251      -0.083985      -0.389635       1     1.008  QM
    4  H        -0.707132      -0.506054      -0.466463       1     1.008  QM
    5  H        -1.035161      -0.006625       1.942408       1     1.008  QM
    6  H         0.466169      -0.959518       1.865607       1     1.008  QM
    7  H        -0.213947       1.193099      -0.272782       1     1.008  QM
    8  H         0.542961       0.808091       2.059282       1     1.008  QM


 RMSQ FORCE :   0.0003400  MAXIMUM :   0.0000100  CONVERGED :NO 
 MAX FORCE  :   0.0006740  MAXIMUM :   0.0000150  CONVERGED :NO 

 NUMBER OF CONSTRAINED OPTIMIZATION CYCLES: 1
 
 TOTAL ENERGY = -79.705507057386
 
 
 CURRENT SPLINE LENGTH: 0.003 AMU^1/2*ANGSTROM
 IRC COORDINATE: 2.901 AMU^1/2*ANGSTROM

  ANGLE =       0.00  COS_ANGLE =       1.00


 IRC COORDINATES OF STEP 346 IN ANGSTROM

  NO.  ATOM        X              Y              Z        Z-ATOM   MASS   TYPE

    1  C         0.025863       0.157286       0.025644       6    12.011  QM
    2  C        -0.001489      -0.008957       1.553822       6    12.011  QM
    3  H         1.020633      -0.082709      -0.389447       1     1.008  QM
    4  H        -0.706208      -0.507029      -0.466511       1     1.008  QM
    5  H        -1.035113      -0.005285       1.942512       1     1.008  QM
    6  H         0.464983      -0.960138       1.865476       1     1.008  QM
    7  H        -0.215254       1.192786      -0.272798       1     1.008  QM
    8  H         0.544101       0.807385       2.059184       1     1.008  QM


 RMSQ FORCE :   0.0003368  MAXIMUM :   0.0000100  CONVERGED :NO 
 MAX FORCE  :   0.0006678  MAXIMUM :   0.0000150  CONVERGED :NO 

 NUMBER OF CONSTRAINED OPTIMIZATION CYCLES: 1
 
 TOTAL ENERGY = -79.705517317804
 
 
 CURRENT SPLINE LENGTH: 0.003 AMU^1/2*ANGSTROM
 IRC COORDINATE: 2.904 AMU^1/2*ANGSTROM

  ANGLE =       0.00  COS_ANGLE =       1.00


 IRC COORDINATES OF STEP 347 IN ANGSTROM

  NO.  ATOM        X              Y              Z        Z-ATOM   MASS   TYPE

    1  C         0.025863       0.157285       0.025662       6    12.011  QM
    2  C        -0.001488      -0.008955       1.553803       6    12.011  QM
    3  H         1.021014      -0.081433      -0.389260       1     1.008  QM
    4  H        -0.705283      -0.508005      -0.466559       1     1.008  QM
    5  H        -1.035062      -0.003946       1.942617       1     1.008  QM
    6  H         0.463797      -0.960757       1.865346       1     1.008  QM
    7  H        -0.216561       1.192472      -0.272814       1     1.008  QM
    8  H         0.545240       0.806677       2.059086       1     1.008  QM


 RMSQ FORCE :   0.0003337  MAXIMUM :   0.0000100  CONVERGED :NO 
 MAX FORCE  :   0.0006616  MAXIMUM :   0.0000150  CONVERGED :NO 

 NUMBER OF CONSTRAINED OPTIMIZATION CYCLES: 1
 
 TOTAL ENERGY = -79.705527484489
 
 
 CURRENT SPLINE LENGTH: 0.003 AMU^1/2*ANGSTROM
 IRC COORDINATE: 2.907 AMU^1/2*ANGSTROM

  ANGLE =       0.00  COS_ANGLE =       1.00


 IRC COORDINATES OF STEP 348 IN ANGSTROM

  NO.  ATOM        X              Y              Z        Z-ATOM   MASS   TYPE

    1  C         0.025863       0.157283       0.025681       6    12.011  QM
    2  C        -0.001487      -0.008953       1.553784       6    12.011  QM
    3  H         1.021392      -0.080156      -0.389073       1     1.008  QM
    4  H        -0.704356      -0.508978      -0.466607       1     1.008  QM
    5  H        -1.035010      -0.002607       1.942722       1     1.008  QM
    6  H         0.462610      -0.961373       1.865216       1     1.008  QM
    7  H        -0.217867       1.192155      -0.272830       1     1.008  QM
    8  H         0.546379       0.805968       2.058988       1     1.008  QM


 RMSQ FORCE :   0.0003305  MAXIMUM :   0.0000100  CONVERGED :NO 
 MAX FORCE  :   0.0006553  MAXIMUM :   0.0000150  CONVERGED :NO 

 NUMBER OF CONSTRAINED OPTIMIZATION CYCLES: 1
 
 TOTAL ENERGY = -79.705537554537
 
 
 CURRENT SPLINE LENGTH: 0.003 AMU^1/2*ANGSTROM
 IRC COORDINATE: 2.910 AMU^1/2*ANGSTROM

  ANGLE =       0.00  COS_ANGLE =       1.00


 IRC COORDINATES OF STEP 349 IN ANGSTROM

  NO.  ATOM        X              Y              Z        Z-ATOM   MASS   TYPE

    1  C         0.025863       0.157281       0.025700       6    12.011  QM
    2  C        -0.001487      -0.008951       1.553766       6    12.011  QM
    3  H         1.021769      -0.078879      -0.388887       1     1.008  QM
    4  H        -0.703428      -0.509950      -0.466655       1     1.008  QM
    5  H        -1.034957      -0.001268       1.942828       1     1.008  QM
    6  H         0.461422      -0.961988       1.865087       1     1.008  QM
    7  H        -0.219173       1.191837      -0.272848       1     1.008  QM
    8  H         0.547516       0.805257       2.058890       1     1.008  QM


 RMSQ FORCE :   0.0003273  MAXIMUM :   0.0000100  CONVERGED :NO 
 MAX FORCE  :   0.0006489  MAXIMUM :   0.0000150  CONVERGED :NO 

 NUMBER OF CONSTRAINED OPTIMIZATION CYCLES: 1
 
 TOTAL ENERGY = -79.705547528212
 
 
 CURRENT SPLINE LENGTH: 0.003 AMU^1/2*ANGSTROM
 IRC COORDINATE: 2.914 AMU^1/2*ANGSTROM

  ANGLE =       0.00  COS_ANGLE =       1.00


 IRC COORDINATES OF STEP 350 IN ANGSTROM

  NO.  ATOM        X              Y              Z        Z-ATOM   MASS   TYPE

    1  C         0.025863       0.157279       0.025718       6    12.011  QM
    2  C        -0.001486      -0.008949       1.553747       6    12.011  QM
    3  H         1.022144      -0.077601      -0.388701       1     1.008  QM
    4  H        -0.702499      -0.510921      -0.466704       1     1.008  QM
    5  H        -1.034901       0.000071       1.942934       1     1.008  QM
    6  H         0.460233      -0.962601       1.864958       1     1.008  QM
    7  H        -0.220478       1.191517      -0.272865       1     1.008  QM
    8  H         0.548652       0.804545       2.058792       1     1.008  QM


 RMSQ FORCE :   0.0003241  MAXIMUM :   0.0000100  CONVERGED :NO 
 MAX FORCE  :   0.0006425  MAXIMUM :   0.0000150  CONVERGED :NO 

 NUMBER OF CONSTRAINED OPTIMIZATION CYCLES: 1
 
 TOTAL ENERGY = -79.705557405993
 
 
 CURRENT SPLINE LENGTH: 0.003 AMU^1/2*ANGSTROM
 IRC COORDINATE: 2.917 AMU^1/2*ANGSTROM

  ANGLE =       0.00  COS_ANGLE =       1.00


 IRC COORDINATES OF STEP 351 IN ANGSTROM

  NO.  ATOM        X              Y              Z        Z-ATOM   MASS   TYPE

    1  C         0.025863       0.157277       0.025736       6    12.011  QM
    2  C        -0.001486      -0.008947       1.553729       6    12.011  QM
    3  H         1.022517      -0.076324      -0.388514       1     1.008  QM
    4  H        -0.701569      -0.511891      -0.466753       1     1.008  QM
    5  H        -1.034844       0.001410       1.943041       1     1.008  QM
    6  H         0.459043      -0.963213       1.864831       1     1.008  QM
    7  H        -0.221783       1.191196      -0.272884       1     1.008  QM
    8  H         0.549787       0.803831       2.058695       1     1.008  QM


 RMSQ FORCE :   0.0003209  MAXIMUM :   0.0000100  CONVERGED :NO 
 MAX FORCE  :   0.0006361  MAXIMUM :   0.0000150  CONVERGED :NO 

 NUMBER OF CONSTRAINED OPTIMIZATION CYCLES: 1
 
 TOTAL ENERGY = -79.705567185620
 
 
 CURRENT SPLINE LENGTH: 0.003 AMU^1/2*ANGSTROM
 IRC COORDINATE: 2.920 AMU^1/2*ANGSTROM

  ANGLE =       0.00  COS_ANGLE =       1.00


 IRC COORDINATES OF STEP 352 IN ANGSTROM

  NO.  ATOM        X              Y              Z        Z-ATOM   MASS   TYPE

    1  C         0.025863       0.157275       0.025754       6    12.011  QM
    2  C        -0.001485      -0.008945       1.553711       6    12.011  QM
    3  H         1.022889      -0.075045      -0.388329       1     1.008  QM
    4  H        -0.700637      -0.512859      -0.466801       1     1.008  QM
    5  H        -1.034784       0.002749       1.943147       1     1.008  QM
    6  H         0.457853      -0.963824       1.864703       1     1.008  QM
    7  H        -0.223088       1.190872      -0.272903       1     1.008  QM
    8  H         0.550922       0.803116       2.058597       1     1.008  QM


 RMSQ FORCE :   0.0003176  MAXIMUM :   0.0000100  CONVERGED :NO 
 MAX FORCE  :   0.0006297  MAXIMUM :   0.0000150  CONVERGED :NO 

 NUMBER OF CONSTRAINED OPTIMIZATION CYCLES: 1
 
 TOTAL ENERGY = -79.705576869500
 
 
 CURRENT SPLINE LENGTH: 0.003 AMU^1/2*ANGSTROM
 IRC COORDINATE: 2.924 AMU^1/2*ANGSTROM

  ANGLE =       0.00  COS_ANGLE =       1.00


 IRC COORDINATES OF STEP 353 IN ANGSTROM

  NO.  ATOM        X              Y              Z        Z-ATOM   MASS   TYPE

    1  C         0.025863       0.157273       0.025772       6    12.011  QM
    2  C        -0.001485      -0.008943       1.553693       6    12.011  QM
    3  H         1.023258      -0.073766      -0.388144       1     1.008  QM
    4  H        -0.699704      -0.513826      -0.466851       1     1.008  QM
    5  H        -1.034723       0.004088       1.943255       1     1.008  QM
    6  H         0.456661      -0.964432       1.864577       1     1.008  QM
    7  H        -0.224391       1.190547      -0.272922       1     1.008  QM
    8  H         0.552054       0.802398       2.058500       1     1.008  QM


 RMSQ FORCE :   0.0003144  MAXIMUM :   0.0000100  CONVERGED :NO 
 MAX FORCE  :   0.0006232  MAXIMUM :   0.0000150  CONVERGED :NO 

 NUMBER OF CONSTRAINED OPTIMIZATION CYCLES: 1
 
 TOTAL ENERGY = -79.705586454478
 
 
 CURRENT SPLINE LENGTH: 0.003 AMU^1/2*ANGSTROM
 IRC COORDINATE: 2.927 AMU^1/2*ANGSTROM

  ANGLE =       0.00  COS_ANGLE =       1.00


 IRC COORDINATES OF STEP 354 IN ANGSTROM

  NO.  ATOM        X              Y              Z        Z-ATOM   MASS   TYPE

    1  C         0.025863       0.157271       0.025790       6    12.011  QM
    2  C        -0.001484      -0.008941       1.553675       6    12.011  QM
    3  H         1.023626      -0.072486      -0.387959       1     1.008  QM
    4  H        -0.698769      -0.514792      -0.466900       1     1.008  QM
    5  H        -1.034660       0.005427       1.943362       1     1.008  QM
    6  H         0.455468      -0.965040       1.864451       1     1.008  QM
    7  H        -0.225695       1.190220      -0.272942       1     1.008  QM
    8  H         0.553187       0.801680       2.058403       1     1.008  QM


 RMSQ FORCE :   0.0003111  MAXIMUM :   0.0000100  CONVERGED :NO
[truncated: 132,876 more chars]
