# Supplementary material for: Constrained Structure Minimizations on Hyperspheres for Minimum Energy Path Following
Source: J Chem Inf Model. 2025 Apr 1;65(7):3488–501. doi: 10.1021/acs.jcim.4c02351 (PMC12004539; doi:10.1021/acs.jcim.4c02351)
Supplement: Supplementary file 1 — ci4c02351_si_001.zip [file ci4c02351_si_001.zip › data_availability/rxn5/outputs/IRC/irc-full.mol]

    8
 TRAJECTORY GEOMETRY     -79.705996
  C      0.025894    0.157172    0.026566
  C     -0.001487   -0.008862    1.552905
  H      1.047450    0.032905   -0.374339
  H     -0.618602   -0.588449   -0.471827
  H     -1.023361    0.113345    1.953584
  H      0.355949   -1.008839    1.856254
  H     -0.329573    1.157879   -0.276681
  H      0.641407    0.738083    2.051412
    8
 TRAJECTORY GEOMETRY     -79.705996
  C      0.025895    0.157171    0.026569
  C     -0.001488   -0.008860    1.552902
  H      1.047431    0.032807   -0.374362
  H     -0.618693   -0.588374   -0.471822
  H     -1.023369    0.113226    1.953565
  H      0.356047   -1.008807    1.856267
  H     -0.329485    1.157913   -0.276674
  H      0.641336    0.738150    2.051427
    8
 TRAJECTORY GEOMETRY     -79.705996
  C      0.025887    0.157174    0.026567
  C     -0.001482   -0.008868    1.552903
  H      1.047205    0.031502   -0.374500
  H     -0.619718   -0.587537   -0.471759
  H     -1.023586    0.111937    1.953435
  H      0.357335   -1.008320    1.856349
  H     -0.328226    1.158387   -0.276592
  H      0.640273    0.739014    2.051473
    8
 TRAJECTORY GEOMETRY     -79.705995
  C      0.025876    0.157179    0.026561
  C     -0.001473   -0.008878    1.552910
  H      1.046994    0.030182   -0.374608
  H     -0.620739   -0.586698   -0.471720
  H     -1.023819    0.110649    1.953305
  H      0.358607   -1.007839    1.856436
  H     -0.326962    1.158863   -0.276529
  H      0.639215    0.739886    2.051512
    8
 TRAJECTORY GEOMETRY     -79.705995
  C      0.025874    0.157180    0.026561
  C     -0.001472   -0.008875    1.552911
  H      1.046769    0.028870   -0.374764
  H     -0.621778   -0.585847   -0.471636
  H     -1.024019    0.109303    1.953159
  H      0.359865   -1.007365    1.856502
  H     -0.325711    1.159321   -0.276462
  H      0.638178    0.740722    2.051600
    8
 TRAJECTORY GEOMETRY     -79.705994
  C      0.025873    0.157180    0.026560
  C     -0.001470   -0.008873    1.552911
  H      1.046543    0.027559   -0.374927
  H     -0.622820   -0.584993   -0.471554
  H     -1.024226    0.107968    1.953009
  H      0.361118   -1.006888    1.856579
  H     -0.324459    1.159777   -0.276385
  H      0.637135    0.741563    2.051685
    8
 TRAJECTORY GEOMETRY     -79.705994
  C      0.025873    0.157180    0.026559
  C     -0.001468   -0.008870    1.552913
  H      1.046313    0.026247   -0.375091
  H     -0.623862   -0.584137   -0.471474
  H     -1.024430    0.106634    1.952860
  H      0.362372   -1.006411    1.856649
  H     -0.323209    1.160230   -0.276316
  H      0.636088    0.742399    2.051778
    8
 TRAJECTORY GEOMETRY     -79.705993
  C      0.025872    0.157181    0.026558
  C     -0.001467   -0.008868    1.552913
  H      1.046080    0.024928   -0.375245
  H     -0.624894   -0.583284   -0.471392
  H     -1.024633    0.105301    1.952714
  H      0.363626   -1.005931    1.856721
  H     -0.321954    1.160686   -0.276250
  H      0.635040    0.743231    2.051864
    8
 TRAJECTORY GEOMETRY     -79.705992
  C      0.025872    0.157183    0.026556
  C     -0.001466   -0.008865    1.552914
  H      1.045845    0.023608   -0.375408
  H     -0.625926   -0.582429   -0.471313
  H     -1.024835    0.103967    1.952567
  H      0.364878   -1.005451    1.856795
  H     -0.320699    1.161138   -0.276181
  H      0.633992    0.744064    2.051950
    8
 TRAJECTORY GEOMETRY     -79.705991
  C      0.025874    0.157183    0.026553
  C     -0.001466   -0.008862    1.552916
  H      1.045606    0.022290   -0.375573
  H     -0.626963   -0.581572   -0.471228
  H     -1.025036    0.102631    1.952420
  H      0.366127   -1.004971    1.856868
  H     -0.319449    1.161590   -0.276114
  H      0.632942    0.744892    2.052040
    8
 TRAJECTORY GEOMETRY     -79.705990
  C      0.025876    0.157184    0.026553
  C     -0.001465   -0.008862    1.552917
  H      1.045360    0.020969   -0.375739
  H     -0.627993   -0.580708   -0.471150
  H     -1.025228    0.101313    1.952279
  H      0.367379   -1.004487    1.856941
  H     -0.318201    1.162042   -0.276045
  H      0.631878    0.745727    2.052124
    8
 TRAJECTORY GEOMETRY     -79.705988
  C      0.025872    0.157182    0.026550
  C     -0.001465   -0.008867    1.552920
  H      1.045119    0.019688   -0.375871
  H     -0.629021   -0.579835   -0.471093
  H     -1.025430    0.100002    1.952121
  H      0.368647   -1.003993    1.857056
  H     -0.316918    1.162514   -0.275971
  H      0.630837    0.746567    2.052159
    8
 TRAJECTORY GEOMETRY     -79.705987
  C      0.025866    0.157180    0.026539
  C     -0.001472   -0.008870    1.552930
  H      1.044918    0.018403   -0.376022
  H     -0.630037   -0.578982   -0.471074
  H     -1.025607    0.098673    1.952063
  H      0.369911   -1.003476    1.857143
  H     -0.315606    1.162972   -0.275900
  H      0.629810    0.747406    2.052215
    8
 TRAJECTORY GEOMETRY     -79.705986
  C      0.025866    0.157182    0.026537
  C     -0.001471   -0.008867    1.552932
  H      1.044666    0.017072   -0.376176
  H     -0.631059   -0.578115   -0.470997
  H     -1.025798    0.097343    1.951916
  H      0.371160   -1.002999    1.857215
  H     -0.314356    1.163409   -0.275839
  H      0.628748    0.748232    2.052303
    8
 TRAJECTORY GEOMETRY     -79.705984
  C      0.025867    0.157183    0.026535
  C     -0.001469   -0.008866    1.552934
  H      1.044414    0.015746   -0.376331
  H     -0.632083   -0.577243   -0.470919
  H     -1.025992    0.096016    1.951767
  H      0.372404   -1.002513    1.857291
  H     -0.313109    1.163854   -0.275775
  H      0.627682    0.749058    2.052389
    8
 TRAJECTORY GEOMETRY     -79.705982
  C      0.025867    0.157184    0.026533
  C     -0.001467   -0.008865    1.552936
  H      1.044163    0.014424   -0.376484
  H     -0.633103   -0.576375   -0.470840
  H     -1.026182    0.094686    1.951624
  H      0.373652   -1.002021    1.857362
  H     -0.311851    1.164298   -0.275720
  H      0.626623    0.749879    2.052474
    8
 TRAJECTORY GEOMETRY     -79.705980
  C      0.025867    0.157185    0.026530
  C     -0.001467   -0.008864    1.552939
  H      1.043916    0.013105   -0.376636
  H     -0.634127   -0.575505   -0.470761
  H     -1.026370    0.093356    1.951482
  H      0.374899   -1.001528    1.857437
  H     -0.310592    1.164738   -0.275666
  H      0.625563    0.750700    2.052559
    8
 TRAJECTORY GEOMETRY     -79.705978
  C      0.025868    0.157186    0.026526
  C     -0.001467   -0.008864    1.552944
  H      1.043666    0.011791   -0.376796
  H     -0.635150   -0.574634   -0.470685
  H     -1.026558    0.092029    1.951339
  H      0.376146   -1.001031    1.857512
  H     -0.309328    1.165181   -0.275612
  H      0.624502    0.751521    2.052645
    8
 TRAJECTORY GEOMETRY     -79.705976
  C      0.025868    0.157187    0.026523
  C     -0.001467   -0.008863    1.552947
  H      1.043415    0.010478   -0.376950
  H     -0.636170   -0.573760   -0.470615
  H     -1.026741    0.090700    1.951204
  H      0.377393   -1.000532    1.857592
  H     -0.308061    1.165620   -0.275553
  H      0.623442    0.752343    2.052722
    8
 TRAJECTORY GEOMETRY     -79.705974
  C      0.025867    0.157188    0.026519
  C     -0.001468   -0.008863    1.552951
  H      1.043163    0.009166   -0.377106
  H     -0.637189   -0.572885   -0.470543
  H     -1.026924    0.089371    1.951068
  H      0.378641   -1.000028    1.857673
  H     -0.306793    1.166060   -0.275495
  H      0.622383    0.753160    2.052803
    8
 TRAJECTORY GEOMETRY     -79.705971
  C      0.025866    0.157188    0.026516
  C     -0.001468   -0.008864    1.552954
  H      1.042910    0.007859   -0.377262
  H     -0.638207   -0.572004   -0.470484
  H     -1.027101    0.088051    1.950933
  H      0.379887   -0.999521    1.857762
  H     -0.305523    1.166499   -0.275425
  H      0.621318    0.753987    2.052875
    8
 TRAJECTORY GEOMETRY     -79.705969
  C      0.025867    0.157188    0.026512
  C     -0.001468   -0.008865    1.552957
  H      1.042657    0.006554   -0.377424
  H     -0.639228   -0.571122   -0.470412
  H     -1.027283    0.086732    1.950791
  H      0.381132   -0.999009    1.857860
  H     -0.304257    1.166939   -0.275356
  H      0.620252    0.754805    2.052951
    8
 TRAJECTORY GEOMETRY     -79.705966
  C      0.025865    0.157185    0.026502
  C     -0.001469   -0.008862    1.552966
  H      1.042409    0.005237   -0.377560
  H     -0.640236   -0.570236   -0.470367
  H     -1.027458    0.085405    1.950690
  H      0.382383   -0.998489    1.857915
  H     -0.302990    1.167383   -0.275307
  H      0.619185    0.755607    2.053057
    8
 TRAJECTORY GEOMETRY     -79.705964
  C      0.025868    0.157187    0.026499
  C     -0.001467   -0.008865    1.552969
  H      1.042128    0.003932   -0.377736
  H     -0.641258   -0.569362   -0.470294
  H     -1.027642    0.084080    1.950537
  H      0.383615   -0.997972    1.858024
  H     -0.301723    1.167819   -0.275244
  H      0.618123    0.756433    2.053141
    8
 TRAJECTORY GEOMETRY     -79.705961
  C      0.025865    0.157189    0.026488
  C     -0.001467   -0.008864    1.552980
  H      1.041886    0.002626   -0.377916
  H     -0.642260   -0.568467   -0.470217
  H     -1.027804    0.082754    1.950399
  H      0.384862   -0.997485    1.858130
  H     -0.300446    1.168244   -0.275191
  H      0.617039    0.757233    2.053211
    8
 TRAJECTORY GEOMETRY     -79.705958
  C      0.025866    0.157194    0.026473
  C     -0.001468   -0.008869    1.552995
  H      1.041607    0.001319   -0.378095
  H     -0.643276   -0.567606   -0.470160
  H     -1.027987    0.081427    1.950268
  H      0.386103   -0.996951    1.858235
  H     -0.299166    1.168673   -0.275147
  H      0.615988    0.758048    2.053312
    8
 TRAJECTORY GEOMETRY     -79.705955
  C      0.025864    0.157192    0.026472
  C     -0.001469   -0.008866    1.552995
  H      1.041351    0.000008   -0.378236
  H     -0.644277   -0.566716   -0.470099
  H     -1.028149    0.080093    1.950144
  H      0.387346   -0.996444    1.858307
  H     -0.297886    1.169099   -0.275090
  H      0.614916    0.758852    2.053391
    8
 TRAJECTORY GEOMETRY     -79.705951
  C      0.025865    0.157195    0.026467
  C     -0.001469   -0.008868    1.552999
  H      1.041074   -0.001295   -0.378403
  H     -0.645295   -0.565832   -0.470032
  H     -1.028316    0.078773    1.949994
  H      0.388587   -0.995931    1.858414
  H     -0.296611    1.169511   -0.275016
  H      0.613847    0.759672    2.053468
    8
 TRAJECTORY GEOMETRY     -79.705948
  C      0.025866    0.157194    0.026467
  C     -0.001467   -0.008870    1.553000
  H      1.040813   -0.002600   -0.378560
  H     -0.646310   -0.564934   -0.469956
  H     -1.028489    0.077452    1.949844
  H      0.389817   -0.995410    1.858505
  H     -0.295349    1.169942   -0.274943
  H      0.612768    0.760487    2.053526
    8
 TRAJECTORY GEOMETRY     -79.705945
  C      0.025866    0.157193    0.026468
  C     -0.001466   -0.008869    1.552999
  H      1.040547   -0.003907   -0.378710
  H     -0.647322   -0.564034   -0.469889
  H     -1.028650    0.076126    1.949706
  H      0.391049   -0.994890    1.858587
  H     -0.294083    1.170362   -0.274873
  H      0.611688    0.761300    2.053595
    8
 TRAJECTORY GEOMETRY     -79.705941
  C      0.025867    0.157190    0.026461
  C     -0.001466   -0.008868    1.553005
  H      1.040282   -0.005210   -0.378866
  H     -0.648324   -0.563127   -0.469826
  H     -1.028807    0.074801    1.949587
  H      0.392292   -0.994372    1.858673
  H     -0.292814    1.170795   -0.274821
  H      0.610606    0.762093    2.053687
    8
 TRAJECTORY GEOMETRY     -79.705937
  C      0.025865    0.157190    0.026459
  C     -0.001467   -0.008867    1.553005
  H      1.040011   -0.006522   -0.379011
  H     -0.649323   -0.562236   -0.469765
  H     -1.028964    0.073470    1.949457
  H      0.393531   -0.993848    1.858753
  H     -0.291534    1.171211   -0.274759
  H      0.609533    0.762895    2.053764
    8
 TRAJECTORY GEOMETRY     -79.705934
  C      0.025866    0.157192    0.026450
  C     -0.001466   -0.008871    1.553016
  H      1.039736   -0.007828   -0.379190
  H     -0.650329   -0.561342   -0.469697
  H     -1.029136    0.072150    1.949318
  H      0.394757   -0.993306    1.858858
  H     -0.290264    1.171640   -0.274709
  H      0.608452    0.763700    2.053843
    8
 TRAJECTORY GEOMETRY     -79.705930
  C      0.025866    0.157197    0.026432
  C     -0.001465   -0.008876    1.553037
  H      1.039449   -0.009126   -0.379386
  H     -0.651333   -0.560450   -0.469629
  H     -1.029295    0.070825    1.949171
  H      0.395987   -0.992796    1.858984
  H     -0.288982    1.172045   -0.274677
  H      0.607369    0.764505    2.053931
    8
 TRAJECTORY GEOMETRY     -79.705925
  C      0.025866    0.157199    0.026425
  C     -0.001466   -0.008875    1.553043
  H      1.039169   -0.010433   -0.379548
  H     -0.652332   -0.559552   -0.469568
  H     -1.029439    0.069496    1.949039
  H      0.397227   -0.992284    1.859082
  H     -0.287701    1.172445   -0.274618
  H      0.606288    0.765303    2.054016
    8
 TRAJECTORY GEOMETRY     -79.705921
  C      0.025867    0.157199    0.026419
  C     -0.001465   -0.008876    1.553048
  H      1.038883   -0.011743   -0.379708
  H     -0.653327   -0.558650   -0.469506
  H     -1.029603    0.068171    1.948916
  H      0.398459   -0.991739    1.859170
  H     -0.286431    1.172866   -0.274563
  H      0.605205    0.766095    2.054103
    8
 TRAJECTORY GEOMETRY     -79.705917
  C      0.025867    0.157201    0.026405
  C     -0.001465   -0.008877    1.553062
  H      1.038602   -0.013044   -0.379880
  H     -0.654326   -0.557750   -0.469446
  H     -1.029756    0.066836    1.948788
  H      0.399689   -0.991217    1.859267
  H     -0.285147    1.173272   -0.274523
  H      0.604123    0.766888    2.054193
    8
 TRAJECTORY GEOMETRY     -79.705913
  C      0.025867    0.157203    0.026398
  C     -0.001466   -0.008875    1.553068
  H      1.038324   -0.014347   -0.380049
  H     -0.655324   -0.556847   -0.469380
  H     -1.029893    0.065499    1.948660
  H      0.400923   -0.990696    1.859375
  H     -0.283866    1.173671   -0.274472
  H      0.603040    0.767674    2.054280
    8
 TRAJECTORY GEOMETRY     -79.705908
  C      0.025870    0.157205    0.026391
  C     -0.001468   -0.008880    1.553073
  H      1.038022   -0.015654   -0.380217
  H     -0.656321   -0.555940   -0.469305
  H     -1.030041    0.064168    1.948532
  H      0.402150   -0.990135    1.859491
  H     -0.282603    1.174093   -0.274432
  H      0.601967    0.768463    2.054368
    8
 TRAJECTORY GEOMETRY     -79.705903
  C      0.025867    0.157205    0.026381
  C     -0.001468   -0.008879    1.553083
  H      1.037739   -0.016953   -0.380377
  H     -0.657311   -0.555038   -0.469254
  H     -1.030185    0.062835    1.948407
  H      0.403378   -0.989610    1.859578
  H     -0.281309    1.174494   -0.274383
  H      0.600879    0.769255    2.054453
    8
 TRAJECTORY GEOMETRY     -79.705899
  C      0.025866    0.157206    0.026371
  C     -0.001467   -0.008879    1.553093
  H      1.037452   -0.018254   -0.380542
  H     -0.658301   -0.554132   -0.469199
  H     -1.030327    0.061503    1.948280
  H      0.404608   -0.989078    1.859671
  H     -0.280022    1.174896   -0.274335
  H      0.599792    0.770044    2.054536
    8
 TRAJECTORY GEOMETRY     -79.705894
  C      0.025866    0.157206    0.026361
  C     -0.001467   -0.008880    1.553103
  H      1.037162   -0.019555   -0.380709
  H     -0.659291   -0.553224   -0.469139
  H     -1.030468    0.060170    1.948155
  H      0.405836   -0.988540    1.859771
  H     -0.278737    1.175297   -0.274289
  H      0.598706    0.770829    2.054623
    8
 TRAJECTORY GEOMETRY     -79.705889
  C      0.025866    0.157207    0.026351
  C     -0.001467   -0.008881    1.553113
  H      1.036869   -0.020856   -0.380876
  H     -0.660279   -0.552315   -0.469080
  H     -1.030607    0.058837    1.948031
  H      0.407064   -0.988000    1.859872
  H     -0.277452    1.175696   -0.274244
  H      0.597618    0.771613    2.054710
    8
 TRAJECTORY GEOMETRY     -79.705884
  C      0.025865    0.157208    0.026341
  C     -0.001468   -0.008881    1.553123
  H      1.036574   -0.022157   -0.381043
  H     -0.661266   -0.551405   -0.469021
  H     -1.030745    0.057503    1.947907
  H      0.408291   -0.987458    1.859975
  H     -0.276166    1.176093   -0.274200
  H      0.596530    0.772394    2.054796
    8
 TRAJECTORY GEOMETRY     -79.705878
  C      0.025865    0.157210    0.026330
  C     -0.001468   -0.008882    1.553133
  H      1.036278   -0.023458   -0.381212
  H     -0.662252   -0.550495   -0.468960
  H     -1.030883    0.056168    1.947781
  H      0.409518   -0.986914    1.860078
  H     -0.274880    1.176490   -0.274155
  H      0.595444    0.773173    2.054880
    8
 TRAJECTORY GEOMETRY     -79.705873
  C      0.025864    0.157209    0.026318
  C     -0.001472   -0.008881    1.553146
  H      1.035984   -0.024760   -0.381375
  H     -0.663238   -0.549588   -0.468916
  H     -1.031002    0.054830    1.947662
  H      0.410748   -0.986357    1.860159
  H     -0.273593    1.176889   -0.274103
  H      0.594364    0.773948    2.054979
    8
 TRAJECTORY GEOMETRY     -79.705867
  C      0.025864    0.157211    0.026308
  C     -0.001470   -0.008885    1.553157
  H      1.035679   -0.026057   -0.381551
  H     -0.664221   -0.548670   -0.468849
  H     -1.031141    0.053505    1.947531
  H      0.411967   -0.985817    1.860278
  H     -0.272308    1.177278   -0.274065
  H      0.593260    0.774732    2.055062
    8
 TRAJECTORY GEOMETRY     -79.705862
  C      0.025863    0.157213    0.026297
  C     -0.001470   -0.008886    1.553168
  H      1.035376   -0.027355   -0.381723
  H     -0.665202   -0.547752   -0.468791
  H     -1.031271    0.052176    1.947406
  H      0.413189   -0.985269    1.860384
  H     -0.271021    1.177668   -0.274024
  H      0.592163    0.775510    2.055150
    8
 TRAJECTORY GEOMETRY     -79.705856
  C      0.025863    0.157215    0.026286
  C     -0.001469   -0.008889    1.553179
  H      1.035069   -0.028654   -0.381898
  H     -0.666180   -0.546833   -0.468730
  H     -1.031401    0.050848    1.947280
  H      0.414411   -0.984721    1.860494
  H     -0.269734    1.178055   -0.273984
  H      0.591062    0.776288    2.055236
    8
 TRAJECTORY GEOMETRY     -79.705850
  C      0.025863    0.157217    0.026275
  C     -0.001469   -0.008891    1.553188
  H      1.034761   -0.029943   -0.382079
  H     -0.667171   -0.545930   -0.468684
  H     -1.031531    0.049526    1.947175
  H      0.415641   -0.984164    1.860614
  H     -0.268435    1.178444   -0.273953
  H      0.589957    0.777049    2.055347
    8
 TRAJECTORY GEOMETRY     -79.705844
  C      0.025863    0.157218    0.026264
  C     -0.001469   -0.008891    1.553200
  H      1.034453   -0.031245   -0.382246
  H     -0.668148   -0.545001   -0.468618
  H     -1.031655    0.048187    1.947044
  H      0.416856   -0.983615    1.860715
  H     -0.267155    1.178828   -0.273907
  H      0.588864    0.777827    2.055425
    8
 TRAJECTORY GEOMETRY     -79.705838
  C      0.025863    0.157219    0.026252
  C     -0.001470   -0.008892    1.553211
  H      1.034143   -0.032542   -0.382418
  H     -0.669126   -0.544077   -0.468561
  H     -1.031778    0.046853    1.946922
  H      0.418074   -0.983059    1.860822
  H     -0.265868    1.179211   -0.273867
  H      0.587765    0.778596    2.055515
    8
 TRAJECTORY GEOMETRY     -79.705832
  C      0.025863    0.157219    0.026240
  C     -0.001470   -0.008893    1.553223
  H      1.033831   -0.033838   -0.382592
  H     -0.670104   -0.543153   -0.468504
  H     -1.031898    0.045519    1.946802
  H      0.419294   -0.982502    1.860929
  H     -0.264579    1.179593   -0.273828
  H      0.586665    0.779365    2.055606
    8
 TRAJECTORY GEOMETRY     -79.705826
  C      0.025863    0.157220    0.026228
  C     -0.001471   -0.008894    1.553235
  H      1.033518   -0.035133   -0.382765
  H     -0.671080   -0.542227   -0.468447
  H     -1.032017    0.044185    1.946681
  H      0.420511   -0.981944    1.861038
  H     -0.263291    1.179973   -0.273789
  H      0.585564    0.780130    2.055697
    8
 TRAJECTORY GEOMETRY     -79.705819
  C      0.025863    0.157222    0.026215
  C     -0.001471   -0.008895    1.553248
  H      1.033203   -0.036427   -0.382940
  H     -0.672055   -0.541299   -0.468391
  H     -1.032132    0.042851    1.946562
  H      0.421729   -0.981383    1.861146
  H     -0.262003    1.180352   -0.273750
  H      0.584463    0.780895    2.055788
    8
 TRAJECTORY GEOMETRY     -79.705813
  C      0.025863    0.157223    0.026203
  C     -0.001471   -0.008896    1.553260
  H      1.032885   -0.037722   -0.383114
  H     -0.673028   -0.540370   -0.468334
  H     -1.032247    0.041516    1.946442
  H      0.422945   -0.980821    1.861257
  H     -0.260714    1.180728   -0.273713
  H      0.583361    0.781658    2.055878
    8
 TRAJECTORY GEOMETRY     -79.705806
  C      0.025863    0.157224    0.026190
  C     -0.001472   -0.008897    1.553273
  H      1.032566   -0.039016   -0.383288
  H     -0.674001   -0.539440   -0.468278
  H     -1.032360    0.040182    1.946322
  H      0.424160   -0.980258    1.861367
  H     -0.259424    1.181103   -0.273676
  H      0.582257    0.782420    2.055968
    8
 TRAJECTORY GEOMETRY     -79.705800
  C      0.025863    0.157225    0.026177
  C     -0.001473   -0.008898    1.553286
  H      1.032244   -0.040309   -0.383463
  H     -0.674971   -0.538506   -0.468221
  H     -1.032471    0.038846    1.946202
  H      0.425375   -0.979694    1.861477
  H     -0.258135    1.181478   -0.273639
  H      0.581153    0.783181    2.056057
    8
 TRAJECTORY GEOMETRY     -79.705793
  C      0.025863    0.157227    0.026164
  C     -0.001473   -0.008900    1.553299
  H      1.031921   -0.041602   -0.383637
  H     -0.675939   -0.537573   -0.468163
  H     -1.032581    0.037511    1.946080
  H      0.426590   -0.979129    1.861589
  H     -0.256845    1.181850   -0.273602
  H      0.580049    0.783942    2.056142
    8
 TRAJECTORY GEOMETRY     -79.705786
  C      0.025863    0.157228    0.026151
  C     -0.001474   -0.008901    1.553313
  H      1.031597   -0.042894   -0.383810
  H     -0.676907   -0.536640   -0.468108
  H     -1.032690    0.036177    1.945959
  H      0.427805   -0.978563    1.861701
  H     -0.255551    1.182222   -0.273567
  H      0.578944    0.784701    2.056227
    8
 TRAJECTORY GEOMETRY     -79.705779
  C      0.025862    0.157227    0.026135
  C     -0.001475   -0.008902    1.553325
  H      1.031268   -0.044169   -0.383986
  H     -0.677864   -0.535691   -0.468044
  H     -1.032802    0.034848    1.945849
  H      0.429026   -0.977978    1.861812
  H     -0.254241    1.182568   -0.273528
  H      0.577842    0.785451    2.056334
    8
 TRAJECTORY GEOMETRY     -79.705771
  C      0.025862    0.157230    0.026122
  C     -0.001475   -0.008904    1.553340
  H      1.030940   -0.045473   -0.384161
  H     -0.678830   -0.534762   -0.467991
  H     -1.032905    0.033509    1.945725
  H      0.430231   -0.977413    1.861927
  H     -0.252957    1.182941   -0.273497
  H      0.576730    0.786212    2.056416
    8
 TRAJECTORY GEOMETRY     -79.705764
  C      0.025862    0.157232    0.026108
  C     -0.001476   -0.008906    1.553354
  H      1.030610   -0.046764   -0.384338
  H     -0.679793   -0.533824   -0.467936
  H     -1.033008    0.032174    1.945608
  H      0.431441   -0.976841    1.862041
  H     -0.251663    1.183305   -0.273464
  H      0.575619    0.786964    2.056509
    8
 TRAJECTORY GEOMETRY     -79.705757
  C      0.025862    0.157233    0.026094
  C     -0.001476   -0.008907    1.553369
  H      1.030278   -0.048055   -0.384515
  H     -0.680754   -0.532886   -0.467882
  H     -1.033108    0.030838    1.945492
  H      0.432652   -0.976265    1.862156
  H     -0.250369    1.183667   -0.273433
  H      0.574508    0.787715    2.056601
    8
 TRAJECTORY GEOMETRY     -79.705749
  C      0.025862    0.157235    0.026079
  C     -0.001477   -0.008909    1.553383
  H      1.029944   -0.049345   -0.384693
  H     -0.681715   -0.531945   -0.467828
  H     -1.033206    0.029503    1.945376
  H      0.433860   -0.975689    1.862271
  H     -0.249074    1.184028   -0.273402
  H      0.573395    0.788464    2.056694
    8
 TRAJECTORY GEOMETRY     -79.705742
  C      0.025862    0.157236    0.026065
  C     -0.001477   -0.008910    1.553398
  H      1.029609   -0.050635   -0.384871
  H     -0.682674   -0.531004   -0.467774
  H     -1.033303    0.028167    1.945261
  H      0.435069   -0.975110    1.862388
  H     -0.247778    1.184386   -0.273371
  H      0.572282    0.789212    2.056787
    8
 TRAJECTORY GEOMETRY     -79.705734
  C      0.025862    0.157238    0.026050
  C     -0.001477   -0.008912    1.553412
  H      1.029271   -0.051924   -0.385050
  H     -0.683631   -0.530061   -0.467721
  H     -1.033398    0.026831    1.945146
  H      0.436276   -0.974530    1.862505
  H     -0.246483    1.184743   -0.273341
  H      0.571167    0.789957    2.056881
    8
 TRAJECTORY GEOMETRY     -79.705726
  C      0.025862    0.157240    0.026035
  C     -0.001478   -0.008913    1.553427
  H      1.028932   -0.053212   -0.385229
  H     -0.684587   -0.529116   -0.467668
  H     -1.033490    0.025495    1.945032
  H      0.437482   -0.973949    1.862622
  H     -0.245187    1.185099   -0.273311
  H      0.570052    0.790702    2.056975
    8
 TRAJECTORY GEOMETRY     -79.705718
  C      0.025862    0.157242    0.026020
  C     -0.001478   -0.008915    1.553443
  H      1.028591   -0.054500   -0.385409
  H     -0.685542   -0.528170   -0.467615
  H     -1.033582    0.024158    1.944918
  H      0.438688   -0.973365    1.862740
  H     -0.243890    1.185452   -0.273282
  H      0.568934    0.791445    2.057069
    8
 TRAJECTORY GEOMETRY     -79.705710
  C      0.025862    0.157244    0.026005
  C     -0.001479   -0.008916    1.553459
  H      1.028248   -0.055788   -0.385588
  H     -0.686496   -0.527222   -0.467561
  H     -1.033671    0.022822    1.944805
  H      0.439892   -0.972781    1.862859
  H     -0.242593    1.185804   -0.273254
  H      0.567816    0.792187    2.057163
    8
 TRAJECTORY GEOMETRY     -79.705702
  C      0.025862    0.157246    0.025989
  C     -0.001479   -0.008918    1.553474
  H      1.027903   -0.057075   -0.385768
  H     -0.687448   -0.526274   -0.467509
  H     -1.033758    0.021485    1.944691
  H      0.441096   -0.972194    1.862978
  H     -0.241296    1.186154   -0.273227
  H      0.566697    0.792926    2.057258
    8
 TRAJECTORY GEOMETRY     -79.705694
  C      0.025862    0.157248    0.025974
  C     -0.001480   -0.008919    1.553490
  H      1.027556   -0.058362   -0.385949
  H     -0.688399   -0.525324   -0.467456
  H     -1.033844    0.020148    1.944579
  H      0.442299   -0.971606    1.863099
  H     -0.239998    1.186502   -0.273200
  H      0.565577    0.793665    2.057353
    8
 TRAJECTORY GEOMETRY     -79.705685
  C      0.025862    0.157250    0.025958
  C     -0.001480   -0.008921    1.553506
  H      1.027208   -0.059648   -0.386130
  H     -0.689348   -0.524373   -0.467404
  H     -1.033928    0.018811    1.944466
  H      0.443501   -0.971016    1.863219
  H     -0.238699    1.186848   -0.273174
  H      0.564455    0.794401    2.057448
    8
 TRAJECTORY GEOMETRY     -79.705677
  C      0.025862    0.157252    0.025942
  C     -0.001480   -0.008923    1.553522
  H      1.026857   -0.060935   -0.386311
  H     -0.690296   -0.523421   -0.467352
  H     -1.034009    0.017473    1.944355
  H      0.444701   -0.970426    1.863341
  H     -0.237401    1.187193   -0.273148
  H      0.563333    0.795136    2.057543
    8
 TRAJECTORY GEOMETRY     -79.705668
  C      0.025862    0.157254    0.025926
  C     -0.001481   -0.008925    1.553538
  H      1.026505   -0.062221   -0.386493
  H     -0.691242   -0.522467   -0.467301
  H     -1.034088    0.016135    1.944243
  H      0.445901   -0.969833    1.863463
  H     -0.236102    1.187535   -0.273123
  H      0.562210    0.795870    2.057638
    8
 TRAJECTORY GEOMETRY     -79.705660
  C      0.025863    0.157256    0.025910
  C     -0.001481   -0.008927    1.553555
  H      1.026151   -0.063507   -0.386676
  H     -0.692188   -0.521513   -0.467250
  H     -1.034166    0.014798    1.944131
  H      0.447099   -0.969240    1.863585
  H     -0.234803    1.187877   -0.273100
  H      0.561085    0.796602    2.057732
    8
 TRAJECTORY GEOMETRY     -79.705651
  C      0.025863    0.157259    0.025894
  C     -0.001481   -0.008929    1.553572
  H      1.025796   -0.064796   -0.386857
  H     -0.693133   -0.520559   -0.467200
  H     -1.034243    0.013459    1.944017
  H      0.448294   -0.968648    1.863707
  H     -0.233506    1.188220   -0.273076
  H      0.559958    0.797335    2.057824
    8
 TRAJECTORY GEOMETRY     -79.705642
  C      0.025863    0.157261    0.025877
  C     -0.001481   -0.008931    1.553588
  H      1.025439   -0.066080   -0.387040
  H     -0.694076   -0.519602   -0.467149
  H     -1.034317    0.012120    1.943907
  H      0.449492   -0.968050    1.863829
  H     -0.232206    1.188558   -0.273052
  H      0.558833    0.798063    2.057920
    8
 TRAJECTORY GEOMETRY     -79.705633
  C      0.025863    0.157263    0.025860
  C     -0.001482   -0.008933    1.553605
  H      1.025080   -0.067362   -0.387223
  H     -0.695017   -0.518642   -0.467099
  H     -1.034390    0.010783    1.943797
  H      0.450689   -0.967452    1.863953
  H     -0.230904    1.188894   -0.273029
  H      0.557705    0.798790    2.058016
    8
 TRAJECTORY GEOMETRY     -79.705624
  C      0.025863    0.157265    0.025843
  C     -0.001483   -0.008935    1.553623
  H      1.024719   -0.068644   -0.387406
  H     -0.695958   -0.517682   -0.467049
  H     -1.034461    0.009444    1.943688
  H      0.451885   -0.966851    1.864076
  H     -0.229602    1.189228   -0.273006
  H      0.556577    0.799514    2.058113
    8
 TRAJECTORY GEOMETRY     -79.705615
  C      0.025863    0.157267    0.025825
  C     -0.001483   -0.008937    1.553640
  H      1.024357   -0.069925   -0.387590
  H     -0.696896   -0.516720   -0.466999
  H     -1.034529    0.008105    1.943579
  H      0.453080   -0.966249    1.864200
  H     -0.228301    1.189561   -0.272984
  H      0.555448    0.800238    2.058209
    8
 TRAJECTORY GEOMETRY     -79.705605
  C      0.025863    0.157269    0.025808
  C     -0.001484   -0.008939    1.553658
  H      1.023992   -0.071206   -0.387774
  H     -0.697833   -0.515757   -0.466950
  H     -1.034596    0.006766    1.943471
  H      0.454275   -0.965645    1.864326
  H     -0.226998    1.189891   -0.272963
  H      0.554318    0.800960    2.058306
    8
 TRAJECTORY GEOMETRY     -79.705596
  C      0.025863    0.157271    0.025790
  C     -0.001484   -0.008941    1.553675
  H      1.023626   -0.072486   -0.387959
  H     -0.698769   -0.514792   -0.466900
  H     -1.034660    0.005427    1.943362
  H      0.455468   -0.965040    1.864451
  H     -0.225695    1.190220   -0.272942
  H      0.553187    0.801680    2.058403
    8
 TRAJECTORY GEOMETRY     -79.705586
  C      0.025863    0.157273    0.025772
  C     -0.001485   -0.008943    1.553693
  H      1.023258   -0.073766   -0.388144
  H     -0.699704   -0.513826   -0.466851
  H     -1.034723    0.004088    1.943255
  H      0.456661   -0.964432    1.864577
  H     -0.224391    1.190547   -0.272922
  H      0.552054    0.802398    2.058500
    8
 TRAJECTORY GEOMETRY     -79.705577
  C      0.025863    0.157275    0.025754
  C     -0.001485   -0.008945    1.553711
  H      1.022889   -0.075045   -0.388329
  H     -0.700637   -0.512859   -0.466801
  H     -1.034784    0.002749    1.943147
  H      0.457853   -0.963824    1.864703
  H     -0.223088    1.190872   -0.272903
  H      0.550922    0.803116    2.058597
    8
 TRAJECTORY GEOMETRY     -79.705567
  C      0.025863    0.157277    0.025736
  C     -0.001486   -0.008947    1.553729
  H      1.022517   -0.076324   -0.388514
  H     -0.701569   -0.511891   -0.466753
  H     -1.034844    0.001410    1.943041
  H      0.459043   -0.963213    1.864831
  H     -0.221783    1.191196   -0.272884
  H      0.549787    0.803831    2.058695
    8
 TRAJECTORY GEOMETRY     -79.705557
  C      0.025863    0.157279    0.025718
  C     -0.001486   -0.008949    1.553747
  H      1.022144   -0.077601   -0.388701
  H     -0.702499   -0.510921   -0.466704
  H     -1.034901    0.000071    1.942934
  H      0.460233   -0.962601    1.864958
  H     -0.220478    1.191517   -0.272865
  H      0.548652    0.804545    2.058792
    8
 TRAJECTORY GEOMETRY     -79.705548
  C      0.025863    0.157281    0.025700
  C     -0.001487   -0.008951    1.553766
  H      1.021769   -0.078879   -0.388887
  H     -0.703428   -0.509950   -0.466655
  H     -1.034957   -0.001268    1.942828
  H      0.461422   -0.961988    1.865087
  H     -0.219173    1.191837   -0.272848
  H      0.547516    0.805257    2.058890
    8
 TRAJECTORY GEOMETRY     -79.705538
  C      0.025863    0.157283    0.025681
  C     -0.001487   -0.008953    1.553784
  H      1.021392   -0.080156   -0.389073
  H     -0.704356   -0.508978   -0.466607
  H     -1.035010   -0.002607    1.942722
  H      0.462610   -0.961373    1.865216
  H     -0.217867    1.192155   -0.272830
  H      0.546379    0.805968    2.058988
    8
 TRAJECTORY GEOMETRY     -79.705527
  C      0.025863    0.157285    0.025662
  C     -0.001488   -0.008955    1.553803
  H      1.021014   -0.081433   -0.389260
  H     -0.705283   -0.508005   -0.466559
  H     -1.035062   -0.003946    1.942617
  H      0.463797   -0.960757    1.865346
  H     -0.216561    1.192472   -0.272814
  H      0.545240    0.806677    2.059086
    8
 TRAJECTORY GEOMETRY     -79.705517
  C      0.025863    0.157286    0.025644
  C     -0.001489   -0.008957    1.553822
  H      1.020633   -0.082709   -0.389447
  H     -0.706208   -0.507029   -0.466511
  H     -1.035113   -0.005285    1.942512
  H      0.464983   -0.960138    1.865476
  H     -0.215254    1.192786   -0.272798
  H      0.544101    0.807385    2.059184
    8
 TRAJECTORY GEOMETRY     -79.705507
  C      0.025863    0.157288    0.025625
  C     -0.001489   -0.008959    1.553841
  H      1.020251   -0.083985   -0.389635
  H     -0.707132   -0.506054   -0.466463
  H     -1.035161   -0.006625    1.942408
  H      0.466169   -0.959518    1.865607
  H     -0.213947    1.193099   -0.272782
  H      0.542961    0.808091    2.059282
    8
 TRAJECTORY GEOMETRY     -79.705497
  C      0.025863    0.157290    0.025606
  C     -0.001490   -0.008961    1.553860
  H      1.019866   -0.085260   -0.389822
  H     -0.708054   -0.505077   -0.466414
  H     -1.035207   -0.007964    1.942304
  H      0.467353   -0.958896    1.865738
  H     -0.212640    1.193410   -0.272767
  H      0.541820    0.808795    2.059381
    8
 TRAJECTORY GEOMETRY     -79.705486
  C      0.025863    0.157292    0.025586
  C     -0.001490   -0.008963    1.553880
  H      1.019481   -0.086534   -0.390010
  H     -0.708975   -0.504098   -0.466367
  H     -1.035251   -0.009303    1.942200
  H      0.468537   -0.958273    1.865869
  H     -0.211332    1.193719   -0.272752
  H      0.540679    0.809498    2.059479
    8
 TRAJECTORY GEOMETRY     -79.705476
  C      0.025863    0.157294    0.025567
  C     -0.001491   -0.008965    1.553899
  H      1.019093   -0.087808   -0.390199
  H     -0.709895   -0.503119   -0.466320
  H     -1.035294   -0.010643    1.942096
  H      0.469719   -0.957648    1.866002
  H     -0.210024    1.194026   -0.272739
  H      0.539536    0.810199    2.059578
    8
 TRAJECTORY GEOMETRY     -79.705465
  C      0.025863    0.157296    0.025547
  C     -0.001492   -0.008967    1.553919
  H      1.018704   -0.089081   -0.390387
  H     -0.710813   -0.502138   -0.466272
  H     -1.035335   -0.011982    1.941993
  H      0.470901   -0.957021    1.866134
  H     -0.208715    1.194332   -0.272726
  H      0.538391    0.810899    2.059677
    8
 TRAJECTORY GEOMETRY     -79.705454
  C      0.025863    0.157298    0.025528
  C     -0.001492   -0.008969    1.553939
  H      1.018313   -0.090354   -0.390576
  H     -0.711730   -0.501156   -0.466225
  H     -1.035374   -0.013322    1.941891
  H      0.472082   -0.956393    1.866268
  H     -0.207406    1.194636   -0.272713
  H      0.537247    0.811597    2.059776
    8
 TRAJECTORY GEOMETRY     -79.705444
  C      0.025863    0.157300    0.025508
  C     -0.001493   -0.008971    1.553959
  H      1.017920   -0.091626   -0.390765
  H     -0.712645   -0.500172   -0.466178
  H     -1.035411   -0.014662    1.941788
  H      0.473263   -0.955763    1.866402
  H     -0.206096    1.194937   -0.272701
  H      0.536100    0.812293    2.059875
    8
 TRAJECTORY GEOMETRY     -79.705433
  C      0.025863    0.157302    0.025488
  C     -0.001493   -0.008973    1.553979
  H      1.017525   -0.092898   -0.390955
  H     -0.713559   -0.499188   -0.466131
  H     -1.035446   -0.016002    1.941687
  H      0.474442   -0.955132    1.866536
  H     -0.204786    1.195238   -0.272689
  H      0.534954    0.812988    2.059974
    8
 TRAJECTORY GEOMETRY     -79.705422
  C      0.025863    0.157304    0.025468
  C     -0.001494   -0.008975    1.553999
  H      1.017129   -0.094168   -0.391144
  H     -0.714472   -0.498202   -0.466084
  H     -1.035479   -0.017341    1.941585
  H      0.475620   -0.954499    1.866671
  H     -0.203476    1.195536   -0.272678
  H      0.533806    0.813681    2.060074
    8
 TRAJECTORY GEOMETRY     -79.705411
  C      0.025863    0.157307    0.025448
  C     -0.001494   -0.008977    1.554020
  H      1.016731   -0.095438   -0.391335
  H     -0.715384   -0.497214   -0.466038
  H     -1.035510   -0.018681    1.941484
  H      0.476798   -0.953865    1.866806
  H     -0.202165    1.195833   -0.272667
  H      0.532658    0.814373    2.060173
    8
 TRAJECTORY GEOMETRY     -79.705399
  C      0.025863    0.157309    0.025427
  C     -0.001495   -0.008979    1.554040
  H      1.016330   -0.096707   -0.391526
  H     -0.716293   -0.496225   -0.465992
  H     -1.035540   -0.020021    1.941383
  H      0.477974   -0.953228    1.866941
  H     -0.200854    1.196128   -0.272657
  H      0.531508    0.815063    2.060273
    8
 TRAJECTORY GEOMETRY     -79.705388
  C      0.025863    0.157311    0.025407
  C     -0.001495   -0.008981    1.554061
  H      1.015929   -0.097976   -0.391716
  H     -0.717202   -0.495235   -0.465945
  H     -1.035568   -0.021361    1.941283
  H      0.479150   -0.952591    1.867078
  H     -0.199542    1.196422   -0.272647
  H      0.530358    0.815751    2.060373
    8
 TRAJECTORY GEOMETRY     -79.705377
  C      0.025863    0.157314    0.025386
  C     -0.001496   -0.008983    1.554081
  H      1.015525   -0.099244   -0.391907
  H     -0.718109   -0.494244   -0.465899
  H     -1.035594   -0.022701    1.941183
  H      0.480325   -0.951951    1.867215
  H     -0.198230    1.196713   -0.272638
  H      0.529206    0.816438    2.060473
    8
 TRAJECTORY GEOMETRY     -79.705365
  C      0.025863    0.157316    0.025365
  C     -0.001496   -0.008985    1.554102
  H      1.015120   -0.100511   -0.392099
  H     -0.719015   -0.493251   -0.465854
  H     -1.035618   -0.024041    1.941083
  H      0.481499   -0.951311    1.867351
  H     -0.196918    1.197003   -0.272629
  H      0.528054    0.817123    2.060572
    8
 TRAJECTORY GEOMETRY     -79.705354
  C      0.025863    0.157319    0.025344
  C     -0.001497   -0.008987    1.554124
  H      1.014713   -0.101778   -0.392290
  H     -0.719919   -0.492257   -0.465808
  H     -1.035640   -0.025381    1.940983
  H      0.482671   -0.950669    1.867489
  H     -0.195605    1.197291   -0.272621
  H      0.526900    0.817807    2.060673
    8
 TRAJECTORY GEOMETRY     -79.705342
  C      0.025863    0.157321    0.025323
  C     -0.001498   -0.008989    1.554145
  H      1.014305   -0.103044   -0.392482
  H     -0.720822   -0.491261   -0.465762
  H     -1.035661   -0.026720    1.940884
  H      0.483843   -0.950024    1.867626
  H     -0.194292    1.197578   -0.272613
  H      0.525746    0.818489    2.060773
    8
 TRAJECTORY GEOMETRY     -79.705331
  C      0.025863    0.157324    0.025302
  C     -0.001498   -0.008991    1.554166
  H      1.013894   -0.104310   -0.392674
  H     -0.721724   -0.490266   -0.465717
  H     -1.035680   -0.028060    1.940785
  H      0.485015   -0.949378    1.867765
  H     -0.192979    1.197863   -0.272605
  H      0.524591    0.819169    2.060873
    8
 TRAJECTORY GEOMETRY     -79.705319
  C      0.025863    0.157326    0.025280
  C     -0.001499   -0.008993    1.554188
  H      1.013482   -0.105574   -0.392866
  H     -0.722624   -0.489268   -0.465672
  H     -1.035697   -0.029400    1.940686
  H      0.486184   -0.948731    1.867904
  H     -0.191666    1.198146   -0.272599
  H      0.523434    0.819848    2.060974
    8
 TRAJECTORY GEOMETRY     -79.705307
  C      0.025863    0.157329    0.025259
  C     -0.001500   -0.008995    1.554209
  H      1.013068   -0.106839   -0.393059
  H     -0.723523   -0.488269   -0.465627
  H     -1.035712   -0.030740    1.940588
  H      0.487353   -0.948082    1.868043
  H     -0.190351    1.198426   -0.272593
  H      0.522277    0.820525    2.061074
    8
 TRAJECTORY GEOMETRY     -79.705295
  C      0.025863    0.157331    0.025238
  C     -0.001500   -0.008997    1.554231
  H      1.012653   -0.108103   -0.393251
  H     -0.724421   -0.487270   -0.465580
  H     -1.035725   -0.032081    1.940490
  H      0.488522   -0.947432    1.868182
  H     -0.189037    1.198706   -0.272586
  H      0.521119    0.821201    2.061174
    8
 TRAJECTORY GEOMETRY     -79.705283
  C      0.025863    0.157333    0.025216
  C     -0.001501   -0.009000    1.554252
  H      1.012235   -0.109367   -0.393444
  H     -0.725317   -0.486268   -0.465536
  H     -1.035736   -0.033422    1.940392
  H      0.489689   -0.946781    1.868322
  H     -0.187722    1.198984   -0.272580
  H      0.519960    0.821874    2.061275
    8
 TRAJECTORY GEOMETRY     -79.705271
  C      0.025863    0.157336    0.025194
  C     -0.001501   -0.009002    1.554274
  H      1.011816   -0.110629   -0.393638
  H     -0.726212   -0.485266   -0.465491
  H     -1.035745   -0.034763    1.940295
  H      0.490856   -0.946128    1.868463
  H     -0.186407    1.199259   -0.272575
  H      0.518800    0.822547    2.061375
    8
 TRAJECTORY GEOMETRY     -79.705259
  C      0.025863    0.157338    0.025172
  C     -0.001502   -0.009004    1.554296
  H      1.011395   -0.111891   -0.393831
  H     -0.727105   -0.484262   -0.465446
  H     -1.035753   -0.036103    1.940198
  H      0.492021   -0.945473    1.868604
  H     -0.185091    1.199532   -0.272571
  H      0.517639    0.823217    2.061476
    8
 TRAJECTORY GEOMETRY     -79.705247
  C      0.025863    0.157340    0.025150
  C     -0.001502   -0.009007    1.554318
  H      1.010973   -0.113153   -0.394025
  H     -0.727997   -0.483257   -0.465402
  H     -1.035758   -0.037445    1.940101
  H      0.493186   -0.944818    1.868744
  H     -0.183775    1.199805   -0.272566
  H      0.516477    0.823886    2.061577
    8
 TRAJECTORY GEOMETRY     -79.705234
  C      0.025864    0.157343    0.025128
  C     -0.001503   -0.009009    1.554340
  H      1.010549   -0.114413   -0.394218
  H     -0.728887   -0.482251   -0.465357
  H     -1.035763   -0.038785    1.940004
  H      0.494350   -0.944159    1.868886
  H     -0.182458    1.200075   -0.272563
  H      0.515315    0.824553    2.061678
    8
 TRAJECTORY GEOMETRY     -79.705222
  C      0.025864    0.157346    0.025106
  C     -0.001503   -0.009011    1.554363
  H      1.010124   -0.115673   -0.394413
  H     -0.729776   -0.481243   -0.465313
  H     -1.035764   -0.040125    1.939908
  H      0.495513   -0.943499    1.869028
  H     -0.181141    1.200344   -0.272559
  H      0.514152    0.825219    2.061779
    8
 TRAJECTORY GEOMETRY     -79.705209
  C      0.025864    0.157348    0.025083
  C     -0.001504   -0.009013    1.554385
  H      1.009696   -0.116932   -0.394607
  H     -0.730663   -0.480235   -0.465269
  H     -1.035765   -0.041466    1.939812
  H      0.496675   -0.942838    1.869170
  H     -0.179824    1.200611   -0.272557
  H      0.512987    0.825883    2.061880
    8
 TRAJECTORY GEOMETRY     -79.705197
  C      0.025864    0.157350    0.025061
  C     -0.001504   -0.009016    1.554407
  H      1.009267   -0.118191   -0.394801
  H     -0.731549   -0.479224   -0.465224
  H     -1.035763   -0.042807    1.939716
  H      0.497836   -0.942176    1.869312
  H     -0.178507    1.200877   -0.272553
  H      0.511822    0.826545    2.061981
    8
 TRAJECTORY GEOMETRY     -79.705184
  C      0.025864    0.157353    0.025038
  C     -0.001505   -0.009018    1.554430
  H      1.008837   -0.119450   -0.394995
  H     -0.732434   -0.478214   -0.465181
  H     -1.035760   -0.044148    1.939620
  H      0.498996   -0.941512    1.869455
  H     -0.177188    1.201139   -0.272552
  H      0.510655    0.827206    2.062082
    8
 TRAJECTORY GEOMETRY     -79.705171
  C      0.025865    0.157355    0.025016
  C     -0.001505   -0.009021    1.554453
  H      1.008404   -0.120707   -0.395191
  H     -0.733317   -0.477202   -0.465136
  H     -1.035754   -0.045489    1.939524
  H      0.500155   -0.940847    1.869599
  H     -0.175871    1.201402   -0.272550
  H      0.509488    0.827866    2.062183
    8
 TRAJECTORY GEOMETRY     -79.705159
  C      0.025865    0.157358    0.024993
  C     -0.001506   -0.009023    1.554475
  H      1.007969   -0.121964   -0.395386
  H     -0.734200   -0.476189   -0.465092
  H     -1.035748   -0.046829    1.939429
  H      0.501313   -0.940180    1.869743
  H     -0.174552    1.201661   -0.272549
  H      0.508320    0.828523    2.062285
    8
 TRAJECTORY GEOMETRY     -79.705146
  C      0.025865    0.157360    0.024971
  C     -0.001506   -0.009026    1.554498
  H      1.007532   -0.123221   -0.395582
  H     -0.735081   -0.475174   -0.465048
  H     -1.035738   -0.048170    1.939335
  H      0.502470   -0.939512    1.869887
  H     -0.173234    1.201919   -0.272548
  H      0.507152    0.829179    2.062386
    8
 TRAJECTORY GEOMETRY     -79.705133
  C      0.025865    0.157363    0.024948
  C     -0.001507   -0.009028    1.554521
  H      1.007094   -0.124476   -0.395777
  H     -0.735960   -0.474159   -0.465004
  H     -1.035728   -0.049510    1.939241
  H      0.503625   -0.938841    1.870033
  H     -0.171915    1.202175   -0.272547
  H      0.505982    0.829833    2.062488
    8
 TRAJECTORY GEOMETRY     -79.705120
  C      0.025865    0.157365    0.024925
  C     -0.001508   -0.009031    1.554544
  H      1.006654   -0.125731   -0.395973
  H     -0.736838   -0.473141   -0.464960
  H     -1.035715   -0.050851    1.939147
  H      0.504780   -0.938170    1.870177
  H     -0.170596    1.202430   -0.272547
  H      0.504811    0.830485    2.062589
    8
 TRAJECTORY GEOMETRY     -79.705107
  C      0.025865    0.157368    0.024902
  C     -0.001508   -0.009033    1.554568
  H      1.006212   -0.126986   -0.396169
  H     -0.737715   -0.472123   -0.464916
  H     -1.035701   -0.052192    1.939053
  H      0.505935   -0.937497    1.870323
  H     -0.169276    1.202682   -0.272548
  H      0.503640    0.831136    2.062690
    8
 TRAJECTORY GEOMETRY     -79.705094
  C      0.025865    0.157371    0.024879
  C     -0.001509   -0.009036    1.554591
  H      1.005769   -0.128239   -0.396365
  H     -0.738590   -0.471103   -0.464872
  H     -1.035685   -0.053533    1.938959
  H      0.507088   -0.936823    1.870468
  H     -0.167956    1.202934   -0.272548
  H      0.502467    0.831785    2.062792
    8
 TRAJECTORY GEOMETRY     -79.705080
  C      0.025865    0.157374    0.024855
  C     -0.001510   -0.009038    1.554614
  H      1.005324   -0.129492   -0.396561
  H     -0.739463   -0.470082   -0.464829
  H     -1.035666   -0.054874    1.938865
  H      0.508240   -0.936146    1.870614
  H     -0.166635    1.203183   -0.272549
  H      0.501294    0.832434    2.062893
    8
 TRAJECTORY GEOMETRY     -79.705067
  C      0.025866    0.157376    0.024832
  C     -0.001510   -0.009041    1.554637
  H      1.004879   -0.130745   -0.396757
  H     -0.740335   -0.469061   -0.464786
  H     -1.035647   -0.056214    1.938772
  H      0.509391   -0.935469    1.870761
  H     -0.165314    1.203430   -0.272551
  H      0.500119    0.833080    2.062994
    8
 TRAJECTORY GEOMETRY     -79.705054
  C      0.025866    0.157379    0.024808
  C     -0.001510   -0.009043    1.554661
  H      1.004430   -0.131997   -0.396954
  H     -0.741206   -0.468037   -0.464742
  H     -1.035625   -0.057555    1.938679
  H      0.510542   -0.934789    1.870907
  H     -0.163993    1.203677   -0.272553
  H      0.498945    0.833725    2.063095
    8
 TRAJECTORY GEOMETRY     -79.705040
  C      0.025866    0.157381    0.024785
  C     -0.001511   -0.009046    1.554684
  H      1.003980   -0.133248   -0.397151
  H     -0.742076   -0.467013   -0.464699
  H     -1.035602   -0.058895    1.938586
  H      0.511692   -0.934108    1.871055
  H     -0.162672    1.203921   -0.272555
  H      0.497768    0.834368    2.063197
    8
 TRAJECTORY GEOMETRY     -79.705027
  C      0.025866    0.157384    0.024762
  C     -0.001512   -0.009048    1.554708
  H      1.003527   -0.134499   -0.397348
  H     -0.742944   -0.465988   -0.464655
  H     -1.035576   -0.060235    1.938494
  H      0.512840   -0.933425    1.871203
  H     -0.161349    1.204162   -0.272558
  H      0.496592    0.835010    2.063298
    8
 TRAJECTORY GEOMETRY     -79.705013
  C      0.025867    0.157387    0.024738
  C     -0.001512   -0.009050    1.554731
  H      1.003075   -0.135748   -0.397545
  H     -0.743810   -0.464961   -0.464612
  H     -1.035549   -0.061575    1.938401
  H      0.513988   -0.932741    1.871351
  H     -0.160027    1.204403   -0.272561
  H      0.495414    0.835650    2.063399
    8
 TRAJECTORY GEOMETRY     -79.705000
  C      0.025867    0.157389    0.024714
  C     -0.001512   -0.009053    1.554755
  H      1.002620   -0.136998   -0.397742
  H     -0.744676   -0.463933   -0.464568
  H     -1.035520   -0.062917    1.938309
  H      0.515135   -0.932056    1.871498
  H     -0.158705    1.204642   -0.272564
  H      0.494235    0.836288    2.063500
    8
 TRAJECTORY GEOMETRY     -79.704986
  C      0.025867    0.157392    0.024691
  C     -0.001513   -0.009055    1.554779
  H      1.002162   -0.138246   -0.397939
  H     -0.745539   -0.462905   -0.464524
  H     -1.035489   -0.064257    1.938217
  H      0.516280   -0.931369    1.871647
  H     -0.157382    1.204879   -0.272569
  H      0.493055    0.836925    2.063602
    8
 TRAJECTORY GEOMETRY     -79.704972
  C      0.025867    0.157395    0.024667
  C     -0.001514   -0.009058    1.554803
  H      1.001704   -0.139494   -0.398136
  H     -0.746402   -0.461874   -0.464480
  H     -1.035457   -0.065598    1.938126
  H      0.517425   -0.930681    1.871796
  H     -0.156059    1.205114   -0.272572
  H      0.491875    0.837560    2.063704
    8
 TRAJECTORY GEOMETRY     -79.704959
  C      0.025868    0.157398    0.024644
  C     -0.001514   -0.009060    1.554827
  H      1.001245   -0.140741   -0.398333
  H     -0.747263   -0.460843   -0.464438
  H     -1.035423   -0.066937    1.938033
  H      0.518568   -0.929990    1.871946
  H     -0.154735    1.205348   -0.272577
  H      0.490693    0.838193    2.063805
    8
 TRAJECTORY GEOMETRY     -79.704945
  C      0.025868    0.157400    0.024620
  C     -0.001514   -0.009063    1.554851
  H      1.000783   -0.141988   -0.398531
  H     -0.748123   -0.459810   -0.464394
  H     -1.035386   -0.068278    1.937942
  H      0.519711   -0.929299    1.872095
  H     -0.153412    1.205580   -0.272581
  H      0.489512    0.838825    2.063907
    8
 TRAJECTORY GEOMETRY     -79.704931
  C      0.025868    0.157403    0.024596
  C     -0.001515   -0.009065    1.554875
  H      1.000319   -0.143234   -0.398728
  H     -0.748981   -0.458777   -0.464350
  H     -1.035348   -0.069618    1.937851
  H      0.520853   -0.928606    1.872245
  H     -0.152088    1.205809   -0.272587
  H      0.488328    0.839455    2.064008
    8
 TRAJECTORY GEOMETRY     -79.704917
  C      0.025868    0.157406    0.024572
  C     -0.001516   -0.009068    1.554899
  H      0.999854   -0.144478   -0.398926
  H     -0.749837   -0.457742   -0.464307
  H     -1.035308   -0.070959    1.937759
  H      0.521994   -0.927911    1.872395
  H     -0.150764    1.206037   -0.272592
  H      0.487145    0.840084    2.064109
    8
 TRAJECTORY GEOMETRY     -79.704903
  C      0.025869    0.157409    0.024548
  C     -0.001516   -0.009070    1.554923
  H      0.999388   -0.145723   -0.399124
  H     -0.750692   -0.456706   -0.464264
  H     -1.035267   -0.072298    1.937668
  H      0.523133   -0.927215    1.872546
  H     -0.149439    1.206264   -0.272598
  H      0.485960    0.840711    2.064210
    8
 TRAJECTORY GEOMETRY     -79.704889
  C      0.025869    0.157412    0.024523
  C     -0.001516   -0.009073    1.554947
  H      0.998919   -0.146966   -0.399322
  H     -0.751546   -0.455669   -0.464221
  H     -1.035223   -0.073639    1.937578
  H      0.524272   -0.926518    1.872696
  H     -0.148115    1.206489   -0.272604
  H      0.484775    0.841337    2.064311
    8
 TRAJECTORY GEOMETRY     -79.704875
  C      0.025869    0.157415    0.024499
  C     -0.001517   -0.009076    1.554971
  H      0.998448   -0.148210   -0.399521
  H     -0.752399   -0.454631   -0.464178
  H     -1.035178   -0.074979    1.937487
  H      0.525410   -0.925820    1.872847
  H     -0.146790    1.206712   -0.272610
  H      0.483588    0.841960    2.064412
    8
 TRAJECTORY GEOMETRY     -79.704861
  C      0.025869    0.157418    0.024475
  C     -0.001518   -0.009078    1.554996
  H      0.997976   -0.149452   -0.399719
  H     -0.753250   -0.453591   -0.464134
  H     -1.035131   -0.076319    1.937397
  H      0.526547   -0.925119    1.872999
  H     -0.145465    1.206933   -0.272617
  H      0.482401    0.842583    2.064513
    8
 TRAJECTORY GEOMETRY     -79.704846
  C      0.025870    0.157421    0.024450
  C     -0.001518   -0.009081    1.555020
  H      0.997503   -0.150694   -0.399917
  H     -0.754100   -0.452550   -0.464091
  H     -1.035083   -0.077659    1.937306
  H      0.527683   -0.924417    1.873150
  H     -0.144138    1.207153   -0.272624
  H      0.481212    0.843203    2.064614
    8
 TRAJECTORY GEOMETRY     -79.704832
  C      0.025870    0.157424    0.024426
  C     -0.001518   -0.009083    1.555044
  H      0.997027   -0.151935   -0.400116
  H     -0.754948   -0.451508   -0.464047
  H     -1.035032   -0.078999    1.937216
  H      0.528818   -0.923713    1.873302
  H     -0.142812    1.207371   -0.272631
  H      0.480024    0.843823    2.064714
    8
 TRAJECTORY GEOMETRY     -79.704818
  C      0.025870    0.157427    0.024402
  C     -0.001519   -0.009086    1.555068
  H      0.996550   -0.153176   -0.400315
  H     -0.755796   -0.450465   -0.464004
  H     -1.034979   -0.080338    1.937126
  H      0.529951   -0.923009    1.873454
  H     -0.141486    1.207587   -0.272639
  H      0.478834    0.844440    2.064815
    8
 TRAJECTORY GEOMETRY     -79.704803
  C      0.025870    0.157430    0.024377
  C     -0.001520   -0.009088    1.555093
  H      0.996071   -0.154416   -0.400513
  H     -0.756641   -0.449420   -0.463961
  H     -1.034925   -0.081678    1.937037
  H      0.531084   -0.922302    1.873606
  H     -0.140160    1.207801   -0.272647
  H      0.477644    0.845056    2.064916
    8
 TRAJECTORY GEOMETRY     -79.704789
  C      0.025870    0.157433    0.024353
  C     -0.001520   -0.009091    1.555117
  H      0.995591   -0.155656   -0.400711
  H     -0.757485   -0.448375   -0.463918
  H     -1.034869   -0.083018    1.936946
  H      0.532216   -0.921594    1.873758
  H     -0.138833    1.208014   -0.272655
  H      0.476451    0.845670    2.065017
    8
 TRAJECTORY GEOMETRY     -79.704774
  C      0.025871    0.157436    0.024328
  C     -0.001520   -0.009094    1.555142
  H      0.995108   -0.156895   -0.400911
  H     -0.758328   -0.447329   -0.463874
  H     -1.034811   -0.084358    1.936857
  H      0.533347   -0.920885    1.873911
  H     -0.137506    1.208225   -0.272664
  H      0.475260    0.846283    2.065117
    8
 TRAJECTORY GEOMETRY     -79.704760
  C      0.025871    0.157439    0.024304
  C     -0.001521   -0.009096    1.555166
  H      0.994624   -0.158134   -0.401109
  H     -0.759170   -0.446281   -0.463830
  H     -1.034752   -0.085697    1.936767
  H      0.534476   -0.920173    1.874064
  H     -0.136180    1.208434   -0.272673
  H      0.474066    0.846895    2.065217
    8
 TRAJECTORY GEOMETRY     -79.704745
  C      0.025871    0.157442    0.024279
  C     -0.001522   -0.009099    1.555191
  H      0.994138   -0.159372   -0.401309
  H     -0.760010   -0.445233   -0.463787
  H     -1.034690   -0.087037    1.936678
  H      0.535605   -0.919462    1.874217
  H     -0.134852    1.208642   -0.272682
  H      0.472872    0.847504    2.065317
    8
 TRAJECTORY GEOMETRY     -79.704731
  C      0.025872    0.157445    0.024254
  C     -0.001522   -0.009102    1.555216
  H      0.993652   -0.160609   -0.401507
  H     -0.760848   -0.444183   -0.463744
  H     -1.034628   -0.088377    1.936588
  H      0.536733   -0.918749    1.874370
  H     -0.133524    1.208847   -0.272692
  H      0.471676    0.848112    2.065417
    8
 TRAJECTORY GEOMETRY     -79.704716
  C      0.025872    0.157448    0.024229
  C     -0.001522   -0.009105    1.555241
  H      0.993163   -0.161845   -0.401707
  H     -0.761685   -0.443133   -0.463700
  H     -1.034563   -0.089716    1.936499
  H      0.537860   -0.918034    1.874523
  H     -0.132196    1.209051   -0.272702
  H      0.470481    0.848718    2.065517
    8
 TRAJECTORY GEOMETRY     -79.704701
  C      0.025873    0.157451    0.024204
  C     -0.001522   -0.009108    1.555266
  H      0.992674   -0.163082   -0.401906
  H     -0.762521   -0.442082   -0.463657
  H     -1.034496   -0.091056    1.936409
  H      0.538985   -0.917319    1.874677
  H     -0.130868    1.209253   -0.272713
  H      0.469285    0.849324    2.065617
    8
 TRAJECTORY GEOMETRY     -79.704687
  C      0.025873    0.157454    0.024179
  C     -0.001523   -0.009111    1.555292
  H      0.992182   -0.164320   -0.402106
  H     -0.763357   -0.441030   -0.463614
  H     -1.034429   -0.092395    1.936319
  H      0.540109   -0.916603    1.874831
  H     -0.129541    1.209456   -0.272723
  H      0.468086    0.849929    2.065715
    8
 TRAJECTORY GEOMETRY     -79.704672
  C      0.025873    0.157457    0.024154
  C     -0.001523   -0.009113    1.555317
  H      0.991688   -0.165553   -0.402305
  H     -0.764190   -0.439976   -0.463571
  H     -1.034359   -0.093734    1.936230
  H      0.541233   -0.915883    1.874986
  H     -0.128213    1.209655   -0.272734
  H      0.466889    0.850531    2.065815
    8
 TRAJECTORY GEOMETRY     -79.704657
  C      0.025874    0.157460    0.024129
  C     -0.001524   -0.009116    1.555342
  H      0.991194   -0.166787   -0.402504
  H     -0.765021   -0.438921   -0.463527
  H     -1.034287   -0.095073    1.936141
  H      0.542356   -0.915163    1.875141
  H     -0.126883    1.209851   -0.272745
  H      0.465690    0.851130    2.065915
    8
 TRAJECTORY GEOMETRY     -79.704642
  C      0.025874    0.157463    0.024104
  C     -0.001524   -0.009118    1.555366
  H      0.990697   -0.168019   -0.402704
  H     -0.765851   -0.437865   -0.463483
  H     -1.034213   -0.096412    1.936053
  H      0.543479   -0.914439    1.875295
  H     -0.125554    1.210046   -0.272756
  H      0.464491    0.851729    2.066014
    8
 TRAJECTORY GEOMETRY     -79.704627
  C      0.025874    0.157466    0.024080
  C     -0.001525   -0.009121    1.555391
  H      0.990198   -0.169252   -0.402903
  H     -0.766680   -0.436808   -0.463439
  H     -1.034137   -0.097751    1.935965
  H      0.544600   -0.913715    1.875451
  H     -0.124224    1.210240   -0.272768
  H      0.463290    0.852326    2.066114
    8
 TRAJECTORY GEOMETRY     -79.704612
  C      0.025875    0.157469    0.024054
  C     -0.001525   -0.009123    1.555416
  H      0.989698   -0.170483   -0.403102
  H     -0.767506   -0.435749   -0.463396
  H     -1.034060   -0.099089    1.935877
  H      0.545720   -0.912989    1.875606
  H     -0.122894    1.210431   -0.272779
  H      0.462089    0.852922    2.066213
    8
 TRAJECTORY GEOMETRY     -79.704597
  C      0.025875    0.157472    0.024029
  C     -0.001526   -0.009126    1.555442
  H      0.989196   -0.171714   -0.403302
  H     -0.768333   -0.434689   -0.463352
  H     -1.033981   -0.100429    1.935789
  H      0.546839   -0.912262    1.875761
  H     -0.121565    1.210622   -0.272791
  H      0.460887    0.853516    2.066312
    8
 TRAJECTORY GEOMETRY     -79.704582
  C      0.025876    0.157475    0.024004
  C     -0.001526   -0.009127    1.555468
  H      0.988685   -0.172941   -0.403498
  H     -0.769161   -0.433631   -0.463310
  H     -1.033896   -0.101766    1.935700
  H      0.547955   -0.911528    1.875916
  H     -0.120234    1.210806   -0.272802
  H      0.459676    0.854091    2.066401
    8
 TRAJECTORY GEOMETRY     -79.704567
  C      0.025877    0.157478    0.023979
  C     -0.001526   -0.009130    1.555493
  H      0.988180   -0.174170   -0.403697
  H     -0.769984   -0.432569   -0.463266
  H     -1.033814   -0.103105    1.935612
  H      0.549072   -0.910798    1.876072
  H     -0.118903    1.210992   -0.272814
  H      0.458472    0.854681    2.066501
    8
 TRAJECTORY GEOMETRY     -79.704552
  C      0.025877    0.157481    0.023954
  C     -0.001526   -0.009133    1.555518
  H      0.987673   -0.175398   -0.403897
  H     -0.770806   -0.431506   -0.463221
  H     -1.033729   -0.104444    1.935525
  H      0.550188   -0.910067    1.876228
  H     -0.117572    1.211177   -0.272827
  H      0.457268    0.855269    2.066600
    8
 TRAJECTORY GEOMETRY     -79.704537
  C      0.025877    0.157484    0.023929
  C     -0.001527   -0.009135    1.555543
  H      0.987164   -0.176626   -0.404097
  H     -0.771626   -0.430442   -0.463177
  H     -1.033643   -0.105781    1.935437
  H      0.551303   -0.909333    1.876384
  H     -0.116241    1.211359   -0.272840
  H      0.456062    0.855857    2.066699
    8
 TRAJECTORY GEOMETRY     -79.704522
  C      0.025877    0.157487    0.023904
  C     -0.001528   -0.009138    1.555568
  H      0.986653   -0.177853   -0.404296
  H     -0.772445   -0.429376   -0.463132
  H     -1.033554   -0.107120    1.935350
  H      0.552418   -0.908599    1.876541
  H     -0.114910    1.211540   -0.272853
  H      0.454857    0.856442    2.066798
    8
 TRAJECTORY GEOMETRY     -79.704506
  C      0.025878    0.157490    0.023879
  C     -0.001528   -0.009141    1.555593
  H      0.986142   -0.179079   -0.404496
  H     -0.773262   -0.428310   -0.463088
  H     -1.033464   -0.108458    1.935262
  H      0.553531   -0.907863    1.876698
  H     -0.113578    1.211719   -0.272866
  H      0.453650    0.857025    2.066897
    8
 TRAJECTORY GEOMETRY     -79.704491
  C      0.025878    0.157493    0.023853
  C     -0.001528   -0.009144    1.555618
  H      0.985628   -0.180305   -0.404696
  H     -0.774078   -0.427242   -0.463043
  H     -1.033372   -0.109796    1.935175
  H      0.554643   -0.907126    1.876855
  H     -0.112246    1.211897   -0.272880
  H      0.452443    0.857607    2.066996
    8
 TRAJECTORY GEOMETRY     -79.704476
  C      0.025878    0.157496    0.023828
  C     -0.001529   -0.009146    1.555643
  H      0.985112   -0.181530   -0.404895
  H     -0.774893   -0.426174   -0.462998
  H     -1.033279   -0.111133    1.935088
  H      0.555754   -0.906386    1.877012
  H     -0.110914    1.212073   -0.272894
  H      0.451234    0.858188    2.067094
    8
 TRAJECTORY GEOMETRY     -79.704461
  C      0.025879    0.157499    0.023803
  C     -0.001529   -0.009149    1.555669
  H      0.984596   -0.182754   -0.405095
  H     -0.775706   -0.425104   -0.462953
  H     -1.033184   -0.112471    1.935001
  H      0.556865   -0.905646    1.877169
  H     -0.109581    1.212246   -0.272908
  H      0.450026    0.858766    2.067192
    8
 TRAJECTORY GEOMETRY     -79.704445
  C      0.025879    0.157502    0.023778
  C     -0.001530   -0.009152    1.555694
  H      0.984077   -0.183978   -0.405295
  H     -0.776518   -0.424033   -0.462908
  H     -1.033087   -0.113809    1.934914
  H      0.557974   -0.904904    1.877327
  H     -0.108248    1.212419   -0.272922
  H      0.448816    0.859344    2.067291
    8
 TRAJECTORY GEOMETRY     -79.704430
  C      0.025879    0.157505    0.023753
  C     -0.001531   -0.009155    1.555719
  H      0.983557   -0.185201   -0.405495
  H     -0.777328   -0.422962   -0.462863
  H     -1.032988   -0.115146    1.934827
  H      0.559082   -0.904161    1.877485
  H     -0.106916    1.212589   -0.272936
  H      0.447605    0.859920    2.067389
    8
 TRAJECTORY GEOMETRY     -79.704414
  C      0.025880    0.157508    0.023728
  C     -0.001531   -0.009157    1.555744
  H      0.983035   -0.186423   -0.405694
  H     -0.778136   -0.421889   -0.462817
  H     -1.032888   -0.116483    1.934740
  H      0.560190   -0.903415    1.877643
  H     -0.105582    1.212758   -0.272951
  H      0.446394    0.860494    2.067487
    8
 TRAJECTORY GEOMETRY     -79.704399
  C      0.025880    0.157511    0.023702
  C     -0.001532   -0.009160    1.555769
  H      0.982512   -0.187644   -0.405894
  H     -0.778944   -0.420815   -0.462772
  H     -1.032785   -0.117821    1.934653
  H      0.561296   -0.902669    1.877801
  H     -0.104249    1.212925   -0.272966
  H      0.445182    0.861067    2.067585
    8
 TRAJECTORY GEOMETRY     -79.704384
  C      0.025881    0.157514    0.023677
  C     -0.001532   -0.009163    1.555794
  H      0.981987   -0.188865   -0.406093
  H     -0.779750   -0.419740   -0.462727
  H     -1.032681   -0.119158    1.934565
  H      0.562401   -0.901922    1.877960
  H     -0.102915    1.213090   -0.272981
  H      0.443968    0.861638    2.067682
    8
 TRAJECTORY GEOMETRY     -79.704368
  C      0.025881    0.157517    0.023652
  C     -0.001533   -0.009166    1.555820
  H      0.981460   -0.190085   -0.406293
  H     -0.780554   -0.418664   -0.462681
  H     -1.032575   -0.120495    1.934479
  H      0.563505   -0.901173    1.878118
  H     -0.101581    1.213253   -0.272996
  H      0.442754    0.862206    2.067779
    8
 TRAJECTORY GEOMETRY     -79.704353
  C      0.025882    0.157520    0.023627
  C     -0.001533   -0.009169    1.555845
  H      0.980932   -0.191305   -0.406492
  H     -0.781357   -0.417587   -0.462635
  H     -1.032468   -0.121831    1.934391
  H      0.564608   -0.900422    1.878277
  H     -0.100247    1.213415   -0.273012
  H      0.441540    0.862774    2.067877
    8
 TRAJECTORY GEOMETRY     -79.704337
  C      0.025882    0.157523    0.023602
  C     -0.001533   -0.009171    1.555870
  H      0.980402   -0.192524   -0.406692
  H     -0.782159   -0.416509   -0.462589
  H     -1.032358   -0.123167    1.934305
  H      0.565711   -0.899670    1.878436
  H     -0.098913    1.213575   -0.273028
  H      0.440325    0.863341    2.067974
    8
 TRAJECTORY GEOMETRY     -79.704322
  C      0.025883    0.157526    0.023576
  C     -0.001533   -0.009174    1.555895
  H      0.979871   -0.193742   -0.406892
  H     -0.782959   -0.415429   -0.462543
  H     -1.032247   -0.124504    1.934218
  H      0.566813   -0.898916    1.878595
  H     -0.097578    1.213733   -0.273043
  H      0.439109    0.863906    2.068071
    8
 TRAJECTORY GEOMETRY     -79.704306
  C      0.025883    0.157529    0.023551
  C     -0.001534   -0.009177    1.555920
  H      0.979337   -0.194960   -0.407091
  H     -0.783759   -0.414349   -0.462496
  H     -1.032134   -0.125840    1.934132
  H      0.567913   -0.898162    1.878754
  H     -0.096243    1.213889   -0.273059
  H      0.437893    0.864468    2.068167
    8
 TRAJECTORY GEOMETRY     -79.704290
  C      0.025884    0.157532    0.023526
  C     -0.001534   -0.009180    1.555945
  H      0.978802   -0.196176   -0.407291
  H     -0.784556   -0.413268   -0.462450
  H     -1.032019   -0.127176    1.934045
  H      0.569012   -0.897405    1.878914
  H     -0.094908    1.214044   -0.273076
  H      0.436675    0.865030    2.068264
    8
 TRAJECTORY GEOMETRY     -79.704275
  C      0.025884    0.157535    0.023501
  C     -0.001534   -0.009183    1.555971
  H      0.978266   -0.197392   -0.407490
  H     -0.785352   -0.412185   -0.462403
  H     -1.031902   -0.128512    1.933958
  H      0.570110   -0.896648    1.879073
  H     -0.093574    1.214197   -0.273092
  H      0.435457    0.865589    2.068360
    8
 TRAJECTORY GEOMETRY     -79.704259
  C      0.025885    0.157538    0.023476
  C     -0.001534   -0.009186    1.555996
  H      0.977728   -0.198608   -0.407690
  H     -0.786146   -0.411102   -0.462356
  H     -1.031784   -0.129848    1.933871
  H      0.571208   -0.895889    1.879232
  H     -0.092238    1.214348   -0.273109
  H      0.434239    0.866148    2.068456
    8
 TRAJECTORY GEOMETRY     -79.704244
  C      0.025885    0.157541    0.023451
  C     -0.001535   -0.009189    1.556021
  H      0.977188   -0.199822   -0.407890
  H     -0.786940   -0.410018   -0.462309
  H     -1.031664   -0.131184    1.933784
  H      0.572304   -0.895128    1.879392
  H     -0.090903    1.214497   -0.273125
  H      0.433019    0.866704    2.068552
    8
 TRAJECTORY GEOMETRY     -79.704228
  C      0.025886    0.157544    0.023426
  C     -0.001535   -0.009192    1.556046
  H      0.976647   -0.201036   -0.408088
  H     -0.787731   -0.408932   -0.462262
  H     -1.031543   -0.132520    1.933698
  H      0.573399   -0.894367    1.879553
  H     -0.089567    1.214645   -0.273142
  H      0.431798    0.867259    2.068648
    8
 TRAJECTORY GEOMETRY     -79.704212
  C      0.025886    0.157547    0.023401
  C     -0.001535   -0.009195    1.556072
  H      0.976104   -0.202249   -0.408288
  H     -0.788522   -0.407846   -0.462214
  H     -1.031419   -0.133855    1.933611
  H      0.574493   -0.893603    1.879713
  H     -0.088232    1.214791   -0.273159
  H      0.430577    0.867813    2.068744
    8
 TRAJECTORY GEOMETRY     -79.704197
  C      0.025887    0.157550    0.023376
  C     -0.001535   -0.009198    1.556097
  H      0.975559   -0.203461   -0.408487
  H     -0.789310   -0.406758   -0.462167
  H     -1.031293   -0.135190    1.933524
  H      0.575586   -0.892838    1.879873
  H     -0.086896    1.214935   -0.273177
  H      0.429355    0.868364    2.068839
    8
 TRAJECTORY GEOMETRY     -79.704181
  C      0.025887    0.157553    0.023351
  C     -0.001536   -0.009201    1.556122
  H      0.975013   -0.204674   -0.408687
  H     -0.790098   -0.405670   -0.462119
  H     -1.031166   -0.136524    1.933437
  H      0.576678   -0.892072    1.880034
  H     -0.085560    1.215077   -0.273195
  H      0.428132    0.868915    2.068934
    8
 TRAJECTORY GEOMETRY     -79.704165
  C      0.025888    0.157556    0.023326
  C     -0.001536   -0.009204    1.556147
  H      0.974465   -0.205885   -0.408886
  H     -0.790883   -0.404581   -0.462071
  H     -1.031038   -0.137859    1.933350
  H      0.577769   -0.891304    1.880195
  H     -0.084223    1.215218   -0.273213
  H      0.426908    0.869464    2.069029
    8
 TRAJECTORY GEOMETRY     -79.704150
  C      0.025888    0.157559    0.023301
  C     -0.001536   -0.009207    1.556172
  H      0.973915   -0.207095   -0.409085
  H     -0.791668   -0.403490   -0.462023
  H     -1.030907   -0.139193    1.933263
  H      0.578859   -0.890535    1.880356
  H     -0.082887    1.215356   -0.273231
  H      0.425684    0.870012    2.069123
    8
 TRAJECTORY GEOMETRY     -79.704134
  C      0.025888    0.157562    0.023276
  C     -0.001536   -0.009210    1.556197
  H      0.973364   -0.208305   -0.409284
  H     -0.792451   -0.402399   -0.461974
  H     -1.030775   -0.140527    1.933176
  H      0.579948   -0.889764    1.880518
  H     -0.081551    1.215493   -0.273249
  H      0.424459    0.870558    2.069217
    8
 TRAJECTORY GEOMETRY     -79.704118
  C      0.025889    0.157565    0.023251
  C     -0.001537   -0.009213    1.556222
  H      0.972811   -0.209515   -0.409484
  H     -0.793232   -0.401306   -0.461926
  H     -1.030641   -0.141861    1.933090
  H      0.581036   -0.888992    1.880680
  H     -0.080214    1.215628   -0.273268
  H      0.423233    0.871102    2.069311
    8
 TRAJECTORY GEOMETRY     -79.704103
  C      0.025889    0.157568    0.023226
  C     -0.001537   -0.009216    1.556247
  H      0.972256   -0.210723   -0.409683
  H     -0.794012   -0.400213   -0.461877
  H     -1.030504   -0.143195    1.933002
  H      0.582123   -0.888218    1.880842
  H     -0.078877    1.215761   -0.273287
  H      0.422005    0.871645    2.069404
    8
 TRAJECTORY GEOMETRY     -79.704087
  C      0.025890    0.157571    0.023202
  C     -0.001537   -0.009219    1.556272
  H      0.971700   -0.211931   -0.409882
  H     -0.794791   -0.399118   -0.461828
  H     -1.030367   -0.144528    1.932915
  H      0.583209   -0.887443    1.881004
  H     -0.077540    1.215893   -0.273307
  H      0.420778    0.872188    2.069498
    8
 TRAJECTORY GEOMETRY     -79.704071
  C      0.025890    0.157574    0.023177
  C     -0.001537   -0.009222    1.556297
  H      0.971143   -0.213139   -0.410081
  H     -0.795567   -0.398023   -0.461779
  H     -1.030229   -0.145860    1.932827
  H      0.584294   -0.886667    1.881168
  H     -0.076203    1.216023   -0.273327
  H      0.419549    0.872729    2.069591
    8
 TRAJECTORY GEOMETRY     -79.704055
  C      0.025890    0.157577    0.023153
  C     -0.001538   -0.009226    1.556322
  H      0.970587   -0.214349   -0.410281
  H     -0.796344   -0.396928   -0.461728
  H     -1.030092   -0.147193    1.932742
  H      0.585379   -0.885892    1.881332
  H     -0.074866    1.216154   -0.273347
  H      0.418324    0.873276    2.069688
    8
 TRAJECTORY GEOMETRY     -79.704040
  C      0.025891    0.157580    0.023128
  C     -0.001538   -0.009229    1.556346
  H      0.970026   -0.215555   -0.410481
  H     -0.797117   -0.395831   -0.461679
  H     -1.029949   -0.148525    1.932654
  H      0.586462   -0.885113    1.881495
  H     -0.073529    1.216281   -0.273369
  H      0.417093    0.873814    2.069780
    8
 TRAJECTORY GEOMETRY     -79.704024
  C      0.025891    0.157583    0.023103
  C     -0.001538   -0.009232    1.556371
  H      0.969463   -0.216761   -0.410680
  H     -0.797890   -0.394734   -0.461629
  H     -1.029805   -0.149857    1.932567
  H      0.587544   -0.884332    1.881659
  H     -0.072192    1.216405   -0.273390
  H      0.415863    0.874351    2.069872
    8
 TRAJECTORY GEOMETRY     -79.704008
  C      0.025892    0.157586    0.023079
  C     -0.001538   -0.009235    1.556396
  H      0.968902   -0.217968   -0.410879
  H     -0.798662   -0.393636   -0.461579
  H     -1.029662   -0.151188    1.932480
  H      0.588625   -0.883552    1.881824
  H     -0.070853    1.216530   -0.273411
  H      0.414633    0.874889    2.069965
    8
 TRAJECTORY GEOMETRY     -79.703992
  C      0.025892    0.157589    0.023055
  C     -0.001538   -0.009239    1.556421
  H      0.968336   -0.219173   -0.411078
  H     -0.799431   -0.392536   -0.461529
  H     -1.029515   -0.152520    1.932392
  H      0.589704   -0.882771    1.881988
  H     -0.069517    1.216652   -0.273433
  H      0.413401    0.875424    2.070057
    8
 TRAJECTORY GEOMETRY     -79.703977
  C      0.025893    0.157593    0.023031
  C     -0.001538   -0.009242    1.556446
  H      0.967766   -0.220375   -0.411277
  H     -0.800199   -0.391436   -0.461479
  H     -1.029365   -0.153849    1.932304
  H      0.590782   -0.881985    1.882152
  H     -0.068178    1.216771   -0.273454
  H      0.412164    0.875952    2.070144
    8
 TRAJECTORY GEOMETRY     -79.703961
  C      0.025894    0.157597    0.023006
  C     -0.001537   -0.009245    1.556472
  H      0.967189   -0.221577   -0.411474
  H     -0.800965   -0.390334   -0.461430
  H     -1.029209   -0.155178    1.932216
  H      0.591855   -0.881195    1.882314
  H     -0.066840    1.216884   -0.273478
  H      0.410924    0.876471    2.070228
    8
 TRAJECTORY GEOMETRY     -79.703945
  C      0.025894    0.157599    0.022981
  C     -0.001538   -0.009248    1.556497
  H      0.966621   -0.222778   -0.411671
  H     -0.801732   -0.389233   -0.461380
  H     -1.029056   -0.156510    1.932129
  H      0.592932   -0.880406    1.882475
  H     -0.065500    1.216999   -0.273497
  H      0.409691    0.876999    2.070319
    8
 TRAJECTORY GEOMETRY     -79.703929
  C      0.025895    0.157602    0.022956
  C     -0.001538   -0.009250    1.556522
  H      0.966048   -0.223978   -0.411868
  H     -0.802497   -0.388128   -0.461329
  H     -1.028901   -0.157842    1.932043
  H      0.594008   -0.879617    1.882636
  H     -0.064162    1.217114   -0.273516
  H      0.408457    0.877524    2.070409
    8
 TRAJECTORY GEOMETRY     -79.703914
  C      0.025895    0.157605    0.022932
  C     -0.001538   -0.009253    1.556547
  H      0.965476   -0.225177   -0.412065
  H     -0.803259   -0.387022   -0.461278
  H     -1.028743   -0.159174    1.931957
  H      0.595083   -0.878826    1.882797
  H     -0.062822    1.217227   -0.273536
  H      0.407223    0.878048    2.070499
    8
 TRAJECTORY GEOMETRY     -79.703898
  C      0.025896    0.157608    0.022908
  C     -0.001538   -0.009255    1.556571
  H      0.964901   -0.226376   -0.412261
  H     -0.804021   -0.385915   -0.461227
  H     -1.028585   -0.160505    1.931871
  H      0.596157   -0.878034    1.882958
  H     -0.061483    1.217338   -0.273554
  H      0.405987    0.878570    2.070589
    8
 TRAJECTORY GEOMETRY     -79.703882
  C      0.025896    0.157610    0.022884
  C     -0.001539   -0.009258    1.556595
  H      0.964326   -0.227575   -0.412456
  H     -0.804782   -0.384809   -0.461176
  H     -1.028425   -0.161836    1.931785
  H      0.597229   -0.877240    1.883120
  H     -0.060142    1.217447   -0.273575
  H      0.404750    0.879091    2.070679
    8
 TRAJECTORY GEOMETRY     -79.703866
  C      0.025897    0.157613    0.022860
  C     -0.001539   -0.009260    1.556618
  H      0.963748   -0.228772   -0.412653
  H     -0.805541   -0.383700   -0.461124
  H     -1.028262   -0.163168    1.931699
  H      0.598301   -0.876445    1.883282
  H     -0.058803    1.217554   -0.273594
  H      0.403514    0.879609    2.070769
    8
 TRAJECTORY GEOMETRY     -79.703851
  C      0.025897    0.157616    0.022835
  C     -0.001540   -0.009263    1.556643
  H      0.963170   -0.229969   -0.412848
  H     -0.806298   -0.382592   -0.461073
  H     -1.028100   -0.164499    1.931612
  H      0.599372   -0.875649    1.883443
  H     -0.057463    1.217660   -0.273614
  H      0.402277    0.880127    2.070859
    8
 TRAJECTORY GEOMETRY     -79.703835
  C      0.025898    0.157618    0.022812
  C     -0.001540   -0.009265    1.556666
  H      0.962588   -0.231165   -0.413044
  H     -0.807054   -0.381481   -0.461021
  H     -1.027934   -0.165830    1.931526
  H      0.600442   -0.874851    1.883604
  H     -0.056123    1.217764   -0.273633
  H      0.401039    0.880642    2.070948
    8
 TRAJECTORY GEOMETRY     -79.703819
  C      0.025898    0.157621    0.022787
  C     -0.001541   -0.009268    1.556691
  H      0.962006   -0.232360   -0.413240
  H     -0.807809   -0.380369   -0.460969
  H     -1.027767   -0.167161    1.931439
  H      0.601511   -0.874052    1.883765
  H     -0.054783    1.217867   -0.273653
  H      0.399800    0.881157    2.071036
    8
 TRAJECTORY GEOMETRY     -79.703804
  C      0.025899    0.157624    0.022763
  C     -0.001541   -0.009270    1.556716
  H      0.961421   -0.233554   -0.413437
  H     -0.808563   -0.379257   -0.460916
  H     -1.027598   -0.168492    1.931352
  H      0.602578   -0.873253    1.883925
  H     -0.053443    1.217968   -0.273673
  H      0.398561    0.881669    2.071125
    8
 TRAJECTORY GEOMETRY     -79.703788
  C      0.025899    0.157626    0.022739
  C     -0.001541   -0.009273    1.556739
  H      0.960837   -0.234748   -0.413631
  H     -0.809314   -0.378145   -0.460862
  H     -1.027427   -0.169821    1.931266
  H      0.603645   -0.872450    1.884087
  H     -0.052102    1.218066   -0.273695
  H      0.397321    0.882180    2.071213
    8
 TRAJECTORY GEOMETRY     -79.703772
  C      0.025900    0.157629    0.022715
  C     -0.001542   -0.009275    1.556763
  H      0.960250   -0.235941   -0.413826
  H     -0.810065   -0.377030   -0.460809
  H     -1.027255   -0.171152    1.931179
  H      0.604711   -0.871648    1.884248
  H     -0.050762    1.218163   -0.273714
  H      0.396081    0.882689    2.071301
    8
 TRAJECTORY GEOMETRY     -79.703757
  C      0.025900    0.157632    0.022691
  C     -0.001542   -0.009278    1.556787
  H      0.959661   -0.237133   -0.414022
  H     -0.810814   -0.375914   -0.460755
  H     -1.027080   -0.172481    1.931093
  H      0.605776   -0.870843    1.884409
  H     -0.049423    1.218260   -0.273734
  H      0.394840    0.883197    2.071389
    8
 TRAJECTORY GEOMETRY     -79.703741
  C      0.025901    0.157635    0.022667
  C     -0.001543   -0.009280    1.556812
  H      0.959070   -0.238325   -0.414216
  H     -0.811561   -0.374799   -0.460702
  H     -1.026904   -0.173810    1.931006
  H      0.606839   -0.870037    1.884569
  H     -0.048082    1.218353   -0.273754
  H      0.393598    0.883702    2.071476
    8
 TRAJECTORY GEOMETRY     -79.703726
  C      0.025901    0.157637    0.022643
  C     -0.001543   -0.009283    1.556835
  H      0.958479   -0.239517   -0.414409
  H     -0.812307   -0.373684   -0.460648
  H     -1.026728   -0.175139    1.930918
  H      0.607901   -0.869229    1.884732
  H     -0.046740    1.218444   -0.273776
  H      0.392355    0.884207    2.071563
    8
 TRAJECTORY GEOMETRY     -79.703710
  C      0.025902    0.157640    0.022619
  C     -0.001543   -0.009285    1.556858
  H      0.957885   -0.240707   -0.414604
  H     -0.813052   -0.372566   -0.460594
  H     -1.026548   -0.176469    1.930831
  H      0.608962   -0.868421    1.884892
  H     -0.045400    1.218534   -0.273797
  H      0.391112    0.884710    2.071650
    8
 TRAJECTORY GEOMETRY     -79.703694
  C      0.025902    0.157642    0.022596
  C     -0.001544   -0.009288    1.556881
  H      0.957292   -0.241897   -0.414797
  H     -0.813795   -0.371448   -0.460540
  H     -1.026368   -0.177797    1.930744
  H      0.610022   -0.867610    1.885054
  H     -0.044058    1.218622   -0.273818
  H      0.389868    0.885212    2.071736
    8
 TRAJECTORY GEOMETRY     -79.703679
  C      0.025903    0.157645    0.022572
  C     -0.001544   -0.009290    1.556905
  H      0.956695   -0.243085   -0.414992
  H     -0.814537   -0.370328   -0.460486
  H     -1.026186   -0.179126    1.930657
  H      0.611082   -0.866799    1.885215
  H     -0.042717    1.218709   -0.273837
  H      0.388624    0.885712    2.071822
    8
 TRAJECTORY GEOMETRY     -79.703663
  C      0.025903    0.157647    0.022547
  C     -0.001545   -0.009293    1.556930
  H      0.956098   -0.244274   -0.415185
  H     -0.815277   -0.369208   -0.460432
  H     -1.026003   -0.180454    1.930568
  H      0.612140   -0.865987    1.885377
  H     -0.041375    1.218795   -0.273858
  H      0.387379    0.886211    2.071907
    8
 TRAJECTORY GEOMETRY     -79.703648
  C      0.025904    0.157650    0.022524
  C     -0.001545   -0.009295    1.556953
  H      0.955497   -0.245461   -0.415379
  H     -0.816016   -0.368086   -0.460376
  H     -1.025816   -0.181782    1.930481
  H      0.613197   -0.865172    1.885537
  H     -0.040034    1.218878   -0.273879
  H      0.386133    0.886707    2.071993
    8
 TRAJECTORY GEOMETRY     -79.703632
  C      0.025904    0.157653    0.022500
  C     -0.001546   -0.009298    1.556977
  H      0.954897   -0.246648   -0.415572
  H     -0.816754   -0.366964   -0.460322
  H     -1.025630   -0.183110    1.930393
  H      0.614253   -0.864357    1.885698
  H     -0.038692    1.218960   -0.273899
  H      0.384886    0.887202    2.072078
    8
 TRAJECTORY GEOMETRY     -79.703617
  C      0.025905    0.157655    0.022477
  C     -0.001546   -0.009300    1.557000
  H      0.954294   -0.247833   -0.415766
  H     -0.817490   -0.365839   -0.460266
  H     -1.025440   -0.184439    1.930305
  H      0.615308   -0.863540    1.885858
  H     -0.037351    1.219040   -0.273919
  H      0.383639    0.887695    2.072163
    8
 TRAJECTORY GEOMETRY     -79.703601
  C      0.025905    0.157657    0.022453
  C     -0.001547   -0.009303    1.557024
  H      0.953691   -0.249019   -0.415958
  H     -0.818224   -0.364715   -0.460211
  H     -1.025249   -0.185767    1.930218
  H      0.616362   -0.862722    1.886020
  H     -0.036009    1.219118   -0.273939
  H      0.382391    0.888188    2.072249
    8
 TRAJECTORY GEOMETRY     -79.703586
  C      0.025906    0.157660    0.022430
  C     -0.001547   -0.009305    1.557047
  H      0.953084   -0.250203   -0.416151
  H     -0.818958   -0.363589   -0.460154
  H     -1.025055   -0.187094    1.930131
  H      0.617415   -0.861903    1.886180
  H     -0.034667    1.219195   -0.273959
  H      0.381143    0.888677    2.072333
    8
 TRAJECTORY GEOMETRY     -79.703571
  C      0.025906    0.157662    0.022407
  C     -0.001547   -0.009308    1.557070
  H      0.952477   -0.251386   -0.416343
  H     -0.819689   -0.362463   -0.460098
  H     -1.024860   -0.188421    1.930043
  H      0.618467   -0.861081    1.886342
  H     -0.033325    1.219269   -0.273979
  H      0.379894    0.889166    2.072418
    8
 TRAJECTORY GEOMETRY     -79.703555
  C      0.025906    0.157665    0.022383
  C     -0.001548   -0.009310    1.557094
  H      0.951868   -0.252570   -0.416535
  H     -0.820420   -0.361337   -0.460041
  H     -1.024665   -0.189747    1.929954
  H      0.619518   -0.860258    1.886503
  H     -0.031983    1.219342   -0.274001
  H      0.378643    0.889654    2.072500
    8
 TRAJECTORY GEOMETRY     -79.703540
  C      0.025907    0.157668    0.022360
  C     -0.001549   -0.009313    1.557117
  H      0.951258   -0.253752   -0.416728
  H     -0.821149   -0.360209   -0.459985
  H     -1.024468   -0.191073    1.929866
  H      0.620568   -0.859434    1.886663
  H     -0.030641    1.219414   -0.274023
  H      0.377394    0.890141    2.072582
    8
 TRAJECTORY GEOMETRY     -79.703525
  C      0.025907    0.157670    0.022336
  C     -0.001549   -0.009315    1.557141
  H      0.950647   -0.254934   -0.416919
  H     -0.821876   -0.359082   -0.459928
  H     -1.024269   -0.192400    1.929777
  H      0.621616   -0.858611    1.886824
  H     -0.029298    1.219483   -0.274044
  H      0.376142    0.890624    2.072666
    8
 TRAJECTORY GEOMETRY     -79.703509
  C      0.025908    0.157672    0.022313
  C     -0.001549   -0.009318    1.557164
  H      0.950033   -0.256114   -0.417112
  H     -0.822602   -0.357952   -0.459870
  H     -1.024067   -0.193726    1.929688
  H      0.622664   -0.857784    1.886985
  H     -0.027956    1.219550   -0.274065
  H      0.374891    0.891107    2.072748
    8
 TRAJECTORY GEOMETRY     -79.703494
  C      0.025908    0.157675    0.022290
  C     -0.001550   -0.009320    1.557187
  H      0.949419   -0.257293   -0.417303
  H     -0.823327   -0.356821   -0.459813
  H     -1.023865   -0.195052    1.929598
  H      0.623710   -0.856957    1.887145
  H     -0.026612    1.219617   -0.274085
  H      0.373638    0.891587    2.072831
    8
 TRAJECTORY GEOMETRY     -79.703479
  C      0.025908    0.157677    0.022268
  C     -0.001550   -0.009323    1.557209
  H      0.948802   -0.258472   -0.417494
  H     -0.824051   -0.355690   -0.459754
  H     -1.023660   -0.196377    1.929510
  H      0.624756   -0.856127    1.887307
  H     -0.025271    1.219681   -0.274106
  H      0.372385    0.892068    2.072912
    8
 TRAJECTORY GEOMETRY     -79.703464
  C      0.025909    0.157680    0.022246
  C     -0.001551   -0.009325    1.557231
  H      0.948183   -0.259649   -0.417685
  H     -0.824773   -0.354556   -0.459696
  H     -1.023454   -0.197702    1.929422
  H      0.625800   -0.855297    1.887468
  H     -0.023928    1.219743   -0.274127
  H      0.371130    0.892545    2.072994
    8
 TRAJECTORY GEOMETRY     -79.703448
  C      0.025909    0.157682    0.022223
  C     -0.001551   -0.009328    1.557253
  H      0.947564   -0.260827   -0.417876
  H     -0.825492   -0.353424   -0.459637
  H     -1.023245   -0.199027    1.929333
  H      0.626843   -0.854464    1.887629
  H     -0.022585    1.219803   -0.274149
  H      0.369877    0.893022    2.073074
    8
 TRAJECTORY GEOMETRY     -79.703433
  C      0.025910    0.157684    0.022201
  C     -0.001552   -0.009330    1.557276
  H      0.946943   -0.262004   -0.418066
  H     -0.826211   -0.352289   -0.459577
  H     -1.023036   -0.200352    1.929244
  H      0.627885   -0.853631    1.887790
  H     -0.021243    1.219862   -0.274170
  H      0.368621    0.893497    2.073156
    8
 TRAJECTORY GEOMETRY     -79.703418
  C      0.025910    0.157687    0.022178
  C     -0.001552   -0.009332    1.557298
  H      0.946321   -0.263180   -0.418257
  H     -0.826928   -0.351154   -0.459520
  H     -1.022824   -0.201678    1.929154
  H      0.628927   -0.852797    1.887949
  H     -0.019899    1.219920   -0.274191
  H      0.367367    0.893969    2.073237
    8
 TRAJECTORY GEOMETRY     -79.703403
  C      0.025911    0.157689    0.022155
  C     -0.001553   -0.009335    1.557321
  H      0.945697   -0.264356   -0.418447
  H     -0.827644   -0.350019   -0.459460
  H     -1.022611   -0.203002    1.929065
  H      0.629967   -0.851961    1.888110
  H     -0.018557    1.219975   -0.274212
  H      0.366110    0.894441    2.073316
    8
 TRAJECTORY GEOMETRY     -79.703388
  C      0.025911    0.157691    0.022134
  C     -0.001553   -0.009337    1.557342
  H      0.945071   -0.265531   -0.418636
  H     -0.828358   -0.348882   -0.459400
  H     -1.022396   -0.204326    1.928975
  H      0.631005   -0.851125    1.888272
  H     -0.017213    1.220029   -0.274233
  H      0.364853    0.894911    2.073397
    8
 TRAJECTORY GEOMETRY     -79.703373
  C      0.025912    0.157693    0.022111
  C     -0.001553   -0.009340    1.557365
  H      0.944444   -0.266705   -0.418827
  H     -0.829072   -0.347744   -0.459340
  H     -1.022180   -0.205650    1.928887
  H      0.632044   -0.850285    1.888432
  H     -0.015871    1.220081   -0.274254
  H      0.363596    0.895380    2.073475
    8
 TRAJECTORY GEOMETRY     -79.703358
  C      0.025912    0.157696    0.022089
  C     -0.001554   -0.009342    1.557387
  H      0.943816   -0.267877   -0.419015
  H     -0.829783   -0.346605   -0.459280
  H     -1.021962   -0.206973    1.928797
  H      0.633080   -0.849446    1.888592
  H     -0.014527    1.220132   -0.274275
  H      0.362337    0.895846    2.073554
    8
 TRAJECTORY GEOMETRY     -79.703343
  C      0.025913    0.157698    0.022067
  C     -0.001554   -0.009344    1.557409
  H      0.943186   -0.269050   -0.419204
  H     -0.830494   -0.345466   -0.459218
  H     -1.021742   -0.208296    1.928707
  H      0.634117   -0.848604    1.888753
  H     -0.013184    1.220180   -0.274297
  H      0.361078    0.896313    2.073632
    8
 TRAJECTORY GEOMETRY     -79.703328
  C      0.025913    0.157700    0.022045
  C     -0.001555   -0.009346    1.557431
  H      0.942555   -0.270221   -0.419391
  H     -0.831202   -0.344325   -0.459158
  H     -1.021521   -0.209618    1.928617
  H      0.635151   -0.847761    1.888913
  H     -0.011840    1.220227   -0.274318
  H      0.359819    0.896777    2.073710
    8
 TRAJECTORY GEOMETRY     -79.703314
  C      0.025914    0.157703    0.022023
  C     -0.001555   -0.009349    1.557453
  H      0.941922   -0.271391   -0.419580
  H     -0.831909   -0.343183   -0.459097
  H     -1.021297   -0.210940    1.928527
  H      0.636186   -0.846917    1.889072
  H     -0.010497    1.220273   -0.274338
  H      0.358560    0.897239    2.073788
    8
 TRAJECTORY GEOMETRY     -79.703299
  C      0.025914    0.157705    0.022000
  C     -0.001556   -0.009351    1.557475
  H      0.941288   -0.272562   -0.419769
  H     -0.832614   -0.342042   -0.459036
  H     -1.021073   -0.212264    1.928436
  H      0.637218   -0.846072    1.889231
  H     -0.009153    1.220316   -0.274360
  H      0.357300    0.897699    2.073865
    8
 TRAJECTORY GEOMETRY     -79.703284
  C      0.025914    0.157707    0.021978
  C     -0.001556   -0.009353    1.557496
  H      0.940652   -0.273731   -0.419957
  H     -0.833320   -0.340900   -0.458972
  H     -1.020845   -0.213585    1.928348
  H      0.638250   -0.845225    1.889391
  H     -0.007810    1.220357   -0.274381
  H      0.356040    0.898159    2.073942
    8
 TRAJECTORY GEOMETRY     -79.703269
  C      0.025915    0.157709    0.021956
  C     -0.001556   -0.009356    1.557519
  H      0.940015   -0.274900   -0.420145
  H     -0.834022   -0.339757   -0.458911
  H     -1.020617   -0.214907    1.928257
  H      0.639282   -0.844377    1.889551
  H     -0.006466    1.220397   -0.274403
  H      0.354779    0.898617    2.074019
    8
 TRAJECTORY GEOMETRY     -79.703255
  C      0.025916    0.157711    0.021935
  C     -0.001556   -0.009358    1.557540
  H      0.939374   -0.276068   -0.420333
  H     -0.834724   -0.338612   -0.458848
  H     -1.020386   -0.216228    1.928167
  H      0.640311   -0.843528    1.889711
  H     -0.005122    1.220436   -0.274423
  H      0.353516    0.899072    2.074095
    8
 TRAJECTORY GEOMETRY     -79.703240
  C      0.025916    0.157714    0.021913
  C     -0.001557   -0.009360    1.557562
  H      0.938734   -0.277234   -0.420521
  H     -0.835424   -0.337465   -0.458785
  H     -1.020156   -0.217548    1.928075
  H      0.641339   -0.842677    1.889871
  H     -0.003778    1.220473   -0.274444
  H      0.352253    0.899527    2.074171
    8
 TRAJECTORY GEOMETRY     -79.703226
  C      0.025917    0.157716    0.021893
  C     -0.001557   -0.009362    1.557582
  H      0.938091   -0.278401   -0.420708
  H     -0.836123   -0.336319   -0.458720
  H     -1.019922   -0.218868    1.927985
  H      0.642367   -0.841825    1.890031
  H     -0.002435    1.220508   -0.274465
  H      0.350990    0.899981    2.074245
    8
 TRAJECTORY GEOMETRY     -79.703211
  C      0.025917    0.157718    0.021870
  C     -0.001557   -0.009365    1.557605
  H      0.937448   -0.279566   -0.420895
  H     -0.836820   -0.335172   -0.458657
  H     -1.019686   -0.220189    1.927894
  H      0.643394   -0.840971    1.890190
  H     -0.001091    1.220541   -0.274487
  H      0.349727    0.900432    2.074320
    8
 TRAJECTORY GEOMETRY     -79.703197
  C      0.025918    0.157720    0.021849
  C     -0.001557   -0.009367    1.557626
  H      0.936803   -0.280730   -0.421082
  H     -0.837516   -0.334023   -0.458594
  H     -1.019449   -0.221510    1.927802
  H      0.644420   -0.840117    1.890349
  H      0.000252    1.220574   -0.274507
  H      0.348462    0.900881    2.074395
    8
 TRAJECTORY GEOMETRY     -79.703182
  C      0.025918    0.157723    0.021828
  C     -0.001558   -0.009369    1.557648
  H      0.936157   -0.281895   -0.421267
  H     -0.838210   -0.332875   -0.458530
  H     -1.019212   -0.222829    1.927710
  H      0.645444   -0.839261    1.890510
  H      0.001596    1.220603   -0.274529
  H      0.347197    0.901330    2.074469
    8
 TRAJECTORY GEOMETRY     -79.703168
  C      0.025918    0.157725    0.021807
  C     -0.001558   -0.009371    1.557668
  H      0.935507   -0.283058   -0.421454
  H     -0.838903   -0.331725   -0.458465
  H     -1.018971   -0.224148    1.927620
  H      0.646467   -0.838402    1.890670
  H      0.002940    1.220631   -0.274550
  H      0.345931    0.901777    2.074542
    8
 TRAJECTORY GEOMETRY     -79.703154
  C      0.025919    0.157727    0.021786
  C     -0.001559   -0.009373    1.557689
  H      0.934857   -0.284221   -0.421639
  H     -0.839595   -0.330575   -0.458400
  H     -1.018730   -0.225467    1.927529
  H      0.647489   -0.837543    1.890830
  H      0.004283    1.220658   -0.274570
  H      0.344665    0.902224    2.074615
    8
 TRAJECTORY GEOMETRY     -79.703139
  C      0.025919    0.157729    0.021765
  C     -0.001559   -0.009376    1.557710
  H      0.934206   -0.285381   -0.421824
  H     -0.840284   -0.329423   -0.458335
  H     -1.018486   -0.226785    1.927437
  H      0.648510   -0.836683    1.890989
  H      0.005627    1.220682   -0.274592
  H      0.343399    0.902667    2.074688
    8
 TRAJECTORY GEOMETRY     -79.703125
  C      0.025920    0.157731    0.021744
  C     -0.001560   -0.009378    1.557731
  H      0.933554   -0.286541   -0.422010
  H     -0.840973   -0.328270   -0.458268
  H     -1.018241   -0.228104    1.927345
  H      0.649530   -0.835822    1.891147
  H      0.006971    1.220706   -0.274612
  H      0.342131    0.903109    2.074761
    8
 TRAJECTORY GEOMETRY     -79.703111
  C      0.025920    0.157734    0.021724
  C     -0.001560   -0.009380    1.557751
  H      0.932900   -0.287700   -0.422194
  H     -0.841659   -0.327115   -0.458203
  H     -1.017995   -0.229423    1.927251
  H      0.650547   -0.834960    1.891307
  H      0.008316    1.220727   -0.274632
  H      0.340862    0.903548    2.074833
    8
 TRAJECTORY GEOMETRY     -79.703097
  C      0.025921    0.157736    0.021704
  C     -0.001560   -0.009382    1.557771
  H      0.932244   -0.288859   -0.422379
  H     -0.842345   -0.325962   -0.458137
  H     -1.017746   -0.230740    1.927159
  H      0.651565   -0.834095    1.891466
  H      0.009660    1.220746   -0.274654
  H      0.339593    0.903988    2.074905
    8
 TRAJECTORY GEOMETRY     -79.703083
  C      0.025921    0.157738    0.021683
  C     -0.001561   -0.009384    1.557792
  H      0.931588   -0.290017   -0.422561
  H     -0.843029   -0.324807   -0.458070
  H     -1.017497   -0.232057    1.927066
  H      0.652581   -0.833230    1.891625
  H      0.011005    1.220764   -0.274675
  H      0.338324    0.904426    2.074975
    8
 TRAJECTORY GEOMETRY     -79.703069
  C      0.025922    0.157740    0.021663
  C     -0.001561   -0.009386    1.557813
  H      0.930930   -0.291175   -0.422745
  H     -0.843712   -0.323651   -0.458002
  H     -1.017245   -0.233374    1.926974
  H      0.653597   -0.832363    1.891784
  H      0.012349    1.220780   -0.274696
  H      0.337055    0.904862    2.075046
    8
 TRAJECTORY GEOMETRY     -79.703055
  C      0.025922    0.157742    0.021643
  C     -0.001562   -0.009389    1.557832
  H      0.930271   -0.292331   -0.422928
  H     -0.844393   -0.322494   -0.457935
  H     -1.016992   -0.234691    1.926882
  H      0.654611   -0.831495    1.891943
  H      0.013694    1.220794   -0.274716
  H      0.335784    0.905296    2.075117
    8
 TRAJECTORY GEOMETRY     -79.703041
  C      0.025923    0.157744    0.021623
  C     -0.001562   -0.009391    1.557853
  H      0.929609   -0.293488   -0.423111
  H     -0.845073   -0.321337   -0.457867
  H     -1.016737   -0.236008    1.926790
  H      0.655625   -0.830626    1.892101
  H      0.015038    1.220807   -0.274737
  H      0.334514    0.905728    2.075187
    8
 TRAJECTORY GEOMETRY     -79.703027
  C      0.025923    0.157746    0.021602
  C     -0.001563   -0.009393    1.557873
  H      0.928947   -0.294643   -0.423294
  H     -0.845751   -0.320179   -0.457799
  H     -1.016480   -0.237325    1.926697
  H      0.656636   -0.829757    1.892260
  H      0.016383    1.220817   -0.274757
  H      0.333243    0.906159    2.075258
    8
 TRAJECTORY GEOMETRY     -79.703013
  C      0.025924    0.157748    0.021582
  C     -0.001563   -0.009395    1.557894
  H      0.928282   -0.295798   -0.423477
  H     -0.846428   -0.319020   -0.457730
  H     -1.016221   -0.238641    1.926605
  H      0.657648   -0.828884    1.892417
  H      0.017727    1.220827   -0.274778
  H      0.331972    0.906589    2.075326
    8
 TRAJECTORY GEOMETRY     -79.703000
  C      0.025924    0.157750    0.021562
  C     -0.001563   -0.009397    1.557913
  H      0.927616   -0.296952   -0.423659
  H     -0.847103   -0.317861   -0.457661
  H     -1.015960   -0.239956    1.926511
  H      0.658658   -0.828010    1.892577
  H      0.019072    1.220834   -0.274798
  H      0.330700    0.907017    2.075394
    8
 TRAJECTORY GEOMETRY     -79.702986
  C      0.025924    0.157752    0.021543
  C     -0.001564   -0.009399    1.557932
  H      0.926948   -0.298105   -0.423840
  H     -0.847778   -0.316700   -0.457591
  H     -1.015699   -0.241271    1.926418
  H      0.659666   -0.827135    1.892736
  H      0.020416    1.220839   -0.274819
  H      0.329426    0.907443    2.075462
    8
 TRAJECTORY GEOMETRY     -79.702972
  C      0.025925    0.157754    0.021524
  C     -0.001564   -0.009401    1.557952
  H      0.926279   -0.299257   -0.424021
  H     -0.848450   -0.315539   -0.457521
  H     -1.015435   -0.242585    1.926325
  H      0.660674   -0.826259    1.892894
  H      0.021760    1.220844   -0.274840
  H      0.328152    0.907869    2.075530
    8
 TRAJECTORY GEOMETRY     -79.702959
  C      0.025925    0.157756    0.021504
  C     -0.001565   -0.009403    1.557970
  H      0.925609   -0.300409   -0.424202
  H     -0.849121   -0.314377   -0.457451
  H     -1.015170   -0.243900    1.926231
  H      0.661681   -0.825382    1.893052
  H      0.023105    1.220845   -0.274861
  H      0.326878    0.908293    2.075597
    8
 TRAJECTORY GEOMETRY     -79.702945
  C      0.025925    0.157758    0.021485
  C     -0.001565   -0.009405    1.557990
  H      0.924936   -0.301560   -0.424385
  H     -0.849791   -0.313214   -0.457381
  H     -1.014903   -0.245214    1.926136
  H      0.662688   -0.824503    1.893207
  H      0.024448    1.220846   -0.274882
  H      0.325605    0.908715    2.075662
    8
 TRAJECTORY GEOMETRY     -79.702932
  C      0.025926    0.157760    0.021466
  C     -0.001565   -0.009408    1.558008
  H      0.924262   -0.302709   -0.424565
  H     -0.850459   -0.312051   -0.457310
  H     -1.014634   -0.246527    1.926042
  H      0.663693   -0.823622    1.893365
  H      0.025793    1.220845   -0.274902
  H      0.324329    0.909136    2.075728
    8
 TRAJECTORY GEOMETRY     -79.702919
  C      0.025926    0.157762    0.021446
  C     -0.001566   -0.009410    1.558028
  H      0.923588   -0.303857   -0.424745
  H     -0.851126   -0.310886   -0.457239
  H     -1.014365   -0.247841    1.925947
  H      0.664696   -0.822741    1.893523
  H      0.027138    1.220842   -0.274922
  H      0.323053    0.909554    2.075794
    8
 TRAJECTORY GEOMETRY     -79.702906
  C      0.025927    0.157764    0.021427
  C     -0.001566   -0.009412    1.558047
  H      0.922912   -0.305005   -0.424926
  H     -0.851791   -0.309721   -0.457168
  H     -1.014093   -0.249154    1.925853
  H      0.665698   -0.821859    1.893679
  H      0.028482    1.220838   -0.274942
  H      0.321777    0.909971    2.075860
    8
 TRAJECTORY GEOMETRY     -79.702892
  C      0.025927    0.157766    0.021408
  C     -0.001567   -0.009414    1.558066
  H      0.922234   -0.306152   -0.425106
  H     -0.852455   -0.308554   -0.457097
  H     -1.013820   -0.250468    1.925756
  H      0.666699   -0.820976    1.893835
  H      0.029826    1.220833   -0.274962
  H      0.320500    0.910387    2.075925
    8
 TRAJECTORY GEOMETRY     -79.702879
  C      0.025928    0.157768    0.021390
  C     -0.001567   -0.009416    1.558084
  H      0.921554   -0.307298   -0.425285
  H     -0.853118   -0.307386   -0.457023
  H     -1.013545   -0.251781    1.925662
  H      0.667699   -0.820092    1.893991
  H      0.031170    1.220825   -0.274981
  H      0.319223    0.910800    2.075991
    8
 TRAJECTORY GEOMETRY     -79.702866
  C      0.025928    0.157770    0.021371
  C     -0.001568   -0.009418    1.558102
  H      0.920873   -0.308443   -0.425464
  H     -0.853779   -0.306218   -0.456950
  H     -1.013268   -0.253093    1.925566
  H      0.668697   -0.819206    1.894148
  H      0.032514    1.220816   -0.275001
  H      0.317944    0.911212    2.076055
    8
 TRAJECTORY GEOMETRY     -79.702853
  C      0.025928    0.157772    0.021353
  C     -0.001568   -0.009420    1.558121
  H      0.920192   -0.309588   -0.425643
  H     -0.854438   -0.305049   -0.456878
  H     -1.012989   -0.254405    1.925471
  H      0.669696   -0.818318    1.894304
  H      0.033859    1.220805   -0.275019
  H      0.316667    0.911623    2.076120
    8
 TRAJECTORY GEOMETRY     -79.702840
  C      0.025929    0.157774    0.021334
  C     -0.001568   -0.009422    1.558139
  H      0.919508   -0.310730   -0.425822
  H     -0.855097   -0.303879   -0.456804
  H     -1.012709   -0.255716    1.925375
  H      0.670692   -0.817430    1.894460
  H      0.035203    1.220792   -0.275039
  H      0.315388    0.912032    2.076184
    8
 TRAJECTORY GEOMETRY     -79.702827
  C      0.025929    0.157776    0.021316
  C     -0.001569   -0.009424    1.558158
  H      0.918824   -0.311873   -0.425999
  H     -0.855753   -0.302708   -0.456731
  H     -1.012428   -0.257028    1.925278
  H      0.671687   -0.816540    1.894617
  H      0.036547    1.220778   -0.275057
  H      0.314108    0.912439    2.076248
    8
 TRAJECTORY GEOMETRY     -79.702815
  C      0.025930    0.157778    0.021298
  C     -0.001569   -0.009426    1.558175
  H      0.918137   -0.313015   -0.426177
  H     -0.856408   -0.301536   -0.456656
  H     -1.012144   -0.258339    1.925183
  H      0.672682   -0.815648    1.894774
  H      0.037891    1.220762   -0.275076
  H      0.312828    0.912845    2.076311
    8
 TRAJECTORY GEOMETRY     -79.702802
  C      0.025930    0.157780    0.021280
  C     -0.001570   -0.009428    1.558193
  H      0.917449   -0.314155   -0.426355
  H     -0.857062   -0.300363   -0.456582
  H     -1.011860   -0.259649    1.925086
  H      0.673674   -0.814756    1.894930
  H      0.039236    1.220745   -0.275094
  H      0.311547    0.913250    2.076373
    8
 TRAJECTORY GEOMETRY     -79.702789
  C      0.025930    0.157782    0.021262
  C     -0.001570   -0.009430    1.558211
  H      0.916759   -0.315296   -0.426533
  H     -0.857714   -0.299189   -0.456506
  H     -1.011572   -0.260958    1.924990
  H      0.674667   -0.813862    1.895085
  H      0.040579    1.220725   -0.275113
  H      0.310267    0.913652    2.076435
    8
 TRAJECTORY GEOMETRY     -79.702777
  C      0.025931    0.157784    0.021245
  C     -0.001570   -0.009432    1.558229
  H      0.916068   -0.316435   -0.426710
  H     -0.858365   -0.298015   -0.456430
  H     -1.011284   -0.262268    1.924893
  H      0.675658   -0.812968    1.895240
  H      0.041923    1.220704   -0.275131
  H      0.308985    0.914054    2.076497
    8
 TRAJECTORY GEOMETRY     -79.702764
  C      0.025931    0.157786    0.021227
  C     -0.001571   -0.009434    1.558246
  H      0.915376   -0.317574   -0.426885
  H     -0.859015   -0.296840   -0.456355
  H     -1.010994   -0.263577    1.924797
  H      0.676647   -0.812072    1.895396
  H      0.043268    1.220681   -0.275150
  H      0.307702    0.914453    2.076558
    8
 TRAJECTORY GEOMETRY     -79.702752
  C      0.025931    0.157788    0.021210
  C     -0.001571   -0.009436    1.558263
  H      0.914681   -0.318713   -0.427062
  H     -0.859663   -0.295665   -0.456278
  H     -1.010702   -0.264886    1.924701
  H      0.677636   -0.811174    1.895552
  H      0.044612    1.220655   -0.275169
  H      0.306420    0.914851    2.076618
    8
 TRAJECTORY GEOMETRY     -79.702739
  C      0.025932    0.157789    0.021193
  C     -0.001571   -0.009438    1.558280
  H      0.913986   -0.319850   -0.427239
  H     -0.860310   -0.294488   -0.456203
  H     -1.010408   -0.266196    1.924603
  H      0.678624   -0.810276    1.895705
  H      0.045956    1.220629   -0.275188
  H      0.305137    0.915248    2.076678
    8
 TRAJECTORY GEOMETRY     -79.702727
  C      0.025932    0.157791    0.021175
  C     -0.001572   -0.009440    1.558297
  H      0.913290   -0.320986   -0.427413
  H     -0.860954   -0.293310   -0.456127
  H     -1.010113   -0.267504    1.924505
  H      0.679610   -0.809376    1.895861
  H      0.047301    1.220601   -0.275205
  H      0.303852    0.915643    2.076738
    8
 TRAJECTORY GEOMETRY     -79.702715
  C      0.025933    0.157792    0.021158
  C     -0.001572   -0.009442    1.558314
  H      0.912591   -0.322122   -0.427589
  H     -0.861598   -0.292133   -0.456049
  H     -1.009816   -0.268813    1.924408
  H      0.680596   -0.808475    1.896016
  H      0.048645    1.220571   -0.275224
  H      0.302569    0.916036    2.076797
    8
 TRAJECTORY GEOMETRY     -79.702703
  C      0.025933    0.157794    0.021141
  C     -0.001573   -0.009444    1.558332
  H      0.911893   -0.323256   -0.427763
  H     -0.862239   -0.290953   -0.455972
  H     -1.009519   -0.270120    1.924309
  H      0.681579   -0.807573    1.896169
  H      0.049988    1.220540   -0.275242
  H      0.301284    0.916428    2.076856
    8
 TRAJECTORY GEOMETRY     -79.702691
  C      0.025934    0.157796    0.021124
  C     -0.001573   -0.009446    1.558348
  H      0.911191   -0.324389   -0.427938
  H     -0.862880   -0.289773   -0.455894
  H     -1.009218   -0.271427    1.924212
  H      0.682563   -0.806669    1.896324
  H      0.051331    1.220507   -0.275260
  H      0.299999    0.916818    2.076914
    8
 TRAJECTORY GEOMETRY     -79.702679
  C      0.025934    0.157797    0.021108
  C     -0.001573   -0.009448    1.558365
  H      0.910489   -0.325523   -0.428112
  H     -0.863520   -0.288594   -0.455815
  H     -1.008917   -0.272735    1.924113
  H      0.683545   -0.805764    1.896478
  H      0.052676    1.220472   -0.275278
  H      0.298713    0.917207    2.076972
    8
 TRAJECTORY GEOMETRY     -79.702667
  C      0.025934    0.157799    0.021091
  C     -0.001574   -0.009450    1.558381
  H      0.909786   -0.326654   -0.428285
  H     -0.864157   -0.287412   -0.455736
  H     -1.008614   -0.274041    1.924014
  H      0.684525   -0.804859    1.896633
  H      0.054020    1.220435   -0.275295
  H      0.297426    0.917594    2.077030
    8
 TRAJECTORY GEOMETRY     -79.702655
  C      0.025935    0.157801    0.021076
  C     -0.001574   -0.009452    1.558397
  H      0.909079   -0.327785   -0.428459
  H     -0.864793   -0.286231   -0.455656
  H     -1.008309   -0.275347    1.923915
  H      0.685505   -0.803951    1.896787
  H      0.055364    1.220397   -0.275313
  H      0.296139    0.917979    2.077087
    8
 TRAJECTORY GEOMETRY     -79.702643
  C      0.025935    0.157802    0.021059
  C     -0.001574   -0.009454    1.558413
  H      0.908373   -0.328916   -0.428632
  H     -0.865428   -0.285049   -0.455576
  H     -1.008002   -0.276653    1.923816
  H      0.686484   -0.803043    1.896940
  H      0.056708    1.220356   -0.275331
  H      0.294853    0.918363    2.077144
    8
 TRAJECTORY GEOMETRY     -79.702632
  C      0.025935    0.157804    0.021043
  C     -0.001575   -0.009456    1.558429
  H      0.907665   -0.330045   -0.428804
  H     -0.866060   -0.283865   -0.455498
  H     -1.007694   -0.277959    1.923716
  H      0.687461   -0.802133    1.897093
  H      0.058053    1.220314   -0.275349
  H      0.293564    0.918745    2.077200
    8
 TRAJECTORY GEOMETRY     -79.702620
  C      0.025935    0.157805    0.021026
  C     -0.001575   -0.009458    1.558445
  H      0.906955   -0.331174   -0.428977
  H     -0.866693   -0.282682   -0.455417
  H     -1.007384   -0.279265    1.923617
  H      0.688438   -0.801222    1.897245
  H      0.059396    1.220270   -0.275367
  H      0.292277    0.919126    2.077255
    8
 TRAJECTORY GEOMETRY     -79.702609
  C      0.025936    0.157807    0.021010
  C     -0.001575   -0.009460    1.558461
  H      0.906244   -0.332301   -0.429149
  H     -0.867323   -0.281496   -0.455336
  H     -1.007072   -0.280569    1.923517
  H      0.689413   -0.800310    1.897398
  H      0.060740    1.220225   -0.275384
  H      0.290988    0.919505    2.077311
    8
 TRAJECTORY GEOMETRY     -79.702597
  C      0.025936    0.157808    0.020995
  C     -0.001576   -0.009462    1.558476
  H      0.905532   -0.333429   -0.429319
  H     -0.867951   -0.280312   -0.455256
  H     -1.006760   -0.281874    1.923416
  H      0.690386   -0.799397    1.897552
  H      0.062085    1.220177   -0.275402
  H      0.289698    0.919882    2.077366
    8
 TRAJECTORY GEOMETRY     -79.702586
  C      0.025936    0.157810    0.020980
  C     -0.001576   -0.009463    1.558492
  H      0.904818   -0.334554   -0.429491
  H     -0.868579   -0.279125   -0.455173
  H     -1.006444   -0.283177    1.923317
  H      0.691359   -0.798482    1.897705
  H      0.063428    1.220129   -0.275419
  H      0.288408    0.920258    2.077419
    8
 TRAJECTORY GEOMETRY     -79.702575
  C      0.025937    0.157811    0.020964
  C     -0.001576   -0.009465    1.558507
  H      0.904103   -0.335680   -0.429662
  H     -0.869205   -0.277939   -0.455091
  H     -1.006128   -0.284480    1.923217
  H      0.692332   -0.797565    1.897858
  H      0.064771    1.220079   -0.275437
  H      0.287119    0.920634    2.077473
    8
 TRAJECTORY GEOMETRY     -79.702564
  C      0.025937    0.157813    0.020948
  C     -0.001577   -0.009467    1.558523
  H      0.903387   -0.336804   -0.429832
  H     -0.869828   -0.276751   -0.455009
  H     -1.005811   -0.285783    1.923116
  H      0.693302   -0.796648    1.898009
  H      0.066114    1.220027   -0.275453
  H      0.285828    0.921007    2.077526
    8
 TRAJECTORY GEOMETRY     -79.702553
  C      0.025937    0.157814    0.020932
  C     -0.001577   -0.009469    1.558539
  H      0.902668   -0.337929   -0.430003
  H     -0.870452   -0.275564   -0.454926
  H     -1.005491   -0.287087    1.923015
  H      0.694273   -0.795729    1.898160
  H      0.067457    1.219974   -0.275470
  H      0.284538    0.921378    2.077578
    8
 TRAJECTORY GEOMETRY     -79.702542
  C      0.025938    0.157816    0.020917
  C     -0.001577   -0.009470    1.558554
  H      0.901948   -0.339051   -0.430173
  H     -0.871073   -0.274374   -0.454843
  H     -1.005169   -0.288389    1.922914
  H      0.695242   -0.794809    1.898312
  H      0.068800    1.219918   -0.275487
  H      0.283246    0.921748    2.077630
    8
 TRAJECTORY GEOMETRY     -79.702531
  C      0.025938    0.157817    0.020902
  C     -0.001577   -0.009472    1.558569
  H      0.901227   -0.340174   -0.430341
  H     -0.871693   -0.273185   -0.454760
  H     -1.004846   -0.289691    1.922813
  H      0.696209   -0.793888    1.898464
  H      0.070144    1.219861   -0.275504
  H      0.281954    0.922116    2.077683
    8
 TRAJECTORY GEOMETRY     -79.702520
  C      0.025938    0.157818    0.020887
  C     -0.001578   -0.009474    1.558584
  H      0.900506   -0.341295   -0.430509
  H     -0.872311   -0.271994   -0.454677
  H     -1.004523   -0.290991    1.922711
  H      0.697175   -0.792965    1.898616
  H      0.071488    1.219802   -0.275521
  H      0.280662    0.922484    2.077734
    8
 TRAJECTORY GEOMETRY     -79.702509
  C      0.025938    0.157820    0.020873
  C     -0.001578   -0.009475    1.558599
  H      0.899782   -0.342415   -0.430678
  H     -0.872929   -0.270802   -0.454592
  H     -1.004196   -0.292291    1.922610
  H      0.698140   -0.792041    1.898767
  H      0.072831    1.219741   -0.275537
  H      0.279369    0.922850    2.077784
    8
 TRAJECTORY GEOMETRY     -79.702499
  C      0.025938    0.157821    0.020858
  C     -0.001578   -0.009477    1.558613
  H      0.899055   -0.343535   -0.430846
  H     -0.873544   -0.269611   -0.454505
  H     -1.003868   -0.293591    1.922508
  H      0.699104   -0.791115    1.898920
  H      0.074173    1.219679   -0.275554
  H      0.278076    0.923214    2.077833
    8
 TRAJECTORY GEOMETRY     -79.702488
  C      0.025938    0.157822    0.020845
  C     -0.001579   -0.009478    1.558627
  H      0.898329   -0.344655   -0.431013
  H     -0.874159   -0.268419   -0.454420
  H     -1.003539   -0.294891    1.922407
  H      0.700066   -0.790189    1.899071
  H      0.075516    1.219614   -0.275569
  H      0.276781    0.923576    2.077883
    8
 TRAJECTORY GEOMETRY     -79.702478
  C      0.025938    0.157823    0.020831
  C     -0.001579   -0.009480    1.558641
  H      0.897600   -0.345773   -0.431181
  H     -0.874772   -0.267226   -0.454333
  H     -1.003208   -0.296190    1.922305
  H      0.701028   -0.789261    1.899223
  H      0.076859    1.219549   -0.275586
  H      0.275488    0.923938    2.077933
    8
 TRAJECTORY GEOMETRY     -79.702468
  C      0.025939    0.157825    0.020817
  C     -0.001579   -0.009482    1.558655
  H      0.896871   -0.346889   -0.431348
  H     -0.875382   -0.266031   -0.454247
  H     -1.002874   -0.297489    1.922201
  H      0.701989   -0.788332    1.899374
  H      0.078203    1.219482   -0.275601
  H      0.274193    0.924296    2.077981
    8
 TRAJECTORY GEOMETRY     -79.702457
  C      0.025939    0.157826    0.020803
  C     -0.001579   -0.009483    1.558668
  H      0.896139   -0.348005   -0.431515
  H     -0.875992   -0.264836   -0.454160
  H     -1.002539   -0.298788    1.922099
  H      0.702948   -0.787402    1.899525
  H      0.079545    1.219412   -0.275617
  H      0.272898    0.924653    2.078029
    8
 TRAJECTORY GEOMETRY     -79.702447
  C      0.025939    0.157827    0.020789
  C     -0.001580   -0.009485    1.558683
  H      0.895406   -0.349121   -0.431681
  H     -0.876601   -0.263641   -0.454073
  H     -1.002204   -0.300086    1.921996
  H      0.703906   -0.786470    1.899675
  H      0.080888    1.219342   -0.275633
  H      0.271602    0.925010    2.078077
    8
 TRAJECTORY GEOMETRY     -79.702437
  C      0.025939    0.157829    0.020775
  C     -0.001580   -0.009486    1.558697
  H      0.894672   -0.350235   -0.431848
  H     -0.877208   -0.262444   -0.453986
  H     -1.001866   -0.301384    1.921893
  H      0.704863   -0.785537    1.899824
  H      0.082230    1.219270   -0.275648
  H      0.270307    0.925364    2.078124
    8
 TRAJECTORY GEOMETRY     -79.702427
  C      0.025939    0.157830    0.020761
  C     -0.001581   -0.009488    1.558711
  H      0.893936   -0.351350   -0.432012
  H     -0.877814   -0.261248   -0.453898
  H     -1.001528   -0.302681    1.921790
  H      0.705819   -0.784604    1.899975
  H      0.083572    1.219196   -0.275663
  H      0.269010    0.925718    2.078170
    8
 TRAJECTORY GEOMETRY     -79.702417
  C      0.025939    0.157831    0.020747
  C     -0.001581   -0.009489    1.558724
  H      0.893199   -0.352463   -0.432178
  H     -0.878418   -0.260050   -0.453809
  H     -1.001187   -0.303978    1.921687
  H      0.706774   -0.783669    1.900124
  H      0.084914    1.219120   -0.275679
  H      0.267714    0.926069    2.078217
    8
 TRAJECTORY GEOMETRY     -79.702408
  C      0.025939    0.157833    0.020734
  C     -0.001581   -0.009491    1.558738
  H      0.892461   -0.353575   -0.432343
  H     -0.879021   -0.258851   -0.453720
  H     -1.000844   -0.305274    1.921583
  H      0.707728   -0.782732    1.900273
  H      0.086257    1.219043   -0.275694
  H      0.266416    0.926419    2.078262
    8
 TRAJECTORY GEOMETRY     -79.702398
  C      0.025939    0.157834    0.020721
  C     -0.001582   -0.009492    1.558750
  H      0.891721   -0.354685   -0.432508
  H     -0.879622   -0.257651   -0.453631
  H     -1.000501   -0.306571    1.921478
  H      0.708680   -0.781796    1.900422
  H      0.087599    1.218964   -0.275708
  H      0.265118    0.926767    2.078307
    8
 TRAJECTORY GEOMETRY     -79.702388
  C      0.025939    0.157835    0.020707
  C     -0.001582   -0.009494    1.558763
  H      0.890979   -0.355795   -0.432672
  H     -0.880222   -0.256451   -0.453541
  H     -1.000155   -0.307866    1.921374
  H      0.709631   -0.780857    1.900571
  H      0.088940    1.218883   -0.275724
  H      0.263821    0.927114    2.078352
    8
 TRAJECTORY GEOMETRY     -79.702379
  C      0.025940    0.157836    0.020694
  C     -0.001582   -0.009495    1.558776
  H      0.890237   -0.356905   -0.432836
  H     -0.880820   -0.255250   -0.453451
  H     -0.999807   -0.309161    1.921270
  H      0.710581   -0.779917    1.900720
  H      0.090283    1.218800   -0.275739
  H      0.262522    0.927459    2.078396
    8
 TRAJECTORY GEOMETRY     -79.702370
  C      0.025940    0.157837    0.020682
  C     -0.001582   -0.009497    1.558789
  H      0.889494   -0.358013   -0.432998
  H     -0.881417   -0.254049   -0.453361
  H     -0.999458   -0.310455    1.921165
  H      0.711530   -0.778976    1.900869
  H      0.091625    1.218716   -0.275754
  H      0.261223    0.927803    2.078440
    8
 TRAJECTORY GEOMETRY     -79.702360
  C      0.025940    0.157838    0.020669
  C     -0.001583   -0.009498    1.558801
  H      0.888749   -0.359121   -0.433160
  H     -0.882011   -0.252847   -0.453270
  H     -0.999108   -0.311749    1.921059
  H      0.712478   -0.778033    1.901018
  H      0.092968    1.218630   -0.275768
  H      0.259922    0.928146    2.078483
    8
 TRAJECTORY GEOMETRY     -79.702351
  C      0.025940    0.157839    0.020657
  C     -0.001583   -0.009499    1.558814
  H      0.888002   -0.360227   -0.433323
  H     -0.882605   -0.251644   -0.453178
  H     -0.998756   -0.313043    1.920954
  H      0.713425   -0.777090    1.901166
  H      0.094309    1.218542   -0.275783
  H      0.258622    0.928486    2.078526
    8
 TRAJECTORY GEOMETRY     -79.702342
  C      0.025940    0.157840    0.020644
  C     -0.001583   -0.009501    1.558826
  H      0.887255   -0.361333   -0.433485
  H     -0.883197   -0.250441   -0.453086
  H     -0.998402   -0.314336    1.920849
  H      0.714371   -0.776145    1.901314
  H      0.095650    1.218453   -0.275797
  H      0.257322    0.928825    2.078568
    8
 TRAJECTORY GEOMETRY     -79.702333
  C      0.025940    0.157841    0.020632
  C     -0.001584   -0.009502    1.558838
  H      0.886505   -0.362438   -0.433646
  H     -0.883788   -0.249237   -0.452994
  H     -0.998047   -0.315629    1.920743
  H      0.715315   -0.775199    1.901461
  H      0.096992    1.218362   -0.275811
  H      0.256021    0.929163    2.078610
    8
 TRAJECTORY GEOMETRY     -79.702324
  C      0.025940    0.157842    0.020620
  C     -0.001584   -0.009503    1.558851
  H      0.885755   -0.363543   -0.433807
  H     -0.884378   -0.248032   -0.452902
  H     -0.997690   -0.316922    1.920637
  H      0.716258   -0.774253    1.901608
  H      0.098332    1.218269   -0.275825
  H      0.254720    0.929498    2.078651
    8
 TRAJECTORY GEOMETRY     -79.702316
  C      0.025940    0.157843    0.020608
  C     -0.001584   -0.009504    1.558863
  H      0.885002   -0.364646   -0.433968
  H     -0.884965   -0.246827   -0.452808
  H     -0.997331   -0.318214    1.920531
  H      0.717201   -0.773303    1.901755
  H      0.099673    1.218174   -0.275839
  H      0.253418    0.929833    2.078691
    8
 TRAJECTORY GEOMETRY     -79.702307
  C      0.025940    0.157844    0.020596
  C     -0.001585   -0.009506    1.558875
  H      0.884249   -0.365748   -0.434129
  H     -0.885552   -0.245620   -0.452714
  H     -0.996972   -0.319505    1.920424
  H      0.718141   -0.772354    1.901902
  H      0.101015    1.218079   -0.275853
  H      0.252116    0.930166    2.078731
    8
 TRAJECTORY GEOMETRY     -79.702298
  C      0.025940    0.157845    0.020584
  C     -0.001585   -0.009507    1.558886
  H      0.883494   -0.366849   -0.434289
  H     -0.886137   -0.244413   -0.452619
  H     -0.996610   -0.320796    1.920318
  H      0.719081   -0.771402    1.902049
  H      0.102355    1.217981   -0.275866
  H      0.250814    0.930498    2.078771
    8
 TRAJECTORY GEOMETRY     -79.702290
  C      0.025940    0.157846    0.020573
  C     -0.001585   -0.009508    1.558897
  H      0.882737   -0.367950   -0.434448
  H     -0.886721   -0.243206   -0.452525
  H     -0.996246   -0.322086    1.920211
  H      0.720020   -0.770450    1.902195
  H      0.103696    1.217882   -0.275879
  H      0.249512    0.930828    2.078810
    8
 TRAJECTORY GEOMETRY     -79.702282
  C      0.025940    0.157847    0.020563
  C     -0.001585   -0.009509    1.558908
  H      0.881979   -0.369049   -0.434608
  H     -0.887303   -0.241997   -0.452429
  H     -0.995880   -0.323376    1.920104
  H      0.720957   -0.769498    1.902342
  H      0.105037    1.217780   -0.275892
  H      0.248208    0.931155    2.078848
    8
 TRAJECTORY GEOMETRY     -79.702273
  C      0.025940    0.157848    0.020552
  C     -0.001585   -0.009510    1.558919
  H      0.881219   -0.370148   -0.434767
  H     -0.887883   -0.240788   -0.452333
  H     -0.995513   -0.324665    1.919997
  H      0.721893   -0.768543    1.902489
  H      0.106377    1.217677   -0.275905
  H      0.246905    0.931482    2.078886
    8
 TRAJECTORY GEOMETRY     -79.702265
  C      0.025940    0.157849    0.020541
  C     -0.001585   -0.009511    1.558930
  H      0.880459   -0.371246   -0.434925
  H     -0.888462   -0.239578   -0.452238
  H     -0.995145   -0.325954    1.919890
  H      0.722828   -0.767587    1.902634
  H      0.107718    1.217573   -0.275918
  H      0.245601    0.931807    2.078923
    8
 TRAJECTORY GEOMETRY     -79.702257
  C      0.025940    0.157850    0.020530
  C     -0.001586   -0.009512    1.558941
  H      0.879697   -0.372343   -0.435082
  H     -0.889040   -0.238368   -0.452142
  H     -0.994775   -0.327242    1.919782
  H      0.723762   -0.766630    1.902780
  H      0.109059    1.217467   -0.275931
  H      0.244296    0.932131    2.078960
    8
 TRAJECTORY GEOMETRY     -79.702249
  C      0.025940    0.157851    0.020519
  C     -0.001586   -0.009514    1.558952
  H      0.878933   -0.373439   -0.435240
  H     -0.889616   -0.237156   -0.452044
  H     -0.994404   -0.328531    1.919673
  H      0.724695   -0.765672    1.902925
  H      0.110399    1.217360   -0.275943
  H      0.242991    0.932453    2.078996
    8
 TRAJECTORY GEOMETRY     -79.702242
  C      0.025940    0.157852    0.020508
  C     -0.001586   -0.009515    1.558962
  H      0.878168   -0.374535   -0.435397
  H     -0.890191   -0.235944   -0.451947
  H     -0.994030   -0.329818    1.919565
  H      0.725627   -0.764712    1.903070
  H      0.111739    1.217250   -0.275955
  H      0.241687    0.932774    2.079032
    8
 TRAJECTORY GEOMETRY     -79.702234
  C      0.025940    0.157853    0.020498
  C     -0.001586   -0.009516    1.558972
  H      0.877402   -0.375629   -0.435554
  H     -0.890764   -0.234731   -0.451848
  H     -0.993655   -0.331105    1.919457
  H      0.726558   -0.763751    1.903215
  H      0.113079    1.217139   -0.275967
  H      0.240381    0.933093    2.079067
    8
 TRAJECTORY GEOMETRY     -79.702226
  C      0.025940    0.157854    0.020488
  C     -0.001586   -0.009517    1.558983
  H      0.876634   -0.376722   -0.435711
  H     -0.891335   -0.233518   -0.451750
  H     -0.993278   -0.332392    1.919348
  H      0.727487   -0.762789    1.903360
  H      0.114418    1.217027   -0.275979
  H      0.239076    0.933410    2.079102
    8
 TRAJECTORY GEOMETRY     -79.702219
  C      0.025940    0.157855    0.020478
  C     -0.001586   -0.009518    1.558993
  H      0.875865   -0.377814   -0.435867
  H     -0.891906   -0.232304   -0.451651
  H     -0.992900   -0.333678    1.919238
  H      0.728416   -0.761827    1.903504
  H      0.115758    1.216912   -0.275991
  H      0.237769    0.933726    2.079136
    8
 TRAJECTORY GEOMETRY     -79.702211
  C      0.025940    0.157856    0.020469
  C     -0.001586   -0.009519    1.559002
  H      0.875094   -0.378906   -0.436022
  H     -0.892474   -0.231090   -0.451551
  H     -0.992520   -0.334964    1.919129
  H      0.729342   -0.760863    1.903648
  H      0.117097    1.216796   -0.276003
  H      0.236462    0.934040    2.079170
    8
 TRAJECTORY GEOMETRY     -79.702204
  C      0.025940    0.157857    0.020459
  C     -0.001586   -0.009520    1.559012
  H      0.874323   -0.379996   -0.436177
  H     -0.893041   -0.229874   -0.451452
  H     -0.992139   -0.336249    1.919019
  H      0.730268   -0.759898    1.903792
  H      0.118437    1.216679   -0.276014
  H      0.235156    0.934353    2.079203
    8
 TRAJECTORY GEOMETRY     -79.702197
  C      0.025940    0.157859    0.020450
  C     -0.001586   -0.009521    1.559021
  H      0.873550   -0.381086   -0.436331
  H     -0.893607   -0.228658   -0.451352
  H     -0.991756   -0.337534    1.918909
  H      0.731192   -0.758931    1.903936
  H      0.119776    1.216559   -0.276025
  H      0.233847    0.934664    2.079236
    8
 TRAJECTORY GEOMETRY     -79.702190
  C      0.025940    0.157860    0.020440
  C     -0.001587   -0.009522    1.559031
  H      0.872776   -0.382174   -0.436486
  H     -0.894171   -0.227441   -0.451252
  H     -0.991372   -0.338818    1.918798
  H      0.732115   -0.757964    1.904079
  H      0.121115    1.216439   -0.276035
  H      0.232539    0.934973    2.079269
    8
 TRAJECTORY GEOMETRY     -79.702183
  C      0.025940    0.157861    0.020431
  C     -0.001587   -0.009523    1.559040
  H      0.872000   -0.383261   -0.436639
  H     -0.894734   -0.226223   -0.451151
  H     -0.990986   -0.340102    1.918688
  H      0.733037   -0.756995    1.904222
  H      0.122454    1.216316   -0.276046
  H      0.231231    0.935281    2.079301
    8
 TRAJECTORY GEOMETRY     -79.702176
  C      0.025940    0.157862    0.020422
  C     -0.001587   -0.009524    1.559049
  H      0.871223   -0.384348   -0.436793
  H     -0.895295   -0.225005   -0.451049
  H     -0.990599   -0.341385    1.918577
  H      0.733957   -0.756026    1.904365
  H      0.123793    1.216192   -0.276056
  H      0.229922    0.935587    2.079332
    8
 TRAJECTORY GEOMETRY     -79.702170
  C      0.025940    0.157862    0.020413
  C     -0.001587   -0.009525    1.559057
  H      0.870445   -0.385434   -0.436946
  H     -0.895854   -0.223786   -0.450947
  H     -0.990209   -0.342667    1.918466
  H      0.734877   -0.755054    1.904508
  H      0.125131    1.216066   -0.276066
  H      0.228613    0.935892    2.079363
    8
 TRAJECTORY GEOMETRY     -79.702163
  C      0.025940    0.157863    0.020405
  C     -0.001587   -0.009526    1.559065
  H      0.869665   -0.386519   -0.437098
  H     -0.896413   -0.222568   -0.450844
  H     -0.989818   -0.343949    1.918354
  H      0.735795   -0.754083    1.904651
  H      0.126470    1.215938   -0.276077
  H      0.227304    0.936195    2.079392
    8
 TRAJECTORY GEOMETRY     -79.702157
  C      0.025940    0.157864    0.020397
  C     -0.001587   -0.009527    1.559074
  H      0.868884   -0.387603   -0.437250
  H     -0.896969   -0.221347   -0.450741
  H     -0.989426   -0.345231    1.918242
  H      0.736712   -0.753110    1.904793
  H      0.127808    1.215808   -0.276086
  H      0.225994    0.936496    2.079422
    8
 TRAJECTORY GEOMETRY     -79.702150
  C      0.025940    0.157865    0.020389
  C     -0.001587   -0.009528    1.559082
  H      0.868101   -0.388685   -0.437402
  H     -0.897524   -0.220126   -0.450638
  H     -0.989032   -0.346512    1.918130
  H      0.737628   -0.752135    1.904936
  H      0.129146    1.215678   -0.276095
  H      0.224684    0.936796    2.079451
    8
 TRAJECTORY GEOMETRY     -79.702144
  C      0.025940    0.157865    0.020381
  C     -0.001587   -0.009529    1.559089
  H      0.867317   -0.389767   -0.437553
  H     -0.898078   -0.218904   -0.450533
  H     -0.988636   -0.347793    1.918018
  H      0.738543   -0.751160    1.905078
  H      0.130484    1.215545   -0.276104
  H      0.223373    0.937094    2.079480
    8
 TRAJECTORY GEOMETRY     -79.702138
  C      0.025940    0.157866    0.020374
  C     -0.001587   -0.009530    1.559097
  H      0.866532   -0.390848   -0.437703
  H     -0.898630   -0.217682   -0.450429
  H     -0.988238   -0.349073    1.917905
  H      0.739456   -0.750183    1.905220
  H      0.131822    1.215411   -0.276113
  H      0.222061    0.937390    2.079508
    8
 TRAJECTORY GEOMETRY     -79.702132
  C      0.025940    0.157866    0.020367
  C     -0.001587   -0.009531    1.559104
  H      0.865745   -0.391928   -0.437853
  H     -0.899181   -0.216460   -0.450324
  H     -0.987839   -0.350353    1.917793
  H      0.740368   -0.749206    1.905362
  H      0.133160    1.215274   -0.276122
  H      0.220750    0.937685    2.079536
    8
 TRAJECTORY GEOMETRY     -79.702126
  C      0.025940    0.157867    0.020359
  C     -0.001587   -0.009532    1.559111
  H      0.864957   -0.393007   -0.438003
  H     -0.899730   -0.215236   -0.450218
  H     -0.987438   -0.351632    1.917680
  H      0.741278   -0.748226    1.905503
  H      0.134498    1.215136   -0.276131
  H      0.219438    0.937979    2.079563
    8
 TRAJECTORY GEOMETRY     -79.702120
  C      0.025940    0.157868    0.020352
  C     -0.001587   -0.009533    1.559117
  H      0.864168   -0.394085   -0.438152
  H     -0.900277   -0.214011   -0.450113
  H     -0.987036   -0.352910    1.917566
  H      0.742188   -0.747246    1.905644
  H      0.135835    1.214997   -0.276139
  H      0.218126    0.938270    2.079589
    8
 TRAJECTORY GEOMETRY     -79.702114
  C      0.025940    0.157868    0.020346
  C     -0.001587   -0.009533    1.559123
  H      0.863377   -0.395163   -0.438300
  H     -0.900823   -0.212787   -0.450006
  H     -0.986631   -0.354188    1.917454
  H      0.743096   -0.746264    1.905785
  H      0.137173    1.214855   -0.276147
  H      0.216814    0.938561    2.079615
    8
 TRAJECTORY GEOMETRY     -79.702109
  C      0.025940    0.157869    0.020340
  C     -0.001587   -0.009534    1.559129
  H      0.862585   -0.396238   -0.438448
  H     -0.901368   -0.211561   -0.449898
  H     -0.986225   -0.355466    1.917341
  H      0.744003   -0.745282    1.905926
  H      0.138510    1.214712   -0.276154
  H      0.215501    0.938849    2.079642
    8
 TRAJECTORY GEOMETRY     -79.702103
  C      0.025940    0.157869    0.020334
  C     -0.001587   -0.009534    1.559134
  H      0.861793   -0.397313   -0.438595
  H     -0.901911   -0.210335   -0.449791
  H     -0.985818   -0.356744    1.917229
  H      0.744910   -0.744298    1.906066
  H      0.139848    1.214568   -0.276161
  H      0.214190    0.939137    2.079667
    8
 TRAJECTORY GEOMETRY     -79.702098
  C      0.025940    0.157870    0.020327
  C     -0.001587   -0.009534    1.559140
  H      0.860999   -0.398387   -0.438742
  H     -0.902452   -0.209107   -0.449683
  H     -0.985409   -0.358021    1.917115
  H      0.745815   -0.743313    1.906205
  H      0.141185    1.214422   -0.276167
  H      0.212878    0.939423    2.079693
    8
 TRAJECTORY GEOMETRY     -79.702093
  C      0.025940    0.157870    0.020321
  C     -0.001587   -0.009535    1.559146
  H      0.860203   -0.399461   -0.438889
  H     -0.902993   -0.207880   -0.449575
  H     -0.984999   -0.359297    1.917001
  H      0.746719   -0.742327    1.906343
  H      0.142522    1.214274   -0.276174
  H      0.211565    0.939707    2.079717
    8
 TRAJECTORY GEOMETRY     -79.702088
  C      0.025940    0.157870    0.020315
  C     -0.001587   -0.009535    1.559152
  H      0.859407   -0.400533   -0.439035
  H     -0.903531   -0.206651   -0.449467
  H     -0.984588   -0.360573    1.916886
  H      0.747622   -0.741340    1.906480
  H      0.143859    1.214125   -0.276179
  H      0.210252    0.939989    2.079742
    8
 TRAJECTORY GEOMETRY     -79.702083
  C      0.025940    0.157870    0.020308
  C     -0.001588   -0.009535    1.559158
  H      0.858609   -0.401604   -0.439181
  H     -0.904068   -0.205422   -0.449359
  H     -0.984175   -0.361848    1.916769
  H      0.748523   -0.740352    1.906618
  H      0.145196    1.213974   -0.276186
  H      0.208937    0.940271    2.079764
    8
 TRAJECTORY GEOMETRY     -79.702078
  C      0.025940    0.157871    0.020302
  C     -0.001588   -0.009536    1.559165
  H      0.857811   -0.402675   -0.439326
  H     -0.904604   -0.204192   -0.449251
  H     -0.983761   -0.363123    1.916653
  H      0.749425   -0.739363    1.906752
  H      0.146532    1.213822   -0.276190
  H      0.207624    0.940550    2.079787
    8
 TRAJECTORY GEOMETRY     -79.702073
  C      0.025940    0.157871    0.020296
  C     -0.001588   -0.009536    1.559171
  H      0.857010   -0.403745   -0.439471
  H     -0.905139   -0.202963   -0.449142
  H     -0.983345   -0.364398    1.916537
  H      0.750325   -0.738373    1.906888
  H      0.147869    1.213667   -0.276195
  H      0.206309    0.940829    2.079808
    8
 TRAJECTORY GEOMETRY     -79.702069
  C      0.025940    0.157874    0.020289
  C     -0.001586   -0.009539    1.559180
  H      0.856201   -0.404817   -0.439620
  H     -0.905673   -0.201738   -0.449031
  H     -0.982928   -0.365663    1.916410
  H      0.751215   -0.737379    1.907035
  H      0.149200    1.213506   -0.276214
  H      0.204983    0.941099    2.079812
    8
 TRAJECTORY GEOMETRY     -79.702064
  C      0.025939    0.157873    0.020288
  C     -0.001587   -0.009539    1.559177
  H      0.855403   -0.405881   -0.439765
  H     -0.906200   -0.200502   -0.448912
  H     -0.982513   -0.366938    1.916301
  H      0.752117   -0.736392    1.907186
  H      0.150540    1.213357   -0.276216
  H      0.203672    0.941393    2.079857
    8
 TRAJECTORY GEOMETRY     -79.702060
  C      0.025939    0.157876    0.020285
  C     -0.001584   -0.009542    1.559182
  H      0.854588   -0.406949   -0.439912
  H     -0.906728   -0.199274   -0.448801
  H     -0.982094   -0.368204    1.916177
  H      0.753005   -0.735400    1.907337
  H      0.151871    1.213193   -0.276235
  H      0.202344    0.941666    2.079859
    8
 TRAJECTORY GEOMETRY     -79.702056
  C      0.025940    0.157879    0.020280
  C     -0.001583   -0.009545    1.559188
  H      0.853774   -0.408019   -0.440056
  H     -0.907256   -0.198044   -0.448690
  H     -0.981673   -0.369472    1.916058
  H      0.753896   -0.734406    1.907482
  H      0.153202    1.213029   -0.276253
  H      0.201021    0.941939    2.079864
    8
 TRAJECTORY GEOMETRY     -79.702052
  C      0.025941    0.157884    0.020282
  C     -0.001580   -0.009548    1.559189
  H      0.852947   -0.409079   -0.440199
  H     -0.907779   -0.196813   -0.448577
  H     -0.981244   -0.370732    1.915935
  H      0.754774   -0.733413    1.907642
  H      0.154531    1.212854   -0.276275
  H      0.199684    0.942201    2.079856
    8
 TRAJECTORY GEOMETRY     -79.702048
  C      0.025941    0.157884    0.020274
  C     -0.001580   -0.009548    1.559196
  H      0.852139   -0.410144   -0.440344
  H     -0.908306   -0.195581   -0.448460
  H     -0.980817   -0.372006    1.915820
  H      0.755666   -0.732418    1.907774
  H      0.155865    1.212691   -0.276280
  H      0.198368    0.942471    2.079875
    8
 TRAJECTORY GEOMETRY     -79.702044
  C      0.025942    0.157885    0.020268
  C     -0.001581   -0.009548    1.559203
  H      0.851329   -0.411211   -0.440488
  H     -0.908830   -0.194347   -0.448349
  H     -0.980390   -0.373279    1.915703
  H      0.756558   -0.731421    1.907907
  H      0.157198    1.212528   -0.276282
  H      0.197053    0.942739    2.079897
    8
 TRAJECTORY GEOMETRY     -79.702040
  C      0.025942    0.157885    0.020262
  C     -0.001582   -0.009548    1.559209
  H      0.850521   -0.412276   -0.440624
  H     -0.909352   -0.193112   -0.448240
  H     -0.979959   -0.374553    1.915591
  H      0.757450   -0.730423    1.908033
  H      0.158534    1.212361   -0.276288
  H      0.195740    0.943005    2.079917
    8
 TRAJECTORY GEOMETRY     -79.702036
  C      0.025942    0.157885    0.020255
  C     -0.001583   -0.009548    1.559215
  H      0.849709   -0.413338   -0.440766
  H     -0.909873   -0.191878   -0.448125
  H     -0.979528   -0.375826    1.915474
  H      0.758339   -0.729425    1.908164
  H      0.159869    1.212191   -0.276298
  H      0.194423    0.943267    2.079942
    8
 TRAJECTORY GEOMETRY     -79.702033
  C      0.025943    0.157886    0.020249
  C     -0.001583   -0.009549    1.559221
  H      0.848899   -0.414399   -0.440905
  H     -0.910395   -0.190641   -0.448009
  H     -0.979096   -0.377094    1.915358
  H      0.759229   -0.728423    1.908298
  H      0.161203    1.212022   -0.276303
  H      0.193107    0.943531    2.079956
    8
 TRAJECTORY GEOMETRY     -79.702029
  C      0.025942    0.157885    0.020244
  C     -0.001584   -0.009550    1.559226
  H      0.848085   -0.415456   -0.441046
  H     -0.910912   -0.189402   -0.447899
  H     -0.978662   -0.378359    1.915245
  H      0.760116   -0.727418    1.908438
  H      0.162539    1.211852   -0.276300
  H      0.191790    0.943795    2.079966
    8
 TRAJECTORY GEOMETRY     -79.702026
  C      0.025942    0.157885    0.020239
  C     -0.001584   -0.009551    1.559231
  H      0.847269   -0.416513   -0.441186
  H     -0.911431   -0.188165   -0.447779
  H     -0.978229   -0.379627    1.915120
  H      0.761002   -0.726414    1.908568
  H      0.163873    1.211677   -0.276307
  H      0.190471    0.944055    2.079984
    8
 TRAJECTORY GEOMETRY     -79.702023
  C      0.025942    0.157885    0.020234
  C     -0.001584   -0.009552    1.559236
  H      0.846453   -0.417570   -0.441329
  H     -0.911946   -0.186927   -0.447663
  H     -0.977793   -0.380893    1.915003
  H      0.761886   -0.725408    1.908703
  H      0.165207    1.211502   -0.276307
  H      0.189152    0.944315    2.079995
    8
 TRAJECTORY GEOMETRY     -79.702020
  C      0.025943    0.157885    0.020229
  C     -0.001585   -0.009552    1.559242
  H      0.845634   -0.418626   -0.441472
  H     -0.912459   -0.185687   -0.447551
  H     -0.977356   -0.382159    1.914884
  H      0.762768   -0.724401    1.908836
  H      0.166539    1.211324   -0.276314
  H      0.187832    0.944571    2.080014
    8
 TRAJECTORY GEOMETRY     -79.702017
  C      0.025943    0.157886    0.020224
  C     -0.001584   -0.009553    1.559247
  H      0.844815   -0.419681   -0.441611
  H     -0.912970   -0.184445   -0.447439
  H     -0.976916   -0.383425    1.914763
  H      0.763652   -0.723394    1.908967
  H      0.167870    1.211145   -0.276318
  H      0.186513    0.944825    2.080028
    8
 TRAJECTORY GEOMETRY     -79.702014
  C      0.025943    0.157887    0.020219
  C     -0.001586   -0.009552    1.559253
  H      0.843992   -0.420738   -0.441749
  H     -0.913479   -0.183208   -0.447324
  H     -0.976474   -0.384695    1.914647
  H      0.764533   -0.722385    1.909095
  H      0.169204    1.210965   -0.276327
  H      0.185197    0.945078    2.080044
    8
 TRAJECTORY GEOMETRY     -79.702012
  C      0.025942    0.157887    0.020215
  C     -0.001585   -0.009553    1.559257
  H      0.843172   -0.421794   -0.441881
  H     -0.913986   -0.181972   -0.447211
  H     -0.976032   -0.385961    1.914526
  H      0.765415   -0.721375    1.909224
  H      0.170542    1.210782   -0.276327
  H      0.183880    0.945327    2.080061
    8
 TRAJECTORY GEOMETRY     -79.702009
  C      0.025942    0.157887    0.020210
  C     -0.001585   -0.009554    1.559262
  H      0.842347   -0.422847   -0.442022
  H     -0.914492   -0.180730   -0.447094
  H     -0.975589   -0.387221    1.914407
  H      0.766294   -0.720362    1.909356
  H      0.171871    1.210599   -0.276330
  H      0.182558    0.945578    2.080072
    8
 TRAJECTORY GEOMETRY     -79.702007
  C      0.025943    0.157887    0.020206
  C     -0.001586   -0.009554    1.559267
  H      0.841523   -0.423898   -0.442161
  H     -0.914999   -0.179486   -0.446977
  H     -0.975144   -0.388483    1.914287
  H      0.767172   -0.719349    1.909487
  H      0.173202    1.210415   -0.276329
  H      0.181237    0.945828    2.080084
    8
 TRAJECTORY GEOMETRY     -79.702004
  C      0.025943    0.157887    0.020201
  C     -0.001586   -0.009554    1.559271
  H      0.840697   -0.424949   -0.442298
  H     -0.915504   -0.178243   -0.446857
  H     -0.974698   -0.389747    1.914163
  H      0.768047   -0.718335    1.909618
  H      0.174533    1.210228   -0.276329
  H      0.179917    0.946072    2.080099
    8
 TRAJECTORY GEOMETRY     -79.702002
  C      0.025942    0.157886    0.020197
  C     -0.001585   -0.009554    1.559274
  H      0.839871   -0.425997   -0.442433
  H     -0.916008   -0.176998   -0.446738
  H     -0.974249   -0.391008    1.914036
  H      0.768920   -0.717319    1.909754
  H      0.175865    1.210040   -0.276332
  H      0.178595    0.946316    2.080115
    8
 TRAJECTORY GEOMETRY     -79.702000
  C      0.025941    0.157886    0.020193
  C     -0.001585   -0.009554    1.559279
  H      0.839046   -0.427047   -0.442563
  H     -0.916506   -0.175756   -0.446625
  H     -0.973797   -0.392274    1.913918
  H      0.769795   -0.716305    1.909877
  H      0.177201    1.209851   -0.276331
  H      0.177278    0.946559    2.080127
    8
 TRAJECTORY GEOMETRY     -79.701998
  C      0.025942    0.157887    0.020191
  C     -0.001587   -0.009554    1.559281
  H      0.838215   -0.428099   -0.442696
  H     -0.917005   -0.174514   -0.446504
  H     -0.973344   -0.393539    1.913798
  H      0.770668   -0.715290    1.910001
  H      0.178530    1.209659   -0.276338
  H      0.175958    0.946799    2.080142
    8
 TRAJECTORY GEOMETRY     -79.701996
  C      0.025943    0.157887    0.020189
  C     -0.001586   -0.009554    1.559283
  H      0.837384   -0.429145   -0.442832
  H     -0.917503   -0.173270   -0.446380
  H     -0.972892   -0.394797    1.913673
  H      0.771537   -0.714272    1.910133
  H      0.179861    1.209465   -0.276336
  H      0.174633    0.947039    2.080150
    8
 TRAJECTORY GEOMETRY     -79.701995
  C      0.025943    0.157888    0.020187
  C     -0.001586   -0.009555    1.559285
  H      0.836551   -0.430193   -0.442963
  H     -0.917998   -0.172029   -0.446259
  H     -0.972436   -0.396058    1.913548
  H      0.772408   -0.713254    1.910259
  H      0.181195    1.209269   -0.276338
  H      0.173313    0.947277    2.080160
    8
 TRAJECTORY GEOMETRY     -79.701993
  C      0.025943    0.157889    0.020184
  C     -0.001586   -0.009555    1.559289
  H      0.835715   -0.431238   -0.443099
  H     -0.918494   -0.170786   -0.446133
  H     -0.971981   -0.397317    1.913419
  H      0.773275   -0.712234    1.910391
  H      0.182524    1.209073   -0.276340
  H      0.171990    0.947513    2.080171
    8
 TRAJECTORY GEOMETRY     -79.701992
  C      0.025944    0.157890    0.020181
  C     -0.001586   -0.009555    1.559292
  H      0.834879   -0.432281   -0.443233
  H     -0.918986   -0.169540   -0.446012
  H     -0.971522   -0.398577    1.913297
  H      0.774142   -0.711212    1.910518
  H      0.183855    1.208875   -0.276341
  H      0.170668    0.947749    2.080181
    8
 TRAJECTORY GEOMETRY     -79.701991
  C      0.025944    0.157891    0.020178
  C     -0.001586   -0.009556    1.559295
  H      0.834042   -0.433322   -0.443366
  H     -0.919476   -0.168296   -0.445889
  H     -0.971061   -0.399837    1.913172
  H      0.775007   -0.710188    1.910651
  H      0.185190    1.208674   -0.276341
  H      0.169347    0.947978    2.080193
    8
 TRAJECTORY GEOMETRY     -79.701989
  C      0.025944    0.157891    0.020177
  C     -0.001586   -0.009556    1.559296
  H      0.833204   -0.434365   -0.443497
  H     -0.919966   -0.167047   -0.445765
  H     -0.970600   -0.401098    1.913044
  H      0.775872   -0.709165    1.910778
  H      0.186518    1.208473   -0.276341
  H      0.168028    0.948210    2.080201
    8
 TRAJECTORY GEOMETRY     -79.701988
  C      0.025937    0.157878    0.020191
  C     -0.001589   -0.009542    1.559290
  H      0.832388   -0.435388   -0.443614
  H     -0.920430   -0.165775   -0.445728
  H     -0.970123   -0.402392    1.912927
  H      0.776750   -0.708156    1.910824
  H      0.187867    1.208268   -0.276284
  H      0.166738    0.948441    2.080196
    8
 TRAJECTORY GEOMETRY     -79.701987
  C      0.025939    0.157881    0.020187
  C     -0.001588   -0.009545    1.559293
  H      0.831547   -0.436426   -0.443747
  H     -0.920916   -0.164528   -0.445601
  H     -0.969657   -0.403641    1.912808
  H      0.777611   -0.707129    1.910960
  H      0.189198    1.208063   -0.276290
  H      0.165408    0.948669    2.080205
    8
 TRAJECTORY GEOMETRY     -79.701987
  C      0.025940    0.157884    0.020185
  C     -0.001586   -0.009548    1.559294
  H      0.830701   -0.437466   -0.443880
  H     -0.921404   -0.163282   -0.445464
  H     -0.969191   -0.404892    1.912678
  H      0.778468   -0.706104    1.911101
  H      0.190525    1.207857   -0.276298
  H      0.164078    0.948896    2.080209
    8
 TRAJECTORY GEOMETRY     -79.701986
  C      0.025943    0.157886    0.020180
  C     -0.001585   -0.009551    1.559298
  H      0.829854   -0.438502   -0.444019
  H     -0.921891   -0.162034   -0.445329
  H     -0.968725   -0.406141    1.912553
  H      0.779323   -0.705077    1.911243
  H      0.191853    1.207651   -0.276300
  H      0.162747    0.949123    2.080216
    8
 TRAJECTORY GEOMETRY     -79.701985
  C      0.025943    0.157885    0.020178
  C     -0.001585   -0.009548    1.559301
  H      0.829017   -0.439529   -0.444158
  H     -0.922373   -0.160777   -0.445223
  H     -0.968249   -0.407405    1.912432
  H      0.780182   -0.704054    1.911364
  H      0.193189    1.207441   -0.276285
  H      0.161427    0.949343    2.080226
    8
 TRAJECTORY GEOMETRY     -79.701985
  C      0.025950    0.157895    0.020179
  C     -0.001584   -0.009554    1.559299
  H      0.828140   -0.440591   -0.444273
  H     -0.922843   -0.159540   -0.445064
  H     -0.967780   -0.408665    1.912289
  H      0.781030   -0.703020    1.911494
  H      0.194491    1.207217   -0.276308
  H      0.160107    0.949566    2.080233
    8
 TRAJECTORY GEOMETRY     -79.701985
  C      0.025954    0.157901    0.020171
  C     -0.001577   -0.009559    1.559304
  H      0.827299   -0.441620   -0.444419
  H     -0.923339   -0.158298   -0.444897
  H     -0.967319   -0.409909    1.912138
  H      0.781879   -0.701997    1.911661
  H      0.195826    1.207020   -0.276332
  H      0.158766    0.949774    2.080259
    8
 TRAJECTORY GEOMETRY     -79.701984
  C      0.025957    0.157884    0.020165
  C     -0.001576   -0.009575    1.559304
  H      0.826485   -0.442549   -0.444635
  H     -0.923827   -0.156934   -0.444844
  H     -0.966854   -0.411105    1.912067
  H      0.782757   -0.700919    1.911898
  H      0.197132    1.206848   -0.276147
  H      0.157474    0.950049    2.080141
    8
 TRAJECTORY GEOMETRY     -79.701984
  C      0.025929    0.157747    0.020162
  C     -0.001591   -0.009657    1.559283
  H      0.826106   -0.442703   -0.445227
  H     -0.924134   -0.155450   -0.445324
  H     -0.966489   -0.411587    1.912610
  H      0.783485   -0.699823    1.912460
  H      0.198151    1.206907   -0.274880
  H      0.156589    0.950647    2.079141
    8
 TRAJECTORY GEOMETRY     -79.701940
  C      0.025620    0.155856    0.019960
  C     -0.001684   -0.010245    1.559200
  H      0.828567   -0.435699   -0.451835
  H     -0.924459   -0.147465   -0.451850
  H     -0.966225   -0.407847    1.918265
  H      0.784794   -0.695722    1.918254
  H      0.198800    1.209072   -0.260015
  H      0.157039    0.955202    2.069354
    8
 TRAJECTORY GEOMETRY     -79.701623
  C      0.024877    0.151346    0.019541
  C     -0.001756   -0.010692    1.558990
  H      0.834933   -0.419414   -0.465106
  H     -0.925275   -0.130061   -0.465106
  H     -0.965696   -0.400508    1.927968
  H      0.786606   -0.688640    1.927993
  H      0.199325    1.212385   -0.229372
  H      0.158324    0.962855    2.053307
    8
 TRAJECTORY GEOMETRY     -79.700981
  C      0.024025    0.146168    0.019117
  C     -0.001714   -0.010438    1.558645
  H      0.842292   -0.401378   -0.477814
  H     -0.926456   -0.110585   -0.477821
  H     -0.965002   -0.393827    1.935872
  H      0.788096   -0.682090    1.935828
  H      0.199640    1.214224   -0.198377
  H      0.159297    0.968943    2.041161
    8
 TRAJECTORY GEOMETRY     -79.699998
  C      0.023104    0.140563    0.018686
  C     -0.001596   -0.009719    1.558139
  H      0.850271   -0.382045   -0.489584
  H     -0.927826   -0.089786   -0.489588
  H     -0.964338   -0.387425    1.942273
  H      0.789470   -0.675862    1.942275
  H      0.199687    1.214761   -0.167377
  H      0.160148    0.973857    2.032018
    8
 TRAJECTORY GEOMETRY     -79.698660
  C      0.022136    0.134673    0.018221
  C     -0.001422   -0.008668    1.557459
  H      0.858535   -0.361885   -0.500222
  H     -0.929191   -0.068033   -0.500227
  H     -0.963755   -0.381179    1.947579
  H      0.790910   -0.669759    1.947589
  H      0.199572    1.214150   -0.136399
  H      0.160809    0.977847    2.025344
    8
 TRAJECTORY GEOMETRY     -79.696958
  C      0.021137    0.128604    0.017700
  C     -0.001210   -0.007385    1.556609
  H      0.866872   -0.341157   -0.509678
  H     -0.930441   -0.045714   -0.509680
  H     -0.963302   -0.374898    1.952011
  H      0.792489   -0.663657    1.952019
  H      0.199304    1.212514   -0.105358
  H      0.161335    0.981093    2.020683
    8
 TRAJECTORY GEOMETRY     -79.694887
  C      0.020126    0.122432    0.017153
  C     -0.000974   -0.005938    1.555549
  H      0.875134   -0.320097   -0.517916
  H     -0.931540   -0.023116   -0.517912
  H     -0.962919   -0.368441    1.955702
  H      0.794200   -0.657424    1.955709
  H      0.198859    1.209867   -0.074114
  H      0.161767    0.983702    2.017655
    8
 TRAJECTORY GEOMETRY     -79.692443
  C      0.019101    0.116209    0.016513
  C     -0.000716   -0.004373    1.554338
  H      0.883144   -0.298890   -0.525040
  H     -0.932333   -0.000470   -0.525035
  H     -0.962715   -0.361782    1.958852
  H      0.796131   -0.651052    1.958865
  H      0.198285    1.206366   -0.042576
  H      0.162119    0.985835    2.016118
    8
 TRAJECTORY GEOMETRY     -79.689625
  C      0.018079    0.109985    0.015799
  C     -0.000444   -0.002717    1.552956
  H      0.890834   -0.277746   -0.531057
  H     -0.932854    0.022019   -0.531053
  H     -0.962640   -0.354858    1.961489
  H      0.798277   -0.644476    1.961502
  H      0.197561    1.201955   -0.010570
  H      0.162400    0.987556    2.015852
    8
 TRAJECTORY GEOMETRY     -79.686429
  C      0.017063    0.103800    0.015008
  C     -0.000162   -0.001006    1.551404
  H      0.898115   -0.256796   -0.536042
  H     -0.933059    0.044177   -0.536036
  H     -0.962690   -0.347624    1.963720
  H      0.800637   -0.637650    1.963737
  H      0.196698    1.196686    0.021983
  H      0.162635    0.988975    2.016716
    8
 TRAJECTORY GEOMETRY     -79.682856
  C      0.016058    0.097690    0.014152
  C      0.000125    0.000742    1.549671
  H      0.904933   -0.236221   -0.540054
  H     -0.932934    0.065853   -0.540049
  H     -0.962869   -0.340084    1.965594
  H      0.803221   -0.630566    1.965614
  H      0.195690    1.190555    0.055193
  H      0.162838    0.990215    2.018627
    8
 TRAJECTORY GEOMETRY     -79.678903
  C      0.015072    0.091688    0.013234
  C      0.000414    0.002501    1.547760
  H      0.911253   -0.216145   -0.543173
  H     -0.932494    0.086898   -0.543169
  H     -0.963155   -0.332216    1.967159
  H      0.806014   -0.623206    1.967182
  H      0.194542    1.183579    0.089130
  H      0.163035    0.991416    2.021505
    8
 TRAJECTORY GEOMETRY     -79.674566
  C      0.014107    0.085821    0.012268
  C      0.000701    0.004245    1.545662
  H      0.917049   -0.196693   -0.545473
  H     -0.931757    0.107184   -0.545472
  H     -0.963531   -0.324019    1.968458
  H      0.808996   -0.615559    1.968487
  H      0.193259    1.175786    0.123840
  H      0.163257    0.992757    2.025310
    8
 TRAJECTORY GEOMETRY     -79.669843
  C      0.013169    0.080114    0.011264
  C      0.000981    0.005943    1.543372
  H      0.922314   -0.177976   -0.547038
  H     -0.930753    0.126603   -0.547038
  H     -0.963969   -0.315508    1.969522
  H      0.812141   -0.607637    1.969555
  H      0.191851    1.167234    0.159345
  H      0.163546    0.994502    2.030045
    8
 TRAJECTORY GEOMETRY     -79.664726
  C      0.012261    0.074587    0.010240
  C      0.001247    0.007566    1.540881
  H      0.927047   -0.160112   -0.547955
  H     -0.929518    0.145045   -0.547956
  H     -0.964445   -0.306708    1.970380
  H      0.815413   -0.599451    1.970418
  H      0.190334    1.158026    0.195655
  H      0.163951    0.996937    2.035745
    8
 TRAJECTORY GEOMETRY     -79.659205
  C      0.011386    0.069258    0.009208
  C      0.001494    0.009070    1.538186
  H      0.931255   -0.143187   -0.548312
  H     -0.928085    0.162429   -0.548316
  H     -0.964928   -0.297654    1.971054
  H      0.818775   -0.591025    1.971098
  H      0.188734    1.148309    0.232741
  H      0.164534    1.000446    2.042432
    8
 TRAJECTORY GEOMETRY     -79.653267
  C      0.010544    0.064139    0.008192
  C      0.001713    0.010413    1.535272
  H      0.934952   -0.127299   -0.548200
  H     -0.926502    0.178669   -0.548205
  H     -0.965382   -0.288402    1.971574
  H      0.822171   -0.582397    1.971622
  H      0.187087    1.138301    0.270535
  H      0.165362    1.005429    2.050206
    8
 TRAJECTORY GEOMETRY     -79.646893
  C      0.009739    0.059239    0.007203
  C      0.001900    0.011554    1.532145
  H      0.938164   -0.112522   -0.547710
  H     -0.924812    0.193701   -0.547717
  H     -0.965777   -0.279030    1.971953
  H      0.825551   -0.573634    1.972004
  H      0.185439    1.128277    0.308939
  H      0.166501    1.012304    2.059107
    8
 TRAJECTORY GEOMETRY     -79.640061
  C      0.008971    0.054565    0.006257
  C      0.002047    0.012453    1.528814
  H      0.940918   -0.098919   -0.546935
  H     -0.923064    0.207474   -0.546945
  H     -0.966082   -0.269631    1.972208
  H      0.828852   -0.564815    1.972260
  H      0.183841    1.118552    0.347808
  H      0.168008    1.021420    2.069157
    8
 TRAJECTORY GEOMETRY     -79.632752
  C      0.008240    0.050119    0.005365
  C      0.002150    0.013084    1.525296
  H      0.943251   -0.086527   -0.545966
  H     -0.921305    0.219964   -0.545978
  H     -0.966275   -0.260307    1.972361
  H      0.832022   -0.556030    1.972411
  H      0.182349    1.109459    0.386976
  H      0.169914    1.032969    2.080300
    8
 TRAJECTORY GEOMETRY     -79.624962
  C      0.007546    0.045898    0.004534
  C      0.002208    0.013440    1.521620
  H      0.945209   -0.075348   -0.544885
  H     -0.919580    0.231186   -0.544899
  H     -0.966340   -0.251156    1.972426
  H      0.835015   -0.547367    1.972471
  H      0.181012    1.101297    0.426293
  H      0.172217    1.046960    2.092399
    8
 TRAJECTORY GEOMETRY     -79.616715
  C      0.006886    0.041889    0.003768
  C      0.002222    0.013534    1.517818
  H      0.946839   -0.065326   -0.543757
  H     -0.917916    0.241206   -0.543770
  H     -0.966274   -0.242257    1.972425
  H      0.837803   -0.538903    1.972461
  H      0.179868    1.094293    0.465641
  H      0.174891    1.063216    2.105234
    8
 TRAJECTORY GEOMETRY     -79.608069
  C      0.006259    0.038071    0.003064
  C      0.002199    0.013393    1.513925
  H      0.948191   -0.056384   -0.542633
  H     -0.916333    0.250114   -0.542647
  H     -0.966086   -0.233662    1.972371
  H      0.840379   -0.530692    1.972400
  H      0.178938    1.088591    0.504995
  H      0.177882    1.081415    2.118529
    8
 TRAJECTORY GEOMETRY     -79.599117
  C      0.005659    0.034426    0.002420
  C      0.002143    0.013052    1.509967
  H      0.949310   -0.048414   -0.541548
  H     -0.914840    0.258026   -0.541562
  H     -0.965790   -0.225397    1.972282
  H      0.842745   -0.522760    1.972304
  H      0.178230    1.084243    0.544379
  H      0.181131    1.101184    2.132008
    8
 TRAJECTORY GEOMETRY     -79.589986
  C      0.005085    0.030931    0.001831
  C      0.002059    0.012545    1.505966
  H      0.950236   -0.041311   -0.540528
  H     -0.913442    0.265054   -0.540541
  H     -0.965399   -0.217464    1.972167
  H      0.844915   -0.515114    1.972185
  H      0.177744    1.081246    0.583864
  H      0.184576    1.122161    2.145407
    8
 TRAJECTORY GEOMETRY     -79.580816
  C      0.004532    0.027568    0.001297
  C      0.001953    0.011901    1.501938
  H      0.951001   -0.034972   -0.539584
  H     -0.912138    0.271306   -0.539597
  H     -0.964925   -0.209857    1.972036
  H      0.846903   -0.507753    1.972049
  H      0.177475    1.079574    0.623534
  H      0.188166    1.144020    2.158487
    8
 TRAJECTORY GEOMETRY     -79.571798
  C      0.003999    0.024325    0.000817
  C      0.001828    0.011141    1.497892
  H      0.951633   -0.029312   -0.538724
  H     -0.910924    0.276872   -0.538736
  H     -0.964381   -0.202557    1.971897
  H      0.848726   -0.500663    1.971908
  H      0.177414    1.079163    0.663448
  H      0.191860    1.166519    2.171058
    8
 TRAJECTORY GEOMETRY     -79.563102
  C      0.003484    0.021192    0.000396
  C      0.001687    0.010282    1.493835
  H      0.952148   -0.024251   -0.537951
  H     -0.909794    0.281833   -0.537962
  H     -0.963785   -0.195553    1.971759
  H      0.850404   -0.493838    1.971768
  H      0.177550    1.079965    0.703670
  H      0.195624    1.189439    2.182931
    8
 TRAJECTORY GEOMETRY     -79.554909
  C      0.002986    0.018162    0.000038
  C      0.001532    0.009334    1.489772
  H      0.952564   -0.019728   -0.537263
  H     -0.908740    0.286251   -0.537273
  H     -0.963148   -0.188833    1.971626
  H      0.851953   -0.487268    1.971633
  H      0.177880    1.081944    0.744237
  H      0.199433    1.212628    2.193946
    8
 TRAJECTORY GEOMETRY     -79.547399
  C      0.002505    0.015235   -0.000250
  C      0.001362    0.008300    1.485704
  H      0.952891   -0.015696   -0.536659
  H     -0.907759    0.290176   -0.536669
  H     -0.962481   -0.182386    1.971499
  H      0.853385   -0.480949    1.971507
  H      0.178403    1.085099    0.785168
  H      0.203264    1.235960    2.203949
    8
 TRAJECTORY GEOMETRY     -79.540741
  C      0.002040    0.012410   -0.000460
  C      0.001177    0.007178    1.481638
  H      0.953137   -0.012109   -0.536136
  H     -0.906845    0.293652   -0.536145
  H     -0.961791   -0.176206    1.971379
  H      0.854709   -0.474877    1.971387
  H      0.179121    1.089440    0.826453
  H      0.207104    1.259346    2.212812
    8
 TRAJECTORY GEOMETRY     -79.535087
  C      0.001593    0.009691   -0.000581
  C      0.000978    0.005962    1.477574
  H      0.953308   -0.008942   -0.535689
  H     -0.905995    0.296708   -0.535696
  H     -0.961088   -0.170296    1.971267
  H      0.855937   -0.469058    1.971276
  H      0.180042    1.095016    0.868073
  H      0.210938    1.282696    2.220387
    8
 TRAJECTORY GEOMETRY     -79.530564
  C      0.001165    0.007084   -0.000603
  C      0.000762    0.004646    1.473516
  H      0.953409   -0.006165   -0.535313
  H     -0.905202    0.299370   -0.535319
  H     -0.960383   -0.164657    1.971162
  H      0.857075   -0.463497    1.971173
  H      0.181175    1.101886    0.909980
  H      0.214753    1.305937    2.226554
    8
 TRAJECTORY GEOMETRY     -79.527274
  C      0.000755    0.004594   -0.000520
  C      0.000528    0.003220    1.469473
  H      0.953443   -0.003759   -0.535005
  H     -0.904466    0.301660   -0.535010
  H     -0.959685   -0.159291    1.971062
  H      0.858132   -0.458197    1.971075
  H      0.182532    1.110123    0.952108
  H      0.218538    1.328998    2.231213
    8
 TRAJECTORY GEOMETRY     -79.525283
  C      0.000367    0.002229   -0.000323
  C      0.000275    0.001674    1.465447
  H      0.953414   -0.001703   -0.534756
  H     -0.903781    0.303597   -0.534762
  H     -0.958993   -0.154205    1.970962
  H      0.859105   -0.453166    1.970979
  H      0.184128    1.119820    0.994372
  H      0.222281    1.351793    2.234263
    8
 TRAJECTORY GEOMETRY     -79.524620
  C      0.000000    0.000000    0.000000
  C      0.000000    0.000000    1.461442
  H      0.953323    0.000000   -0.534563
  H     -0.903152    0.305176   -0.534570
  H     -0.958323   -0.149405    1.970866
  H      0.860006   -0.448412    1.970887
  H      0.185974    1.131035    1.036666
  H      0.225971    1.374252    2.235647
    8
 TRAJECTORY GEOMETRY     -79.525274
  C     -0.000320   -0.001947    0.000553
  C     -0.000315   -0.001914    1.457472
  H      0.953125    0.001046   -0.534424
  H     -0.902629    0.306113   -0.534428
  H     -0.957694   -0.145040    1.970776
  H      0.860811   -0.444079    1.970797
  H      0.188187    1.144514    1.078800
  H      0.229559    1.396097    2.234128
    8
 TRAJECTORY GEOMETRY     -79.527197
  C     -0.000617   -0.003748    0.001238
  C     -0.000654   -0.003979    1.453538
  H      0.952875    0.001791   -0.534324
  H     -0.902155    0.306744   -0.534325
  H     -0.957095   -0.140929    1.970666
  H      0.861564   -0.439997    1.970689
  H      0.190673    1.159652    1.120592
  H      0.233069    1.417474    2.231069
    8
 TRAJECTORY GEOMETRY     -79.530300
  C     -0.000889   -0.005404    0.002053
  C     -0.001020   -0.006208    1.449636
  H      0.952576    0.002248   -0.534255
  H     -0.901725    0.307086   -0.534255
  H     -0.956526   -0.137036    1.970537
  H      0.862273   -0.436133    1.970562
  H      0.193429    1.176445    1.161860
  H      0.236513    1.438432    2.226706
    8
 TRAJECTORY GEOMETRY     -79.534453
  C     -0.001139   -0.006921    0.002996
  C     -0.001415   -0.008610    1.445754
  H      0.952226    0.002426   -0.534211
  H     -0.901337    0.307149   -0.534209
  H     -0.955984   -0.133321    1.970375
  H      0.862949   -0.432444    1.970404
  H      0.196456    1.194882    1.202428
  H      0.239904    1.459069    2.221386
    8
 TRAJECTORY GEOMETRY     -79.539482
  C     -0.001367   -0.008305    0.004072
  C     -0.001841   -0.011206    1.441866
  H      0.951822    0.002321   -0.534187
  H     -0.900988    0.306926   -0.534183
  H     -0.955462   -0.129728    1.970174
  H      0.863604   -0.428875    1.970205
  H      0.199748    1.214934    1.242078
  H      0.243279    1.479601    2.215583
    8
 TRAJECTORY GEOMETRY     -79.545169
  C     -0.001575   -0.009570    0.005281
  C     -0.002302   -0.014014    1.437942
  H      0.951360    0.001947   -0.534177
  H     -0.900670    0.306430   -0.534173
  H     -0.954953   -0.126190    1.969919
  H      0.864255   -0.425363    1.969951
  H      0.203300    1.236560    1.280558
  H      0.246689    1.500345    2.209939
    8
 TRAJECTORY GEOMETRY     -79.551262
  C     -0.001765   -0.010729    0.006630
  C     -0.002803   -0.017066    1.433941
  H      0.950832    0.001288   -0.534177
  H     -0.900378    0.305644   -0.534171
  H     -0.954449   -0.122634    1.969593
  H      0.864917   -0.421831    1.969625
  H      0.207100    1.259693    1.317523
  H      0.250204    1.521734    2.205229
    8
 TRAJECTORY GEOMETRY     -79.557498
  C     -0.001939   -0.011785    0.008123
  C     -0.003350   -0.020393    1.429826
  H      0.950226    0.000317   -0.534183
  H     -0.900112    0.304539   -0.534176
  H     -0.953938   -0.118982    1.969175
  H      0.865603   -0.418205    1.969203
  H      0.211127    1.284189    1.352520
  H      0.253905    1.544261    2.202324
    8
 TRAJECTORY GEOMETRY     -79.563658
  C     -0.002096   -0.012740    0.009754
  C     -0.003945   -0.024008    1.425585
  H      0.949535   -0.000997   -0.534188
  H     -0.899874    0.303082   -0.534181
  H     -0.953415   -0.115174    1.968634
  H      0.866328   -0.414425    1.968656
  H      0.215336    1.309782    1.385057
  H      0.257858    1.568328    2.202003
    8
 TRAJECTORY GEOMETRY     -79.569594
  C     -0.002236   -0.013592    0.011497
  C     -0.004585   -0.027900    1.421238
  H      0.948759   -0.002674   -0.534191
  H     -0.899672    0.301255   -0.534184
  H     -0.952880   -0.111181    1.967943
  H      0.867103   -0.410464    1.967957
  H      0.219664    1.336089    1.414769
  H      0.262088    1.594087    2.204721
    8
 TRAJECTORY GEOMETRY     -79.575238
  C     -0.002358   -0.014330    0.013310
  C     -0.005264   -0.032028    1.416842
  H      0.947908   -0.004731   -0.534192
  H     -0.899521    0.299042   -0.534185
  H     -0.952341   -0.107002    1.967086
  H      0.867933   -0.406325    1.967093
  H      0.224047    1.362722    1.441599
  H      0.266572    1.621393    2.210413
    8
 TRAJECTORY GEOMETRY     -79.580570
  C     -0.002459   -0.014948    0.015143
  C     -0.005974   -0.036347    1.412460
  H      0.946997   -0.007170   -0.534195
  H     -0.899435    0.296446   -0.534187
  H     -0.951810   -0.102659    1.966058
  H      0.868823   -0.402032    1.966060
  H      0.228437    1.389409    1.465852
  H      0.271260    1.649915    2.218596
    8
 TRAJECTORY GEOMETRY     -79.585592
  C     -0.002540   -0.015440    0.016945
  C     -0.006710   -0.040817    1.408154
  H      0.946047   -0.009996   -0.534206
  H     -0.899438    0.293469   -0.534200
  H     -0.951304   -0.098176    1.964865
  H      0.869780   -0.397618    1.964864
  H      0.232820    1.416051    1.488046
  H      0.276091    1.679308    2.228636
    8
 TRAJECTORY GEOMETRY     -79.590306
  C     -0.002600   -0.015809    0.018682
  C     -0.007466   -0.045414    1.403965
  H      0.945076   -0.013181   -0.534229
  H     -0.899538    0.290144   -0.534221
  H     -0.950834   -0.093579    1.963521
  H      0.870808   -0.393111    1.963520
  H      0.237195    1.442646    1.508696
  H      0.281020    1.709300    2.239929
    8
 TRAJECTORY GEOMETRY     -79.594714
  C     -0.002641   -0.016058    0.020308
  C     -0.008240   -0.050118    1.399937
  H      0.944102   -0.016741   -0.534287
  H     -0.899753    0.286463   -0.534279
  H     -0.950414   -0.088892    1.962045
  H      0.871912   -0.388534    1.962044
  H      0.241570    1.469244    1.528258
  H      0.286016    1.739702    2.252067
    8
 TRAJECTORY GEOMETRY     -79.598820
  C     -0.002663   -0.016191    0.021795
  C     -0.009029   -0.054918    1.396094
  H      0.943137   -0.020653   -0.534388
  H     -0.900091    0.282450   -0.534379
  H     -0.950053   -0.084143    1.960457
  H      0.873092   -0.383917    1.960457
  H      0.245953    1.495891    1.547042
  H      0.291062    1.770403    2.264736
    8
 TRAJECTORY GEOMETRY     -79.602630
  C     -0.002666   -0.016215    0.023113
  C     -0.009832   -0.059803    1.392461
  H      0.942195   -0.024904   -0.534551
  H     -0.900559    0.278120   -0.534544
  H     -0.949760   -0.079361    1.958784
  H      0.874345   -0.379294    1.958786
  H      0.250349    1.522620    1.565272
  H      0.296148    1.801342    2.277758
    8
 TRAJECTORY GEOMETRY     -79.606154
  C     -0.002654   -0.016138    0.024241
  C     -0.010648   -0.064761    1.389056
  H      0.941282   -0.029467   -0.534791
  H     -0.901155    0.273502   -0.534786
  H     -0.949535   -0.074590    1.957051
  H      0.875659   -0.374704    1.957054
  H      0.254762    1.549457    1.583083
  H      0.301268    1.832483    2.291027
    8
 TRAJECTORY GEOMETRY     -79.609403
  C     -0.002626   -0.015970    0.025167
  C     -0.011473   -0.069780    1.385887
  H      0.940403   -0.034307   -0.535119
  H     -0.901871    0.268644   -0.535112
  H     -0.949379   -0.069881    1.955282
  H      0.877022   -0.370188    1.955285
  H      0.259194    1.576410    1.600568
  H      0.306418    1.863817    2.304454
    8
 TRAJECTORY GEOMETRY     -79.612388
  C     -0.002585   -0.015722    0.025874
  C     -0.012305   -0.074842    1.382966
  H      0.939557   -0.039401   -0.535559
  H     -0.902699    0.263549   -0.535553
  H     -0.949289   -0.065287    1.953506
  H      0.878410   -0.365805    1.953507
  H      0.263642    1.603471    1.617824
  H      0.311601    1.895336    2.318013
    8
 TRAJECTORY GEOMETRY     -79.615123
  C     -0.002534   -0.015413    0.026365
  C     -0.013142   -0.079931    1.380285
  H      0.938742   -0.044677   -0.536112
  H     -0.903619    0.258283   -0.536107
  H     -0.949264   -0.060865    1.951743
  H      0.879795   -0.361614    1.951746
  H      0.268106    1.630638    1.634894
  H      0.316817    1.927050    2.331662
    8
 TRAJECTORY GEOMETRY     -79.617622
  C     -0.002476   -0.015058    0.026639
  C     -0.013980   -0.085023    1.377841
  H      0.937954   -0.050109   -0.536796
  H     -0.904609    0.252889   -0.536794
  H     -0.949288   -0.056696    1.950019
  H      0.881156   -0.357671    1.950019
  H      0.272588    1.657893    1.651851
  H      0.322063    1.958967    2.345394
    8
 TRAJECTORY GEOMETRY     -79.619898
  C     -0.002413   -0.014680    0.026709
  C     -0.014815   -0.090099    1.375614
  H      0.937188   -0.055611   -0.537606
  H     -0.905642    0.247429   -0.537604
  H     -0.949359   -0.052842    1.948345
  H      0.882460   -0.354043    1.948347
  H      0.277083    1.685221    1.668745
  H      0.327347    1.991111    2.359178
    8
 TRAJECTORY GEOMETRY     -79.621967
  C     -0.002351   -0.014303    0.026586
  C     -0.015643   -0.095134    1.373586
  H      0.936437   -0.061124   -0.538539
  H     -0.906694    0.241968   -0.538544
  H     -0.949470   -0.049377    1.946740
  H      0.883675   -0.350795    1.946731
  H      0.281587    1.712600    1.685629
  H      0.332670    2.023508    2.373010
    8
 TRAJECTORY GEOMETRY     -79.623842
  C     -0.002292   -0.013944    0.026298
  C     -0.016461   -0.100112    1.371729
  H      0.935697   -0.066573   -0.539588
  H     -0.907742    0.236557   -0.539591
  H     -0.949620   -0.046363    1.945186
  H      0.884777   -0.347994    1.945188
  H      0.286100    1.740019    1.702532
  H      0.338038    2.056179    2.386850
    8
 TRAJECTORY GEOMETRY     -79.625536
  C     -0.002241   -0.013634    0.025857
  C     -0.017264   -0.105002    1.370023
  H      0.934966   -0.071892   -0.540742
  H     -0.908757    0.231274   -0.540744
  H     -0.949802   -0.043876    1.943700
  H      0.885742   -0.345699    1.943708
  H      0.290615    1.767467    1.719503
  H      0.343455    2.089140    2.400729
    8
 TRAJECTORY GEOMETRY     -79.627065
  C     -0.002202   -0.013398    0.025286
  C     -0.018051   -0.109783    1.368441
  H      0.934249   -0.077002   -0.541977
  H     -0.909715    0.226199   -0.541979
  H     -0.950019   -0.041973    1.942272
  H      0.886555   -0.343967    1.942280
  H      0.295129    1.794922    1.736590
  H      0.348924    2.122416    2.414617
    8
 TRAJECTORY GEOMETRY     -79.628440
  C     -0.002179   -0.013257    0.024608
  C     -0.018817   -0.114438    1.366956
  H      0.933553   -0.081841   -0.543272
  H     -0.910602    0.221395   -0.543276
  H     -0.950278   -0.040694    1.940897
  H      0.887211   -0.342835    1.940900
  H      0.299637    1.822341    1.753842
  H      0.354450    2.156031    2.428491
    8
 TRAJECTORY GEOMETRY     -79.629676
  C     -0.002175   -0.013237    0.023839
  C     -0.019556   -0.118938    1.365548
  H      0.932884   -0.086344   -0.544611
  H     -0.911410    0.216908   -0.544617
  H     -0.950581   -0.040081    1.939540
  H      0.887693   -0.342354    1.939542
  H      0.304136    1.849700    1.771302
  H      0.360035    2.189982    2.442366
    8
 TRAJECTORY GEOMETRY     -79.630783
  C     -0.002193   -0.013349    0.022998
  C     -0.020271   -0.123281    1.364196
  H      0.932252   -0.090468   -0.545967
  H     -0.912130    0.212798   -0.545975
  H     -0.950937   -0.040131    1.938209
  H      0.888015   -0.342516    1.938211
  H      0.308605    1.876934    1.788999
  H      0.365681    2.224292    2.456179
    8
 TRAJECTORY GEOMETRY     -79.631775
  C     -0.002235   -0.013609    0.022098
  C     -0.020957   -0.127454    1.362884
  H      0.931664   -0.094168   -0.547328
  H     -0.912760    0.209107   -0.547327
  H     -0.951353   -0.040839    1.936880
  H      0.888180   -0.343318    1.936890
  H      0.313053    1.904006    1.806957
  H      0.371379    2.258944    2.469929
    8
 TRAJECTORY GEOMETRY     -79.632662
  C     -0.002300   -0.013999    0.021154
  C     -0.021619   -0.131466    1.361602
  H      0.931143   -0.097475   -0.548646
  H     -0.913311    0.205790   -0.548686
  H     -0.951825   -0.042170    1.935568
  H      0.888213   -0.344732    1.935539
  H      0.317464    1.930856    1.825189
  H      0.377145    2.293932    2.483544
    8
 TRAJECTORY GEOMETRY     -79.633454
  C     -0.002389   -0.014538    0.020175
  C     -0.022254   -0.135314    1.360341
  H      0.930679   -0.100338   -0.549939
  H     -0.913776    0.202914   -0.550008
  H     -0.952358   -0.044080    1.934230
  H      0.888115   -0.346714    1.934179
  H      0.321838    1.957475    1.843701
  H      0.382961    2.329218    2.497032
    8
 TRAJECTORY GEOMETRY     -79.634160
  C     -0.002502   -0.015226    0.019164
  C     -0.022860   -0.138999    1.359093
  H      0.930267   -0.102776   -0.551218
  H     -0.914167    0.200473   -0.551280
  H     -0.952953   -0.046503    1.932857
  H      0.887899   -0.349196    1.932815
  H      0.326182    1.983840    1.862527
  H      0.388798    2.364755    2.510389
    8
 TRAJECTORY GEOMETRY     -79.634789
  C     -0.002635   -0.016039    0.018131
  C     -0.023444   -0.142545    1.357852
  H      0.929912   -0.104842   -0.552459
  H     -0.914494    0.198402   -0.552515
  H     -0.953599   -0.049354    1.931464
  H      0.887594   -0.352095    1.931432
  H      0.330473    2.009909    1.881677
  H      0.394674    2.400530    2.523562
    8
 TRAJECTORY GEOMETRY     -79.635347
  C     -0.002785   -0.016962    0.017082
  C     -0.024008   -0.145977    1.356615
  H      0.929607   -0.106552   -0.553668
  H     -0.914769    0.196675   -0.553689
  H     -0.954293   -0.052542    1.930030
  H      0.887212   -0.355337    1.930043
  H      0.334729    2.035755    1.901086
  H      0.400583    2.436465    2.536561
    8
 TRAJECTORY GEOMETRY     -79.635842
  C     -0.002949   -0.017953    0.016021
  C     -0.024559   -0.149315    1.355385
  H      0.929361   -0.108094   -0.554822
  H     -0.915004    0.195139   -0.554893
  H     -0.955000   -0.056017    1.928625
  H      0.886787   -0.358838    1.928585
  H      0.338936    2.061429    1.920759
  H      0.406521    2.472491    2.549393
    8
 TRAJECTORY GEOMETRY     -79.636279
  C     -0.003127   -0.019050    0.014944
  C     -0.025091   -0.152555    1.354156
  H      0.929133   -0.109326   -0.555983
  H     -0.915194    0.193904   -0.556020
  H     -0.955748   -0.059687    1.927160
  H      0.886305   -0.362538    1.927162
  H      0.343136    2.086929    1.940716
  H      0.412440    2.508581    2.562101
    8
 TRAJECTORY GEOMETRY     -79.636664
  C     -0.003313   -0.020182    0.013874
  C     -0.025619   -0.155761    1.352910
  H      0.928949   -0.110437   -0.557078
  H     -0.915370    0.192790   -0.557119
  H     -0.956493   -0.063430    1.925714
  H      0.885819   -0.366322    1.925716
  H      0.347339    2.112333    1.960876
  H      0.418353    2.544703    2.574635
    8
 TRAJECTORY GEOMETRY     -79.637002
  C     -0.003505   -0.021366    0.012788
  C     -0.026140   -0.158926    1.351681
  H      0.928782   -0.111377   -0.558184
  H     -0.915518    0.191836   -0.558220
  H     -0.957254   -0.067298    1.924244
  H      0.885287   -0.370210    1.924261
  H      0.351543    2.137859    1.981104
  H      0.424266    2.580727    2.587116
    8
 TRAJECTORY GEOMETRY     -79.637298
  C     -0.003705   -0.022590    0.011707
  C     -0.026656   -0.162061    1.350430
  H      0.928626   -0.112288   -0.559259
  H     -0.915654    0.190940   -0.559293
  H     -0.958004   -0.071151    1.922784
  H      0.884768   -0.374108    1.922805
  H      0.355735    2.163568    2.001400
  H      0.430175    2.616587    2.599634
    8
 TRAJECTORY GEOMETRY     -79.637554
  C     -0.003907   -0.023829    0.010620
  C     -0.027172   -0.165201    1.349191
  H      0.928487   -0.113150   -0.560333
  H     -0.915784    0.190098   -0.560373
  H     -0.958732   -0.075011    1.921316
  H      0.884222   -0.377970    1.921324
  H      0.359962    2.189620    2.021603
  H      0.436060    2.652225    2.612208
    8
 TRAJECTORY GEOMETRY     -79.637775
  C     -0.004116   -0.025106    0.009536
  C     -0.027685   -0.168315    1.347937
  H      0.928354   -0.113932   -0.561377
  H     -0.915915    0.189283   -0.561423
  H     -0.959480   -0.078905    1.919859
  H      0.883681   -0.381902    1.919883
  H      0.364340    2.216203    2.041595
  H      0.441811    2.687493    2.625064
    8
 TRAJECTORY GEOMETRY     -79.637965
  C     -0.004325   -0.026390    0.008456
  C     -0.028201   -0.171446    1.346686
  H      0.928227   -0.114700   -0.562416
  H     -0.916033    0.188511   -0.562474
  H     -0.960206   -0.082780    1.918409
  H      0.883122   -0.385825    1.918437
  H      0.368802    2.243439    2.061208
  H      0.447518    2.722337    2.638241
    8
 TRAJECTORY GEOMETRY     -79.638127
  C     -0.004537   -0.027701    0.007376
  C     -0.028717   -0.174560    1.345428
  H      0.928110   -0.115451   -0.563444
  H     -0.916155    0.187713   -0.563515
  H     -0.960943   -0.086683    1.916951
  H      0.882559   -0.389692    1.917000
  H      0.373409    2.271261    2.080526
  H      0.453163    2.756710    2.651850
    8
 TRAJECTORY GEOMETRY     -79.638265
  C     -0.004762   -0.029106    0.006269
  C     -0.029214   -0.177582    1.344156
  H      0.927958   -0.116380   -0.564516
  H     -0.916306    0.186810   -0.564558
  H     -0.961642   -0.090403    1.915492
  H      0.882007   -0.393477    1.915565
  H      0.378103    2.299892    2.099487
  H      0.458699    2.790282    2.666427
    8
 TRAJECTORY GEOMETRY     -79.638381
  C     -0.004981   -0.030468    0.005186
  C     -0.029731   -0.180681    1.342892
  H      0.927848   -0.117127   -0.565530
  H     -0.916427    0.185977   -0.565613
  H     -0.962343   -0.094220    1.914055
  H      0.881446   -0.397201    1.914147
  H      0.382888    2.328885    2.118106
  H      0.464251    2.823668    2.681005
    8
 TRAJECTORY GEOMETRY     -79.638478
  C     -0.005207   -0.031869    0.004097
  C     -0.030232   -0.183743    1.341625
  H      0.927705   -0.118020   -0.566569
  H     -0.916559    0.185152   -0.566640
  H     -0.963009   -0.097929    1.912634
  H      0.880880   -0.401049    1.912720
  H      0.387762    2.358692    2.136121
  H      0.469608    2.856354    2.696347
    8
 TRAJECTORY GEOMETRY     -79.638559
  C     -0.005428   -0.033248    0.003027
  C     -0.030755   -0.186863    1.340360
  H      0.927595   -0.118758   -0.567557
  H     -0.916676    0.184315   -0.567698
  H     -0.963712   -0.101750    1.911241
  H      0.880301   -0.404737    1.911323
  H      0.392696    2.388897    2.153728
  H      0.475022    2.888769    2.711836
    8
 TRAJECTORY GEOMETRY     -79.638626
  C     -0.005662   -0.034671    0.001948
  C     -0.031247   -0.189942    1.339095
  H      0.927419   -0.119789   -0.568615
  H     -0.916788    0.183685   -0.568670
  H     -0.964293   -0.105242    1.909862
  H      0.879723   -0.408747    1.909888
  H      0.397804    2.419714    2.170808
  H      0.480011    2.920679    2.727886
    8
 TRAJECTORY GEOMETRY     -79.638681
  C     -0.005908   -0.036266    0.000807
  C     -0.031768   -0.192808    1.337811
  H      0.927321   -0.120629   -0.569621
  H     -0.916984    0.182165   -0.569836
  H     -0.964986   -0.108922    1.908420
  H      0.879168   -0.411861    1.908566
  H      0.403117    2.451235    2.187591
  H      0.485268    2.951379    2.745320
    8
 TRAJECTORY GEOMETRY     -79.638725
  C     -0.006161   -0.037892   -0.000323
  C     -0.032269   -0.195652    1.336520
  H      0.927205   -0.121644   -0.570652
  H     -0.917199    0.180845   -0.570951
  H     -0.965695   -0.112542    1.906886
  H      0.878617   -0.415026    1.907253
  H      0.408445    2.482985    2.204218
  H      0.490325    2.981721    2.763186
    8
 TRAJECTORY GEOMETRY     -79.638759
  C     -0.006398   -0.039470   -0.001433
  C     -0.032801   -0.198559    1.335222
  H      0.927138   -0.122386   -0.571614
  H     -0.917372    0.179368   -0.572131
  H     -0.966453   -0.116327    1.905433
  H      0.878054   -0.418049    1.905984
  H      0.413729    2.514758    2.220846
  H      0.495464    3.011925    2.781165
    8
 TRAJECTORY GEOMETRY     -79.638785
  C     -0.006639   -0.041104   -0.002591
  C     -0.033294   -0.201411    1.333946
  H      0.926979   -0.123611   -0.572702
  H     -0.917506    0.178215   -0.573285
  H     -0.967056   -0.119556    1.904024
  H      0.877488   -0.421381    1.904621
  H      0.418389    2.546188    2.238153
  H      0.500531    3.042074    2.799480
    8
 TRAJECTORY GEOMETRY     -79.638805
  C     -0.006898   -0.042915   -0.003800
  C     -0.033757   -0.204051    1.332637
  H      0.926782   -0.125209   -0.573843
  H     -0.917687    0.176774   -0.574486
  H     -0.967610   -0.122432    1.902598
  H      0.876941   -0.424444    1.903282
  H      0.423170    2.577578    2.255810
  H      0.505327    3.071231    2.819032
    8
 TRAJECTORY GEOMETRY     -79.638818
  C     -0.007169   -0.044883   -0.005059
  C     -0.034202   -0.206510    1.331302
  H      0.926568   -0.127096   -0.575039
  H     -0.917879    0.175071   -0.575773
  H     -0.968137   -0.125018    1.901160
  H      0.876419   -0.427221    1.901953
  H      0.428099    2.608903    2.273879
  H      0.509892    3.099751    2.839565
    8
 TRAJECTORY GEOMETRY     -79.638827
  C     -0.007435   -0.046960   -0.006360
  C     -0.034647   -0.208836    1.329967
  H      0.926334   -0.129328   -0.576261
  H     -0.918048    0.173175   -0.577169
  H     -0.968632   -0.127263    1.899736
  H      0.875894   -0.429804    1.900665
  H      0.433211    2.639917    2.292486
  H      0.514483    3.127631    2.860872
    8
 TRAJECTORY GEOMETRY     -79.638831
  C     -0.007833   -0.050191   -0.008065
  C     -0.034899   -0.209532    1.328571
  H      0.925846   -0.133838   -0.577928
  H     -0.918489    0.168912   -0.579209
  H     -0.968799   -0.126734    1.898305
  H      0.875702   -0.429539    1.899559
  H      0.438295    2.668243    2.314209
  H      0.518160    3.150241    2.887603
    8
 TRAJECTORY GEOMETRY     -79.638832
  C     -0.008450   -0.055669   -0.010369
  C     -0.034557   -0.205666    1.327362
  H      0.924805   -0.143424   -0.580320
  H     -0.919480    0.159683   -0.582348
  H     -0.968030   -0.118712    1.897179
  H      0.876433   -0.421889    1.899186
  H      0.442234    2.678263    2.341115
  H      0.517696    3.156062    2.918579
