# Supplementary material for: Constrained Structure Minimizations on Hyperspheres for Minimum Energy Path Following
Source: J Chem Inf Model. 2025 Apr 1;65(7):3488–501. doi: 10.1021/acs.jcim.4c02351 (PMC12004539; doi:10.1021/acs.jcim.4c02351)
Supplement: Supplementary file 1 — ci4c02351_si_001.zip [file ci4c02351_si_001.zip › data_availability/rxn6/outputs/SADDLE/5/rxn6-sad.out]

 Executing /home/jasa/demon/6.2.4/object.mpi/deMon.6.2.4.mpi.

node07
node07
node07
node07
node07
node07
node07
node07
node07
node07
node07
node07
node07
node07
node07
node07
node07
node07
node07
node07
node07
node07
node07
node07
(node07:0,1,2,3,4,5,6,7,8,9,10,11,12,13,14,15,16,17,18,19,20,21,22,23)

real	8m59.004s
user	177m13.531s
sys	38m0.297s
18M	.
 ******************************************************************************
 ******************************************************************************
 ***                                                                        ***
 ***                              PROGRAM deMon2k                           ***
 ***                                                                        ***
 ***                        (VERSION 6.2.4, Sep. 2023)                      ***
 ***                                                                        ***
 ***     COPYRIGHT (C) BY THE INTERNATIONAL DEMON DEVELOPERS COMMUNITY      ***
 ***                                                                        ***
 ***  AUTHORS: A.M. Koster, G. Geudtner, A. Alvarez-Ibarra, M.C. Amirani,   ***
 ***           P. Calaminici, A.A.M. Carranza, M.E. Casida, J. Carmona-     ***
 ***           Espindola, J. Cuny, F.A. Delesma, R. Delgado-Venegas, V.D.   ***
 ***           Dominguez, R. Flores-Moreno, G.U. Gamboa, A. Goursot, T.     ***
 ***           Heine, K. Hermann, A. Ipatov, F. Janetzko, A. de la Lande,   ***
 ***           F. Louisnard, J. Martin del Campo, N. Pedroza Montero, L.G.  ***
 ***           M. Pettersson, D. Mejia-Rodriguez, J. Reveles, J. Vasquez-   ***
 ***           Perez, A. Vela, B. Zuniga-Gutierrez and D.R. Salahub         ***
 ***                                                                        ***
 ******************************************************************************
 ******************************************************************************
                                                                                

 FIRST TIMING           DATE: WED OCT 02 10:58:56 2024  TOTAL TIME:       0.061
                                                                                

 INITIALIZATION                   STEP TIME:     0.033  TOTAL TIME:       0.096

 ******************************************************************************

 RXN5

 ******************************************************************************

 
 *** MOLECULAR SIMULATION DATA ***
 
 MOLECULAR CHARGE: 0
 NUMBER OF ATOMS: 8
 MOLECULAR SIMULATION TYPE: QM ONLY
 
 *** MOLECULAR QM DATA ***
 
 MULTIPLICITY: 1
 NUMBER OF QM ATOMS: 8
 NUMBER OF ELECTRONS: 26
 
 *** SCF OPTIONS ***
 
 SCF THEORY: RESTRICTED KOHN-SHAM (RKS)
 DIAGONALIZER: RS
 START GUESS: HUECKEL DENSITY
 SCF TOLERANCE: 0.100E-04
 POTENTIAL DENSITY: FITTED DENSITY
 NUMBER OF SCF ITERATIONS: 1000
 DIIS ACCELERATION: ON
 XC-POTENTIAL: PBE96 - PBE
 GRID TECHNIQUE: FIXED
 GRID PRUNING: ON
 GRID METHOD: DIRECT
 GRID TYPE: (99,590)p
 ATOMIC WEIGHT FUNCTION: BECKE SCREENED
 RADIAL QUADRATURE TYPE: EULER-MACLAURIN
 SCF METHODE: DIRECT & DOUBLE ASYMPTOTIC EXPANSION
 FREEZE AUXILIARY FUNCTIONS: OFF
 ANALYTICAL FIT SOLVER: DIAGONAL SVD
 SVD THRESHOLD: 0.100E-05
 SCF SCREENING: 0.385E-11
 SYMMETRY USE: NONE
 ROTATION OF THE ANGULAR GRIDS: OFF
 SCF PRINTING UNTIL CYCLE 0
 SPHERICAL ORBITALS WILL BE USED
 
 *** SADDLE INTERPOLATION OPTIONS ***
 
 SADDLE TOLERANCE: 0.100
 NUMBER OF INTERPOLATION STEPS: 500
 INTERPOLATION DISTANCE REDUCTION [%]: 5.00
 REACTANT-PRODUCT ALIGNMENT ENABLED
 
 *** PRINT OPTIONS ***
 
 PRINT OPTIMIZATION INFORMATION
 PRINT SADDLE DEBUG OUTPUT
 
 *** OUTPUT OPTIONS ***
 
 SADDLE OPTIMIZATIONS NOT REMOVED
 
 *** ACTIVATED INTERFACE PORTS ***
 
 FILE deMon.mol WILL BE WRITTEN
 
 
 *** GEOMETRY ***


 INPUT ORIENTATION IN ANGSTROM

  NO.  ATOM        X            Y            Z      Z-ATOM   MASS   TYPE OPTXYZ

    1  C         0.000000     0.000000     0.000000     6    12.011  QM       
    2  C         0.000000     0.000000     1.349855     6    12.011  QM       
    3  H         0.934705     0.000000    -0.574230     1     1.008  QM       
    4  H         0.934707     0.000000     1.924079     1     1.008  QM       
    5  H        -0.934623     0.013821    -0.574192     1     1.008  QM       
    6  H        -0.934625     0.013847     1.924047     1     1.008  QM       
    7  H        -0.012635    -2.064777     0.675563     1     1.008  QM       
    8  F        -0.017166    -3.015484     0.675877     9    18.998  QM       


 
 
 *** ERI STATISTIC ***
 
 Est. Integrated ERIs: 990783
 Est. Asymptotic ERIS: 0
                                                                                

 INPUT                            STEP TIME:     0.060  TOTAL TIME:       0.156
 
 *** THE INPUT ORIENTATION IS USED ***
 
 POINT GROUP: C1
 
 GROUP ORDER: 1


 STANDARD ORIENTATION IN ANGSTROM

  NO.  ATOM        X              Y              Z        Z-ATOM   MASS   TYPE

    1  C         1.235034      -0.674850       0.000083       6    12.011  QM
    2  C         1.234525       0.675004       0.000084       6    12.011  QM
    3  H         1.240522      -1.249079       0.934773       1     1.008  QM
    4  H         1.239580       1.249230       0.934776       1     1.008  QM
    5  H         1.243800      -1.249039      -0.934604       1     1.008  QM
    6  H         1.242884       1.249200      -0.934604       1     1.008  QM
    7  H        -0.830036      -0.000066      -0.000906       1     1.008  QM
    8  F        -1.780754      -0.000110      -0.000075       9    18.998  QM
                                                                                

 SYMMETRY ANALYSIS                STEP TIME:     0.000  TOTAL TIME:       0.159
 
 NUMBER OF TB ORBITALS: 20
                                                                                

 START GUESS                      STEP TIME:     1.618  TOTAL TIME:       1.778
 
 
 GENERAL BASIS SET: (DZVP-GGA)
 
 NUMBER OF SHELLS: 33
 NUMBER OF ORBITALS: 70
 NUMBER OF PRIMITIVE GAUSSIAN EXPONENTS: 75
 
 
 GENERAL AUXIS SET: (GEN-A2*)
 
 NUMBER OF AUXILIARY FUNCTION SETS: 41
 NUMBER OF AUXILIARY FUNCTION SHELLS: 97
 NUMBER OF AUXILIARY FUNCTION: 389
 
 
 
 *** WARNING IN INVCDERI ***
 
 *** 8 COULOMB EIGENVALUES ARE QUENCHED ***
                                                                                

 MPI AUXILIARY FUNCTION FIT       STEP TIME:     0.046  TOTAL TIME:       1.829  
                                                                                

 CORE INTEGRALS                   STEP TIME:     0.053  TOTAL TIME:       1.833
                                                                                

 NULLSPACE                        STEP TIME:     0.004  TOTAL TIME:       1.842
                                                                                

 FIXED GRID GENERATION            STEP TIME:     0.000  TOTAL TIME:       1.864

 CYCLE:    1    EUPPER =     -221.645068672980    CDMIX =        0.300000000000
 CYCLE:    1    ELOWER =     -371.623473203176    SHIFT =        0.000000000000
 CYCLE:    1    EXC    =      -22.547950051974    ERCDC =       12.622990197847
 CYCLE:    1    ETOTAL =     -244.193018724953    ERROR =      149.978404530196

 CYCLE:    2    EUPPER =     -221.114409614213    CDMIX =        0.300000000000
 CYCLE:    2    ELOWER =     -221.988286336614    SHIFT =        0.000000000000
 CYCLE:    2    EXC    =      -22.675856690958    ERCDC =        0.781988187335
 CYCLE:    2    ETOTAL =     -243.790266305170    ERROR =        0.873876722401

 CYCLE:    3    EUPPER =     -221.445360782427    CDMIX =        0.300000000000
 CYCLE:    3    ELOWER =     -221.538018985867    SHIFT =        0.000000000000
 CYCLE:    3    EXC    =      -22.820341038174    ERCDC =        0.213208928653
 CYCLE:    3    ETOTAL =     -244.265701820602    ERROR =        0.092658203439

 CYCLE:    4    EUPPER =     -221.595297691219    CDMIX =        0.300000000000
 CYCLE:    4    ELOWER =     -221.621694867262    SHIFT =        0.000000000000
 CYCLE:    4    EXC    =      -22.886479147276    ERCDC =        0.102036503967
 CYCLE:    4    ETOTAL =     -244.481776838495    ERROR =        0.026397176043

 CYCLE:    5    EUPPER =     -221.640822361803    CDMIX =        0.300000000000
 CYCLE:    5    ELOWER =     -221.650478468441    SHIFT =        0.000000000000
 CYCLE:    5    EXC    =      -22.921410029553    ERCDC =        0.054725037157
 CYCLE:    5    ETOTAL =     -244.562232391356    ERROR =        0.009656106637

 CYCLE:    6    EUPPER =     -221.657243546064    CDMIX =        0.300000000000
 CYCLE:    6    ELOWER =     -221.661084243943    SHIFT =        0.000000000000
 CYCLE:    6    EXC    =      -22.941702284735    ERCDC =        0.031958155507
 CYCLE:    6    ETOTAL =     -244.598945830799    ERROR =        0.003840697879

 CYCLE:    7    EUPPER =     -221.664243895657    CDMIX =        0.300000000000
 CYCLE:    7    ELOWER =     -221.665816879299    SHIFT =        0.000000000000
 CYCLE:    7    EXC    =      -22.972946243993    EDIIS =        0.019594975446
 CYCLE:    7    ETOTAL =     -244.637190139650    ERROR =        0.001572983642

 CYCLE:    8    EUPPER =     -221.668084161575    CDMIX =        0.300000000000
 CYCLE:    8    ELOWER =     -221.668119168285    SHIFT =        0.000000000000
 CYCLE:    8    EXC    =      -22.976049061609    EDIIS =        0.004894123148
 CYCLE:    8    ETOTAL =     -244.644133223184    ERROR =        0.000035006710

 CYCLE:    9    EUPPER =     -221.672992196888    CDMIX =        0.300000000000
 CYCLE:    9    ELOWER =     -221.672993743527    SHIFT =        0.000000000000
 CYCLE:    9    EXC    =      -22.975614884459    EDIIS =        0.001049572175
 CYCLE:    9    ETOTAL =     -244.648607081347    ERROR =        0.000001546639

 CYCLE:   10    EUPPER =     -221.672197455589    CDMIX =        0.300000000000
 CYCLE:   10    ELOWER =     -221.672197489039    SHIFT =        0.000000000000
 CYCLE:   10    EXC    =      -22.975726450292    EDIIS =        0.000164051071
 CYCLE:   10    ETOTAL =     -244.647923905881    ERROR =        0.000000033449

 CYCLE:   11    EUPPER =     -221.672365016213    CDMIX =        0.100000000000
 CYCLE:   11    ELOWER =     -221.672365026572    SHIFT =        0.000000000000
 CYCLE:   11    EXC    =      -22.975614949481    ERCDC =        0.000113589492
 CYCLE:   11    ETOTAL =     -244.647979965694    ERROR =        0.000000010359
 
 *** SCF CONVERGED ***
 

 ELECTRONIC CORE ENERGY      =       -375.246262492
 ELECTRONIC COULOMB ENERGY   =        153.573897476
 ELECTRONIC HARTREE ENERGY   =       -221.672365016

 EXCHANGE ENERGY             =        -22.140684831
 CORRELATION ENERGY          =         -0.834930119
 EXCHANGE-CORRELATION ENERGY =        -22.975614949

 ELECTRONIC SCF ENERGY       =       -244.647979966
 NUCLEAR-REPULSION ENERGY    =         65.800687472
 TOTAL SCF ENERGY            =       -178.847292494
                                                                                

 SCF ITERATION                    STEP TIME:     0.711  TOTAL TIME:       2.603
 
 
 
 *********************************************
 *** TRANSITION STATE SADDLE INTERPOLATION ***
 *********************************************


 UNRELAXED COORDINATES OF SADDLE STEP 0 IN ANGSTROM

  NO.  ATOM        X              Y              Z        Z-ATOM   MASS   TYPE

    1  C         0.000000       0.000000       0.000000       6    12.011  QM
    2  F         0.000000       0.000000       1.415259       9    18.998  QM
    3  C         1.427012       0.000000      -0.520477       6    12.011  QM
    4  H         1.970837      -0.896066      -0.177141       1     1.008  QM
    5  H         1.970847       0.896048      -0.177109       1     1.008  QM
    6  H         1.422136       0.000000      -1.625294       1     1.008  QM
    7  H        -0.555057      -0.899853      -0.325510       1     1.008  QM
    8  H        -0.555077       0.899836      -0.325516       1     1.008  QM


 UNRELAXED SCF-ENERGY CALCULATED IN 11 CYCLES
 
 UNRELAXED TOTAL SADDLE ENERGY = -178.873573458612
 


 ALIGNED COORDINATES OF REFERENCE STRUCTURE IN ANGSTROM

  NO.  ATOM        X              Y              Z        Z-ATOM   MASS   TYPE

    1  C        -0.036502      -0.580931       0.000002       6    12.011  QM
    2  F         1.102446       0.259162      -0.000001       9    18.998  QM
    3  C        -1.302432       0.258522       0.000002       6    12.011  QM
    4  H        -1.348941       0.899974      -0.896065       1     1.008  QM
    5  H        -1.348920       0.900004       0.896049       1     1.008  QM
    6  H        -2.188653      -0.401217       0.000003       1     1.008  QM
    7  H         0.031019      -1.220843      -0.899851       1     1.008  QM
    8  H         0.031028      -1.220860       0.899838       1     1.008  QM


 ALIGNED COORDINATES OF REACTANT IN ANGSTROM

  NO.  ATOM        X              Y              Z        Z-ATOM   MASS   TYPE

    1  C        -0.851709      -1.118073       0.064723       6    12.011  QM
    2  F         1.624818       0.723536      -0.086862       9    18.998  QM
    3  C        -1.401595       0.114670       0.055800       6    12.011  QM
    4  H         0.757310       0.337242      -0.041358       1     1.008  QM
    5  H        -1.601237       0.661131       0.985819       1     1.008  QM
    6  H        -1.682392       0.611374      -0.881134       1     1.008  QM
    7  H        -0.664716      -1.670129      -0.864620       1     1.008  QM
    8  H        -0.583508      -1.620426       1.002337       1     1.008  QM

 SIMILARITY INDEX: 0.718
 


 UNRELAXED COORDINATES OF SADDLE STEP 1 IN ANGSTROM

  NO.  ATOM        X              Y              Z        Z-ATOM   MASS   TYPE

    1  C        -0.077262      -0.607788       0.003238       6    12.011  QM
    2  F         1.128564       0.282381      -0.004344       9    18.998  QM
    3  C        -1.307390       0.251330       0.002792       6    12.011  QM
    4  H        -1.243629       0.871838      -0.853330       1     1.008  QM
    5  H        -1.361536       0.888060       0.900537       1     1.008  QM
    6  H        -2.163340      -0.350588      -0.044053       1     1.008  QM
    7  H        -0.003768      -1.243307      -0.898089       1     1.008  QM
    8  H         0.000301      -1.240838       0.904963       1     1.008  QM


 UNRELAXED SCF-ENERGY CALCULATED IN 11 CYCLES
 
 UNRELAXED TOTAL SADDLE ENERGY = -178.866492615663
 
 
 
 
 ***************************************
 *** MOLECULAR GEOMETRY OPTIMIZATION ***
 ***************************************
 
 INTERPOLATION DISTANCE: 5.7045185067
 
 *** ACTIVE DEGREES OF FREEDOM: 18 ***
 
 *** ENTERING OPTIMIZATION CYCLE: 1 ***
 

 PROJECTED CARTESIAN GRADIENTS IN A.U.

  NO.  ATOM        X             Y             Z

    1  C       -0.027572     -0.013025     -0.000723
    2  F        0.034756      0.015403      0.000096
    3  C       -0.027004     -0.007434     -0.010488
    4  H        0.005563     -0.018728      0.027918
    5  H        0.002792      0.001295      0.002706
    6  H        0.035379      0.025117      0.006446
    7  H       -0.003493     -0.001963      0.000596
    8  H       -0.002736     -0.001970      0.000615


 ACTIVE CARTESIAN GRADIENTS

              1          2          3          4          5          6
          -0.033405  -0.014642  -0.001177   0.034444   0.009152  -0.000038

              7          8          9         10         11         12
          -0.031129  -0.008506  -0.021027  -0.008679  -0.028501   0.017262

             13         14         15         16         17         18
          -0.022985  -0.012904  -0.001022   0.020694   0.002264  -0.000015


 FULL LOCAL GRADIENT

              1          2          3          4          5          6
          -0.046187   0.005416  -0.007687   0.026287  -0.030077   0.016755

              7          8          9         10         11         12
          -0.019510  -0.005001  -0.021938  -0.021096  -0.017792   0.008296

             13         14         15         16         17         18
          -0.014447  -0.005126  -0.007411   0.014564   0.009080   0.000679


 TANGENTIAL LOCAL GRADIENTS IN A.U.

              1          2          3          4          5          6
           0.005416  -0.007687   0.026287  -0.030077   0.016755  -0.019510

              7          8          9         10         11         12
          -0.005001  -0.021938  -0.021096  -0.017792   0.008296  -0.014447

             13         14         15         16         17
          -0.005126  -0.007411   0.014564   0.009080   0.000679
 
 RMSQ FORCE :   0.0158429  MAXIMUM :   0.0003000  CONVERGED : NO
 MAX FORCE  :   0.0300765  MAXIMUM :   0.0004500  CONVERGED : NO
 RMSQ FORCE6:   4.9841571  MAXIMUM6:   0.0003000  CONVERGED : NO
 MAX FORCE6 :   4.9699235  MAXIMUM6:   0.0004500  CONVERGED : NO
 


 HESSIAN EIGENVALUES


                1           2           3           4           5           6
             1.00000     1.00000     1.00000     1.00000     1.00000     1.00000
 


                7           8           9          10          11          12
             1.00000     1.00000     1.00000     1.00000     1.00000     1.00000
 


               13          14          15          16          17
             1.00000     1.00000     1.00000     1.00000     1.00000
 


 LAMBDA FOR LMQA STEP: 0.00

  |TANGENTIAL STEP| =   0.065322  |PARALLEL STEP| =   0.000374


 STEP IN NORMAL COORDINATES

              1          2          3          4          5          6
           0.020731   0.006659   0.003934  -0.031179   0.014992  -0.019087

              7          8          9         10         11         12
           0.017302   0.004810   0.021989   0.023619   0.015142  -0.007214

             13         14         15         16         17         18
           0.013983   0.005060   0.007476  -0.014562  -0.009037  -0.000685

 DISPLACEMENT STEP IN ANGSTROM

  NO.  ATOM        X             Y             Z

    1  C        0.009055      0.003165      0.001374
    2  F       -0.014971     -0.001830     -0.002572
    3  C        0.013072      0.001489      0.006869
    4  H        0.012763      0.004964     -0.008070
    5  H       -0.003580     -0.002709     -0.000631
    6  H       -0.014689     -0.006193     -0.009592
    7  H       -0.003304     -0.002524      0.000246
    8  H       -0.002577     -0.001660      0.000756


 ACTIVE CARTESIAN DISPLACEMENT STEP

              1          2          3          4          5          6
           0.020731   0.006659   0.003934  -0.031179   0.014992  -0.019087

              7          8          9         10         11         12
           0.017302   0.004810   0.021989   0.023619   0.015142  -0.007214

             13         14         15         16         17         18
           0.013983   0.005060   0.007476  -0.014562  -0.009037  -0.000685
 
 PREDICTED ENERGY CHANGE: -0.002116146
 
 INTERPOLATION DISTANCE: 5.7045185067
 
 *** SCFTOL TIGHTEN TO 0.100E-06 ***
 
 *** CDFTOL TIGHTEN TO 0.750E-04 ***


 COORDINATES OF OPTIMIZATION STEP 1 IN ANGSTROM

  NO.  ATOM        X              Y              Z        Z-ATOM   MASS   TYPE

    1  C        -0.068207      -0.604623       0.004612       6    12.011  QM
    2  F         1.113593       0.280551      -0.006916       9    18.998  QM
    3  C        -1.294318       0.252819       0.009661       6    12.011  QM
    4  H        -1.230866       0.876802      -0.861400       1     1.008  QM
    5  H        -1.365116       0.885351       0.899906       1     1.008  QM
    6  H        -2.178029      -0.356781      -0.053645       1     1.008  QM
    7  H        -0.007072      -1.245831      -0.897843       1     1.008  QM
    8  H        -0.002276      -1.242498       0.905719       1     1.008  QM


 
 NEW SCF-ENERGY CALCULATED IN 9 CYCLES
 

 TOTAL ENERGY    =       -178.869732900

 ENERGY CHANGE =         -0.003240285
 ENERGY RATIO  =          1.531219777
 TRUST RADIUS  =          0.200000000
 
 BFGS DELTA*GAMMA: 0.200E-02
 
 BFGS DELTA*DE2*DELTA: 0.427E-02
 
 *** ENTERING OPTIMIZATION CYCLE: 2 ***
 

 PROJECTED CARTESIAN GRADIENTS IN A.U.

  NO.  ATOM        X             Y             Z

    1  C       -0.024177     -0.009173     -0.002021
    2  F        0.023041      0.013110      0.000074
    3  C       -0.008781     -0.003867     -0.002670
    4  H        0.005266     -0.014991      0.016474
    5  H       -0.000091     -0.001998     -0.003748
    6  H        0.016372      0.011368      0.002813
    7  H       -0.003005     -0.004183     -0.000719
    8  H       -0.004808     -0.002097      0.001050


 ACTIVE CARTESIAN GRADIENTS

              1          2          3          4          5          6
          -0.029303  -0.010281  -0.003130   0.019379   0.011171  -0.001811

              7          8          9         10         11         12
          -0.012255   0.000286  -0.007020  -0.001747  -0.016974   0.013276

             13         14         15         16         17         18
          -0.011246  -0.008592  -0.002387   0.010867   0.002665  -0.001250


 FULL LOCAL GRADIENT

              1          2          3          4          5          6
          -0.032843   0.006831  -0.008443   0.012369  -0.021309   0.013566

              7          8          9         10         11         12
          -0.002394   0.002955  -0.007574  -0.011314  -0.008484   0.006402

             13         14         15         16         17         18
          -0.004784  -0.002871  -0.006992   0.006373   0.007467  -0.000761


 TANGENTIAL LOCAL GRADIENTS IN A.U.

              1          2          3          4          5          6
           0.006831  -0.008443   0.012369  -0.021309   0.013566  -0.002394

              7          8          9         10         11         12
           0.002955  -0.007574  -0.011314  -0.008484   0.006402  -0.004784

             13         14         15         16         17
          -0.002871  -0.006992   0.006373   0.007467  -0.000761

 COSANG =         0.913512341
 
 RMSQ FORCE :   0.0090709  MAXIMUM :   0.0003000  CONVERGED : NO
 MAX FORCE  :   0.0213087  MAXIMUM :   0.0004500  CONVERGED : NO
 RMSQ FORCE6:   4.4640237  MAXIMUM6:   0.0003000  CONVERGED : NO
 MAX FORCE6 :   4.4530786  MAXIMUM6:   0.0004500  CONVERGED : NO
 RMSQ DR    :   0.0153968  MAXIMUM :   0.0012000  CONVERGED : NO
 MAX DR     :   0.0311785  MAXIMUM :   0.0018000  CONVERGED : NO
 


 HESSIAN EIGENVALUES


                1           2           3           4           5           6
             0.39204     1.00000     1.00000     1.00000     1.00000     1.00000
 


                7           8           9          10          11          12
             1.00000     1.00000     1.00000     1.00000     1.00000     1.00000
 


               13          14          15          16          17
             1.00000     1.00000     1.00000     1.00000     1.18630
 


 LAMBDA FOR LMQA STEP: 0.00

  |TANGENTIAL STEP| =   0.094913  |PARALLEL STEP| =   0.000790


 STEP IN NORMAL COORDINATES

              1          2          3          4          5          6
           0.048051   0.011259   0.011847  -0.043776   0.016698  -0.030023

              7          8          9         10         11         12
           0.009368  -0.004715   0.021357   0.031946   0.019495  -0.014847

             13         14         15         16         17         18
           0.013647   0.007621   0.016631  -0.017293  -0.018092   0.001426

 DISPLACEMENT STEP IN ANGSTROM

  NO.  ATOM        X             Y             Z

    1  C        0.020979      0.005395      0.004144
    2  F       -0.024344     -0.005483     -0.004629
    3  C        0.011180      0.000871      0.006731
    4  H        0.020976      0.010484     -0.010305
    5  H       -0.003941     -0.001432      0.005241
    6  H       -0.015839     -0.003487     -0.014774
    7  H       -0.005263     -0.001334      0.001736
    8  H       -0.001254     -0.002060      0.000660


 ACTIVE CARTESIAN DISPLACEMENT STEP

              1          2          3          4          5          6
           0.048051   0.011259   0.011847  -0.043776   0.016698  -0.030023

              7          8          9         10         11         12
           0.009368  -0.004715   0.021357   0.031946   0.019495  -0.014847

             13         14         15         16         17         18
           0.013647   0.007621   0.016631  -0.017293  -0.018092   0.001426
 
 PREDICTED ENERGY CHANGE: -0.001756150
 
 INTERPOLATION DISTANCE: 5.7045185067


 COORDINATES OF OPTIMIZATION STEP 2 IN ANGSTROM

  NO.  ATOM        X              Y              Z        Z-ATOM   MASS   TYPE

    1  C        -0.047228      -0.599227       0.008756       6    12.011  QM
    2  F         1.089249       0.275068      -0.011545       9    18.998  QM
    3  C        -1.283138       0.253690       0.016392       6    12.011  QM
    4  H        -1.209890       0.887286      -0.871704       1     1.008  QM
    5  H        -1.369057       0.883919       0.905146       1     1.008  QM
    6  H        -2.193868      -0.360268      -0.068419       1     1.008  QM
    7  H        -0.012335      -1.247165      -0.896107       1     1.008  QM
    8  H        -0.003530      -1.244558       0.906378       1     1.008  QM


 
 NEW SCF-ENERGY CALCULATED IN 10 CYCLES
 

 TOTAL ENERGY    =       -178.871736973

 ENERGY CHANGE =         -0.002004073
 ENERGY RATIO  =          1.141174123
 TRUST RADIUS  =          0.200000000
 
 BFGS DELTA*GAMMA: 0.306E-02
 
 BFGS DELTA*DE2*DELTA: 0.352E-02
 
 *** ENTERING OPTIMIZATION CYCLE: 3 ***
 

 PROJECTED CARTESIAN GRADIENTS IN A.U.

  NO.  ATOM        X             Y             Z

    1  C       -0.007760     -0.001376     -0.001852
    2  F        0.005110      0.005776     -0.000196
    3  C        0.003331     -0.001208      0.004427
    4  H        0.006122     -0.008353      0.002754
    5  H       -0.002086     -0.002555     -0.006755
    6  H        0.000571      0.001724     -0.001248
    7  H       -0.003576     -0.005403     -0.002801
    8  H       -0.007928     -0.001569      0.000016


 ACTIVE CARTESIAN GRADIENTS

              1          2          3          4          5          6
          -0.009407  -0.001521  -0.002798   0.002893   0.011773  -0.003181

              7          8          9         10         11         12
           0.001764   0.003680   0.006619   0.004407  -0.005767   0.006004

             13         14         15         16         17         18
          -0.001696  -0.003691  -0.001551   0.003136   0.003307  -0.001981


 FULL LOCAL GRADIENT

              1          2          3          4          5          6
          -0.014736   0.003628  -0.004229   0.000844  -0.000561   0.005282

              7          8          9         10         11         12
           0.006920   0.004878   0.006426  -0.000219  -0.001349   0.002564

             13         14         15         16         17         18
           0.001440  -0.001001  -0.003646   0.001021   0.005431  -0.001758


 TANGENTIAL LOCAL GRADIENTS IN A.U.

              1          2          3          4          5          6
           0.003628  -0.004229   0.000844  -0.000561   0.005282   0.006920

              7          8          9         10         11         12
           0.004878   0.006426  -0.000219  -0.001349   0.002564   0.001440

             13         14         15         16         17
          -0.001001  -0.003646   0.001021   0.005431  -0.001758

 COSANG =         0.358447450
 
 RMSQ FORCE :   0.0036893  MAXIMUM :   0.0003000  CONVERGED : NO
 MAX FORCE  :   0.0069197  MAXIMUM :   0.0004500  CONVERGED : NO
 RMSQ FORCE6:   3.8701302  MAXIMUM6:   0.0003000  CONVERGED : NO
 MAX FORCE6 :   3.8676426  MAXIMUM6:   0.0004500  CONVERGED : NO
 RMSQ DR    :   0.0223719  MAXIMUM :   0.0012000  CONVERGED : NO
 MAX DR     :   0.0480506  MAXIMUM :   0.0018000  CONVERGED : NO
 


 HESSIAN EIGENVALUES


                1           2           3           4           5           6
             0.31601     0.99987     1.00000     1.00000     1.00000     1.00000
 


                7           8           9          10          11          12
             1.00000     1.00000     1.00000     1.00000     1.00000     1.00000
 


               13          14          15          16          17
             1.00000     1.00000     1.00000     1.02035     1.23124
 


 LAMBDA FOR LMQA STEP: 0.00

  |TANGENTIAL STEP| =   0.024020  |PARALLEL STEP| =   0.000051


 STEP IN NORMAL COORDINATES

              1          2          3          4          5          6
           0.011718   0.000341   0.005489  -0.008633  -0.001730  -0.007624

              7          8          9         10         11         12
          -0.004451  -0.005257  -0.003320   0.005360   0.004737  -0.005011

             13         14         15         16         17         18
           0.001145   0.002424   0.006116  -0.004190  -0.008531   0.002024

 DISPLACEMENT STEP IN ANGSTROM

  NO.  ATOM        X             Y             Z

    1  C        0.005115      0.000195      0.001939
    2  F       -0.005193     -0.001702     -0.001465
    3  C       -0.000242     -0.000045     -0.000891
    4  H        0.004978      0.004457     -0.000822
    5  H       -0.000188      0.000452      0.004595
    6  H       -0.001603      0.000644     -0.003563
    7  H       -0.000495      0.001576      0.002030
    8  H        0.003034     -0.000259      0.000501


 ACTIVE CARTESIAN DISPLACEMENT STEP

              1          2          3          4          5          6
           0.011718   0.000341   0.005489  -0.008633  -0.001730  -0.007624

              7          8          9         10         11         12
          -0.004451  -0.005257  -0.003320   0.005360   0.004737  -0.005011

             13         14         15         16         17         18
           0.001145   0.002424   0.006116  -0.004190  -0.008531   0.002024
 
 PREDICTED ENERGY CHANGE: -0.000147588
 
 INTERPOLATION DISTANCE: 5.7045185067
 
 *** SCFTOL TIGHTEN TO 0.500E-07 ***
 
 *** CDFTOL TIGHTEN TO 0.250E-04 ***


 COORDINATES OF OPTIMIZATION STEP 3 IN ANGSTROM

  NO.  ATOM        X              Y              Z        Z-ATOM   MASS   TYPE

    1  C        -0.042113      -0.599032       0.010696       6    12.011  QM
    2  F         1.084056       0.273366      -0.013010       9    18.998  QM
    3  C        -1.283381       0.253646       0.015501       6    12.011  QM
    4  H        -1.204912       0.891743      -0.872526       1     1.008  QM
    5  H        -1.369245       0.884371       0.909741       1     1.008  QM
    6  H        -2.195471      -0.359624      -0.071982       1     1.008  QM
    7  H        -0.012830      -1.245589      -0.894077       1     1.008  QM
    8  H        -0.000495      -1.244817       0.906879       1     1.008  QM


 
 NEW SCF-ENERGY CALCULATED IN 9 CYCLES
 

 TOTAL ENERGY    =       -178.871959337

 ENERGY CHANGE =         -0.000222363
 ENERGY RATIO  =          1.506650084
 TRUST RADIUS  =          0.200000000
 
 BFGS DELTA*GAMMA: 0.148E-03
 
 BFGS DELTA*DE2*DELTA: 0.297E-03
 
 *** ENTERING OPTIMIZATION CYCLE: 4 ***
 

 PROJECTED CARTESIAN GRADIENTS IN A.U.

  NO.  ATOM        X             Y             Z

    1  C       -0.002452     -0.000343     -0.001131
    2  F        0.001622      0.003801     -0.000330
    3  C        0.002645     -0.001255      0.003466
    4  H        0.006372     -0.006588      0.001533
    5  H       -0.001878     -0.000699     -0.003836
    6  H       -0.000109      0.001833     -0.001079
    7  H       -0.004068     -0.004287     -0.002488
    8  H       -0.008025     -0.001244     -0.000761


 ACTIVE CARTESIAN GRADIENTS

              1          2          3          4          5          6
          -0.002972  -0.000377  -0.001692   0.000925   0.010846  -0.002932

              7          8          9         10         11         12
           0.001699   0.001669   0.005271   0.004932  -0.005181   0.003724

             13         14         15         16         17         18
          -0.001309  -0.001722  -0.000236   0.003045   0.003096  -0.001203


 FULL LOCAL GRADIENT

              1          2          3          4          5          6
          -0.011477   0.001226  -0.002116   0.000312   0.003990   0.003178

              7          8          9         10         11         12
           0.005469   0.002535   0.005122   0.001421  -0.001670   0.000992

             13         14         15         16         17         18
           0.001148   0.000370  -0.001844   0.001384   0.004738  -0.001025


 TANGENTIAL LOCAL GRADIENTS IN A.U.

              1          2          3          4          5          6
           0.001226  -0.002116   0.000312   0.003990   0.003178   0.005469

              7          8          9         10         11         12
           0.002535   0.005122   0.001421  -0.001670   0.000992   0.001148

             13         14         15         16         17
           0.000370  -0.001844   0.001384   0.004738  -0.001025

 COSANG =         0.878390324
 
 RMSQ FORCE :   0.0027730  MAXIMUM :   0.0003000  CONVERGED : NO
 MAX FORCE  :   0.0054687  MAXIMUM :   0.0004500  CONVERGED : NO
 RMSQ FORCE6:   3.1605305  MAXIMUM6:   0.0003000  CONVERGED : NO
 MAX FORCE6 :   3.1588461  MAXIMUM6:   0.0004500  CONVERGED : NO
 RMSQ DR    :   0.0056615  MAXIMUM :   0.0012000  CONVERGED : NO
 MAX DR     :   0.0117176  MAXIMUM :   0.0018000  CONVERGED : NO
 


 HESSIAN EIGENVALUES


                1           2           3           4           5           6
             0.22188     0.73135     0.99999     1.00000     1.00000     1.00000
 


                7           8           9          10          11          12
             1.00000     1.00000     1.00000     1.00000     1.00000     1.00000
 


               13          14          15          16          17
             1.00000     1.00000     1.00028     1.01276     1.19720
 


 LAMBDA FOR LMQA STEP: 0.00

  |TANGENTIAL STEP| =   0.033294  |PARALLEL STEP| =   0.000097


 STEP IN NORMAL COORDINATES

              1          2          3          4          5          6
           0.007951  -0.002432   0.008193  -0.007899  -0.009268  -0.009646

              7          8          9         10         11         12
          -0.011149  -0.007653  -0.009885   0.002825   0.007737  -0.005865

             13         14         15         16         17         18
           0.000067   0.001351   0.007778  -0.006753  -0.015181   0.003114

 DISPLACEMENT STEP IN ANGSTROM

  NO.  ATOM        X             Y             Z

    1  C        0.003471     -0.001091      0.002919
    2  F       -0.004263     -0.001910     -0.002031
    3  C       -0.002366      0.000059     -0.002783
    4  H        0.005071      0.007358      0.000525
    5  H        0.000492     -0.000175      0.006835
    6  H       -0.000116      0.001393     -0.004715
    7  H        0.001115      0.003410      0.004039
    8  H        0.008131     -0.000129      0.001662


 ACTIVE CARTESIAN DISPLACEMENT STEP

              1          2          3          4          5          6
           0.007951  -0.002432   0.008193  -0.007899  -0.009268  -0.009646

              7          8          9         10         11         12
          -0.011149  -0.007653  -0.009885   0.002825   0.007737  -0.005865

             13         14         15         16         17         18
           0.000067   0.001351   0.007778  -0.006753  -0.015181   0.003114
 
 PREDICTED ENERGY CHANGE: -0.000161181
 
 INTERPOLATION DISTANCE: 5.7045185067


 COORDINATES OF OPTIMIZATION STEP 4 IN ANGSTROM

  NO.  ATOM        X              Y              Z        Z-ATOM   MASS   TYPE

    1  C        -0.038642      -0.600124       0.013615       6    12.011  QM
    2  F         1.079793       0.271456      -0.015041       9    18.998  QM
    3  C        -1.285746       0.253704       0.012719       6    12.011  QM
    4  H        -1.199841       0.899101      -0.872001       1     1.008  QM
    5  H        -1.368753       0.884195       0.916576       1     1.008  QM
    6  H        -2.195587      -0.358231      -0.076697       1     1.008  QM
    7  H        -0.011715      -1.242180      -0.890038       1     1.008  QM
    8  H         0.007635      -1.244946       0.908541       1     1.008  QM


 
 NEW SCF-ENERGY CALCULATED IN 9 CYCLES
 

 TOTAL ENERGY    =       -178.872179161

 ENERGY CHANGE =         -0.000219824
 ENERGY RATIO  =          1.363834265
 TRUST RADIUS  =          0.200000000
 
 BFGS DELTA*GAMMA: 0.206E-03
 
 BFGS DELTA*DE2*DELTA: 0.325E-03
 
 *** ENTERING OPTIMIZATION CYCLE: 5 ***
 

 PROJECTED CARTESIAN GRADIENTS IN A.U.

  NO.  ATOM        X             Y             Z

    1  C        0.002005     -0.000808     -0.000253
    2  F       -0.000355      0.002378     -0.000484
    3  C       -0.000157     -0.001670      0.001039
    4  H        0.006614     -0.004484      0.001284
    5  H       -0.001089      0.002101      0.000931
    6  H        0.001208      0.003165     -0.000154
    7  H       -0.004416     -0.001785     -0.001058
    8  H       -0.007158     -0.000766     -0.001613


 ACTIVE CARTESIAN GRADIENTS

              1          2          3          4          5          6
           0.002432  -0.000947  -0.000374   0.000660   0.008801  -0.002500

              7          8          9         10         11         12
          -0.000656  -0.002024   0.001201   0.004745  -0.005513   0.000872

             13         14         15         16         17         18
          -0.001769   0.000512   0.001222   0.003928   0.002259   0.000414


 FULL LOCAL GRADIENT

              1          2          3          4          5          6
          -0.009349  -0.002070  -0.000117   0.001040   0.006131   0.001383

              7          8          9         10         11         12
           0.001937  -0.001384   0.001072   0.002001  -0.002619  -0.001366

             13         14         15         16         17         18
           0.000196   0.002171  -0.000030   0.002583   0.003571   0.000564


 TANGENTIAL LOCAL GRADIENTS IN A.U.

              1          2          3          4          5          6
          -0.002070  -0.000117   0.001040   0.006131   0.001383   0.001937

              7          8          9         10         11         12
          -0.001384   0.001072   0.002001  -0.002619  -0.001366   0.000196

             13         14         15         16         17
           0.002171  -0.000030   0.002583   0.003571   0.000564

 COSANG =         0.615139231
 
 RMSQ FORCE :   0.0022871  MAXIMUM :   0.0003000  CONVERGED : NO
 MAX FORCE  :   0.0061314  MAXIMUM :   0.0004500  CONVERGED : NO
 RMSQ FORCE6:   2.2350555  MAXIMUM6:   0.0003000  CONVERGED : NO
 MAX FORCE6 :   2.2333620  MAXIMUM6:   0.0004500  CONVERGED : NO
 RMSQ DR    :   0.0078475  MAXIMUM :   0.0012000  CONVERGED : NO
 MAX DR     :   0.0151812  MAXIMUM :   0.0018000  CONVERGED : NO
 


 HESSIAN EIGENVALUES


                1           2           3           4           5           6
             0.14850     0.57058     0.99999     1.00000     1.00000     1.00000
 


                7           8           9          10          11          12
             1.00000     1.00000     1.00000     1.00000     1.00000     1.00000
 


               13          14          15          16          17
             1.00000     1.00023     1.00212     1.01930     1.43592
 


 LAMBDA FOR LMQA STEP: 0.00

  |TANGENTIAL STEP| =   0.029945  |PARALLEL STEP| =   0.000079


 STEP IN NORMAL COORDINATES

              1          2          3          4          5          6
          -0.000937  -0.002384   0.006944  -0.005193  -0.011613  -0.008250

              7          8          9         10         11         12
          -0.010787  -0.003708  -0.008358  -0.000509   0.008774  -0.002335

             13         14         15         16         17         18
          -0.000281  -0.001875   0.005532  -0.008024  -0.015136   0.001318

 DISPLACEMENT STEP IN ANGSTROM

  NO.  ATOM        X             Y             Z

    1  C       -0.000409     -0.001094      0.002490
    2  F       -0.001718     -0.001304     -0.001765
    3  C       -0.002049      0.000437     -0.002336
    4  H        0.002992      0.006741      0.001412
    5  H        0.000539     -0.002032      0.004252
    6  H        0.000342      0.000775     -0.004650
    7  H        0.002445      0.002597      0.003593
    8  H        0.009626     -0.000153      0.002526


 ACTIVE CARTESIAN DISPLACEMENT STEP

              1          2          3          4          5          6
          -0.000937  -0.002384   0.006944  -0.005193  -0.011613  -0.008250

              7          8          9         10         11         12
          -0.010787  -0.003708  -0.008358  -0.000509   0.008774  -0.002335

             13         14         15         16         17         18
          -0.000281  -0.001875   0.005532  -0.008024  -0.015136   0.001318
 
 PREDICTED ENERGY CHANGE: -0.000096947
 
 INTERPOLATION DISTANCE: 5.7045185067


 COORDINATES OF OPTIMIZATION STEP 5 IN ANGSTROM

  NO.  ATOM        X              Y              Z        Z-ATOM   MASS   TYPE

    1  C        -0.039051      -0.601218       0.016105       6    12.011  QM
    2  F         1.078075       0.270153      -0.016807       9    18.998  QM
    3  C        -1.287796       0.254142       0.010383       6    12.011  QM
    4  H        -1.196849       0.905843      -0.870589       1     1.008  QM
    5  H        -1.368213       0.882163       0.920828       1     1.008  QM
    6  H        -2.195246      -0.357455      -0.081346       1     1.008  QM
    7  H        -0.009271      -1.239583      -0.886445       1     1.008  QM
    8  H         0.017261      -1.245100       0.911066       1     1.008  QM


 
 NEW SCF-ENERGY CALCULATED IN 9 CYCLES
 

 TOTAL ENERGY    =       -178.872328356

 ENERGY CHANGE =         -0.000149195
 ENERGY RATIO  =          1.538938468
 TRUST RADIUS  =          0.200000000
 
 BFGS DELTA*GAMMA: 0.911E-04
 
 BFGS DELTA*DE2*DELTA: 0.196E-03
 
 *** ENTERING OPTIMIZATION CYCLE: 6 ***
 

 PROJECTED CARTESIAN GRADIENTS IN A.U.

  NO.  ATOM        X             Y             Z

    1  C        0.002553     -0.001510      0.000129
    2  F       -0.000406      0.002059     -0.000565
    3  C       -0.001756     -0.002002     -0.000514
    4  H        0.006641     -0.003217      0.001286
    5  H       -0.000349      0.003333      0.003449
    6  H        0.002478      0.003817      0.000500
    7  H       -0.004076      0.000064      0.000177
    8  H       -0.005686     -0.000812     -0.001630


 ACTIVE CARTESIAN GRADIENTS

              1          2          3          4          5          6
           0.003096  -0.001761   0.000182   0.000907   0.007069  -0.002322

              7          8          9         10         11         12
          -0.002622  -0.003945  -0.001548   0.004213  -0.005539  -0.000803

             13         14         15         16         17         18
          -0.002070   0.001536   0.001481   0.004308   0.001229   0.001292


 FULL LOCAL GRADIENT

              1          2          3          4          5          6
          -0.008669  -0.003109   0.000450   0.001298   0.005140   0.000755

              7          8          9         10         11         12
          -0.000382  -0.003345  -0.001683   0.001621  -0.002791  -0.002889

             13         14         15         16         17         18
          -0.000274   0.003041   0.000361   0.003071   0.002415   0.001433


 TANGENTIAL LOCAL GRADIENTS IN A.U.

              1          2          3          4          5          6
          -0.003109   0.000450   0.001298   0.005140   0.000755  -0.000382

              7          8          9         10         11         12
          -0.003345  -0.001683   0.001621  -0.002791  -0.002889  -0.000274

             13         14         15         16         17
           0.003041   0.000361   0.003071   0.002415   0.001433

 COSANG =         0.864228826
 
 RMSQ FORCE :   0.0024039  MAXIMUM :   0.0003000  CONVERGED : NO
 MAX FORCE  :   0.0051396  MAXIMUM :   0.0004500  CONVERGED : NO
 RMSQ FORCE6:   0.0067358  MAXIMUM6:   0.0003000  CONVERGED : NO
 MAX FORCE6 :   0.0133233  MAXIMUM6:   0.0004500  CONVERGED : NO
 RMSQ DR    :   0.0070582  MAXIMUM :   0.0012000  CONVERGED : NO
 MAX DR     :   0.0151357  MAXIMUM :   0.0018000  CONVERGED : NO
 


 HESSIAN EIGENVALUES


                1           2           3           4           5           6
             0.08446     0.46438     0.99993     0.99999     1.00000     1.00000
 


                7           8           9          10          11          12
             1.00000     1.00000     1.00000     1.00000     1.00000     1.00000
 


               13          14          15          16          17
             1.00020     1.00072     1.00361     1.03967     1.40540
 


 LAMBDA FOR LMQA STEP: 0.00

  |TANGENTIAL STEP| =   0.046924  |PARALLEL STEP| =   0.000193


 STEP IN NORMAL COORDINATES

              1          2          3          4          5          6
          -0.007128  -0.002571   0.010238  -0.007201  -0.019046  -0.012926

              7          8          9         10         11         12
          -0.015122  -0.001024  -0.009276  -0.002642   0.015575   0.000816

             13         14         15         16         17         18
          -0.000375  -0.006736   0.007727  -0.014880  -0.023776  -0.000218

 DISPLACEMENT STEP IN ANGSTROM

  NO.  ATOM        X             Y             Z

    1  C       -0.003110     -0.001196      0.003678
    2  F       -0.001356     -0.001790     -0.002716
    3  C       -0.002278      0.001316     -0.002552
    4  H        0.003352      0.010101      0.002997
    5  H        0.000357     -0.005509      0.003638
    6  H       -0.000054      0.000469     -0.008239
    7  H        0.004754      0.002392      0.004760
    8  H        0.016079     -0.000096      0.004748


 ACTIVE CARTESIAN DISPLACEMENT STEP

              1          2          3          4          5          6
          -0.007128  -0.002571   0.010238  -0.007201  -0.019046  -0.012926

              7          8          9         10         11         12
          -0.015122  -0.001024  -0.009276  -0.002642   0.015575   0.000816

             13         14         15         16         17         18
          -0.000375  -0.006736   0.007727  -0.014880  -0.023776  -0.000218
 
 PREDICTED ENERGY CHANGE: -0.000128368
 
 INTERPOLATION DISTANCE: 5.7045185067


 COORDINATES OF OPTIMIZATION STEP 6 IN ANGSTROM

  NO.  ATOM        X              Y              Z        Z-ATOM   MASS   TYPE

    1  C        -0.042162      -0.602414       0.019783       6    12.011  QM
    2  F         1.076719       0.268363      -0.019523       9    18.998  QM
    3  C        -1.290073       0.255458       0.007831       6    12.011  QM
    4  H        -1.193497       0.915943      -0.867592       1     1.008  QM
    5  H        -1.367856       0.876654       0.924466       1     1.008  QM
    6  H        -2.195300      -0.356986      -0.089585       1     1.008  QM
    7  H        -0.004517      -1.237192      -0.881685       1     1.008  QM
    8  H         0.033340      -1.245196       0.915814       1     1.008  QM


 
 NEW SCF-ENERGY CALCULATED IN 9 CYCLES
 

 TOTAL ENERGY    =       -178.872509237

 ENERGY CHANGE =         -0.000180880
 ENERGY RATIO  =          1.409077126
 TRUST RADIUS  =          0.200000000
 
 BFGS DELTA*GAMMA: 0.157E-03
 
 BFGS DELTA*DE2*DELTA: 0.260E-03
 
 *** ENTERING OPTIMIZATION CYCLE: 7 ***
 

 PROJECTED CARTESIAN GRADIENTS IN A.U.

  NO.  ATOM        X             Y             Z

    1  C        0.000951     -0.002070      0.000440
    2  F        0.000221      0.002026     -0.000663
    3  C       -0.002516     -0.001968     -0.001576
    4  H        0.006438     -0.002025      0.001112
    5  H        0.000579      0.003283      0.004490
    6  H        0.003413      0.003517      0.000885
    7  H       -0.002930      0.001813      0.001237
    8  H       -0.003060     -0.001447     -0.000928


 ACTIVE CARTESIAN GRADIENTS

              1          2          3          4          5          6
           0.001154  -0.002398   0.000618   0.000878   0.004833  -0.002242

              7          8          9         10         11         12
          -0.004501  -0.004339  -0.003435   0.003407  -0.004754  -0.002056

             13         14         15         16         17         18
          -0.001900   0.001919   0.000728   0.003879  -0.000341   0.001523


 FULL LOCAL GRADIENT

              1          2          3          4          5          6
          -0.007933  -0.002649   0.000572   0.000763   0.002236   0.000408

              7          8          9         10         11         12
          -0.002393  -0.003732  -0.003585   0.000840  -0.002098  -0.003994

             13         14         15         16         17         18
          -0.000264   0.003274  -0.000266   0.002755   0.000698   0.001652


 TANGENTIAL LOCAL GRADIENTS IN A.U.

              1          2          3          4          5          6
          -0.002649   0.000572   0.000763   0.002236   0.000408  -0.002393

              7          8          9         10         11         12
          -0.003732  -0.003585   0.000840  -0.002098  -0.003994  -0.000264

             13         14         15         16         17
           0.003274  -0.000266   0.002755   0.000698   0.001652

 COSANG =         0.879392819
 
 RMSQ FORCE :   0.0022793  MAXIMUM :   0.0003000  CONVERGED : NO
 MAX FORCE  :   0.0039936  MAXIMUM :   0.0004500  CONVERGED : NO
 RMSQ FORCE6:   0.0031104  MAXIMUM6:   0.0003000  CONVERGED : NO
 MAX FORCE6 :   0.0079553  MAXIMUM6:   0.0004500  CONVERGED : NO
 RMSQ DR    :   0.0110602  MAXIMUM :   0.0012000  CONVERGED : NO
 MAX DR     :   0.0237763  MAXIMUM :   0.0018000  CONVERGED : NO
 


 HESSIAN EIGENVALUES


                1           2           3           4           5           6
             0.06321     0.41868     0.99956     0.99999     1.00000     1.00000
 


                7           8           9          10          11          12
             1.00000     1.00000     1.00000     1.00000     1.00000     1.00018
 


               13          14          15          16          17
             1.00024     1.00178     1.00376     1.07175     1.20235
 


 LAMBDA FOR LMQA STEP: 0.00

  |TANGENTIAL STEP| =   0.036085  |PARALLEL STEP| =   0.000114


 STEP IN NORMAL COORDINATES

              1          2          3          4          5          6
          -0.007800  -0.000645   0.007019  -0.004587  -0.014077  -0.009899

              7          8          9         10         11         12
          -0.008574   0.002910  -0.002956  -0.003210   0.013021   0.005149

             13         14         15         16         17         18
          -0.000501  -0.008492   0.006258  -0.013048  -0.017084  -0.001929

 DISPLACEMENT STEP IN ANGSTROM

  NO.  ATOM        X             Y             Z

    1  C       -0.003403     -0.000316      0.002521
    2  F       -0.000290     -0.001285     -0.001997
    3  C       -0.000840      0.001494     -0.000742
    4  H        0.001311      0.007142      0.003056
    5  H       -0.000580     -0.005944      0.000169
    6  H       -0.000909     -0.000002     -0.007279
    7  H        0.003942     -0.000234      0.002654
    8  H        0.012143      0.000551      0.003928


 ACTIVE CARTESIAN DISPLACEMENT STEP

              1          2          3          4          5          6
          -0.007800  -0.000645   0.007019  -0.004587  -0.014077  -0.009899

              7          8          9         10         11         12
          -0.008574   0.002910  -0.002956  -0.003210   0.013021   0.005149

             13         14         15         16         17         18
          -0.000501  -0.008492   0.006258  -0.013048  -0.017084  -0.001929
 
 PREDICTED ENERGY CHANGE: -0.000078931
 
 INTERPOLATION DISTANCE: 5.7045185067
 
 *** SCFTOL TIGHTEN TO 0.250E-07 ***
 
 *** CDFTOL TIGHTEN TO 0.100E-04 ***


 COORDINATES OF OPTIMIZATION STEP 7 IN ANGSTROM

  NO.  ATOM        X              Y              Z        Z-ATOM   MASS   TYPE

    1  C        -0.045565      -0.602730       0.022304       6    12.011  QM
    2  F         1.076429       0.267078      -0.021520       9    18.998  QM
    3  C        -1.290913       0.256952       0.007089       6    12.011  QM
    4  H        -1.192186       0.923085      -0.864536       1     1.008  QM
    5  H        -1.368436       0.870711       0.924635       1     1.008  QM
    6  H        -2.196209      -0.356988      -0.096864       1     1.008  QM
    7  H        -0.000574      -1.237426      -0.879032       1     1.008  QM
    8  H         0.045483      -1.244645       0.919743       1     1.008  QM


 
 NEW SCF-ENERGY CALCULATED IN 9 CYCLES
 

 TOTAL ENERGY    =       -178.872617719

 ENERGY CHANGE =         -0.000108482
 ENERGY RATIO  =          1.374395639
 TRUST RADIUS  =          0.200000000
 
 BFGS DELTA*GAMMA: 0.101E-03
 
 BFGS DELTA*DE2*DELTA: 0.160E-03
 
 *** ENTERING OPTIMIZATION CYCLE: 8 ***
 

 PROJECTED CARTESIAN GRADIENTS IN A.U.

  NO.  ATOM        X             Y             Z

    1  C       -0.001503     -0.001873      0.000647
    2  F        0.000749      0.002137     -0.000737
    3  C       -0.001598     -0.001315     -0.001136
    4  H        0.006055     -0.001782      0.000782
    5  H        0.001015      0.001611      0.002748
    6  H        0.003005      0.002152      0.000503
    7  H       -0.001631      0.001968      0.000975
    8  H       -0.000991     -0.002221     -0.000122


 ACTIVE CARTESIAN GRADIENTS

              1          2          3          4          5          6
          -0.001823  -0.002153   0.000909   0.000203   0.003585  -0.002196

              7          8          9         10         11         12
          -0.004717  -0.002362  -0.002484   0.002961  -0.003465  -0.001695

             13         14         15         16         17         18
          -0.001210   0.001207  -0.000591   0.002617  -0.001246   0.000753


 FULL LOCAL GRADIENT

              1          2          3          4          5          6
          -0.007289  -0.000892   0.000504  -0.000514  -0.000290   0.000529

              7          8          9         10         11         12
          -0.002557  -0.001740  -0.002639   0.000408  -0.000906  -0.003504

             13         14         15         16         17         18
           0.000318   0.002461  -0.001507   0.001578  -0.000324   0.000869


 TANGENTIAL LOCAL GRADIENTS IN A.U.

              1          2          3          4          5          6
          -0.000892   0.000504  -0.000514  -0.000290   0.000529  -0.002557

              7          8          9         10         11         12
          -0.001740  -0.002639   0.000408  -0.000906  -0.003504   0.000318

             13         14         15         16         17
           0.002461  -0.001507   0.001578  -0.000324   0.000869

 COSANG =         0.874813321
 
 RMSQ FORCE :   0.0015951  MAXIMUM :   0.0003000  CONVERGED : NO
 MAX FORCE  :   0.0035042  MAXIMUM :   0.0004500  CONVERGED : NO
 RMSQ FORCE6:   0.0012145  MAXIMUM6:   0.0003000  CONVERGED : NO
 MAX FORCE6 :   0.0022512  MAXIMUM6:   0.0004500  CONVERGED : NO
 RMSQ DR    :   0.0085054  MAXIMUM :   0.0012000  CONVERGED : NO
 MAX DR     :   0.0170836  MAXIMUM :   0.0018000  CONVERGED : NO
 


 HESSIAN EIGENVALUES


                1           2           3           4           5           6
             0.05938     0.37455     0.80565     0.99998     1.00000     1.00000
 


                7           8           9          10          11          12
             1.00000     1.00000     1.00000     1.00000     1.00003     1.00012
 


               13          14          15          16          17
             1.00023     1.00057     1.00372     1.02232     1.17059
 


 LAMBDA FOR LMQA STEP: 0.00

  |TANGENTIAL STEP| =   0.019888  |PARALLEL STEP| =   0.000035


 STEP IN NORMAL COORDINATES

              1          2          3          4          5          6
          -0.003837   0.000683   0.002378  -0.000809  -0.006379  -0.005142

              7          8          9         10         11         12
          -0.000938   0.003221   0.001401  -0.002839   0.007223   0.006690

             13         14         15         16         17         18
          -0.000951  -0.007075   0.004965  -0.007602  -0.007198  -0.001874

 DISPLACEMENT STEP IN ANGSTROM

  NO.  ATOM        X             Y             Z

    1  C       -0.001674      0.000302      0.000850
    2  F        0.000383     -0.000709     -0.000900
    3  C        0.000062      0.000948      0.000548
    4  H       -0.000694      0.003305      0.002446
    5  H       -0.001399     -0.003995     -0.001561
    6  H       -0.001260      0.000206     -0.004585
    7  H        0.001853     -0.002171      0.000727
    8  H        0.005402      0.001417      0.002054


 ACTIVE CARTESIAN DISPLACEMENT STEP

              1          2          3          4          5          6
          -0.003837   0.000683   0.002378  -0.000809  -0.006379  -0.005142

              7          8          9         10         11         12
          -0.000938   0.003221   0.001401  -0.002839   0.007223   0.006690

             13         14         15         16         17         18
          -0.000951  -0.007075   0.004965  -0.007602  -0.007198  -0.001874
 
 PREDICTED ENERGY CHANGE: -0.000038947
 
 INTERPOLATION DISTANCE: 5.7045185067


 COORDINATES OF OPTIMIZATION STEP 8 IN ANGSTROM

  NO.  ATOM        X              Y              Z        Z-ATOM   MASS   TYPE

    1  C        -0.047239      -0.602428       0.023155       6    12.011  QM
    2  F         1.076812       0.266369      -0.022419       9    18.998  QM
    3  C        -1.290851       0.257899       0.007637       6    12.011  QM
    4  H        -1.192880       0.926390      -0.862089       1     1.008  QM
    5  H        -1.369835       0.866716       0.923074       1     1.008  QM
    6  H        -2.197470      -0.356781      -0.101449       1     1.008  QM
    7  H         0.001279      -1.239597      -0.878305       1     1.008  QM
    8  H         0.050886      -1.243228       0.921796       1     1.008  QM


 
 NEW SCF-ENERGY CALCULATED IN 9 CYCLES
 

 TOTAL ENERGY    =       -178.872671487

 ENERGY CHANGE =         -0.000053768
 ENERGY RATIO  =          1.380562446
 TRUST RADIUS  =          0.200000000
 
 BFGS DELTA*GAMMA: 0.489E-04
 
 BFGS DELTA*DE2*DELTA: 0.784E-04
 
 *** ENTERING OPTIMIZATION CYCLE: 9 ***
 

 PROJECTED CARTESIAN GRADIENTS IN A.U.

  NO.  ATOM        X             Y             Z

    1  C       -0.002948     -0.001368      0.000774
    2  F        0.000820      0.002147     -0.000758
    3  C       -0.000375     -0.000505     -0.000077
    4  H        0.005668     -0.002123      0.000571
    5  H        0.001013     -0.000212      0.000167
    6  H        0.002098      0.000908     -0.000168
    7  H       -0.000798      0.001171      0.000061
    8  H       -0.000072     -0.002598      0.000255


 ACTIVE CARTESIAN GRADIENTS

              1          2          3          4          5          6
          -0.003575  -0.001558   0.001098  -0.000543   0.003256  -0.002084

              7          8          9         10         11         12
          -0.004052   0.000007  -0.000341   0.002844  -0.002486  -0.000485

             13         14         15         16         17         18
          -0.000584   0.000107  -0.001588   0.001453  -0.001361  -0.000157


 FULL LOCAL GRADIENT

              1          2          3          4          5          6
          -0.006809   0.000532   0.000519  -0.001546  -0.001287   0.000757

              7          8          9         10         11         12
          -0.001880   0.000614  -0.000487   0.000393  -0.000070  -0.002178

             13         14         15         16         17         18
           0.000868   0.001296  -0.002461   0.000468  -0.000511  -0.000051


 TANGENTIAL LOCAL GRADIENTS IN A.U.

              1          2          3          4          5          6
           0.000532   0.000519  -0.001546  -0.001287   0.000757  -0.001880

              7          8          9         10         11         12
           0.000614  -0.000487   0.000393  -0.000070  -0.002178   0.000868

             13         14         15         16         17
           0.001296  -0.002461   0.000468  -0.000511  -0.000051

 COSANG =         0.703155982
 
 RMSQ FORCE :   0.0011682  MAXIMUM :   0.0003000  CONVERGED : NO
 MAX FORCE  :   0.0024613  MAXIMUM :   0.0004500  CONVERGED : NO
 RMSQ FORCE6:   0.0011638  MAXIMUM6:   0.0003000  CONVERGED : NO
 MAX FORCE6 :   0.0025738  MAXIMUM6:   0.0004500  CONVERGED : NO
 RMSQ DR    :   0.0046877  MAXIMUM :   0.0012000  CONVERGED : NO
 MAX DR     :   0.0076018  MAXIMUM :   0.0018000  CONVERGED : NO
 


 HESSIAN EIGENVALUES


                1           2           3           4           5           6
             0.05755     0.29067     0.55097     0.99997     1.00000     1.00000
 


                7           8           9          10          11          12
             1.00000     1.00000     1.00000     1.00001     1.00002     1.00006
 


               13          14          15          16          17
             1.00027     1.00122     1.00335     1.04371     1.38347
 


 LAMBDA FOR LMQA STEP: 0.00

  |TANGENTIAL STEP| =   0.014806  |PARALLEL STEP| =   0.000019


 STEP IN NORMAL COORDINATES

              1          2          3          4          5          6
          -0.000469   0.000950  -0.000099   0.001574  -0.002964  -0.003449

              7          8          9         10         11         12
           0.002823   0.001374   0.001736  -0.002861   0.004509   0.006865

             13         14         15         16         17         18
          -0.001655  -0.005911   0.006020  -0.004787  -0.002888  -0.001114

 DISPLACEMENT STEP IN ANGSTROM

  NO.  ATOM        X             Y             Z

    1  C       -0.000205      0.000434     -0.000041
    2  F        0.000654     -0.000544     -0.000416
    3  C        0.000108      0.000337      0.000759
    4  H       -0.001731      0.002059      0.002388
    5  H       -0.002060     -0.002475     -0.001211
    6  H       -0.001362      0.000838     -0.003422
    7  H        0.000567     -0.003010      0.000386
    8  H        0.002079      0.002292      0.001189


 ACTIVE CARTESIAN DISPLACEMENT STEP

              1          2          3          4          5          6
          -0.000469   0.000950  -0.000099   0.001574  -0.002964  -0.003449

              7          8          9         10         11         12
           0.002823   0.001374   0.001736  -0.002861   0.004509   0.006865

             13         14         15         16         17         18
          -0.001655  -0.005911   0.006020  -0.004787  -0.002888  -0.001114
 
 PREDICTED ENERGY CHANGE: -0.000024940
 
 INTERPOLATION DISTANCE: 5.7045185067


 COORDINATES OF OPTIMIZATION STEP 9 IN ANGSTROM

  NO.  ATOM        X              Y              Z        Z-ATOM   MASS   TYPE

    1  C        -0.047444      -0.601994       0.023113       6    12.011  QM
    2  F         1.077466       0.265825      -0.022836       9    18.998  QM
    3  C        -1.290743       0.258236       0.008396       6    12.011  QM
    4  H        -1.194610       0.928449      -0.859702       1     1.008  QM
    5  H        -1.371895       0.864241       0.921862       1     1.008  QM
    6  H        -2.198832      -0.355943      -0.104872       1     1.008  QM
    7  H         0.001846      -1.242607      -0.877919       1     1.008  QM
    8  H         0.052965      -1.240937       0.922985       1     1.008  QM


 
 NEW SCF-ENERGY CALCULATED IN 9 CYCLES
 

 TOTAL ENERGY    =       -178.872710136

 ENERGY CHANGE =         -0.000038649
 ENERGY RATIO  =          1.549679964
 TRUST RADIUS  =          0.200000000
 
 BFGS DELTA*GAMMA: 0.227E-04
 
 BFGS DELTA*DE2*DELTA: 0.501E-04
 
 *** ENTERING OPTIMIZATION CYCLE: 10 ***
 

 PROJECTED CARTESIAN GRADIENTS IN A.U.

  NO.  ATOM        X             Y             Z

    1  C       -0.003319     -0.000936      0.000821
    2  F        0.000661      0.002042     -0.000724
    3  C        0.000382      0.000070      0.000779
    4  H        0.005297     -0.002504      0.000561
    5  H        0.000864     -0.001355     -0.001770
    6  H        0.001353      0.000282     -0.000718
    7  H       -0.000448      0.000285     -0.000752
    8  H        0.000204     -0.002585      0.000298


 ACTIVE CARTESIAN GRADIENTS

              1          2          3          4          5          6
          -0.004024  -0.001055   0.001176  -0.000993   0.003259  -0.001881

              7          8          9         10         11         12
          -0.003360   0.001550   0.001405   0.002790  -0.001990   0.000686

             13         14         15         16         17         18
          -0.000272  -0.000770  -0.002016   0.000696  -0.001183  -0.000753


 FULL LOCAL GRADIENT

              1          2          3          4          5          6
          -0.006447   0.001197   0.000579  -0.002012  -0.001299   0.000928

              7          8          9         10         11         12
          -0.001269   0.002117   0.001273   0.000504   0.000255  -0.000894

             13         14         15         16         17         18
           0.001110   0.000365  -0.002853  -0.000250  -0.000382  -0.000654


 TANGENTIAL LOCAL GRADIENTS IN A.U.

              1          2          3          4          5          6
           0.001197   0.000579  -0.002012  -0.001299   0.000928  -0.001269

              7          8          9         10         11         12
           0.002117   0.001273   0.000504   0.000255  -0.000894   0.001110

             13         14         15         16         17
           0.000365  -0.002853  -0.000250  -0.000382  -0.000654

 COSANG =         0.801502698
 
 RMSQ FORCE :   0.0012681  MAXIMUM :   0.0003000  CONVERGED : NO
 MAX FORCE  :   0.0028532  MAXIMUM :   0.0004500  CONVERGED : NO
 RMSQ FORCE6:   0.0008328  MAXIMUM6:   0.0003000  CONVERGED : NO
 MAX FORCE6 :   0.0018895  MAXIMUM6:   0.0004500  CONVERGED : NO
 RMSQ DR    :   0.0034899  MAXIMUM :   0.0012000  CONVERGED : NO
 MAX DR     :   0.0068654  MAXIMUM :   0.0018000  CONVERGED : NO
 


 HESSIAN EIGENVALUES


                1           2           3           4           5           6
             0.04743     0.16358     0.46259     0.99992     1.00000     1.00000
 


                7           8           9          10          11          12
             1.00000     1.00000     1.00000     1.00001     1.00004     1.00009
 


               13          14          15          16          17
             1.00038     1.00183     1.00292     1.06920     1.56627
 


 LAMBDA FOR LMQA STEP: 0.00

  |TANGENTIAL STEP| =   0.027887  |PARALLEL STEP| =   0.000068


 STEP IN NORMAL COORDINATES

              1          2          3          4          5          6
           0.001772   0.001372  -0.001379   0.004539  -0.004760  -0.007008

              7          8          9         10         11         12
           0.006822  -0.000642   0.000911  -0.005596   0.007836   0.012019

             13         14         15         16         17         18
          -0.003952  -0.010039   0.013941  -0.007785  -0.004606  -0.000927

 DISPLACEMENT STEP IN ANGSTROM

  NO.  ATOM        X             Y             Z

    1  C        0.000773      0.000634     -0.000505
    2  F        0.001335     -0.001067     -0.000713
    3  C       -0.000206     -0.000068      0.000947
    4  H       -0.003660      0.004321      0.004753
    5  H       -0.004511     -0.003435     -0.000483
    6  H       -0.002514      0.002414     -0.006247
    7  H        0.000287     -0.005795      0.001466
    8  H        0.002643      0.005176      0.002082


 ACTIVE CARTESIAN DISPLACEMENT STEP

              1          2          3          4          5          6
           0.001772   0.001372  -0.001379   0.004539  -0.004760  -0.007008

              7          8          9         10         11         12
           0.006822  -0.000642   0.000911  -0.005596   0.007836   0.012019

             13         14         15         16         17         18
          -0.003952  -0.010039   0.013941  -0.007785  -0.004606  -0.000927
 
 PREDICTED ENERGY CHANGE: -0.000040387
 
 INTERPOLATION DISTANCE: 5.7045185067


 COORDINATES OF OPTIMIZATION STEP 10 IN ANGSTROM

  NO.  ATOM        X              Y              Z        Z-ATOM   MASS   TYPE

    1  C        -0.046671      -0.601360       0.022608       6    12.011  QM
    2  F         1.078801       0.264757      -0.023549       9    18.998  QM
    3  C        -1.290949       0.258168       0.009343       6    12.011  QM
    4  H        -1.198271       0.932770      -0.854949       1     1.008  QM
    5  H        -1.376406       0.860806       0.921379       1     1.008  QM
    6  H        -2.201346      -0.353529      -0.111119       1     1.008  QM
    7  H         0.002133      -1.248402      -0.876453       1     1.008  QM
    8  H         0.055608      -1.235761       0.925067       1     1.008  QM


 
 NEW SCF-ENERGY CALCULATED IN 9 CYCLES
 

 TOTAL ENERGY    =       -178.872771367

 ENERGY CHANGE =         -0.000061231
 ENERGY RATIO  =          1.516089357
 TRUST RADIUS  =          0.200000000
 
 BFGS DELTA*GAMMA: 0.399E-04
 
 BFGS DELTA*DE2*DELTA: 0.816E-04
 
 *** ENTERING OPTIMIZATION CYCLE: 11 ***
 

 PROJECTED CARTESIAN GRADIENTS IN A.U.

  NO.  ATOM        X             Y             Z

    1  C       -0.003103     -0.000379      0.000771
    2  F        0.000320      0.001759     -0.000596
    3  C        0.001009      0.000540      0.001645
    4  H        0.004639     -0.002872      0.000746
    5  H        0.000605     -0.002200     -0.003694
    6  H        0.000464      0.000001     -0.001350
    7  H       -0.000282     -0.000911     -0.001652
    8  H        0.000411     -0.002209      0.000198


 ACTIVE CARTESIAN GRADIENTS

              1          2          3          4          5          6
          -0.003762  -0.000414   0.001115  -0.001362   0.003281  -0.001433

              7          8          9         10         11         12
          -0.002459   0.002750   0.003197   0.002601  -0.001607   0.002184

             13         14         15         16         17         18
          -0.000152  -0.001686  -0.002060  -0.000173  -0.000904  -0.001315


 FULL LOCAL GRADIENT

              1          2          3          4          5          6
          -0.005864   0.001608   0.000598  -0.002217  -0.000764   0.001124

              7          8          9         10         11         12
          -0.000614   0.003232   0.003086   0.000643   0.000326   0.000804

             13         14         15         16         17         18
           0.001100  -0.000651  -0.002826  -0.001053  -0.000179  -0.001226


 TANGENTIAL LOCAL GRADIENTS IN A.U.

              1          2          3          4          5          6
           0.001608   0.000598  -0.002217  -0.000764   0.001124  -0.000614

              7          8          9         10         11         12
           0.003232   0.003086   0.000643   0.000326   0.000804   0.001100

             13         14         15         16         17
          -0.000651  -0.002826  -0.001053  -0.000179  -0.001226

 COSANG =         0.875509741
 
 RMSQ FORCE :   0.0015993  MAXIMUM :   0.0003000  CONVERGED : NO
 MAX FORCE  :   0.0032321  MAXIMUM :   0.0004500  CONVERGED : NO
 RMSQ FORCE6:   0.0005302  MAXIMUM6:   0.0003000  CONVERGED : NO
 MAX FORCE6 :   0.0010030  MAXIMUM6:   0.0004500  CONVERGED : NO
 RMSQ DR    :   0.0065730  MAXIMUM :   0.0012000  CONVERGED : NO
 MAX DR     :   0.0139412  MAXIMUM :   0.0018000  CONVERGED : NO
 


 HESSIAN EIGENVALUES


                1           2           3           4           5           6
             0.03248     0.12040     0.44220     0.99985     1.00000     1.00000
 


                7           8           9          10          11          12
             1.00000     1.00000     1.00001     1.00002     1.00004     1.00021
 


               13          14          15          16          17
             1.00138     1.00247     1.00303     1.08864     1.54855
 


 LAMBDA FOR LMQA STEP: 0.00

  |TANGENTIAL STEP| =   0.042436  |PARALLEL STEP| =   0.000158


 STEP IN NORMAL COORDINATES

              1          2          3          4          5          6
           0.004231   0.001083  -0.002357   0.007765  -0.007436  -0.012075

              7          8          9         10         11         12
           0.010161  -0.004309  -0.002359  -0.008308   0.011907   0.015650

             13         14         15         16         17         18
          -0.006413  -0.013578   0.023158  -0.010668  -0.007494  -0.000077

 DISPLACEMENT STEP IN ANGSTROM

  NO.  ATOM        X             Y             Z

    1  C        0.001847      0.000508     -0.000857
    2  F        0.002073     -0.001609     -0.001231
    3  C       -0.000884     -0.000725      0.000558
    4  H       -0.005300      0.007544      0.007187
    5  H       -0.007140     -0.004155      0.001768
    6  H       -0.003419      0.004188     -0.009294
    7  H        0.000008     -0.008023      0.003437
    8  H        0.003527      0.008178      0.003276


 ACTIVE CARTESIAN DISPLACEMENT STEP

              1          2          3          4          5          6
           0.004231   0.001083  -0.002357   0.007765  -0.007436  -0.012075

              7          8          9         10         11         12
           0.010161  -0.004309  -0.002359  -0.008308   0.011907   0.015650

             13         14         15         16         17         18
          -0.006413  -0.013578   0.023158  -0.010668  -0.007494  -0.000077
 
 PREDICTED ENERGY CHANGE: -0.000050870
 
 INTERPOLATION DISTANCE: 5.7045185067


 COORDINATES OF OPTIMIZATION STEP 11 IN ANGSTROM

  NO.  ATOM        X              Y              Z        Z-ATOM   MASS   TYPE

    1  C        -0.044824      -0.600852       0.021752       6    12.011  QM
    2  F         1.080874       0.263149      -0.024779       9    18.998  QM
    3  C        -1.291833       0.257444       0.009901       6    12.011  QM
    4  H        -1.203570       0.940314      -0.847761       1     1.008  QM
    5  H        -1.383546       0.856651       0.923147       1     1.008  QM
    6  H        -2.204765      -0.349342      -0.120414       1     1.008  QM
    7  H         0.002141      -1.256425      -0.873016       1     1.008  QM
    8  H         0.059135      -1.227583       0.928343       1     1.008  QM


 
 NEW SCF-ENERGY CALCULATED IN 9 CYCLES
 

 TOTAL ENERGY    =       -178.872845431

 ENERGY CHANGE =         -0.000074064
 ENERGY RATIO  =          1.455943279
 TRUST RADIUS  =          0.200000000
 
 BFGS DELTA*GAMMA: 0.572E-04
 
 BFGS DELTA*DE2*DELTA: 0.104E-03
 
 *** ENTERING OPTIMIZATION CYCLE: 12 ***
 

 PROJECTED CARTESIAN GRADIENTS IN A.U.

  NO.  ATOM        X             Y             Z

    1  C       -0.002267      0.000004      0.000515
    2  F       -0.000020      0.001383     -0.000354
    3  C        0.001139      0.000440      0.001940
    4  H        0.003746     -0.002851      0.001142
    5  H        0.000313     -0.001893     -0.004295
    6  H       -0.000216      0.000494     -0.001730
    7  H       -0.000469     -0.001894     -0.002067
    8  H        0.000606     -0.001398      0.000014


 ACTIVE CARTESIAN GRADIENTS

              1          2          3          4          5          6
          -0.002747   0.000022   0.000748  -0.001365   0.003191  -0.000776

              7          8          9         10         11         12
          -0.001671   0.002486   0.003831   0.002191  -0.001539   0.003279

             13         14         15         16         17         18
          -0.000460  -0.002019  -0.001343  -0.000877  -0.000737  -0.001500


 FULL LOCAL GRADIENT

              1          2          3          4          5          6
          -0.005155   0.001449   0.000394  -0.001924   0.000092   0.001314

              7          8          9         10         11         12
          -0.000212   0.002855   0.003743   0.000652   0.000009   0.002145

             13         14         15         16         17         18
           0.000618  -0.001122  -0.002004  -0.001669  -0.000107  -0.001422


 TANGENTIAL LOCAL GRADIENTS IN A.U.

              1          2          3          4          5          6
           0.001449   0.000394  -0.001924   0.000092   0.001314  -0.000212

              7          8          9         10         11         12
           0.002855   0.003743   0.000652   0.000009   0.002145   0.000618

             13         14         15         16         17
          -0.001122  -0.002004  -0.001669  -0.000107  -0.001422

 COSANG =         0.942747323
 
 RMSQ FORCE :   0.0016343  MAXIMUM :   0.0003000  CONVERGED : NO
 MAX FORCE  :   0.0037431  MAXIMUM :   0.0004500  CONVERGED : NO
 RMSQ FORCE6:   0.0003925  MAXIMUM6:   0.0003000  CONVERGED : NO
 MAX FORCE6 :   0.0007504  MAXIMUM6:   0.0004500  CONVERGED : NO
 RMSQ DR    :   0.0100024  MAXIMUM :   0.0012000  CONVERGED : NO
 MAX DR     :   0.0231583  MAXIMUM :   0.0018000  CONVERGED : NO
 


 HESSIAN EIGENVALUES


                1           2           3           4           5           6
             0.02430     0.11197     0.43113     0.99947     1.00000     1.00000
 


                7           8           9          10          11          12
             1.00000     1.00000     1.00001     1.00003     1.00004     1.00027
 


               13          14          15          16          17
             1.00127     1.00231     1.01496     1.10328     1.21621
 


 LAMBDA FOR LMQA STEP: 0.00

  |TANGENTIAL STEP| =   0.039278  |PARALLEL STEP| =   0.000135


 STEP IN NORMAL COORDINATES

              1          2          3          4          5          6
           0.004625  -0.000080  -0.001968   0.007937  -0.007285  -0.012995

              7          8          9         10         11         12
           0.008804  -0.006152  -0.005729  -0.007303   0.011281   0.011231

             13         14         15         16         17         18
          -0.005791  -0.011012   0.022377  -0.008249  -0.007262   0.001165

 DISPLACEMENT STEP IN ANGSTROM

  NO.  ATOM        X             Y             Z

    1  C        0.002019     -0.000024     -0.000711
    2  F        0.002066     -0.001408     -0.001389
    3  C       -0.001354     -0.001006     -0.000325
    4  H       -0.004455      0.007879      0.006346
    5  H       -0.006766     -0.003285      0.003935
    6  H       -0.002544      0.003884     -0.008255
    7  H       -0.000178     -0.006299      0.004383
    8  H        0.002676      0.007486      0.003200


 ACTIVE CARTESIAN DISPLACEMENT STEP

              1          2          3          4          5          6
           0.004625  -0.000080  -0.001968   0.007937  -0.007285  -0.012995

              7          8          9         10         11         12
           0.008804  -0.006152  -0.005729  -0.007303   0.011281   0.011231

             13         14         15         16         17         18
          -0.005791  -0.011012   0.022377  -0.008249  -0.007262   0.001165
 
 PREDICTED ENERGY CHANGE: -0.000040095
 
 INTERPOLATION DISTANCE: 5.7045185067


 COORDINATES OF OPTIMIZATION STEP 12 IN ANGSTROM

  NO.  ATOM        X              Y              Z        Z-ATOM   MASS   TYPE

    1  C        -0.042805      -0.600876       0.021040       6    12.011  QM
    2  F         1.082940       0.261741      -0.026168       9    18.998  QM
    3  C        -1.293186       0.256438       0.009575       6    12.011  QM
    4  H        -1.208025       0.948193      -0.841415       1     1.008  QM
    5  H        -1.390312       0.853366       0.927082       1     1.008  QM
    6  H        -2.207309      -0.345457      -0.128668       1     1.008  QM
    7  H         0.001963      -1.262724      -0.868633       1     1.008  QM
    8  H         0.061811      -1.220098       0.931543       1     1.008  QM


 
 NEW SCF-ENERGY CALCULATED IN 11 CYCLES
 

 TOTAL ENERGY    =       -178.872900364

 ENERGY CHANGE =         -0.000054933
 ENERGY RATIO  =          1.370086417
 TRUST RADIUS  =          0.200000000
 
 BFGS DELTA*GAMMA: 0.519E-04
 
 BFGS DELTA*DE2*DELTA: 0.818E-04
 
 *** ENTERING OPTIMIZATION CYCLE: 13 ***
 

 PROJECTED CARTESIAN GRADIENTS IN A.U.

  NO.  ATOM        X             Y             Z

    1  C       -0.001235     -0.000253      0.000145
    2  F       -0.000052      0.001204     -0.000115
    3  C        0.000537     -0.000252      0.001361
    4  H        0.003045     -0.002297      0.001490
    5  H        0.000124     -0.000351     -0.002886
    6  H       -0.000255      0.001636     -0.001567
    7  H       -0.000977     -0.001954     -0.001564
    8  H        0.000698     -0.000516     -0.000173


 ACTIVE CARTESIAN GRADIENTS

              1          2          3          4          5          6
          -0.001497  -0.000283   0.000201  -0.000804   0.002968  -0.000251

              7          8          9         10         11         12
          -0.001466   0.000564   0.002659   0.001733  -0.001841   0.003141

             13         14         15         16         17         18
          -0.001091  -0.001440  -0.000121  -0.000970  -0.000847  -0.001046


 FULL LOCAL GRADIENT

              1          2          3          4          5          6
          -0.004710   0.000536  -0.000014  -0.001132   0.000637   0.001421

              7          8          9         10         11         12
          -0.000314   0.000858   0.002583   0.000461  -0.000530   0.002165

             13         14         15         16         17         18
          -0.000139  -0.000647  -0.000699  -0.001700  -0.000278  -0.000974


 TANGENTIAL LOCAL GRADIENTS IN A.U.

              1          2          3          4          5          6
           0.000536  -0.000014  -0.001132   0.000637   0.001421  -0.000314

              7          8          9         10         11         12
           0.000858   0.002583   0.000461  -0.000530   0.002165  -0.000139

             13         14         15         16         17
          -0.000647  -0.000699  -0.001700  -0.000278  -0.000974

 COSANG =         0.905010080
 
 RMSQ FORCE :   0.0011253  MAXIMUM :   0.0003000  CONVERGED : NO
 MAX FORCE  :   0.0025829  MAXIMUM :   0.0004500  CONVERGED : NO
 RMSQ FORCE6:   0.0003812  MAXIMUM6:   0.0003000  CONVERGED : NO
 MAX FORCE6 :   0.0007354  MAXIMUM6:   0.0004500  CONVERGED : NO
 RMSQ DR    :   0.0092580  MAXIMUM :   0.0012000  CONVERGED : NO
 MAX DR     :   0.0223769  MAXIMUM :   0.0018000  CONVERGED : NO
 


 HESSIAN EIGENVALUES


                1           2           3           4           5           6
             0.02250     0.11286     0.41814     0.77012     0.99997     1.00000
 


                7           8           9          10          11          12
             1.00000     1.00000     1.00001     1.00002     1.00005     1.00012
 


               13          14          15          16          17
             1.00041     1.00206     1.00331     1.05023     1.16502
 


 LAMBDA FOR LMQA STEP: 0.00

  |TANGENTIAL STEP| =   0.019285  |PARALLEL STEP| =   0.000033


 STEP IN NORMAL COORDINATES

              1          2          3          4          5          6
           0.002218  -0.000590  -0.000403   0.004421  -0.003958  -0.008300

              7          8          9         10         11         12
           0.003810  -0.003391  -0.005375  -0.003170   0.005985   0.002351

             13         14         15         16         17         18
          -0.002097  -0.004290   0.010759  -0.001991  -0.003342   0.001550

 DISPLACEMENT STEP IN ANGSTROM

  NO.  ATOM        X             Y             Z

    1  C        0.000969     -0.000264     -0.000144
    2  F        0.001214     -0.000630     -0.000983
    3  C       -0.000993     -0.000486     -0.000764
    4  H       -0.001734      0.004436      0.002623
    5  H       -0.003390     -0.001733      0.003542
    6  H       -0.000528      0.001325     -0.003579
    7  H       -0.000008     -0.001949      0.003059
    8  H        0.000473      0.003248      0.001758


 ACTIVE CARTESIAN DISPLACEMENT STEP

              1          2          3          4          5          6
           0.002218  -0.000590  -0.000403   0.004421  -0.003958  -0.008300

              7          8          9         10         11         12
           0.003810  -0.003391  -0.005375  -0.003170   0.005985   0.002351

             13         14         15         16         17         18
          -0.002097  -0.004290   0.010759  -0.001991  -0.003342   0.001550
 
 PREDICTED ENERGY CHANGE: -0.000018450
 
 INTERPOLATION DISTANCE: 5.7045185067


 COORDINATES OF OPTIMIZATION STEP 13 IN ANGSTROM

  NO.  ATOM        X              Y              Z        Z-ATOM   MASS   TYPE

    1  C        -0.041836      -0.601140       0.020896       6    12.011  QM
    2  F         1.084155       0.261111      -0.027151       9    18.998  QM
    3  C        -1.294180       0.255952       0.008811       6    12.011  QM
    4  H        -1.209759       0.952630      -0.838792       1     1.008  QM
    5  H        -1.393702       0.851633       0.930624       1     1.008  QM
    6  H        -2.207837      -0.344133      -0.132247       1     1.008  QM
    7  H         0.001955      -1.264674      -0.865574       1     1.008  QM
    8  H         0.062285      -1.216850       0.933302       1     1.008  QM


 
 NEW SCF-ENERGY CALCULATED IN 9 CYCLES
 

 TOTAL ENERGY    =       -178.872925591

 ENERGY CHANGE =         -0.000025227
 ENERGY RATIO  =          1.367306809
 TRUST RADIUS  =          0.200000000
 
 BFGS DELTA*GAMMA: 0.237E-04
 
 BFGS DELTA*DE2*DELTA: 0.372E-04
 
 *** ENTERING OPTIMIZATION CYCLE: 14 ***
 

 PROJECTED CARTESIAN GRADIENTS IN A.U.

  NO.  ATOM        X             Y             Z

    1  C       -0.000704     -0.000875     -0.000161
    2  F        0.000196      0.001296     -0.000008
    3  C       -0.000206     -0.000844      0.000561
    4  H        0.002816     -0.001721      0.001620
    5  H        0.000083      0.001016     -0.001026
    6  H        0.000094      0.002495     -0.001131
    7  H       -0.001370     -0.001369     -0.000626
    8  H        0.000666     -0.000115     -0.000184


 ACTIVE CARTESIAN GRADIENTS

              1          2          3          4          5          6
          -0.000853  -0.001006  -0.000263  -0.000130   0.002762  -0.000178

              7          8          9         10         11         12
          -0.001713  -0.001213   0.000956   0.001470  -0.002163   0.002285

             13         14         15         16         17         18
          -0.001518  -0.000661   0.000668  -0.000651  -0.001100  -0.000384


 FULL LOCAL GRADIENT

              1          2          3          4          5          6
          -0.004681  -0.000417  -0.000446  -0.000417   0.000579   0.001368

              7          8          9         10         11         12
          -0.000621  -0.000923   0.000875   0.000206  -0.000855   0.001325

             13         14         15         16         17         18
          -0.000590   0.000106   0.000117  -0.001372  -0.000539  -0.000311


 TANGENTIAL LOCAL GRADIENTS IN A.U.

              1          2          3          4          5          6
          -0.000417  -0.000446  -0.000417   0.000579   0.001368  -0.000621

              7          8          9         10         11         12
          -0.000923   0.000875   0.000206  -0.000855   0.001325  -0.000590

             13         14         15         16         17
           0.000106   0.000117  -0.001372  -0.000539  -0.000311

 COSANG =         0.708959037
 
 RMSQ FORCE :   0.0007642  MAXIMUM :   0.0003000  CONVERGED : NO
 MAX FORCE  :   0.0013716  MAXIMUM :   0.0004500  CONVERGED : NO
 RMSQ FORCE6:   0.0006328  MAXIMUM6:   0.0003000  CONVERGED : NO
 MAX FORCE6 :   0.0016694  MAXIMUM6:   0.0004500  CONVERGED : NO
 RMSQ DR    :   0.0045455  MAXIMUM :   0.0012000  CONVERGED : NO
 MAX DR     :   0.0107586  MAXIMUM :   0.0018000  CONVERGED : NO
 


 HESSIAN EIGENVALUES


                1           2           3           4           5           6
             0.02250     0.11349     0.34549     0.48785     0.99988     1.00000
 


                7           8           9          10          11          12
             1.00000     1.00000     1.00001     1.00001     1.00010     1.00025
 


               13          14          15          16          17
             1.00043     1.00263     1.00278     1.08185     1.36028
 


 LAMBDA FOR LMQA STEP: 0.00

  |TANGENTIAL STEP| =   0.010540  |PARALLEL STEP| =   0.000010


 STEP IN NORMAL COORDINATES

              1          2          3          4          5          6
           0.000621  -0.000054   0.000682   0.002542  -0.002080  -0.006096

              7          8          9         10         11         12
           0.001868  -0.000555  -0.003965  -0.001134   0.003550  -0.001419

             13         14         15         16         17         18
           0.000047  -0.001614   0.004485   0.001378  -0.000723   0.001311

 DISPLACEMENT STEP IN ANGSTROM

  NO.  ATOM        X             Y             Z

    1  C        0.000271     -0.000023      0.000243
    2  F        0.000814     -0.000317     -0.000829
    3  C       -0.000552     -0.000007     -0.000667
    4  H       -0.000477      0.002452      0.000748
    5  H       -0.001806     -0.001582      0.002640
    6  H        0.000459     -0.000347     -0.001340
    7  H        0.000218     -0.000098      0.001995
    8  H       -0.000958      0.001057      0.001021


 ACTIVE CARTESIAN DISPLACEMENT STEP

              1          2          3          4          5          6
           0.000621  -0.000054   0.000682   0.002542  -0.002080  -0.006096

              7          8          9         10         11         12
           0.001868  -0.000555  -0.003965  -0.001134   0.003550  -0.001419

             13         14         15         16         17         18
           0.000047  -0.001614   0.004485   0.001378  -0.000723   0.001311
 
 PREDICTED ENERGY CHANGE: -0.000010557
 
 INTERPOLATION DISTANCE: 5.7045185067


 COORDINATES OF OPTIMIZATION STEP 14 IN ANGSTROM

  NO.  ATOM        X              Y              Z        Z-ATOM   MASS   TYPE

    1  C        -0.041565      -0.601163       0.021139       6    12.011  QM
    2  F         1.084969       0.260794      -0.027981       9    18.998  QM
    3  C        -1.294732       0.255945       0.008145       6    12.011  QM
    4  H        -1.210237       0.955082      -0.838044       1     1.008  QM
    5  H        -1.395509       0.850051       0.933263       1     1.008  QM
    6  H        -2.207378      -0.344480      -0.133588       1     1.008  QM
    7  H         0.002173      -1.264772      -0.863580       1     1.008  QM
    8  H         0.061326      -1.215793       0.934323       1     1.008  QM


 
 NEW SCF-ENERGY CALCULATED IN 9 CYCLES
 

 TOTAL ENERGY    =       -178.872941988

 ENERGY CHANGE =         -0.000016397
 ENERGY RATIO  =          1.553185432
 TRUST RADIUS  =          0.200000000
 
 BFGS DELTA*GAMMA: 0.964E-05
 
 BFGS DELTA*DE2*DELTA: 0.212E-04
 
 *** ENTERING OPTIMIZATION CYCLE: 15 ***
 

 PROJECTED CARTESIAN GRADIENTS IN A.U.

  NO.  ATOM        X             Y             Z

    1  C       -0.000572     -0.001358     -0.000293
    2  F        0.000454      0.001444     -0.000005
    3  C       -0.000653     -0.001162      0.000024
    4  H        0.002804     -0.001307      0.001536
    5  H        0.000085      0.001726      0.000267
    6  H        0.000354      0.002868     -0.000792
    7  H       -0.001544     -0.000801      0.000091
    8  H        0.000557     -0.000057     -0.000148


 ACTIVE CARTESIAN GRADIENTS

              1          2          3          4          5          6
          -0.000693  -0.001565  -0.000470   0.000323   0.002650  -0.000317

              7          8          9         10         11         12
          -0.001927  -0.002200  -0.000207   0.001373  -0.002283   0.001441

             13         14         15         16         17         18
          -0.001654  -0.000115   0.001002  -0.000363  -0.001273   0.000106


 FULL LOCAL GRADIENT

              1          2          3          4          5          6
          -0.004733  -0.000978  -0.000673  -0.000004   0.000327   0.001263

              7          8          9         10         11         12
          -0.000780  -0.001889  -0.000297   0.000029  -0.000903   0.000454

             13         14         15         16         17         18
          -0.000720   0.000651   0.000457  -0.001085  -0.000706   0.000181


 TANGENTIAL LOCAL GRADIENTS IN A.U.

              1          2          3          4          5          6
          -0.000978  -0.000673  -0.000004   0.000327   0.001263  -0.000780

              7          8          9         10         11         12
          -0.001889  -0.000297   0.000029  -0.000903   0.000454  -0.000720

             13         14         15         16         17
           0.000651   0.000457  -0.001085  -0.000706   0.000181

 COSANG =         0.788244161
 
 RMSQ FORCE :   0.0008138  MAXIMUM :   0.0003000  CONVERGED : NO
 MAX FORCE  :   0.0018894  MAXIMUM :   0.0004500  CONVERGED : NO
 RMSQ FORCE6:   0.0005650  MAXIMUM6:   0.0003000  CONVERGED : NO
 MAX FORCE6 :   0.0011762  MAXIMUM6:   0.0004500  CONVERGED : NO
 RMSQ DR    :   0.0024843  MAXIMUM :   0.0012000  CONVERGED : NO
 MAX DR     :   0.0060959  MAXIMUM :   0.0018000  CONVERGED : NO
 


 HESSIAN EIGENVALUES


                1           2           3           4           5           6
             0.02082     0.10588     0.17017     0.44378     0.99977     1.00000
 


                7           8           9          10          11          12
             1.00000     1.00000     1.00001     1.00005     1.00011     1.00029
 


               13          14          15          16          17
             1.00055     1.00247     1.00372     1.09908     1.57013
 


 LAMBDA FOR LMQA STEP: 0.00

  |TANGENTIAL STEP| =   0.018949  |PARALLEL STEP| =   0.000031


 STEP IN NORMAL COORDINATES

              1          2          3          4          5          6
           0.000302   0.001117   0.001926   0.004513  -0.003361  -0.011734

              7          8          9         10         11         12
           0.003905   0.001598  -0.005961  -0.001803   0.006544  -0.002706

             13         14         15         16         17         18
           0.000942  -0.003519   0.006659   0.004111   0.000268   0.001827

 DISPLACEMENT STEP IN ANGSTROM

  NO.  ATOM        X             Y             Z

    1  C        0.000132      0.000513      0.000679
    2  F        0.001587     -0.000656     -0.001661
    3  C       -0.000679      0.000407     -0.000887
    4  H       -0.000792      0.003923      0.001090
    5  H       -0.003340     -0.003929      0.004033
    6  H        0.001255     -0.001633     -0.002175
    7  H        0.000655     -0.000179      0.003140
    8  H       -0.002780      0.001488      0.001839


 ACTIVE CARTESIAN DISPLACEMENT STEP

              1          2          3          4          5          6
           0.000302   0.001117   0.001926   0.004513  -0.003361  -0.011734

              7          8          9         10         11         12
           0.003905   0.001598  -0.005961  -0.001803   0.006544  -0.002706

             13         14         15         16         17         18
           0.000942  -0.003519   0.006659   0.004111   0.000268   0.001827
 
 PREDICTED ENERGY CHANGE: -0.000016844
 
 INTERPOLATION DISTANCE: 5.7045185067


 COORDINATES OF OPTIMIZATION STEP 15 IN ANGSTROM

  NO.  ATOM        X              Y              Z        Z-ATOM   MASS   TYPE

    1  C        -0.041433      -0.600650       0.021818       6    12.011  QM
    2  F         1.086555       0.260138      -0.029642       9    18.998  QM
    3  C        -1.295411       0.256352       0.007258       6    12.011  QM
    4  H        -1.211028       0.959004      -0.836954       1     1.008  QM
    5  H        -1.398849       0.846122       0.937296       1     1.008  QM
    6  H        -2.206123      -0.346112      -0.135763       1     1.008  QM
    7  H         0.002827      -1.264951      -0.860439       1     1.008  QM
    8  H         0.058546      -1.214305       0.936162       1     1.008  QM


 
 NEW SCF-ENERGY CALCULATED IN 10 CYCLES
 

 TOTAL ENERGY    =       -178.872967750

 ENERGY CHANGE =         -0.000025762
 ENERGY RATIO  =          1.529471377
 TRUST RADIUS  =          0.200000000
 
 BFGS DELTA*GAMMA: 0.162E-04
 
 BFGS DELTA*DE2*DELTA: 0.340E-04
 
 *** ENTERING OPTIMIZATION CYCLE: 16 ***
 

 PROJECTED CARTESIAN GRADIENTS IN A.U.

  NO.  ATOM        X             Y             Z

    1  C       -0.000591     -0.001818     -0.000361
    2  F        0.000836      0.001641     -0.000068
    3  C       -0.001047     -0.001425     -0.000533
    4  H        0.002801     -0.000816      0.001276
    5  H        0.000048      0.002219      0.001678
    6  H        0.000522      0.003055     -0.000409
    7  H       -0.001634     -0.000180      0.000887
    8  H        0.000288     -0.000206     -0.000051


 ACTIVE CARTESIAN GRADIENTS

              1          2          3          4          5          6
          -0.000716  -0.002096  -0.000583   0.000868   0.002611  -0.000638

              7          8          9         10         11         12
          -0.002047  -0.002975  -0.001427   0.001280  -0.002243   0.000310

             13         14         15         16         17         18
          -0.001659   0.000462   0.001235  -0.000083  -0.001382   0.000621


 FULL LOCAL GRADIENT

              1          2          3          4          5          6
          -0.004748  -0.001420  -0.000828   0.000461  -0.000029   0.001077

              7          8          9         10         11         12
          -0.000764  -0.002627  -0.001533  -0.000202  -0.000749  -0.000716

             13         14         15         16         17         18
          -0.000717   0.001223   0.000702  -0.000800  -0.000813   0.000698


 TANGENTIAL LOCAL GRADIENTS IN A.U.

              1          2          3          4          5          6
          -0.001420  -0.000828   0.000461  -0.000029   0.001077  -0.000764

              7          8          9         10         11         12
          -0.002627  -0.001533  -0.000202  -0.000749  -0.000716  -0.000717

             13         14         15         16         17
           0.001223   0.000702  -0.000800  -0.000813   0.000698

 COSANG =         0.871809005
 
 RMSQ FORCE :   0.0010659  MAXIMUM :   0.0003000  CONVERGED : NO
 MAX FORCE  :   0.0026271  MAXIMUM :   0.0004500  CONVERGED : NO
 RMSQ FORCE6:   0.0003913  MAXIMUM6:   0.0003000  CONVERGED : NO
 MAX FORCE6 :   0.0008642  MAXIMUM6:   0.0004500  CONVERGED : NO
 RMSQ DR    :   0.0044663  MAXIMUM :   0.0012000  CONVERGED : NO
 MAX DR     :   0.0117343  MAXIMUM :   0.0018000  CONVERGED : NO
 


 HESSIAN EIGENVALUES


                1           2           3           4           5           6
             0.01728     0.07584     0.13407     0.43735     0.99971     1.00000
 


                7           8           9          10          11          12
             1.00000     1.00000     1.00001     1.00008     1.00013     1.00035
 


               13          14          15          16          17
             1.00200     1.00243     1.00473     1.11038     1.59965
 


 LAMBDA FOR LMQA STEP: 0.00

  |TANGENTIAL STEP| =   0.031761  |PARALLEL STEP| =   0.000088


 STEP IN NORMAL COORDINATES

              1          2          3          4          5          6
          -0.000021   0.003234   0.003464   0.007331  -0.005586  -0.019768

              7          8          9         10         11         12
           0.007330   0.004987  -0.007722  -0.003221   0.011090  -0.002250

             13         14         15         16         17         18
           0.001686  -0.007577   0.010754   0.007214   0.001440   0.001979

 DISPLACEMENT STEP IN ANGSTROM

  NO.  ATOM        X             Y             Z

    1  C       -0.000009      0.001481      0.001213
    2  F        0.002668     -0.001294     -0.002817
    3  C       -0.000760      0.001054     -0.000879
    4  H       -0.001603      0.006033      0.002223
    5  H       -0.005850     -0.007604      0.005259
    6  H        0.002224     -0.003205     -0.003995
    7  H        0.001284     -0.001083      0.004492
    8  H       -0.004982      0.002725      0.003097


 ACTIVE CARTESIAN DISPLACEMENT STEP

              1          2          3          4          5          6
          -0.000021   0.003234   0.003464   0.007331  -0.005586  -0.019768

              7          8          9         10         11         12
           0.007330   0.004987  -0.007722  -0.003221   0.011090  -0.002250

             13         14         15         16         17         18
           0.001686  -0.007577   0.010754   0.007214   0.001440   0.001979
 
 PREDICTED ENERGY CHANGE: -0.000023448
 
 INTERPOLATION DISTANCE: 5.7045185067


 COORDINATES OF OPTIMIZATION STEP 16 IN ANGSTROM

  NO.  ATOM        X              Y              Z        Z-ATOM   MASS   TYPE

    1  C        -0.041442      -0.599169       0.023031       6    12.011  QM
    2  F         1.089223       0.258844      -0.032459       9    18.998  QM
    3  C        -1.296171       0.257406       0.006379       6    12.011  QM
    4  H        -1.212632       0.965037      -0.834731       1     1.008  QM
    5  H        -1.404698       0.838518       0.942556       1     1.008  QM
    6  H        -2.203898      -0.349317      -0.139758       1     1.008  QM
    7  H         0.004112      -1.266034      -0.855947       1     1.008  QM
    8  H         0.053564      -1.211580       0.939259       1     1.008  QM


 
 NEW SCF-ENERGY CALCULATED IN 11 CYCLES
 

 TOTAL ENERGY    =       -178.873002532

 ENERGY CHANGE =         -0.000034782
 ENERGY RATIO  =          1.483390049
 TRUST RADIUS  =          0.200000000
 
 BFGS DELTA*GAMMA: 0.251E-04
 
 BFGS DELTA*DE2*DELTA: 0.477E-04
 
 *** ENTERING OPTIMIZATION CYCLE: 17 ***
 

 PROJECTED CARTESIAN GRADIENTS IN A.U.

  NO.  ATOM        X             Y             Z

    1  C       -0.000771     -0.002039     -0.000263
    2  F        0.001260      0.001798     -0.000219
    3  C       -0.001236     -0.001418     -0.000878
    4  H        0.002747     -0.000422      0.000884
    5  H       -0.000068      0.002060      0.002633
    6  H        0.000448      0.002847     -0.000130
    7  H       -0.001508      0.000213      0.001426
    8  H       -0.000162     -0.000573      0.000075


 ACTIVE CARTESIAN GRADIENTS

              1          2          3          4          5          6
          -0.000934  -0.002350  -0.000449   0.001379   0.002653  -0.001114

              7          8          9         10         11         12
          -0.001939  -0.002984  -0.002192   0.001208  -0.001954  -0.000736

             13         14         15         16         17         18
          -0.001436   0.000766   0.001237   0.000046  -0.001262   0.000945


 FULL LOCAL GRADIENT

              1          2          3          4          5          6
          -0.004637  -0.001521  -0.000739   0.000885  -0.000382   0.000798

              7          8          9         10         11         12
          -0.000472  -0.002592  -0.002316  -0.000416  -0.000353  -0.001787

             13         14         15         16         17         18
          -0.000504   0.001506   0.000726  -0.000649  -0.000703   0.001022


 TANGENTIAL LOCAL GRADIENTS IN A.U.

              1          2          3          4          5          6
          -0.001521  -0.000739   0.000885  -0.000382   0.000798  -0.000472

              7          8          9         10         11         12
          -0.002592  -0.002316  -0.000416  -0.000353  -0.001787  -0.000504

             13         14         15         16         17
           0.001506   0.000726  -0.000649  -0.000703   0.001022

 COSANG =         0.947438479
 
 RMSQ FORCE :   0.0012183  MAXIMUM :   0.0003000  CONVERGED : NO
 MAX FORCE  :   0.0025922  MAXIMUM :   0.0004500  CONVERGED : NO
 RMSQ FORCE6:   0.0003390  MAXIMUM6:   0.0003000  CONVERGED : NO
 MAX FORCE6 :   0.0008136  MAXIMUM6:   0.0004500  CONVERGED : NO
 RMSQ DR    :   0.0074861  MAXIMUM :   0.0012000  CONVERGED : NO
 MAX DR     :   0.0197675  MAXIMUM :   0.0018000  CONVERGED : NO
 


 HESSIAN EIGENVALUES


                1           2           3           4           5           6
             0.01371     0.06087     0.13381     0.43328     0.99951     1.00000
 


                7           8           9          10          11          12
             1.00000     1.00001     1.00003     1.00008     1.00014     1.00037
 


               13          14          15          16          17
             1.00210     1.00309     1.01243     1.12109     1.30737
 


 LAMBDA FOR LMQA STEP: 0.00

  |TANGENTIAL STEP| =   0.036550  |PARALLEL STEP| =   0.000117


 STEP IN NORMAL COORDINATES

              1          2          3          4          5          6
          -0.000267   0.005015   0.003822   0.007844  -0.006602  -0.022323

              7          8          9         10         11         12
           0.009069   0.007346  -0.006367  -0.003960   0.012615   0.000610

             13         14         15         16         17         18
           0.001649  -0.010497   0.012349   0.008330   0.002197   0.001051

 DISPLACEMENT STEP IN ANGSTROM

  NO.  ATOM        X             Y             Z

    1  C       -0.000117      0.002296      0.001327
    2  F        0.002897     -0.001741     -0.003162
    3  C       -0.000478      0.001454     -0.000332
    4  H       -0.002168      0.006360      0.003214
    5  H       -0.006944     -0.009414      0.004320
    6  H        0.002711     -0.003853     -0.005105
    7  H        0.001531     -0.002176      0.004317
    8  H       -0.005654      0.003693      0.003550


 ACTIVE CARTESIAN DISPLACEMENT STEP

              1          2          3          4          5          6
          -0.000267   0.005015   0.003822   0.007844  -0.006602  -0.022323

              7          8          9         10         11         12
           0.009069   0.007346  -0.006367  -0.003960   0.012615   0.000610

             13         14         15         16         17         18
           0.001649  -0.010497   0.012349   0.008330   0.002197   0.001051
 
 PREDICTED ENERGY CHANGE: -0.000023268
 
 INTERPOLATION DISTANCE: 5.7045185067


 COORDINATES OF OPTIMIZATION STEP 17 IN ANGSTROM

  NO.  ATOM        X              Y              Z        Z-ATOM   MASS   TYPE

    1  C        -0.041559      -0.596872       0.024358       6    12.011  QM
    2  F         1.092121       0.257103      -0.035621       9    18.998  QM
    3  C        -1.296649       0.258860       0.006047       6    12.011  QM
    4  H        -1.214800       0.971398      -0.831516       1     1.008  QM
    5  H        -1.411643       0.829104       0.946876       1     1.008  QM
    6  H        -2.201188      -0.353170      -0.144863       1     1.008  QM
    7  H         0.005642      -1.268210      -0.851630       1     1.008  QM
    8  H         0.047910      -1.207887       0.942809       1     1.008  QM


 
 NEW SCF-ENERGY CALCULATED IN 9 CYCLES
 

 TOTAL ENERGY    =       -178.873035073

 ENERGY CHANGE =         -0.000032541
 ENERGY RATIO  =          1.398507799
 TRUST RADIUS  =          0.200000000
 
 BFGS DELTA*GAMMA: 0.291E-04
 
 BFGS DELTA*DE2*DELTA: 0.476E-04
 
 *** ENTERING OPTIMIZATION CYCLE: 18 ***
 

 PROJECTED CARTESIAN GRADIENTS IN A.U.

  NO.  ATOM        X             Y             Z

    1  C       -0.001020     -0.001606      0.000006
    2  F        0.001445      0.001729     -0.000408
    3  C       -0.000990     -0.001059     -0.000685
    4  H        0.002608     -0.000401      0.000523
    5  H       -0.000243      0.001024      0.002323
    6  H        0.000082      0.002184     -0.000166
    7  H       -0.001123     -0.000048      0.001244
    8  H       -0.000656     -0.001065      0.000196


 ACTIVE CARTESIAN GRADIENTS

              1          2          3          4          5          6
          -0.001235  -0.001848  -0.000046   0.001500   0.002816  -0.001550

              7          8          9         10         11         12
          -0.001531  -0.001846  -0.001806   0.001149  -0.001440  -0.001025

             13         14         15         16         17         18
          -0.001042   0.000478   0.000906  -0.000118  -0.000828   0.000757


 FULL LOCAL GRADIENT

              1          2          3          4          5          6
          -0.004336  -0.000931  -0.000335   0.000998  -0.000364   0.000495

              7          8          9         10         11         12
           0.000060  -0.001433  -0.001939  -0.000512   0.000165  -0.002043

             13         14         15         16         17         18
          -0.000151   0.001173   0.000429  -0.000769  -0.000302   0.000830


 TANGENTIAL LOCAL GRADIENTS IN A.U.

              1          2          3          4          5          6
          -0.000931  -0.000335   0.000998  -0.000364   0.000495   0.000060

              7          8          9         10         11         12
          -0.001433  -0.001939  -0.000512   0.000165  -0.002043  -0.000151

             13         14         15         16         17
           0.001173   0.000429  -0.000769  -0.000302   0.000830

 COSANG =         0.946884744
 
 RMSQ FORCE :   0.0009576  MAXIMUM :   0.0003000  CONVERGED : NO
 MAX FORCE  :   0.0020428  MAXIMUM :   0.0004500  CONVERGED : NO
 RMSQ FORCE6:   0.0001822  MAXIMUM6:   0.0003000  CONVERGED :YES
 MAX FORCE6 :   0.0005308  MAXIMUM6:   0.0004500  CONVERGED : NO
 RMSQ DR    :   0.0086150  MAXIMUM :   0.0012000  CONVERGED : NO
 MAX DR     :   0.0223231  MAXIMUM :   0.0018000  CONVERGED : NO
 


 HESSIAN EIGENVALUES


                1           2           3           4           5           6
             0.01237     0.06052     0.13646     0.42476     0.84854     0.99999
 


                7           8           9          10          11          12
             1.00000     1.00001     1.00001     1.00003     1.00013     1.00016
 


               13          14          15          16          17
             1.00051     1.00332     1.00387     1.03744     1.14293
 


 LAMBDA FOR LMQA STEP: 0.00

  |TANGENTIAL STEP| =   0.021411  |PARALLEL STEP| =   0.000040


 STEP IN NORMAL COORDINATES

              1          2          3          4          5          6
          -0.000239   0.003669   0.001883   0.003541  -0.004654  -0.012147

              7          8          9         10         11         12
           0.005369   0.004967  -0.001603  -0.002498   0.007030   0.003603

             13         14         15         16         17         18
           0.000496  -0.007557   0.007252   0.004861   0.001082  -0.000415

 DISPLACEMENT STEP IN ANGSTROM

  NO.  ATOM        X             Y             Z

    1  C       -0.000105      0.001680      0.000643
    2  F        0.001329     -0.001284     -0.001687
    3  C        0.000031      0.000996      0.000352
    4  H       -0.001502      0.003261      0.002604
    5  H       -0.004083     -0.005699      0.000942
    6  H        0.001885     -0.002242     -0.003485
    7  H        0.000874     -0.001882      0.001798
    8  H       -0.002690      0.002900      0.002032


 ACTIVE CARTESIAN DISPLACEMENT STEP

              1          2          3          4          5          6
          -0.000239   0.003669   0.001883   0.003541  -0.004654  -0.012147

              7          8          9         10         11         12
           0.005369   0.004967  -0.001603  -0.002498   0.007030   0.003603

             13         14         15         16         17         18
           0.000496  -0.007557   0.007252   0.004861   0.001082  -0.000415
 
 PREDICTED ENERGY CHANGE: -0.000012949
 
 INTERPOLATION DISTANCE: 5.7045185067


 COORDINATES OF OPTIMIZATION STEP 18 IN ANGSTROM

  NO.  ATOM        X              Y              Z        Z-ATOM   MASS   TYPE

    1  C        -0.041663      -0.595193       0.025001       6    12.011  QM
    2  F         1.093449       0.255819      -0.037309       9    18.998  QM
    3  C        -1.296618       0.259857       0.006399       6    12.011  QM
    4  H        -1.216302       0.974658      -0.828912       1     1.008  QM
    5  H        -1.415726       0.823405       0.947818       1     1.008  QM
    6  H        -2.199303      -0.355412      -0.148348       1     1.008  QM
    7  H         0.006516      -1.270092      -0.849832       1     1.008  QM
    8  H         0.045220      -1.204987       0.944841       1     1.008  QM


 
 NEW SCF-ENERGY CALCULATED IN 9 CYCLES
 

 TOTAL ENERGY    =       -178.873052359

 ENERGY CHANGE =         -0.000017286
 ENERGY RATIO  =          1.334992084
 TRUST RADIUS  =          0.200000000
 
 BFGS DELTA*GAMMA: 0.176E-04
 
 BFGS DELTA*DE2*DELTA: 0.262E-04
 
 *** ENTERING OPTIMIZATION CYCLE: 19 ***
 

 PROJECTED CARTESIAN GRADIENTS IN A.U.

  NO.  ATOM        X             Y             Z

    1  C       -0.001108     -0.000910      0.000246
    2  F        0.001226      0.001459     -0.000507
    3  C       -0.000553     -0.000551     -0.000101
    4  H        0.002460     -0.000742      0.000446
    5  H       -0.000334     -0.000187      0.000942
    6  H       -0.000200      0.001556     -0.000464
    7  H       -0.000684     -0.000656      0.000574
    8  H       -0.000832     -0.001262      0.000201


 ACTIVE CARTESIAN GRADIENTS

              1          2          3          4          5          6
          -0.001341  -0.001044   0.000327   0.001130   0.002832  -0.001681

              7          8          9         10         11         12
          -0.001188  -0.000395  -0.000573   0.001098  -0.001087  -0.000379

             13         14         15         16         17         18
          -0.000736  -0.000273   0.000413  -0.000376  -0.000382   0.000281


 FULL LOCAL GRADIENT

              1          2          3          4          5          6
          -0.004015  -0.000187   0.000084   0.000705  -0.000063   0.000280

              7          8          9         10         11         12
           0.000349  -0.000005  -0.000698  -0.000445   0.000395  -0.001316

             13         14         15         16         17         18
           0.000097   0.000376  -0.000035  -0.000985   0.000109   0.000348


 TANGENTIAL LOCAL GRADIENTS IN A.U.

              1          2          3          4          5          6
          -0.000187   0.000084   0.000705  -0.000063   0.000280   0.000349

              7          8          9         10         11         12
          -0.000005  -0.000698  -0.000445   0.000395  -0.001316   0.000097

             13         14         15         16         17
           0.000376  -0.000035  -0.000985   0.000109   0.000348

 COSANG =         0.805470746
 
 RMSQ FORCE :   0.0005186  MAXIMUM :   0.0003000  CONVERGED : NO
 MAX FORCE  :   0.0013163  MAXIMUM :   0.0004500  CONVERGED : NO
 RMSQ FORCE6:   0.0004753  MAXIMUM6:   0.0003000  CONVERGED : NO
 MAX FORCE6 :   0.0009171  MAXIMUM6:   0.0004500  CONVERGED : NO
 RMSQ DR    :   0.0050466  MAXIMUM :   0.0012000  CONVERGED : NO
 MAX DR     :   0.0121468  MAXIMUM :   0.0018000  CONVERGED : NO
 


 HESSIAN EIGENVALUES


                1           2           3           4           5           6
             0.01209     0.06319     0.13786     0.38786     0.54626     0.99992
 


                7           8           9          10          11          12
             1.00000     1.00000     1.00002     1.00003     1.00014     1.00046
 


               13          14          15          16          17
             1.00063     1.00289     1.00376     1.08127     1.21302
 


 LAMBDA FOR LMQA STEP: 0.00

  |TANGENTIAL STEP| =   0.008060  |PARALLEL STEP| =   0.000006


 STEP IN NORMAL COORDINATES

              1          2          3          4          5          6
           0.000051   0.001413   0.000116   0.000236  -0.002587  -0.003213

              7          8          9         10         11         12
           0.001738   0.001272   0.000512  -0.000907   0.002013   0.003638

             13         14         15         16         17         18
          -0.000337  -0.003194   0.002838   0.001973  -0.000251  -0.000731

 DISPLACEMENT STEP IN ANGSTROM

  NO.  ATOM        X             Y             Z

    1  C        0.000022      0.000647      0.000029
    2  F        0.000076     -0.000649     -0.000394
    3  C        0.000205      0.000305      0.000387
    4  H       -0.000665      0.000920      0.001524
    5  H       -0.001369     -0.001639     -0.000559
    6  H        0.001037     -0.000675     -0.001554
    7  H        0.000110     -0.000861      0.000204
    8  H       -0.000230      0.001785      0.000663


 ACTIVE CARTESIAN DISPLACEMENT STEP

              1          2          3          4          5          6
           0.000051   0.001413   0.000116   0.000236  -0.002587  -0.003213

              7          8          9         10         11         12
           0.001738   0.001272   0.000512  -0.000907   0.002013   0.003638

             13         14         15         16         17         18
          -0.000337  -0.003194   0.002838   0.001973  -0.000251  -0.000731
 
 PREDICTED ENERGY CHANGE: -0.000004561
 
 INTERPOLATION DISTANCE: 5.7045185067


 COORDINATES OF OPTIMIZATION STEP 19 IN ANGSTROM

  NO.  ATOM        X              Y              Z        Z-ATOM   MASS   TYPE

    1  C        -0.041641      -0.594545       0.025030       6    12.011  QM
    2  F         1.093526       0.255169      -0.037703       9    18.998  QM
    3  C        -1.296413       0.260162       0.006786       6    12.011  QM
    4  H        -1.216967       0.975578      -0.827388       1     1.008  QM
    5  H        -1.417095       0.821766       0.947259       1     1.008  QM
    6  H        -2.198266      -0.356087      -0.149902       1     1.008  QM
    7  H         0.006626      -1.270953      -0.849629       1     1.008  QM
    8  H         0.044990      -1.203202       0.945503       1     1.008  QM


 
 NEW SCF-ENERGY CALCULATED IN 9 CYCLES
 

 TOTAL ENERGY    =       -178.873058605

 ENERGY CHANGE =         -0.000006246
 ENERGY RATIO  =          1.369466638
 TRUST RADIUS  =          0.200000000
 
 BFGS DELTA*GAMMA: 0.580E-05
 
 BFGS DELTA*DE2*DELTA: 0.916E-05
 
 *** ENTERING OPTIMIZATION CYCLE: 20 ***
 

 PROJECTED CARTESIAN GRADIENTS IN A.U.

  NO.  ATOM        X             Y             Z

    1  C       -0.000980     -0.000521      0.000311
    2  F        0.000912      0.001222     -0.000505
    3  C       -0.000327     -0.000248      0.000273
    4  H        0.002356     -0.001054      0.000603
    5  H       -0.000344     -0.000773     -0.000064
    6  H       -0.000189      0.001336     -0.000664
    7  H       -0.000474     -0.001003      0.000165
    8  H       -0.000796     -0.001156      0.000134


 ACTIVE CARTESIAN GRADIENTS

              1          2          3          4          5          6
          -0.001186  -0.000595   0.000435   0.000748   0.002697  -0.001621

              7          8          9         10         11         12
          -0.001087   0.000323   0.000215   0.001043  -0.001061   0.000312

             13         14         15         16         17         18
          -0.000657  -0.000828   0.000137  -0.000436  -0.000168   0.000031


 FULL LOCAL GRADIENT

              1          2          3          4          5          6
          -0.003836   0.000115   0.000243   0.000413   0.000219   0.000153

              7          8          9         10         11         12
           0.000318   0.000677   0.000103  -0.000354   0.000289  -0.000559

             13         14         15         16         17         18
           0.000132  -0.000208  -0.000294  -0.001020   0.000301   0.000095


 TANGENTIAL LOCAL GRADIENTS IN A.U.

              1          2          3          4          5          6
           0.000115   0.000243   0.000413   0.000219   0.000153   0.000318

              7          8          9         10         11         12
           0.000677   0.000103  -0.000354   0.000289  -0.000559   0.000132

             13         14         15         16         17
          -0.000208  -0.000294  -0.001020   0.000301   0.000095

 COSANG =         0.677450999
 
 RMSQ FORCE :   0.0003980  MAXIMUM :   0.0003000  CONVERGED : NO
 MAX FORCE  :   0.0010196  MAXIMUM :   0.0004500  CONVERGED : NO
 RMSQ FORCE6:   0.0005691  MAXIMUM6:   0.0003000  CONVERGED : NO
 MAX FORCE6 :   0.0011788  MAXIMUM6:   0.0004500  CONVERGED : NO
 RMSQ DR    :   0.0018997  MAXIMUM :   0.0012000  CONVERGED : NO
 MAX DR     :   0.0036383  MAXIMUM :   0.0018000  CONVERGED : NO
 


 HESSIAN EIGENVALUES


                1           2           3           4           5           6
             0.01184     0.06370     0.13723     0.26460     0.45820     0.99984
 


                7           8           9          10          11          12
             1.00000     1.00001     1.00002     1.00005     1.00015     1.00049
 


               13          14          15          16          17
             1.00230     1.00275     1.00555     1.11361     1.32152
 


 LAMBDA FOR LMQA STEP: 0.00

  |TANGENTIAL STEP| =   0.005730  |PARALLEL STEP| =   0.000003


 STEP IN NORMAL COORDINATES

              1          2          3          4          5          6
           0.000024   0.000677  -0.000221  -0.000635  -0.002478  -0.001481

              7          8          9         10         11         12
           0.000780  -0.000111   0.000314  -0.000272   0.001059   0.003038

             13         14         15         16         17         18
          -0.000379  -0.001617   0.002059   0.002059  -0.000871  -0.000665

 DISPLACEMENT STEP IN ANGSTROM

  NO.  ATOM        X             Y             Z

    1  C        0.000010      0.000310     -0.000085
    2  F       -0.000235     -0.000510     -0.000144
    3  C        0.000234      0.000055      0.000224
    4  H       -0.000311      0.000641      0.001214
    5  H       -0.000761     -0.000502     -0.000421
    6  H        0.001121     -0.000531     -0.001087
    7  H       -0.000176     -0.000253      0.000010
    8  H        0.000306      0.001601      0.000428


 ACTIVE CARTESIAN DISPLACEMENT STEP

              1          2          3          4          5          6
           0.000024   0.000677  -0.000221  -0.000635  -0.002478  -0.001481

              7          8          9         10         11         12
           0.000780  -0.000111   0.000314  -0.000272   0.001059   0.003038

             13         14         15         16         17         18
          -0.000379  -0.001617   0.002059   0.002059  -0.000871  -0.000665
 
 PREDICTED ENERGY CHANGE: -0.000002726
 
 INTERPOLATION DISTANCE: 5.7045185067


 COORDINATES OF OPTIMIZATION STEP 20 IN ANGSTROM

  NO.  ATOM        X              Y              Z        Z-ATOM   MASS   TYPE

    1  C        -0.041631      -0.594235       0.024945       6    12.011  QM
    2  F         1.093290       0.254659      -0.037847       9    18.998  QM
    3  C        -1.296179       0.260217       0.007010       6    12.011  QM
    4  H        -1.217278       0.976219      -0.826174       1     1.008  QM
    5  H        -1.417855       0.821264       0.946838       1     1.008  QM
    6  H        -2.197144      -0.356618      -0.150989       1     1.008  QM
    7  H         0.006450      -1.271206      -0.849618       1     1.008  QM
    8  H         0.045296      -1.201601       0.945931       1     1.008  QM


 
 NEW SCF-ENERGY CALCULATED IN 9 CYCLES
 

 TOTAL ENERGY    =       -178.873062732

 ENERGY CHANGE =         -0.000004127
 ENERGY RATIO  =          1.514025659
 TRUST RADIUS  =          0.200000000
 
 BFGS DELTA*GAMMA: 0.266E-05
 
 BFGS DELTA*DE2*DELTA: 0.547E-05
 
 *** ENTERING OPTIMIZATION CYCLE: 21 ***
 

 PROJECTED CARTESIAN GRADIENTS IN A.U.

  NO.  ATOM        X             Y             Z

    1  C       -0.000847     -0.000336      0.000301
    2  F        0.000611      0.001039     -0.000474
    3  C       -0.000182     -0.000148      0.000413
    4  H        0.002291     -0.001218      0.000809
    5  H       -0.000327     -0.000944     -0.000550
    6  H        0.000003      0.001313     -0.000735
    7  H       -0.000371     -0.001070      0.000010
    8  H       -0.000700     -0.000920      0.000057


 ACTIVE CARTESIAN GRADIENTS

              1          2          3          4          5          6
          -0.001025  -0.000383   0.000426   0.000389   0.002462  -0.001535

              7          8          9         10         11         12
          -0.001083   0.000492   0.000516   0.000996  -0.001158   0.000762

             13         14         15         16         17         18
          -0.000678  -0.001131   0.000042  -0.000333  -0.000078  -0.000033


 FULL LOCAL GRADIENT

              1          2          3          4          5          6
          -0.003716   0.000212   0.000269   0.000120   0.000360   0.000037

              7          8          9         10         11         12
           0.000182   0.000812   0.000415  -0.000270   0.000081  -0.000055

             13         14         15         16         17         18
           0.000076  -0.000535  -0.000374  -0.000898   0.000376   0.000028


 TANGENTIAL LOCAL GRADIENTS IN A.U.

              1          2          3          4          5          6
           0.000212   0.000269   0.000120   0.000360   0.000037   0.000182

              7          8          9         10         11         12
           0.000812   0.000415  -0.000270   0.000081  -0.000055   0.000076

             13         14         15         16         17
          -0.000535  -0.000374  -0.000898   0.000376   0.000028

 COSANG =         0.866016711
 
 RMSQ FORCE :   0.0003904  MAXIMUM :   0.0003000  CONVERGED : NO
 MAX FORCE  :   0.0008980  MAXIMUM :   0.0004500  CONVERGED : NO
 RMSQ FORCE6:   0.0005440  MAXIMUM6:   0.0003000  CONVERGED : NO
 MAX FORCE6 :   0.0012133  MAXIMUM6:   0.0004500  CONVERGED : NO
 RMSQ DR    :   0.0013505  MAXIMUM :   0.0012000  CONVERGED : NO
 MAX DR     :   0.0030383  MAXIMUM :   0.0018000  CONVERGED : NO
 


 HESSIAN EIGENVALUES


                1           2           3           4           5           6
             0.01141     0.06355     0.13948     0.14726     0.43999     0.99930
 


                7           8           9          10          11          12
             1.00000     1.00001     1.00002     1.00009     1.00021     1.00058
 


               13          14          15          16          17
             1.00154     1.00392     1.01359     1.12973     1.20379
 


 LAMBDA FOR LMQA STEP: 0.00

  |TANGENTIAL STEP| =   0.008149  |PARALLEL STEP| =   0.000006


 STEP IN NORMAL COORDINATES

              1          2          3          4          5          6
          -0.000125   0.000683  -0.000356  -0.000864  -0.003686  -0.002171

              7          8          9         10         11         12
           0.001057  -0.000678  -0.000206   0.000124   0.001510   0.003357

             13         14         15         16         17         18
          -0.000192  -0.001173   0.002842   0.004430  -0.001291  -0.000882

 DISPLACEMENT STEP IN ANGSTROM

  NO.  ATOM        X             Y             Z

    1  C       -0.000055      0.000312     -0.000133
    2  F       -0.000292     -0.000682     -0.000210
    3  C        0.000316     -0.000025      0.000151
    4  H       -0.000238      0.001031      0.001495
    5  H       -0.001028     -0.000302     -0.000065
    6  H        0.002040     -0.001222     -0.001305
    7  H       -0.000520      0.000192      0.000081
    8  H        0.000114      0.002269      0.000647


 ACTIVE CARTESIAN DISPLACEMENT STEP

              1          2          3          4          5          6
          -0.000125   0.000683  -0.000356  -0.000864  -0.003686  -0.002171

              7          8          9         10         11         12
           0.001057  -0.000678  -0.000206   0.000124   0.001510   0.003357

             13         14         15         16         17         18
          -0.000192  -0.001173   0.002842   0.004430  -0.001291  -0.000882
 
 PREDICTED ENERGY CHANGE: -0.000003383
 
 INTERPOLATION DISTANCE: 5.7045185067
 
 *** SCFTOL TIGHTEN TO 0.100E-07 ***
 
 *** CDFTOL TIGHTEN TO 0.750E-05 ***


 COORDINATES OF OPTIMIZATION STEP 21 IN ANGSTROM

  NO.  ATOM        X              Y              Z        Z-ATOM   MASS   TYPE

    1  C        -0.041685      -0.593923       0.024811       6    12.011  QM
    2  F         1.092998       0.253977      -0.038057       9    18.998  QM
    3  C        -1.295863       0.260192       0.007161       6    12.011  QM
    4  H        -1.217515       0.977250      -0.824680       1     1.008  QM
    5  H        -1.418883       0.820962       0.946774       1     1.008  QM
    6  H        -2.195105      -0.357840      -0.152294       1     1.008  QM
    7  H         0.005929      -1.271014      -0.849538       1     1.008  QM
    8  H         0.045410      -1.199332       0.946578       1     1.008  QM


 
 NEW SCF-ENERGY CALCULATED IN 9 CYCLES
 

 TOTAL ENERGY    =       -178.873067563

 ENERGY CHANGE =         -0.000004832
 ENERGY RATIO  =          1.428233982
 TRUST RADIUS  =          0.200000000
 
 BFGS DELTA*GAMMA: 0.395E-05
 
 BFGS DELTA*DE2*DELTA: 0.681E-05
 
 *** ENTERING OPTIMIZATION CYCLE: 22 ***
 

 PROJECTED CARTESIAN GRADIENTS IN A.U.

  NO.  ATOM        X             Y             Z

    1  C       -0.000717     -0.000262      0.000228
    2  F        0.000297      0.000868     -0.000425
    3  C       -0.000069     -0.000193      0.000407
    4  H        0.002252     -0.001278      0.001075
    5  H       -0.000296     -0.000849     -0.000713
    6  H        0.000408      0.001391     -0.000710
    7  H       -0.000330     -0.000928      0.000022
    8  H       -0.000610     -0.000535     -0.000023


 ACTIVE CARTESIAN GRADIENTS

              1          2          3          4          5          6
          -0.000868  -0.000297   0.000322   0.000008   0.002115  -0.001454

              7          8          9         10         11         12
          -0.001140   0.000279   0.000497   0.000948  -0.001341   0.001085

             13         14         15         16         17         18
          -0.000756  -0.001291   0.000066  -0.000018  -0.000030   0.000025


 FULL LOCAL GRADIENT

              1          2          3          4          5          6
          -0.003632   0.000202   0.000191  -0.000206   0.000398  -0.000117

              7          8          9         10         11         12
          -0.000030   0.000563   0.000407  -0.000187  -0.000206   0.000320

             13         14         15         16         17         18
          -0.000036  -0.000718  -0.000335  -0.000564   0.000414   0.000084


 TANGENTIAL LOCAL GRADIENTS IN A.U.

              1          2          3          4          5          6
           0.000202   0.000191  -0.000206   0.000398  -0.000117  -0.000030

              7          8          9         10         11         12
           0.000563   0.000407  -0.000187  -0.000206   0.000320  -0.000036

             13         14         15         16         17
          -0.000718  -0.000335  -0.000564   0.000414   0.000084

 COSANG =         0.868309361
 
 RMSQ FORCE :   0.0003499  MAXIMUM :   0.0003000  CONVERGED : NO
 MAX FORCE  :   0.0007182  MAXIMUM :   0.0004500  CONVERGED : NO
 RMSQ FORCE6:   0.0004808  MAXIMUM6:   0.0003000  CONVERGED : NO
 MAX FORCE6 :   0.0010721  MAXIMUM6:   0.0004500  CONVERGED : NO
 RMSQ DR    :   0.0019207  MAXIMUM :   0.0012000  CONVERGED : NO
 MAX DR     :   0.0044298  MAXIMUM :   0.0018000  CONVERGED : NO
 


 HESSIAN EIGENVALUES


                1           2           3           4           5           6
             0.01127     0.05968     0.10566     0.14566     0.43241     0.95042
 


                7           8           9          10          11          12
             1.00000     1.00001     1.00002     1.00010     1.00014     1.00030
 


               13          14          15          16          17
             1.00105     1.00416     1.00719     1.04942     1.16650
 


 LAMBDA FOR LMQA STEP: 0.00

  |TANGENTIAL STEP| =   0.006775  |PARALLEL STEP| =   0.000004


 STEP IN NORMAL COORDINATES

              1          2          3          4          5          6
          -0.000362   0.000285  -0.000195  -0.000585  -0.002823  -0.001565

              7          8          9         10         11         12
           0.000689  -0.000676  -0.000499   0.000762   0.001200   0.001520

             13         14         15         16         17         18
           0.000344   0.000414   0.001794   0.004907  -0.001074  -0.000801

 DISPLACEMENT STEP IN ANGSTROM

  NO.  ATOM        X             Y             Z

    1  C       -0.000159      0.000129     -0.000071
    2  F       -0.000148     -0.000450     -0.000161
    3  C        0.000221     -0.000050      0.000007
    4  H        0.000084      0.000821      0.000785
    5  H       -0.000667      0.000158      0.000354
    6  H        0.001952     -0.001573     -0.000735
    7  H       -0.000705      0.000707     -0.000019
    8  H       -0.000236      0.001565      0.000536


 ACTIVE CARTESIAN DISPLACEMENT STEP

              1          2          3          4          5          6
          -0.000362   0.000285  -0.000195  -0.000585  -0.002823  -0.001565

              7          8          9         10         11         12
           0.000689  -0.000676  -0.000499   0.000762   0.001200   0.001520

             13         14         15         16         17         18
           0.000344   0.000414   0.001794   0.004907  -0.001074  -0.000801
 
 PREDICTED ENERGY CHANGE: -0.000002364
 
 INTERPOLATION DISTANCE: 5.7045185067
 
 *** SCFTOL TIGHTEN TO 0.500E-08 ***


 COORDINATES OF OPTIMIZATION STEP 22 IN ANGSTROM

  NO.  ATOM        X              Y              Z        Z-ATOM   MASS   TYPE

    1  C        -0.041844      -0.593794       0.024740       6    12.011  QM
    2  F         1.092850       0.253528      -0.038218       9    18.998  QM
    3  C        -1.295642       0.260142       0.007168       6    12.011  QM
    4  H        -1.217431       0.978071      -0.823895       1     1.008  QM
    5  H        -1.419550       0.821120       0.947128       1     1.008  QM
    6  H        -2.193153      -0.359413      -0.153030       1     1.008  QM
    7  H         0.005225      -1.270307      -0.849557       1     1.008  QM
    8  H         0.045174      -1.197767       0.947115       1     1.008  QM


 
 NEW SCF-ENERGY CALCULATED IN 9 CYCLES
 

 TOTAL ENERGY    =       -178.873070843

 ENERGY CHANGE =         -0.000003280
 ENERGY RATIO  =          1.387785107
 TRUST RADIUS  =          0.200000000
 
 BFGS DELTA*GAMMA: 0.297E-05
 
 BFGS DELTA*DE2*DELTA: 0.476E-05
 
 *** ENTERING OPTIMIZATION CYCLE: 23 ***
 

 PROJECTED CARTESIAN GRADIENTS IN A.U.

  NO.  ATOM        X             Y             Z

    1  C       -0.000742     -0.000381      0.000143
    2  F        0.000175      0.000841     -0.000392
    3  C       -0.000016     -0.000354      0.000277
    4  H        0.002286     -0.001166      0.001192
    5  H       -0.000260     -0.000534     -0.000450
    6  H        0.000772      0.001456     -0.000621
    7  H       -0.000370     -0.000642      0.000168
    8  H       -0.000573     -0.000231     -0.000040


 ACTIVE CARTESIAN GRADIENTS

              1          2          3          4          5          6
          -0.000897  -0.000435   0.000194  -0.000184   0.001857  -0.001434

              7          8          9         10         11         12
          -0.001209  -0.000180   0.000206   0.000961  -0.001451   0.001056

             13         14         15         16         17         18
          -0.000806  -0.001167   0.000197   0.000331  -0.000062   0.000139


 FULL LOCAL GRADIENT

              1          2          3          4          5          6
          -0.003639   0.000101   0.000050  -0.000412   0.000229  -0.000201

              7          8          9         10         11         12
          -0.000163   0.000092   0.000119  -0.000135  -0.000341   0.000304

             13         14         15         16         17         18
          -0.000096  -0.000602  -0.000196  -0.000209   0.000382   0.000197


 TANGENTIAL LOCAL GRADIENTS IN A.U.

              1          2          3          4          5          6
           0.000101   0.000050  -0.000412   0.000229  -0.000201  -0.000163

              7          8          9         10         11         12
           0.000092   0.000119  -0.000135  -0.000341   0.000304  -0.000096

             13         14         15         16         17
          -0.000602  -0.000196  -0.000209   0.000382   0.000197

 COSANG =         0.839780665
 
 RMSQ FORCE :   0.0002646  MAXIMUM :   0.0003000  CONVERGED :YES
 MAX FORCE  :   0.0006025  MAXIMUM :   0.0004500  CONVERGED : NO
 RMSQ FORCE6:   0.0003422  MAXIMUM6:   0.0003000  CONVERGED : NO
 MAX FORCE6 :   0.0007561  MAXIMUM6:   0.0004500  CONVERGED : NO
 RMSQ DR    :   0.0015969  MAXIMUM :   0.0012000  CONVERGED : NO
 MAX DR     :   0.0049071  MAXIMUM :   0.0018000  CONVERGED : NO
 


 HESSIAN EIGENVALUES


                1           2           3           4           5           6
             0.01118     0.05232     0.09944     0.14936     0.42014     0.69553
 


                7           8           9          10          11          12
             0.99994     1.00000     1.00001     1.00004     1.00012     1.00034
 


               13          14          15          16          17
             1.00173     1.00299     1.00462     1.07829     1.19042
 


 LAMBDA FOR LMQA STEP: 0.00

  |TANGENTIAL STEP| =   0.004622  |PARALLEL STEP| =   0.000002


 STEP IN NORMAL COORDINATES

              1          2          3          4          5          6
          -0.000299   0.000072   0.000010   0.000272  -0.001300  -0.000998

              7          8          9         10         11         12
           0.000575  -0.000153  -0.000433   0.000849   0.000968   0.000058

             13         14         15         16         17         18
           0.000561   0.001137   0.000910   0.003604  -0.000681  -0.000642

 DISPLACEMENT STEP IN ANGSTROM

  NO.  ATOM        X             Y             Z

    1  C       -0.000131      0.000032      0.000004
    2  F        0.000152     -0.000173     -0.000124
    3  C        0.000017      0.000005     -0.000037
    4  H        0.000148      0.000532      0.000142
    5  H       -0.000420      0.000236      0.000521
    6  H        0.001166     -0.001399     -0.000324
    7  H       -0.000683      0.000604     -0.000080
    8  H       -0.000476      0.000651      0.000394


 ACTIVE CARTESIAN DISPLACEMENT STEP

              1          2          3          4          5          6
          -0.000299   0.000072   0.000010   0.000272  -0.001300  -0.000998

              7          8          9         10         11         12
           0.000575  -0.000153  -0.000433   0.000849   0.000968   0.000058

             13         14         15         16         17         18
           0.000561   0.001137   0.000910   0.003604  -0.000681  -0.000642
 
 PREDICTED ENERGY CHANGE: -0.000001262
 
 INTERPOLATION DISTANCE: 5.7045185067


 COORDINATES OF OPTIMIZATION STEP 23 IN ANGSTROM

  NO.  ATOM        X              Y              Z        Z-ATOM   MASS   TYPE

    1  C        -0.041974      -0.593762       0.024744       6    12.011  QM
    2  F         1.093001       0.253354      -0.038342       9    18.998  QM
    3  C        -1.295625       0.260147       0.007131       6    12.011  QM
    4  H        -1.217283       0.978603      -0.823753       1     1.008  QM
    5  H        -1.419970       0.821356       0.947648       1     1.008  QM
    6  H        -2.191987      -0.360811      -0.153354       1     1.008  QM
    7  H         0.004542      -1.269703      -0.849637       1     1.008  QM
    8  H         0.044697      -1.197116       0.947509       1     1.008  QM


 
 NEW SCF-ENERGY CALCULATED IN 9 CYCLES
 

 TOTAL ENERGY    =       -178.873072610

 ENERGY CHANGE =         -0.000001767
 ENERGY RATIO  =          1.399525710
 TRUST RADIUS  =          0.200000000
 
 BFGS DELTA*GAMMA: 0.156E-05
 
 BFGS DELTA*DE2*DELTA: 0.254E-05
 
 *** ENTERING OPTIMIZATION CYCLE: 24 ***
 

 PROJECTED CARTESIAN GRADIENTS IN A.U.

  NO.  ATOM        X             Y             Z

    1  C       -0.000830     -0.000556      0.000084
    2  F        0.000236      0.000914     -0.000382
    3  C       -0.000035     -0.000484      0.000159
    4  H        0.002349     -0.000995      0.001152
    5  H       -0.000239     -0.000239     -0.000079
    6  H        0.000910      0.001422     -0.000557
    7  H       -0.000454     -0.000447      0.000282
    8  H       -0.000608     -0.000117      0.000020


 ACTIVE CARTESIAN GRADIENTS

              1          2          3          4          5          6
          -0.001004  -0.000637   0.000100  -0.000147   0.001790  -0.001461

              7          8          9         10         11         12
          -0.001238  -0.000524  -0.000065   0.001018  -0.001424   0.000850

             13         14         15         16         17         18
          -0.000788  -0.000911   0.000346   0.000539  -0.000122   0.000178


 FULL LOCAL GRADIENT

              1          2          3          4          5          6
          -0.003684  -0.000015  -0.000071  -0.000417   0.000037  -0.000202

              7          8          9         10         11         12
          -0.000170  -0.000244  -0.000155  -0.000113  -0.000281   0.000085

             13         14         15         16         17         18
          -0.000071  -0.000343  -0.000047  -0.000002   0.000326   0.000237


 TANGENTIAL LOCAL GRADIENTS IN A.U.

              1          2          3          4          5          6
          -0.000015  -0.000071  -0.000417   0.000037  -0.000202  -0.000170

              7          8          9         10         11         12
          -0.000244  -0.000155  -0.000113  -0.000281   0.000085  -0.000071

             13         14         15         16         17
          -0.000343  -0.000047  -0.000002   0.000326   0.000237

 COSANG =         0.792949970
 
 *** CONVERGED BY GRADIENT AND ENERGY CRITERIA ***
 *** AFTER 23 OPTIMIZATION CYCLES ***
 
 
 RMSQ FORCE :   0.0002059  MAXIMUM :   0.0003000  CONVERGED :YES
 MAX FORCE  :   0.0004174  MAXIMUM :   0.0004500  CONVERGED :YES
 RMSQ FORCE6:   0.0001964  MAXIMUM6:   0.0003000  CONVERGED :YES
 MAX FORCE6 :   0.0005525  MAXIMUM6:   0.0004500  CONVERGED : NO
 RMSQ DR    :   0.0010893  MAXIMUM :   0.0012000  CONVERGED :YES
 MAX DR     :   0.0036040  MAXIMUM :   0.0018000  CONVERGED : NO
 
 
 *** THE GEOMETRY IS OPTIMIZED ***
 
 
 INTERPOLATION DISTANCE: 5.7045185067


 RELAXED PRODUCT COORDINATES OF SADDLE STEP 1 IN ANGSTROM

  NO.  ATOM        X              Y              Z        Z-ATOM   MASS   TYPE

    1  C        -0.041974      -0.593762       0.024744       6    12.011  QM
    2  F         1.093001       0.253354      -0.038342       9    18.998  QM
    3  C        -1.295625       0.260147       0.007131       6    12.011  QM
    4  H        -1.217283       0.978603      -0.823753       1     1.008  QM
    5  H        -1.419970       0.821356       0.947648       1     1.008  QM
    6  H        -2.191987      -0.360811      -0.153354       1     1.008  QM
    7  H         0.004542      -1.269703      -0.849637       1     1.008  QM
    8  H         0.044697      -1.197116       0.947509       1     1.008  QM


 NUMBER OF CONSTRAINED OPTIMIZATION CYCLES: 23
 
 RELAXED PRODUCT ENERGY = -178.873072610033
 
 ANGLE BETWEEN SUCCESSIVE SADDLE GRADIENTS: 98.920
 
 RMSQ FORCE :   0.0008475  MAXIMUM :   0.0003000  CONVERGED :NO 
 MAX FORCE  :   0.0020243  MAXIMUM :   0.0004500  CONVERGED :NO 


 UNRELAXED COORDINATES OF SADDLE STEP 2 IN ANGSTROM

  NO.  ATOM        X              Y              Z        Z-ATOM   MASS   TYPE

    1  C        -0.082461      -0.619977       0.026743       6    12.011  QM
    2  F         1.119592       0.276863      -0.040768       9    18.998  QM
    3  C        -1.300924       0.252873       0.009564       6    12.011  QM
    4  H        -1.118553       0.946535      -0.784633       1     1.008  QM
    5  H        -1.429033       0.813345       0.949557       1     1.008  QM
    6  H        -2.166507      -0.312202      -0.189743       1     1.008  QM
    7  H        -0.028921      -1.289724      -0.850386       1     1.008  QM
    8  H         0.013287      -1.218281       0.950251       1     1.008  QM


 UNRELAXED SCF-ENERGY CALCULATED IN 11 CYCLES
 
 UNRELAXED TOTAL SADDLE ENERGY = -178.866282900663
 
 
 
 
 ***************************************
 *** MOLECULAR GEOMETRY OPTIMIZATION ***
 ***************************************
 
 INTERPOLATION DISTANCE: 5.3906630948
 
 *** ACTIVE DEGREES OF FREEDOM: 18 ***
 
 *** ENTERING OPTIMIZATION CYCLE: 1 ***
 

 PROJECTED CARTESIAN GRADIENTS IN A.U.

  NO.  ATOM        X             Y             Z

    1  C       -0.028318     -0.012725     -0.000009
    2  F        0.032937      0.016081     -0.001376
    3  C       -0.022330     -0.007930     -0.008480
    4  H        0.005810     -0.016520      0.020033
    5  H        0.002520      0.001308      0.002774
    6  H        0.031075      0.021231      0.010167
    7  H       -0.004113     -0.002515      0.001268
    8  H       -0.003450     -0.002021      0.001035


 ACTIVE CARTESIAN GRADIENTS

              1          2          3          4          5          6
          -0.034374  -0.014279  -0.000726   0.031357   0.011675  -0.002023

              7          8          9         10         11         12
          -0.026896  -0.008112  -0.018283  -0.008589  -0.023442   0.009407

             13         14         15         16         17         18
          -0.019181  -0.011658  -0.001932   0.018888   0.004345   0.000140


 FULL LOCAL GRADIENT

              1          2          3          4          5          6
          -0.043604   0.006115  -0.008782   0.022566  -0.029248   0.014725

              7          8          9         10         11         12
          -0.014137  -0.004318  -0.019304  -0.020165  -0.011735   0.002108

             13         14         15         16         17         18
          -0.012191  -0.004825  -0.007040   0.013544   0.009234   0.000857


 TANGENTIAL LOCAL GRADIENTS IN A.U.

              1          2          3          4          5          6
           0.006115  -0.008782   0.022566  -0.029248   0.014725  -0.014137

              7          8          9         10         11         12
          -0.004318  -0.019304  -0.020165  -0.011735   0.002108  -0.012191

             13         14         15         16         17
          -0.004825  -0.007040   0.013544   0.009234   0.000857
 
 RMSQ FORCE :   0.0139890  MAXIMUM :   0.0003000  CONVERGED : NO
 MAX FORCE  :   0.0292477  MAXIMUM :   0.0004500  CONVERGED : NO
 RMSQ FORCE6:   4.9860110  MAXIMUM6:   0.0003000  CONVERGED : NO
 MAX FORCE6 :   4.9707523  MAXIMUM6:   0.0004500  CONVERGED : NO
 


 HESSIAN EIGENVALUES


                1           2           3           4           5           6
             1.00000     1.00000     1.00000     1.00000     1.00000     1.00000
 


                7           8           9          10          11          12
             1.00000     1.00000     1.00000     1.00000     1.00000     1.00000
 


               13          14          15          16          17
             1.00000     1.00000     1.00000     1.00000     1.00000
 


 LAMBDA FOR LMQA STEP: 0.00

  |TANGENTIAL STEP| =   0.057678  |PARALLEL STEP| =   0.000309


 STEP IN NORMAL COORDINATES

              1          2          3          4          5          6
           0.022013   0.006551   0.004012  -0.027920   0.012869  -0.015308

              7          8          9         10         11         12
           0.013144   0.004356   0.019295   0.021332   0.010009  -0.001512

             13         14         15         16         17         18
           0.011859   0.004748   0.007101  -0.013531  -0.009209  -0.000862

 DISPLACEMENT STEP IN ANGSTROM

  NO.  ATOM        X             Y             Z

    1  C        0.009597      0.003126      0.001278
    2  F       -0.014003     -0.002160     -0.001838
    3  C        0.010537      0.001649      0.005648
    4  H        0.011533      0.003070     -0.004703
    5  H       -0.002835     -0.001953     -0.001174
    6  H       -0.012446     -0.004597     -0.010259
    7  H       -0.002716     -0.002031     -0.000206
    8  H       -0.002245     -0.001595      0.000412


 ACTIVE CARTESIAN DISPLACEMENT STEP

              1          2          3          4          5          6
           0.022013   0.006551   0.004012  -0.027920   0.012869  -0.015308

              7          8          9         10         11         12
           0.013144   0.004356   0.019295   0.021332   0.010009  -0.001512

             13         14         15         16         17         18
           0.011859   0.004748   0.007101  -0.013531  -0.009209  -0.000862
 
 PREDICTED ENERGY CHANGE: -0.001649888
 
 INTERPOLATION DISTANCE: 5.3906630948
 
 *** SCFTOL TIGHTEN TO 0.100E-06 ***
 
 *** CDFTOL TIGHTEN TO 0.750E-04 ***


 COORDINATES OF OPTIMIZATION STEP 1 IN ANGSTROM

  NO.  ATOM        X              Y              Z        Z-ATOM   MASS   TYPE

    1  C        -0.072864      -0.616851       0.028021       6    12.011  QM
    2  F         1.105589       0.274703      -0.042606       9    18.998  QM
    3  C        -1.290387       0.254522       0.015212       6    12.011  QM
    4  H        -1.107020       0.949605      -0.789336       1     1.008  QM
    5  H        -1.431868       0.811392       0.948383       1     1.008  QM
    6  H        -2.178953      -0.316799      -0.200002       1     1.008  QM
    7  H        -0.031637      -1.291755      -0.850592       1     1.008  QM
    8  H         0.011042      -1.219876       0.950663       1     1.008  QM


 
 NEW SCF-ENERGY CALCULATED IN 9 CYCLES
 

 TOTAL ENERGY    =       -178.868834719

 ENERGY CHANGE =         -0.002551819
 ENERGY RATIO  =          1.546661442
 TRUST RADIUS  =          0.200000000
 
 BFGS DELTA*GAMMA: 0.151E-02
 
 BFGS DELTA*DE2*DELTA: 0.333E-02
 
 *** ENTERING OPTIMIZATION CYCLE: 2 ***
 

 PROJECTED CARTESIAN GRADIENTS IN A.U.

  NO.  ATOM        X             Y             Z

    1  C       -0.023754     -0.009426     -0.000853
    2  F        0.022325      0.013710     -0.001222
    3  C       -0.007671     -0.004114     -0.001944
    4  H        0.006128     -0.014430      0.012849
    5  H        0.000240     -0.001297     -0.002673
    6  H        0.014329      0.009681      0.004053
    7  H       -0.003774     -0.004651     -0.000337
    8  H       -0.005369     -0.002090      0.001070


 ACTIVE CARTESIAN GRADIENTS

              1          2          3          4          5          6
          -0.028842  -0.010578  -0.001865   0.018583   0.013250  -0.003365

              7          8          9         10         11         12
          -0.011325   0.000130  -0.006086  -0.001683  -0.015420   0.009219

             13         14         15         16         17         18
          -0.009160  -0.007427  -0.001940   0.010039   0.003424  -0.001039


 FULL LOCAL GRADIENT

              1          2          3          4          5          6
          -0.032975   0.006218  -0.008298   0.011230  -0.020342   0.011738

              7          8          9         10         11         12
          -0.000450   0.003098  -0.006750  -0.010794  -0.005902   0.003395

             13         14         15         16         17         18
          -0.003582  -0.002123  -0.005821   0.005885   0.007062  -0.000503


 TANGENTIAL LOCAL GRADIENTS IN A.U.

              1          2          3          4          5          6
           0.006218  -0.008298   0.011230  -0.020342   0.011738  -0.000450

              7          8          9         10         11         12
           0.003098  -0.006750  -0.010794  -0.005902   0.003395  -0.003582

             13         14         15         16         17
          -0.002123  -0.005821   0.005885   0.007062  -0.000503

 COSANG =         0.918791166
 
 RMSQ FORCE :   0.0081869  MAXIMUM :   0.0003000  CONVERGED : NO
 MAX FORCE  :   0.0203420  MAXIMUM :   0.0004500  CONVERGED : NO
 RMSQ FORCE6:   4.4648141  MAXIMUM6:   0.0003000  CONVERGED : NO
 MAX FORCE6 :   4.4539433  MAXIMUM6:   0.0004500  CONVERGED : NO
 RMSQ DR    :   0.0135951  MAXIMUM :   0.0012000  CONVERGED : NO
 MAX DR     :   0.0279200  MAXIMUM :   0.0018000  CONVERGED : NO
 


 HESSIAN EIGENVALUES


                1           2           3           4           5           6
             0.38016     1.00000     1.00000     1.00000     1.00000     1.00000
 


                7           8           9          10          11          12
             1.00000     1.00000     1.00000     1.00000     1.00000     1.00000
 


               13          14          15          16          17
             1.00000     1.00000     1.00000     1.00000     1.18605
 


 LAMBDA FOR LMQA STEP: 0.00

  |TANGENTIAL STEP| =   0.088382  |PARALLEL STEP| =   0.000725


 STEP IN NORMAL COORDINATES

              1          2          3          4          5          6
           0.048256   0.011905   0.010635  -0.042106   0.015193  -0.025527

              7          8          9         10         11         12
           0.005358  -0.005157   0.019658   0.030212   0.014052  -0.007568

             13         14         15         16         17         18
           0.010930   0.006029   0.014622  -0.016514  -0.017909   0.000858

 DISPLACEMENT STEP IN ANGSTROM

  NO.  ATOM        X             Y             Z

    1  C        0.021031      0.005693      0.003467
    2  F       -0.023754     -0.005781     -0.003408
    3  C        0.009431      0.000831      0.005676
    4  H        0.020096      0.008015     -0.006298
    5  H       -0.003480     -0.001041      0.003266
    6  H       -0.013125     -0.001336     -0.015345
    7  H       -0.004468     -0.000730      0.001137
    8  H       -0.001050     -0.002333      0.000477


 ACTIVE CARTESIAN DISPLACEMENT STEP

              1          2          3          4          5          6
           0.048256   0.011905   0.010635  -0.042106   0.015193  -0.025527

              7          8          9         10         11         12
           0.005358  -0.005157   0.019658   0.030212   0.014052  -0.007568

             13         14         15         16         17         18
           0.010930   0.006029   0.014622  -0.016514  -0.017909   0.000858
 
 PREDICTED ENERGY CHANGE: -0.001473343
 
 INTERPOLATION DISTANCE: 5.3906630948


 COORDINATES OF OPTIMIZATION STEP 2 IN ANGSTROM

  NO.  ATOM        X              Y              Z        Z-ATOM   MASS   TYPE

    1  C        -0.051833      -0.611158       0.031488       6    12.011  QM
    2  F         1.081836       0.268923      -0.046015       9    18.998  QM
    3  C        -1.280956       0.255353       0.020888       6    12.011  QM
    4  H        -1.086925       0.957620      -0.795634       1     1.008  QM
    5  H        -1.435349       0.810351       0.951649       1     1.008  QM
    6  H        -2.192077      -0.318135      -0.215347       1     1.008  QM
    7  H        -0.036106      -1.292485      -0.849455       1     1.008  QM
    8  H         0.009992      -1.222210       0.951139       1     1.008  QM


 
 NEW SCF-ENERGY CALCULATED IN 10 CYCLES
 

 TOTAL ENERGY    =       -178.870484049

 ENERGY CHANGE =         -0.001649330
 ENERGY RATIO  =          1.119447283
 TRUST RADIUS  =          0.200000000
 
 BFGS DELTA*GAMMA: 0.265E-02
 
 BFGS DELTA*DE2*DELTA: 0.296E-02
 
 *** ENTERING OPTIMIZATION CYCLE: 3 ***
 

 PROJECTED CARTESIAN GRADIENTS IN A.U.

  NO.  ATOM        X             Y             Z

    1  C       -0.007144     -0.001766     -0.000899
    2  F        0.005494      0.006405     -0.000976
    3  C        0.001960     -0.001408      0.004243
    4  H        0.008147     -0.008898      0.002819
    5  H       -0.001485     -0.001783     -0.005452
    6  H        0.000111      0.001555     -0.002053
    7  H       -0.004406     -0.005934     -0.002666
    8  H       -0.008323     -0.001789      0.000052


 ACTIVE CARTESIAN GRADIENTS

              1          2          3          4          5          6
          -0.008676  -0.001977  -0.001497   0.003813   0.013722  -0.004462

              7          8          9         10         11         12
           0.000088   0.003331   0.006274   0.005084  -0.006374   0.005469

             13         14         15         16         17         18
          -0.000844  -0.002832  -0.000369   0.002876   0.002904  -0.001963


 FULL LOCAL GRADIENT

              1          2          3          4          5          6
          -0.017306   0.002825  -0.003193   0.001697   0.000304   0.004329

              7          8          9         10         11         12
           0.006281   0.004848   0.005997   0.000137  -0.000844   0.002167

             13         14         15         16         17         18
           0.002268   0.000035  -0.002398   0.000612   0.004757  -0.001679


 TANGENTIAL LOCAL GRADIENTS IN A.U.

              1          2          3          4          5          6
           0.002825  -0.003193   0.001697   0.000304   0.004329   0.006281

              7          8          9         10         11         12
           0.004848   0.005997   0.000137  -0.000844   0.002167   0.002268

             13         14         15         16         17
           0.000035  -0.002398   0.000612   0.004757  -0.001679

 COSANG =         0.295411016
 
 RMSQ FORCE :   0.0032624  MAXIMUM :   0.0003000  CONVERGED : NO
 MAX FORCE  :   0.0062806  MAXIMUM :   0.0004500  CONVERGED : NO
 RMSQ FORCE6:   3.8704599  MAXIMUM6:   0.0003000  CONVERGED : NO
 MAX FORCE6 :   3.8681371  MAXIMUM6:   0.0004500  CONVERGED : NO
 RMSQ DR    :   0.0208325  MAXIMUM :   0.0012000  CONVERGED : NO
 MAX DR     :   0.0482563  MAXIMUM :   0.0018000  CONVERGED : NO
 


 HESSIAN EIGENVALUES


                1           2           3           4           5           6
             0.31660     0.99992     1.00000     1.00000     1.00000     1.00000
 


                7           8           9          10          11          12
             1.00000     1.00000     1.00000     1.00000     1.00000     1.00000
 


               13          14          15          16          17
             1.00000     1.00000     1.00000     1.02113     1.22735
 


 LAMBDA FOR LMQA STEP: 0.00

  |TANGENTIAL STEP| =   0.019162  |PARALLEL STEP| =   0.000034


 STEP IN NORMAL COORDINATES

              1          2          3          4          5          6
           0.008895   0.000088   0.004079  -0.007800  -0.002221  -0.005625

              7          8          9         10         11         12
          -0.004443  -0.005068  -0.003473   0.003825   0.002908  -0.003111

             13         14         15         16         17         18
          -0.000471   0.000896   0.004167  -0.003121  -0.007238   0.001801

 DISPLACEMENT STEP IN ANGSTROM

  NO.  ATOM        X             Y             Z

    1  C        0.003876      0.000070      0.001412
    2  F       -0.004390     -0.001417     -0.000977
    3  C       -0.000131     -0.000188     -0.001021
    4  H        0.003918      0.003374      0.000121
    5  H       -0.000267      0.000283      0.003296
    6  H       -0.000292      0.001460     -0.002765
    7  H       -0.000108      0.001740      0.001793
    8  H        0.002881     -0.000299      0.000446


 ACTIVE CARTESIAN DISPLACEMENT STEP

              1          2          3          4          5          6
           0.008895   0.000088   0.004079  -0.007800  -0.002221  -0.005625

              7          8          9         10         11         12
          -0.004443  -0.005068  -0.003473   0.003825   0.002908  -0.003111

             13         14         15         16         17         18
          -0.000471   0.000896   0.004167  -0.003121  -0.007238   0.001801
 
 PREDICTED ENERGY CHANGE: -0.000105173
 
 INTERPOLATION DISTANCE: 5.3906630948
 
 *** SCFTOL TIGHTEN TO 0.500E-07 ***
 
 *** CDFTOL TIGHTEN TO 0.250E-04 ***


 COORDINATES OF OPTIMIZATION STEP 3 IN ANGSTROM

  NO.  ATOM        X              Y              Z        Z-ATOM   MASS   TYPE

    1  C        -0.047957      -0.611088       0.032900       6    12.011  QM
    2  F         1.077445       0.267506      -0.046992       9    18.998  QM
    3  C        -1.281087       0.255165       0.019867       6    12.011  QM
    4  H        -1.083007       0.960994      -0.795513       1     1.008  QM
    5  H        -1.435616       0.810634       0.954945       1     1.008  QM
    6  H        -2.192370      -0.316675      -0.218112       1     1.008  QM
    7  H        -0.036213      -1.290745      -0.847662       1     1.008  QM
    8  H         0.012873      -1.222509       0.951586       1     1.008  QM


 
 NEW SCF-ENERGY CALCULATED IN 9 CYCLES
 

 TOTAL ENERGY    =       -178.870649176

 ENERGY CHANGE =         -0.000165127
 ENERGY RATIO  =          1.570049898
 TRUST RADIUS  =          0.200000000
 
 BFGS DELTA*GAMMA: 0.918E-04
 
 BFGS DELTA*DE2*DELTA: 0.212E-03
 
 *** ENTERING OPTIMIZATION CYCLE: 4 ***
 

 PROJECTED CARTESIAN GRADIENTS IN A.U.

  NO.  ATOM        X             Y             Z

    1  C       -0.003167     -0.001015     -0.000527
    2  F        0.002877      0.004892     -0.000957
    3  C        0.001231     -0.001666      0.003237
    4  H        0.008518     -0.007415      0.002121
    5  H       -0.001404     -0.000353     -0.002933
    6  H        0.000151      0.002143     -0.001763
    7  H       -0.004780     -0.004788     -0.002172
    8  H       -0.008291     -0.001574     -0.000454


 ACTIVE CARTESIAN GRADIENTS

              1          2          3          4          5          6
          -0.003846  -0.001148  -0.000864   0.002334   0.012895  -0.004273

              7          8          9         10         11         12
          -0.000345   0.001310   0.004708   0.005456  -0.006007   0.003670

             13         14         15         16         17         18
          -0.000939  -0.001518   0.000644   0.003102   0.002592  -0.001232


 FULL LOCAL GRADIENT

              1          2          3          4          5          6
          -0.015057   0.001011  -0.001630   0.001337   0.003674   0.002854

              7          8          9         10         11         12
           0.004779   0.002571   0.004464   0.001223  -0.001164   0.000780

             13         14         15         16         17         18
           0.001758   0.000961  -0.001094   0.001128   0.004185  -0.000980


 TANGENTIAL LOCAL GRADIENTS IN A.U.

              1          2          3          4          5          6
           0.001011  -0.001630   0.001337   0.003674   0.002854   0.004779

              7          8          9         10         11         12
           0.002571   0.004464   0.001223  -0.001164   0.000780   0.001758

             13         14         15         16         17
           0.000961  -0.001094   0.001128   0.004185  -0.000980

 COSANG =         0.905673548
 
 RMSQ FORCE :   0.0024841  MAXIMUM :   0.0003000  CONVERGED : NO
 MAX FORCE  :   0.0047794  MAXIMUM :   0.0004500  CONVERGED : NO
 RMSQ FORCE6:   3.1607118  MAXIMUM6:   0.0003000  CONVERGED : NO
 MAX FORCE6 :   3.1592816  MAXIMUM6:   0.0004500  CONVERGED : NO
 RMSQ DR    :   0.0045166  MAXIMUM :   0.0012000  CONVERGED : NO
 MAX DR     :   0.0088955  MAXIMUM :   0.0018000  CONVERGED : NO
 


 HESSIAN EIGENVALUES


                1           2           3           4           5           6
             0.21345     0.64962     0.99999     1.00000     1.00000     1.00000
 


                7           8           9          10          11          12
             1.00000     1.00000     1.00000     1.00000     1.00000     1.00000
 


               13          14          15          16          17
             1.00000     1.00000     1.00019     1.01535     1.21876
 


 LAMBDA FOR LMQA STEP: 0.00

  |TANGENTIAL STEP| =   0.033499  |PARALLEL STEP| =   0.000104


 STEP IN NORMAL COORDINATES

              1          2          3          4          5          6
           0.006821  -0.002812   0.007635  -0.010507  -0.010299  -0.009090

              7          8          9         10         11         12
          -0.011573  -0.008771  -0.010277   0.002274   0.006024  -0.004283

             13         14         15         16         17         18
          -0.002712  -0.000927   0.006019  -0.006326  -0.015446   0.003327

 DISPLACEMENT STEP IN ANGSTROM

  NO.  ATOM        X             Y             Z

    1  C        0.002972     -0.001267      0.002717
    2  F       -0.005005     -0.001922     -0.001789
    3  C       -0.001537     -0.000161     -0.002981
    4  H        0.004933      0.006863      0.001696
    5  H        0.000051     -0.000475      0.005671
    6  H        0.001521      0.003113     -0.004446
    7  H        0.001563      0.004085      0.004137
    8  H        0.008705     -0.000314      0.001617


 ACTIVE CARTESIAN DISPLACEMENT STEP

              1          2          3          4          5          6
           0.006821  -0.002812   0.007635  -0.010507  -0.010299  -0.009090

              7          8          9         10         11         12
          -0.011573  -0.008771  -0.010277   0.002274   0.006024  -0.004283

             13         14         15         16         17         18
          -0.002712  -0.000927   0.006019  -0.006326  -0.015446   0.003327
 
 PREDICTED ENERGY CHANGE: -0.000148926
 
 INTERPOLATION DISTANCE: 5.3906630948
 
 *** SCFTOL TIGHTEN TO 0.250E-07 ***
 
 *** CDFTOL TIGHTEN TO 0.100E-04 ***


 COORDINATES OF OPTIMIZATION STEP 4 IN ANGSTROM

  NO.  ATOM        X              Y              Z        Z-ATOM   MASS   TYPE

    1  C        -0.044985      -0.612355       0.035617       6    12.011  QM
    2  F         1.072441       0.265584      -0.048780       9    18.998  QM
    3  C        -1.282624       0.255004       0.016887       6    12.011  QM
    4  H        -1.078074       0.967857      -0.793818       1     1.008  QM
    5  H        -1.435565       0.810159       0.960617       1     1.008  QM
    6  H        -2.190848      -0.313562      -0.222558       1     1.008  QM
    7  H        -0.034651      -1.286660      -0.843525       1     1.008  QM
    8  H         0.021578      -1.222823       0.953203       1     1.008  QM


 
 NEW SCF-ENERGY CALCULATED IN 12 CYCLES
 

 TOTAL ENERGY    =       -178.870845386

 ENERGY CHANGE =         -0.000196210
 ENERGY RATIO  =          1.317498817
 TRUST RADIUS  =          0.200000000
 
 BFGS DELTA*GAMMA: 0.206E-03
 
 BFGS DELTA*DE2*DELTA: 0.301E-03
 
 *** ENTERING OPTIMIZATION CYCLE: 5 ***
 

 PROJECTED CARTESIAN GRADIENTS IN A.U.

  NO.  ATOM        X             Y             Z

    1  C        0.000708     -0.001560      0.000044
    2  F        0.000883      0.003587     -0.000976
    3  C       -0.001220     -0.002328      0.000674
    4  H        0.008883     -0.005218      0.001974
    5  H       -0.000858      0.002081      0.001695
    6  H        0.002204      0.004069     -0.000400
    7  H       -0.005024     -0.001918     -0.000402
    8  H       -0.007272     -0.001164     -0.001108


 ACTIVE CARTESIAN GRADIENTS

              1          2          3          4          5          6
           0.000860  -0.001809   0.000015   0.001700   0.010760  -0.003901

              7          8          9         10         11         12
          -0.002797  -0.002746   0.000267   0.005166  -0.006283   0.000698

             13         14         15         16         17         18
          -0.001910   0.000082   0.001782   0.004372   0.001673   0.000530


 FULL LOCAL GRADIENT

              1          2          3          4          5          6
          -0.013251  -0.001993  -0.000024   0.001593   0.005398   0.001285

              7          8          9         10         11         12
           0.001198  -0.001706   0.000034   0.001543  -0.002026  -0.001830

             13         14         15         16         17         18
           0.000407   0.002214   0.000305   0.002639   0.003036   0.000760


 TANGENTIAL LOCAL GRADIENTS IN A.U.

              1          2          3          4          5          6
          -0.001993  -0.000024   0.001593   0.005398   0.001285   0.001198

              7          8          9         10         11         12
          -0.001706   0.000034   0.001543  -0.002026  -0.001830   0.000407

             13         14         15         16         17
           0.002214   0.000305   0.002639   0.003036   0.000760

 COSANG =         0.517482390
 
 RMSQ FORCE :   0.0020779  MAXIMUM :   0.0003000  CONVERGED : NO
 MAX FORCE  :   0.0053980  MAXIMUM :   0.0004500  CONVERGED : NO
 RMSQ FORCE6:   2.2351468  MAXIMUM6:   0.0003000  CONVERGED : NO
 MAX FORCE6 :   2.2336895  MAXIMUM6:   0.0004500  CONVERGED : NO
 RMSQ DR    :   0.0078958  MAXIMUM :   0.0012000  CONVERGED : NO
 MAX DR     :   0.0154455  MAXIMUM :   0.0018000  CONVERGED : NO
 


 HESSIAN EIGENVALUES


                1           2           3           4           5           6
             0.14549     0.53607     0.99999     1.00000     1.00000     1.00000
 


                7           8           9          10          11          12
             1.00000     1.00000     1.00000     1.00000     1.00000     1.00000
 


               13          14          15          16          17
             1.00000     1.00016     1.00200     1.02160     1.46149
 


 LAMBDA FOR LMQA STEP: 0.00

  |TANGENTIAL STEP| =   0.025334  |PARALLEL STEP| =   0.000060


 STEP IN NORMAL COORDINATES

              1          2          3          4          5          6
          -0.001621  -0.002206   0.005733  -0.006576  -0.010271  -0.006782

              7          8          9         10         11         12
          -0.008865  -0.003411  -0.006390  -0.000575   0.006028  -0.000412

             13         14         15         16         17         18
          -0.002290  -0.003260   0.003326  -0.006843  -0.012811   0.000979

 DISPLACEMENT STEP IN ANGSTROM

  NO.  ATOM        X             Y             Z

    1  C       -0.000706     -0.001014      0.002070
    2  F       -0.002097     -0.001082     -0.001411
    3  C       -0.000859      0.000308     -0.001840
    4  H        0.002431      0.005203      0.002033
    5  H        0.000045     -0.001974      0.002392
    6  H        0.001210      0.001802     -0.003948
    7  H        0.002359      0.002389      0.002841
    8  H        0.008463     -0.000288      0.002012


 ACTIVE CARTESIAN DISPLACEMENT STEP

              1          2          3          4          5          6
          -0.001621  -0.002206   0.005733  -0.006576  -0.010271  -0.006782

              7          8          9         10         11         12
          -0.008865  -0.003411  -0.006390  -0.000575   0.006028  -0.000412

             13         14         15         16         17         18
          -0.002290  -0.003260   0.003326  -0.006843  -0.012811   0.000979
 
 PREDICTED ENERGY CHANGE: -0.000070586
 
 INTERPOLATION DISTANCE: 5.3906630948


 COORDINATES OF OPTIMIZATION STEP 5 IN ANGSTROM

  NO.  ATOM        X              Y              Z        Z-ATOM   MASS   TYPE

    1  C        -0.045691      -0.613369       0.037688       6    12.011  QM
    2  F         1.070343       0.264503      -0.050191       9    18.998  QM
    3  C        -1.283483       0.255312       0.015046       6    12.011  QM
    4  H        -1.075643       0.973060      -0.791785       1     1.008  QM
    5  H        -1.435520       0.808185       0.963009       1     1.008  QM
    6  H        -2.189639      -0.311760      -0.226506       1     1.008  QM
    7  H        -0.032291      -1.284271      -0.840684       1     1.008  QM
    8  H         0.030041      -1.223110       0.955214       1     1.008  QM


 
 NEW SCF-ENERGY CALCULATED IN 9 CYCLES
 

 TOTAL ENERGY    =       -178.870957299

 ENERGY CHANGE =         -0.000111913
 ENERGY RATIO  =          1.585479996
 TRUST RADIUS  =          0.200000000
 
 BFGS DELTA*GAMMA: 0.603E-04
 
 BFGS DELTA*DE2*DELTA: 0.143E-03
 
 *** ENTERING OPTIMIZATION CYCLE: 6 ***
 

 PROJECTED CARTESIAN GRADIENTS IN A.U.

  NO.  ATOM        X             Y             Z

    1  C        0.000773     -0.002087      0.000239
    2  F        0.000681      0.003363     -0.001013
    3  C       -0.002036     -0.002680     -0.000509
    4  H        0.008898     -0.004163      0.001990
    5  H       -0.000368      0.002771      0.003372
    6  H        0.003457      0.004770      0.000287
    7  H       -0.004618     -0.000288      0.000680
    8  H       -0.005963     -0.001238     -0.000998


 ACTIVE CARTESIAN GRADIENTS

              1          2          3          4          5          6
           0.000939  -0.002418   0.000281   0.001443   0.009292  -0.003799

              7          8          9         10         11         12
          -0.004224  -0.004312  -0.001887   0.004685  -0.006213  -0.000611

             13         14         15         16         17         18
          -0.002307   0.000521   0.001702   0.004747   0.000806   0.001241


 FULL LOCAL GRADIENT

              1          2          3          4          5          6
          -0.012746  -0.002556   0.000190   0.001265   0.004390   0.000804

              7          8          9         10         11         12
          -0.000521  -0.003310  -0.002128   0.001175  -0.002086  -0.003035

             13         14         15         16         17         18
          -0.000106   0.002544   0.000307   0.003079   0.002083   0.001465


 TANGENTIAL LOCAL GRADIENTS IN A.U.

              1          2          3          4          5          6
          -0.002556   0.000190   0.001265   0.004390   0.000804  -0.000521

              7          8          9         10         11         12
          -0.003310  -0.002128   0.001175  -0.002086  -0.003035  -0.000106

             13         14         15         16         17
           0.002544   0.000307   0.003079   0.002083   0.001465

 COSANG =         0.901118313
 
 RMSQ FORCE :   0.0021873  MAXIMUM :   0.0003000  CONVERGED : NO
 MAX FORCE  :   0.0043900  MAXIMUM :   0.0004500  CONVERGED : NO
 RMSQ FORCE6:   0.0059419  MAXIMUM6:   0.0003000  CONVERGED : NO
 MAX FORCE6 :   0.0132447  MAXIMUM6:   0.0004500  CONVERGED : NO
 RMSQ DR    :   0.0059713  MAXIMUM :   0.0012000  CONVERGED : NO
 MAX DR     :   0.0128109  MAXIMUM :   0.0018000  CONVERGED : NO
 


 HESSIAN EIGENVALUES


                1           2           3           4           5           6
             0.07873     0.44673     0.99982     0.99999     1.00000     1.00000
 


                7           8           9          10          11          12
             1.00000     1.00000     1.00000     1.00000     1.00000     1.00000
 


               13          14          15          16          17
             1.00014     1.00070     1.00382     1.04099     1.33326
 


 LAMBDA FOR LMQA STEP: 0.00

  |TANGENTIAL STEP| =   0.046344  |PARALLEL STEP| =   0.000199


 STEP IN NORMAL COORDINATES

              1          2          3          4          5          6
          -0.007408  -0.002974   0.010405  -0.010721  -0.019112  -0.012630

              7          8          9         10         11         12
          -0.014351  -0.001356  -0.007389  -0.002294   0.012504   0.003601

             13         14         15         16         17         18
          -0.003934  -0.008851   0.005682  -0.015100  -0.023339  -0.000556

 DISPLACEMENT STEP IN ANGSTROM

  NO.  ATOM        X             Y             Z

    1  C       -0.003226     -0.001381      0.003764
    2  F       -0.002581     -0.001739     -0.002645
    3  C       -0.000871      0.001298     -0.002139
    4  H        0.003326      0.008970      0.004385
    5  H       -0.000395     -0.005530      0.001610
    6  H        0.001216      0.002372     -0.008460
    7  H        0.004998      0.002434      0.004107
    8  H        0.016207     -0.000410      0.004231


 ACTIVE CARTESIAN DISPLACEMENT STEP

              1          2          3          4          5          6
          -0.007408  -0.002974   0.010405  -0.010721  -0.019112  -0.012630

              7          8          9         10         11         12
          -0.014351  -0.001356  -0.007389  -0.002294   0.012504   0.003601

             13         14         15         16         17         18
          -0.003934  -0.008851   0.005682  -0.015100  -0.023339  -0.000556
 
 PREDICTED ENERGY CHANGE: -0.000113297
 
 INTERPOLATION DISTANCE: 5.3906630948


 COORDINATES OF OPTIMIZATION STEP 6 IN ANGSTROM

  NO.  ATOM        X              Y              Z        Z-ATOM   MASS   TYPE

    1  C        -0.048917      -0.614750       0.041452       6    12.011  QM
    2  F         1.067762       0.262764      -0.052835       9    18.998  QM
    3  C        -1.284354       0.256610       0.012907       6    12.011  QM
    4  H        -1.072317       0.982030      -0.787400       1     1.008  QM
    5  H        -1.435915       0.802655       0.964619       1     1.008  QM
    6  H        -2.188422      -0.309388      -0.234966       1     1.008  QM
    7  H        -0.027293      -1.281837      -0.836577       1     1.008  QM
    8  H         0.046248      -1.223520       0.959445       1     1.008  QM


 
 NEW SCF-ENERGY CALCULATED IN 11 CYCLES
 

 TOTAL ENERGY    =       -178.871113689

 ENERGY CHANGE =         -0.000156390
 ENERGY RATIO  =          1.380351709
 TRUST RADIUS  =          0.200000000
 
 BFGS DELTA*GAMMA: 0.146E-03
 
 BFGS DELTA*DE2*DELTA: 0.232E-03
 
 *** ENTERING OPTIMIZATION CYCLE: 7 ***
 

 PROJECTED CARTESIAN GRADIENTS IN A.U.

  NO.  ATOM        X             Y             Z

    1  C       -0.001009     -0.002499      0.000581
    2  F        0.000768      0.003296     -0.001121
    3  C       -0.001897     -0.002607     -0.001263
    4  H        0.008608     -0.003087      0.001874
    5  H        0.000439      0.002313      0.003622
    6  H        0.004350      0.004542      0.000573
    7  H       -0.003336      0.001383      0.001491
    8  H       -0.003362     -0.001835     -0.000343


 ACTIVE CARTESIAN GRADIENTS

              1          2          3          4          5          6
          -0.001226  -0.002882   0.000738   0.000520   0.007087  -0.003695

              7          8          9         10         11         12
          -0.005547  -0.004459  -0.003162   0.003923  -0.005431  -0.001465

             13         14         15         16         17         18
          -0.002187   0.000463   0.000638   0.004254  -0.000671   0.001369


 FULL LOCAL GRADIENT

              1          2          3          4          5          6
          -0.011897  -0.001837   0.000242  -0.000204   0.001621   0.000445

              7          8          9         10         11         12
          -0.002070  -0.003482  -0.003415   0.000525  -0.001481  -0.003728

             13         14         15         16         17         18
          -0.000147   0.002328  -0.000644   0.002681   0.000462   0.001577


 TANGENTIAL LOCAL GRADIENTS IN A.U.

              1          2          3          4          5          6
          -0.001837   0.000242  -0.000204   0.001621   0.000445  -0.002070

              7          8          9         10         11         12
          -0.003482  -0.003415   0.000525  -0.001481  -0.003728  -0.000147

             13         14         15         16         17
           0.002328  -0.000644   0.002681   0.000462   0.001577

 COSANG =         0.871962662
 
 RMSQ FORCE :   0.0019776  MAXIMUM :   0.0003000  CONVERGED : NO
 MAX FORCE  :   0.0037278  MAXIMUM :   0.0004500  CONVERGED : NO
 RMSQ FORCE6:   0.0028467  MAXIMUM6:   0.0003000  CONVERGED : NO
 MAX FORCE6 :   0.0075747  MAXIMUM6:   0.0004500  CONVERGED : NO
 RMSQ DR    :   0.0109235  MAXIMUM :   0.0012000  CONVERGED : NO
 MAX DR     :   0.0233392  MAXIMUM :   0.0018000  CONVERGED : NO
 


 HESSIAN EIGENVALUES


                1           2           3           4           5           6
             0.06108     0.41007     0.99614     0.99999     1.00000     1.00000
 


                7           8           9          10          11          12
             1.00000     1.00000     1.00000     1.00000     1.00000     1.00013
 


               13          14          15          16          17
             1.00027     1.00162     1.00200     1.07347     1.13684
 


 LAMBDA FOR LMQA STEP: 0.00

  |TANGENTIAL STEP| =   0.030063  |PARALLEL STEP| =   0.000084


 STEP IN NORMAL COORDINATES

              1          2          3          4          5          6
          -0.006328  -0.000891   0.006143  -0.004789  -0.011696  -0.008244

              7          8          9         10         11         12
          -0.006750   0.002641  -0.001027  -0.002343   0.008907   0.006264

             13         14         15         16         17         18
          -0.002658  -0.007926   0.004483  -0.011480  -0.013925  -0.002052

 DISPLACEMENT STEP IN ANGSTROM

  NO.  ATOM        X             Y             Z

    1  C       -0.002755     -0.000425      0.002219
    2  F       -0.000621     -0.001018     -0.001683
    3  C       -0.000289      0.001371     -0.000272
    4  H        0.001010      0.005201      0.003461
    5  H       -0.001036     -0.004768     -0.000987
    6  H       -0.000279      0.000992     -0.006470
    7  H        0.003335     -0.000551      0.001676
    8  H        0.010178      0.000277      0.002906


 ACTIVE CARTESIAN DISPLACEMENT STEP

              1          2          3          4          5          6
          -0.006328  -0.000891   0.006143  -0.004789  -0.011696  -0.008244

              7          8          9         10         11         12
          -0.006750   0.002641  -0.001027  -0.002343   0.008907   0.006264

             13         14         15         16         17         18
          -0.002658  -0.007926   0.004483  -0.011480  -0.013925  -0.002052
 
 PREDICTED ENERGY CHANGE: -0.000057092
 
 INTERPOLATION DISTANCE: 5.3906630948


 COORDINATES OF OPTIMIZATION STEP 7 IN ANGSTROM

  NO.  ATOM        X              Y              Z        Z-ATOM   MASS   TYPE

    1  C        -0.051672      -0.615175       0.043671       6    12.011  QM
    2  F         1.067140       0.261746      -0.054519       9    18.998  QM
    3  C        -1.284644       0.257981       0.012635       6    12.011  QM
    4  H        -1.071307       0.987231      -0.783939       1     1.008  QM
    5  H        -1.436951       0.797887       0.963632       1     1.008  QM
    6  H        -2.188702      -0.308396      -0.241436       1     1.008  QM
    7  H        -0.023958      -1.282388      -0.834902       1     1.008  QM
    8  H         0.056426      -1.223243       0.962352       1     1.008  QM


 
 NEW SCF-ENERGY CALCULATED IN 9 CYCLES
 

 TOTAL ENERGY    =       -178.871192123

 ENERGY CHANGE =         -0.000078434
 ENERGY RATIO  =          1.373808129
 TRUST RADIUS  =          0.200000000
 
 BFGS DELTA*GAMMA: 0.737E-04
 
 BFGS DELTA*DE2*DELTA: 0.116E-03
 
 *** ENTERING OPTIMIZATION CYCLE: 8 ***
 

 PROJECTED CARTESIAN GRADIENTS IN A.U.

  NO.  ATOM        X             Y             Z

    1  C       -0.003044     -0.002366      0.000886
    2  F        0.001016      0.003408     -0.001220
    3  C       -0.000853     -0.001898     -0.000642
    4  H        0.008213     -0.003056      0.001706
    5  H        0.000873      0.000796      0.001642
    6  H        0.003812      0.003317     -0.000043
    7  H       -0.002168      0.001288      0.000939
    8  H       -0.001686     -0.002425      0.000211


 ACTIVE CARTESIAN GRADIENTS

              1          2          3          4          5          6
          -0.003699  -0.002712   0.001164  -0.000317   0.006076  -0.003595

              7          8          9         10         11         12
          -0.005513  -0.002498  -0.001805   0.003591  -0.004485  -0.000720

             13         14         15         16         17         18
          -0.001515  -0.000219  -0.000552   0.003052  -0.001340   0.000585


 FULL LOCAL GRADIENT

              1          2          3          4          5          6
          -0.011328  -0.000411   0.000285  -0.001582  -0.000437   0.000568

              7          8          9         10         11         12
          -0.002035  -0.001521  -0.002056   0.000244  -0.000646  -0.002881

             13         14         15         16         17         18
           0.000442   0.001560  -0.001776   0.001533  -0.000295   0.000779


 TANGENTIAL LOCAL GRADIENTS IN A.U.

              1          2          3          4          5          6
          -0.000411   0.000285  -0.001582  -0.000437   0.000568  -0.002035

              7          8          9         10         11         12
          -0.001521  -0.002056   0.000244  -0.000646  -0.002881   0.000442

             13         14         15         16         17
           0.001560  -0.001776   0.001533  -0.000295   0.000779

 COSANG =         0.850647239
 
 RMSQ FORCE :   0.0013623  MAXIMUM :   0.0003000  CONVERGED : NO
 MAX FORCE  :   0.0028806  MAXIMUM :   0.0004500  CONVERGED : NO
 RMSQ FORCE6:   0.0011349  MAXIMUM6:   0.0003000  CONVERGED : NO
 MAX FORCE6 :   0.0022135  MAXIMUM6:   0.0004500  CONVERGED : NO
 RMSQ DR    :   0.0070860  MAXIMUM :   0.0012000  CONVERGED : NO
 MAX DR     :   0.0139249  MAXIMUM :   0.0018000  CONVERGED : NO
 


 HESSIAN EIGENVALUES


                1           2           3           4           5           6
             0.05853     0.36663     0.72926     0.99999     1.00000     1.00000
 


                7           8           9          10          11          12
             1.00000     1.00000     1.00000     1.00000     1.00001     1.00013
 


               13          14          15          16          17
             1.00016     1.00091     1.00321     1.02648     1.19279
 


 LAMBDA FOR LMQA STEP: 0.00

  |TANGENTIAL STEP| =   0.016486  |PARALLEL STEP| =   0.000025


 STEP IN NORMAL COORDINATES

              1          2          3          4          5          6
          -0.002547   0.000458   0.001972   0.000414  -0.004902  -0.004371

              7          8          9         10         11         12
          -0.000453   0.003034   0.001855  -0.001980   0.004930   0.006453

             13         14         15         16         17         18
          -0.002000  -0.005637   0.004358  -0.006798  -0.005533  -0.001891

 DISPLACEMENT STEP IN ANGSTROM

  NO.  ATOM        X             Y             Z

    1  C       -0.001109      0.000202      0.000704
    2  F        0.000600     -0.000548     -0.000769
    3  C       -0.000266      0.000906      0.000665
    4  H       -0.000696      0.002261      0.002451
    5  H       -0.001622     -0.002906     -0.001523
    6  H       -0.001110      0.000463     -0.004073
    7  H        0.001320     -0.002348      0.000291
    8  H        0.004250      0.001084      0.001465


 ACTIVE CARTESIAN DISPLACEMENT STEP

              1          2          3          4          5          6
          -0.002547   0.000458   0.001972   0.000414  -0.004902  -0.004371

              7          8          9         10         11         12
          -0.000453   0.003034   0.001855  -0.001980   0.004930   0.006453

             13         14         15         16         17         18
          -0.002000  -0.005637   0.004358  -0.006798  -0.005533  -0.001891
 
 PREDICTED ENERGY CHANGE: -0.000029162
 
 INTERPOLATION DISTANCE: 5.3906630948


 COORDINATES OF OPTIMIZATION STEP 8 IN ANGSTROM

  NO.  ATOM        X              Y              Z        Z-ATOM   MASS   TYPE

    1  C        -0.052781      -0.614973       0.044375       6    12.011  QM
    2  F         1.067740       0.261198      -0.055287       9    18.998  QM
    3  C        -1.284909       0.258887       0.013300       6    12.011  QM
    4  H        -1.072003       0.989492      -0.781488       1     1.008  QM
    5  H        -1.438573       0.794981       0.962109       1     1.008  QM
    6  H        -2.189812      -0.307934      -0.245509       1     1.008  QM
    7  H        -0.022637      -1.284735      -0.834610       1     1.008  QM
    8  H         0.060676      -1.222159       0.963817       1     1.008  QM


 
 NEW SCF-ENERGY CALCULATED IN 9 CYCLES
 

 TOTAL ENERGY    =       -178.871233607

 ENERGY CHANGE =         -0.000041484
 ENERGY RATIO  =          1.422521739
 TRUST RADIUS  =          0.200000000
 
 BFGS DELTA*GAMMA: 0.342E-04
 
 BFGS DELTA*DE2*DELTA: 0.589E-04
 
 *** ENTERING OPTIMIZATION CYCLE: 9 ***
 

 PROJECTED CARTESIAN GRADIENTS IN A.U.

  NO.  ATOM        X             Y             Z

    1  C       -0.004009     -0.002023      0.001098
    2  F        0.001149      0.003441     -0.001258
    3  C       -0.000074     -0.001064      0.000323
    4  H        0.007842     -0.003512      0.001639
    5  H        0.000983     -0.000575     -0.000581
    6  H        0.002853      0.002193     -0.000847
    7  H       -0.001533      0.000350     -0.000093
    8  H       -0.001042     -0.002741      0.000438


 ACTIVE CARTESIAN GRADIENTS

              1          2          3          4          5          6
          -0.004872  -0.002308   0.001481  -0.000690   0.005915  -0.003430

              7          8          9         10         11         12
          -0.005011  -0.000318   0.000213   0.003508  -0.003860   0.000549

             13         14         15         16         17         18
          -0.000921  -0.000942  -0.001261   0.001978  -0.001362  -0.000315


 FULL LOCAL GRADIENT

              1          2          3          4          5          6
          -0.010960   0.000546   0.000452  -0.002170  -0.001128   0.000823

              7          8          9         10         11         12
          -0.001519   0.000649  -0.000028   0.000235  -0.000131  -0.001537

             13         14         15         16         17         18
           0.000990   0.000788  -0.002454   0.000489  -0.000364  -0.000132


 TANGENTIAL LOCAL GRADIENTS IN A.U.

              1          2          3          4          5          6
           0.000546   0.000452  -0.002170  -0.001128   0.000823  -0.001519

              7          8          9         10         11         12
           0.000649  -0.000028   0.000235  -0.000131  -0.001537   0.000990

             13         14         15         16         17
           0.000788  -0.002454   0.000489  -0.000364  -0.000132

 COSANG =         0.703041056
 
 RMSQ FORCE :   0.0010938  MAXIMUM :   0.0003000  CONVERGED : NO
 MAX FORCE  :   0.0024538  MAXIMUM :   0.0004500  CONVERGED : NO
 RMSQ FORCE6:   0.0009950  MAXIMUM6:   0.0003000  CONVERGED : NO
 MAX FORCE6 :   0.0019815  MAXIMUM6:   0.0004500  CONVERGED : NO
 RMSQ DR    :   0.0038857  MAXIMUM :   0.0012000  CONVERGED : NO
 MAX DR     :   0.0067977  MAXIMUM :   0.0018000  CONVERGED : NO
 


 HESSIAN EIGENVALUES


                1           2           3           4           5           6
             0.05451     0.26604     0.51030     0.99997     0.99999     1.00000
 


                7           8           9          10          11          12
             1.00000     1.00000     1.00000     1.00001     1.00003     1.00006
 


               13          14          15          16          17
             1.00019     1.00121     1.00312     1.04853     1.42958
 


 LAMBDA FOR LMQA STEP: 0.00

  |TANGENTIAL STEP| =   0.015841  |PARALLEL STEP| =   0.000023


 STEP IN NORMAL COORDINATES

              1          2          3          4          5          6
          -0.000062   0.000882   0.000128   0.003152  -0.003155  -0.004214

              7          8          9         10         11         12
           0.002407   0.001684   0.001652  -0.002220   0.004225   0.007083

             13         14         15         16         17         18
          -0.002787  -0.005402   0.006683  -0.005783  -0.003375  -0.001322

 DISPLACEMENT STEP IN ANGSTROM

  NO.  ATOM        X             Y             Z

    1  C       -0.000027      0.000403      0.000033
    2  F        0.001156     -0.000575     -0.000552
    3  C       -0.000585      0.000469      0.000797
    4  H       -0.001569      0.002002      0.002701
    5  H       -0.002589     -0.002114     -0.000880
    6  H       -0.001529      0.000912     -0.003856
    7  H        0.000395     -0.003395      0.000429
    8  H        0.002387      0.002081      0.001137


 ACTIVE CARTESIAN DISPLACEMENT STEP

              1          2          3          4          5          6
          -0.000062   0.000882   0.000128   0.003152  -0.003155  -0.004214

              7          8          9         10         11         12
           0.002407   0.001684   0.001652  -0.002220   0.004225   0.007083

             13         14         15         16         17         18
          -0.002787  -0.005402   0.006683  -0.005783  -0.003375  -0.001322
 
 PREDICTED ENERGY CHANGE: -0.000023665
 
 INTERPOLATION DISTANCE: 5.3906630948


 COORDINATES OF OPTIMIZATION STEP 9 IN ANGSTROM

  NO.  ATOM        X              Y              Z        Z-ATOM   MASS   TYPE

    1  C        -0.052808      -0.614569       0.044408       6    12.011  QM
    2  F         1.068896       0.260623      -0.055839       9    18.998  QM
    3  C        -1.285494       0.259356       0.014097       6    12.011  QM
    4  H        -1.073572       0.991494      -0.778787       1     1.008  QM
    5  H        -1.441163       0.792867       0.961230       1     1.008  QM
    6  H        -2.191341      -0.307022      -0.249366       1     1.008  QM
    7  H        -0.022242      -1.288130      -0.834181       1     1.008  QM
    8  H         0.063062      -1.220078       0.964954       1     1.008  QM


 
 NEW SCF-ENERGY CALCULATED IN 9 CYCLES
 

 TOTAL ENERGY    =       -178.871270569

 ENERGY CHANGE =         -0.000036963
 ENERGY RATIO  =          1.561930955
 TRUST RADIUS  =          0.200000000
 
 BFGS DELTA*GAMMA: 0.211E-04
 
 BFGS DELTA*DE2*DELTA: 0.478E-04
 
 *** ENTERING OPTIMIZATION CYCLE: 10 ***
 

 PROJECTED CARTESIAN GRADIENTS IN A.U.

  NO.  ATOM        X             Y             Z

    1  C       -0.004229     -0.001678      0.001190
    2  F        0.001230      0.003376     -0.001231
    3  C        0.000256     -0.000420      0.001101
    4  H        0.007478     -0.003957      0.001675
    5  H        0.000959     -0.001408     -0.002213
    6  H        0.001965      0.001474     -0.001515
    7  H       -0.001242     -0.000705     -0.001024
    8  H       -0.000784     -0.002817      0.000512


 ACTIVE CARTESIAN GRADIENTS

              1          2          3          4          5          6
          -0.005140  -0.001908   0.001631  -0.000704   0.005991  -0.003185

              7          8          9         10         11         12
          -0.004548   0.001270   0.001837   0.003456  -0.003489   0.001712

             13         14         15         16         17         18
          -0.000585  -0.001439  -0.001496   0.001124  -0.001200  -0.001043


 FULL LOCAL GRADIENT

              1          2          3          4          5          6
          -0.010642   0.001029   0.000595  -0.002188  -0.001131   0.001070

              7          8          9         10         11         12
          -0.001101   0.002212   0.001608   0.000286   0.000114  -0.000297

             13         14         15         16         17         18
           0.001279   0.000246  -0.002654  -0.000341  -0.000238  -0.000867


 TANGENTIAL LOCAL GRADIENTS IN A.U.

              1          2          3          4          5          6
           0.001029   0.000595  -0.002188  -0.001131   0.001070  -0.001101

              7          8          9         10         11         12
           0.002212   0.001608   0.000286   0.000114  -0.000297   0.001279

             13         14         15         16         17
           0.000246  -0.002654  -0.000341  -0.000238  -0.000867

 COSANG =         0.821677123
 
 RMSQ FORCE :   0.0012640  MAXIMUM :   0.0003000  CONVERGED : NO
 MAX FORCE  :   0.0026537  MAXIMUM :   0.0004500  CONVERGED : NO
 RMSQ FORCE6:   0.0006423  MAXIMUM6:   0.0003000  CONVERGED : NO
 MAX FORCE6 :   0.0015356  MAXIMUM6:   0.0004500  CONVERGED : NO
 RMSQ DR    :   0.0037339  MAXIMUM :   0.0012000  CONVERGED : NO
 MAX DR     :   0.0070828  MAXIMUM :   0.0018000  CONVERGED : NO
 


 HESSIAN EIGENVALUES


                1           2           3           4           5           6
             0.04198     0.15131     0.45148     0.99987     0.99999     1.00000
 


                7           8           9          10          11          12
             1.00000     1.00000     1.00000     1.00001     1.00003     1.00016
 


               13          14          15          16          17
             1.00058     1.00131     1.00282     1.06968     1.58652
 


 LAMBDA FOR LMQA STEP: 0.00

  |TANGENTIAL STEP| =   0.031097  |PARALLEL STEP| =   0.000090


 STEP IN NORMAL COORDINATES

              1          2          3          4          5          6
           0.002186   0.001444  -0.000931   0.007360  -0.005660  -0.009084

              7          8          9         10         11         12
           0.006097  -0.000030   0.000659  -0.004255   0.007901   0.012581

             13         14         15         16         17         18
          -0.006397  -0.009856   0.015400  -0.010017  -0.006116  -0.001079

 DISPLACEMENT STEP IN ANGSTROM

  NO.  ATOM        X             Y             Z

    1  C        0.000952      0.000667     -0.000362
    2  F        0.002287     -0.001219     -0.001048
    3  C       -0.001436      0.000172      0.001041
    4  H       -0.003266      0.004496      0.005470
    5  H       -0.005839     -0.003125      0.000093
    6  H       -0.002776      0.002618     -0.007271
    7  H        0.000021     -0.006468      0.001851
    8  H        0.003600      0.004873      0.002061


 ACTIVE CARTESIAN DISPLACEMENT STEP

              1          2          3          4          5          6
           0.002186   0.001444  -0.000931   0.007360  -0.005660  -0.009084

              7          8          9         10         11         12
           0.006097  -0.000030   0.000659  -0.004255   0.007901   0.012581

             13         14         15         16         17         18
          -0.006397  -0.009856   0.015400  -0.010017  -0.006116  -0.001079
 
 PREDICTED ENERGY CHANGE: -0.000039952
 
 INTERPOLATION DISTANCE: 5.3906630948


 COORDINATES OF OPTIMIZATION STEP 10 IN ANGSTROM

  NO.  ATOM        X              Y              Z        Z-ATOM   MASS   TYPE

    1  C        -0.051856      -0.613902       0.044046       6    12.011  QM
    2  F         1.071183       0.259404      -0.056887       9    18.998  QM
    3  C        -1.286930       0.259528       0.015138       6    12.011  QM
    4  H        -1.076838       0.995991      -0.773317       1     1.008  QM
    5  H        -1.447002       0.789742       0.961323       1     1.008  QM
    6  H        -2.194117      -0.304404      -0.256636       1     1.008  QM
    7  H        -0.022221      -1.294599      -0.832330       1     1.008  QM
    8  H         0.066663      -1.215205       0.967015       1     1.008  QM


 
 NEW SCF-ENERGY CALCULATED IN 9 CYCLES
 

 TOTAL ENERGY    =       -178.871331151

 ENERGY CHANGE =         -0.000060582
 ENERGY RATIO  =          1.516381189
 TRUST RADIUS  =          0.200000000
 
 BFGS DELTA*GAMMA: 0.403E-04
 
 BFGS DELTA*DE2*DELTA: 0.818E-04
 
 *** ENTERING OPTIMIZATION CYCLE: 11 ***
 

 PROJECTED CARTESIAN GRADIENTS IN A.U.

  NO.  ATOM        X             Y             Z

    1  C       -0.003903     -0.001203      0.001148
    2  F        0.001298      0.003155     -0.001094
    3  C        0.000301      0.000153      0.001845
    4  H        0.006850     -0.004386      0.001822
    5  H        0.000810     -0.001828     -0.003608
    6  H        0.000807      0.000963     -0.002262
    7  H       -0.001138     -0.002168     -0.002064
    8  H       -0.000527     -0.002657      0.000531


 ACTIVE CARTESIAN GRADIENTS

              1          2          3          4          5          6
          -0.004742  -0.001361   0.001594  -0.000413   0.006130  -0.002681

              7          8          9         10         11         12
          -0.003953   0.002619   0.003404   0.003301  -0.003160   0.003080

             13         14         15         16         17         18
          -0.000460  -0.001755  -0.001251   0.000036  -0.000970  -0.001837


 FULL LOCAL GRADIENT

              1          2          3          4          5          6
          -0.010077   0.001292   0.000675  -0.001722  -0.000631   0.001410

              7          8          9         10         11         12
          -0.000679   0.003496   0.003193   0.000347   0.000203   0.001215

             13         14         15         16         17         18
           0.001303  -0.000165  -0.002333  -0.001380  -0.000071  -0.001673


 TANGENTIAL LOCAL GRADIENTS IN A.U.

              1          2          3          4          5          6
           0.001292   0.000675  -0.001722  -0.000631   0.001410  -0.000679

              7          8          9         10         11         12
           0.003496   0.003193   0.000347   0.000203   0.001215   0.001303

             13         14         15         16         17
          -0.000165  -0.002333  -0.001380  -0.000071  -0.001673

 COSANG =         0.893862650
 
 RMSQ FORCE :   0.0016064  MAXIMUM :   0.0003000  CONVERGED : NO
 MAX FORCE  :   0.0034959  MAXIMUM :   0.0004500  CONVERGED : NO
 RMSQ FORCE6:   0.0004277  MAXIMUM6:   0.0003000  CONVERGED : NO
 MAX FORCE6 :   0.0007781  MAXIMUM6:   0.0004500  CONVERGED : NO
 RMSQ DR    :   0.0073296  MAXIMUM :   0.0012000  CONVERGED : NO
 MAX DR     :   0.0154002  MAXIMUM :   0.0018000  CONVERGED : NO
 


 HESSIAN EIGENVALUES


                1           2           3           4           5           6
             0.02775     0.11831     0.43656     0.99968     0.99999     1.00000
 


                7           8           9          10          11          12
             1.00000     1.00000     1.00001     1.00001     1.00003     1.00020
 


               13          14          15          16          17
             1.00089     1.00208     1.00549     1.08637     1.52327
 


 LAMBDA FOR LMQA STEP: 0.00

  |TANGENTIAL STEP| =   0.044578  |PARALLEL STEP| =   0.000184


 STEP IN NORMAL COORDINATES

              1          2          3          4          5          6
           0.004368   0.001259  -0.001725   0.010414  -0.008539  -0.014552

              7          8          9         10         11         12
           0.008940  -0.003676  -0.002555  -0.005763   0.011249   0.015538

             13         14         15         16         17         18
          -0.009789  -0.013526   0.023368  -0.012667  -0.009162   0.000322

 DISPLACEMENT STEP IN ANGSTROM

  NO.  ATOM        X             Y             Z

    1  C        0.001903      0.000589     -0.000651
    2  F        0.003011     -0.001796     -0.001641
    3  C       -0.002165     -0.000487      0.000688
    4  H       -0.004367      0.007402      0.007861
    5  H       -0.008835     -0.003783      0.002176
    6  H       -0.003197      0.004523     -0.010027
    7  H       -0.000387     -0.008125      0.004081
    8  H        0.004616      0.007427      0.002906


 ACTIVE CARTESIAN DISPLACEMENT STEP

              1          2          3          4          5          6
           0.004368   0.001259  -0.001725   0.010414  -0.008539  -0.014552

              7          8          9         10         11         12
           0.008940  -0.003676  -0.002555  -0.005763   0.011249   0.015538

             13         14         15         16         17         18
          -0.009789  -0.013526   0.023368  -0.012667  -0.009162   0.000322
 
 PREDICTED ENERGY CHANGE: -0.000047206
 
 INTERPOLATION DISTANCE: 5.3906630948


 COORDINATES OF OPTIMIZATION STEP 11 IN ANGSTROM

  NO.  ATOM        X              Y              Z        Z-ATOM   MASS   TYPE

    1  C        -0.049953      -0.613313       0.043395       6    12.011  QM
    2  F         1.074194       0.257608      -0.058528       9    18.998  QM
    3  C        -1.289095       0.259042       0.015825       6    12.011  QM
    4  H        -1.081205       1.003393      -0.765456       1     1.008  QM
    5  H        -1.455837       0.785959       0.963498       1     1.008  QM
    6  H        -2.197313      -0.299881      -0.266663       1     1.008  QM
    7  H        -0.022608      -1.302724      -0.828249       1     1.008  QM
    8  H         0.071279      -1.207778       0.969921       1     1.008  QM


 
 NEW SCF-ENERGY CALCULATED IN 11 CYCLES
 

 TOTAL ENERGY    =       -178.871400212

 ENERGY CHANGE =         -0.000069061
 ENERGY RATIO  =          1.462977012
 TRUST RADIUS  =          0.200000000
 
 BFGS DELTA*GAMMA: 0.541E-04
 
 BFGS DELTA*DE2*DELTA: 0.983E-04
 
 *** ENTERING OPTIMIZATION CYCLE: 12 ***
 

 PROJECTED CARTESIAN GRADIENTS IN A.U.

  NO.  ATOM        X             Y             Z

    1  C       -0.003083     -0.000928      0.000844
    2  F        0.001417      0.002871     -0.000842
    3  C       -0.000133      0.000095      0.001991
    4  H        0.006113     -0.004322      0.002013
    5  H        0.000529     -0.001110     -0.003539
    6  H       -0.000062      0.001220     -0.002626
    7  H       -0.001372     -0.003261     -0.002451
    8  H       -0.000257     -0.002116      0.000474


 ACTIVE CARTESIAN GRADIENTS

              1          2          3          4          5          6
          -0.003744  -0.001051   0.001164   0.000243   0.006139  -0.002026

              7          8          9         10         11         12
          -0.003502   0.002405   0.003708   0.003020  -0.003026   0.003790

             13         14         15         16         17         18
          -0.000831  -0.001496  -0.000291  -0.000824  -0.000874  -0.002146


 FULL LOCAL GRADIENT

              1          2          3          4          5          6
          -0.009417   0.001038   0.000441  -0.000781   0.000090   0.001731

              7          8          9         10         11         12
          -0.000510   0.003193   0.003512   0.000324   0.000059   0.002098

             13         14         15         16         17         18
           0.000800  -0.000030  -0.001268  -0.002179  -0.000051  -0.001993


 TANGENTIAL LOCAL GRADIENTS IN A.U.

              1          2          3          4          5          6
           0.001038   0.000441  -0.000781   0.000090   0.001731  -0.000510

              7          8          9         10         11         12
           0.003193   0.003512   0.000324   0.000059   0.002098   0.000800

             13         14         15         16         17
          -0.000030  -0.001268  -0.002179  -0.000051  -0.001993

 COSANG =         0.944914441
 
 RMSQ FORCE :   0.0015933  MAXIMUM :   0.0003000  CONVERGED : NO
 MAX FORCE  :   0.0035122  MAXIMUM :   0.0004500  CONVERGED : NO
 RMSQ FORCE6:   0.0003344  MAXIMUM6:   0.0003000  CONVERGED : NO
 MAX FORCE6 :   0.0006787  MAXIMUM6:   0.0004500  CONVERGED : NO
 RMSQ DR    :   0.0105073  MAXIMUM :   0.0012000  CONVERGED : NO
 MAX DR     :   0.0233679  MAXIMUM :   0.0018000  CONVERGED : NO
 


 HESSIAN EIGENVALUES


                1           2           3           4           5           6
             0.02106     0.11140     0.42702     0.99777     0.99999     0.99999
 


                7           8           9          10          11          12
             1.00000     1.00000     1.00001     1.00002     1.00006     1.00025
 


               13          14          15          16          17
             1.00054     1.00209     1.02347     1.09838     1.15451
 


 LAMBDA FOR LMQA STEP: 0.00

  |TANGENTIAL STEP| =   0.038528  |PARALLEL STEP| =   0.000138


 STEP IN NORMAL COORDINATES

              1          2          3          4          5          6
           0.004406   0.000327  -0.001472   0.008409  -0.007976  -0.014472

              7          8          9         10         11         12
           0.007972  -0.005848  -0.005407  -0.004610   0.009704   0.010619

             13         14         15         16         17         18
          -0.008512  -0.011565   0.020425  -0.008502  -0.007952   0.002206

 DISPLACEMENT STEP IN ANGSTROM

  NO.  ATOM        X             Y             Z

    1  C        0.001920      0.000162     -0.000548
    2  F        0.002276     -0.001579     -0.001646
    3  C       -0.001739     -0.000932     -0.000143
    4  H       -0.003414      0.007227      0.006682
    5  H       -0.008007     -0.003138      0.003537
    6  H       -0.001676      0.004311     -0.008086
    7  H       -0.000579     -0.005530      0.004948
    8  H        0.003170      0.006641      0.002454


 ACTIVE CARTESIAN DISPLACEMENT STEP

              1          2          3          4          5          6
           0.004406   0.000327  -0.001472   0.008409  -0.007976  -0.014472

              7          8          9         10         11         12
           0.007972  -0.005848  -0.005407  -0.004610   0.009704   0.010619

             13         14         15         16         17         18
          -0.008512  -0.011565   0.020425  -0.008502  -0.007952   0.002206
 
 PREDICTED ENERGY CHANGE: -0.000036092
 
 INTERPOLATION DISTANCE: 5.3906630948


 COORDINATES OF OPTIMIZATION STEP 12 IN ANGSTROM

  NO.  ATOM        X              Y              Z        Z-ATOM   MASS   TYPE

    1  C        -0.048033      -0.613151       0.042847       6    12.011  QM
    2  F         1.076471       0.256029      -0.060174       9    18.998  QM
    3  C        -1.290834       0.258110       0.015682       6    12.011  QM
    4  H        -1.084619       1.010620      -0.758774       1     1.008  QM
    5  H        -1.463844       0.782821       0.967035       1     1.008  QM
    6  H        -2.198990      -0.295569      -0.274750       1     1.008  QM
    7  H        -0.023187      -1.308254      -0.823302       1     1.008  QM
    8  H         0.074449      -1.201137       0.972375       1     1.008  QM


 
 NEW SCF-ENERGY CALCULATED IN 11 CYCLES
 

 TOTAL ENERGY    =       -178.871450188

 ENERGY CHANGE =         -0.000049975
 ENERGY RATIO  =          1.384665140
 TRUST RADIUS  =          0.200000000
 
 BFGS DELTA*GAMMA: 0.466E-04
 
 BFGS DELTA*DE2*DELTA: 0.750E-04
 
 *** ENTERING OPTIMIZATION CYCLE: 13 ***
 

 PROJECTED CARTESIAN GRADIENTS IN A.U.

  NO.  ATOM        X             Y             Z

    1  C       -0.002124     -0.001189      0.000371
    2  F        0.001489      0.002711     -0.000591
    3  C       -0.000806     -0.000578      0.001358
    4  H        0.005589     -0.003737      0.002148
    5  H        0.000199      0.000453     -0.001860
    6  H       -0.000103      0.002224     -0.002299
    7  H       -0.001882     -0.003205     -0.001700
    8  H       -0.000152     -0.001406      0.000307


 ACTIVE CARTESIAN GRADIENTS

              1          2          3          4          5          6
          -0.002579  -0.001359   0.000462   0.000915   0.005946  -0.001587

              7          8          9         10         11         12
          -0.003352   0.000544   0.002350   0.002731  -0.003209   0.003326

             13         14         15         16         17         18
          -0.001541  -0.000809   0.000888  -0.000900  -0.001010  -0.001556


 FULL LOCAL GRADIENT

              1          2          3          4          5          6
          -0.008976   0.000168  -0.000093   0.000131   0.000609   0.001815

              7          8          9         10         11         12
          -0.000621   0.001262   0.002158   0.000220  -0.000309   0.001754

             13         14         15         16         17         18
          -0.000016   0.000558  -0.000003  -0.002206  -0.000238  -0.001406


 TANGENTIAL LOCAL GRADIENTS IN A.U.

              1          2          3          4          5          6
           0.000168  -0.000093   0.000131   0.000609   0.001815  -0.000621

              7          8          9         10         11         12
           0.001262   0.002158   0.000220  -0.000309   0.001754  -0.000016

             13         14         15         16         17
           0.000558  -0.000003  -0.002206  -0.000238  -0.001406

 COSANG =         0.884107802
 
 RMSQ FORCE :   0.0011058  MAXIMUM :   0.0003000  CONVERGED : NO
 MAX FORCE  :   0.0022057  MAXIMUM :   0.0004500  CONVERGED : NO
 RMSQ FORCE6:   0.0003404  MAXIMUM6:   0.0003000  CONVERGED : NO
 MAX FORCE6 :   0.0009044  MAXIMUM6:   0.0004500  CONVERGED : NO
 RMSQ DR    :   0.0090812  MAXIMUM :   0.0012000  CONVERGED : NO
 MAX DR     :   0.0204252  MAXIMUM :   0.0018000  CONVERGED : NO
 


 HESSIAN EIGENVALUES


                1           2           3           4           5           6
             0.01950     0.11314     0.41399     0.69330     0.99994     1.00000
 


                7           8           9          10          11          12
             1.00000     1.00000     1.00001     1.00003     1.00006     1.00021
 


               13          14          15          16          17
             1.00038     1.00173     1.00294     1.05971     1.18617
 


 LAMBDA FOR LMQA STEP: 0.00

  |TANGENTIAL STEP| =   0.019104  |PARALLEL STEP| =   0.000034


 STEP IN NORMAL COORDINATES

              1          2          3          4          5          6
           0.001909  -0.000136  -0.000051   0.003028  -0.004797  -0.009166

              7          8          9         10         11         12
           0.003989  -0.003963  -0.004965  -0.001983   0.005016   0.002504

             13         14         15         16         17         18
          -0.003537  -0.006037   0.009061  -0.001318  -0.003690   0.002653

 DISPLACEMENT STEP IN ANGSTROM

  NO.  ATOM        X             Y             Z

    1  C        0.000832     -0.000057     -0.000025
    2  F        0.000763     -0.000844     -0.001126
    3  C       -0.000501     -0.000655     -0.000621
    4  H       -0.001295      0.004199      0.003033
    5  H       -0.004091     -0.002127      0.002700
    6  H        0.000452      0.001984     -0.003343
    7  H       -0.000202     -0.001094      0.003509
    8  H        0.000681      0.003162      0.001216


 ACTIVE CARTESIAN DISPLACEMENT STEP

              1          2          3          4          5          6
           0.001909  -0.000136  -0.000051   0.003028  -0.004797  -0.009166

              7          8          9         10         11         12
           0.003989  -0.003963  -0.004965  -0.001983   0.005016   0.002504

             13         14         15         16         17         18
          -0.003537  -0.006037   0.009061  -0.001318  -0.003690   0.002653
 
 PREDICTED ENERGY CHANGE: -0.000018429
 
 INTERPOLATION DISTANCE: 5.3906630948


 COORDINATES OF OPTIMIZATION STEP 13 IN ANGSTROM

  NO.  ATOM        X              Y              Z        Z-ATOM   MASS   TYPE

    1  C        -0.047201      -0.613208       0.042822       6    12.011  QM
    2  F         1.077234       0.255185      -0.061299       9    18.998  QM
    3  C        -1.291335       0.257455       0.015061       6    12.011  QM
    4  H        -1.085914       1.014819      -0.755741       1     1.008  QM
    5  H        -1.467936       0.780694       0.969735       1     1.008  QM
    6  H        -2.198538      -0.293585      -0.278093       1     1.008  QM
    7  H        -0.023389      -1.309348      -0.819792       1     1.008  QM
    8  H         0.075130      -1.197975       0.973591       1     1.008  QM


 
 NEW SCF-ENERGY CALCULATED IN 10 CYCLES
 

 TOTAL ENERGY    =       -178.871476052

 ENERGY CHANGE =         -0.000025864
 ENERGY RATIO  =          1.403483220
 TRUST RADIUS  =          0.200000000
 
 BFGS DELTA*GAMMA: 0.223E-04
 
 BFGS DELTA*DE2*DELTA: 0.375E-04
 
 *** ENTERING OPTIMIZATION CYCLE: 14 ***
 

 PROJECTED CARTESIAN GRADIENTS IN A.U.

  NO.  ATOM        X             Y             Z

    1  C       -0.001707     -0.001696      0.000030
    2  F        0.001512      0.002727     -0.000481
    3  C       -0.001211     -0.001287      0.000618
    4  H        0.005436     -0.003078      0.002147
    5  H        0.000008      0.001615     -0.000215
    6  H        0.000446      0.003193     -0.001692
    7  H       -0.002217     -0.002346     -0.000518
    8  H       -0.000163     -0.000925      0.000129


 ACTIVE CARTESIAN GRADIENTS

              1          2          3          4          5          6
          -0.002072  -0.001949  -0.000064   0.001195   0.005615  -0.001556

              7          8          9         10         11         12
          -0.003450  -0.001391   0.000734   0.002544  -0.003450   0.002366

             13         14         15         16         17         18
          -0.002060  -0.000358   0.001451  -0.000437  -0.001235  -0.000598


 FULL LOCAL GRADIENT

              1          2          3          4          5          6
          -0.008882  -0.000601  -0.000586   0.000464   0.000551   0.001655

              7          8          9         10         11         12
          -0.000828  -0.000696   0.000538   0.000078  -0.000586   0.000827

             13         14         15         16         17         18
          -0.000576   0.000970   0.000595  -0.001727  -0.000477  -0.000445


 TANGENTIAL LOCAL GRADIENTS IN A.U.

              1          2          3          4          5          6
          -0.000601  -0.000586   0.000464   0.000551   0.001655  -0.000828

              7          8          9         10         11         12
          -0.000696   0.000538   0.000078  -0.000586   0.000827  -0.000576

             13         14         15         16         17
           0.000970   0.000595  -0.001727  -0.000477  -0.000445

 COSANG =         0.705092180
 
 RMSQ FORCE :   0.0008220  MAXIMUM :   0.0003000  CONVERGED : NO
 MAX FORCE  :   0.0017265  MAXIMUM :   0.0004500  CONVERGED : NO
 RMSQ FORCE6:   0.0005586  MAXIMUM6:   0.0003000  CONVERGED : NO
 MAX FORCE6 :   0.0012600  MAXIMUM6:   0.0004500  CONVERGED : NO
 RMSQ DR    :   0.0045027  MAXIMUM :   0.0012000  CONVERGED : NO
 MAX DR     :   0.0091663  MAXIMUM :   0.0018000  CONVERGED : NO
 


 HESSIAN EIGENVALUES


                1           2           3           4           5           6
             0.01891     0.11255     0.31604     0.46004     0.99976     1.00000
 


                7           8           9          10          11          12
             1.00000     1.00001     1.00001     1.00003     1.00006     1.00032
 


               13          14          15          16          17
             1.00071     1.00192     1.00369     1.08193     1.40719
 


 LAMBDA FOR LMQA STEP: 0.00

  |TANGENTIAL STEP| =   0.013168  |PARALLEL STEP| =   0.000016


 STEP IN NORMAL COORDINATES

              1          2          3          4          5          6
           0.000577   0.000401   0.000985   0.001020  -0.003526  -0.007879

              7          8          9         10         11         12
           0.003101  -0.001707  -0.004101  -0.001034   0.003575  -0.000340

             13         14         15         16         17         18
          -0.001089  -0.004606   0.004257   0.002196  -0.001376   0.002415

 DISPLACEMENT STEP IN ANGSTROM

  NO.  ATOM        X             Y             Z

    1  C        0.000251      0.000185      0.000342
    2  F        0.000270     -0.000644     -0.001070
    3  C        0.000188     -0.000288     -0.000601
    4  H       -0.000594      0.002920      0.001670
    5  H       -0.002754     -0.002540      0.001921
    6  H        0.001427      0.000567     -0.001596
    7  H        0.000063      0.000464      0.002695
    8  H       -0.000831      0.001742      0.000851


 ACTIVE CARTESIAN DISPLACEMENT STEP

              1          2          3          4          5          6
           0.000577   0.000401   0.000985   0.001020  -0.003526  -0.007879

              7          8          9         10         11         12
           0.003101  -0.001707  -0.004101  -0.001034   0.003575  -0.000340

             13         14         15         16         17         18
          -0.001089  -0.004606   0.004257   0.002196  -0.001376   0.002415
 
 PREDICTED ENERGY CHANGE: -0.000012973
 
 INTERPOLATION DISTANCE: 5.3906630948


 COORDINATES OF OPTIMIZATION STEP 14 IN ANGSTROM

  NO.  ATOM        X              Y              Z        Z-ATOM   MASS   TYPE

    1  C        -0.046950      -0.613023       0.043164       6    12.011  QM
    2  F         1.077504       0.254541      -0.062369       9    18.998  QM
    3  C        -1.291147       0.257166       0.014460       6    12.011  QM
    4  H        -1.086508       1.017739      -0.754071       1     1.008  QM
    5  H        -1.470690       0.778154       0.971656       1     1.008  QM
    6  H        -2.197111      -0.293019      -0.279688       1     1.008  QM
    7  H        -0.023325      -1.308884      -0.817097       1     1.008  QM
    8  H         0.074299      -1.196232       0.974442       1     1.008  QM


 
 NEW SCF-ENERGY CALCULATED IN 9 CYCLES
 

 TOTAL ENERGY    =       -178.871496002

 ENERGY CHANGE =         -0.000019950
 ENERGY RATIO  =          1.537746990
 TRUST RADIUS  =          0.200000000
 
 BFGS DELTA*GAMMA: 0.122E-04
 
 BFGS DELTA*DE2*DELTA: 0.262E-04
 
 *** ENTERING OPTIMIZATION CYCLE: 15 ***
 

 PROJECTED CARTESIAN GRADIENTS IN A.U.

  NO.  ATOM        X             Y             Z

    1  C       -0.001604     -0.002044     -0.000148
    2  F        0.001432      0.002752     -0.000463
    3  C       -0.001248     -0.001801      0.000094
    4  H        0.005381     -0.002592      0.002095
    5  H       -0.000128      0.002171      0.000810
    6  H        0.001004      0.003861     -0.001168
    7  H       -0.002363     -0.001453      0.000495
    8  H       -0.000263     -0.000660     -0.000039


 ACTIVE CARTESIAN GRADIENTS

              1          2          3          4          5          6
          -0.001947  -0.002352  -0.000346   0.001139   0.005317  -0.001710

              7          8          9         10         11         12
          -0.003444  -0.002723  -0.000421   0.002414  -0.003622   0.001540

             13         14         15         16         17         18
          -0.002332  -0.000233   0.001556   0.000060  -0.001380   0.000261


 FULL LOCAL GRADIENT

              1          2          3          4          5          6
          -0.008844  -0.001010  -0.000880   0.000399   0.000362   0.001395

              7          8          9         10         11         12
          -0.000865  -0.002036  -0.000624  -0.000039  -0.000765   0.000016

             13         14         15         16         17         18
          -0.000871   0.001072   0.000717  -0.001215  -0.000627   0.000417


 TANGENTIAL LOCAL GRADIENTS IN A.U.

              1          2          3          4          5          6
          -0.001010  -0.000880   0.000399   0.000362   0.001395  -0.000865

              7          8          9         10         11         12
          -0.002036  -0.000624  -0.000039  -0.000765   0.000016  -0.000871

             13         14         15         16         17
           0.001072   0.000717  -0.001215  -0.000627   0.000417

 COSANG =         0.797913547
 
 RMSQ FORCE :   0.0009194  MAXIMUM :   0.0003000  CONVERGED : NO
 MAX FORCE  :   0.0020364  MAXIMUM :   0.0004500  CONVERGED : NO
 RMSQ FORCE6:   0.0004667  MAXIMUM6:   0.0003000  CONVERGED : NO
 MAX FORCE6 :   0.0009812  MAXIMUM6:   0.0004500  CONVERGED : NO
 RMSQ DR    :   0.0031038  MAXIMUM :   0.0012000  CONVERGED : NO
 MAX DR     :   0.0078793  MAXIMUM :   0.0018000  CONVERGED : NO
 


 HESSIAN EIGENVALUES


                1           2           3           4           5           6
             0.01707     0.10287     0.16545     0.43637     0.99951     1.00000
 


                7           8           9          10          11          12
             1.00000     1.00001     1.00001     1.00003     1.00007     1.00037
 


               13          14          15          16          17
             1.00111     1.00218     1.00705     1.09454     1.57336
 


 LAMBDA FOR LMQA STEP: 0.00

  |TANGENTIAL STEP| =   0.022693  |PARALLEL STEP| =   0.000048


 STEP IN NORMAL COORDINATES

              1          2          3          4          5          6
           0.000160   0.001743   0.002610   0.001820  -0.005796  -0.014360

              7          8          9         10         11         12
           0.005818  -0.000055  -0.005736  -0.001677   0.006530  -0.000366

             13         14         15         16         17         18
          -0.000731  -0.008622   0.006111   0.005176  -0.001069   0.003080

 DISPLACEMENT STEP IN ANGSTROM

  NO.  ATOM        X             Y             Z

    1  C        0.000070      0.000798      0.000901
    2  F        0.000635     -0.001170     -0.002040
    3  C        0.000577      0.000032     -0.000695
    4  H       -0.001047      0.004618      0.002764
    5  H       -0.004727     -0.005586      0.002470
    6  H        0.002777     -0.000102     -0.002694
    7  H        0.000346      0.000646      0.003948
    8  H       -0.002341      0.002637      0.001657


 ACTIVE CARTESIAN DISPLACEMENT STEP

              1          2          3          4          5          6
           0.000160   0.001743   0.002610   0.001820  -0.005796  -0.014360

              7          8          9         10         11         12
           0.005818  -0.000055  -0.005736  -0.001677   0.006530  -0.000366

             13         14         15         16         17         18
          -0.000731  -0.008622   0.006111   0.005176  -0.001069   0.003080
 
 PREDICTED ENERGY CHANGE: -0.000019505
 
 INTERPOLATION DISTANCE: 5.3906630948


 COORDINATES OF OPTIMIZATION STEP 15 IN ANGSTROM

  NO.  ATOM        X              Y              Z        Z-ATOM   MASS   TYPE

    1  C        -0.046880      -0.612225       0.044065       6    12.011  QM
    2  F         1.078139       0.253371      -0.064409       9    18.998  QM
    3  C        -1.290570       0.257198       0.013765       6    12.011  QM
    4  H        -1.087554       1.022358      -0.751307       1     1.008  QM
    5  H        -1.475417       0.772568       0.974126       1     1.008  QM
    6  H        -2.194333      -0.293121      -0.282382       1     1.008  QM
    7  H        -0.022979      -1.308238      -0.813149       1     1.008  QM
    8  H         0.071959      -1.193596       0.976099       1     1.008  QM


 
 NEW SCF-ENERGY CALCULATED IN 9 CYCLES
 

 TOTAL ENERGY    =       -178.871526174

 ENERGY CHANGE =         -0.000030172
 ENERGY RATIO  =          1.546888708
 TRUST RADIUS  =          0.200000000
 
 BFGS DELTA*GAMMA: 0.187E-04
 
 BFGS DELTA*DE2*DELTA: 0.399E-04
 
 *** ENTERING OPTIMIZATION CYCLE: 16 ***
 

 PROJECTED CARTESIAN GRADIENTS IN A.U.

  NO.  ATOM        X             Y             Z

    1  C       -0.001692     -0.002308     -0.000214
    2  F        0.001257      0.002757     -0.000512
    3  C       -0.000962     -0.002284     -0.000359
    4  H        0.005266     -0.002090      0.001976
    5  H       -0.000319      0.002332      0.001540
    6  H        0.001620      0.004470     -0.000603
    7  H       -0.002378     -0.000391      0.001595
    8  H       -0.000485     -0.000436     -0.000309


 ACTIVE CARTESIAN GRADIENTS

              1          2          3          4          5          6
          -0.002053  -0.002658  -0.000463   0.000833   0.004940  -0.002009

              7          8          9         10         11         12
          -0.003214  -0.003881  -0.001419   0.002248  -0.003735   0.000660

             13         14         15         16         17         18
          -0.002484  -0.000403   0.001364   0.000637  -0.001423   0.001273


 FULL LOCAL GRADIENT

              1          2          3          4          5          6
          -0.008729  -0.001215  -0.001037   0.000049   0.000037   0.000995

              7          8          9         10         11         12
          -0.000668  -0.003203  -0.001630  -0.000177  -0.000902  -0.000838

             13         14         15         16         17         18
          -0.001061   0.000860   0.000552  -0.000609  -0.000680   0.001432


 TANGENTIAL LOCAL GRADIENTS IN A.U.

              1          2          3          4          5          6
          -0.001215  -0.001037   0.000049   0.000037   0.000995  -0.000668

              7          8          9         10         11         12
          -0.003203  -0.001630  -0.000177  -0.000902  -0.000838  -0.001061

             13         14         15         16         17
           0.000860   0.000552  -0.000609  -0.000680   0.001432

 COSANG =         0.890562589
 
 RMSQ FORCE :   0.0011759  MAXIMUM :   0.0003000  CONVERGED : NO
 MAX FORCE  :   0.0032028  MAXIMUM :   0.0004500  CONVERGED : NO
 RMSQ FORCE6:   0.0003333  MAXIMUM6:   0.0003000  CONVERGED : NO
 MAX FORCE6 :   0.0009712  MAXIMUM6:   0.0004500  CONVERGED : NO
 RMSQ DR    :   0.0053488  MAXIMUM :   0.0012000  CONVERGED : NO
 MAX DR     :   0.0143599  MAXIMUM :   0.0018000  CONVERGED : NO
 


 HESSIAN EIGENVALUES


                1           2           3           4           5           6
             0.01352     0.07469     0.13723     0.43166     0.99913     1.00000
 


                7           8           9          10          11          12
             1.00000     1.00001     1.00001     1.00003     1.00009     1.00042
 


               13          14          15          16          17
             1.00123     1.00256     1.01486     1.10688     1.52920
 


 LAMBDA FOR LMQA STEP: 0.00

  |TANGENTIAL STEP| =   0.039088  |PARALLEL STEP| =   0.000142


 STEP IN NORMAL COORDINATES

              1          2          3          4          5          6
           0.000006   0.004042   0.004756   0.004547  -0.009436  -0.024822

              7          8          9         10         11         12
           0.010292   0.003090  -0.007615  -0.002975   0.011869   0.001716

             13         14         15         16         17         18
          -0.000932  -0.015352   0.011154   0.008101  -0.001217   0.002983

 DISPLACEMENT STEP IN ANGSTROM

  NO.  ATOM        X             Y             Z

    1  C        0.000003      0.001849      0.001629
    2  F        0.001655     -0.002069     -0.003561
    3  C        0.000698      0.000691     -0.000574
    4  H       -0.002073      0.007454      0.005132
    5  H       -0.008304     -0.010356      0.003196
    6  H        0.004246     -0.001038     -0.005377
    7  H        0.000678     -0.000360      0.005582
    8  H       -0.004151      0.004513      0.003286


 ACTIVE CARTESIAN DISPLACEMENT STEP

              1          2          3          4          5          6
           0.000006   0.004042   0.004756   0.004547  -0.009436  -0.024822

              7          8          9         10         11         12
           0.010292   0.003090  -0.007615  -0.002975   0.011869   0.001716

             13         14         15         16         17         18
          -0.000932  -0.015352   0.011154   0.008101  -0.001217   0.002983
 
 PREDICTED ENERGY CHANGE: -0.000027217
 
 INTERPOLATION DISTANCE: 5.3906630948


 COORDINATES OF OPTIMIZATION STEP 16 IN ANGSTROM

  NO.  ATOM        X              Y              Z        Z-ATOM   MASS   TYPE

    1  C        -0.046877      -0.610375       0.045694       6    12.011  QM
    2  F         1.079793       0.251302      -0.067971       9    18.998  QM
    3  C        -1.289872       0.257889       0.013191       6    12.011  QM
    4  H        -1.089627       1.029812      -0.746175       1     1.008  QM
    5  H        -1.483721       0.762212       0.977323       1     1.008  QM
    6  H        -2.190087      -0.294159      -0.287760       1     1.008  QM
    7  H        -0.022301      -1.308598      -0.807567       1     1.008  QM
    8  H         0.067808      -1.189082       0.979385       1     1.008  QM


 
 NEW SCF-ENERGY CALCULATED IN 11 CYCLES
 

 TOTAL ENERGY    =       -178.871567674

 ENERGY CHANGE =         -0.000041500
 ENERGY RATIO  =          1.524809912
 TRUST RADIUS  =          0.200000000
 
 BFGS DELTA*GAMMA: 0.284E-04
 
 BFGS DELTA*DE2*DELTA: 0.569E-04
 
 *** ENTERING OPTIMIZATION CYCLE: 17 ***
 

 PROJECTED CARTESIAN GRADIENTS IN A.U.

  NO.  ATOM        X             Y             Z

    1  C       -0.001900     -0.002285     -0.000054
    2  F        0.001037      0.002684     -0.000650
    3  C       -0.000383     -0.002478     -0.000549
    4  H        0.005004     -0.001773      0.001799
    5  H       -0.000578      0.001775      0.001572
    6  H        0.002042      0.004751     -0.000177
    7  H       -0.002205      0.000423      0.002348
    8  H       -0.000883     -0.000387     -0.000638


 ACTIVE CARTESIAN GRADIENTS

              1          2          3          4          5          6
          -0.002305  -0.002630  -0.000233   0.000387   0.004607  -0.002401

              7          8          9         10         11         12
          -0.002675  -0.004227  -0.001810   0.002044  -0.003701   0.000018

             13         14         15         16         17         18
          -0.002415  -0.000973   0.000842   0.001094  -0.001215   0.002095


 FULL LOCAL GRADIENT

              1          2          3          4          5          6
          -0.008456  -0.001055  -0.000840  -0.000436  -0.000255   0.000511

              7          8          9         10         11         12
          -0.000152  -0.003563  -0.002027  -0.000317  -0.000935  -0.001424

             13         14         15         16         17         18
          -0.001053   0.000220   0.000076  -0.000099  -0.000496   0.002255


 TANGENTIAL LOCAL GRADIENTS IN A.U.

              1          2          3          4          5          6
          -0.001055  -0.000840  -0.000436  -0.000255   0.000511  -0.000152

              7          8          9         10         11         12
          -0.003563  -0.002027  -0.000317  -0.000935  -0.001424  -0.001053

             13         14         15         16         17
           0.000220   0.000076  -0.000099  -0.000496   0.002255

 COSANG =         0.944397387
 
 RMSQ FORCE :   0.0012986  MAXIMUM :   0.0003000  CONVERGED : NO
 MAX FORCE  :   0.0035627  MAXIMUM :   0.0004500  CONVERGED : NO
 RMSQ FORCE6:   0.0003194  MAXIMUM6:   0.0003000  CONVERGED : NO
 MAX FORCE6 :   0.0012390  MAXIMUM6:   0.0004500  CONVERGED : NO
 RMSQ DR    :   0.0092133  MAXIMUM :   0.0012000  CONVERGED : NO
 MAX DR     :   0.0248224  MAXIMUM :   0.0018000  CONVERGED : NO
 


 HESSIAN EIGENVALUES


                1           2           3           4           5           6
             0.00966     0.06422     0.13675     0.42841     0.99766     1.00000
 


                7           8           9          10          11          12
             1.00000     1.00001     1.00003     1.00006     1.00013     1.00050
 


               13          14          15          16          17
             1.00137     1.00293     1.02973     1.12071     1.21436
 


 LAMBDA FOR LMQA STEP: 0.00

  |TANGENTIAL STEP| =   0.050131  |PARALLEL STEP| =   0.000233


 STEP IN NORMAL COORDINATES

              1          2          3          4          5          6
           0.000080   0.005701   0.005891   0.007417  -0.011832  -0.031366

              7          8          9         10         11         12
           0.012335   0.006392  -0.007534  -0.003732   0.016071   0.005576

             13         14         15         16         17         18
          -0.001533  -0.019534   0.016272   0.007671  -0.002412   0.000838

 DISPLACEMENT STEP IN ANGSTROM

  NO.  ATOM        X             Y             Z

    1  C        0.000035      0.002608      0.002005
    2  F        0.002685     -0.002686     -0.004495
    3  C        0.000164      0.001471     -0.000110
    4  H       -0.002719      0.009259      0.007246
    5  H       -0.010686     -0.013296      0.003246
    6  H        0.004416     -0.001875     -0.008240
    7  H        0.000908     -0.002440      0.005826
    8  H       -0.004262      0.005933      0.004897


 ACTIVE CARTESIAN DISPLACEMENT STEP

              1          2          3          4          5          6
           0.000080   0.005701   0.005891   0.007417  -0.011832  -0.031366

              7          8          9         10         11         12
           0.012335   0.006392  -0.007534  -0.003732   0.016071   0.005576

             13         14         15         16         17         18
          -0.001533  -0.019534   0.016272   0.007671  -0.002412   0.000838
 
 PREDICTED ENERGY CHANGE: -0.000027396
 
 INTERPOLATION DISTANCE: 5.3906630948


 COORDINATES OF OPTIMIZATION STEP 17 IN ANGSTROM

  NO.  ATOM        X              Y              Z        Z-ATOM   MASS   TYPE

    1  C        -0.046842      -0.607767       0.047699       6    12.011  QM
    2  F         1.082478       0.248616      -0.072466       9    18.998  QM
    3  C        -1.289708       0.259360       0.013081       6    12.011  QM
    4  H        -1.092347       1.039071      -0.738929       1     1.008  QM
    5  H        -1.494407       0.748916       0.980569       1     1.008  QM
    6  H        -2.185671      -0.296033      -0.295999       1     1.008  QM
    7  H        -0.021393      -1.311038      -0.801741       1     1.008  QM
    8  H         0.063546      -1.183149       0.984282       1     1.008  QM


 
 NEW SCF-ENERGY CALCULATED IN 12 CYCLES
 

 TOTAL ENERGY    =       -178.871606927

 ENERGY CHANGE =         -0.000039253
 ENERGY RATIO  =          1.432807338
 TRUST RADIUS  =          0.200000000
 
 BFGS DELTA*GAMMA: 0.347E-04
 
 BFGS DELTA*DE2*DELTA: 0.588E-04
 
 *** ENTERING OPTIMIZATION CYCLE: 18 ***
 

 PROJECTED CARTESIAN GRADIENTS IN A.U.

  NO.  ATOM        X             Y             Z

    1  C       -0.002174     -0.001695      0.000280
    2  F        0.000863      0.002459     -0.000828
    3  C        0.000309     -0.002206     -0.000293
    4  H        0.004623     -0.001781      0.001626
    5  H       -0.000800      0.000556      0.000706
    6  H        0.001894      0.004342     -0.000170
    7  H       -0.001779      0.000337      0.002123
    8  H       -0.001249     -0.000661     -0.000645


 ACTIVE CARTESIAN GRADIENTS

              1          2          3          4          5          6
          -0.002637  -0.001946   0.000282  -0.000029   0.004476  -0.002744

              7          8          9         10         11         12
          -0.001982  -0.003229  -0.001230   0.001838  -0.003327   0.000019

             13         14         15         16         17         18
          -0.002086  -0.001685   0.000196   0.001021  -0.000770   0.001983


 FULL LOCAL GRADIENT

              1          2          3          4          5          6
          -0.007954  -0.000290  -0.000310  -0.000833  -0.000271   0.000088

              7          8          9         10         11         12
           0.000518  -0.002583  -0.001449  -0.000414  -0.000690  -0.001329

             13         14         15         16         17         18
          -0.000809  -0.000588  -0.000507  -0.000095  -0.000095   0.002134


 TANGENTIAL LOCAL GRADIENTS IN A.U.

              1          2          3          4          5          6
          -0.000290  -0.000310  -0.000833  -0.000271   0.000088   0.000518

              7          8          9         10         11         12
          -0.002583  -0.001449  -0.000414  -0.000690  -0.001329  -0.000809

             13         14         15         16         17
          -0.000588  -0.000507  -0.000095  -0.000095   0.002134

 COSANG =         0.932702576
 
 RMSQ FORCE :   0.0010358  MAXIMUM :   0.0003000  CONVERGED : NO
 MAX FORCE  :   0.0025829  MAXIMUM :   0.0004500  CONVERGED : NO
 RMSQ FORCE6:   0.0001748  MAXIMUM6:   0.0003000  CONVERGED :YES
 MAX FORCE6 :   0.0007097  MAXIMUM6:   0.0004500  CONVERGED : NO
 RMSQ DR    :   0.0118161  MAXIMUM :   0.0012000  CONVERGED : NO
 MAX DR     :   0.0313656  MAXIMUM :   0.0018000  CONVERGED : NO
 


 HESSIAN EIGENVALUES


                1           2           3           4           5           6
             0.00824     0.06381     0.13934     0.42205     0.79339     0.99997
 


                7           8           9          10          11          12
             1.00000     1.00001     1.00003     1.00006     1.00013     1.00041
 


               13          14          15          16          17
             1.00135     1.00302     1.00542     1.05366     1.14859
 


 LAMBDA FOR LMQA STEP: 0.00

  |TANGENTIAL STEP| =   0.028450  |PARALLEL STEP| =   0.000075


 STEP IN NORMAL COORDINATES

              1          2          3          4          5          6
           0.000331   0.003391   0.002931   0.005732  -0.006408  -0.016972

              7          8          9         10         11         12
           0.006089   0.005922  -0.002591  -0.001749   0.009512   0.005278

             13         14         15         16         17         18
          -0.000479  -0.010019   0.010320   0.003647  -0.001469  -0.002089

 DISPLACEMENT STEP IN ANGSTROM

  NO.  ATOM        X             Y             Z

    1  C        0.000145      0.001552      0.000985
    2  F        0.002026     -0.001512     -0.002417
    3  C       -0.000667      0.001455      0.000401
    4  H       -0.001522      0.004770      0.004372
    5  H       -0.005803     -0.007303      0.001325
    6  H        0.002021     -0.002089     -0.005345
    7  H        0.000414     -0.002623      0.002049
    8  H       -0.002104      0.003426      0.003305


 ACTIVE CARTESIAN DISPLACEMENT STEP

              1          2          3          4          5          6
           0.000331   0.003391   0.002931   0.005732  -0.006408  -0.016972

              7          8          9         10         11         12
           0.006089   0.005922  -0.002591  -0.001749   0.009512   0.005278

             13         14         15         16         17         18
          -0.000479  -0.010019   0.010320   0.003647  -0.001469  -0.002089
 
 PREDICTED ENERGY CHANGE: -0.000015248
 
 INTERPOLATION DISTANCE: 5.3906630948


 COORDINATES OF OPTIMIZATION STEP 18 IN ANGSTROM

  NO.  ATOM        X              Y              Z        Z-ATOM   MASS   TYPE

    1  C        -0.046698      -0.606216       0.048684       6    12.011  QM
    2  F         1.084505       0.247104      -0.074882       9    18.998  QM
    3  C        -1.290375       0.260816       0.013482       6    12.011  QM
    4  H        -1.093868       1.043842      -0.734556       1     1.008  QM
    5  H        -1.500210       0.741614       0.981894       1     1.008  QM
    6  H        -2.183649      -0.298123      -0.301344       1     1.008  QM
    7  H        -0.020979      -1.313661      -0.799692       1     1.008  QM
    8  H         0.061441      -1.179723       0.987587       1     1.008  QM


 
 NEW SCF-ENERGY CALCULATED IN 9 CYCLES
 

 TOTAL ENERGY    =       -178.871627782

 ENERGY CHANGE =         -0.000020855
 ENERGY RATIO  =          1.367717515
 TRUST RADIUS  =          0.200000000
 
 BFGS DELTA*GAMMA: 0.204E-04
 
 BFGS DELTA*DE2*DELTA: 0.317E-04
 
 *** ENTERING OPTIMIZATION CYCLE: 19 ***
 

 PROJECTED CARTESIAN GRADIENTS IN A.U.

  NO.  ATOM        X             Y             Z

    1  C       -0.002101     -0.001218      0.000556
    2  F        0.000914      0.002285     -0.000934
    3  C        0.000326     -0.001413      0.000233
    4  H        0.004411     -0.002209      0.001592
    5  H       -0.000793     -0.000529     -0.000483
    6  H        0.001386      0.003473     -0.000577
    7  H       -0.001429     -0.000525      0.001148
    8  H       -0.001415     -0.001051     -0.000350


 ACTIVE CARTESIAN GRADIENTS

              1          2          3          4          5          6
          -0.002547  -0.001395   0.000715   0.000086   0.004583  -0.002838

              7          8          9         10         11         12
          -0.001806  -0.001404  -0.000089   0.001778  -0.002962   0.000665

             13         14         15         16         17         18
          -0.001665  -0.002083  -0.000178   0.000620  -0.000396   0.001082


 FULL LOCAL GRADIENT

              1          2          3          4          5          6
          -0.007641   0.000139   0.000187  -0.000643  -0.000016  -0.000038

              7          8          9         10         11         12
           0.000694  -0.000764  -0.000304  -0.000408  -0.000411  -0.000627

             13         14         15         16         17         18
          -0.000429  -0.001035  -0.000845  -0.000452   0.000251   0.001225


 TANGENTIAL LOCAL GRADIENTS IN A.U.

              1          2          3          4          5          6
           0.000139   0.000187  -0.000643  -0.000016  -0.000038   0.000694

              7          8          9         10         11         12
          -0.000764  -0.000304  -0.000408  -0.000411  -0.000627  -0.000429

             13         14         15         16         17
          -0.001035  -0.000845  -0.000452   0.000251   0.001225

 COSANG =         0.807746012
 
 RMSQ FORCE :   0.0005986  MAXIMUM :   0.0003000  CONVERGED : NO
 MAX FORCE  :   0.0012247  MAXIMUM :   0.0004500  CONVERGED : NO
 RMSQ FORCE6:   0.0004831  MAXIMUM6:   0.0003000  CONVERGED : NO
 MAX FORCE6 :   0.0015578  MAXIMUM6:   0.0004500  CONVERGED : NO
 RMSQ DR    :   0.0067057  MAXIMUM :   0.0012000  CONVERGED : NO
 MAX DR     :   0.0169722  MAXIMUM :   0.0018000  CONVERGED : NO
 


 HESSIAN EIGENVALUES


                1           2           3           4           5           6
             0.00789     0.06651     0.14001     0.39493     0.49905     0.99983
 


                7           8           9          10          11          12
             1.00000     1.00001     1.00003     1.00004     1.00015     1.00044
 


               13          14          15          16          17
             1.00207     1.00370     1.00555     1.08705     1.21239
 


 LAMBDA FOR LMQA STEP: 0.00

  |TANGENTIAL STEP| =   0.009969  |PARALLEL STEP| =   0.000009


 STEP IN NORMAL COORDINATES

              1          2          3          4          5          6
           0.000371   0.000951   0.000449   0.002685  -0.002286  -0.004682

              7          8          9         10         11         12
           0.000817   0.002761  -0.000101  -0.000072   0.003545   0.003109

             13         14         15         16         17         18
           0.000106  -0.001709   0.004670   0.000791  -0.001234  -0.002524

 DISPLACEMENT STEP IN ANGSTROM

  NO.  ATOM        X             Y             Z

    1  C        0.000162      0.000436      0.000141
    2  F        0.000910     -0.000510     -0.000636
    3  C       -0.000857      0.000782      0.000328
    4  H       -0.000282      0.001462      0.001609
    5  H       -0.001553     -0.001715      0.000500
    6  H        0.000389     -0.001512     -0.002329
    7  H       -0.000024     -0.001526     -0.000163
    8  H       -0.000080      0.001301      0.001524


 ACTIVE CARTESIAN DISPLACEMENT STEP

              1          2          3          4          5          6
           0.000371   0.000951   0.000449   0.002685  -0.002286  -0.004682

              7          8          9         10         11         12
           0.000817   0.002761  -0.000101  -0.000072   0.003545   0.003109

             13         14         15         16         17         18
           0.000106  -0.001709   0.004670   0.000791  -0.001234  -0.002524
 
 PREDICTED ENERGY CHANGE: -0.000005975
 
 INTERPOLATION DISTANCE: 5.3906630948


 COORDINATES OF OPTIMIZATION STEP 19 IN ANGSTROM

  NO.  ATOM        X              Y              Z        Z-ATOM   MASS   TYPE

    1  C        -0.046536      -0.605780       0.048825       6    12.011  QM
    2  F         1.085414       0.246594      -0.075518       9    18.998  QM
    3  C        -1.291232       0.261598       0.013809       6    12.011  QM
    4  H        -1.094150       1.045304      -0.732947       1     1.008  QM
    5  H        -1.501763       0.739899       0.982394       1     1.008  QM
    6  H        -2.183260      -0.299635      -0.303672       1     1.008  QM
    7  H        -0.021003      -1.315187      -0.799855       1     1.008  QM
    8  H         0.061361      -1.178422       0.989110       1     1.008  QM


 
 NEW SCF-ENERGY CALCULATED IN 9 CYCLES
 

 TOTAL ENERGY    =       -178.871635991

 ENERGY CHANGE =         -0.000008209
 ENERGY RATIO  =          1.373853225
 TRUST RADIUS  =          0.200000000
 
 BFGS DELTA*GAMMA: 0.762E-05
 
 BFGS DELTA*DE2*DELTA: 0.121E-04
 
 *** ENTERING OPTIMIZATION CYCLE: 20 ***
 

 PROJECTED CARTESIAN GRADIENTS IN A.U.

  NO.  ATOM        X             Y             Z

    1  C       -0.001887     -0.001024      0.000616
    2  F        0.001033      0.002192     -0.000944
    3  C       -0.000006     -0.000857      0.000516
    4  H        0.004389     -0.002480      0.001622
    5  H       -0.000697     -0.000889     -0.000958
    6  H        0.001021      0.002834     -0.000909
    7  H       -0.001284     -0.001210      0.000407
    8  H       -0.001377     -0.001278      0.000029


 ACTIVE CARTESIAN GRADIENTS

              1          2          3          4          5          6
          -0.002288  -0.001172   0.000819   0.000385   0.004669  -0.002799

              7          8          9         10         11         12
          -0.001986  -0.000291   0.000502   0.001810  -0.002725   0.001123

             13         14         15         16         17         18
          -0.001434  -0.002014  -0.000151   0.000313  -0.000291   0.000273


 FULL LOCAL GRADIENT

              1          2          3          4          5          6
          -0.007502   0.000194   0.000349  -0.000273   0.000224  -0.000034

              7          8          9         10         11         12
           0.000505   0.000348   0.000290  -0.000352  -0.000207  -0.000146

             13         14         15         16         17         18
          -0.000212  -0.000983  -0.000802  -0.000740   0.000341   0.000409


 TANGENTIAL LOCAL GRADIENTS IN A.U.

              1          2          3          4          5          6
           0.000194   0.000349  -0.000273   0.000224  -0.000034   0.000505

              7          8          9         10         11         12
           0.000348   0.000290  -0.000352  -0.000207  -0.000146  -0.000212

             13         14         15         16         17
          -0.000983  -0.000802  -0.000740   0.000341   0.000409

 COSANG =         0.720554646
 
 RMSQ FORCE :   0.0004486  MAXIMUM :   0.0003000  CONVERGED : NO
 MAX FORCE  :   0.0009830  MAXIMUM :   0.0004500  CONVERGED : NO
 RMSQ FORCE6:   0.0006067  MAXIMUM6:   0.0003000  CONVERGED : NO
 MAX FORCE6 :   0.0017498  MAXIMUM6:   0.0004500  CONVERGED : NO
 RMSQ DR    :   0.0023498  MAXIMUM :   0.0012000  CONVERGED : NO
 MAX DR     :   0.0046817  MAXIMUM :   0.0018000  CONVERGED : NO
 


 HESSIAN EIGENVALUES


                1           2           3           4           5           6
             0.00807     0.06647     0.14012     0.26183     0.43494     0.99932
 


                7           8           9          10          11          12
             1.00000     1.00001     1.00003     1.00005     1.00015     1.00027
 


               13          14          15          16          17
             1.00182     1.00482     1.01189     1.11187     1.25690
 


 LAMBDA FOR LMQA STEP: 0.00

  |TANGENTIAL STEP| =   0.004704  |PARALLEL STEP| =   0.000002


 STEP IN NORMAL COORDINATES

              1          2          3          4          5          6
           0.000148   0.000047  -0.000486   0.001107  -0.000651  -0.000017

              7          8          9         10         11         12
          -0.000907   0.001113   0.000383   0.000820   0.000980   0.001234

             13         14         15         16         17         18
           0.000870   0.001955   0.001886   0.001406  -0.000545  -0.002109

 DISPLACEMENT STEP IN ANGSTROM

  NO.  ATOM        X             Y             Z

    1  C        0.000064      0.000022     -0.000175
    2  F        0.000375     -0.000106      0.000041
    3  C       -0.000677      0.000371      0.000168
    4  H        0.000292      0.000164      0.000277
    5  H        0.000197      0.000507      0.000449
    6  H        0.000266     -0.001579     -0.000685
    7  H       -0.000315     -0.000452     -0.000847
    8  H        0.000045      0.000467      0.000651


 ACTIVE CARTESIAN DISPLACEMENT STEP

              1          2          3          4          5          6
           0.000148   0.000047  -0.000486   0.001107  -0.000651  -0.000017

              7          8          9         10         11         12
          -0.000907   0.001113   0.000383   0.000820   0.000980   0.001234

             13         14         15         16         17         18
           0.000870   0.001955   0.001886   0.001406  -0.000545  -0.002109
 
 PREDICTED ENERGY CHANGE: -0.000003459
 
 INTERPOLATION DISTANCE: 5.3906630948
 
 *** SCFTOL TIGHTEN TO 0.100E-07 ***
 
 *** CDFTOL TIGHTEN TO 0.750E-05 ***


 COORDINATES OF OPTIMIZATION STEP 20 IN ANGSTROM

  NO.  ATOM        X              Y              Z        Z-ATOM   MASS   TYPE

    1  C        -0.046471      -0.605758       0.048650       6    12.011  QM
    2  F         1.085790       0.246487      -0.075477       9    18.998  QM
    3  C        -1.291909       0.261968       0.013978       6    12.011  QM
    4  H        -1.093857       1.045468      -0.732670       1     1.008  QM
    5  H        -1.501566       0.740406       0.982842       1     1.008  QM
    6  H        -2.182994      -0.301214      -0.304358       1     1.008  QM
    7  H        -0.021318      -1.315638      -0.800702       1     1.008  QM
    8  H         0.061406      -1.177955       0.989761       1     1.008  QM


 
 NEW SCF-ENERGY CALCULATED IN 9 CYCLES
 

 TOTAL ENERGY    =       -178.871641118

 ENERGY CHANGE =         -0.000005127
 ENERGY RATIO  =          1.482123922
 TRUST RADIUS  =          0.200000000
 
 BFGS DELTA*GAMMA: 0.361E-05
 
 BFGS DELTA*DE2*DELTA: 0.695E-05
 
 *** ENTERING OPTIMIZATION CYCLE: 21 ***
 

 PROJECTED CARTESIAN GRADIENTS IN A.U.

  NO.  ATOM        X             Y             Z

    1  C       -0.001722     -0.001007      0.000581
    2  F        0.001154      0.002168     -0.000926
    3  C       -0.000353     -0.000596      0.000565
    4  H        0.004476     -0.002558      0.001651
    5  H       -0.000604     -0.000824     -0.000857
    6  H        0.000874      0.002431     -0.001077
    7  H       -0.001267     -0.001564     -0.000007
    8  H       -0.001326     -0.001366      0.000351


 ACTIVE CARTESIAN GRADIENTS

              1          2          3          4          5          6
          -0.002088  -0.001154   0.000771   0.000659   0.004716  -0.002756

              7          8          9         10         11         12
          -0.002241   0.000152   0.000588   0.001896  -0.002585   0.001272

             13         14         15         16         17         18
          -0.001331  -0.001705   0.000081   0.000223  -0.000301  -0.000261


 FULL LOCAL GRADIENT

              1          2          3          4          5          6
          -0.007481   0.000105   0.000334   0.000039   0.000345  -0.000006

              7          8          9         10         11         12
           0.000253   0.000797   0.000376  -0.000276  -0.000058   0.000002

             13         14         15         16         17         18
          -0.000105  -0.000674  -0.000564  -0.000825   0.000328  -0.000128


 TANGENTIAL LOCAL GRADIENTS IN A.U.

              1          2          3          4          5          6
           0.000105   0.000334   0.000039   0.000345  -0.000006   0.000253

              7          8          9         10         11         12
           0.000797   0.000376  -0.000276  -0.000058   0.000002  -0.000105

             13         14         15         16         17
          -0.000674  -0.000564  -0.000825   0.000328  -0.000128

 COSANG =         0.858759515
 
 RMSQ FORCE :   0.0004023  MAXIMUM :   0.0003000  CONVERGED : NO
 MAX FORCE  :   0.0008249  MAXIMUM :   0.0004500  CONVERGED : NO
 RMSQ FORCE6:   0.0006073  MAXIMUM6:   0.0003000  CONVERGED : NO
 MAX FORCE6 :   0.0018125  MAXIMUM6:   0.0004500  CONVERGED : NO
 RMSQ DR    :   0.0011088  MAXIMUM :   0.0012000  CONVERGED :YES
 MAX DR     :   0.0021091  MAXIMUM :   0.0018000  CONVERGED : NO
 


 HESSIAN EIGENVALUES


                1           2           3           4           5           6
             0.00809     0.06473     0.13523     0.16465     0.42727     0.99286
 


                7           8           9          10          11          12
             0.99999     1.00001     1.00002     1.00007     1.00015     1.00021
 


               13          14          15          16          17
             1.00151     1.00483     1.01908     1.09666     1.13836
 


 LAMBDA FOR LMQA STEP: 0.00

  |TANGENTIAL STEP| =   0.006248  |PARALLEL STEP| =   0.000004


 STEP IN NORMAL COORDINATES

              1          2          3          4          5          6
          -0.000126  -0.000113  -0.000792   0.000680  -0.000697   0.000672

              7          8          9         10         11         12
          -0.001168   0.000459   0.000179   0.001450   0.000609   0.000528

             13         14         15         16         17         18
           0.001658   0.003441   0.001537   0.003452  -0.000299  -0.001915

 DISPLACEMENT STEP IN ANGSTROM

  NO.  ATOM        X             Y             Z

    1  C       -0.000055     -0.000052     -0.000280
    2  F        0.000268     -0.000065      0.000160
    3  C       -0.000578      0.000202      0.000087
    4  H        0.000566      0.000050     -0.000040
    5  H        0.000624      0.001141      0.000773
    6  H        0.000822     -0.002235     -0.000269
    7  H       -0.000610      0.000241     -0.000947
    8  H       -0.000384      0.000567      0.000456


 ACTIVE CARTESIAN DISPLACEMENT STEP

              1          2          3          4          5          6
          -0.000126  -0.000113  -0.000792   0.000680  -0.000697   0.000672

              7          8          9         10         11         12
          -0.001168   0.000459   0.000179   0.001450   0.000609   0.000528

             13         14         15         16         17         18
           0.001658   0.003441   0.001537   0.003452  -0.000299  -0.001915
 
 PREDICTED ENERGY CHANGE: -0.000003414
 
 INTERPOLATION DISTANCE: 5.3906630948


 COORDINATES OF OPTIMIZATION STEP 21 IN ANGSTROM

  NO.  ATOM        X              Y              Z        Z-ATOM   MASS   TYPE

    1  C        -0.046526      -0.605810       0.048370       6    12.011  QM
    2  F         1.086058       0.246422      -0.075317       9    18.998  QM
    3  C        -1.292487       0.262170       0.014065       6    12.011  QM
    4  H        -1.093291       1.045518      -0.732710       1     1.008  QM
    5  H        -1.500943       0.741547       0.983616       1     1.008  QM
    6  H        -2.182172      -0.303448      -0.304627       1     1.008  QM
    7  H        -0.021928      -1.315398      -0.801649       1     1.008  QM
    8  H         0.061022      -1.177388       0.990217       1     1.008  QM


 
 NEW SCF-ENERGY CALCULATED IN 9 CYCLES
 

 TOTAL ENERGY    =       -178.871645809

 ENERGY CHANGE =         -0.000004691
 ENERGY RATIO  =          1.374289156
 TRUST RADIUS  =          0.200000000
 
 BFGS DELTA*GAMMA: 0.431E-05
 
 BFGS DELTA*DE2*DELTA: 0.688E-05
 
 *** ENTERING OPTIMIZATION CYCLE: 22 ***
 

 PROJECTED CARTESIAN GRADIENTS IN A.U.

  NO.  ATOM        X             Y             Z

    1  C       -0.001639     -0.001153      0.000495
    2  F        0.001325      0.002211     -0.000902
    3  C       -0.000721     -0.000531      0.000467
    4  H        0.004656     -0.002456      0.001655
    5  H       -0.000511     -0.000486     -0.000351
    6  H        0.000894      0.002125     -0.001138
    7  H       -0.001326     -0.001653     -0.000186
    8  H       -0.001321     -0.001317      0.000619


 ACTIVE CARTESIAN GRADIENTS

              1          2          3          4          5          6
          -0.001987  -0.001322   0.000636   0.000958   0.004702  -0.002744

              7          8          9         10         11         12
          -0.002542   0.000134   0.000347   0.002050  -0.002466   0.001184

             13         14         15         16         17         18
          -0.001254  -0.001219   0.000465   0.000340  -0.000358  -0.000586


 FULL LOCAL GRADIENT

              1          2          3          4          5          6
          -0.007551  -0.000091   0.000200   0.000335   0.000293   0.000011

              7          8          9         10         11         12
          -0.000023   0.000792   0.000131  -0.000166   0.000110  -0.000103

             13         14         15         16         17         18
          -0.000012  -0.000177  -0.000181  -0.000709   0.000275  -0.000454


 TANGENTIAL LOCAL GRADIENTS IN A.U.

              1          2          3          4          5          6
          -0.000091   0.000200   0.000335   0.000293   0.000011  -0.000023

              7          8          9         10         11         12
           0.000792   0.000131  -0.000166   0.000110  -0.000103  -0.000012

             13         14         15         16         17
          -0.000177  -0.000181  -0.000709   0.000275  -0.000454

 COSANG =         0.829392096
 
 RMSQ FORCE :   0.0003246  MAXIMUM :   0.0003000  CONVERGED : NO
 MAX FORCE  :   0.0007920  MAXIMUM :   0.0004500  CONVERGED : NO
 RMSQ FORCE6:   0.0005569  MAXIMUM6:   0.0003000  CONVERGED : NO
 MAX FORCE6 :   0.0014905  MAXIMUM6:   0.0004500  CONVERGED : NO
 RMSQ DR    :   0.0014726  MAXIMUM :   0.0012000  CONVERGED : NO
 MAX DR     :   0.0034516  MAXIMUM :   0.0018000  CONVERGED : NO
 


 HESSIAN EIGENVALUES


                1           2           3           4           5           6
             0.00810     0.05832     0.11642     0.16169     0.42348     0.83830
 


                7           8           9          10          11          12
             0.99997     1.00001     1.00003     1.00008     1.00012     1.00045
 


               13          14          15          16          17
             1.00203     1.00356     1.00510     1.06711     1.16582
 


 LAMBDA FOR LMQA STEP: 0.00

  |TANGENTIAL STEP| =   0.004982  |PARALLEL STEP| =   0.000002


 STEP IN NORMAL COORDINATES

              1          2          3          4          5          6
          -0.000367   0.000110  -0.000413  -0.000035  -0.000906  -0.000139

              7          8          9         10         11         12
          -0.000323  -0.000226  -0.000161   0.001123   0.000485   0.000125

             13         14         15         16         17         18
           0.001385   0.002115   0.000971   0.003772  -0.000237  -0.000596

 DISPLACEMENT STEP IN ANGSTROM

  NO.  ATOM        X             Y             Z

    1  C       -0.000160      0.000049     -0.000147
    2  F        0.000051     -0.000122      0.000028
    3  C       -0.000093     -0.000037      0.000014
    4  H        0.000419      0.000242      0.000028
    5  H        0.000300      0.000637      0.000616
    6  H        0.001099     -0.001697     -0.000147
    7  H       -0.000575      0.000668     -0.000305
    8  H       -0.000594      0.000639      0.000146


 ACTIVE CARTESIAN DISPLACEMENT STEP

              1          2          3          4          5          6
          -0.000367   0.000110  -0.000413  -0.000035  -0.000906  -0.000139

              7          8          9         10         11         12
          -0.000323  -0.000226  -0.000161   0.001123   0.000485   0.000125

             13         14         15         16         17         18
           0.001385   0.002115   0.000971   0.003772  -0.000237  -0.000596
 
 PREDICTED ENERGY CHANGE: -0.000001865
 
 INTERPOLATION DISTANCE: 5.3906630948


 COORDINATES OF OPTIMIZATION STEP 22 IN ANGSTROM

  NO.  ATOM        X              Y              Z        Z-ATOM   MASS   TYPE

    1  C        -0.046686      -0.605760       0.048223       6    12.011  QM
    2  F         1.086110       0.246300      -0.075288       9    18.998  QM
    3  C        -1.292580       0.262133       0.014078       6    12.011  QM
    4  H        -1.092872       1.045759      -0.732682       1     1.008  QM
    5  H        -1.500642       0.742185       0.984232       1     1.008  QM
    6  H        -2.181073      -0.305145      -0.304774       1     1.008  QM
    7  H        -0.022503      -1.314729      -0.801954       1     1.008  QM
    8  H         0.060428      -1.176748       0.990363       1     1.008  QM


 
 NEW SCF-ENERGY CALCULATED IN 9 CYCLES
 

 TOTAL ENERGY    =       -178.871648447

 ENERGY CHANGE =         -0.000002638
 ENERGY RATIO  =          1.413962256
 TRUST RADIUS  =          0.200000000
 
 BFGS DELTA*GAMMA: 0.224E-05
 
 BFGS DELTA*DE2*DELTA: 0.377E-05
 
 *** ENTERING OPTIMIZATION CYCLE: 23 ***
 

 PROJECTED CARTESIAN GRADIENTS IN A.U.

  NO.  ATOM        X             Y             Z

    1  C       -0.001692     -0.001272      0.000422
    2  F        0.001370      0.002248     -0.000887
    3  C       -0.000784     -0.000672      0.000350
    4  H        0.004791     -0.002267      0.001613
    5  H       -0.000468     -0.000162      0.000109
    6  H        0.001025      0.002025     -0.001109
    7  H       -0.001393     -0.001476     -0.000091
    8  H       -0.001357     -0.001168      0.000662


 ACTIVE CARTESIAN GRADIENTS

              1          2          3          4          5          6
          -0.002051  -0.001460   0.000521   0.000992   0.004624  -0.002763

              7          8          9         10         11         12
          -0.002634  -0.000219   0.000074   0.002173  -0.002409   0.000986

             13         14         15         16         17         18
          -0.001208  -0.000892   0.000725   0.000560  -0.000411  -0.000548


 FULL LOCAL GRADIENT

              1          2          3          4          5          6
          -0.007591  -0.000175   0.000064   0.000343   0.000159  -0.000009

              7          8          9         10         11         12
          -0.000109   0.000445  -0.000144  -0.000068   0.000200  -0.000310

             13         14         15         16         17         18
           0.000041   0.000153   0.000081  -0.000488   0.000225  -0.000417


 TANGENTIAL LOCAL GRADIENTS IN A.U.

              1          2          3          4          5          6
          -0.000175   0.000064   0.000343   0.000159  -0.000009  -0.000109

              7          8          9         10         11         12
           0.000445  -0.000144  -0.000068   0.000200  -0.000310   0.000041

             13         14         15         16         17
           0.000153   0.000081  -0.000488   0.000225  -0.000417

 COSANG =         0.838515424
 
 RMSQ FORCE :   0.0002476  MAXIMUM :   0.0003000  CONVERGED :YES
 MAX FORCE  :   0.0004876  MAXIMUM :   0.0004500  CONVERGED : NO
 RMSQ FORCE6:   0.0004037  MAXIMUM6:   0.0003000  CONVERGED : NO
 MAX FORCE6 :   0.0010379  MAXIMUM6:   0.0004500  CONVERGED : NO
 RMSQ DR    :   0.0011743  MAXIMUM :   0.0012000  CONVERGED :YES
 MAX DR     :   0.0037717  MAXIMUM :   0.0018000  CONVERGED : NO
 


 HESSIAN EIGENVALUES


                1           2           3           4           5           6
             0.00811     0.05192     0.11023     0.16276     0.42037     0.56465
 


                7           8           9          10          11          12
             0.99977     1.00002     1.00003     1.00004     1.00010     1.00033
 


               13          14          15          16          17
             1.00133     1.00394     1.00530     1.09750     1.18739
 


 LAMBDA FOR LMQA STEP: 0.00

  |TANGENTIAL STEP| =   0.004668  |PARALLEL STEP| =   0.000002


 STEP IN NORMAL COORDINATES

              1          2          3          4          5          6
          -0.000437   0.000416  -0.000018  -0.000022  -0.001544  -0.001586

              7          8          9         10         11         12
           0.000612  -0.000437  -0.000391   0.000500   0.000964   0.000805

             13         14         15         16         17         18
           0.000679   0.000117   0.001437   0.003303  -0.000699   0.000213

 DISPLACEMENT STEP IN ANGSTROM

  NO.  ATOM        X             Y             Z

    1  C       -0.000191      0.000189     -0.000011
    2  F        0.000069     -0.000265     -0.000188
    3  C        0.000126     -0.000120      0.000026
    4  H        0.000072      0.000679      0.000542
    5  H       -0.000380     -0.000156      0.000389
    6  H        0.001193     -0.001110     -0.000599
    7  H       -0.000511      0.000532      0.000315
    8  H       -0.000450      0.000967      0.000119


 ACTIVE CARTESIAN DISPLACEMENT STEP

              1          2          3          4          5          6
          -0.000437   0.000416  -0.000018  -0.000022  -0.001544  -0.001586

              7          8          9         10         11         12
           0.000612  -0.000437  -0.000391   0.000500   0.000964   0.000805

             13         14         15         16         17         18
           0.000679   0.000117   0.001437   0.003303  -0.000699   0.000213
 
 PREDICTED ENERGY CHANGE: -0.000001168
 
 INTERPOLATION DISTANCE: 5.3906630948
 
 *** SCFTOL TIGHTEN TO 0.100E-08 ***
 
 *** CDFTOL TIGHTEN TO 0.500E-05 ***


 COORDINATES OF OPTIMIZATION STEP 23 IN ANGSTROM

  NO.  ATOM        X              Y              Z        Z-ATOM   MASS   TYPE

    1  C        -0.046877      -0.605571       0.048212       6    12.011  QM
    2  F         1.086179       0.246035      -0.075477       9    18.998  QM
    3  C        -1.292454       0.262013       0.014105       6    12.011  QM
    4  H        -1.092800       1.046438      -0.732141       1     1.008  QM
    5  H        -1.501022       0.742029       0.984621       1     1.008  QM
    6  H        -2.179880      -0.306255      -0.305373       1     1.008  QM
    7  H        -0.023013      -1.314197      -0.801639       1     1.008  QM
    8  H         0.059978      -1.175782       0.990482       1     1.008  QM


 
 NEW SCF-ENERGY CALCULATED IN 9 CYCLES
 

 TOTAL ENERGY    =       -178.871650092

 ENERGY CHANGE =         -0.000001645
 ENERGY RATIO  =          1.408977517
 TRUST RADIUS  =          0.200000000
 
 BFGS DELTA*GAMMA: 0.144E-05
 
 BFGS DELTA*DE2*DELTA: 0.237E-05
 
 *** ENTERING OPTIMIZATION CYCLE: 24 ***
 

 PROJECTED CARTESIAN GRADIENTS IN A.U.

  NO.  ATOM        X             Y             Z

    1  C       -0.001831     -0.001349      0.000369
    2  F        0.001363      0.002273     -0.000876
    3  C       -0.000679     -0.000865      0.000291
    4  H        0.004845     -0.002095      0.001579
    5  H       -0.000449      0.000047      0.000338
    6  H        0.001183      0.002026     -0.001066
    7  H       -0.001435     -0.001234      0.000116
    8  H       -0.001394     -0.000969      0.000556


 ACTIVE CARTESIAN GRADIENTS

              1          2          3          4          5          6
          -0.002220  -0.001548   0.000435   0.000899   0.004506  -0.002779

              7          8          9         10         11         12
          -0.002597  -0.000613  -0.000077   0.002234  -0.002390   0.000861

             13         14         15         16         17         18
          -0.001170  -0.000771   0.000840   0.000778  -0.000440  -0.000326


 FULL LOCAL GRADIENT

              1          2          3          4          5          6
          -0.007604  -0.000161  -0.000055   0.000212  -0.000027  -0.000037

              7          8          9         10         11         12
          -0.000079   0.000049  -0.000296  -0.000012   0.000229  -0.000434

             13         14         15         16         17         18
           0.000079   0.000273   0.000200  -0.000264   0.000197  -0.000194


 TANGENTIAL LOCAL GRADIENTS IN A.U.

              1          2          3          4          5          6
          -0.000161  -0.000055   0.000212  -0.000027  -0.000037  -0.000079

              7          8          9         10         11         12
           0.000049  -0.000296  -0.000012   0.000229  -0.000434   0.000079

             13         14         15         16         17
           0.000273   0.000200  -0.000264   0.000197  -0.000194

 COSANG =         0.787377699
 
 *** CONVERGED BY GRADIENT AND ENERGY CRITERIA ***
 *** AFTER 23 OPTIMIZATION CYCLES ***
 
 
 RMSQ FORCE :   0.0002001  MAXIMUM :   0.0003000  CONVERGED :YES
 MAX FORCE  :   0.0004343  MAXIMUM :   0.0004500  CONVERGED :YES
 RMSQ FORCE6:   0.0002363  MAXIMUM6:   0.0003000  CONVERGED :YES
 MAX FORCE6 :   0.0004918  MAXIMUM6:   0.0004500  CONVERGED : NO
 RMSQ DR    :   0.0011003  MAXIMUM :   0.0012000  CONVERGED :YES
 MAX DR     :   0.0033031  MAXIMUM :   0.0018000  CONVERGED : NO
 
 
 *** THE GEOMETRY IS OPTIMIZED ***
 
 
 INTERPOLATION DISTANCE: 5.3906630948


 RELAXED PRODUCT COORDINATES OF SADDLE STEP 2 IN ANGSTROM

  NO.  ATOM        X              Y              Z        Z-ATOM   MASS   TYPE

    1  C        -0.046877      -0.605571       0.048212       6    12.011  QM
    2  F         1.086179       0.246035      -0.075477       9    18.998  QM
    3  C        -1.292454       0.262013       0.014105       6    12.011  QM
    4  H        -1.092800       1.046438      -0.732141       1     1.008  QM
    5  H        -1.501022       0.742029       0.984621       1     1.008  QM
    6  H        -2.179880      -0.306255      -0.305373       1     1.008  QM
    7  H        -0.023013      -1.314197      -0.801639       1     1.008  QM
    8  H         0.059978      -1.175782       0.990482       1     1.008  QM


 NUMBER OF CONSTRAINED OPTIMIZATION CYCLES: 23
 
 RELAXED PRODUCT ENERGY = -178.871650092228
 
 ANGLE BETWEEN SUCCESSIVE SADDLE GRADIENTS: 96.028
 
 RMSQ FORCE :   0.0017344  MAXIMUM :   0.0003000  CONVERGED :NO 
 MAX FORCE  :   0.0048963  MAXIMUM :   0.0004500  CONVERGED :NO 


 UNRELAXED COORDINATES OF SADDLE STEP 3 IN ANGSTROM

  NO.  ATOM        X              Y              Z        Z-ATOM   MASS   TYPE

    1  C        -0.087119      -0.631196       0.049037       6    12.011  QM
    2  F         1.113111       0.269910      -0.076046       9    18.998  QM
    3  C        -1.297911       0.254645       0.016189       6    12.011  QM
    4  H        -1.000294       1.010978      -0.697601       1     1.008  QM
    5  H        -1.506033       0.737984       0.984681       1     1.008  QM
    6  H        -2.155005      -0.260374      -0.334161       1     1.008  QM
    7  H        -0.055099      -1.331993      -0.804788       1     1.008  QM
    8  H         0.027804      -1.198014       0.991075       1     1.008  QM


 UNRELAXED SCF-ENERGY CALCULATED IN 11 CYCLES
 
 UNRELAXED TOTAL SADDLE ENERGY = -178.864996280752
 
 
 
 
 ***************************************
 *** MOLECULAR GEOMETRY OPTIMIZATION ***
 ***************************************
 
 INTERPOLATION DISTANCE: 5.0879233114
 
 *** ACTIVE DEGREES OF FREEDOM: 18 ***
 
 *** ENTERING OPTIMIZATION CYCLE: 1 ***
 

 PROJECTED CARTESIAN GRADIENTS IN A.U.

  NO.  ATOM        X             Y             Z

    1  C       -0.028420     -0.012490      0.000842
    2  F        0.031585      0.016798     -0.002799
    3  C       -0.018948     -0.008271     -0.006294
    4  H        0.008024     -0.013675      0.012867
    5  H        0.002178      0.001598      0.002983
    6  H        0.025583      0.016743      0.011800
    7  H       -0.005131     -0.003222      0.001506
    8  H       -0.004269     -0.002705      0.001816


 ACTIVE CARTESIAN GRADIENTS

              1          2          3          4          5          6
          -0.034559  -0.014028  -0.000036   0.029341   0.014725  -0.003818

              7          8          9         10         11         12
          -0.023631  -0.007662  -0.014938  -0.006037  -0.017550   0.003117

             13         14         15         16         17         18
          -0.014968  -0.009517  -0.002381   0.016442   0.005049  -0.000273


 FULL LOCAL GRADIENT

              1          2          3          4          5          6
          -0.042369   0.006149  -0.009424   0.020130  -0.027774   0.012397

              7          8          9         10         11         12
          -0.009542  -0.003493  -0.016103  -0.017308  -0.004920  -0.002617

             13         14         15         16         17         18
          -0.009485  -0.003501  -0.006459   0.011719   0.008210   0.000444


 TANGENTIAL LOCAL GRADIENTS IN A.U.

              1          2          3          4          5          6
           0.006149  -0.009424   0.020130  -0.027774   0.012397  -0.009542

              7          8          9         10         11         12
          -0.003493  -0.016103  -0.017308  -0.004920  -0.002617  -0.009485

             13         14         15         16         17
          -0.003501  -0.006459   0.011719   0.008210   0.000444
 
 RMSQ FORCE :   0.0121242  MAXIMUM :   0.0003000  CONVERGED : NO
 MAX FORCE  :   0.0277741  MAXIMUM :   0.0004500  CONVERGED : NO
 RMSQ FORCE6:   4.9878758  MAXIMUM6:   0.0003000  CONVERGED : NO
 MAX FORCE6 :   4.9722259  MAXIMUM6:   0.0004500  CONVERGED : NO
 


 HESSIAN EIGENVALUES


                1           2           3           4           5           6
             1.00000     1.00000     1.00000     1.00000     1.00000     1.00000
 


                7           8           9          10          11          12
             1.00000     1.00000     1.00000     1.00000     1.00000     1.00000
 


               13          14          15          16          17
             1.00000     1.00000     1.00000     1.00000     1.00000
 


 LAMBDA FOR LMQA STEP: 0.00

  |TANGENTIAL STEP| =   0.049989  |PARALLEL STEP| =   0.000246


 STEP IN NORMAL COORDINATES

              1          2          3          4          5          6
           0.022124   0.006383   0.003889  -0.025678   0.010801  -0.011760

              7          8          9         10         11         12
           0.009643   0.003745   0.016034   0.017483   0.004084   0.002896

             13         14         15         16         17         18
           0.009285   0.003419   0.006520  -0.011687  -0.008205  -0.000448

 DISPLACEMENT STEP IN ANGSTROM

  NO.  ATOM        X             Y             Z

    1  C        0.009628      0.003044      0.001119
    2  F       -0.013194     -0.002363     -0.001135
    3  C        0.008675      0.001672      0.004333
    4  H        0.009752      0.000802     -0.001729
    5  H       -0.002010     -0.001370     -0.001639
    6  H       -0.009588     -0.002646     -0.010007
    7  H       -0.002044     -0.001547     -0.000414
    8  H       -0.002008     -0.001260     -0.000100


 ACTIVE CARTESIAN DISPLACEMENT STEP

              1          2          3          4          5          6
           0.022124   0.006383   0.003889  -0.025678   0.010801  -0.011760

              7          8          9         10         11         12
           0.009643   0.003745   0.016034   0.017483   0.004084   0.002896

             13         14         15         16         17         18
           0.009285   0.003419   0.006520  -0.011687  -0.008205  -0.000448
 
 PREDICTED ENERGY CHANGE: -0.001239033
 
 INTERPOLATION DISTANCE: 5.0879233114
 
 *** SCFTOL TIGHTEN TO 0.100E-06 ***
 
 *** CDFTOL TIGHTEN TO 0.750E-04 ***


 COORDINATES OF OPTIMIZATION STEP 1 IN ANGSTROM

  NO.  ATOM        X              Y              Z        Z-ATOM   MASS   TYPE

    1  C        -0.077491      -0.628152       0.050156       6    12.011  QM
    2  F         1.099917       0.267547      -0.077181       9    18.998  QM
    3  C        -1.289236       0.256317       0.020522       6    12.011  QM
    4  H        -0.990542       1.011780      -0.699330       1     1.008  QM
    5  H        -1.508043       0.736614       0.983042       1     1.008  QM
    6  H        -2.164593      -0.263020      -0.344168       1     1.008  QM
    7  H        -0.057143      -1.333540      -0.805202       1     1.008  QM
    8  H         0.025796      -1.199274       0.990975       1     1.008  QM


 
 NEW SCF-ENERGY CALCULATED IN 9 CYCLES
 

 TOTAL ENERGY    =       -178.866941538

 ENERGY CHANGE =         -0.001945258
 ENERGY RATIO  =          1.569980287
 TRUST RADIUS  =          0.200000000
 
 BFGS DELTA*GAMMA: 0.108E-02
 
 BFGS DELTA*DE2*DELTA: 0.250E-02
 
 *** ENTERING OPTIMIZATION CYCLE: 2 ***
 

 PROJECTED CARTESIAN GRADIENTS IN A.U.

  NO.  ATOM        X             Y             Z

    1  C       -0.023342     -0.009710      0.000445
    2  F        0.022198      0.014504     -0.002503
    3  C       -0.007380     -0.004531     -0.001133
    4  H        0.008199     -0.013469      0.009170
    5  H        0.000411     -0.000425     -0.001397
    6  H        0.012008      0.007917      0.004375
    7  H       -0.004941     -0.005172     -0.000241
    8  H       -0.005999     -0.002662      0.001338


 ACTIVE CARTESIAN GRADIENTS

              1          2          3          4          5          6
          -0.028392  -0.010933  -0.000392   0.018644   0.015920  -0.004701

              7          8          9         10         11         12
          -0.011135  -0.000265  -0.004786  -0.000309  -0.013221   0.005466

             13         14         15         16         17         18
          -0.007136  -0.005844  -0.001279   0.009026   0.003435  -0.001210


 FULL LOCAL GRADIENT

              1          2          3          4          5          6
          -0.034204   0.005452  -0.007869   0.010962  -0.019317   0.009928

              7          8          9         10         11         12
           0.001063   0.003117  -0.005602  -0.009453  -0.002637   0.000698

             13         14         15         16         17         18
          -0.002517  -0.000896  -0.004562   0.005116   0.005928  -0.000634


 TANGENTIAL LOCAL GRADIENTS IN A.U.

              1          2          3          4          5          6
           0.005452  -0.007869   0.010962  -0.019317   0.009928   0.001063

              7          8          9         10         11         12
           0.003117  -0.005602  -0.009453  -0.002637   0.000698  -0.002517

             13         14         15         16         17
          -0.000896  -0.004562   0.005116   0.005928  -0.000634

 COSANG =         0.925064355
 
 RMSQ FORCE :   0.0073253  MAXIMUM :   0.0003000  CONVERGED : NO
 MAX FORCE  :   0.0193175  MAXIMUM :   0.0004500  CONVERGED : NO
 RMSQ FORCE6:   4.4655845  MAXIMUM6:   0.0003000  CONVERGED : NO
 MAX FORCE6 :   4.4548595  MAXIMUM6:   0.0004500  CONVERGED : NO
 RMSQ DR    :   0.0117827  MAXIMUM :   0.0012000  CONVERGED : NO
 MAX DR     :   0.0256780  MAXIMUM :   0.0018000  CONVERGED : NO
 


 HESSIAN EIGENVALUES


                1           2           3           4           5           6
             0.36201     1.00000     1.00000     1.00000     1.00000     1.00000
 


                7           8           9          10          11          12
             1.00000     1.00000     1.00000     1.00000     1.00000     1.00000
 


               13          14          15          16          17
             1.00000     1.00000     1.00000     1.00000     1.18737
 


 LAMBDA FOR LMQA STEP: 0.00

  |TANGENTIAL STEP| =   0.083084  |PARALLEL STEP| =   0.000678


 STEP IN NORMAL COORDINATES

              1          2          3          4          5          6
           0.048233   0.012560   0.009211  -0.043117   0.014010  -0.021581

              7          8          9         10         11         12
           0.002245  -0.005430   0.017249   0.026794   0.006524  -0.000659

             13         14         15         16         17         18
           0.008401   0.003058   0.012418  -0.015106  -0.016010   0.001314

 DISPLACEMENT STEP IN ANGSTROM

  NO.  ATOM        X             Y             Z

    1  C        0.020984      0.005980      0.002716
    2  F       -0.024092     -0.006040     -0.002221
    3  C        0.008838      0.000818      0.004485
    4  H        0.018746      0.004569     -0.002200
    5  H       -0.002635     -0.000789      0.001118
    6  H       -0.009893      0.001220     -0.015020
    7  H       -0.003424     -0.000200      0.000920
    8  H       -0.001144     -0.002044     -0.000035


 ACTIVE CARTESIAN DISPLACEMENT STEP

              1          2          3          4          5          6
           0.048233   0.012560   0.009211  -0.043117   0.014010  -0.021581

              7          8          9         10         11         12
           0.002245  -0.005430   0.017249   0.026794   0.006524  -0.000659

             13         14         15         16         17         18
           0.008401   0.003058   0.012418  -0.015106  -0.016010   0.001314
 
 PREDICTED ENERGY CHANGE: -0.001235844
 
 INTERPOLATION DISTANCE: 5.0879233114


 COORDINATES OF OPTIMIZATION STEP 2 IN ANGSTROM

  NO.  ATOM        X              Y              Z        Z-ATOM   MASS   TYPE

    1  C        -0.056508      -0.622172       0.052872       6    12.011  QM
    2  F         1.075825       0.261507      -0.079402       9    18.998  QM
    3  C        -1.280398       0.257135       0.025007       6    12.011  QM
    4  H        -0.971796       1.016349      -0.701530       1     1.008  QM
    5  H        -1.510678       0.735825       0.984160       1     1.008  QM
    6  H        -2.174486      -0.261800      -0.359189       1     1.008  QM
    7  H        -0.060567      -1.333741      -0.804283       1     1.008  QM
    8  H         0.024652      -1.201318       0.990940       1     1.008  QM


 
 NEW SCF-ENERGY CALCULATED IN 10 CYCLES
 

 TOTAL ENERGY    =       -178.868298591

 ENERGY CHANGE =         -0.001357052
 ENERGY RATIO  =          1.098076880
 TRUST RADIUS  =          0.200000000
 
 BFGS DELTA*GAMMA: 0.230E-02
 
 BFGS DELTA*DE2*DELTA: 0.249E-02
 
 *** ENTERING OPTIMIZATION CYCLE: 3 ***
 

 PROJECTED CARTESIAN GRADIENTS IN A.U.

  NO.  ATOM        X             Y             Z

    1  C       -0.006920     -0.002323      0.000269
    2  F        0.006087      0.007362     -0.001790
    3  C        0.000764     -0.001626      0.003917
    4  H        0.010465     -0.010011      0.002976
    5  H       -0.001087     -0.000994     -0.004053
    6  H       -0.000222      0.001509     -0.003020
    7  H       -0.005603     -0.006408     -0.002641
    8  H       -0.008729     -0.002424      0.000057


 ACTIVE CARTESIAN GRADIENTS

              1          2          3          4          5          6
          -0.008419  -0.002630   0.000111   0.004806   0.016252  -0.005451

              7          8          9         10         11         12
          -0.001574   0.003131   0.005874   0.006125  -0.007264   0.004959

             13         14         15         16         17         18
          -0.000210  -0.001917   0.000841   0.002608   0.002204  -0.002003


 FULL LOCAL GRADIENT

              1          2          3          4          5          6
          -0.020671   0.002070  -0.001945   0.002454   0.000912   0.003629

              7          8          9         10         11         12
           0.005928   0.005054   0.005477   0.000684  -0.000536   0.001949

             13         14         15         16         17         18
           0.002711   0.001124  -0.001114   0.000167   0.003643  -0.001650


 TANGENTIAL LOCAL GRADIENTS IN A.U.

              1          2          3          4          5          6
           0.002070  -0.001945   0.002454   0.000912   0.003629   0.005928

              7          8          9         10         11         12
           0.005054   0.005477   0.000684  -0.000536   0.001949   0.002711

             13         14         15         16         17
           0.001124  -0.001114   0.000167   0.003643  -0.001650

 COSANG =         0.217723928
 
 RMSQ FORCE :   0.0029625  MAXIMUM :   0.0003000  CONVERGED : NO
 MAX FORCE  :   0.0059278  MAXIMUM :   0.0004500  CONVERGED : NO
 RMSQ FORCE6:   3.8706913  MAXIMUM6:   0.0003000  CONVERGED : NO
 MAX FORCE6 :   3.8684086  MAXIMUM6:   0.0004500  CONVERGED : NO
 RMSQ DR    :   0.0195838  MAXIMUM :   0.0012000  CONVERGED : NO
 MAX DR     :   0.0482327  MAXIMUM :   0.0018000  CONVERGED : NO
 


 HESSIAN EIGENVALUES


                1           2           3           4           5           6
             0.31114     0.99995     1.00000     1.00000     1.00000     1.00000
 


                7           8           9          10          11          12
             1.00000     1.00000     1.00000     1.00000     1.00000     1.00000
 


               13          14          15          16          17
             1.00000     1.00000     1.00000     1.02039     1.22937
 


 LAMBDA FOR LMQA STEP: 0.00

  |TANGENTIAL STEP| =   0.015340  |PARALLEL STEP| =   0.000023


 STEP IN NORMAL COORDINATES

              1          2          3          4          5          6
           0.006292  -0.000112   0.002595  -0.007284  -0.002454  -0.004227

              7          8          9         10         11         12
          -0.004476  -0.005096  -0.003464   0.002147   0.001365  -0.001857

             13         14         15         16         17         18
          -0.001478  -0.000674   0.002330  -0.002043  -0.005367   0.001752

 DISPLACEMENT STEP IN ANGSTROM

  NO.  ATOM        X             Y             Z

    1  C        0.002737     -0.000031      0.000879
    2  F       -0.003743     -0.001130     -0.000594
    3  C        0.000052     -0.000402     -0.001027
    4  H        0.002992      0.002453      0.000698
    5  H       -0.000123      0.000172      0.002064
    6  H        0.000853      0.002134     -0.001747
    7  H        0.000355      0.001760      0.001677
    8  H        0.002545     -0.000118      0.000396


 ACTIVE CARTESIAN DISPLACEMENT STEP

              1          2          3          4          5          6
           0.006292  -0.000112   0.002595  -0.007284  -0.002454  -0.004227

              7          8          9         10         11         12
          -0.004476  -0.005096  -0.003464   0.002147   0.001365  -0.001857

             13         14         15         16         17         18
          -0.001478  -0.000674   0.002330  -0.002043  -0.005367   0.001752
 
 PREDICTED ENERGY CHANGE: -0.000078038
 
 INTERPOLATION DISTANCE: 5.0879233114
 
 *** SCFTOL TIGHTEN TO 0.500E-07 ***
 
 *** CDFTOL TIGHTEN TO 0.250E-04 ***


 COORDINATES OF OPTIMIZATION STEP 3 IN ANGSTROM

  NO.  ATOM        X              Y              Z        Z-ATOM   MASS   TYPE

    1  C        -0.053771      -0.622203       0.053751       6    12.011  QM
    2  F         1.072082       0.260377      -0.079996       9    18.998  QM
    3  C        -1.280346       0.256733       0.023980       6    12.011  QM
    4  H        -0.968804       1.018801      -0.700832       1     1.008  QM
    5  H        -1.510801       0.735997       0.986225       1     1.008  QM
    6  H        -2.173633      -0.259666      -0.360936       1     1.008  QM
    7  H        -0.060212      -1.331980      -0.802605       1     1.008  QM
    8  H         0.027197      -1.201436       0.991336       1     1.008  QM


 
 NEW SCF-ENERGY CALCULATED IN 9 CYCLES
 

 TOTAL ENERGY    =       -178.868426478

 ENERGY CHANGE =         -0.000127887
 ENERGY RATIO  =          1.638773782
 TRUST RADIUS  =          0.200000000
 
 BFGS DELTA*GAMMA: 0.575E-04
 
 BFGS DELTA*DE2*DELTA: 0.157E-03
 
 *** ENTERING OPTIMIZATION CYCLE: 4 ***
 

 PROJECTED CARTESIAN GRADIENTS IN A.U.

  NO.  ATOM        X             Y             Z

    1  C       -0.004132     -0.001797      0.000306
    2  F        0.004223      0.006251     -0.001670
    3  C        0.000009     -0.002109      0.002950
    4  H        0.010914     -0.008768      0.002604
    5  H       -0.001067      0.000090     -0.002069
    6  H        0.000488      0.002484     -0.002400
    7  H       -0.005840     -0.005222     -0.001926
    8  H       -0.008592     -0.002241     -0.000199


 ACTIVE CARTESIAN GRADIENTS

              1          2          3          4          5          6
          -0.005028  -0.002047   0.000256   0.003725   0.015511  -0.005356

              7          8          9         10         11         12
          -0.002349   0.001052   0.004194   0.006290  -0.007063   0.003465

             13         14         15         16         17         18
          -0.000677  -0.001261   0.001413   0.003140   0.001926  -0.001275


 FULL LOCAL GRADIENT

              1          2          3          4          5          6
          -0.019253   0.000818  -0.001025   0.002197   0.003265   0.002610

              7          8          9         10         11         12
           0.004361   0.002788   0.003816   0.001279  -0.000799   0.000663

             13         14         15         16         17         18
           0.002022   0.001553  -0.000388   0.000864   0.003246  -0.000939


 TANGENTIAL LOCAL GRADIENTS IN A.U.

              1          2          3          4          5          6
           0.000818  -0.001025   0.002197   0.003265   0.002610   0.004361

              7          8          9         10         11         12
           0.002788   0.003816   0.001279  -0.000799   0.000663   0.002022

             13         14         15         16         17
           0.001553  -0.000388   0.000864   0.003246  -0.000939

 COSANG =         0.932188850
 
 RMSQ FORCE :   0.0022609  MAXIMUM :   0.0003000  CONVERGED : NO
 MAX FORCE  :   0.0043607  MAXIMUM :   0.0004500  CONVERGED : NO
 RMSQ FORCE6:   3.1608516  MAXIMUM6:   0.0003000  CONVERGED : NO
 MAX FORCE6 :   3.1595442  MAXIMUM6:   0.0004500  CONVERGED : NO
 RMSQ DR    :   0.0036157  MAXIMUM :   0.0012000  CONVERGED : NO
 MAX DR     :   0.0072838  MAXIMUM :   0.0018000  CONVERGED : NO
 


 HESSIAN EIGENVALUES


                1           2           3           4           5           6
             0.20385     0.55241     0.99999     1.00000     1.00000     1.00000
 


                7           8           9          10          11          12
             1.00000     1.00000     1.00000     1.00000     1.00000     1.00000
 


               13          14          15          16          17
             1.00000     1.00000     1.00014     1.01485     1.24572
 


 LAMBDA FOR LMQA STEP: 0.00

  |TANGENTIAL STEP| =   0.034225  |PARALLEL STEP| =   0.000115


 STEP IN NORMAL COORDINATES

              1          2          3          4          5          6
           0.005062  -0.003264   0.006329  -0.013786  -0.011076  -0.008997

              7          8          9         10         11         12
          -0.012652  -0.010664  -0.010447   0.000683   0.004009  -0.002854

             13         14         15         16         17         18
          -0.004994  -0.004139   0.003663  -0.005609  -0.013889   0.003729

 DISPLACEMENT STEP IN ANGSTROM

  NO.  ATOM        X             Y             Z

    1  C        0.002202     -0.001477      0.002269
    2  F       -0.005881     -0.001823     -0.001511
    3  C       -0.000567     -0.000655     -0.003033
    4  H        0.004768      0.006272      0.002766
    5  H        0.000149     -0.000699      0.003986
    6  H        0.003560      0.005182     -0.003522
    7  H        0.002536      0.004558      0.004373
    8  H        0.008875     -0.000039      0.001597


 ACTIVE CARTESIAN DISPLACEMENT STEP

              1          2          3          4          5          6
           0.005062  -0.003264   0.006329  -0.013786  -0.011076  -0.008997

              7          8          9         10         11         12
          -0.012652  -0.010664  -0.010447   0.000683   0.004009  -0.002854

             13         14         15         16         17         18
          -0.004994  -0.004139   0.003663  -0.005609  -0.013889   0.003729
 
 PREDICTED ENERGY CHANGE: -0.000142282
 
 INTERPOLATION DISTANCE: 5.0879233114
 
 *** SCFTOL TIGHTEN TO 0.250E-07 ***
 
 *** CDFTOL TIGHTEN TO 0.100E-04 ***


 COORDINATES OF OPTIMIZATION STEP 4 IN ANGSTROM

  NO.  ATOM        X              Y              Z        Z-ATOM   MASS   TYPE

    1  C        -0.051569      -0.623680       0.056020       6    12.011  QM
    2  F         1.066202       0.258554      -0.081507       9    18.998  QM
    3  C        -1.280914       0.256078       0.020946       6    12.011  QM
    4  H        -0.964036       1.025073      -0.698066       1     1.008  QM
    5  H        -1.510652       0.735299       0.990210       1     1.008  QM
    6  H        -2.170073      -0.254484      -0.364457       1     1.008  QM
    7  H        -0.057676      -1.327422      -0.798233       1     1.008  QM
    8  H         0.036072      -1.201475       0.992933       1     1.008  QM


 
 NEW SCF-ENERGY CALCULATED IN 11 CYCLES
 

 TOTAL ENERGY    =       -178.868605369

 ENERGY CHANGE =         -0.000178891
 ENERGY RATIO  =          1.257296858
 TRUST RADIUS  =          0.200000000
 
 BFGS DELTA*GAMMA: 0.216E-03
 
 BFGS DELTA*DE2*DELTA: 0.289E-03
 
 *** ENTERING OPTIMIZATION CYCLE: 5 ***
 

 PROJECTED CARTESIAN GRADIENTS IN A.U.

  NO.  ATOM        X             Y             Z

    1  C       -0.001052     -0.002413      0.000403
    2  F        0.002372      0.005117     -0.001546
    3  C       -0.002242     -0.003211      0.000360
    4  H        0.011504     -0.006417      0.002474
    5  H       -0.000656      0.002194      0.002040
    6  H        0.003552      0.005126     -0.000216
    7  H       -0.005893     -0.001913      0.000366
    8  H       -0.007434     -0.001790     -0.000585


 ACTIVE CARTESIAN GRADIENTS

              1          2          3          4          5          6
          -0.001281  -0.002786   0.000425   0.002835   0.013284  -0.005139

              7          8          9         10         11         12
          -0.005179  -0.003629  -0.000559   0.005800  -0.007259   0.000311

             13         14         15         16         17         18
          -0.002181  -0.000557   0.001865   0.004959   0.001093   0.000721


 FULL LOCAL GRADIENT

              1          2          3          4          5          6
          -0.017910  -0.001744  -0.000177   0.002037   0.004452   0.001215

              7          8          9         10         11         12
           0.000495  -0.002094  -0.000941   0.001221  -0.001470  -0.002270

             13         14         15         16         17         18
           0.000263   0.002005   0.000230   0.002839   0.002272   0.001047


 TANGENTIAL LOCAL GRADIENTS IN A.U.

              1          2          3          4          5          6
          -0.001744  -0.000177   0.002037   0.004452   0.001215   0.000495

              7          8          9         10         11         12
          -0.002094  -0.000941   0.001221  -0.001470  -0.002270   0.000263

             13         14         15         16         17
           0.002005   0.000230   0.002839   0.002272   0.001047

 COSANG =         0.374041799
 
 RMSQ FORCE :   0.0018989  MAXIMUM :   0.0003000  CONVERGED : NO
 MAX FORCE  :   0.0044521  MAXIMUM :   0.0004500  CONVERGED : NO
 RMSQ FORCE6:   2.2352248  MAXIMUM6:   0.0003000  CONVERGED : NO
 MAX FORCE6 :   2.2341113  MAXIMUM6:   0.0004500  CONVERGED : NO
 RMSQ DR    :   0.0080671  MAXIMUM :   0.0012000  CONVERGED : NO
 MAX DR     :   0.0138891  MAXIMUM :   0.0018000  CONVERGED : NO
 


 HESSIAN EIGENVALUES


                1           2           3           4           5           6
             0.14344     0.48310     0.99999     1.00000     1.00000     1.00000
 


                7           8           9          10          11          12
             1.00000     1.00000     1.00000     1.00000     1.00000     1.00000
 


               13          14          15          16          17
             1.00000     1.00013     1.00180     1.02101     1.49219
 


 LAMBDA FOR LMQA STEP: 0.00

  |TANGENTIAL STEP| =   0.020420  |PARALLEL STEP| =   0.000041


 STEP IN NORMAL COORDINATES

              1          2          3          4          5          6
          -0.002045  -0.001903   0.004315  -0.007520  -0.008118  -0.005673

              7          8          9         10         11         12
          -0.007090  -0.003038  -0.004101  -0.001029   0.003576   0.001049

             13         14         15         16         17         18
          -0.002859  -0.004243   0.001626  -0.005719  -0.009101   0.000541

 DISPLACEMENT STEP IN ANGSTROM

  NO.  ATOM        X             Y             Z

    1  C       -0.000889     -0.000875      0.001578
    2  F       -0.002364     -0.000777     -0.001079
    3  C        0.000167      0.000131     -0.001214
    4  H        0.001920      0.003652      0.002269
    5  H        0.000058     -0.001759      0.000702
    6  H        0.001661      0.002433     -0.003080
    7  H        0.002443      0.001732      0.002017
    8  H        0.006675     -0.000113      0.001519


 ACTIVE CARTESIAN DISPLACEMENT STEP

              1          2          3          4          5          6
          -0.002045  -0.001903   0.004315  -0.007520  -0.008118  -0.005673

              7          8          9         10         11         12
          -0.007090  -0.003038  -0.004101  -0.001029   0.003576   0.001049

             13         14         15         16         17         18
          -0.002859  -0.004243   0.001626  -0.005719  -0.009101   0.000541
 
 PREDICTED ENERGY CHANGE: -0.000048670
 
 INTERPOLATION DISTANCE: 5.0879233114


 COORDINATES OF OPTIMIZATION STEP 5 IN ANGSTROM

  NO.  ATOM        X              Y              Z        Z-ATOM   MASS   TYPE

    1  C        -0.052458      -0.624555       0.057598       6    12.011  QM
    2  F         1.063837       0.257777      -0.082586       9    18.998  QM
    3  C        -1.280746       0.256208       0.019733       6    12.011  QM
    4  H        -0.962116       1.028725      -0.695797       1     1.008  QM
    5  H        -1.510594       0.733539       0.990912       1     1.008  QM
    6  H        -2.168412      -0.252051      -0.367537       1     1.008  QM
    7  H        -0.055233      -1.325690      -0.796215       1     1.008  QM
    8  H         0.042748      -1.201588       0.994452       1     1.008  QM


 
 NEW SCF-ENERGY CALCULATED IN 11 CYCLES
 

 TOTAL ENERGY    =       -178.868685844

 ENERGY CHANGE =         -0.000080475
 ENERGY RATIO  =          1.653468110
 TRUST RADIUS  =          0.200000000
 
 BFGS DELTA*GAMMA: 0.352E-04
 
 BFGS DELTA*DE2*DELTA: 0.989E-04
 
 *** ENTERING OPTIMIZATION CYCLE: 6 ***
 

 PROJECTED CARTESIAN GRADIENTS IN A.U.

  NO.  ATOM        X             Y             Z

    1  C       -0.001326     -0.002673      0.000491
    2  F        0.001972      0.004944     -0.001553
    3  C       -0.002291     -0.003541     -0.000352
    4  H        0.011497     -0.005645      0.002464
    5  H       -0.000317      0.002444      0.002766
    6  H        0.004548      0.005685      0.000372
    7  H       -0.005419     -0.000667      0.001124
    8  H       -0.006384     -0.001828     -0.000463


 ACTIVE CARTESIAN GRADIENTS

              1          2          3          4          5          6
          -0.001615  -0.003085   0.000529   0.002090   0.012148  -0.005088

              7          8          9         10         11         12
          -0.006004  -0.004725  -0.001860   0.005410  -0.007136  -0.000516

             13         14         15         16         17         18
          -0.002485  -0.000552   0.001497   0.005213   0.000505   0.001212


 FULL LOCAL GRADIENT

              1          2          3          4          5          6
          -0.017463  -0.001832  -0.000172   0.001183   0.003620   0.000866

              7          8          9         10         11         12
          -0.000581  -0.003233  -0.002248   0.000933  -0.001478  -0.003022

             13         14         15         16         17         18
          -0.000122   0.001924  -0.000085   0.003133   0.001623   0.001532


 TANGENTIAL LOCAL GRADIENTS IN A.U.

              1          2          3          4          5          6
          -0.001832  -0.000172   0.001183   0.003620   0.000866  -0.000581

              7          8          9         10         11         12
          -0.003233  -0.002248   0.000933  -0.001478  -0.003022  -0.000122

             13         14         15         16         17
           0.001924  -0.000085   0.003133   0.001623   0.001532

 COSANG =         0.942236982
 
 RMSQ FORCE :   0.0019583  MAXIMUM :   0.0003000  CONVERGED : NO
 MAX FORCE  :   0.0036199  MAXIMUM :   0.0004500  CONVERGED : NO
 RMSQ FORCE6:   0.0051624  MAXIMUM6:   0.0003000  CONVERGED : NO
 MAX FORCE6 :   0.0129338  MAXIMUM6:   0.0004500  CONVERGED : NO
 RMSQ DR    :   0.0048131  MAXIMUM :   0.0012000  CONVERGED : NO
 MAX DR     :   0.0091011  MAXIMUM :   0.0018000  CONVERGED : NO
 


 HESSIAN EIGENVALUES


                1           2           3           4           5           6
             0.07303     0.41179     0.99580     0.99999     1.00000     1.00000
 


                7           8           9          10          11          12
             1.00000     1.00000     1.00000     1.00000     1.00000     1.00000
 


               13          14          15          16          17
             1.00010     1.00022     1.00252     1.04616     1.19438
 


 LAMBDA FOR LMQA STEP: 0.00

  |TANGENTIAL STEP| =   0.046937  |PARALLEL STEP| =   0.000217


 STEP IN NORMAL COORDINATES

              1          2          3          4          5          6
          -0.008028  -0.003711   0.010374  -0.015015  -0.018600  -0.013409

              7          8          9         10         11         12
          -0.014540  -0.001861  -0.005208  -0.003269   0.009459   0.006621

             13         14         15         16         17         18
          -0.006120  -0.011593   0.004240  -0.016108  -0.020716  -0.001282

 DISPLACEMENT STEP IN ANGSTROM

  NO.  ATOM        X             Y             Z

    1  C       -0.003490     -0.001717      0.003797
    2  F       -0.004027     -0.001507     -0.002651
    3  C        0.000613      0.001222     -0.001603
    4  H        0.003353      0.007796      0.005889
    5  H       -0.000313     -0.005587     -0.000580
    6  H        0.002426      0.004495     -0.008664
    7  H        0.006115      0.001753      0.003360
    8  H        0.015835     -0.000202      0.003927


 ACTIVE CARTESIAN DISPLACEMENT STEP

              1          2          3          4          5          6
          -0.008028  -0.003711   0.010374  -0.015015  -0.018600  -0.013409

              7          8          9         10         11         12
          -0.014540  -0.001861  -0.005208  -0.003269   0.009459   0.006621

             13         14         15         16         17         18
          -0.006120  -0.011593   0.004240  -0.016108  -0.020716  -0.001282
 
 PREDICTED ENERGY CHANGE: -0.000103174
 
 INTERPOLATION DISTANCE: 5.0879233114


 COORDINATES OF OPTIMIZATION STEP 6 IN ANGSTROM

  NO.  ATOM        X              Y              Z        Z-ATOM   MASS   TYPE

    1  C        -0.055947      -0.626273       0.061395       6    12.011  QM
    2  F         1.059810       0.256270      -0.085236       9    18.998  QM
    3  C        -1.280134       0.257430       0.018130       6    12.011  QM
    4  H        -0.958763       1.036521      -0.689909       1     1.008  QM
    5  H        -1.510906       0.727953       0.990332       1     1.008  QM
    6  H        -2.165987      -0.247556      -0.376201       1     1.008  QM
    7  H        -0.049119      -1.323937      -0.792855       1     1.008  QM
    8  H         0.058582      -1.201790       0.998378       1     1.008  QM


 
 NEW SCF-ENERGY CALCULATED IN 11 CYCLES
 

 TOTAL ENERGY    =       -178.868822013

 ENERGY CHANGE =         -0.000136169
 ENERGY RATIO  =          1.319797405
 TRUST RADIUS  =          0.200000000
 
 BFGS DELTA*GAMMA: 0.148E-03
 
 BFGS DELTA*DE2*DELTA: 0.214E-03
 
 *** ENTERING OPTIMIZATION CYCLE: 7 ***
 

 PROJECTED CARTESIAN GRADIENTS IN A.U.

  NO.  ATOM        X             Y             Z

    1  C       -0.003420     -0.002947      0.000929
    2  F        0.001518      0.004892     -0.001677
    3  C       -0.001133     -0.003391     -0.000652
    4  H        0.011092     -0.004810      0.002424
    5  H        0.000528      0.001599      0.001949
    6  H        0.005226      0.005388      0.000408
    7  H       -0.003863      0.000758      0.001500
    8  H       -0.003856     -0.002294      0.000045


 ACTIVE CARTESIAN GRADIENTS

              1          2          3          4          5          6
          -0.004166  -0.003389   0.001107   0.000195   0.010000  -0.004963

              7          8          9         10         11         12
          -0.006719  -0.004474  -0.002184   0.004651  -0.006443  -0.000750

             13         14         15         16         17         18
          -0.002211  -0.000998   0.000098   0.004519  -0.000720   0.001171


 FULL LOCAL GRADIENT

              1          2          3          4          5          6
          -0.016481  -0.000790  -0.000132  -0.001352   0.000904   0.000548

              7          8          9         10         11         12
          -0.001598  -0.003039  -0.002576   0.000343  -0.001034  -0.003098

             13         14         15         16         17         18
           0.000001   0.001308  -0.001384   0.002511   0.000265   0.001468


 TANGENTIAL LOCAL GRADIENTS IN A.U.

              1          2          3          4          5          6
          -0.000790  -0.000132  -0.001352   0.000904   0.000548  -0.001598

              7          8          9         10         11         12
          -0.003039  -0.002576   0.000343  -0.001034  -0.003098   0.000001

             13         14         15         16         17
           0.001308  -0.001384   0.002511   0.000265   0.001468

 COSANG =         0.823032005
 
 RMSQ FORCE :   0.0016262  MAXIMUM :   0.0003000  CONVERGED : NO
 MAX FORCE  :   0.0030982  MAXIMUM :   0.0004500  CONVERGED : NO
 RMSQ FORCE6:   0.0026402  MAXIMUM6:   0.0003000  CONVERGED : NO
 MAX FORCE6 :   0.0074131  MAXIMUM6:   0.0004500  CONVERGED : NO
 RMSQ DR    :   0.0110634  MAXIMUM :   0.0012000  CONVERGED : NO
 MAX DR     :   0.0207162  MAXIMUM :   0.0018000  CONVERGED : NO
 


 HESSIAN EIGENVALUES


                1           2           3           4           5           6
             0.06015     0.38694     0.94989     0.99999     1.00000     1.00000
 


                7           8           9          10          11          12
             1.00000     1.00000     1.00000     1.00000     1.00000     1.00010
 


               13          14          15          16          17
             1.00015     1.00064     1.00223     1.05151     1.10206
 


 LAMBDA FOR LMQA STEP: 0.00

  |TANGENTIAL STEP| =   0.021902  |PARALLEL STEP| =   0.000047


 STEP IN NORMAL COORDINATES

              1          2          3          4          5          6
          -0.004268  -0.001069   0.004495  -0.003693  -0.007859  -0.006422

              7          8          9         10         11         12
          -0.004763   0.002403   0.000330  -0.002067   0.005123   0.006143

             13         14         15         16         17         18
          -0.002914  -0.006389   0.003501  -0.009235  -0.008656  -0.002214

 DISPLACEMENT STEP IN ANGSTROM

  NO.  ATOM        X             Y             Z

    1  C       -0.001855     -0.000500      0.001640
    2  F       -0.000586     -0.000589     -0.001273
    3  C       -0.000092      0.001170      0.000102
    4  H        0.000545      0.003129      0.003265
    5  H       -0.000887     -0.003321     -0.001356
    6  H       -0.000087      0.001421     -0.005081
    7  H        0.002730     -0.001260      0.000689
    8  H        0.006961      0.000275      0.001993


 ACTIVE CARTESIAN DISPLACEMENT STEP

              1          2          3          4          5          6
          -0.004268  -0.001069   0.004495  -0.003693  -0.007859  -0.006422

              7          8          9         10         11         12
          -0.004763   0.002403   0.000330  -0.002067   0.005123   0.006143

             13         14         15         16         17         18
          -0.002914  -0.006389   0.003501  -0.009235  -0.008656  -0.002214
 
 PREDICTED ENERGY CHANGE: -0.000035941
 
 INTERPOLATION DISTANCE: 5.0879233114


 COORDINATES OF OPTIMIZATION STEP 7 IN ANGSTROM

  NO.  ATOM        X              Y              Z        Z-ATOM   MASS   TYPE

    1  C        -0.057802      -0.626772       0.063035       6    12.011  QM
    2  F         1.059225       0.255681      -0.086509       9    18.998  QM
    3  C        -1.280226       0.258600       0.018232       6    12.011  QM
    4  H        -0.958219       1.039650      -0.686643       1     1.008  QM
    5  H        -1.511793       0.724632       0.988976       1     1.008  QM
    6  H        -2.166073      -0.246135      -0.381282       1     1.008  QM
    7  H        -0.046388      -1.325197      -0.792167       1     1.008  QM
    8  H         0.065543      -1.201515       1.000372       1     1.008  QM


 
 NEW SCF-ENERGY CALCULATED IN 9 CYCLES
 

 TOTAL ENERGY    =       -178.868873692

 ENERGY CHANGE =         -0.000051679
 ENERGY RATIO  =          1.437883735
 TRUST RADIUS  =          0.200000000
 
 BFGS DELTA*GAMMA: 0.422E-04
 
 BFGS DELTA*DE2*DELTA: 0.735E-04
 
 *** ENTERING OPTIMIZATION CYCLE: 8 ***
 

 PROJECTED CARTESIAN GRADIENTS IN A.U.

  NO.  ATOM        X             Y             Z

    1  C       -0.004784     -0.002899      0.001329
    2  F        0.001606      0.005009     -0.001789
    3  C       -0.000259     -0.002625      0.000029
    4  H        0.010683     -0.005050      0.002405
    5  H        0.000944      0.000424      0.000117
    6  H        0.004526      0.004342     -0.000417
    7  H       -0.002957      0.000310      0.000648
    8  H       -0.002761     -0.002703      0.000323


 ACTIVE CARTESIAN GRADIENTS

              1          2          3          4          5          6
          -0.005827  -0.003322   0.001674  -0.000482   0.009382  -0.004809

              7          8          9         10         11         12
          -0.006515  -0.002596  -0.000631   0.004396  -0.005914   0.000238

             13         14         15         16         17         18
          -0.001571  -0.001443  -0.000704   0.003432  -0.001055   0.000366


 FULL LOCAL GRADIENT

              1          2          3          4          5          6
          -0.016044   0.000119   0.000115  -0.002439  -0.000487   0.000722

              7          8          9         10         11         12
          -0.001404  -0.001166  -0.001017   0.000143  -0.000603  -0.002042

             13         14         15         16         17         18
           0.000590   0.000799  -0.002147   0.001446  -0.000125   0.000649


 TANGENTIAL LOCAL GRADIENTS IN A.U.

              1          2          3          4          5          6
           0.000119   0.000115  -0.002439  -0.000487   0.000722  -0.001404

              7          8          9         10         11         12
          -0.001166  -0.001017   0.000143  -0.000603  -0.002042   0.000590

             13         14         15         16         17
           0.000799  -0.002147   0.001446  -0.000125   0.000649

 COSANG =         0.829335818
 
 RMSQ FORCE :   0.0011825  MAXIMUM :   0.0003000  CONVERGED : NO
 MAX FORCE  :   0.0024392  MAXIMUM :   0.0004500  CONVERGED : NO
 RMSQ FORCE6:   0.0010624  MAXIMUM6:   0.0003000  CONVERGED : NO
 MAX FORCE6 :   0.0020853  MAXIMUM6:   0.0004500  CONVERGED : NO
 RMSQ DR    :   0.0051625  MAXIMUM :   0.0012000  CONVERGED : NO
 MAX DR     :   0.0092352  MAXIMUM :   0.0018000  CONVERGED : NO
 


 HESSIAN EIGENVALUES


                1           2           3           4           5           6
             0.05613     0.33620     0.60185     0.99998     0.99999     1.00000
 


                7           8           9          10          11          12
             1.00000     1.00000     1.00000     1.00000     1.00000     1.00009
 


               13          14          15          16          17
             1.00013     1.00105     1.00162     1.03155     1.24991
 


 LAMBDA FOR LMQA STEP: 0.00

  |TANGENTIAL STEP| =   0.016541  |PARALLEL STEP| =   0.000027


 STEP IN NORMAL COORDINATES

              1          2          3          4          5          6
          -0.001670  -0.000063   0.002026   0.001468  -0.004403  -0.004959

              7          8          9         10         11         12
          -0.000916   0.003095   0.001410  -0.001830   0.004112   0.006565

             13         14         15         16         17         18
          -0.002755  -0.005061   0.005179  -0.007477  -0.004874  -0.002267

 DISPLACEMENT STEP IN ANGSTROM

  NO.  ATOM        X             Y             Z

    1  C       -0.000726     -0.000033      0.000729
    2  F        0.000829     -0.000444     -0.000866
    3  C       -0.000814      0.001038      0.000593
    4  H       -0.000643      0.001988      0.002875
    5  H       -0.001782     -0.002438     -0.000999
    6  H       -0.001128      0.000813     -0.004332
    7  H        0.001327     -0.002833      0.000186
    8  H        0.003942      0.000930      0.001467


 ACTIVE CARTESIAN DISPLACEMENT STEP

              1          2          3          4          5          6
          -0.001670  -0.000063   0.002026   0.001468  -0.004403  -0.004959

              7          8          9         10         11         12
          -0.000916   0.003095   0.001410  -0.001830   0.004112   0.006565

             13         14         15         16         17         18
          -0.002755  -0.005061   0.005179  -0.007477  -0.004874  -0.002267
 
 PREDICTED ENERGY CHANGE: -0.000025762
 
 INTERPOLATION DISTANCE: 5.0879233114


 COORDINATES OF OPTIMIZATION STEP 8 IN ANGSTROM

  NO.  ATOM        X              Y              Z        Z-ATOM   MASS   TYPE

    1  C        -0.058528      -0.626806       0.063764       6    12.011  QM
    2  F         1.060053       0.255237      -0.087375       9    18.998  QM
    3  C        -1.281040       0.259638       0.018825       6    12.011  QM
    4  H        -0.958861       1.041638      -0.683768       1     1.008  QM
    5  H        -1.513575       0.722194       0.987977       1     1.008  QM
    6  H        -2.167201      -0.245322      -0.385614       1     1.008  QM
    7  H        -0.045062      -1.328030      -0.791981       1     1.008  QM
    8  H         0.069485      -1.200585       1.001839       1     1.008  QM


 
 NEW SCF-ENERGY CALCULATED IN 9 CYCLES
 

 TOTAL ENERGY    =       -178.868911226

 ENERGY CHANGE =         -0.000037534
 ENERGY RATIO  =          1.456951385
 TRUST RADIUS  =          0.200000000
 
 BFGS DELTA*GAMMA: 0.288E-04
 
 BFGS DELTA*DE2*DELTA: 0.524E-04
 
 *** ENTERING OPTIMIZATION CYCLE: 9 ***
 

 PROJECTED CARTESIAN GRADIENTS IN A.U.

  NO.  ATOM        X             Y             Z

    1  C       -0.005378     -0.002779      0.001646
    2  F        0.001870      0.005084     -0.001853
    3  C        0.000045     -0.001673      0.000836
    4  H        0.010272     -0.005598      0.002449
    5  H        0.001168     -0.000571     -0.001611
    6  H        0.003500      0.003271     -0.001379
    7  H       -0.002424     -0.000762     -0.000510
    8  H       -0.002225     -0.003045      0.000526


 ACTIVE CARTESIAN GRADIENTS

              1          2          3          4          5          6
          -0.006551  -0.003178   0.002140  -0.000450   0.009292  -0.004586

              7          8          9         10         11         12
          -0.006237  -0.000461   0.001147   0.004269  -0.005535   0.001474

             13         14         15         16         17         18
          -0.001003  -0.001748  -0.001072   0.002340  -0.001068  -0.000624


 FULL LOCAL GRADIENT

              1          2          3          4          5          6
          -0.015749   0.000616   0.000451  -0.002588  -0.001076   0.001016

              7          8          9         10         11         12
          -0.001100   0.000970   0.000770   0.000060  -0.000295  -0.000753

             13         14         15         16         17         18
           0.001128   0.000454  -0.002485   0.000362  -0.000171  -0.000354


 TANGENTIAL LOCAL GRADIENTS IN A.U.

              1          2          3          4          5          6
           0.000616   0.000451  -0.002588  -0.001076   0.001016  -0.001100

              7          8          9         10         11         12
           0.000970   0.000770   0.000060  -0.000295  -0.000753   0.001128

             13         14         15         16         17
           0.000454  -0.002485   0.000362  -0.000171  -0.000354

 COSANG =         0.707118625
 
 RMSQ FORCE :   0.0011065  MAXIMUM :   0.0003000  CONVERGED : NO
 MAX FORCE  :   0.0025882  MAXIMUM :   0.0004500  CONVERGED : NO
 RMSQ FORCE6:   0.0007697  MAXIMUM6:   0.0003000  CONVERGED : NO
 MAX FORCE6 :   0.0012620  MAXIMUM6:   0.0004500  CONVERGED : NO
 RMSQ DR    :   0.0038987  MAXIMUM :   0.0012000  CONVERGED : NO
 MAX DR     :   0.0074766  MAXIMUM :   0.0018000  CONVERGED : NO
 


 HESSIAN EIGENVALUES


                1           2           3           4           5           6
             0.04833     0.23105     0.46214     0.99968     0.99999     1.00000
 


                7           8           9          10          11          12
             1.00000     1.00000     1.00000     1.00000     1.00004     1.00008
 


               13          14          15          16          17
             1.00023     1.00037     1.00204     1.05424     1.47541
 


 LAMBDA FOR LMQA STEP: 0.00

  |TANGENTIAL STEP| =   0.019319  |PARALLEL STEP| =   0.000037


 STEP IN NORMAL COORDINATES

              1          2          3          4          5          6
           0.000406   0.000410   0.000701   0.004477  -0.003909  -0.006263

              7          8          9         10         11         12
           0.001125   0.001929   0.000535  -0.001964   0.004713   0.007585

             13         14         15         16         17         18
          -0.004129  -0.005635   0.008556  -0.007971  -0.004507  -0.001764

 DISPLACEMENT STEP IN ANGSTROM

  NO.  ATOM        X             Y             Z

    1  C        0.000176      0.000188      0.000236
    2  F        0.001555     -0.000630     -0.000897
    3  C       -0.001480      0.000719      0.000618
    4  H       -0.001275      0.002489      0.003574
    5  H       -0.003156     -0.002150     -0.000017
    6  H       -0.001659      0.001358     -0.004942
    7  H        0.000625     -0.004012      0.000795
    8  H        0.003215      0.001918      0.001534


 ACTIVE CARTESIAN DISPLACEMENT STEP

              1          2          3          4          5          6
           0.000406   0.000410   0.000701   0.004477  -0.003909  -0.006263

              7          8          9         10         11         12
           0.001125   0.001929   0.000535  -0.001964   0.004713   0.007585

             13         14         15         16         17         18
          -0.004129  -0.005635   0.008556  -0.007971  -0.004507  -0.001764
 
 PREDICTED ENERGY CHANGE: -0.000025000
 
 INTERPOLATION DISTANCE: 5.0879233114


 COORDINATES OF OPTIMIZATION STEP 9 IN ANGSTROM

  NO.  ATOM        X              Y              Z        Z-ATOM   MASS   TYPE

    1  C        -0.058351      -0.626617       0.064000       6    12.011  QM
    2  F         1.061609       0.254607      -0.088271       9    18.998  QM
    3  C        -1.282520       0.260357       0.019444       6    12.011  QM
    4  H        -0.960136       1.044126      -0.680194       1     1.008  QM
    5  H        -1.516732       0.720043       0.987959       1     1.008  QM
    6  H        -2.168861      -0.243964      -0.390556       1     1.008  QM
    7  H        -0.044437      -1.332042      -0.791186       1     1.008  QM
    8  H         0.072699      -1.198667       1.003373       1     1.008  QM


 
 NEW SCF-ENERGY CALCULATED IN 11 CYCLES
 

 TOTAL ENERGY    =       -178.868950627

 ENERGY CHANGE =         -0.000039400
 ENERGY RATIO  =          1.576032679
 TRUST RADIUS  =          0.200000000
 
 BFGS DELTA*GAMMA: 0.223E-04
 
 BFGS DELTA*DE2*DELTA: 0.512E-04
 
 *** ENTERING OPTIMIZATION CYCLE: 10 ***
 

 PROJECTED CARTESIAN GRADIENTS IN A.U.

  NO.  ATOM        X             Y             Z

    1  C       -0.005386     -0.002590      0.001785
    2  F        0.002198      0.005052     -0.001841
    3  C       -0.000157     -0.000932      0.001406
    4  H        0.009898     -0.006020      0.002512
    5  H        0.001244     -0.001033     -0.002600
    6  H        0.002503      0.002501     -0.002174
    7  H       -0.002167     -0.001938     -0.001521
    8  H       -0.001885     -0.003282      0.000757


 ACTIVE CARTESIAN GRADIENTS

              1          2          3          4          5          6
          -0.006560  -0.002960   0.002359   0.000022   0.009375  -0.004300

              7          8          9         10         11         12
          -0.006099   0.001125   0.002391   0.004173  -0.005223   0.002458

             13         14         15         16         17         18
          -0.000713  -0.001735  -0.000968   0.001344  -0.001017  -0.001546


 FULL LOCAL GRADIENT

              1          2          3          4          5          6
          -0.015447   0.000808   0.000691  -0.002105  -0.001117   0.001304

              7          8          9         10         11         12
          -0.000975   0.002546   0.002022   0.000020  -0.000062   0.000289

             13         14         15         16         17         18
           0.001378   0.000420  -0.002336  -0.000626  -0.000152  -0.001287


 TANGENTIAL LOCAL GRADIENTS IN A.U.

              1          2          3          4          5          6
           0.000808   0.000691  -0.002105  -0.001117   0.001304  -0.000975

              7          8          9         10         11         12
           0.002546   0.002022   0.000020  -0.000062   0.000289   0.001378

             13         14         15         16         17
           0.000420  -0.002336  -0.000626  -0.000152  -0.001287

 COSANG =         0.864043765
 
 RMSQ FORCE :   0.0013223  MAXIMUM :   0.0003000  CONVERGED : NO
 MAX FORCE  :   0.0025461  MAXIMUM :   0.0004500  CONVERGED : NO
 RMSQ FORCE6:   0.0004232  MAXIMUM6:   0.0003000  CONVERGED : NO
 MAX FORCE6 :   0.0010103  MAXIMUM6:   0.0004500  CONVERGED : NO
 RMSQ DR    :   0.0045535  MAXIMUM :   0.0012000  CONVERGED : NO
 MAX DR     :   0.0085562  MAXIMUM :   0.0018000  CONVERGED : NO
 


 HESSIAN EIGENVALUES


                1           2           3           4           5           6
             0.03423     0.14641     0.42582     0.99826     0.99999     1.00000
 


                7           8           9          10          11          12
             1.00000     1.00000     1.00000     1.00002     1.00003     1.00017
 


               13          14          15          16          17
             1.00022     1.00078     1.00500     1.07761     1.51056
 


 LAMBDA FOR LMQA STEP: 0.00

  |TANGENTIAL STEP| =   0.036062  |PARALLEL STEP| =   0.000128


 STEP IN NORMAL COORDINATES

              1          2          3          4          5          6
           0.002835   0.000807  -0.000071   0.009128  -0.006760  -0.012756

              7          8          9         10         11         12
           0.003783   0.000085  -0.001429  -0.003224   0.008521   0.012766

             13         14         15         16         17         18
          -0.008668  -0.010539   0.017764  -0.013149  -0.007852  -0.001191

 DISPLACEMENT STEP IN ANGSTROM

  NO.  ATOM        X             Y             Z

    1  C        0.001232      0.000377     -0.000063
    2  F        0.002816     -0.001316     -0.001640
    3  C       -0.002801      0.000475      0.000710
    4  H       -0.002426      0.005246      0.006802
    5  H       -0.006831     -0.003274      0.001504
    6  H       -0.002691      0.003404     -0.008748
    7  H        0.000323     -0.007046      0.002790
    8  H        0.004814      0.004443      0.002539


 ACTIVE CARTESIAN DISPLACEMENT STEP

              1          2          3          4          5          6
           0.002835   0.000807  -0.000071   0.009128  -0.006760  -0.012756

              7          8          9         10         11         12
           0.003783   0.000085  -0.001429  -0.003224   0.008521   0.012766

             13         14         15         16         17         18
          -0.008668  -0.010539   0.017764  -0.013149  -0.007852  -0.001191
 
 PREDICTED ENERGY CHANGE: -0.000040523
 
 INTERPOLATION DISTANCE: 5.0879233114


 COORDINATES OF OPTIMIZATION STEP 10 IN ANGSTROM

  NO.  ATOM        X              Y              Z        Z-ATOM   MASS   TYPE

    1  C        -0.057120      -0.626241       0.063937       6    12.011  QM
    2  F         1.064425       0.253291      -0.089912       9    18.998  QM
    3  C        -1.285320       0.260832       0.020153       6    12.011  QM
    4  H        -0.962562       1.049372      -0.673392       1     1.008  QM
    5  H        -1.523562       0.716769       0.989464       1     1.008  QM
    6  H        -2.171552      -0.240560      -0.399305       1     1.008  QM
    7  H        -0.044114      -1.339088      -0.788396       1     1.008  QM
    8  H         0.077513      -1.194224       1.005912       1     1.008  QM


 
 NEW SCF-ENERGY CALCULATED IN 12 CYCLES
 

 TOTAL ENERGY    =       -178.869012062

 ENERGY CHANGE =         -0.000061435
 ENERGY RATIO  =          1.516054515
 TRUST RADIUS  =          0.200000000
 
 BFGS DELTA*GAMMA: 0.433E-04
 
 BFGS DELTA*DE2*DELTA: 0.850E-04
 
 *** ENTERING OPTIMIZATION CYCLE: 11 ***
 

 PROJECTED CARTESIAN GRADIENTS IN A.U.

  NO.  ATOM        X             Y             Z

    1  C       -0.004778     -0.002395      0.001732
    2  F        0.002643      0.004897     -0.001714
    3  C       -0.000902     -0.000297      0.001763
    4  H        0.009378     -0.006275      0.002568
    5  H        0.001151     -0.000853     -0.002799
    6  H        0.001247      0.001934     -0.002971
    7  H       -0.002137     -0.003389     -0.002445
    8  H       -0.001507     -0.003385      0.001023


 ACTIVE CARTESIAN GRADIENTS

              1          2          3          4          5          6
          -0.005817  -0.002740   0.002303   0.001027   0.009513  -0.003785

              7          8          9         10         11         12
          -0.006001   0.002283   0.003181   0.004061  -0.004877   0.003286

             13         14         15         16         17         18
          -0.000709  -0.001262  -0.000206   0.000122  -0.001006  -0.002469


 FULL LOCAL GRADIENT

              1          2          3          4          5          6
          -0.014911   0.000615   0.000808  -0.000896  -0.000696   0.001676

              7          8          9         10         11         12
          -0.000993   0.003664   0.002820   0.000028   0.000136   0.001224

             13         14         15         16         17         18
           0.001300   0.000800  -0.001484  -0.001828  -0.000195  -0.002222


 TANGENTIAL LOCAL GRADIENTS IN A.U.

              1          2          3          4          5          6
           0.000615   0.000808  -0.000896  -0.000696   0.001676  -0.000993

              7          8          9         10         11         12
           0.003664   0.002820   0.000028   0.000136   0.001224   0.001300

             13         14         15         16         17
           0.000800  -0.001484  -0.001828  -0.000195  -0.002222

 COSANG =         0.903766089
 
 RMSQ FORCE :   0.0015692  MAXIMUM :   0.0003000  CONVERGED : NO
 MAX FORCE  :   0.0036644  MAXIMUM :   0.0004500  CONVERGED : NO
 RMSQ FORCE6:   0.0003404  MAXIMUM6:   0.0003000  CONVERGED : NO
 MAX FORCE6 :   0.0009200  MAXIMUM6:   0.0004500  CONVERGED : NO
 RMSQ DR    :   0.0084999  MAXIMUM :   0.0012000  CONVERGED : NO
 MAX DR     :   0.0177638  MAXIMUM :   0.0018000  CONVERGED : NO
 


 HESSIAN EIGENVALUES


                1           2           3           4           5           6
             0.02307     0.12243     0.41386     0.99641     0.99999     0.99999
 


                7           8           9          10          11          12
             1.00000     1.00000     1.00001     1.00003     1.00003     1.00018
 


               13          14          15          16          17
             1.00027     1.00098     1.01441     1.10363     1.34731
 


 LAMBDA FOR LMQA STEP: 0.00

  |TANGENTIAL STEP| =   0.043660  |PARALLEL STEP| =   0.000187


 STEP IN NORMAL COORDINATES

              1          2          3          4          5          6
           0.004379   0.000876  -0.000859   0.010138  -0.008378  -0.017017

              7          8          9         10         11         12
           0.005780  -0.003657  -0.004293  -0.003484   0.010021   0.013623

             13         14         15         16         17         18
          -0.011161  -0.013624   0.021943  -0.013501  -0.009198   0.001066

 DISPLACEMENT STEP IN ANGSTROM

  NO.  ATOM        X             Y             Z

    1  C        0.001903      0.000412     -0.000354
    2  F        0.002910     -0.001726     -0.002071
    3  C       -0.002908     -0.000356      0.000339
    4  H       -0.002719      0.007109      0.008347
    5  H       -0.008961     -0.003699      0.002950
    6  H       -0.002209      0.005070     -0.009901
    7  H       -0.000155     -0.007308      0.004939
    8  H        0.004878      0.006131      0.002710


 ACTIVE CARTESIAN DISPLACEMENT STEP

              1          2          3          4          5          6
           0.004379   0.000876  -0.000859   0.010138  -0.008378  -0.017017

              7          8          9         10         11         12
           0.005780  -0.003657  -0.004293  -0.003484   0.010021   0.013623

             13         14         15         16         17         18
          -0.011161  -0.013624   0.021943  -0.013501  -0.009198   0.001066
 
 PREDICTED ENERGY CHANGE: -0.000040619
 
 INTERPOLATION DISTANCE: 5.0879233114


 COORDINATES OF OPTIMIZATION STEP 11 IN ANGSTROM

  NO.  ATOM        X              Y              Z        Z-ATOM   MASS   TYPE

    1  C        -0.055216      -0.625828       0.063583       6    12.011  QM
    2  F         1.067335       0.251565      -0.091983       9    18.998  QM
    3  C        -1.288229       0.260476       0.020492       6    12.011  QM
    4  H        -0.965281       1.056481      -0.665045       1     1.008  QM
    5  H        -1.532523       0.713070       0.992414       1     1.008  QM
    6  H        -2.173760      -0.235491      -0.409206       1     1.008  QM
    7  H        -0.044268      -1.346397      -0.783457       1     1.008  QM
    8  H         0.082391      -1.188093       1.008622       1     1.008  QM


 
 NEW SCF-ENERGY CALCULATED IN 12 CYCLES
 

 TOTAL ENERGY    =       -178.869072403

 ENERGY CHANGE =         -0.000060341
 ENERGY RATIO  =          1.485543337
 TRUST RADIUS  =          0.200000000
 
 BFGS DELTA*GAMMA: 0.474E-04
 
 BFGS DELTA*DE2*DELTA: 0.870E-04
 
 *** ENTERING OPTIMIZATION CYCLE: 12 ***
 

 PROJECTED CARTESIAN GRADIENTS IN A.U.

  NO.  ATOM        X             Y             Z

    1  C       -0.003839     -0.002271      0.001339
    2  F        0.002975      0.004655     -0.001475
    3  C       -0.001815     -0.000458      0.001541
    4  H        0.008940     -0.005924      0.002523
    5  H        0.000826      0.000280     -0.001615
    6  H        0.000473      0.002168     -0.003177
    7  H       -0.002429     -0.004170     -0.002438
    8  H       -0.001210     -0.003143      0.001170


 ACTIVE CARTESIAN GRADIENTS

              1          2          3          4          5          6
          -0.004672  -0.002604   0.001743   0.002066   0.009543  -0.003263

              7          8          9         10         11         12
          -0.005947   0.001709   0.002669   0.003952  -0.004620   0.003237

             13         14         15         16         17         18
          -0.001213  -0.000431   0.001023  -0.000667  -0.001118  -0.002660


 FULL LOCAL GRADIENT

              1          2          3          4          5          6
          -0.014313   0.000143   0.000499   0.000456   0.000005   0.001914

              7          8          9         10         11         12
          -0.001148   0.003024   0.002309   0.000063   0.000226   0.001297

             13         14         15         16         17         18
           0.000689   0.001514  -0.000144  -0.002582  -0.000365  -0.002420


 TANGENTIAL LOCAL GRADIENTS IN A.U.

              1          2          3          4          5          6
           0.000143   0.000499   0.000456   0.000005   0.001914  -0.001148

              7          8          9         10         11         12
           0.003024   0.002309   0.000063   0.000226   0.001297   0.000689

             13         14         15         16         17
           0.001514  -0.000144  -0.002582  -0.000365  -0.002420

 COSANG =         0.916579803
 
 RMSQ FORCE :   0.0014777  MAXIMUM :   0.0003000  CONVERGED : NO
 MAX FORCE  :   0.0030242  MAXIMUM :   0.0004500  CONVERGED : NO
 RMSQ FORCE6:   0.0002364  MAXIMUM6:   0.0003000  CONVERGED :YES
 MAX FORCE6 :   0.0004850  MAXIMUM6:   0.0004500  CONVERGED : NO
 RMSQ DR    :   0.0102909  MAXIMUM :   0.0012000  CONVERGED : NO
 MAX DR     :   0.0219429  MAXIMUM :   0.0018000  CONVERGED : NO
 


 HESSIAN EIGENVALUES


                1           2           3           4           5           6
             0.01805     0.11524     0.40388     0.91439     0.99997     0.99999
 


                7           8           9          10          11          12
             1.00000     1.00001     1.00001     1.00002     1.00004     1.00022
 


               13          14          15          16          17
             1.00035     1.00131     1.00807     1.04968     1.16340
 


 LAMBDA FOR LMQA STEP: 0.00

  |TANGENTIAL STEP| =   0.036163  |PARALLEL STEP| =   0.000129


 STEP IN NORMAL COORDINATES

              1          2          3          4          5          6
           0.003866   0.000680  -0.001032   0.006870  -0.007431  -0.015869

              7          8          9         10         11         12
           0.006272  -0.005879  -0.005555  -0.002642   0.007853   0.009501

             13         14         15         16         17         18
          -0.009290  -0.012942   0.017339  -0.007767  -0.006796   0.003525

 DISPLACEMENT STEP IN ANGSTROM

  NO.  ATOM        X             Y             Z

    1  C        0.001681      0.000321     -0.000408
    2  F        0.001813     -0.001550     -0.001872
    3  C       -0.001566     -0.001023     -0.000121
    4  H       -0.002152      0.006439      0.006986
    5  H       -0.007979     -0.003423      0.002892
    6  H       -0.000391      0.004848     -0.007251
    7  H       -0.000527     -0.004485      0.005561
    8  H        0.002781      0.005775      0.001766


 ACTIVE CARTESIAN DISPLACEMENT STEP

              1          2          3          4          5          6
           0.003866   0.000680  -0.001032   0.006870  -0.007431  -0.015869

              7          8          9         10         11         12
           0.006272  -0.005879  -0.005555  -0.002642   0.007853   0.009501

             13         14         15         16         17         18
          -0.009290  -0.012942   0.017339  -0.007767  -0.006796   0.003525
 
 PREDICTED ENERGY CHANGE: -0.000032408
 
 INTERPOLATION DISTANCE: 5.0879233114


 COORDINATES OF OPTIMIZATION STEP 12 IN ANGSTROM

  NO.  ATOM        X              Y              Z        Z-ATOM   MASS   TYPE

    1  C        -0.053535      -0.625508       0.063175       6    12.011  QM
    2  F         1.069148       0.250015      -0.093855       9    18.998  QM
    3  C        -1.289795       0.259452       0.020372       6    12.011  QM
    4  H        -0.967434       1.062920      -0.658058       1     1.008  QM
    5  H        -1.540503       0.709648       0.995305       1     1.008  QM
    6  H        -2.174151      -0.230643      -0.416457       1     1.008  QM
    7  H        -0.044795      -1.350881      -0.777896       1     1.008  QM
    8  H         0.085172      -1.182318       1.010388       1     1.008  QM


 
 NEW SCF-ENERGY CALCULATED IN 9 CYCLES
 

 TOTAL ENERGY    =       -178.869119879

 ENERGY CHANGE =         -0.000047477
 ENERGY RATIO  =          1.464949646
 TRUST RADIUS  =          0.200000000
 
 BFGS DELTA*GAMMA: 0.385E-04
 
 BFGS DELTA*DE2*DELTA: 0.686E-04
 
 *** ENTERING OPTIMIZATION CYCLE: 13 ***
 

 PROJECTED CARTESIAN GRADIENTS IN A.U.

  NO.  ATOM        X             Y             Z

    1  C       -0.003042     -0.002437      0.000775
    2  F        0.003023      0.004479     -0.001231
    3  C       -0.002384     -0.001254      0.000907
    4  H        0.008684     -0.005174      0.002436
    5  H        0.000393      0.001735      0.000145
    6  H        0.000548      0.003117     -0.002667
    7  H       -0.002876     -0.003830     -0.001357
    8  H       -0.001145     -0.002554      0.000978


 ACTIVE CARTESIAN GRADIENTS

              1          2          3          4          5          6
          -0.003701  -0.002802   0.000906   0.002608   0.009353  -0.002970

              7          8          9         10         11         12
          -0.005844  -0.000279   0.001211   0.003856  -0.004623   0.002457

             13         14         15         16         17         18
          -0.001947   0.000174   0.002012  -0.000631  -0.001263  -0.001812


 FULL LOCAL GRADIENT

              1          2          3          4          5          6
          -0.013899  -0.000527  -0.000152   0.001245   0.000513   0.001896

              7          8          9         10         11         12
          -0.001265   0.000967   0.000847   0.000093   0.000090   0.000609

             13         14         15         16         17         18
          -0.000134   0.002021   0.000930  -0.002513  -0.000551  -0.001570


 TANGENTIAL LOCAL GRADIENTS IN A.U.

              1          2          3          4          5          6
          -0.000527  -0.000152   0.001245   0.000513   0.001896  -0.001265

              7          8          9         10         11         12
           0.000967   0.000847   0.000093   0.000090   0.000609  -0.000134

             13         14         15         16         17
           0.002021   0.000930  -0.002513  -0.000551  -0.001570

 COSANG =         0.832047341
 
 RMSQ FORCE :   0.0011731  MAXIMUM :   0.0003000  CONVERGED : NO
 MAX FORCE  :   0.0025129  MAXIMUM :   0.0004500  CONVERGED : NO
 RMSQ FORCE6:   0.0002351  MAXIMUM6:   0.0003000  CONVERGED :YES
 MAX FORCE6 :   0.0005656  MAXIMUM6:   0.0004500  CONVERGED : NO
 RMSQ DR    :   0.0085237  MAXIMUM :   0.0012000  CONVERGED : NO
 MAX DR     :   0.0173389  MAXIMUM :   0.0018000  CONVERGED : NO
 


 HESSIAN EIGENVALUES


                1           2           3           4           5           6
             0.01611     0.11254     0.37935     0.55068     0.99949     0.99999
 


                7           8           9          10          11          12
             1.00000     1.00001     1.00002     1.00003     1.00007     1.00017
 


               13          14          15          16          17
             1.00052     1.00106     1.00269     1.06640     1.29660
 


 LAMBDA FOR LMQA STEP: 0.00

  |TANGENTIAL STEP| =   0.024903  |PARALLEL STEP| =   0.000061


 STEP IN NORMAL COORDINATES

              1          2          3          4          5          6
           0.002059   0.000850  -0.000247   0.002508  -0.005770  -0.012699

              7          8          9         10         11         12
           0.005762  -0.005186  -0.004820  -0.001739   0.004949   0.004922

             13         14         15         16         17         18
          -0.005575  -0.010991   0.009692  -0.001210  -0.003455   0.004472

 DISPLACEMENT STEP IN ANGSTROM

  NO.  ATOM        X             Y             Z

    1  C        0.000896      0.000393     -0.000121
    2  F        0.000548     -0.001207     -0.001524
    3  C        0.000086     -0.001083     -0.000292
    4  H       -0.001426      0.004656      0.004758
    5  H       -0.005731     -0.003433      0.001625
    6  H        0.001418      0.003413     -0.003909
    7  H       -0.000503     -0.001369      0.004776
    8  H        0.000477      0.004356      0.000795


 ACTIVE CARTESIAN DISPLACEMENT STEP

              1          2          3          4          5          6
           0.002059   0.000850  -0.000247   0.002508  -0.005770  -0.012699

              7          8          9         10         11         12
           0.005762  -0.005186  -0.004820  -0.001739   0.004949   0.004922

             13         14         15         16         17         18
          -0.005575  -0.010991   0.009692  -0.001210  -0.003455   0.004472
 
 PREDICTED ENERGY CHANGE: -0.000024573
 
 INTERPOLATION DISTANCE: 5.0879233114


 COORDINATES OF OPTIMIZATION STEP 13 IN ANGSTROM

  NO.  ATOM        X              Y              Z        Z-ATOM   MASS   TYPE

    1  C        -0.052640      -0.625114       0.063054       6    12.011  QM
    2  F         1.069696       0.248807      -0.095380       9    18.998  QM
    3  C        -1.289709       0.258369       0.020079       6    12.011  QM
    4  H        -0.968860       1.067576      -0.653300       1     1.008  QM
    5  H        -1.546233       0.706214       0.996930       1     1.008  QM
    6  H        -2.172733      -0.227230      -0.420366       1     1.008  QM
    7  H        -0.045298      -1.352251      -0.773120       1     1.008  QM
    8  H         0.085649      -1.177961       1.011183       1     1.008  QM


 
 NEW SCF-ENERGY CALCULATED IN 11 CYCLES
 

 TOTAL ENERGY    =       -178.869156279

 ENERGY CHANGE =         -0.000036400
 ENERGY RATIO  =          1.481279299
 TRUST RADIUS  =          0.200000000
 
 BFGS DELTA*GAMMA: 0.271E-04
 
 BFGS DELTA*DE2*DELTA: 0.509E-04
 
 *** ENTERING OPTIMIZATION CYCLE: 14 ***
 

 PROJECTED CARTESIAN GRADIENTS IN A.U.

  NO.  ATOM        X             Y             Z

    1  C       -0.002682     -0.002722      0.000346
    2  F        0.002774      0.004383     -0.001073
    3  C       -0.002333     -0.002143      0.000342
    4  H        0.008524     -0.004493      0.002343
    5  H        0.000037      0.002714      0.001295
    6  H        0.001162      0.004208     -0.001887
    7  H       -0.003204     -0.002805      0.000075
    8  H       -0.001252     -0.001858      0.000457


 ACTIVE CARTESIAN GRADIENTS

              1          2          3          4          5          6
          -0.003263  -0.003136   0.000250   0.002459   0.008975  -0.002903

              7          8          9         10         11         12
          -0.005587  -0.002406  -0.000089   0.003747  -0.004846   0.001607

             13         14         15         16         17         18
          -0.002512   0.000186   0.002304  -0.000056  -0.001328  -0.000434


 FULL LOCAL GRADIENT

              1          2          3          4          5          6
          -0.013660  -0.001038  -0.000745   0.001204   0.000629   0.001697

              7          8          9         10         11         12
          -0.001200  -0.001218  -0.000455   0.000094  -0.000242  -0.000181

             13         14         15         16         17         18
          -0.000762   0.001960   0.001272  -0.001906  -0.000636  -0.000183


 TANGENTIAL LOCAL GRADIENTS IN A.U.

              1          2          3          4          5          6
          -0.001038  -0.000745   0.001204   0.000629   0.001697  -0.001200

              7          8          9         10         11         12
          -0.001218  -0.000455   0.000094  -0.000242  -0.000181  -0.000762

             13         14         15         16         17
           0.001960   0.001272  -0.001906  -0.000636  -0.000183

 COSANG =         0.754751908
 
 RMSQ FORCE :   0.0010766  MAXIMUM :   0.0003000  CONVERGED : NO
 MAX FORCE  :   0.0019604  MAXIMUM :   0.0004500  CONVERGED : NO
 RMSQ FORCE6:   0.0003079  MAXIMUM6:   0.0003000  CONVERGED : NO
 MAX FORCE6 :   0.0010077  MAXIMUM6:   0.0004500  CONVERGED : NO
 RMSQ DR    :   0.0058697  MAXIMUM :   0.0012000  CONVERGED : NO
 MAX DR     :   0.0126992  MAXIMUM :   0.0018000  CONVERGED : NO
 


 HESSIAN EIGENVALUES


                1           2           3           4           5           6
             0.01404     0.10728     0.27311     0.43028     0.99845     0.99999
 


                7           8           9          10          11          12
             1.00000     1.00001     1.00002     1.00002     1.00006     1.00018
 


               13          14          15          16          17
             1.00058     1.00110     1.00927     1.08424     1.43732
 


 LAMBDA FOR LMQA STEP: 0.00

  |TANGENTIAL STEP| =   0.025806  |PARALLEL STEP| =   0.000065


 STEP IN NORMAL COORDINATES

              1          2          3          4          5          6
           0.000733   0.001702   0.001090   0.000905  -0.006523  -0.014607

              7          8          9         10         11         12
           0.006508  -0.003514  -0.004457  -0.001900   0.005225   0.004681

             13         14         15         16         17         18
          -0.004402  -0.013104   0.007603   0.001468  -0.002610   0.004397

 DISPLACEMENT STEP IN ANGSTROM

  NO.  ATOM        X             Y             Z

    1  C        0.000319      0.000779      0.000342
    2  F        0.000201     -0.001356     -0.001884
    3  C        0.000951     -0.000813     -0.000191
    4  H       -0.001439      0.004660      0.004946
    5  H       -0.005796     -0.005166      0.000625
    6  H        0.002619      0.002805     -0.003579
    7  H       -0.000255     -0.000586      0.004724
    8  H       -0.000385      0.004290      0.000942


 ACTIVE CARTESIAN DISPLACEMENT STEP

              1          2          3          4          5          6
           0.000733   0.001702   0.001090   0.000905  -0.006523  -0.014607

              7          8          9         10         11         12
           0.006508  -0.003514  -0.004457  -0.001900   0.005225   0.004681

             13         14         15         16         17         18
          -0.004402  -0.013104   0.007603   0.001468  -0.002610   0.004397
 
 PREDICTED ENERGY CHANGE: -0.000022646
 
 INTERPOLATION DISTANCE: 5.0879233114


 COORDINATES OF OPTIMIZATION STEP 14 IN ANGSTROM

  NO.  ATOM        X              Y              Z        Z-ATOM   MASS   TYPE

    1  C        -0.052321      -0.624335       0.063396       6    12.011  QM
    2  F         1.069897       0.247451      -0.097264       9    18.998  QM
    3  C        -1.288758       0.257556       0.019888       6    12.011  QM
    4  H        -0.970299       1.072236      -0.648354       1     1.008  QM
    5  H        -1.552030       0.701048       0.997556       1     1.008  QM
    6  H        -2.170114      -0.224424      -0.423945       1     1.008  QM
    7  H        -0.045553      -1.352836      -0.768396       1     1.008  QM
    8  H         0.085264      -1.173671       1.012126       1     1.008  QM


 
 NEW SCF-ENERGY CALCULATED IN 11 CYCLES
 

 TOTAL ENERGY    =       -178.869190477

 ENERGY CHANGE =         -0.000034198
 ENERGY RATIO  =          1.510098804
 TRUST RADIUS  =          0.200000000
 
 BFGS DELTA*GAMMA: 0.236E-04
 
 BFGS DELTA*DE2*DELTA: 0.471E-04
 
 *** ENTERING OPTIMIZATION CYCLE: 15 ***
 

 PROJECTED CARTESIAN GRADIENTS IN A.U.

  NO.  ATOM        X             Y             Z

    1  C       -0.002745     -0.002798      0.000077
    2  F        0.002368      0.004272     -0.000984
    3  C       -0.001727     -0.002900      0.000035
    4  H        0.008258     -0.004073      0.002328
    5  H       -0.000240      0.003069      0.001545
    6  H        0.001835      0.005120     -0.001165
    7  H       -0.003312     -0.001765      0.001343
    8  H       -0.001382     -0.001227     -0.000168


 ACTIVE CARTESIAN GRADIENTS

              1          2          3          4          5          6
          -0.003339  -0.003224  -0.000163   0.001832   0.008531  -0.002938

              7          8          9         10         11         12
          -0.005080  -0.003984  -0.000826   0.003533  -0.005135   0.001108

             13         14         15         16         17         18
          -0.002859  -0.000306   0.002031   0.000547  -0.001260   0.000922


 FULL LOCAL GRADIENT

              1          2          3          4          5          6
          -0.013412  -0.001072  -0.001169   0.000598   0.000516   0.001433

              7          8          9         10         11         12
          -0.000864  -0.002854  -0.001191   0.000009  -0.000663  -0.000617

             13         14         15         16         17         18
          -0.001170   0.001392   0.001041  -0.001263  -0.000586   0.001180


 TANGENTIAL LOCAL GRADIENTS IN A.U.

              1          2          3          4          5          6
          -0.001072  -0.001169   0.000598   0.000516   0.001433  -0.000864

              7          8          9         10         11         12
          -0.002854  -0.001191   0.000009  -0.000663  -0.000617  -0.001170

             13         14         15         16         17
           0.001392   0.001041  -0.001263  -0.000586   0.001180

 COSANG =         0.840605930
 
 RMSQ FORCE :   0.0011893  MAXIMUM :   0.0003000  CONVERGED : NO
 MAX FORCE  :   0.0028540  MAXIMUM :   0.0004500  CONVERGED : NO
 RMSQ FORCE6:   0.0002272  MAXIMUM6:   0.0003000  CONVERGED :YES
 MAX FORCE6 :   0.0005823  MAXIMUM6:   0.0004500  CONVERGED : NO
 RMSQ DR    :   0.0060825  MAXIMUM :   0.0012000  CONVERGED : NO
 MAX DR     :   0.0146068  MAXIMUM :   0.0018000  CONVERGED : NO
 


 HESSIAN EIGENVALUES


                1           2           3           4           5           6
             0.01157     0.09618     0.19095     0.41486     0.99726     0.99999
 


                7           8           9          10          11          12
             1.00000     1.00001     1.00001     1.00003     1.00010     1.00021
 


               13          14          15          16          17
             1.00073     1.00155     1.01996     1.10773     1.39547
 


 LAMBDA FOR LMQA STEP: 0.00

  |TANGENTIAL STEP| =   0.034388  |PARALLEL STEP| =   0.000116


 STEP IN NORMAL COORDINATES

              1          2          3          4          5          6
          -0.000002   0.003000   0.002889   0.001297  -0.008746  -0.020536

              7          8          9         10         11         12
           0.008546  -0.001094  -0.004673  -0.002490   0.007665   0.006674

             13         14         15         16         17         18
          -0.004472  -0.018110   0.008970   0.003073  -0.002796   0.003743

 DISPLACEMENT STEP IN ANGSTROM

  NO.  ATOM        X             Y             Z

    1  C       -0.000001      0.001370      0.000955
    2  F        0.000475     -0.001834     -0.002804
    3  C        0.001347     -0.000287      0.000041
    4  H       -0.001901      0.005896      0.006663
    5  H       -0.007543     -0.008342     -0.000061
    6  H        0.003837      0.002489     -0.004969
    7  H       -0.000054     -0.001027      0.005238
    8  H       -0.001047      0.005205      0.001861


 ACTIVE CARTESIAN DISPLACEMENT STEP

              1          2          3          4          5          6
          -0.000002   0.003000   0.002889   0.001297  -0.008746  -0.020536

              7          8          9         10         11         12
           0.008546  -0.001094  -0.004673  -0.002490   0.007665   0.006674

             13         14         15         16         17         18
          -0.004472  -0.018110   0.008970   0.003073  -0.002796   0.003743
 
 PREDICTED ENERGY CHANGE: -0.000025607
 
 INTERPOLATION DISTANCE: 5.0879233114


 COORDINATES OF OPTIMIZATION STEP 15 IN ANGSTROM

  NO.  ATOM        X              Y              Z        Z-ATOM   MASS   TYPE

    1  C        -0.052322      -0.622964       0.064352       6    12.011  QM
    2  F         1.070372       0.245617      -0.100068       9    18.998  QM
    3  C        -1.287412       0.257270       0.019930       6    12.011  QM
    4  H        -0.972201       1.078131      -0.641692       1     1.008  QM
    5  H        -1.559573       0.692707       0.997495       1     1.008  QM
    6  H        -2.166278      -0.221935      -0.428915       1     1.008  QM
    7  H        -0.045607      -1.353863      -0.763158       1     1.008  QM
    8  H         0.084217      -1.168466       1.013987       1     1.008  QM


 
 NEW SCF-ENERGY CALCULATED IN 9 CYCLES
 

 TOTAL ENERGY    =       -178.869229991

 ENERGY CHANGE =         -0.000039514
 ENERGY RATIO  =          1.543099307
 TRUST RADIUS  =          0.200000000
 
 BFGS DELTA*GAMMA: 0.264E-04
 
 BFGS DELTA*DE2*DELTA: 0.544E-04
 
 *** ENTERING OPTIMIZATION CYCLE: 16 ***
 

 PROJECTED CARTESIAN GRADIENTS IN A.U.

  NO.  ATOM        X             Y             Z

    1  C       -0.003084     -0.002582      0.000033
    2  F        0.001878      0.004101     -0.000968
    3  C       -0.000728     -0.003363      0.000064
    4  H        0.007806     -0.003983      0.002390
    5  H       -0.000443      0.002723      0.000791
    6  H        0.002378      0.005719     -0.000628
    7  H       -0.003191     -0.001021      0.002152
    8  H       -0.001544     -0.000719     -0.000837


 ACTIVE CARTESIAN GRADIENTS

              1          2          3          4          5          6
          -0.003751  -0.002973  -0.000227   0.000918   0.008081  -0.003005

              7          8          9         10         11         12
          -0.004329  -0.004697  -0.000796   0.003192  -0.005415   0.001111

             13         14         15         16         17         18
          -0.002964  -0.001270   0.001277   0.001013  -0.000976   0.001990


 FULL LOCAL GRADIENT

              1          2          3          4          5          6
          -0.013071  -0.000639  -0.001274  -0.000335   0.000305   0.001149

              7          8          9         10         11         12
          -0.000275  -0.003625  -0.001156  -0.000170  -0.001115  -0.000534

             13         14         15         16         17         18
          -0.001345   0.000332   0.000337  -0.000744  -0.000325   0.002251


 TANGENTIAL LOCAL GRADIENTS IN A.U.

              1          2          3          4          5          6
          -0.000639  -0.001274  -0.000335   0.000305   0.001149  -0.000275

              7          8          9         10         11         12
          -0.003625  -0.001156  -0.000170  -0.001115  -0.000534  -0.001345

             13         14         15         16         17
           0.000332   0.000337  -0.000744  -0.000325   0.002251

 COSANG =         0.894806785
 
 RMSQ FORCE :   0.0012701  MAXIMUM :   0.0003000  CONVERGED : NO
 MAX FORCE  :   0.0036246  MAXIMUM :   0.0004500  CONVERGED : NO
 RMSQ FORCE6:   0.0001928  MAXIMUM6:   0.0003000  CONVERGED :YES
 MAX FORCE6 :   0.0009961  MAXIMUM6:   0.0004500  CONVERGED : NO
 RMSQ DR    :   0.0081053  MAXIMUM :   0.0012000  CONVERGED : NO
 MAX DR     :   0.0205364  MAXIMUM :   0.0018000  CONVERGED : NO
 


 HESSIAN EIGENVALUES


                1           2           3           4           5           6
             0.00885     0.08348     0.16351     0.40816     0.98874     0.99999
 


                7           8           9          10          11          12
             1.00000     1.00001     1.00001     1.00003     1.00008     1.00023
 


               13          14          15          16          17
             1.00089     1.00217     1.02858     1.10546     1.20747
 


 LAMBDA FOR LMQA STEP: 0.00

  |TANGENTIAL STEP| =   0.045655  |PARALLEL STEP| =   0.000205


 STEP IN NORMAL COORDINATES

              1          2          3          4          5          6
          -0.000242   0.004175   0.004959   0.003261  -0.011322  -0.028077

              7          8          9         10         11         12
           0.010369   0.002460  -0.005202  -0.002848   0.011399   0.009430

             13         14         15         16         17         18
          -0.004767  -0.023252   0.012356   0.003829  -0.003739   0.001724

 DISPLACEMENT STEP IN ANGSTROM

  NO.  ATOM        X             Y             Z

    1  C       -0.000105      0.001906      0.001663
    2  F        0.001234     -0.002365     -0.003968
    3  C        0.001084      0.000635      0.000307
    4  H       -0.002319      0.007634      0.008920
    5  H       -0.009837     -0.011960     -0.000235
    6  H        0.004809      0.001836     -0.007328
    7  H        0.000121     -0.002250      0.005568
    8  H       -0.001510      0.006234      0.003501


 ACTIVE CARTESIAN DISPLACEMENT STEP

              1          2          3          4          5          6
          -0.000242   0.004175   0.004959   0.003261  -0.011322  -0.028077

              7          8          9         10         11         12
           0.010369   0.002460  -0.005202  -0.002848   0.011399   0.009430

             13         14         15         16         17         18
          -0.004767  -0.023252   0.012356   0.003829  -0.003739   0.001724
 
 PREDICTED ENERGY CHANGE: -0.000028130
 
 INTERPOLATION DISTANCE: 5.0879233114


 COORDINATES OF OPTIMIZATION STEP 16 IN ANGSTROM

  NO.  ATOM        X              Y              Z        Z-ATOM   MASS   TYPE

    1  C        -0.052427      -0.621058       0.066015       6    12.011  QM
    2  F         1.071607       0.243252      -0.104036       9    18.998  QM
    3  C        -1.286328       0.257905       0.020237       6    12.011  QM
    4  H        -0.974520       1.085765      -0.632772       1     1.008  QM
    5  H        -1.569410       0.680747       0.997260       1     1.008  QM
    6  H        -2.161468      -0.220099      -0.436243       1     1.008  QM
    7  H        -0.045486      -1.356113      -0.757590       1     1.008  QM
    8  H         0.082707      -1.162232       1.017488       1     1.008  QM


 
 NEW SCF-ENERGY CALCULATED IN 9 CYCLES
 

 TOTAL ENERGY    =       -178.869274243

 ENERGY CHANGE =         -0.000044251
 ENERGY RATIO  =          1.573121848
 TRUST RADIUS  =          0.200000000
 
 BFGS DELTA*GAMMA: 0.291E-04
 
 BFGS DELTA*DE2*DELTA: 0.618E-04
 
 *** ENTERING OPTIMIZATION CYCLE: 17 ***
 

 PROJECTED CARTESIAN GRADIENTS IN A.U.

  NO.  ATOM        X             Y             Z

    1  C       -0.003502     -0.002094      0.000296
    2  F        0.001445      0.003882     -0.001040
    3  C        0.000337     -0.003258      0.000466
    4  H        0.007182     -0.004299      0.002453
    5  H       -0.000527      0.001658     -0.000872
    6  H        0.002564      0.005744     -0.000460
    7  H       -0.002856     -0.000931      0.002101
    8  H       -0.001716     -0.000547     -0.001338


 ACTIVE CARTESIAN GRADIENTS

              1          2          3          4          5          6
          -0.004257  -0.002405   0.000183   0.000038   0.007751  -0.003041

              7          8          9         10         11         12
          -0.003497  -0.004079   0.000135   0.002756  -0.005557   0.001636

             13         14         15         16         17         18
          -0.002771  -0.002459   0.000220   0.001153  -0.000482   0.002324


 FULL LOCAL GRADIENT

              1          2          3          4          5          6
          -0.012612   0.000117  -0.000893  -0.001238   0.000121   0.000929

              7          8          9         10         11         12
           0.000428  -0.003058  -0.000219  -0.000427  -0.001454   0.000086

             13         14         15         16         17         18
          -0.001230  -0.000972  -0.000660  -0.000535   0.000138   0.002580


 TANGENTIAL LOCAL GRADIENTS IN A.U.

              1          2          3          4          5          6
           0.000117  -0.000893  -0.001238   0.000121   0.000929   0.000428

              7          8          9         10         11         12
          -0.003058  -0.000219  -0.000427  -0.001454   0.000086  -0.001230

             13         14         15         16         17
          -0.000972  -0.000660  -0.000535   0.000138   0.002580

 COSANG =         0.868365138
 
 RMSQ FORCE :   0.0012117  MAXIMUM :   0.0003000  CONVERGED : NO
 MAX FORCE  :   0.0030576  MAXIMUM :   0.0004500  CONVERGED : NO
 RMSQ FORCE6:   0.0001374  MAXIMUM6:   0.0003000  CONVERGED :YES
 MAX FORCE6 :   0.0006107  MAXIMUM6:   0.0004500  CONVERGED : NO
 RMSQ DR    :   0.0107612  MAXIMUM :   0.0012000  CONVERGED : NO
 MAX DR     :   0.0280774  MAXIMUM :   0.0018000  CONVERGED : NO
 


 HESSIAN EIGENVALUES


                1           2           3           4           5           6
             0.00596     0.07782     0.15714     0.40149     0.78241     0.99996
 


                7           8           9          10          11          12
             1.00000     1.00001     1.00002     1.00007     1.00014     1.00024
 


               13          14          15          16          17
             1.00111     1.00205     1.00448     1.06986     1.28125
 


 LAMBDA FOR LMQA STEP: 0.00

  |TANGENTIAL STEP| =   0.061977  |PARALLEL STEP| =   0.000377


 STEP IN NORMAL COORDINATES

              1          2          3          4          5          6
           0.000397   0.004754   0.006966   0.006817  -0.015051  -0.038446

              7          8          9         10         11         12
           0.011637   0.005376  -0.007262  -0.002781   0.017037   0.013395

             13         14         15         16         17         18
          -0.006366  -0.029069   0.019610   0.002458  -0.006880  -0.000972

 DISPLACEMENT STEP IN ANGSTROM

  NO.  ATOM        X             Y             Z

    1  C        0.000173      0.002172      0.002355
    2  F        0.002417     -0.003026     -0.005489
    3  C       -0.000048      0.001640      0.000401
    4  H       -0.002464      0.010653      0.012309
    5  H       -0.013200     -0.015786      0.000821
    6  H        0.005478      0.001576     -0.011368
    7  H        0.000257     -0.004323      0.006531
    8  H       -0.000996      0.007861      0.006024


 ACTIVE CARTESIAN DISPLACEMENT STEP

              1          2          3          4          5          6
           0.000397   0.004754   0.006966   0.006817  -0.015051  -0.038446

              7          8          9         10         11         12
           0.011637   0.005376  -0.007262  -0.002781   0.017037   0.013395

             13         14         15         16         17         18
          -0.006366  -0.029069   0.019610   0.002458  -0.006880  -0.000972
 
 PREDICTED ENERGY CHANGE: -0.000026524
 
 INTERPOLATION DISTANCE: 5.0879233114


 COORDINATES OF OPTIMIZATION STEP 17 IN ANGSTROM

  NO.  ATOM        X              Y              Z        Z-ATOM   MASS   TYPE

    1  C        -0.052254      -0.618887       0.068370       6    12.011  QM
    2  F         1.074023       0.240226      -0.109525       9    18.998  QM
    3  C        -1.286375       0.259545       0.020638       6    12.011  QM
    4  H        -0.976984       1.096418      -0.620462       1     1.008  QM
    5  H        -1.582610       0.664961       0.998081       1     1.008  QM
    6  H        -2.155990      -0.218524      -0.447611       1     1.008  QM
    7  H        -0.045229      -1.360436      -0.751060       1     1.008  QM
    8  H         0.081711      -1.154371       1.023512       1     1.008  QM


 
 NEW SCF-ENERGY CALCULATED IN 12 CYCLES
 

 TOTAL ENERGY    =       -178.869316710

 ENERGY CHANGE =         -0.000042468
 ENERGY RATIO  =          1.601086746
 TRUST RADIUS  =          0.200000000
 
 BFGS DELTA*GAMMA: 0.302E-04
 
 BFGS DELTA*DE2*DELTA: 0.631E-04
 
 *** ENTERING OPTIMIZATION CYCLE: 18 ***
 

 PROJECTED CARTESIAN GRADIENTS IN A.U.

  NO.  ATOM        X             Y             Z

    1  C       -0.003738     -0.001641      0.000675
    2  F        0.001358      0.003680     -0.001166
    3  C        0.000838     -0.002629      0.000976
    4  H        0.006538     -0.004691      0.002452
    5  H       -0.000528      0.000390     -0.002558
    6  H        0.002331      0.005225     -0.000584
    7  H       -0.002407     -0.001441      0.001373
    8  H       -0.001820     -0.000716     -0.001318


 ACTIVE CARTESIAN GRADIENTS

              1          2          3          4          5          6
          -0.004542  -0.001880   0.000765  -0.000233   0.007509  -0.003081

              7          8          9         10         11         12
          -0.002950  -0.002538   0.001313   0.002349  -0.005374   0.002283

             13         14         15         16         17         18
          -0.002382  -0.003345  -0.000697   0.000909   0.000027   0.001797


 FULL LOCAL GRADIENT

              1          2          3          4          5          6
          -0.012071   0.000724  -0.000300  -0.001511  -0.000055   0.000722

              7          8          9         10         11         12
           0.000903  -0.001547   0.000959  -0.000688  -0.001441   0.000834

             13         14         15         16         17         18
          -0.000923  -0.001987  -0.001496  -0.000704   0.000603   0.002040


 TANGENTIAL LOCAL GRADIENTS IN A.U.

              1          2          3          4          5          6
           0.000724  -0.000300  -0.001511  -0.000055   0.000722   0.000903

              7          8          9         10         11         12
          -0.001547   0.000959  -0.000688  -0.001441   0.000834  -0.000923

             13         14         15         16         17
          -0.001987  -0.001496  -0.000704   0.000603   0.002040

 COSANG =         0.838610228
 
 RMSQ FORCE :   0.0011595  MAXIMUM :   0.0003000  CONVERGED : NO
 MAX FORCE  :   0.0020400  MAXIMUM :   0.0004500  CONVERGED : NO
 RMSQ FORCE6:   0.0000677  MAXIMUM6:   0.0003000  CONVERGED :YES
 MAX FORCE6 :   0.0009422  MAXIMUM6:   0.0004500  CONVERGED : NO
 RMSQ DR    :   0.0146084  MAXIMUM :   0.0012000  CONVERGED : NO
 MAX DR     :   0.0384462  MAXIMUM :   0.0018000  CONVERGED : NO
 


 HESSIAN EIGENVALUES


                1           2           3           4           5           6
             0.00418     0.07537     0.15040     0.39290     0.55291     0.99980
 


                7           8           9          10          11          12
             1.00000     1.00001     1.00003     1.00007     1.00019     1.00085
 


               13          14          15          16          17
             1.00091     1.00165     1.00332     1.08043     1.37222
 


 LAMBDA FOR LMQA STEP: 0.00

  |TANGENTIAL STEP| =   0.055741  |PARALLEL STEP| =   0.000305


 STEP IN NORMAL COORDINATES

              1          2          3          4          5          6
           0.001207   0.003689   0.006636   0.007383  -0.013030  -0.035392

              7          8          9         10         11         12
           0.008646   0.006753  -0.007420  -0.000678   0.016687   0.010881

             13         14         15         16         17         18
          -0.004290  -0.023143   0.019295   0.002777  -0.007148  -0.003657

 DISPLACEMENT STEP IN ANGSTROM

  NO.  ATOM        X             Y             Z

    1  C        0.000525      0.001687      0.002256
    2  F        0.002480     -0.002599     -0.005093
    3  C       -0.001024      0.002170      0.000165
    4  H       -0.001237      0.009826      0.010844
    5  H       -0.011531     -0.014034      0.002162
    6  H        0.004811     -0.000216     -0.010834
    7  H        0.000052     -0.003993      0.004970
    8  H       -0.001138      0.006387      0.006612


 ACTIVE CARTESIAN DISPLACEMENT STEP

              1          2          3          4          5          6
           0.001207   0.003689   0.006636   0.007383  -0.013030  -0.035392

              7          8          9         10         11         12
           0.008646   0.006753  -0.007420  -0.000678   0.016687   0.010881

             13         14         15         16         17         18
          -0.004290  -0.023143   0.019295   0.002777  -0.007148  -0.003657
 
 PREDICTED ENERGY CHANGE: -0.000021498
 
 INTERPOLATION DISTANCE: 5.0879233114


 COORDINATES OF OPTIMIZATION STEP 18 IN ANGSTROM

  NO.  ATOM        X              Y              Z        Z-ATOM   MASS   TYPE

    1  C        -0.051729      -0.617200       0.070626       6    12.011  QM
    2  F         1.076503       0.237627      -0.114618       9    18.998  QM
    3  C        -1.287400       0.261715       0.020803       6    12.011  QM
    4  H        -0.978221       1.106244      -0.609618       1     1.008  QM
    5  H        -1.594140       0.650927       1.000243       1     1.008  QM
    6  H        -2.151179      -0.218739      -0.458445       1     1.008  QM
    7  H        -0.045177      -1.364430      -0.746090       1     1.008  QM
    8  H         0.080573      -1.147985       1.030124       1     1.008  QM


 
 NEW SCF-ENERGY CALCULATED IN 12 CYCLES
 

 TOTAL ENERGY    =       -178.869351058

 ENERGY CHANGE =         -0.000034347
 ENERGY RATIO  =          1.597671024
 TRUST RADIUS  =          0.200000000
 
 BFGS DELTA*GAMMA: 0.248E-04
 
 BFGS DELTA*DE2*DELTA: 0.505E-04
 
 *** ENTERING OPTIMIZATION CYCLE: 19 ***
 

 PROJECTED CARTESIAN GRADIENTS IN A.U.

  NO.  ATOM        X             Y             Z

    1  C       -0.003500     -0.001380      0.000988
    2  F        0.001434      0.003512     -0.001295
    3  C        0.000671     -0.001720      0.001223
    4  H        0.006193     -0.004923      0.002348
    5  H       -0.000522     -0.000528     -0.003199
    6  H        0.001854      0.004316     -0.000859
    7  H       -0.002078     -0.002177      0.000343
    8  H       -0.001908     -0.001238     -0.000644


 ACTIVE CARTESIAN GRADIENTS

              1          2          3          4          5          6
          -0.004252  -0.001580   0.001250   0.000014   0.007451  -0.003198

              7          8          9         10         11         12
          -0.002835  -0.000749   0.001926   0.002206  -0.004911   0.002500

             13         14         15         16         17         18
          -0.001959  -0.003399  -0.001010   0.000526   0.000274   0.000603


 FULL LOCAL GRADIENT

              1          2          3          4          5          6
          -0.011548   0.000839   0.000278  -0.001179   0.000078   0.000467

              7          8          9         10         11         12
           0.000993   0.000235   0.001567  -0.000740  -0.001084   0.001133

             13         14         15         16         17         18
          -0.000567  -0.002149  -0.001732  -0.001012   0.000808   0.000827


 TANGENTIAL LOCAL GRADIENTS IN A.U.

              1          2          3          4          5          6
           0.000839   0.000278  -0.001179   0.000078   0.000467   0.000993

              7          8          9         10         11         12
           0.000235   0.001567  -0.000740  -0.001084   0.001133  -0.000567

             13         14         15         16         17
          -0.002149  -0.001732  -0.001012   0.000808   0.000827

 COSANG =         0.857525861
 
 RMSQ FORCE :   0.0010627  MAXIMUM :   0.0003000  CONVERGED : NO
 MAX FORCE  :   0.0021495  MAXIMUM :   0.0004500  CONVERGED : NO
 RMSQ FORCE6:   0.0001348  MAXIMUM6:   0.0003000  CONVERGED :YES
 MAX FORCE6 :   0.0008420  MAXIMUM6:   0.0004500  CONVERGED : NO
 RMSQ DR    :   0.0131386  MAXIMUM :   0.0012000  CONVERGED : NO
 MAX DR     :   0.0353921  MAXIMUM :   0.0018000  CONVERGED : NO
 


 HESSIAN EIGENVALUES


                1           2           3           4           5           6
             0.00347     0.07238     0.14156     0.35085     0.43440     0.99893
 


                7           8           9          10          11          12
             1.00000     1.00002     1.00003     1.00007     1.00018     1.00038
 


               13          14          15          16          17
             1.00119     1.00243     1.00835     1.09171     1.31535
 


 LAMBDA FOR LMQA STEP: 0.00

  |TANGENTIAL STEP| =   0.034762  |PARALLEL STEP| =   0.000119


 STEP IN NORMAL COORDINATES

              1          2          3          4          5          6
           0.001317   0.001728   0.004222   0.005649  -0.007895  -0.022438

              7          8          9         10         11         12
           0.003827   0.005531  -0.005932   0.001495   0.011639   0.004627

             13         14         15         16         17         18
          -0.000424  -0.010652   0.013111   0.004449  -0.004947  -0.004339

 DISPLACEMENT STEP IN ANGSTROM

  NO.  ATOM        X             Y             Z

    1  C        0.000573      0.000791      0.001446
    2  F        0.001827     -0.001522     -0.003250
    3  C       -0.001466      0.001869     -0.000220
    4  H        0.000174      0.006431      0.006176
    5  H       -0.006573     -0.008392      0.003041
    6  H        0.003427     -0.002251     -0.006753
    7  H       -0.000299     -0.001776      0.002338
    8  H       -0.001580      0.003412      0.005075


 ACTIVE CARTESIAN DISPLACEMENT STEP

              1          2          3          4          5          6
           0.001317   0.001728   0.004222   0.005649  -0.007895  -0.022438

              7          8          9         10         11         12
           0.003827   0.005531  -0.005932   0.001495   0.011639   0.004627

             13         14         15         16         17         18
          -0.000424  -0.010652   0.013111   0.004449  -0.004947  -0.004339
 
 PREDICTED ENERGY CHANGE: -0.000017634
 
 INTERPOLATION DISTANCE: 5.0879233114


 COORDINATES OF OPTIMIZATION STEP 19 IN ANGSTROM

  NO.  ATOM        X              Y              Z        Z-ATOM   MASS   TYPE

    1  C        -0.051156      -0.616409       0.072072       6    12.011  QM
    2  F         1.078330       0.236105      -0.117868       9    18.998  QM
    3  C        -1.288865       0.263584       0.020583       6    12.011  QM
    4  H        -0.978047       1.112676      -0.603442       1     1.008  QM
    5  H        -1.600713       0.642535       1.003284       1     1.008  QM
    6  H        -2.147752      -0.220990      -0.465198       1     1.008  QM
    7  H        -0.045476      -1.366206      -0.743752       1     1.008  QM
    8  H         0.078993      -1.144573       1.035199       1     1.008  QM


 
 NEW SCF-ENERGY CALCULATED IN 10 CYCLES
 

 TOTAL ENERGY    =       -178.869376453

 ENERGY CHANGE =         -0.000025395
 ENERGY RATIO  =          1.440163041
 TRUST RADIUS  =          0.200000000
 
 BFGS DELTA*GAMMA: 0.228E-04
 
 BFGS DELTA*DE2*DELTA: 0.379E-04
 
 *** ENTERING OPTIMIZATION CYCLE: 20 ***
 

 PROJECTED CARTESIAN GRADIENTS IN A.U.

  NO.  ATOM        X             Y             Z

    1  C       -0.002992     -0.001536      0.001090
    2  F        0.001659      0.003476     -0.001390
    3  C       -0.000057     -0.000987      0.001021
    4  H        0.006275     -0.004771      0.002189
    5  H       -0.000549     -0.000780     -0.002492
    6  H        0.001581      0.003505     -0.000974
    7  H       -0.001988     -0.002546     -0.000317
    8  H       -0.002001     -0.001788      0.000340


 ACTIVE CARTESIAN GRADIENTS

              1          2          3          4          5          6
          -0.003634  -0.001765   0.001396   0.000641   0.007464  -0.003415

              7          8          9         10         11         12
          -0.003203   0.000317   0.001522   0.002354  -0.004357   0.002052

             13         14         15         16         17         18
          -0.001693  -0.002761  -0.000702   0.000403   0.000188  -0.000526


 FULL LOCAL GRADIENT

              1          2          3          4          5          6
          -0.011285   0.000363   0.000524  -0.000458   0.000261   0.000174

              7          8          9         10         11         12
           0.000661   0.001321   0.001149  -0.000599  -0.000522   0.000717

             13         14         15         16         17         18
          -0.000329  -0.001565  -0.001376  -0.001088   0.000698  -0.000317


 TANGENTIAL LOCAL GRADIENTS IN A.U.

              1          2          3          4          5          6
           0.000363   0.000524  -0.000458   0.000261   0.000174   0.000661

              7          8          9         10         11         12
           0.001321   0.001149  -0.000599  -0.000522   0.000717  -0.000329

             13         14         15         16         17
          -0.001565  -0.001376  -0.001088   0.000698  -0.000317

 COSANG =         0.872869289
 
 RMSQ FORCE :   0.0008256  MAXIMUM :   0.0003000  CONVERGED : NO
 MAX FORCE  :   0.0015651  MAXIMUM :   0.0004500  CONVERGED : NO
 RMSQ FORCE6:   0.0003596  MAXIMUM6:   0.0003000  CONVERGED : NO
 MAX FORCE6 :   0.0013189  MAXIMUM6:   0.0004500  CONVERGED : NO
 RMSQ DR    :   0.0081936  MAXIMUM :   0.0012000  CONVERGED : NO
 MAX DR     :   0.0224382  MAXIMUM :   0.0018000  CONVERGED : NO
 


 HESSIAN EIGENVALUES


                1           2           3           4           5           6
             0.00385     0.06774     0.13139     0.28430     0.41193     0.99193
 


                7           8           9          10          11          12
             1.00000     1.00002     1.00003     1.00005     1.00016     1.00025
 


               13          14          15          16          17
             1.00110     1.00264     1.02266     1.08032     1.11885
 


 LAMBDA FOR LMQA STEP: 0.00

  |TANGENTIAL STEP| =   0.015252  |PARALLEL STEP| =   0.000023


 STEP IN NORMAL COORDINATES

              1          2          3          4          5          6
           0.000260  -0.000809  -0.000924   0.000444   0.002212   0.005172

              7          8          9         10         11         12
          -0.002791   0.001485  -0.000269   0.002580  -0.000837  -0.005087

             13         14         15         16         17         18
           0.004933   0.009395  -0.002154   0.005634   0.001327  -0.002271

 DISPLACEMENT STEP IN ANGSTROM

  NO.  ATOM        X             Y             Z

    1  C        0.000113     -0.000369     -0.000310
    2  F        0.000113      0.000453      0.000711
    3  C       -0.000805      0.000442     -0.000384
    4  H        0.001285     -0.001213     -0.002794
    5  H        0.002854      0.002465      0.001905
    6  H        0.000258     -0.003777      0.002108
    7  H       -0.000597      0.002047     -0.002098
    8  H       -0.001903     -0.001740      0.000182


 ACTIVE CARTESIAN DISPLACEMENT STEP

              1          2          3          4          5          6
           0.000260  -0.000809  -0.000924   0.000444   0.002212   0.005172

              7          8          9         10         11         12
          -0.002791   0.001485  -0.000269   0.002580  -0.000837  -0.005087

             13         14         15         16         17         18
           0.004933   0.009395  -0.002154   0.005634   0.001327  -0.002271
 
 PREDICTED ENERGY CHANGE: -0.000011110
 
 INTERPOLATION DISTANCE: 5.0879233114


 COORDINATES OF OPTIMIZATION STEP 20 IN ANGSTROM

  NO.  ATOM        X              Y              Z        Z-ATOM   MASS   TYPE

    1  C        -0.051042      -0.616778       0.071762       6    12.011  QM
    2  F         1.078443       0.236558      -0.117157       9    18.998  QM
    3  C        -1.289670       0.264026       0.020199       6    12.011  QM
    4  H        -0.976763       1.111463      -0.606235       1     1.008  QM
    5  H        -1.597859       0.645000       1.005189       1     1.008  QM
    6  H        -2.147494      -0.224767      -0.463090       1     1.008  QM
    7  H        -0.046073      -1.364159      -0.745850       1     1.008  QM
    8  H         0.077090      -1.146313       1.035382       1     1.008  QM


 
 NEW SCF-ENERGY CALCULATED IN 11 CYCLES
 

 TOTAL ENERGY    =       -178.869391874

 ENERGY CHANGE =         -0.000015421
 ENERGY RATIO  =          1.387992512
 TRUST RADIUS  =          0.200000000
 
 BFGS DELTA*GAMMA: 0.141E-04
 
 BFGS DELTA*DE2*DELTA: 0.227E-04
 
 *** ENTERING OPTIMIZATION CYCLE: 21 ***
 

 PROJECTED CARTESIAN GRADIENTS IN A.U.

  NO.  ATOM        X             Y             Z

    1  C       -0.002583     -0.001964      0.000963
    2  F        0.001913      0.003587     -0.001415
    3  C       -0.000876     -0.000838      0.000616
    4  H        0.006730     -0.004432      0.002099
    5  H       -0.000526     -0.000393     -0.001212
    6  H        0.001738      0.003239     -0.000885
    7  H       -0.002176     -0.002310     -0.000246
    8  H       -0.002127     -0.002004      0.000937


 ACTIVE CARTESIAN GRADIENTS

              1          2          3          4          5          6
          -0.003138  -0.002264   0.001184   0.001253   0.007539  -0.003632

              7          8          9         10         11         12
          -0.003833   0.000145   0.000598   0.002672  -0.004107   0.001368

             13         14         15         16         17         18
          -0.001636  -0.002014  -0.000142   0.000709  -0.000102  -0.000857


 FULL LOCAL GRADIENT

              1          2          3          4          5          6
          -0.011503  -0.000321   0.000349   0.000188   0.000341   0.000002

              7          8          9         10         11         12
           0.000122   0.001191   0.000211  -0.000389  -0.000141  -0.000010

             13         14         15         16         17         18
          -0.000234  -0.000779  -0.000830  -0.000793   0.000421  -0.000649


 TANGENTIAL LOCAL GRADIENTS IN A.U.

              1          2          3          4          5          6
          -0.000321   0.000349   0.000188   0.000341   0.000002   0.000122

              7          8          9         10         11         12
           0.001191   0.000211  -0.000389  -0.000141  -0.000010  -0.000234

             13         14         15         16         17
          -0.000779  -0.000830  -0.000793   0.000421  -0.000649

 COSANG =         0.830549231
 
 RMSQ FORCE :   0.0005203  MAXIMUM :   0.0003000  CONVERGED : NO
 MAX FORCE  :   0.0011909  MAXIMUM :   0.0004500  CONVERGED : NO
 RMSQ FORCE6:   0.0006060  MAXIMUM6:   0.0003000  CONVERGED : NO
 MAX FORCE6 :   0.0014958  MAXIMUM6:   0.0004500  CONVERGED : NO
 RMSQ DR    :   0.0035950  MAXIMUM :   0.0012000  CONVERGED : NO
 MAX DR     :   0.0093950  MAXIMUM :   0.0018000  CONVERGED : NO
 


 HESSIAN EIGENVALUES


                1           2           3           4           5           6
             0.00357     0.06422     0.12703     0.25927     0.40274     0.79706
 


                7           8           9          10          11          12
             0.99990     1.00001     1.00002     1.00005     1.00009     1.00026
 


               13          14          15          16          17
             1.00083     1.00241     1.00616     1.04749     1.17790
 


 LAMBDA FOR LMQA STEP: 0.00

  |TANGENTIAL STEP| =   0.015210  |PARALLEL STEP| =   0.000023


 STEP IN NORMAL COORDINATES

              1          2          3          4          5          6
          -0.000422  -0.000456  -0.001535  -0.001001   0.002738   0.007451

              7          8          9         10         11         12
          -0.002302  -0.000765   0.000988   0.002011  -0.002497  -0.004267

             13         14         15         16         17         18
           0.003989   0.009064  -0.003159   0.004288   0.001657  -0.000258

 DISPLACEMENT STEP IN ANGSTROM

  NO.  ATOM        X             Y             Z

    1  C       -0.000184     -0.000209     -0.000531
    2  F       -0.000292      0.000511      0.001078
    3  C       -0.000077     -0.000340     -0.000165
    4  H        0.001038     -0.001773     -0.003039
    5  H        0.003200      0.003486      0.001064
    6  H       -0.000166     -0.002651      0.002467
    7  H       -0.000592      0.002083     -0.001726
    8  H       -0.001313     -0.001468     -0.001047


 ACTIVE CARTESIAN DISPLACEMENT STEP

              1          2          3          4          5          6
          -0.000422  -0.000456  -0.001535  -0.001001   0.002738   0.007451

              7          8          9         10         11         12
          -0.002302  -0.000765   0.000988   0.002011  -0.002497  -0.004267

             13         14         15         16         17         18
           0.003989   0.009064  -0.003159   0.004288   0.001657  -0.000258
 
 PREDICTED ENERGY CHANGE: -0.000004503
 
 INTERPOLATION DISTANCE: 5.0879233114


 COORDINATES OF OPTIMIZATION STEP 21 IN ANGSTROM

  NO.  ATOM        X              Y              Z        Z-ATOM   MASS   TYPE

    1  C        -0.051226      -0.616987       0.071231       6    12.011  QM
    2  F         1.078151       0.237069      -0.116078       9    18.998  QM
    3  C        -1.289747       0.263686       0.020035       6    12.011  QM
    4  H        -0.975725       1.109689      -0.609274       1     1.008  QM
    5  H        -1.594659       0.648485       1.006254       1     1.008  QM
    6  H        -2.147661      -0.227418      -0.460623       1     1.008  QM
    7  H        -0.046665      -1.362076      -0.747576       1     1.008  QM
    8  H         0.075777      -1.147781       1.034334       1     1.008  QM


 
 NEW SCF-ENERGY CALCULATED IN 10 CYCLES
 

 TOTAL ENERGY    =       -178.869397737

 ENERGY CHANGE =         -0.000005863
 ENERGY RATIO  =          1.301957615
 TRUST RADIUS  =          0.200000000
 
 BFGS DELTA*GAMMA: 0.684E-05
 
 BFGS DELTA*DE2*DELTA: 0.955E-05
 
 *** ENTERING OPTIMIZATION CYCLE: 22 ***
 

 PROJECTED CARTESIAN GRADIENTS IN A.U.

  NO.  ATOM        X             Y             Z

    1  C       -0.002621     -0.002102      0.000834
    2  F        0.002014      0.003665     -0.001409
    3  C       -0.001026     -0.001207      0.000360
    4  H        0.007134     -0.003957      0.001949
    5  H       -0.000544      0.000122     -0.000194
    6  H        0.001842      0.003203     -0.000850
    7  H       -0.002345     -0.001933      0.000049
    8  H       -0.002241     -0.001921      0.001041


 ACTIVE CARTESIAN GRADIENTS

              1          2          3          4          5          6
          -0.003185  -0.002424   0.000982   0.001380   0.007586  -0.003749

              7          8          9         10         11         12
          -0.004008  -0.000623  -0.000010   0.003014  -0.003893   0.000825

             13         14         15         16         17         18
          -0.001614  -0.001435   0.000384   0.000969  -0.000307  -0.000701


 FULL LOCAL GRADIENT

              1          2          3          4          5          6
          -0.011676  -0.000435   0.000122   0.000288   0.000278  -0.000050

              7          8          9         10         11         12
           0.000008   0.000444  -0.000405  -0.000130   0.000174  -0.000589

             13         14         15         16         17         18
          -0.000183  -0.000164  -0.000318  -0.000542   0.000227  -0.000491


 TANGENTIAL LOCAL GRADIENTS IN A.U.

              1          2          3          4          5          6
          -0.000435   0.000122   0.000288   0.000278  -0.000050   0.000008

              7          8          9         10         11         12
           0.000444  -0.000405  -0.000130   0.000174  -0.000589  -0.000183

             13         14         15         16         17
          -0.000164  -0.000318  -0.000542   0.000227  -0.000491

 COSANG =         0.711132089
 
 RMSQ FORCE :   0.0003316  MAXIMUM :   0.0003000  CONVERGED : NO
 MAX FORCE  :   0.0005885  MAXIMUM :   0.0004500  CONVERGED : NO
 RMSQ FORCE6:   0.0006744  MAXIMUM6:   0.0003000  CONVERGED : NO
 MAX FORCE6 :   0.0015464  MAXIMUM6:   0.0004500  CONVERGED : NO
 RMSQ DR    :   0.0035850  MAXIMUM :   0.0012000  CONVERGED : NO
 MAX DR     :   0.0090640  MAXIMUM :   0.0018000  CONVERGED : NO
 


 HESSIAN EIGENVALUES


                1           2           3           4           5           6
             0.00359     0.06086     0.12741     0.25025     0.39349     0.57771
 


                7           8           9          10          11          12
             0.99957     1.00001     1.00002     1.00005     1.00011     1.00047
 


               13          14          15          16          17
             1.00080     1.00442     1.00699     1.07729     1.23341
 


 LAMBDA FOR LMQA STEP: 0.00

  |TANGENTIAL STEP| =   0.006625  |PARALLEL STEP| =   0.000004


 STEP IN NORMAL COORDINATES

              1          2          3          4          5          6
          -0.000278   0.000769   0.000366   0.000567  -0.001873  -0.003750

              7          8          9         10         11         12
           0.001084  -0.000483  -0.000688   0.000524   0.001799   0.001502

             13         14         15         16         17         18
           0.000204  -0.001468   0.003069   0.002063  -0.001176   0.000544

 DISPLACEMENT STEP IN ANGSTROM

  NO.  ATOM        X             Y             Z

    1  C       -0.000121      0.000350      0.000113
    2  F        0.000256     -0.000383     -0.000499
    3  C        0.000030     -0.000166      0.000087
    4  H        0.000059      0.001269      0.001237
    5  H       -0.001077     -0.000959      0.000623
    6  H        0.000982     -0.000641     -0.001443
    7  H       -0.000365      0.000106      0.000804
    8  H       -0.000392      0.001251      0.000257


 ACTIVE CARTESIAN DISPLACEMENT STEP

              1          2          3          4          5          6
          -0.000278   0.000769   0.000366   0.000567  -0.001873  -0.003750

              7          8          9         10         11         12
           0.001084  -0.000483  -0.000688   0.000524   0.001799   0.001502

             13         14         15         16         17         18
           0.000204  -0.001468   0.003069   0.002063  -0.001176   0.000544
 
 PREDICTED ENERGY CHANGE: -0.000001614
 
 INTERPOLATION DISTANCE: 5.0879233114
 
 *** SCFTOL TIGHTEN TO 0.500E-08 ***
 
 *** CDFTOL TIGHTEN TO 0.750E-05 ***


 COORDINATES OF OPTIMIZATION STEP 22 IN ANGSTROM

  NO.  ATOM        X              Y              Z        Z-ATOM   MASS   TYPE

    1  C        -0.051347      -0.616636       0.071344       6    12.011  QM
    2  F         1.078406       0.236686      -0.116577       9    18.998  QM
    3  C        -1.289717       0.263520       0.020121       6    12.011  QM
    4  H        -0.975666       1.110958      -0.608036       1     1.008  QM
    5  H        -1.595736       0.647526       1.006876       1     1.008  QM
    6  H        -2.146679      -0.228058      -0.462066       1     1.008  QM
    7  H        -0.047031      -1.361969      -0.746772       1     1.008  QM
    8  H         0.075385      -1.146530       1.034592       1     1.008  QM


 
 NEW SCF-ENERGY CALCULATED IN 9 CYCLES
 

 TOTAL ENERGY    =       -178.869400311

 ENERGY CHANGE =         -0.000002574
 ENERGY RATIO  =          1.595293240
 TRUST RADIUS  =          0.200000000
 
 BFGS DELTA*GAMMA: 0.145E-05
[truncated: 2,263,156 more chars]
