# Supplementary material for: Constrained Structure Minimizations on Hyperspheres for Minimum Energy Path Following
Source: J Chem Inf Model. 2025 Apr 1;65(7):3488–501. doi: 10.1021/acs.jcim.4c02351 (PMC12004539; doi:10.1021/acs.jcim.4c02351)
Supplement: Supplementary file 1 — ci4c02351_si_001.zip [file ci4c02351_si_001.zip › data_availability/rxn6/outputs/SADDLE/5/rxn6-sad.mol]

    8
 TRAJECTORY GEOMETRY    -178.847292
  C      1.235034   -0.674850    0.000083
  C      1.234525    0.675004    0.000084
  H      1.240522   -1.249079    0.934773
  H      1.239580    1.249230    0.934776
  H      1.243800   -1.249039   -0.934604
  H      1.242884    1.249200   -0.934604
  H     -0.830036   -0.000066   -0.000906
  F     -1.780754   -0.000110   -0.000075
    8
 TRAJECTORY GEOMETRY    -178.873073
  C     -0.041974   -0.593762    0.024744
  F      1.093001    0.253354   -0.038342
  C     -1.295625    0.260147    0.007131
  H     -1.217283    0.978603   -0.823753
  H     -1.419970    0.821356    0.947648
  H     -2.191987   -0.360811   -0.153354
  H      0.004542   -1.269703   -0.849637
  H      0.044697   -1.197116    0.947509
    8
 TRAJECTORY GEOMETRY    -178.871650
  C     -0.046877   -0.605571    0.048212
  F      1.086179    0.246035   -0.075477
  C     -1.292454    0.262013    0.014105
  H     -1.092800    1.046438   -0.732141
  H     -1.501022    0.742029    0.984621
  H     -2.179880   -0.306255   -0.305373
  H     -0.023013   -1.314197   -0.801639
  H      0.059978   -1.175782    0.990482
    8
 TRAJECTORY GEOMETRY    -178.869405
  C     -0.051846   -0.615783    0.071367
  F      1.078821    0.235809   -0.117197
  C     -1.289833    0.263185    0.020572
  H     -0.975838    1.112446   -0.605298
  H     -1.596846    0.646632    1.007113
  H     -2.144226   -0.229780   -0.465026
  H     -0.047970   -1.361543   -0.745453
  H      0.075477   -1.143807    1.034310
    8
 TRAJECTORY GEOMETRY    -178.847292
  C     -0.851709   -1.118073    0.064723
  F      1.624818    0.723536   -0.086862
  C     -1.401595    0.114670    0.055800
  H      0.757310    0.337242   -0.041358
  H     -1.601237    0.661131    0.985819
  H     -1.682392    0.611374   -0.881134
  H     -0.664716   -1.670129   -0.864620
  H     -0.583508   -1.620426    1.002337
    8
 TRAJECTORY GEOMETRY    -178.865815
  C     -0.063840   -0.637441    0.082764
  F      1.056276    0.247544   -0.124425
  C     -1.281604    0.261009    0.024136
  H     -0.854398    1.091041   -0.554907
  H     -1.603947    0.636019    1.004124
  H     -2.126053   -0.164112   -0.534153
  H     -0.065350   -1.379260   -0.742371
  H      0.078142   -1.170110    1.042978
    8
 TRAJECTORY GEOMETRY    -178.862010
  C     -0.066537   -0.642728    0.113156
  F      1.051514    0.226476   -0.210363
  C     -1.281313    0.262285    0.036582
  H     -0.742931    1.173669   -0.265800
  H     -1.800593    0.452847    0.987567
  H     -1.989436   -0.006118   -0.755522
  H     -0.099921   -1.461234   -0.631233
  H      0.096819   -1.079882    1.115661
    8
 TRAJECTORY GEOMETRY    -178.855450
  C     -0.081697   -0.663003    0.114153
  F      1.041125    0.245218   -0.201755
  C     -1.275696    0.257116    0.034231
  H     -0.649990    1.119710   -0.253776
  H     -1.773713    0.468964    0.990436
  H     -1.978201    0.044723   -0.778363
  H     -0.113463   -1.471101   -0.643694
  H      0.063603   -1.114177    1.112657
    8
 TRAJECTORY GEOMETRY    -178.847292
  C     -0.851709   -1.118073    0.064723
  F      1.624818    0.723536   -0.086862
  C     -1.401595    0.114670    0.055800
  H      0.757310    0.337242   -0.041358
  H     -1.601237    0.661131    0.985819
  H     -1.682392    0.611374   -0.881134
  H     -0.664716   -1.670129   -0.864620
  H     -0.583508   -1.620426    1.002337
    8
 TRAJECTORY GEOMETRY    -178.846709
  C     -0.098974   -0.684629    0.114837
  F      1.038296    0.264693   -0.195983
  C     -1.271096    0.252119    0.034648
  H     -0.568621    1.067210   -0.235370
  H     -1.761717    0.491284    0.986959
  H     -1.961232    0.091134   -0.797944
  H     -0.131567   -1.481616   -0.655533
  H      0.033340   -1.148290    1.109109
    8
 TRAJECTORY GEOMETRY    -178.847176
  C     -0.821649   -1.101467    0.068872
  F      1.596555    0.697473   -0.091703
  C     -1.402581    0.116507    0.056065
  H      0.700532    0.378711   -0.052435
  H     -1.607994    0.663712    0.983889
  H     -1.699607    0.600580   -0.882416
  H     -0.620339   -1.652288   -0.857245
  H     -0.530427   -1.588078    1.006652
    8
 TRAJECTORY GEOMETRY    -178.846942
  C     -0.781067   -1.066733    0.069272
  F      1.590242    0.662343   -0.094446
  C     -1.438130    0.114083    0.057519
  H      0.677432    0.389166   -0.061012
  H     -1.651959    0.663076    0.985442
  H     -1.766200    0.576089   -0.882265
  H     -0.564263   -1.621021   -0.853661
  H     -0.448166   -1.531430    1.007485
    8
 TRAJECTORY GEOMETRY    -178.846485
  C     -0.757906   -1.051918    0.073782
  F      1.564519    0.637385   -0.098212
  C     -1.435626    0.114818    0.057262
  H      0.633013    0.434603   -0.072984
  H     -1.658206    0.659016    0.981835
  H     -1.786101    0.558815   -0.881060
  H     -0.524187   -1.596728   -0.848362
  H     -0.399680   -1.494500    1.010668
    8
 TRAJECTORY GEOMETRY    -178.846709
  C     -0.098974   -0.684629    0.114837
  F      1.038296    0.264693   -0.195983
  C     -1.271096    0.252119    0.034648
  H     -0.568621    1.067210   -0.235370
  H     -1.761717    0.491284    0.986959
  H     -1.961232    0.091134   -0.797944
  H     -0.131567   -1.481616   -0.655533
  H      0.033340   -1.148290    1.109109
    8
 TRAJECTORY GEOMETRY    -178.837953
  C     -0.119162   -0.703695    0.115980
  F      1.045108    0.277542   -0.191746
  C     -1.275937    0.246824    0.035183
  H     -0.499448    1.015961   -0.214748
  H     -1.766189    0.513037    0.981048
  H     -1.958269    0.138738   -0.813840
  H     -0.135382   -1.484567   -0.669527
  H      0.031150   -1.164248    1.107288
    8
 TRAJECTORY GEOMETRY    -178.845823
  C     -0.733811   -1.035027    0.076564
  F      1.541789    0.612213   -0.101402
  C     -1.438625    0.115095    0.057521
  H      0.597561    0.471641   -0.082366
  H     -1.669853    0.657584    0.979858
  H     -1.808322    0.542919   -0.879594
  H     -0.483757   -1.575587   -0.842826
  H     -0.349524   -1.457667    1.011554
    8
 TRAJECTORY GEOMETRY    -178.844973
  C     -0.709410   -1.016358    0.078645
  F      1.520894    0.585619   -0.103885
  C     -1.444467    0.114599    0.057999
  H      0.568114    0.508086   -0.091994
  H     -1.683309    0.654809    0.979613
  H     -1.833883    0.524226   -0.878736
  H     -0.443595   -1.551929   -0.838894
  H     -0.298934   -1.417306    1.012103
    8
 TRAJECTORY GEOMETRY    -178.843898
  C     -0.684717   -0.997430    0.080129
  F      1.499058    0.558493   -0.105824
  C     -1.448982    0.115137    0.058471
  H      0.541671    0.544097   -0.101521
  H     -1.697379    0.651146    0.980364
  H     -1.860046    0.503990   -0.877930
  H     -0.404761   -1.528701   -0.835613
  H     -0.250083   -1.377109    1.012298
    8
 TRAJECTORY GEOMETRY    -178.837953
  C     -0.119162   -0.703695    0.115980
  F      1.045108    0.277542   -0.191746
  C     -1.275937    0.246824    0.035183
  H     -0.499448    1.015961   -0.214748
  H     -1.766189    0.513037    0.981048
  H     -1.958269    0.138738   -0.813840
  H     -0.135382   -1.484567   -0.669527
  H      0.031150   -1.164248    1.107288
    8
 TRAJECTORY GEOMETRY    -178.842520
  C     -0.659527   -0.980271    0.081527
  F      1.472150    0.533241   -0.107754
  C     -1.447061    0.118071    0.058616
  H      0.513470    0.578187   -0.110166
  H     -1.706832    0.647630    0.982888
  H     -1.879301    0.484881   -0.878839
  H     -0.370121   -1.510108   -0.833166
  H     -0.208513   -1.343186    1.014080
    8
 TRAJECTORY GEOMETRY    -178.840821
  C     -0.629109   -0.954505    0.081380
  F      1.448020    0.504192   -0.108792
  C     -1.451572    0.115957    0.059307
  H      0.490794    0.610308   -0.118618
  H     -1.719798    0.642346    0.981577
  H     -1.903119    0.463616   -0.874702
  H     -0.338668   -1.487390   -0.827947
  H     -0.168912   -1.304470    1.011554
    8
 TRAJECTORY GEOMETRY    -178.838664
  C     -0.608758   -0.943265    0.083505
  F      1.414130    0.485544   -0.111238
  C     -1.436701    0.123785    0.058215
  H      0.457592    0.637844   -0.124978
  H     -1.719308    0.637480    0.983632
  H     -1.907070    0.446617   -0.874960
  H     -0.309618   -1.477076   -0.823543
  H     -0.139305   -1.283915    1.013485
    8
 TRAJECTORY GEOMETRY    -178.837953
  C     -0.119162   -0.703695    0.115980
  F      1.045108    0.277542   -0.191746
  C     -1.275937    0.246824    0.035183
  H     -0.499448    1.015961   -0.214748
  H     -1.766189    0.513037    0.981048
  H     -1.958269    0.138738   -0.813840
  H     -0.135382   -1.484567   -0.669527
  H      0.031150   -1.164248    1.107288
    8
 TRAJECTORY GEOMETRY    -178.836038
  C     -0.585602   -0.930521    0.085006
  F      1.379703    0.466700   -0.113483
  C     -1.424191    0.129247    0.057509
  H      0.425187    0.663768   -0.130911
  H     -1.716485    0.635156    0.984128
  H     -1.907729    0.433712   -0.874535
  H     -0.282843   -1.467474   -0.819263
  H     -0.112868   -1.264918    1.016203
    8
 TRAJECTORY GEOMETRY    -178.832193
  C     -0.139567   -0.714266    0.114709
  F      1.047648    0.272843   -0.184412
  C     -1.284770    0.244764    0.034061
  H     -0.439334    0.982902   -0.199840
  H     -1.775861    0.525384    0.977099
  H     -1.972067    0.166945   -0.819521
  H     -0.112119   -1.467848   -0.689889
  H      0.064353   -1.143776    1.103555
    8
 TRAJECTORY GEOMETRY    -178.833230
  C     -0.563851   -0.915612    0.085854
  F      1.350907    0.445749   -0.115437
  C     -1.418481    0.133568    0.056779
  H      0.398088    0.676871   -0.131821
  H     -1.720858    0.632309    0.983615
  H     -1.915839    0.422008   -0.872653
  H     -0.250342   -1.451169   -0.817375
  H     -0.078615   -1.236848    1.017403
    8
 TRAJECTORY GEOMETRY    -178.829948
  C     -0.545609   -0.907357    0.087292
  F      1.321044    0.433426   -0.117818
  C     -1.401885    0.142640    0.055342
  H      0.366030    0.693166   -0.135704
  H     -1.719421    0.626905    0.984619
  H     -1.915422    0.408074   -0.871998
  H     -0.231150   -1.447180   -0.811070
  H     -0.061101   -1.226674    1.019352
    8
 TRAJECTORY GEOMETRY    -178.825880
  C     -0.156909   -0.725120    0.114745
  F      1.050423    0.278317   -0.181051
  C     -1.285935    0.242061    0.034063
  H     -0.396922    0.957351   -0.190468
  H     -1.772841    0.533730    0.975643
  H     -1.967885    0.186013   -0.825377
  H     -0.109197   -1.463681   -0.700542
  H      0.066401   -1.143334    1.101516
    8
 TRAJECTORY GEOMETRY    -178.822508
  C     -0.508993   -0.890354    0.090136
  F      1.266678    0.410837   -0.122574
  C     -1.375667    0.156320    0.052700
  H      0.303005    0.716243   -0.139714
  H     -1.714129    0.621150    0.984579
  H     -1.910420    0.389201   -0.870738
  H     -0.195936   -1.440110   -0.802128
  H     -0.029677   -1.208570    1.025389
    8
 TRAJECTORY GEOMETRY    -178.814439
  C     -0.191036   -0.747561    0.115666
  F      1.062263    0.294377   -0.176957
  C     -1.287333    0.237892    0.034770
  H     -0.332789    0.916216   -0.178000
  H     -1.764191    0.548063    0.974903
  H     -1.956624    0.215838   -0.835795
  H     -0.111459   -1.462951   -0.715081
  H      0.060550   -1.153271    1.098337
    8
 TRAJECTORY GEOMETRY    -178.815054
  C     -0.480450   -0.879655    0.093251
  F      1.226214    0.397954   -0.127952
  C     -1.352196    0.169670    0.050348
  H      0.242403    0.726302   -0.140343
  H     -1.711076    0.616149    0.983236
  H     -1.903975    0.375792   -0.870074
  H     -0.172236   -1.439791   -0.794027
  H     -0.010387   -1.202139    1.033024
    8
 TRAJECTORY GEOMETRY    -178.807446
  C     -0.453875   -0.868509    0.095734
  F      1.198208    0.387017   -0.132289
  C     -1.335378    0.181539    0.047966
  H      0.188161    0.741542   -0.143869
  H     -1.713561    0.607633    0.981989
  H     -1.905140    0.358007   -0.866218
  H     -0.158992   -1.442403   -0.787343
  H      0.002249   -1.197482    1.040076
    8
 TRAJECTORY GEOMETRY    -178.806272
  C     -0.219340   -0.765565    0.116730
  F      1.068378    0.306207   -0.174429
  C     -1.286395    0.236469    0.035391
  H     -0.286352    0.887898   -0.168750
  H     -1.755789    0.557806    0.974317
  H     -1.943424    0.237303   -0.843537
  H     -0.107332   -1.462400   -0.724802
  H      0.059724   -1.161658    1.095441
    8
 TRAJECTORY GEOMETRY    -178.801209
  C     -0.434362   -0.862610    0.099218
  F      1.176987    0.380764   -0.137546
  C     -1.322458    0.190126    0.046549
  H      0.136702    0.748377   -0.143202
  H     -1.713664    0.604924    0.980504
  H     -1.900410    0.350436   -0.866721
  H     -0.145431   -1.444106   -0.781240
  H      0.012604   -1.196613    1.046396
    8
 TRAJECTORY GEOMETRY    -178.800088
  C     -0.244127   -0.780305    0.117609
  F      1.079373    0.317360   -0.173054
  C     -1.287549    0.233416    0.036495
  H     -0.251852    0.865752   -0.161525
  H     -1.751057    0.565583    0.974029
  H     -1.934053    0.254616   -0.849606
  H     -0.107662   -1.461850   -0.731591
  H      0.056040   -1.168872    1.092668
    8
 TRAJECTORY GEOMETRY    -178.796426
  C     -0.418430   -0.858107    0.102384
  F      1.164591    0.377074   -0.142378
  C     -1.314521    0.196277    0.045496
  H      0.092763    0.753532   -0.142364
  H     -1.716121    0.602517    0.978987
  H     -1.898028    0.344655   -0.866627
  H     -0.138049   -1.446537   -0.776615
  H      0.018161   -1.196855    1.052323
    8
 TRAJECTORY GEOMETRY    -178.795639
  C     -0.264764   -0.792149    0.118008
  F      1.089643    0.326740   -0.171887
  C     -1.288780    0.230778    0.037463
  H     -0.224037    0.848259   -0.156270
  H     -1.747743    0.571086    0.973656
  H     -1.926768    0.267697   -0.853529
  H     -0.109167   -1.461418   -0.736885
  H      0.052282   -1.174672    1.090553
    8
 TRAJECTORY GEOMETRY    -178.792976
  C     -0.406032   -0.854853    0.105321
  F      1.156763    0.375022   -0.146888
  C     -1.309228    0.200413    0.044970
  H      0.055013    0.756930   -0.141106
  H     -1.718572    0.601158    0.977571
  H     -1.895199    0.341286   -0.867265
  H     -0.133044   -1.448617   -0.772582
  H      0.021421   -1.197858    1.057334
    8
 TRAJECTORY GEOMETRY    -178.792544
  C     -0.282124   -0.802207    0.118598
  F      1.098871    0.335091   -0.171520
  C     -1.290056    0.227967    0.038599
  H     -0.203274    0.833312   -0.151346
  H     -1.745160    0.576314    0.973188
  H     -1.919010    0.279865   -0.857463
  H     -0.110422   -1.461101   -0.740712
  H      0.048520   -1.180240    1.089019
    8
 TRAJECTORY GEOMETRY    -178.790588
  C     -0.396139   -0.852467    0.107878
  F      1.151792    0.373743   -0.150859
  C     -1.305754    0.203422    0.044659
  H      0.023734    0.759610   -0.139689
  H     -1.721251    0.600227    0.976413
  H     -1.892953    0.339033   -0.868020
  H     -0.129600   -1.450382   -0.769385
  H      0.023490   -1.198783    1.061682
    8
 TRAJECTORY GEOMETRY    -178.790420
  C     -0.295503   -0.809548    0.118791
  F      1.105815    0.341150   -0.170899
  C     -1.291052    0.225473    0.039543
  H     -0.185049    0.822463   -0.147855
  H     -1.743379    0.579993    0.973002
  H     -1.913449    0.288980   -0.860372
  H     -0.111779   -1.460559   -0.743713
  H      0.045261   -1.183974    1.087198
    8
 TRAJECTORY GEOMETRY    -178.788969
  C     -0.388413   -0.850655    0.109946
  F      1.148623    0.372603   -0.153940
  C     -1.303263    0.206027    0.044362
  H     -0.001134    0.762879   -0.138858
  H     -1.723935    0.598961    0.975833
  H     -1.892650    0.336237   -0.868638
  H     -0.127065   -1.451841   -0.767230
  H      0.025360   -1.198839    1.065188
    8
 TRAJECTORY GEOMETRY    -178.788980
  C     -0.306762   -0.815706    0.118949
  F      1.111928    0.346205   -0.170408
  C     -1.291968    0.223544    0.040302
  H     -0.170486    0.813744   -0.145067
  H     -1.742050    0.582791    0.972946
  H     -1.909148    0.296136   -0.862688
  H     -0.112806   -1.460099   -0.746251
  H      0.042779   -1.186892    1.085800
    8
 TRAJECTORY GEOMETRY    -178.787900
  C     -0.315497   -0.819493    0.118283
  F      1.116097    0.349261   -0.169010
  C     -1.292975    0.221684    0.040767
  H     -0.154384    0.808022   -0.144046
  H     -1.740386    0.584554    0.973152
  H     -1.907151    0.300607   -0.863578
  H     -0.114143   -1.459388   -0.748455
  H      0.040953   -1.188372    1.083886
    8
 TRAJECTORY GEOMETRY    -178.787997
  C     -0.382441   -0.848563    0.111351
  F      1.146354    0.371522   -0.156215
  C     -1.301825    0.207345    0.044256
  H     -0.019036    0.765238   -0.138126
  H     -1.725847    0.598112    0.975153
  H     -1.892209    0.334444   -0.868987
  H     -0.125462   -1.452793   -0.765277
  H      0.026440   -1.198854    1.067485
    8
 TRAJECTORY GEOMETRY    -178.787270
  C     -0.376130   -0.846068    0.112227
  F      1.143581    0.369673   -0.157747
  C     -1.300885    0.208782    0.043960
  H     -0.033396    0.768909   -0.138332
  H     -1.727376    0.596991    0.974901
  H     -1.892965    0.331682   -0.868724
  H     -0.124099   -1.453533   -0.763602
  H      0.027858   -1.198198    1.069360
    8
 TRAJECTORY GEOMETRY    -178.787265
  C     -0.322821   -0.823538    0.118290
  F      1.120121    0.352605   -0.168658
  C     -1.293647    0.220432    0.041250
  H     -0.144881    0.802046   -0.142264
  H     -1.739432    0.586367    0.973024
  H     -1.904175    0.305288   -0.864861
  H     -0.114932   -1.458963   -0.749929
  H      0.039230   -1.190268    1.082932
    8
 TRAJECTORY GEOMETRY    -178.786800
  C     -0.372072   -0.845083    0.113418
  F      1.142320    0.369207   -0.159566
  C     -1.299889    0.209919    0.043874
  H     -0.047078    0.770226   -0.137586
  H     -1.728886    0.596468    0.974422
  H     -1.892438    0.330631   -0.869123
  H     -0.122865   -1.454205   -0.762214
  H      0.028611   -1.198320    1.071135
    8
 TRAJECTORY GEOMETRY    -178.786843
  C     -0.328594   -0.826430    0.118260
  F      1.123279    0.355151   -0.168413
  C     -1.294344    0.219115    0.041727
  H     -0.137092    0.797393   -0.140729
  H     -1.738684    0.587953    0.972911
  H     -1.901461    0.309357   -0.866035
  H     -0.115482   -1.458676   -0.751110
  H      0.037787   -1.191905    1.082204
    8
 TRAJECTORY GEOMETRY    -178.786526
  C     -0.332984   -0.828357    0.117812
  F      1.125243    0.356617   -0.167585
  C     -1.294919    0.218174    0.041961
  H     -0.128226    0.794577   -0.140321
  H     -1.737738    0.588859    0.973049
  H     -1.900425    0.311624   -0.866417
  H     -0.116195   -1.458235   -0.752202
  H      0.036837   -1.192606    1.081125
    8
 TRAJECTORY GEOMETRY    -178.786522
  C     -0.368463   -0.843824    0.114131
  F      1.141025    0.368499   -0.160881
  C     -1.299550    0.210474    0.043859
  H     -0.056540    0.771521   -0.136990
  H     -1.729973    0.596237    0.974087
  H     -1.891691    0.330126   -0.869400
  H     -0.122006   -1.454711   -0.761036
  H      0.029033   -1.198462    1.072502
    8
 TRAJECTORY GEOMETRY    -178.786325
  C     -0.337448   -0.830976    0.118070
  F      1.127834    0.358974   -0.167876
  C     -1.295467    0.217045    0.042471
  H     -0.123546    0.790224   -0.138389
  H     -1.737477    0.590439    0.972825
  H     -1.897184    0.315820   -0.867867
  H     -0.116422   -1.458046   -0.752876
  H      0.035393   -1.194303    1.080845
    8
 TRAJECTORY GEOMETRY    -178.786341
  C     -0.365763   -0.843124    0.114859
  F      1.140044    0.368111   -0.162039
  C     -1.299016    0.210986    0.043914
  H     -0.064347    0.772420   -0.136373
  H     -1.731004    0.596028    0.973786
  H     -1.891126    0.329857   -0.869922
  H     -0.121278   -1.455071   -0.760120
  H      0.029257   -1.198515    1.073501
    8
 TRAJECTORY GEOMETRY    -178.786205
  C     -0.362979   -0.841897    0.115186
  F      1.138864    0.367233   -0.162676
  C     -1.298705    0.211546    0.043768
  H     -0.070368    0.774128   -0.136479
  H     -1.731669    0.595500    0.973681
  H     -1.891523    0.328581   -0.869707
  H     -0.120743   -1.455394   -0.759380
  H      0.029873   -1.198187    1.074339
    8
 TRAJECTORY GEOMETRY    -178.786204
  C     -0.339973   -0.832056    0.117789
  F      1.128918    0.359798   -0.167395
  C     -1.295822    0.216462    0.042622
  H     -0.118255    0.788606   -0.138123
  H     -1.736923    0.590967    0.972887
  H     -1.896470    0.317210   -0.868090
  H     -0.116824   -1.457785   -0.753497
  H      0.034810   -1.194731    1.080229
    8
 TRAJECTORY GEOMETRY    -178.786116
  C     -0.360717   -0.840936    0.115470
  F      1.137899    0.366530   -0.163201
  C     -1.298435    0.212009    0.043670
  H     -0.075259    0.775504   -0.136552
  H     -1.732221    0.595073    0.973580
  H     -1.891848    0.327574   -0.869589
  H     -0.120307   -1.455649   -0.758780
  H      0.030345   -1.197909    1.074981
