# Supplementary material for: Constrained Structure Minimizations on Hyperspheres for Minimum Energy Path Following
Source: J Chem Inf Model. 2025 Apr 1;65(7):3488–501. doi: 10.1021/acs.jcim.4c02351 (PMC12004539; doi:10.1021/acs.jcim.4c02351)
Supplement: Supplementary file 1 — ci4c02351_si_001.zip [file ci4c02351_si_001.zip › data_availability/rxn6/outputs/SADDLE/10/rxn6-sad.mol]

    8
 TRAJECTORY GEOMETRY    -178.847292
  C      1.235034   -0.674850    0.000083
  C      1.234525    0.675004    0.000084
  H      1.240522   -1.249079    0.934773
  H      1.239580    1.249230    0.934776
  H      1.243800   -1.249039   -0.934604
  H      1.242884    1.249200   -0.934604
  H     -0.830036   -0.000066   -0.000906
  F     -1.780754   -0.000110   -0.000075
    8
 TRAJECTORY GEOMETRY    -178.871441
  C     -0.048255   -0.609534    0.045632
  F      1.080988    0.246539   -0.071521
  C     -1.287655    0.259774    0.016402
  H     -1.087849    1.040548   -0.731838
  H     -1.492359    0.749988    0.976164
  H     -2.194035   -0.279212   -0.300597
  H     -0.022122   -1.318679   -0.802138
  H      0.070759   -1.183618    0.978754
    8
 TRAJECTORY GEOMETRY    -178.866188
  C     -0.057649   -0.624168    0.104835
  F      1.070655    0.210146   -0.198040
  C     -1.287825    0.269786    0.034830
  H     -0.845282    1.206077   -0.337842
  H     -1.774466    0.473029    1.001426
  H     -2.031866   -0.076850   -0.694858
  H     -0.088719   -1.433907   -0.646944
  H      0.107131   -1.072897    1.101468
    8
 TRAJECTORY GEOMETRY    -178.854522
  C     -0.085531   -0.668225    0.107785
  F      1.042300    0.246844   -0.187760
  C     -1.275199    0.257836    0.034454
  H     -0.641174    1.104936   -0.286925
  H     -1.746513    0.504537    0.998428
  H     -1.996746    0.042624   -0.758586
  H     -0.115195   -1.463404   -0.662470
  H      0.055266   -1.138014    1.098725
    8
 TRAJECTORY GEOMETRY    -178.847292
  C     -0.851709   -1.118073    0.064723
  F      1.624818    0.723536   -0.086862
  C     -1.401595    0.114670    0.055800
  H      0.757310    0.337242   -0.041358
  H     -1.601237    0.661131    0.985819
  H     -1.682392    0.611374   -0.881134
  H     -0.664716   -1.670129   -0.864620
  H     -0.583508   -1.620426    1.002337
    8
 TRAJECTORY GEOMETRY    -178.834544
  C     -0.125234   -0.711677    0.113212
  F      1.046966    0.284009   -0.193696
  C     -1.268550    0.248403    0.039676
  H     -0.484390    1.016636   -0.200884
  H     -1.761576    0.517589    0.984905
  H     -1.931673    0.152143   -0.821119
  H     -0.158928   -1.495778   -0.669851
  H     -0.002185   -1.189606    1.102632
    8
 TRAJECTORY GEOMETRY    -178.846850
  C     -0.794174   -1.085523    0.072388
  F      1.570458    0.673169   -0.096317
  C     -1.404711    0.117536    0.056501
  H      0.653878    0.415237   -0.060348
  H     -1.615209    0.665850    0.982491
  H     -1.714216    0.590575   -0.883669
  H     -0.578973   -1.634603   -0.850648
  H     -0.482461   -1.557647    1.009642
    8
 TRAJECTORY GEOMETRY    -178.846043
  C     -0.723070   -1.009792    0.072111
  F      1.576648    0.595493   -0.098706
  C     -1.477827    0.109386    0.059093
  H      0.633275    0.449224   -0.080680
  H     -1.728247    0.641151    0.985908
  H     -1.879997    0.517050   -0.876407
  H     -0.470850   -1.547039   -0.849542
  H     -0.320622   -1.419598    1.006408
    8
 TRAJECTORY GEOMETRY    -178.844023
  C     -0.677306   -0.986488    0.078361
  F      1.508781    0.552847   -0.105690
  C     -1.458708    0.114181    0.059252
  H      0.549655    0.535203   -0.098363
  H     -1.718241    0.643962    0.983894
  H     -1.879366    0.495864   -0.877774
  H     -0.405622   -1.522163   -0.838895
  H     -0.250773   -1.372243    1.012266
    8
 TRAJECTORY GEOMETRY    -178.834544
  C     -0.125234   -0.711677    0.113212
  F      1.046966    0.284009   -0.193696
  C     -1.268550    0.248403    0.039676
  H     -0.484390    1.016636   -0.200884
  H     -1.761576    0.517589    0.984905
  H     -1.931673    0.152143   -0.821119
  H     -0.158928   -1.495778   -0.669851
  H     -0.002185   -1.189606    1.102632
    8
 TRAJECTORY GEOMETRY    -178.840705
  C     -0.630241   -0.959208    0.082285
  F      1.443018    0.507254   -0.110518
  C     -1.442980    0.120026    0.059114
  H      0.483022    0.612219   -0.114595
  H     -1.716430    0.642381    0.983700
  H     -1.888779    0.470278   -0.877341
  H     -0.341359   -1.494492   -0.831173
  H     -0.179774   -1.319647    1.016947
    8
 TRAJECTORY GEOMETRY    -178.835716
  C     -0.585614   -0.934992    0.085533
  F      1.372158    0.468160   -0.115128
  C     -1.415555    0.132323    0.057830
  H      0.417640    0.669848   -0.126659
  H     -1.710287    0.636287    0.984264
  H     -1.889490    0.442555   -0.876535
  H     -0.285504   -1.472962   -0.820621
  H     -0.123712   -1.279446    1.019988
    8
 TRAJECTORY GEOMETRY    -178.828690
  C     -0.542432   -0.913602    0.088300
  F      1.304876    0.437974   -0.119991
  C     -1.383312    0.148247    0.055616
  H      0.349078    0.711213   -0.135561
  H     -1.702098    0.628252    0.986769
  H     -1.884213    0.415527   -0.876731
  H     -0.243540   -1.462937   -0.808368
  H     -0.085091   -1.255846    1.024241
    8
 TRAJECTORY GEOMETRY    -178.834544
  C     -0.125234   -0.711677    0.113212
  F      1.046966    0.284009   -0.193696
  C     -1.268550    0.248403    0.039676
  H     -0.484390    1.016636   -0.200884
  H     -1.761576    0.517589    0.984905
  H     -1.931673    0.152143   -0.821119
  H     -0.158928   -1.495778   -0.669851
  H     -0.002185   -1.189606    1.102632
    8
 TRAJECTORY GEOMETRY    -178.824685
  C     -0.163356   -0.732456    0.113613
  F      1.050271    0.279207   -0.181615
  C     -1.281402    0.246366    0.036610
  H     -0.388916    0.958122   -0.180371
  H     -1.766626    0.537778    0.978479
  H     -1.950910    0.205393   -0.832330
  H     -0.117332   -1.470432   -0.703368
  H      0.052272   -1.164186    1.098391
    8
 TRAJECTORY GEOMETRY    -178.821297
  C     -0.506551   -0.891964    0.090012
  F      1.256995    0.408173   -0.123713
  C     -1.367277    0.160550    0.053062
  H      0.291126    0.720597   -0.135184
  H     -1.708015    0.622070    0.984630
  H     -1.894818    0.399246   -0.872329
  H     -0.195128   -1.443348   -0.802534
  H     -0.035433   -1.219625    1.027303
    8
 TRAJECTORY GEOMETRY    -178.813647
  C     -0.196605   -0.752036    0.113830
  F      1.062404    0.291115   -0.176317
  C     -1.284512    0.241477    0.036660
  H     -0.324503    0.915960   -0.168144
  H     -1.760987    0.550627    0.976721
  H     -1.945970    0.233615   -0.839550
  H     -0.115537   -1.463552   -0.720186
  H      0.052881   -1.164667    1.094817
    8
 TRAJECTORY GEOMETRY    -178.813841
  C     -0.478414   -0.880167    0.092778
  F      1.220388    0.394043   -0.128466
  C     -1.346306    0.173898    0.050498
  H      0.233590    0.729490   -0.135540
  H     -1.708919    0.615567    0.984146
  H     -1.894372    0.384175   -0.870945
  H     -0.172449   -1.440929   -0.795047
  H     -0.014812   -1.210096    1.033100
    8
 TRAJECTORY GEOMETRY    -178.806361
  C     -0.452394   -0.869075    0.095057
  F      1.193939    0.383104   -0.132690
  C     -1.330630    0.185275    0.048394
  H      0.180630    0.743952   -0.138541
  H     -1.711816    0.607550    0.982994
  H     -1.896130    0.367513   -0.867487
  H     -0.159912   -1.443184   -0.788763
  H     -0.002532   -1.205449    1.039753
    8
 TRAJECTORY GEOMETRY    -178.805715
  C     -0.224549   -0.768827    0.114438
  F      1.070101    0.302212   -0.173315
  C     -1.284272    0.240208    0.037035
  H     -0.279060    0.887628   -0.160322
  H     -1.754424    0.558790    0.976337
  H     -1.936185    0.252138   -0.845537
  H     -0.111851   -1.461954   -0.729930
  H      0.052953   -1.170479    1.091624
    8
 TRAJECTORY GEOMETRY    -178.800297
  C     -0.433431   -0.862686    0.098127
  F      1.174985    0.376411   -0.137481
  C     -1.319097    0.193749    0.047042
  H      0.130919    0.749985   -0.138064
  H     -1.713302    0.604233    0.981703
  H     -1.894041    0.359177   -0.867290
  H     -0.147338   -1.444106   -0.783392
  H      0.008037   -1.203131    1.045423
    8
 TRAJECTORY GEOMETRY    -178.799733
  C     -0.248731   -0.782773    0.115104
  F      1.081308    0.312917   -0.171604
  C     -1.285646    0.237219    0.037931
  H     -0.245356    0.865670   -0.154276
  H     -1.750084    0.565891    0.976104
  H     -1.928403    0.267622   -0.850574
  H     -0.112270   -1.460868   -0.736736
  H      0.049802   -1.176430    1.088830
    8
 TRAJECTORY GEOMETRY    -178.795706
  C     -0.418079   -0.858082    0.101031
  F      1.163811    0.372537   -0.141974
  C     -1.311906    0.199757    0.046070
  H      0.088178    0.754752   -0.137407
  H     -1.715963    0.601817    0.980334
  H     -1.892831    0.353225   -0.866922
  H     -0.140494   -1.446036   -0.779222
  H      0.013655   -1.202813    1.050839
    8
 TRAJECTORY GEOMETRY    -178.795436
  C     -0.268632   -0.793959    0.115397
  F      1.091254    0.321927   -0.170211
  C     -1.286918    0.234550    0.038763
  H     -0.218175    0.848356   -0.149838
  H     -1.746784    0.571204    0.975793
  H     -1.921993    0.279608   -0.854054
  H     -0.113683   -1.460148   -0.741907
  H      0.046412   -1.181563    1.086665
    8
 TRAJECTORY GEOMETRY    -178.792427
  C     -0.405845   -0.854498    0.103633
  F      1.156580    0.370078   -0.146046
  C     -1.307114    0.203842    0.045556
  H      0.051966    0.758077   -0.136508
  H     -1.718505    0.600426    0.979117
  H     -1.891330    0.349375   -0.867188
  H     -0.135965   -1.447703   -0.775652
  H      0.017037   -1.203206    1.055399
    8
 TRAJECTORY GEOMETRY    -178.792443
  C     -0.285368   -0.803274    0.115822
  F      1.100493    0.329837   -0.169558
  C     -1.288479    0.231535    0.039787
  H     -0.197752    0.833927   -0.145776
  H     -1.744251    0.576306    0.975398
  H     -1.915392    0.290639   -0.857441
  H     -0.114985   -1.459497   -0.745689
  H      0.042979   -1.186334    1.084954
    8
 TRAJECTORY GEOMETRY    -178.790150
  C     -0.299662   -0.810548    0.115589
  F      1.108065    0.335821   -0.168068
  C     -1.289618    0.229190    0.040388
  H     -0.176181    0.823240   -0.143488
  H     -1.742189    0.579252    0.975548
  H     -1.912293    0.297835   -0.859377
  H     -0.116920   -1.458640   -0.749264
  H      0.040169   -1.188997    1.082649
    8
 TRAJECTORY GEOMETRY    -178.790406
  C     -0.398614   -0.853667    0.106141
  F      1.153794    0.369841   -0.149643
  C     -1.303873    0.206981    0.045220
  H      0.023249    0.759119   -0.134928
  H     -1.721201    0.599767    0.978231
  H     -1.890323    0.347330   -0.867970
  H     -0.133100   -1.449269   -0.773594
  H      0.019092   -1.204034    1.059426
    8
 TRAJECTORY GEOMETRY    -178.788847
  C     -0.389667   -0.849909    0.107405
  F      1.149579    0.367210   -0.151862
  C     -1.301871    0.209057    0.044937
  H      0.001550    0.763985   -0.135277
  H     -1.723197    0.598149    0.977648
  H     -1.891268    0.343346   -0.867617
  H     -0.131154   -1.450328   -0.771182
  H      0.021007   -1.203196    1.061928
    8
 TRAJECTORY GEOMETRY    -178.788792
  C     -0.311318   -0.816998    0.116000
  F      1.114607    0.341469   -0.167774
  C     -1.290469    0.227167    0.041155
  H     -0.163615    0.813080   -0.140748
  H     -1.740509    0.582628    0.975185
  H     -1.907424    0.305276   -0.861667
  H     -0.117728   -1.458250   -0.751793
  H      0.037792   -1.192300    1.081470
    8
 TRAJECTORY GEOMETRY    -178.787825
  C     -0.383562   -0.848415    0.108986
  F      1.147510    0.366343   -0.154271
  C     -1.300397    0.210933    0.044708
  H     -0.018387    0.765993   -0.134598
  H     -1.725032    0.597575    0.977133
  H     -1.890879    0.341462   -0.867898
  H     -0.129389   -1.451287   -0.769374
  H      0.022399   -1.203374    1.064481
    8
 TRAJECTORY GEOMETRY    -178.787873
  C     -0.319658   -0.821456    0.115963
  F      1.119420    0.345394   -0.167414
  C     -1.291812    0.225019    0.041858
  H     -0.152299    0.805937   -0.138597
  H     -1.739268    0.585582    0.975040
  H     -1.903375    0.311503   -0.863521
  H     -0.118672   -1.457705   -0.753352
  H      0.035601   -1.194777    1.080416
    8
 TRAJECTORY GEOMETRY    -178.787188
  C     -0.326180   -0.824111    0.115311
  F      1.122283    0.347537   -0.166140
  C     -1.292600    0.223532    0.042166
  H     -0.139037    0.801852   -0.138128
  H     -1.737869    0.586808    0.975231
  H     -1.902058    0.314590   -0.864036
  H     -0.119694   -1.457111   -0.755016
  H      0.034286   -1.195698    1.078853
    8
 TRAJECTORY GEOMETRY    -178.787218
  C     -0.378750   -0.846850    0.110130
  F      1.145819    0.365571   -0.156217
  C     -1.299623    0.211710    0.044773
  H     -0.033005    0.767475   -0.133761
  H     -1.726394    0.597634    0.976556
  H     -1.889714    0.340974   -0.868478
  H     -0.128017   -1.452030   -0.767817
  H      0.023140   -1.203833    1.066388
    8
 TRAJECTORY GEOMETRY    -178.786763
  C     -0.373531   -0.844667    0.110689
  F      1.143491    0.363829   -0.157253
  C     -1.298916    0.212905    0.044520
  H     -0.043746    0.770806   -0.134130
  H     -1.727553    0.596602    0.976412
  H     -1.890810    0.338456   -0.868086
  H     -0.127146   -1.452539   -0.766534
  H      0.024234   -1.203080    1.067652
    8
 TRAJECTORY GEOMETRY    -178.786787
  C     -0.332290   -0.827684    0.115596
  F      1.125708    0.350635   -0.166160
  C     -1.293157    0.222343    0.042671
  H     -0.132516    0.796253   -0.136325
  H     -1.737100    0.588776    0.974939
  H     -1.898815    0.319121   -0.865501
  H     -0.120023   -1.456826   -0.756193
  H      0.032849   -1.197610    1.078263
    8
 TRAJECTORY GEOMETRY    -178.786489
  C     -0.336411   -0.829311    0.115087
  F      1.127492    0.351941   -0.165288
  C     -1.293764    0.221320    0.042866
  H     -0.123651    0.793719   -0.136064
  H     -1.736159    0.589604    0.975096
  H     -1.897921    0.321130   -0.865774
  H     -0.120723   -1.456403   -0.757196
  H      0.031982   -1.198197    1.077248
    8
 TRAJECTORY GEOMETRY    -178.786504
  C     -0.371146   -0.844786    0.111872
  F      1.143036    0.364178   -0.159018
  C     -1.298177    0.213648    0.044617
  H     -0.054956    0.770402   -0.132801
  H     -1.728718    0.596919    0.975891
  H     -1.889013    0.339089   -0.868929
  H     -0.126069   -1.452987   -0.765511
  H      0.024429   -1.203843    1.069165
    8
 TRAJECTORY GEOMETRY    -178.786307
  C     -0.367665   -0.843095    0.112170
  F      1.141447    0.362913   -0.159653
  C     -1.297747    0.214318    0.044461
  H     -0.061796    0.772769   -0.133111
  H     -1.729453    0.596205    0.975801
  H     -1.889816    0.337343   -0.868621
  H     -0.125503   -1.453362   -0.764679
  H      0.025193   -1.203325    1.070024
    8
 TRAJECTORY GEOMETRY    -178.786319
  C     -0.340328   -0.831604    0.115322
  F      1.129701    0.354020   -0.165499
  C     -1.294205    0.220299    0.043282
  H     -0.119720    0.789867   -0.134524
  H     -1.735791    0.591107    0.974879
  H     -1.895040    0.324721   -0.866963
  H     -0.120862   -1.456179   -0.757792
  H      0.030791   -1.199681    1.076978
    8
 TRAJECTORY GEOMETRY    -178.786190
  C     -0.343018   -0.832738    0.115001
  F      1.130859    0.354894   -0.164933
  C     -1.294609    0.219684    0.043423
  H     -0.113915    0.788173   -0.134347
  H     -1.735165    0.591633    0.974947
  H     -1.894435    0.326047   -0.867162
  H     -0.121307   -1.455903   -0.758462
  H      0.030215   -1.200069    1.076307
    8
 TRAJECTORY GEOMETRY    -178.786194
  C     -0.365293   -0.842328    0.112628
  F      1.140598    0.362399   -0.160484
  C     -1.297628    0.214710    0.044496
  H     -0.067694    0.773742   -0.132746
  H     -1.730109    0.596073    0.975553
  H     -1.889318    0.337058   -0.868834
  H     -0.124934   -1.453650   -0.763957
  H      0.025442   -1.203395    1.070816
    8
 TRAJECTORY GEOMETRY    -178.786109
  C     -0.363146   -0.841324    0.112883
  F      1.139622    0.361679   -0.160972
  C     -1.297245    0.215115    0.044406
  H     -0.072416    0.775124   -0.132831
  H     -1.730655    0.595679    0.975507
  H     -1.889709    0.336081   -0.868745
  H     -0.124530   -1.453890   -0.763404
  H      0.025901   -1.203127    1.071411
