# Supplementary material for: Constrained Structure Minimizations on Hyperspheres for Minimum Energy Path Following
Source: J Chem Inf Model. 2025 Apr 1;65(7):3488–501. doi: 10.1021/acs.jcim.4c02351 (PMC12004539; doi:10.1021/acs.jcim.4c02351)
Supplement: Supplementary file 1 — ci4c02351_si_001.zip [file ci4c02351_si_001.zip › data_availability/rxn6/outputs/SADDLE/10/rxn6-sad.out]

 Executing /home/jasa/demon/6.2.4/object.mpi/deMon.6.2.4.mpi.

node05
node05
node05
node05
node05
node05
node05
node05
node05
node05
node05
node05
node05
node05
node05
node05
node05
node05
node05
node05
node05
node05
node05
node05
(node05:0,1,2,3,4,5,6,7,8,9,10,11,12,13,14,15,16,17,18,19,20,21,22,23)

real	6m52.032s
user	135m19.566s
sys	29m15.831s
14M	.
 ******************************************************************************
 ******************************************************************************
 ***                                                                        ***
 ***                              PROGRAM deMon2k                           ***
 ***                                                                        ***
 ***                        (VERSION 6.2.2, Jun. 2022)                      ***
 ***                                                                        ***
 ***     COPYRIGHT (C) BY THE INTERNATIONAL DEMON DEVELOPERS COMMUNITY      ***
 ***                                                                        ***
 ***  AUTHORS: A.M. Koster, G. Geudtner, A. Alvarez-Ibarra, M.C. Amirani,   ***
 ***           P. Calaminici, A.A.M. Carranza, M.E. Casida, J. Carmona-     ***
 ***           Espindola, J. Cuny, F.A. Delesma, R. Delgado-Venegas, V.D.   ***
 ***           Dominguez, R. Flores-Moreno, G.U. Gamboa, A. Goursot, T.     ***
 ***           Heine, K. Hermann, A. Ipatov, F. Janetzko, A. de la Lande,   ***
 ***           F. Louisnard, J. Martin del Campo, N. Pedroza Montero, L.G.  ***
 ***           M. Pettersson, D. Mejia-Rodriguez, J. Reveles, J. Vasquez-   ***
 ***           Perez, A. Vela, B. Zuniga-Gutierrez and D.R. Salahub         ***
 ***                                                                        ***
 ******************************************************************************
 ******************************************************************************
                                                                                

 FIRST TIMING           DATE: WED JAN 10 16:19:01 2024  TOTAL TIME:       0.078
                                                                                

 INITIALIZATION                   STEP TIME:     0.034  TOTAL TIME:       0.114

 ******************************************************************************

 RXN5

 ******************************************************************************

 
 *** MOLECULAR SIMULATION DATA ***
 
 MOLECULAR CHARGE: 0
 NUMBER OF ATOMS: 8
 MOLECULAR SIMULATION TYPE: QM ONLY
 
 *** MOLECULAR QM DATA ***
 
 MULTIPLICITY: 1
 NUMBER OF QM ATOMS: 8
 NUMBER OF ELECTRONS: 26
 
 *** SCF OPTIONS ***
 
 SCF THEORY: RESTRICTED KOHN-SHAM (RKS)
 DIAGONALIZER: RS
 START GUESS: HUECKEL DENSITY
 SCF TOLERANCE: 0.100E-04
 POTENTIAL DENSITY: FITTED DENSITY
 NUMBER OF SCF ITERATIONS: 1000
 DIIS ACCELERATION: ON
 XC-POTENTIAL: PBE96 - PBE
 GRID TECHNIQUE: FIXED
 GRID PRUNING: ON
 GRID METHOD: DIRECT
 GRID TYPE: (99,590)p
 ATOMIC WEIGHT FUNCTION: BECKE SCREENED
 RADIAL QUADRATURE TYPE: EULER-MACLAURIN
 SCF METHODE: DIRECT & DOUBLE ASYMPTOTIC EXPANSION
 FREEZE AUXILIARY FUNCTIONS: OFF
 ANALYTICAL FIT SOLVER: DIAGONAL SVD
 SVD THRESHOLD: 0.100E-05
 SCF SCREENING: 0.385E-11
 SYMMETRY USE: NONE
 ROTATION OF THE ANGULAR GRIDS: OFF
 SCF PRINTING UNTIL CYCLE 0
 SPHERICAL ORBITALS WILL BE USED
 
 *** SADDLE INTERPOLATION OPTIONS ***
 
 SADDLE TOLERANCE: 0.100
 NUMBER OF INTERPOLATION STEPS: 500
 INTERPOLATION DISTANCE REDUCTION [%]: 10.00
 REACTANT-PRODUCT ALIGNMENT ENABLED
 
 *** PRINT OPTIONS ***
 
 PRINT OPTIMIZATION INFORMATION
 PRINT SADDLE DEBUG OUTPUT
 
 *** OUTPUT OPTIONS ***
 
 SADDLE OPTIMIZATIONS NOT REMOVED
 
 *** ACTIVATED INTERFACE PORTS ***
 
 FILE deMon.mol WILL BE WRITTEN
 
 
 *** GEOMETRY ***


 INPUT ORIENTATION IN ANGSTROM

  NO.  ATOM        X            Y            Z      Z-ATOM   MASS   TYPE OPTXYZ

    1  C         0.000000     0.000000     0.000000     6    12.011  QM       
    2  C         0.000000     0.000000     1.349855     6    12.011  QM       
    3  H         0.934705     0.000000    -0.574230     1     1.008  QM       
    4  H         0.934707     0.000000     1.924079     1     1.008  QM       
    5  H        -0.934623     0.013821    -0.574192     1     1.008  QM       
    6  H        -0.934625     0.013847     1.924047     1     1.008  QM       
    7  H        -0.012635    -2.064777     0.675563     1     1.008  QM       
    8  F        -0.017166    -3.015484     0.675877     9    18.998  QM       


 
 
 *** ERI STATISTIC ***
 
 Est. Integrated ERIs: 990783
 Est. Asymptotic ERIS: 0
                                                                                

 INPUT                            STEP TIME:     0.059  TOTAL TIME:       0.173
 
 *** THE INPUT ORIENTATION IS USED ***
 
 POINT GROUP: C1
 
 GROUP ORDER: 1


 STANDARD ORIENTATION IN ANGSTROM

  NO.  ATOM        X              Y              Z        Z-ATOM   MASS   TYPE

    1  C         1.235034      -0.674850       0.000083       6    12.011  QM
    2  C         1.234525       0.675004       0.000084       6    12.011  QM
    3  H         1.240522      -1.249079       0.934773       1     1.008  QM
    4  H         1.239580       1.249230       0.934776       1     1.008  QM
    5  H         1.243800      -1.249039      -0.934604       1     1.008  QM
    6  H         1.242884       1.249200      -0.934604       1     1.008  QM
    7  H        -0.830036      -0.000066      -0.000906       1     1.008  QM
    8  F        -1.780754      -0.000110      -0.000075       9    18.998  QM
                                                                                

 SYMMETRY ANALYSIS                STEP TIME:     0.000  TOTAL TIME:       0.176
 
 NUMBER OF TB ORBITALS: 20
                                                                                

 START GUESS                      STEP TIME:     1.634  TOTAL TIME:       1.812
 
 
 GENERAL BASIS SET: (DZVP-GGA)
 
 NUMBER OF SHELLS: 33
 NUMBER OF ORBITALS: 70
 NUMBER OF PRIMITIVE GAUSSIAN EXPONENTS: 75
 
 
 GENERAL AUXIS SET: (GEN-A2*)
 
 NUMBER OF AUXILIARY FUNCTION SETS: 41
 NUMBER OF AUXILIARY FUNCTION SHELLS: 97
 NUMBER OF AUXILIARY FUNCTION: 389
 
 
 
 *** WARNING IN INVCDERI ***
 
 *** 8 COULOMB EIGENVALUES ARE QUENCHED ***
                                                                                

 MPI AUXILIARY FUNCTION FIT       STEP TIME:     0.046  TOTAL TIME:       1.863  
                                                                                

 CORE INTEGRALS                   STEP TIME:     0.054  TOTAL TIME:       1.867
                                                                                

 NULLSPACE                        STEP TIME:     0.005  TOTAL TIME:       1.877
                                                                                

 FIXED GRID GENERATION            STEP TIME:     0.000  TOTAL TIME:       1.899

 CYCLE:    1    EUPPER =     -221.645068672980    CDMIX =        0.300000000000
 CYCLE:    1    ELOWER =     -371.623473203176    SHIFT =        0.000000000000
 CYCLE:    1    EXC    =      -22.547950051974    ERCDC =       12.622990197847
 CYCLE:    1    ETOTAL =     -244.193018724953    ERROR =      149.978404530196

 CYCLE:    2    EUPPER =     -221.114409614213    CDMIX =        0.300000000000
 CYCLE:    2    ELOWER =     -221.988286336614    SHIFT =        0.000000000000
 CYCLE:    2    EXC    =      -22.675856690958    ERCDC =        0.781988187335
 CYCLE:    2    ETOTAL =     -243.790266305170    ERROR =        0.873876722401

 CYCLE:    3    EUPPER =     -221.445360782427    CDMIX =        0.300000000000
 CYCLE:    3    ELOWER =     -221.538018985867    SHIFT =        0.000000000000
 CYCLE:    3    EXC    =      -22.820341038174    ERCDC =        0.213208928653
 CYCLE:    3    ETOTAL =     -244.265701820602    ERROR =        0.092658203439

 CYCLE:    4    EUPPER =     -221.595297691219    CDMIX =        0.300000000000
 CYCLE:    4    ELOWER =     -221.621694867261    SHIFT =        0.000000000000
 CYCLE:    4    EXC    =      -22.886479147275    ERCDC =        0.102036503967
 CYCLE:    4    ETOTAL =     -244.481776838494    ERROR =        0.026397176043

 CYCLE:    5    EUPPER =     -221.640822361803    CDMIX =        0.300000000000
 CYCLE:    5    ELOWER =     -221.650478468441    SHIFT =        0.000000000000
 CYCLE:    5    EXC    =      -22.921410029553    ERCDC =        0.054725037157
 CYCLE:    5    ETOTAL =     -244.562232391356    ERROR =        0.009656106637

 CYCLE:    6    EUPPER =     -221.657243546064    CDMIX =        0.300000000000
 CYCLE:    6    ELOWER =     -221.661084243943    SHIFT =        0.000000000000
 CYCLE:    6    EXC    =      -22.941702284735    ERCDC =        0.031958155507
 CYCLE:    6    ETOTAL =     -244.598945830799    ERROR =        0.003840697879

 CYCLE:    7    EUPPER =     -221.664243895657    CDMIX =        0.300000000000
 CYCLE:    7    ELOWER =     -221.665816879299    SHIFT =        0.000000000000
 CYCLE:    7    EXC    =      -22.972946243993    EDIIS =        0.019594975446
 CYCLE:    7    ETOTAL =     -244.637190139650    ERROR =        0.001572983641

 CYCLE:    8    EUPPER =     -221.668084161575    CDMIX =        0.300000000000
 CYCLE:    8    ELOWER =     -221.668119168285    SHIFT =        0.000000000000
 CYCLE:    8    EXC    =      -22.976049061609    EDIIS =        0.004894123147
 CYCLE:    8    ETOTAL =     -244.644133223184    ERROR =        0.000035006710

 CYCLE:    9    EUPPER =     -221.672992196888    CDMIX =        0.300000000000
 CYCLE:    9    ELOWER =     -221.672993743527    SHIFT =        0.000000000000
 CYCLE:    9    EXC    =      -22.975614884459    EDIIS =        0.001049572175
 CYCLE:    9    ETOTAL =     -244.648607081347    ERROR =        0.000001546639

 CYCLE:   10    EUPPER =     -221.672197455590    CDMIX =        0.300000000000
 CYCLE:   10    ELOWER =     -221.672197489039    SHIFT =        0.000000000000
 CYCLE:   10    EXC    =      -22.975726450292    EDIIS =        0.000164051071
 CYCLE:   10    ETOTAL =     -244.647923905881    ERROR =        0.000000033449

 CYCLE:   11    EUPPER =     -221.672365016213    CDMIX =        0.100000000000
 CYCLE:   11    ELOWER =     -221.672365026572    SHIFT =        0.000000000000
 CYCLE:   11    EXC    =      -22.975614949481    ERCDC =        0.000113589492
 CYCLE:   11    ETOTAL =     -244.647979965694    ERROR =        0.000000010359
 
 *** SCF CONVERGED ***
 

 ELECTRONIC CORE ENERGY      =       -375.246262492
 ELECTRONIC COULOMB ENERGY   =        153.573897476
 ELECTRONIC HARTREE ENERGY   =       -221.672365016

 EXCHANGE ENERGY             =        -22.140684831
 CORRELATION ENERGY          =         -0.834930119
 EXCHANGE-CORRELATION ENERGY =        -22.975614949

 ELECTRONIC SCF ENERGY       =       -244.647979966
 NUCLEAR-REPULSION ENERGY    =         65.800687472
 TOTAL SCF ENERGY            =       -178.847292494
                                                                                

 SCF ITERATION                    STEP TIME:     0.691  TOTAL TIME:       2.621
 
 
 
 *********************************************
 *** TRANSITION STATE SADDLE INTERPOLATION ***
 *********************************************


 UNRELAXED COORDINATES OF SADDLE STEP 0 IN ANGSTROM

  NO.  ATOM        X              Y              Z        Z-ATOM   MASS   TYPE

    1  C         0.000000       0.000000       0.000000       6    12.011  QM
    2  F         0.000000       0.000000       1.415259       9    18.998  QM
    3  C         1.427012       0.000000      -0.520477       6    12.011  QM
    4  H         1.970837      -0.896066      -0.177141       1     1.008  QM
    5  H         1.970847       0.896048      -0.177109       1     1.008  QM
    6  H         1.422136       0.000000      -1.625294       1     1.008  QM
    7  H        -0.555057      -0.899853      -0.325510       1     1.008  QM
    8  H        -0.555077       0.899836      -0.325516       1     1.008  QM


 UNRELAXED SCF-ENERGY CALCULATED IN 11 CYCLES
 
 UNRELAXED TOTAL SADDLE ENERGY = -178.873573458612
 


 ALIGNED COORDINATES OF REFERENCE STRUCTURE IN ANGSTROM

  NO.  ATOM        X              Y              Z        Z-ATOM   MASS   TYPE

    1  C        -0.036502      -0.580931       0.000002       6    12.011  QM
    2  F         1.102446       0.259162      -0.000001       9    18.998  QM
    3  C        -1.302432       0.258522       0.000002       6    12.011  QM
    4  H        -1.348941       0.899974      -0.896065       1     1.008  QM
    5  H        -1.348920       0.900004       0.896049       1     1.008  QM
    6  H        -2.188653      -0.401217       0.000003       1     1.008  QM
    7  H         0.031019      -1.220843      -0.899851       1     1.008  QM
    8  H         0.031028      -1.220860       0.899838       1     1.008  QM


 ALIGNED COORDINATES OF REACTANT IN ANGSTROM

  NO.  ATOM        X              Y              Z        Z-ATOM   MASS   TYPE

    1  C        -0.851709      -1.118073       0.064723       6    12.011  QM
    2  F         1.624818       0.723536      -0.086862       9    18.998  QM
    3  C        -1.401595       0.114670       0.055800       6    12.011  QM
    4  H         0.757310       0.337242      -0.041358       1     1.008  QM
    5  H        -1.601237       0.661131       0.985819       1     1.008  QM
    6  H        -1.682392       0.611374      -0.881134       1     1.008  QM
    7  H        -0.664716      -1.670129      -0.864620       1     1.008  QM
    8  H        -0.583508      -1.620426       1.002337       1     1.008  QM

 SIMILARITY INDEX: 0.718
 


 UNRELAXED COORDINATES OF SADDLE STEP 1 IN ANGSTROM

  NO.  ATOM        X              Y              Z        Z-ATOM   MASS   TYPE

    1  C        -0.118023      -0.634645       0.006474       6    12.011  QM
    2  F         1.154683       0.305600      -0.008687       9    18.998  QM
    3  C        -1.312348       0.244137       0.005581       6    12.011  QM
    4  H        -1.138316       0.843701      -0.810595       1     1.008  QM
    5  H        -1.374151       0.876117       0.905026       1     1.008  QM
    6  H        -2.138027      -0.299958      -0.088110       1     1.008  QM
    7  H        -0.038555      -1.265771      -0.896327       1     1.008  QM
    8  H        -0.030426      -1.260816       0.910088       1     1.008  QM


 UNRELAXED SCF-ENERGY CALCULATED IN 11 CYCLES
 
 UNRELAXED TOTAL SADDLE ENERGY = -178.847368380364
 
 
 
 
 ***************************************
 *** MOLECULAR GEOMETRY OPTIMIZATION ***
 ***************************************
 
 INTERPOLATION DISTANCE: 5.4065285456
 
 *** ACTIVE DEGREES OF FREEDOM: 18 ***
 
 *** ENTERING OPTIMIZATION CYCLE: 1 ***
 

 PROJECTED CARTESIAN GRADIENTS IN A.U.

  NO.  ATOM        X             Y             Z

    1  C       -0.042859     -0.013805     -0.001318
    2  F        0.060482      0.022562     -0.000046
    3  C       -0.057917     -0.019336     -0.022237
    4  H        0.006646     -0.036358      0.053805
    5  H        0.006665      0.003291      0.006085
    6  H        0.082666      0.055149      0.019054
    7  H       -0.006265     -0.002723      0.001479
    8  H       -0.004413     -0.002910      0.001089


 ACTIVE CARTESIAN GRADIENTS

              1          2          3          4          5          6
          -0.052093  -0.014975  -0.002270   0.063209   0.014873  -0.000237

              7          8          9         10         11         12
          -0.068103  -0.023440  -0.044865  -0.026934  -0.056883   0.030100

             13         14         15         16         17         18
          -0.052928  -0.029522  -0.004126   0.046034   0.007222   0.000270


 FULL LOCAL GRADIENT

              1          2          3          4          5          6
          -0.082003   0.015210  -0.011711   0.051315  -0.044894   0.025894

              7          8          9         10         11         12
          -0.048960  -0.016579  -0.047061  -0.047117  -0.040241   0.015608

             13         14         15         16         17         18
          -0.038397  -0.015559  -0.015924   0.036876   0.019356   0.001507


 TANGENTIAL LOCAL GRADIENTS IN A.U.

              1          2          3          4          5          6
           0.015210  -0.011711   0.051315  -0.044894   0.025894  -0.048960

              7          8          9         10         11         12
          -0.016579  -0.047061  -0.047117  -0.040241   0.015608  -0.038397

             13         14         15         16         17
          -0.015559  -0.015924   0.036876   0.019356   0.001507
 
 RMSQ FORCE :   0.0328670  MAXIMUM :   0.0003000  CONVERGED : NO
 MAX FORCE  :   0.0513145  MAXIMUM :   0.0004500  CONVERGED : NO
 RMSQ FORCE6:   4.9671330  MAXIMUM6:   0.0003000  CONVERGED : NO
 MAX FORCE6 :   4.9486855  MAXIMUM6:   0.0004500  CONVERGED : NO
 


 HESSIAN EIGENVALUES


                1           2           3           4           5           6
             1.00000     1.00000     1.00000     1.00000     1.00000     1.00000
 


                7           8           9          10          11          12
             1.00000     1.00000     1.00000     1.00000     1.00000     1.00000
 


               13          14          15          16          17
             1.00000     1.00000     1.00000     1.00000     1.00000
 


 LAMBDA FOR LMQA STEP: 0.00

  |TANGENTIAL STEP| =   0.135514  |PARALLEL STEP| =   0.001699


 STEP IN NORMAL COORDINATES

              1          2          3          4          5          6
           0.029328   0.000564   0.007263  -0.057401   0.029027  -0.035298

              7          8          9         10         11         12
           0.042858   0.015907   0.047273   0.053052   0.034299  -0.012823

             13         14         15         16         17         18
           0.036962   0.015210   0.016188  -0.036774  -0.019394  -0.001532

 DISPLACEMENT STEP IN ANGSTROM

  NO.  ATOM        X             Y             Z

    1  C        0.012769      0.000514      0.002490
    2  F       -0.025919     -0.000592     -0.004468
    3  C        0.028498      0.005910      0.014120
    4  H        0.024777      0.010505     -0.016447
    5  H       -0.007294     -0.005401     -0.001754
    6  H       -0.036562     -0.016389     -0.021274
    7  H       -0.005933     -0.004946      0.000198
    8  H       -0.004916     -0.003376      0.001336


 ACTIVE CARTESIAN DISPLACEMENT STEP

              1          2          3          4          5          6
           0.029328   0.000564   0.007263  -0.057401   0.029027  -0.035298

              7          8          9         10         11         12
           0.042858   0.015907   0.047273   0.053052   0.034299  -0.012823

             13         14         15         16         17         18
           0.036962   0.015210   0.016188  -0.036774  -0.019394  -0.001532
 
 PREDICTED ENERGY CHANGE: -0.009041285
 
 INTERPOLATION DISTANCE: 5.4065285456
 
 *** SCFTOL TIGHTEN TO 0.500E-05 ***
 
 *** CDFTOL TIGHTEN TO 0.100E-03 ***


 COORDINATES OF OPTIMIZATION STEP 1 IN ANGSTROM

  NO.  ATOM        X              Y              Z        Z-ATOM   MASS   TYPE

    1  C        -0.105254      -0.634131       0.008964       6    12.011  QM
    2  F         1.128764       0.305008      -0.013155       9    18.998  QM
    3  C        -1.283850       0.250047       0.019701       6    12.011  QM
    4  H        -1.113539       0.854206      -0.827042       1     1.008  QM
    5  H        -1.381445       0.870716       0.903272       1     1.008  QM
    6  H        -2.174589      -0.316347      -0.109384       1     1.008  QM
    7  H        -0.044488      -1.270717      -0.896129       1     1.008  QM
    8  H        -0.035342      -1.264192       0.911424       1     1.008  QM


 
 NEW SCF-ENERGY CALCULATED IN 10 CYCLES
 

 TOTAL ENERGY    =       -178.859609273

 ENERGY CHANGE =         -0.012240893
 ENERGY RATIO  =          1.353888608
 TRUST RADIUS  =          0.200000000
 
 BFGS DELTA*GAMMA: 0.114E-01
 
 BFGS DELTA*DE2*DELTA: 0.184E-01
 
 *** ENTERING OPTIMIZATION CYCLE: 2 ***
 

 PROJECTED CARTESIAN GRADIENTS IN A.U.

  NO.  ATOM        X             Y             Z

    1  C       -0.044772     -0.015943     -0.004405
    2  F        0.037777      0.023845     -0.000042
    3  C       -0.007654     -0.005449     -0.003369
    4  H        0.006943     -0.029029      0.028681
    5  H       -0.001037     -0.005208     -0.009176
    6  H        0.024768      0.014138      0.006486
    7  H       -0.004903     -0.007212      0.000088
    8  H       -0.008802     -0.002368      0.000941


 ACTIVE CARTESIAN GRADIENTS

              1          2          3          4          5          6
          -0.054509  -0.017486  -0.007114   0.029009   0.020032  -0.004099

              7          8          9         10         11         12
          -0.014359   0.005046  -0.010766  -0.003122  -0.029067   0.023990

             13         14         15         16         17         18
          -0.016172  -0.014670  -0.005928   0.017362   0.006016  -0.000602


 FULL LOCAL GRADIENT

              1          2          3          4          5          6
          -0.054107   0.013902  -0.016764   0.015676  -0.038073   0.023954

              7          8          9         10         11         12
           0.003135   0.010160  -0.011850  -0.018220  -0.015543   0.012882

             13         14         15         16         17         18
          -0.005237  -0.004873  -0.013802   0.010852   0.013830   0.000199


 TANGENTIAL LOCAL GRADIENTS IN A.U.

              1          2          3          4          5          6
           0.013902  -0.016764   0.015676  -0.038073   0.023954   0.003135

              7          8          9         10         11         12
           0.010160  -0.011850  -0.018220  -0.015543   0.012882  -0.005237

             13         14         15         16         17
          -0.004873  -0.013802   0.010852   0.013830   0.000199

 COSANG =         0.746914256
 
 RMSQ FORCE :   0.0158804  MAXIMUM :   0.0003000  CONVERGED : NO
 MAX FORCE  :   0.0380732  MAXIMUM :   0.0004500  CONVERGED : NO
 RMSQ FORCE6:   4.4579386  MAXIMUM6:   0.0003000  CONVERGED : NO
 MAX FORCE6 :   4.4380862  MAXIMUM6:   0.0004500  CONVERGED : NO
 RMSQ DR    :   0.0319435  MAXIMUM :   0.0012000  CONVERGED : NO
 MAX DR     :   0.0574010  MAXIMUM :   0.0018000  CONVERGED : NO
 


 HESSIAN EIGENVALUES


                1           2           3           4           5           6
             0.47175     1.00000     1.00000     1.00000     1.00000     1.00000
 


                7           8           9          10          11          12
             1.00000     1.00000     1.00000     1.00000     1.00000     1.00000
 


               13          14          15          16          17
             1.00000     1.00000     1.00000     1.00000     1.30549
 


 LAMBDA FOR LMQA STEP: 0.00

  |TANGENTIAL STEP| =   0.133728  |PARALLEL STEP| =   0.001654


 STEP IN NORMAL COORDINATES

              1          2          3          4          5          6
           0.070059   0.012632   0.018543  -0.054599   0.022040  -0.040294

              7          8          9         10         11         12
           0.007456  -0.011069   0.030723   0.045757   0.031190  -0.023485

             13         14         15         16         17         18
           0.018305   0.012174   0.026055  -0.027218  -0.027208  -0.000764

 DISPLACEMENT STEP IN ANGSTROM

  NO.  ATOM        X             Y             Z

    1  C        0.030451      0.006340      0.006294
    2  F       -0.031955     -0.007998     -0.006045
    3  C        0.011395      0.001127      0.009116
    4  H        0.030197      0.017734     -0.015684
    5  H       -0.004905     -0.000663      0.008637
    6  H       -0.022586     -0.002455     -0.022445
    7  H       -0.007196     -0.001949      0.000997
    8  H       -0.001230     -0.003718      0.001545


 ACTIVE CARTESIAN DISPLACEMENT STEP

              1          2          3          4          5          6
           0.070059   0.012632   0.018543  -0.054599   0.022040  -0.040294

              7          8          9         10         11         12
           0.007456  -0.011069   0.030723   0.045757   0.031190  -0.023485

             13         14         15         16         17         18
           0.018305   0.012174   0.026055  -0.027218  -0.027208  -0.000764
 
 PREDICTED ENERGY CHANGE: -0.004241648
 
 INTERPOLATION DISTANCE: 5.4065285456
 
 *** SCFTOL TIGHTEN TO 0.100E-06 ***
 
 *** CDFTOL TIGHTEN TO 0.750E-04 ***


 COORDINATES OF OPTIMIZATION STEP 2 IN ANGSTROM

  NO.  ATOM        X              Y              Z        Z-ATOM   MASS   TYPE

    1  C        -0.074803      -0.627791       0.015258       6    12.011  QM
    2  F         1.096810       0.297010      -0.019199       9    18.998  QM
    3  C        -1.272455       0.251174       0.028816       6    12.011  QM
    4  H        -1.083342       0.871940      -0.842726       1     1.008  QM
    5  H        -1.386350       0.870052       0.911909       1     1.008  QM
    6  H        -2.197175      -0.318802      -0.131829       1     1.008  QM
    7  H        -0.051684      -1.272666      -0.895132       1     1.008  QM
    8  H        -0.036573      -1.267910       0.912969       1     1.008  QM


 
 NEW SCF-ENERGY CALCULATED IN 10 CYCLES
 

 TOTAL ENERGY    =       -178.865451959

 ENERGY CHANGE =         -0.005842686
 ENERGY RATIO  =          1.377456613
 TRUST RADIUS  =          0.200000000
 
 BFGS DELTA*GAMMA: 0.539E-02
 
 BFGS DELTA*DE2*DELTA: 0.856E-02
 
 *** ENTERING OPTIMIZATION CYCLE: 3 ***
 

 PROJECTED CARTESIAN GRADIENTS IN A.U.

  NO.  ATOM        X             Y             Z

    1  C       -0.026868     -0.011422     -0.003591
    2  F        0.020431      0.017993     -0.000618
    3  C        0.004073     -0.002656      0.008256
    4  H        0.011165     -0.016384      0.005362
    5  H       -0.003428     -0.004524     -0.012776
    6  H        0.002363      0.002377     -0.001573
    7  H       -0.006207     -0.009336     -0.003837
    8  H       -0.013908     -0.001657     -0.000599


 ACTIVE CARTESIAN GRADIENTS

              1          2          3          4          5          6
          -0.032723  -0.012802  -0.005810   0.014132   0.022660  -0.006105

              7          8          9         10         11         12
           0.001393   0.006582   0.011957   0.007531  -0.011156   0.011070

             13         14         15         16         17         18
          -0.002933  -0.007046  -0.003226   0.006500   0.006302  -0.002258


 FULL LOCAL GRADIENT

              1          2          3          4          5          6
          -0.035083   0.005892  -0.011273   0.005222  -0.016594   0.016271

              7          8          9         10         11         12
           0.015068   0.010179   0.011398  -0.003726  -0.000537   0.002943

             13         14         15         16         17         18
           0.004697  -0.000447  -0.008261   0.002033   0.011203  -0.001744


 TANGENTIAL LOCAL GRADIENTS IN A.U.

              1          2          3          4          5          6
           0.005892  -0.011273   0.005222  -0.016594   0.016271   0.015068

              7          8          9         10         11         12
           0.010179   0.011398  -0.003726  -0.000537   0.002943   0.004697

             13         14         15         16         17
          -0.000447  -0.008261   0.002033   0.011203  -0.001744

 COSANG =         0.714344751
 
 RMSQ FORCE :   0.0091900  MAXIMUM :   0.0003000  CONVERGED : NO
 MAX FORCE  :   0.0165936  MAXIMUM :   0.0004500  CONVERGED : NO
 RMSQ FORCE6:   3.8658805  MAXIMUM6:   0.0003000  CONVERGED : NO
 MAX FORCE6 :   3.8601732  MAXIMUM6:   0.0004500  CONVERGED : NO
 RMSQ DR    :   0.0315224  MAXIMUM :   0.0012000  CONVERGED : NO
 MAX DR     :   0.0700585  MAXIMUM :   0.0018000  CONVERGED : NO
 


 HESSIAN EIGENVALUES


                1           2           3           4           5           6
             0.27204     0.99952     1.00000     1.00000     1.00000     1.00000
 


                7           8           9          10          11          12
             1.00000     1.00000     1.00000     1.00000     1.00000     1.00000
 


               13          14          15          16          17
             1.00000     1.00000     1.00000     1.04091     1.33842
 


 LAMBDA FOR LMQA STEP: 0.00

  |TANGENTIAL STEP| =   0.100815  |PARALLEL STEP| =   0.000940


 STEP IN NORMAL COORDINATES

              1          2          3          4          5          6
           0.058622   0.013393   0.018667  -0.043022   0.005947  -0.031845

              7          8          9         10         11         12
          -0.008668  -0.014329  -0.000560   0.028119   0.016549  -0.013939

             13         14         15         16         17         18
           0.005554   0.007239   0.022806  -0.018083  -0.028727   0.002162

 DISPLACEMENT STEP IN ANGSTROM

  NO.  ATOM        X             Y             Z

    1  C        0.025471      0.006459      0.006338
    2  F       -0.025778     -0.008891     -0.005223
    3  C        0.003534      0.000127      0.000175
    4  H        0.022597      0.013759     -0.003368
    5  H       -0.002396      0.000260      0.013009
    6  H       -0.009889      0.003023     -0.015906
    7  H       -0.004270      0.001845      0.004074
    8  H        0.005748     -0.003022      0.002385


 ACTIVE CARTESIAN DISPLACEMENT STEP

              1          2          3          4          5          6
           0.058622   0.013393   0.018667  -0.043022   0.005947  -0.031845

              7          8          9         10         11         12
          -0.008668  -0.014329  -0.000560   0.028119   0.016549  -0.013939

             13         14         15         16         17         18
           0.005554   0.007239   0.022806  -0.018083  -0.028727   0.002162
 
 PREDICTED ENERGY CHANGE: -0.001567238
 
 INTERPOLATION DISTANCE: 5.4065285456


 COORDINATES OF OPTIMIZATION STEP 3 IN ANGSTROM

  NO.  ATOM        X              Y              Z        Z-ATOM   MASS   TYPE

    1  C        -0.049332      -0.621332       0.021596       6    12.011  QM
    2  F         1.071032       0.288119      -0.024422       9    18.998  QM
    3  C        -1.268921       0.251302       0.028991       6    12.011  QM
    4  H        -1.060744       0.885699      -0.846094       1     1.008  QM
    5  H        -1.388746       0.870313       0.924918       1     1.008  QM
    6  H        -2.207064      -0.315779      -0.147734       1     1.008  QM
    7  H        -0.055954      -1.270821      -0.891058       1     1.008  QM
    8  H        -0.030825      -1.270932       0.915354       1     1.008  QM


 
 NEW SCF-ENERGY CALCULATED IN 10 CYCLES
 

 TOTAL ENERGY    =       -178.867309789

 ENERGY CHANGE =         -0.001857830
 ENERGY RATIO  =          1.185416589
 TRUST RADIUS  =          0.200000000
 
 BFGS DELTA*GAMMA: 0.269E-02
 
 BFGS DELTA*DE2*DELTA: 0.319E-02
 
 *** ENTERING OPTIMIZATION CYCLE: 4 ***
 

 PROJECTED CARTESIAN GRADIENTS IN A.U.

  NO.  ATOM        X             Y             Z

    1  C       -0.005852     -0.003428     -0.001452
    2  F        0.004750      0.009289     -0.000993
    3  C        0.005541     -0.002066      0.008283
    4  H        0.013428     -0.010118     -0.001897
    5  H       -0.003688     -0.000297     -0.006431
    6  H       -0.005214      0.000137     -0.003518
    7  H       -0.008226     -0.008668     -0.005986
    8  H       -0.015850     -0.002418     -0.001440


 ACTIVE CARTESIAN GRADIENTS

              1          2          3          4          5          6
          -0.007126  -0.003907  -0.002302   0.003512   0.022371  -0.006006

              7          8          9         10         11         12
           0.005049   0.003439   0.013566   0.011721  -0.005887   0.003679

             13         14         15         16         17         18
           0.000546  -0.000229   0.000859   0.003024   0.005740  -0.003138


 FULL LOCAL GRADIENT

              1          2          3          4          5          6
          -0.020893   0.000243  -0.003460   0.001323   0.006183   0.007394

              7          8          9         10         11         12
           0.013310   0.005476   0.013236   0.004790   0.001167  -0.001572

             13         14         15         16         17         18
           0.005302   0.003779  -0.002059   0.000260   0.008556  -0.002824


 TANGENTIAL LOCAL GRADIENTS IN A.U.

              1          2          3          4          5          6
           0.000243  -0.003460   0.001323   0.006183   0.007394   0.013310

              7          8          9         10         11         12
           0.005476   0.013236   0.004790   0.001167  -0.001572   0.005302

             13         14         15         16         17
           0.003779  -0.002059   0.000260   0.008556  -0.002824

 COSANG =         0.614391254
 
 RMSQ FORCE :   0.0061532  MAXIMUM :   0.0003000  CONVERGED : NO
 MAX FORCE  :   0.0133097  MAXIMUM :   0.0004500  CONVERGED : NO
 RMSQ FORCE6:   3.1584119  MAXIMUM6:   0.0003000  CONVERGED : NO
 MAX FORCE6 :   3.1539254  MAXIMUM6:   0.0004500  CONVERGED : NO
 RMSQ DR    :   0.0237634  MAXIMUM :   0.0012000  CONVERGED : NO
 MAX DR     :   0.0586222  MAXIMUM :   0.0018000  CONVERGED : NO
 


 HESSIAN EIGENVALUES


                1           2           3           4           5           6
             0.24401     0.99560     0.99997     1.00000     1.00000     1.00000
 


                7           8           9          10          11          12
             1.00000     1.00000     1.00000     1.00000     1.00000     1.00000
 


               13          14          15          16          17
             1.00000     1.00000     1.01449     1.07580     1.18166
 


 LAMBDA FOR LMQA STEP: 0.00

  |TANGENTIAL STEP| =   0.034223  |PARALLEL STEP| =   0.000108


 STEP IN NORMAL COORDINATES

              1          2          3          4          5          6
           0.010353   0.002101   0.006905  -0.010632  -0.010888  -0.009190

              7          8          9         10         11         12
          -0.012343  -0.007334  -0.012638   0.000622   0.003890  -0.001421

             13         14         15         16         17         18
          -0.002888  -0.002359   0.006275  -0.004963  -0.014922   0.003446

 DISPLACEMENT STEP IN ANGSTROM

  NO.  ATOM        X             Y             Z

    1  C        0.004499      0.000997      0.002394
    2  F       -0.005654     -0.003369     -0.001750
    3  C       -0.002299     -0.000081     -0.003442
    4  H        0.004344      0.005693      0.003482
    5  H        0.000440     -0.000922      0.005648
    6  H        0.002289      0.003325     -0.004057
    7  H        0.001380      0.003424      0.004411
    8  H        0.008501     -0.000054      0.001733


 ACTIVE CARTESIAN DISPLACEMENT STEP

              1          2          3          4          5          6
           0.010353   0.002101   0.006905  -0.010632  -0.010888  -0.009190

              7          8          9         10         11         12
          -0.012343  -0.007334  -0.012638   0.000622   0.003890  -0.001421

             13         14         15         16         17         18
          -0.002888  -0.002359   0.006275  -0.004963  -0.014922   0.003446
 
 PREDICTED ENERGY CHANGE: -0.000353695
 
 INTERPOLATION DISTANCE: 5.4065285456


 COORDINATES OF OPTIMIZATION STEP 4 IN ANGSTROM

  NO.  ATOM        X              Y              Z        Z-ATOM   MASS   TYPE

    1  C        -0.044833      -0.620336       0.023989       6    12.011  QM
    2  F         1.065377       0.284750      -0.026173       9    18.998  QM
    3  C        -1.271220       0.251220       0.025549       6    12.011  QM
    4  H        -1.056400       0.891392      -0.842612       1     1.008  QM
    5  H        -1.388306       0.869390       0.930567       1     1.008  QM
    6  H        -2.204775      -0.312453      -0.151791       1     1.008  QM
    7  H        -0.054574      -1.267397      -0.886647       1     1.008  QM
    8  H        -0.022325      -1.270985       0.917087       1     1.008  QM


 
 NEW SCF-ENERGY CALCULATED IN 9 CYCLES
 

 TOTAL ENERGY    =       -178.867893687

 ENERGY CHANGE =         -0.000583898
 ENERGY RATIO  =          1.650850104
 TRUST RADIUS  =          0.200000000
 
 BFGS DELTA*GAMMA: 0.254E-03
 
 BFGS DELTA*DE2*DELTA: 0.714E-03
 
 *** ENTERING OPTIMIZATION CYCLE: 5 ***
 

 PROJECTED CARTESIAN GRADIENTS IN A.U.

  NO.  ATOM        X             Y             Z

    1  C       -0.000472     -0.001912     -0.000833
    2  F        0.002071      0.006828     -0.001023
    3  C        0.002250     -0.002644      0.005040
    4  H        0.013480     -0.009192     -0.000322
    5  H       -0.002834      0.002082     -0.001743
    6  H       -0.002465      0.002392     -0.001854
    7  H       -0.008590     -0.006523     -0.004654
    8  H       -0.014722     -0.002674     -0.001508


 ACTIVE CARTESIAN GRADIENTS

              1          2          3          4          5          6
          -0.000575  -0.002205  -0.001294   0.002744   0.020482  -0.005522

              7          8          9         10         11         12
           0.001710   0.000177   0.007820   0.010717  -0.007348   0.001984

             13         14         15         16         17         18
          -0.001071   0.001279   0.001831   0.004441   0.004831  -0.002141


 FULL LOCAL GRADIENT

              1          2          3          4          5          6
          -0.018982  -0.001612  -0.001509   0.002258   0.010197   0.004933

              7          8          9         10         11         12
           0.008414   0.001886   0.007490   0.004736  -0.001098  -0.002707

             13         14         15         16         17         18
           0.003165   0.004856  -0.000748   0.001934   0.007332  -0.001844


 TANGENTIAL LOCAL GRADIENTS IN A.U.

              1          2          3          4          5          6
          -0.001612  -0.001509   0.002258   0.010197   0.004933   0.008414

              7          8          9         10         11         12
           0.001886   0.007490   0.004736  -0.001098  -0.002707   0.003165

             13         14         15         16         17
           0.004856  -0.000748   0.001934   0.007332  -0.001844

 COSANG =         0.911709626
 
 RMSQ FORCE :   0.0048189  MAXIMUM :   0.0003000  CONVERGED : NO
 MAX FORCE  :   0.0101967  MAXIMUM :   0.0004500  CONVERGED : NO
 RMSQ FORCE6:   2.2339545  MAXIMUM6:   0.0003000  CONVERGED : NO
 MAX FORCE6 :   2.2316207  MAXIMUM6:   0.0004500  CONVERGED : NO
 RMSQ DR    :   0.0080664  MAXIMUM :   0.0012000  CONVERGED : NO
 MAX DR     :   0.0149224  MAXIMUM :   0.0018000  CONVERGED : NO
 


 HESSIAN EIGENVALUES


                1           2           3           4           5           6
             0.16877     0.44593     0.99991     0.99999     1.00000     1.00000
 


                7           8           9          10          11          12
             1.00000     1.00000     1.00000     1.00000     1.00000     1.00000
 


               13          14          15          16          17
             1.00000     1.00068     1.00347     1.03793     1.41324
 


 LAMBDA FOR LMQA STEP: 0.00

  |TANGENTIAL STEP| =   0.082473  |PARALLEL STEP| =   0.000629


 STEP IN NORMAL COORDINATES

              1          2          3          4          5          6
           0.002581   0.000398   0.014996  -0.018669  -0.037624  -0.019036

              7          8          9         10         11         12
          -0.032345  -0.013369  -0.030793  -0.008388   0.011236   0.003100

             13         14         15         16         17         18
          -0.008845  -0.013870   0.010889  -0.013240  -0.037829   0.008317

 DISPLACEMENT STEP IN ANGSTROM

  NO.  ATOM        X             Y             Z

    1  C        0.001122      0.000190      0.005290
    2  F       -0.007215     -0.006429     -0.003863
    3  C       -0.006169      0.000360     -0.008389
    4  H        0.005015      0.013967      0.010876
    5  H        0.001675     -0.005770      0.009268
    6  H        0.008811      0.007770     -0.009467
    7  H        0.007187      0.008671      0.011684
    8  H        0.026060      0.001375      0.005107


 ACTIVE CARTESIAN DISPLACEMENT STEP

              1          2          3          4          5          6
           0.002581   0.000398   0.014996  -0.018669  -0.037624  -0.019036

              7          8          9         10         11         12
          -0.032345  -0.013369  -0.030793  -0.008388   0.011236   0.003100

             13         14         15         16         17         18
          -0.008845  -0.013870   0.010889  -0.013240  -0.037829   0.008317
 
 PREDICTED ENERGY CHANGE: -0.000719053
 
 INTERPOLATION DISTANCE: 5.4065285456


 COORDINATES OF OPTIMIZATION STEP 5 IN ANGSTROM

  NO.  ATOM        X              Y              Z        Z-ATOM   MASS   TYPE

    1  C        -0.043711      -0.620146       0.029279       6    12.011  QM
    2  F         1.058162       0.278320      -0.030035       9    18.998  QM
    3  C        -1.277389       0.251581       0.017160       6    12.011  QM
    4  H        -1.051385       0.905360      -0.831736       1     1.008  QM
    5  H        -1.386631       0.863620       0.939835       1     1.008  QM
    6  H        -2.195964      -0.304683      -0.161258       1     1.008  QM
    7  H        -0.047387      -1.258725      -0.874962       1     1.008  QM
    8  H         0.003735      -1.269610       0.922194       1     1.008  QM


 
 NEW SCF-ENERGY CALCULATED IN 10 CYCLES
 

 TOTAL ENERGY    =       -178.868802930

 ENERGY CHANGE =         -0.000909244
 ENERGY RATIO  =          1.264500755
 TRUST RADIUS  =          0.200000000
 
 BFGS DELTA*GAMMA: 0.109E-02
 
 BFGS DELTA*DE2*DELTA: 0.146E-02
 
 *** ENTERING OPTIMIZATION CYCLE: 6 ***
 

 PROJECTED CARTESIAN GRADIENTS IN A.U.

  NO.  ATOM        X             Y             Z

    1  C        0.004406     -0.001498     -0.000193
    2  F        0.000852      0.003929     -0.001011
    3  C       -0.005855     -0.003947     -0.001920
    4  H        0.012897     -0.008322      0.004589
    5  H       -0.000280      0.005422      0.005943
    6  H        0.006890      0.008224      0.002467
    7  H       -0.007937     -0.000692      0.000027
    8  H       -0.010267     -0.002896     -0.001342


 ACTIVE CARTESIAN GRADIENTS

              1          2          3          4          5          6
           0.005364  -0.001760  -0.000287   0.003816   0.014788  -0.004678

              7          8          9         10         11         12
          -0.007983  -0.006409  -0.005069   0.006642  -0.011638  -0.000291

             13         14         15         16         17         18
          -0.005417   0.001646   0.001723   0.008735   0.002138   0.001005


 FULL LOCAL GRADIENT

              1          2          3          4          5          6
          -0.018578  -0.004227   0.000215   0.004712   0.010601   0.001650

              7          8          9         10         11         12
          -0.003161  -0.004967  -0.005458   0.001555  -0.006171  -0.004495

             13         14         15         16         17         18
          -0.001592   0.004933  -0.000643   0.006316   0.004435   0.001325


 TANGENTIAL LOCAL GRADIENTS IN A.U.

              1          2          3          4          5          6
          -0.004227   0.000215   0.004712   0.010601   0.001650  -0.003161

              7          8          9         10         11         12
          -0.004967  -0.005458   0.001555  -0.006171  -0.004495  -0.001592

             13         14         15         16         17
           0.004933  -0.000643   0.006316   0.004435   0.001325

 COSANG =         0.378662416
 
 RMSQ FORCE :   0.0046588  MAXIMUM :   0.0003000  CONVERGED : NO
 MAX FORCE  :   0.0106012  MAXIMUM :   0.0004500  CONVERGED : NO
 RMSQ FORCE6:   0.0137435  MAXIMUM6:   0.0003000  CONVERGED : NO
 MAX FORCE6 :   0.0221617  MAXIMUM6:   0.0004500  CONVERGED : NO
 RMSQ DR    :   0.0194397  MAXIMUM :   0.0012000  CONVERGED : NO
 MAX DR     :   0.0378288  MAXIMUM :   0.0018000  CONVERGED : NO
 


 HESSIAN EIGENVALUES


                1           2           3           4           5           6
             0.11791     0.39509     0.99985     0.99998     1.00000     1.00000
 


                7           8           9          10          11          12
             1.00000     1.00000     1.00000     1.00000     1.00000     1.00000
 


               13          14          15          16          17
             1.00041     1.00065     1.00947     1.04248     1.66229
 


 LAMBDA FOR LMQA STEP: 0.00

  |TANGENTIAL STEP| =   0.050524  |PARALLEL STEP| =   0.000236


 STEP IN NORMAL COORDINATES

              1          2          3          4          5          6
          -0.007585  -0.000470   0.009624  -0.011909  -0.023666  -0.013395

              7          8          9         10         11         12
          -0.015074  -0.002653  -0.010122  -0.005111   0.012214   0.005753

             13         14         15         16         17         18
          -0.003318  -0.011904   0.007359  -0.013315  -0.024211   0.002356

 DISPLACEMENT STEP IN ANGSTROM

  NO.  ATOM        X             Y             Z

    1  C       -0.003297     -0.000234      0.003429
    2  F       -0.002995     -0.002940     -0.002679
    3  C       -0.001036      0.000927     -0.002686
    4  H        0.002315      0.009522      0.005979
    5  H        0.000014     -0.006383      0.002034
    6  H        0.002745      0.002881     -0.008670
    7  H        0.005597      0.003018      0.005916
    8  H        0.017287      0.001333      0.003809


 ACTIVE CARTESIAN DISPLACEMENT STEP

              1          2          3          4          5          6
          -0.007585  -0.000470   0.009624  -0.011909  -0.023666  -0.013395

              7          8          9         10         11         12
          -0.015074  -0.002653  -0.010122  -0.005111   0.012214   0.005753

             13         14         15         16         17         18
          -0.003318  -0.011904   0.007359  -0.013315  -0.024211   0.002356
 
 PREDICTED ENERGY CHANGE: -0.000257511
 
 INTERPOLATION DISTANCE: 5.4065285456


 COORDINATES OF OPTIMIZATION STEP 6 IN ANGSTROM

  NO.  ATOM        X              Y              Z        Z-ATOM   MASS   TYPE

    1  C        -0.047008      -0.620380       0.032708       6    12.011  QM
    2  F         1.055167       0.275381      -0.032714       9    18.998  QM
    3  C        -1.278425       0.252508       0.014474       6    12.011  QM
    4  H        -1.049070       0.914881      -0.825757       1     1.008  QM
    5  H        -1.386617       0.857237       0.941869       1     1.008  QM
    6  H        -2.193219      -0.301802      -0.169928       1     1.008  QM
    7  H        -0.041789      -1.255708      -0.869047       1     1.008  QM
    8  H         0.021023      -1.268277       0.926003       1     1.008  QM


 
 NEW SCF-ENERGY CALCULATED IN 9 CYCLES
 

 TOTAL ENERGY    =       -178.869225140

 ENERGY CHANGE =         -0.000422210
 ENERGY RATIO  =          1.639578348
 TRUST RADIUS  =          0.200000000
 
 BFGS DELTA*GAMMA: 0.195E-03
 
 BFGS DELTA*DE2*DELTA: 0.523E-03
 
 *** ENTERING OPTIMIZATION CYCLE: 7 ***
 

 PROJECTED CARTESIAN GRADIENTS IN A.U.

  NO.  ATOM        X             Y             Z

    1  C        0.002916     -0.001289      0.000017
    2  F        0.000625      0.003344     -0.001054
    3  C       -0.006149     -0.004188     -0.003305
    4  H        0.012334     -0.007786      0.005555
    5  H        0.000726      0.004997      0.006402
    6  H        0.009183      0.008856      0.003270
    7  H       -0.006513      0.001506      0.001723
    8  H       -0.007285     -0.003182     -0.001026


 ACTIVE CARTESIAN GRADIENTS

              1          2          3          4          5          6
           0.003551  -0.001510   0.000013   0.002616   0.011923  -0.004495

              7          8          9         10         11         12
          -0.010097  -0.007148  -0.007612   0.005164  -0.011923  -0.000690

             13         14         15         16         17         18
          -0.005860   0.000923   0.000477   0.008983   0.000581   0.001938


 FULL LOCAL GRADIENT

              1          2          3          4          5          6
          -0.017931  -0.003100   0.000309   0.003158   0.008007   0.000873

              7          8          9         10         11         12
          -0.005732  -0.005777  -0.008015   0.000366  -0.006751  -0.004643

             13         14         15         16         17         18
          -0.002249   0.004022  -0.001757   0.006634   0.002707   0.002255


 TANGENTIAL LOCAL GRADIENTS IN A.U.

              1          2          3          4          5          6
          -0.003100   0.000309   0.003158   0.008007   0.000873  -0.005732

              7          8          9         10         11         12
          -0.005777  -0.008015   0.000366  -0.006751  -0.004643  -0.002249

             13         14         15         16         17
           0.004022  -0.001757   0.006634   0.002707   0.002255

 COSANG =         0.954868156
 
 RMSQ FORCE :   0.0046212  MAXIMUM :   0.0003000  CONVERGED : NO
 MAX FORCE  :   0.0080152  MAXIMUM :   0.0004500  CONVERGED : NO
 RMSQ FORCE6:   0.0054778  MAXIMUM6:   0.0003000  CONVERGED : NO
 MAX FORCE6 :   0.0142586  MAXIMUM6:   0.0004500  CONVERGED : NO
 RMSQ DR    :   0.0119088  MAXIMUM :   0.0012000  CONVERGED : NO
 MAX DR     :   0.0242115  MAXIMUM :   0.0018000  CONVERGED : NO
 


 HESSIAN EIGENVALUES


                1           2           3           4           5           6
             0.06507     0.36383     0.99504     0.99991     0.99999     1.00000
 


                7           8           9          10          11          12
             1.00000     1.00000     1.00000     1.00000     1.00000     1.00016
 


               13          14          15          16          17
             1.00034     1.00164     1.02156     1.04996     1.19093
 


 LAMBDA FOR LMQA STEP: 0.00

  |TANGENTIAL STEP| =   0.102649  |PARALLEL STEP| =   0.000975


 STEP IN NORMAL COORDINATES

              1          2          3          4          5          6
          -0.019545  -0.002434   0.019897  -0.022042  -0.044523  -0.029810

              7          8          9         10         11         12
          -0.022881   0.000914  -0.008332  -0.008087   0.031274   0.016244

             13         14         15         16         17         18
          -0.004252  -0.026446   0.019008  -0.033147  -0.048148   0.000497

 DISPLACEMENT STEP IN ANGSTROM

  NO.  ATOM        X             Y             Z

    1  C       -0.008495     -0.001166      0.007115
    2  F       -0.004578     -0.004679     -0.005836
    3  C        0.000203      0.002986     -0.001987
    4  H        0.004384      0.020407      0.010852
    5  H       -0.002084     -0.015381      0.000627
    6  H        0.000853      0.003651     -0.021580
    7  H        0.011270      0.001688      0.009448
    8  H        0.034075      0.003668      0.008291


 ACTIVE CARTESIAN DISPLACEMENT STEP

              1          2          3          4          5          6
          -0.019545  -0.002434   0.019897  -0.022042  -0.044523  -0.029810

              7          8          9         10         11         12
          -0.022881   0.000914  -0.008332  -0.008087   0.031274   0.016244

             13         14         15         16         17         18
          -0.004252  -0.026446   0.019008  -0.033147  -0.048148   0.000497
 
 PREDICTED ENERGY CHANGE: -0.000479473
 
 INTERPOLATION DISTANCE: 5.4065285456
 
 *** SCFTOL TIGHTEN TO 0.750E-07 ***
 
 *** CDFTOL TIGHTEN TO 0.500E-04 ***


 COORDINATES OF OPTIMIZATION STEP 7 IN ANGSTROM

  NO.  ATOM        X              Y              Z        Z-ATOM   MASS   TYPE

    1  C        -0.055503      -0.621546       0.039823       6    12.011  QM
    2  F         1.050589       0.270702      -0.038551       9    18.998  QM
    3  C        -1.278222       0.255494       0.012487       6    12.011  QM
    4  H        -1.044686       0.935288      -0.814905       1     1.008  QM
    5  H        -1.388701       0.841855       0.942496       1     1.008  QM
    6  H        -2.192365      -0.298151      -0.191508       1     1.008  QM
    7  H        -0.030520      -1.254020      -0.859599       1     1.008  QM
    8  H         0.055097      -1.264609       0.934294       1     1.008  QM


 
 NEW SCF-ENERGY CALCULATED IN 9 CYCLES
 

 TOTAL ENERGY    =       -178.869844332

 ENERGY CHANGE =         -0.000619192
 ENERGY RATIO  =          1.291401320
 TRUST RADIUS  =          0.200000000
 
 BFGS DELTA*GAMMA: 0.715E-03
 
 BFGS DELTA*DE2*DELTA: 0.987E-03
 
 *** ENTERING OPTIMIZATION CYCLE: 8 ***
 

 PROJECTED CARTESIAN GRADIENTS IN A.U.

  NO.  ATOM        X             Y             Z

    1  C       -0.002716     -0.001104      0.000664
    2  F        0.000094      0.003156     -0.001266
    3  C       -0.002360     -0.003266     -0.002453
    4  H        0.011197     -0.006315      0.004636
    5  H        0.001993      0.001571      0.002525
    6  H        0.008664      0.006260      0.002230
    7  H       -0.003011      0.003689      0.002717
    8  H       -0.001729     -0.003821     -0.000436


 ACTIVE CARTESIAN GRADIENTS

              1          2          3          4          5          6
          -0.003308  -0.001254   0.000920  -0.001458   0.007308  -0.004289

              7          8          9         10         11         12
          -0.009847  -0.004399  -0.005617   0.004069  -0.009243  -0.000304

             13         14         15         16         17         18
          -0.003815  -0.000971  -0.002738   0.006356  -0.002046   0.002152


 FULL LOCAL GRADIENT

              1          2          3          4          5          6
          -0.015300   0.000608   0.000496  -0.002461   0.001676   0.000309

              7          8          9         10         11         12
          -0.005992  -0.003163  -0.005999  -0.000205  -0.004668  -0.003655

             13         14         15         16         17         18
          -0.000740   0.001611  -0.004597   0.004290  -0.000386   0.002424


 TANGENTIAL LOCAL GRADIENTS IN A.U.

              1          2          3          4          5          6
           0.000608   0.000496  -0.002461   0.001676   0.000309  -0.005992

              7          8          9         10         11         12
          -0.003163  -0.005999  -0.000205  -0.004668  -0.003655  -0.000740

             13         14         15         16         17
           0.001611  -0.004597   0.004290  -0.000386   0.002424

 COSANG =         0.802159399
 
 RMSQ FORCE :   0.0032118  MAXIMUM :   0.0003000  CONVERGED : NO
 MAX FORCE  :   0.0059994  MAXIMUM :   0.0004500  CONVERGED : NO
 RMSQ FORCE6:   0.0031954  MAXIMUM6:   0.0003000  CONVERGED : NO
 MAX FORCE6 :   0.0064581  MAXIMUM6:   0.0004500  CONVERGED : NO
 RMSQ DR    :   0.0241956  MAXIMUM :   0.0012000  CONVERGED : NO
 MAX DR     :   0.0481480  MAXIMUM :   0.0018000  CONVERGED : NO
 


 HESSIAN EIGENVALUES


                1           2           3           4           5           6
             0.05621     0.35328     0.87689     0.99988     0.99999     1.00000
 


                7           8           9          10          11          12
             1.00000     1.00000     1.00000     1.00000     1.00014     1.00023
 


               13          14          15          16          17
             1.00064     1.00152     1.01128     1.03918     1.16437
 


 LAMBDA FOR LMQA STEP: 0.00

  |TANGENTIAL STEP| =   0.039185  |PARALLEL STEP| =   0.000142


 STEP IN NORMAL COORDINATES

              1          2          3          4          5          6
          -0.006839  -0.002286   0.006394  -0.003070  -0.013450  -0.012114

              7          8          9         10         11         12
          -0.002168   0.003256   0.003407  -0.002448   0.015448   0.009297

             13         14         15         16         17         18
          -0.001251  -0.010540   0.012183  -0.015561  -0.015379  -0.002787

 DISPLACEMENT STEP IN ANGSTROM

  NO.  ATOM        X             Y             Z

    1  C       -0.002971     -0.001067      0.002309
    2  F        0.000086     -0.000958     -0.002226
    3  C        0.000338      0.001719      0.001212
    4  H        0.000290      0.008319      0.003568
    5  H       -0.002850     -0.006340     -0.000928
    6  H       -0.002861      0.000440     -0.010261
    7  H        0.003441     -0.003271      0.001678
    8  H        0.010699      0.002762      0.003455


 ACTIVE CARTESIAN DISPLACEMENT STEP

              1          2          3          4          5          6
          -0.006839  -0.002286   0.006394  -0.003070  -0.013450  -0.012114

              7          8          9         10         11         12
          -0.002168   0.003256   0.003407  -0.002448   0.015448   0.009297

             13         14         15         16         17         18
          -0.001251  -0.010540   0.012183  -0.015561  -0.015379  -0.002787
 
 PREDICTED ENERGY CHANGE: -0.000134009
 
 INTERPOLATION DISTANCE: 5.4065285456
 
 *** SCFTOL TIGHTEN TO 0.500E-07 ***
 
 *** CDFTOL TIGHTEN TO 0.250E-04 ***


 COORDINATES OF OPTIMIZATION STEP 8 IN ANGSTROM

  NO.  ATOM        X              Y              Z        Z-ATOM   MASS   TYPE

    1  C        -0.058474      -0.622613       0.042131       6    12.011  QM
    2  F         1.050675       0.269744      -0.040777       9    18.998  QM
    3  C        -1.277885       0.257212       0.013698       6    12.011  QM
    4  H        -1.044395       0.943608      -0.811337       1     1.008  QM
    5  H        -1.391550       0.835515       0.941568       1     1.008  QM
    6  H        -2.195226      -0.297711      -0.201769       1     1.008  QM
    7  H        -0.027079      -1.257290      -0.857921       1     1.008  QM
    8  H         0.065796      -1.261847       0.937749       1     1.008  QM


 
 NEW SCF-ENERGY CALCULATED IN 9 CYCLES
 

 TOTAL ENERGY    =       -178.870039650

 ENERGY CHANGE =         -0.000195318
 ENERGY RATIO  =          1.457498774
 TRUST RADIUS  =          0.200000000
 
 BFGS DELTA*GAMMA: 0.151E-03
 
 BFGS DELTA*DE2*DELTA: 0.272E-03
 
 *** ENTERING OPTIMIZATION CYCLE: 9 ***
 

 PROJECTED CARTESIAN GRADIENTS IN A.U.

  NO.  ATOM        X             Y             Z

    1  C       -0.005320     -0.001703      0.001267
    2  F        0.000103      0.003713     -0.001428
    3  C        0.000342     -0.001902     -0.000306
    4  H        0.010748     -0.005531      0.002887
    5  H        0.002034     -0.000745     -0.001170
    6  H        0.005865      0.003550      0.000351
    7  H       -0.001620      0.002910      0.001346
    8  H       -0.000290     -0.003863     -0.000534


 ACTIVE CARTESIAN GRADIENTS

              1          2          3          4          5          6
          -0.006480  -0.001923   0.001766  -0.002975   0.006400  -0.004045

              7          8          9         10         11         12
          -0.007810  -0.001277  -0.001075   0.004641  -0.006672   0.000657

             13         14         15         16         17         18
          -0.001785  -0.001787  -0.003769   0.003897  -0.002378   0.001267


 FULL LOCAL GRADIENT

              1          2          3          4          5          6
          -0.013860   0.001656   0.000987  -0.004865  -0.000958   0.000836

              7          8          9         10         11         12
          -0.003932  -0.000081  -0.001431   0.000491  -0.002279  -0.002450

             13         14         15         16         17         18
           0.001071   0.000568  -0.005455   0.001978  -0.000918   0.001506


 TANGENTIAL LOCAL GRADIENTS IN A.U.

              1          2          3          4          5          6
           0.001656   0.000987  -0.004865  -0.000958   0.000836  -0.003932

              7          8          9         10         11         12
          -0.000081  -0.001431   0.000491  -0.002279  -0.002450   0.001071

             13         14         15         16         17
           0.000568  -0.005455   0.001978  -0.000918   0.001506

 COSANG =         0.783023939
 
 RMSQ FORCE :   0.0023789  MAXIMUM :   0.0003000  CONVERGED : NO
 MAX FORCE  :   0.0054549  MAXIMUM :   0.0004500  CONVERGED : NO
 RMSQ FORCE6:   0.0024948  MAXIMUM6:   0.0003000  CONVERGED : NO
 MAX FORCE6 :   0.0048480  MAXIMUM6:   0.0004500  CONVERGED : NO
 RMSQ DR    :   0.0092361  MAXIMUM :   0.0012000  CONVERGED : NO
 MAX DR     :   0.0155615  MAXIMUM :   0.0018000  CONVERGED : NO
 


 HESSIAN EIGENVALUES


                1           2           3           4           5           6
             0.05172     0.31878     0.48025     0.99983     0.99994     1.00000
 


                7           8           9          10          11          12
             1.00000     1.00000     1.00000     1.00001     1.00007     1.00016
 


               13          14          15          16          17
             1.00065     1.00226     1.01180     1.04655     1.39446
 


 LAMBDA FOR LMQA STEP: 0.00

  |TANGENTIAL STEP| =   0.035858  |PARALLEL STEP| =   0.000119


 STEP IN NORMAL COORDINATES

              1          2          3          4          5          6
          -0.002023  -0.002371   0.002539   0.004750  -0.008058  -0.010924

              7          8          9         10         11         12
           0.004309   0.002530   0.004488  -0.002813   0.014959   0.010177

             13         14         15         16         17         18
          -0.002526  -0.008539   0.016998  -0.014209  -0.009681  -0.004317

 DISPLACEMENT STEP IN ANGSTROM

  NO.  ATOM        X             Y             Z

    1  C       -0.000879     -0.001092      0.000934
    2  F        0.002082     -0.000481     -0.001690
    3  C       -0.000689      0.001325      0.001827
    4  H       -0.001806      0.007582      0.003378
    5  H       -0.004828     -0.004574      0.000189
    6  H       -0.004582      0.000594     -0.009742
    7  H        0.001436     -0.006472      0.000482
    8  H        0.006154      0.004154      0.003500


 ACTIVE CARTESIAN DISPLACEMENT STEP

              1          2          3          4          5          6
          -0.002023  -0.002371   0.002539   0.004750  -0.008058  -0.010924

              7          8          9         10         11         12
           0.004309   0.002530   0.004488  -0.002813   0.014959   0.010177

             13         14         15         16         17         18
          -0.002526  -0.008539   0.016998  -0.014209  -0.009681  -0.004317
 
 PREDICTED ENERGY CHANGE: -0.000113892
 
 INTERPOLATION DISTANCE: 5.4065285456


 COORDINATES OF OPTIMIZATION STEP 9 IN ANGSTROM

  NO.  ATOM        X              Y              Z        Z-ATOM   MASS   TYPE

    1  C        -0.059353      -0.623705       0.043066       6    12.011  QM
    2  F         1.052757       0.269262      -0.042467       9    18.998  QM
    3  C        -1.278574       0.258537       0.015525       6    12.011  QM
    4  H        -1.046201       0.951189      -0.807958       1     1.008  QM
    5  H        -1.396378       0.830941       0.941757       1     1.008  QM
    6  H        -2.199809      -0.297117      -0.211512       1     1.008  QM
    7  H        -0.025642      -1.263763      -0.857439       1     1.008  QM
    8  H         0.071950      -1.257693       0.941249       1     1.008  QM


 
 NEW SCF-ENERGY CALCULATED IN 9 CYCLES
 

 TOTAL ENERGY    =       -178.870209506

 ENERGY CHANGE =         -0.000169856
 ENERGY RATIO  =          1.491382785
 TRUST RADIUS  =          0.200000000
 
 BFGS DELTA*GAMMA: 0.119E-03
 
 BFGS DELTA*DE2*DELTA: 0.231E-03
 
 *** ENTERING OPTIMIZATION CYCLE: 10 ***
 

 PROJECTED CARTESIAN GRADIENTS IN A.U.

  NO.  ATOM        X             Y             Z

    1  C       -0.006646     -0.002561      0.001812
    2  F        0.000459      0.004366     -0.001515
    3  C        0.001975     -0.000536      0.001854
    4  H        0.010331     -0.004727      0.001030
    5  H        0.001808     -0.002231     -0.004121
    6  H        0.002674      0.001184     -0.001648
    7  H       -0.000897      0.001221     -0.000693
    8  H        0.000217     -0.003711     -0.000647


 ACTIVE CARTESIAN GRADIENTS

              1          2          3          4          5          6
          -0.008096  -0.002902   0.002527  -0.003239   0.006372  -0.003597

              7          8          9         10         11         12
          -0.005799   0.001446   0.003535   0.005395  -0.004177   0.001603

             13         14         15         16         17         18
          -0.000101  -0.001994  -0.003763   0.001491  -0.002183  -0.000063


 FULL LOCAL GRADIENT

              1          2          3          4          5          6
          -0.012680   0.001634   0.001532  -0.005696  -0.002488   0.001698

              7          8          9         10         11         12
          -0.001821   0.002618   0.003201   0.001292   0.000110  -0.001314

             13         14         15         16         17         18
           0.002589   0.000185  -0.005300  -0.000317  -0.000872   0.000145


 TANGENTIAL LOCAL GRADIENTS IN A.U.

              1          2          3          4          5          6
           0.001634   0.001532  -0.005696  -0.002488   0.001698  -0.001821

              7          8          9         10         11         12
           0.002618   0.003201   0.001292   0.000110  -0.001314   0.002589

             13         14         15         16         17
           0.000185  -0.005300  -0.000317  -0.000872   0.000145

 COSANG =         0.731376538
 
 RMSQ FORCE :   0.0024980  MAXIMUM :   0.0003000  CONVERGED : NO
 MAX FORCE  :   0.0056961  MAXIMUM :   0.0004500  CONVERGED : NO
 RMSQ FORCE6:   0.0017371  MAXIMUM6:   0.0003000  CONVERGED : NO
 MAX FORCE6 :   0.0031573  MAXIMUM6:   0.0004500  CONVERGED : NO
 RMSQ DR    :   0.0084519  MAXIMUM :   0.0012000  CONVERGED : NO
 MAX DR     :   0.0169980  MAXIMUM :   0.0018000  CONVERGED : NO
 


 HESSIAN EIGENVALUES


                1           2           3           4           5           6
             0.04326     0.20120     0.38973     0.99922     0.99992     1.00000
 


                7           8           9          10          11          12
             1.00000     1.00000     1.00000     1.00004     1.00006     1.00035
 


               13          14          15          16          17
             1.00075     1.00279     1.01423     1.06488     1.62707
 


 LAMBDA FOR LMQA STEP: 0.00

  |TANGENTIAL STEP| =   0.049336  |PARALLEL STEP| =   0.000225


 STEP IN NORMAL COORDINATES

              1          2          3          4          5          6
           0.002190  -0.002078  -0.000321   0.012100  -0.008523  -0.015117

              7          8          9         10         11         12
           0.009368   0.000157   0.001670  -0.005305   0.018565   0.014004

             13         14         15         16         17         18
          -0.006064  -0.010622   0.027435  -0.016847  -0.010104  -0.005452

 DISPLACEMENT STEP IN ANGSTROM

  NO.  ATOM        X             Y             Z

    1  C        0.000951     -0.000944     -0.000093
    2  F        0.004012     -0.000917     -0.001928
    3  C       -0.002318      0.000840      0.001706
    4  H       -0.004203      0.009981      0.005775
    5  H       -0.008248     -0.004486      0.002792
    6  H       -0.006032      0.002110     -0.012250
    7  H        0.000337     -0.010279      0.001369
    8  H        0.005444      0.007012      0.005120


 ACTIVE CARTESIAN DISPLACEMENT STEP

              1          2          3          4          5          6
           0.002190  -0.002078  -0.000321   0.012100  -0.008523  -0.015117

              7          8          9         10         11         12
           0.009368   0.000157   0.001670  -0.005305   0.018565   0.014004

             13         14         15         16         17         18
          -0.006064  -0.010622   0.027435  -0.016847  -0.010104  -0.005452
 
 PREDICTED ENERGY CHANGE: -0.000132233
 
 INTERPOLATION DISTANCE: 5.4065285456


 COORDINATES OF OPTIMIZATION STEP 10 IN ANGSTROM

  NO.  ATOM        X              Y              Z        Z-ATOM   MASS   TYPE

    1  C        -0.058402      -0.624649       0.042972       6    12.011  QM
    2  F         1.056769       0.268346      -0.044396       9    18.998  QM
    3  C        -1.280891       0.259378       0.017231       6    12.011  QM
    4  H        -1.050405       0.961171      -0.802183       1     1.008  QM
    5  H        -1.404625       0.826455       0.944549       1     1.008  QM
    6  H        -2.205841      -0.295007      -0.223762       1     1.008  QM
    7  H        -0.025305      -1.274042      -0.856070       1     1.008  QM
    8  H         0.077393      -1.250681       0.946369       1     1.008  QM


 
 NEW SCF-ENERGY CALCULATED IN 10 CYCLES
 

 TOTAL ENERGY    =       -178.870411782

 ENERGY CHANGE =         -0.000202276
 ENERGY RATIO  =          1.529690836
 TRUST RADIUS  =          0.200000000
 
 BFGS DELTA*GAMMA: 0.130E-03
 
 BFGS DELTA*DE2*DELTA: 0.271E-03
 
 *** ENTERING OPTIMIZATION CYCLE: 11 ***
 

 PROJECTED CARTESIAN GRADIENTS IN A.U.

  NO.  ATOM        X             Y             Z

    1  C       -0.006853     -0.003301      0.002010
    2  F        0.001143      0.004858     -0.001434
    3  C        0.002386      0.000401      0.003384
    4  H        0.009696     -0.003796     -0.000490
    5  H        0.001453     -0.002396     -0.005428
    6  H       -0.000405     -0.000441     -0.003368
    7  H       -0.000748     -0.000969     -0.002798
    8  H        0.000460     -0.003479     -0.000312


 ACTIVE CARTESIAN GRADIENTS

              1          2          3          4          5          6
          -0.008346  -0.003757   0.002785  -0.002368   0.006756  -0.002905

              7          8          9         10         11         12
          -0.004217   0.003097   0.006804   0.005872  -0.001996   0.002249

             13         14         15         16         17         18
           0.000872  -0.001310  -0.002646  -0.000833  -0.001958  -0.001780


 FULL LOCAL GRADIENT

              1          2          3          4          5          6
          -0.011566   0.001013   0.001711  -0.005020  -0.003072   0.002681

              7          8          9         10         11         12
          -0.000186   0.004237   0.006485   0.001828   0.002174  -0.000463

             13         14         15         16         17         18
           0.003388   0.000692  -0.004018  -0.002538  -0.000787  -0.001602


 TANGENTIAL LOCAL GRADIENTS IN A.U.

              1          2          3          4          5          6
           0.001013   0.001711  -0.005020  -0.003072   0.002681  -0.000186

              7          8          9         10         11         12
           0.004237   0.006485   0.001828   0.002174  -0.000463   0.003388

             13         14         15         16         17
           0.000692  -0.004018  -0.002538  -0.000787  -0.001602

 COSANG =         0.881897244
 
 RMSQ FORCE :   0.0029885  MAXIMUM :   0.0003000  CONVERGED : NO
 MAX FORCE  :   0.0064850  MAXIMUM :   0.0004500  CONVERGED : NO
 RMSQ FORCE6:   0.0011062  MAXIMUM6:   0.0003000  CONVERGED : NO
 MAX FORCE6 :   0.0020593  MAXIMUM6:   0.0004500  CONVERGED : NO
 RMSQ DR    :   0.0116288  MAXIMUM :   0.0012000  CONVERGED : NO
 MAX DR     :   0.0274345  MAXIMUM :   0.0018000  CONVERGED : NO
 


 HESSIAN EIGENVALUES


                1           2           3           4           5           6
             0.03236     0.13443     0.38049     0.99805     0.99991     1.00000
 


                7           8           9          10          11          12
             1.00000     1.00000     1.00000     1.00003     1.00008     1.00038
 


               13          14          15          16          17
             1.00182     1.00821     1.01757     1.08208     1.54993
 


 LAMBDA FOR LMQA STEP: 0.00

  |TANGENTIAL STEP| =   0.071413  |PARALLEL STEP| =   0.000472


 STEP IN NORMAL COORDINATES

              1          2          3          4          5          6
           0.006928  -0.001135  -0.003518   0.020387  -0.011886  -0.022838

              7          8          9         10         11         12
           0.014939  -0.003743  -0.004533  -0.009541   0.023331   0.019864

             13         14         15         16         17         18
          -0.011618  -0.016067   0.041228  -0.019897  -0.012444  -0.005340

 DISPLACEMENT STEP IN ANGSTROM

  NO.  ATOM        X             Y             Z

    1  C        0.003010     -0.000497     -0.001252
    2  F        0.006189     -0.001958     -0.002569
    3  C       -0.004403      0.000080      0.000988
    4  H       -0.007352      0.013753      0.010204
    5  H       -0.013075     -0.005441      0.006413
    6  H       -0.006677      0.004811     -0.015912
    7  H       -0.000626     -0.014449      0.004025
    8  H        0.005667      0.011265      0.007336


 ACTIVE CARTESIAN DISPLACEMENT STEP

              1          2          3          4          5          6
           0.006928  -0.001135  -0.003518   0.020387  -0.011886  -0.022838

              7          8          9         10         11         12
           0.014939  -0.003743  -0.004533  -0.009541   0.023331   0.019864

             13         14         15         16         17         18
          -0.011618  -0.016067   0.041228  -0.019897  -0.012444  -0.005340
 
 PREDICTED ENERGY CHANGE: -0.000164849
 
 INTERPOLATION DISTANCE: 5.4065285456


 COORDINATES OF OPTIMIZATION STEP 11 IN ANGSTROM

  NO.  ATOM        X              Y              Z        Z-ATOM   MASS   TYPE

    1  C        -0.055391      -0.625146       0.041720       6    12.011  QM
    2  F         1.062958       0.266388      -0.046965       9    18.998  QM
    3  C        -1.285295       0.259458       0.018220       6    12.011  QM
    4  H        -1.057757       0.974924      -0.791979       1     1.008  QM
    5  H        -1.417700       0.821014       0.950962       1     1.008  QM
    6  H        -2.212518      -0.290196      -0.239674       1     1.008  QM
    7  H        -0.025931      -1.288491      -0.852045       1     1.008  QM
    8  H         0.083061      -1.239416       0.953705       1     1.008  QM


 
 NEW SCF-ENERGY CALCULATED IN 10 CYCLES
 

 TOTAL ENERGY    =       -178.870651682

 ENERGY CHANGE =         -0.000239901
 ENERGY RATIO  =          1.455279974
 TRUST RADIUS  =          0.200000000
 
 BFGS DELTA*GAMMA: 0.193E-03
 
 BFGS DELTA*DE2*DELTA: 0.344E-03
 
 *** ENTERING OPTIMIZATION CYCLE: 12 ***
 

 PROJECTED CARTESIAN GRADIENTS IN A.U.

  NO.  ATOM        X             Y             Z

    1  C       -0.005730     -0.003906      0.001588
    2  F        0.002216      0.005056     -0.001103
    3  C        0.001082      0.000615      0.003619
    4  H        0.008693     -0.002902     -0.001026
    5  H        0.001015     -0.000760     -0.004244
    6  H       -0.002637     -0.000682     -0.004267
    7  H       -0.001307     -0.003211     -0.004234
    8  H        0.000660     -0.003037      0.000585


 ACTIVE CARTESIAN GRADIENTS

              1          2          3          4          5          6
          -0.006975  -0.004468   0.002135  -0.000148   0.007280  -0.001960

              7          8          9         10         11         12
          -0.003556   0.002931   0.007282   0.005718  -0.000761   0.002474

             13         14         15         16         17         18
           0.000665   0.000300  -0.000331  -0.002648  -0.001917  -0.003487


 FULL LOCAL GRADIENT

              1          2          3          4          5          6
          -0.010696  -0.000317   0.001148  -0.002550  -0.002662   0.003606

              7          8          9         10         11         12
           0.000406   0.004021   0.006963   0.001783   0.003260  -0.000022

             13         14         15         16         17         18
           0.003011   0.002136  -0.001528  -0.004282  -0.000861  -0.003333


 TANGENTIAL LOCAL GRADIENTS IN A.U.

              1          2          3          4          5          6
          -0.000317   0.001148  -0.002550  -0.002662   0.003606   0.000406

              7          8          9         10         11         12
           0.004021   0.006963   0.001783   0.003260  -0.000022   0.003011

             13         14         15         16         17
           0.002136  -0.001528  -0.004282  -0.000861  -0.003333

 COSANG =         0.915714478
 
 RMSQ FORCE :   0.0029979  MAXIMUM :   0.0003000  CONVERGED : NO
 MAX FORCE  :   0.0069626  MAXIMUM :   0.0004500  CONVERGED : NO
 RMSQ FORCE6:   0.0008141  MAXIMUM6:   0.0003000  CONVERGED : NO
 MAX FORCE6 :   0.0011083  MAXIMUM6:   0.0004500  CONVERGED : NO
 RMSQ DR    :   0.0168325  MAXIMUM :   0.0012000  CONVERGED : NO
 MAX DR     :   0.0412279  MAXIMUM :   0.0018000  CONVERGED : NO
 


 HESSIAN EIGENVALUES


                1           2           3           4           5           6
             0.02584     0.11504     0.37997     0.99331     0.99991     0.99999
 


                7           8           9          10          11          12
             1.00000     1.00000     1.00001     1.00003     1.00010     1.00033
 


               13          14          15          16          17
             1.00192     1.01266     1.03256     1.11165     1.21143
 


 LAMBDA FOR LMQA STEP: 0.00

  |TANGENTIAL STEP| =   0.062292  |PARALLEL STEP| =   0.000359


 STEP IN NORMAL COORDINATES

              1          2          3          4          5          6
           0.008234   0.001584  -0.004687   0.017847  -0.011261  -0.021796

              7          8          9         10         11         12
           0.013807  -0.006256  -0.010072  -0.010046   0.016662   0.016860

             13         14         15         16         17         18
          -0.012227  -0.016673   0.035005  -0.011862  -0.008920  -0.000791

 DISPLACEMENT STEP IN ANGSTROM

  NO.  ATOM        X             Y             Z

    1  C        0.003579      0.000751     -0.001708
    2  F        0.005034     -0.002557     -0.002267
    3  C       -0.004013     -0.000894     -0.000478
    4  H       -0.007238      0.011215      0.010722
    5  H       -0.012250     -0.004984      0.006820
    6  H       -0.002883      0.005702     -0.011989
    7  H       -0.001051     -0.011043      0.006039
    8  H        0.003063      0.010706      0.005793


 ACTIVE CARTESIAN DISPLACEMENT STEP

              1          2          3          4          5          6
           0.008234   0.001584  -0.004687   0.017847  -0.011261  -0.021796

              7          8          9         10         11         12
           0.013807  -0.006256  -0.010072  -0.010046   0.016662   0.016860

             13         14         15         16         17         18
          -0.012227  -0.016673   0.035005  -0.011862  -0.008920  -0.000791
 
 PREDICTED ENERGY CHANGE: -0.000126996
 
 INTERPOLATION DISTANCE: 5.4065285456


 COORDINATES OF OPTIMIZATION STEP 12 IN ANGSTROM

  NO.  ATOM        X              Y              Z        Z-ATOM   MASS   TYPE

    1  C        -0.051812      -0.624395       0.040012       6    12.011  QM
    2  F         1.067992       0.263830      -0.049232       9    18.998  QM
    3  C        -1.289307       0.258564       0.017742       6    12.011  QM
    4  H        -1.064995       0.986138      -0.781257       1     1.008  QM
    5  H        -1.429950       0.816030       0.957781       1     1.008  QM
    6  H        -2.215401      -0.284494      -0.251663       1     1.008  QM
    7  H        -0.026981      -1.299535      -0.846006       1     1.008  QM
    8  H         0.086123      -1.228709       0.959499       1     1.008  QM


 
 NEW SCF-ENERGY CALCULATED IN 9 CYCLES
 

 TOTAL ENERGY    =       -178.870835862

 ENERGY CHANGE =         -0.000184180
 ENERGY RATIO  =          1.450277356
 TRUST RADIUS  =          0.200000000
 
 BFGS DELTA*GAMMA: 0.149E-03
 
 BFGS DELTA*DE2*DELTA: 0.264E-03
 
 *** ENTERING OPTIMIZATION CYCLE: 13 ***
 

 PROJECTED CARTESIAN GRADIENTS IN A.U.

  NO.  ATOM        X             Y             Z

    1  C       -0.003748     -0.003747      0.000691
    2  F        0.002899      0.004646     -0.000662
    3  C       -0.001169     -0.000126      0.002279
    4  H        0.007674     -0.002713     -0.000015
    5  H        0.000681      0.001688     -0.001298
    6  H       -0.002476      0.000887     -0.003600
    7  H       -0.002272     -0.004122     -0.003900
    8  H        0.000781     -0.002541      0.001434


 ACTIVE CARTESIAN GRADIENTS

              1          2          3          4          5          6
          -0.004560  -0.004302   0.000824   0.002012   0.007509  -0.001235

              7          8          9         10         11         12
          -0.004163   0.000906   0.004378   0.004782  -0.001430   0.002265

             13         14         15         16         17         18
          -0.000810   0.001613   0.001757  -0.002789  -0.002056  -0.003940


 FULL LOCAL GRADIENT

              1          2          3          4          5          6
          -0.010451  -0.001407   0.000089   0.000241  -0.001216   0.003826

              7          8          9         10         11         12
          -0.000477   0.001924   0.004051   0.001060   0.002388  -0.000069

             13         14         15         16         17         18
           0.001421   0.003355   0.000668  -0.004408  -0.001043  -0.003791


 TANGENTIAL LOCAL GRADIENTS IN A.U.

              1          2          3          4          5          6
          -0.001407   0.000089   0.000241  -0.001216   0.003826  -0.000477

              7          8          9         10         11         12
           0.001924   0.004051   0.001060   0.002388  -0.000069   0.001421

             13         14         15         16         17
           0.003355   0.000668  -0.004408  -0.001043  -0.003791

 COSANG =         0.878337288
 
 RMSQ FORCE :   0.0023508  MAXIMUM :   0.0003000  CONVERGED : NO
 MAX FORCE  :   0.0044079  MAXIMUM :   0.0004500  CONVERGED : NO
 RMSQ FORCE6:   0.0005638  MAXIMUM6:   0.0003000  CONVERGED : NO
 MAX FORCE6 :   0.0017961  MAXIMUM6:   0.0004500  CONVERGED : NO
 RMSQ DR    :   0.0146825  MAXIMUM :   0.0012000  CONVERGED : NO
 MAX DR     :   0.0350050  MAXIMUM :   0.0018000  CONVERGED : NO
 


 HESSIAN EIGENVALUES


                1           2           3           4           5           6
             0.02254     0.11059     0.38144     0.69204     0.99987     0.99995
 


                7           8           9          10          11          12
             1.00000     1.00000     1.00002     1.00004     1.00009     1.00039
 


               13          14          15          16          17
             1.00215     1.00264     1.01389     1.06052     1.25314
 


 LAMBDA FOR LMQA STEP: 0.00

  |TANGENTIAL STEP| =   0.047287  |PARALLEL STEP| =   0.000207


 STEP IN NORMAL COORDINATES

              1          2          3          4          5          6
           0.006285   0.003889  -0.003075   0.010430  -0.010883  -0.019394

              7          8          9         10         11         12
           0.010560  -0.006028  -0.011597  -0.008759   0.009810   0.012003

             13         14         15         16         17         18
          -0.009794  -0.016722   0.023143  -0.003147  -0.005499   0.004240

 DISPLACEMENT STEP IN ANGSTROM

  NO.  ATOM        X             Y             Z

    1  C        0.002734      0.001799     -0.001163
    2  F        0.002681     -0.002854     -0.002072
    3  C       -0.002177     -0.001221     -0.001276
    4  H       -0.005606      0.007958      0.009450
    5  H       -0.009660     -0.005464      0.005011
    6  H        0.001174      0.005074     -0.007550
    7  H       -0.000474     -0.005743      0.007168
    8  H        0.001005      0.008572      0.003332


 ACTIVE CARTESIAN DISPLACEMENT STEP

              1          2          3          4          5          6
           0.006285   0.003889  -0.003075   0.010430  -0.010883  -0.019394

              7          8          9         10         11         12
           0.010560  -0.006028  -0.011597  -0.008759   0.009810   0.012003

             13         14         15         16         17         18
          -0.009794  -0.016722   0.023143  -0.003147  -0.005499   0.004240
 
 PREDICTED ENERGY CHANGE: -0.000093071
 
 INTERPOLATION DISTANCE: 5.4065285456
 
 *** SCFTOL TIGHTEN TO 0.250E-07 ***
 
 *** CDFTOL TIGHTEN TO 0.100E-04 ***


 COORDINATES OF OPTIMIZATION STEP 13 IN ANGSTROM

  NO.  ATOM        X              Y              Z        Z-ATOM   MASS   TYPE

    1  C        -0.049079      -0.622597       0.038850       6    12.011  QM
    2  F         1.070673       0.260977      -0.051304       9    18.998  QM
    3  C        -1.291484       0.257343       0.016466       6    12.011  QM
    4  H        -1.070601       0.994096      -0.771807       1     1.008  QM
    5  H        -1.439611       0.810566       0.962792       1     1.008  QM
    6  H        -2.214226      -0.279420      -0.259213       1     1.008  QM
    7  H        -0.027455      -1.305278      -0.838838       1     1.008  QM
    8  H         0.087128      -1.220138       0.962831       1     1.008  QM


 
 NEW SCF-ENERGY CALCULATED IN 12 CYCLES
 

 TOTAL ENERGY    =       -178.870970478

 ENERGY CHANGE =         -0.000134616
 ENERGY RATIO  =          1.446371224
 TRUST RADIUS  =          0.200000000
 
 BFGS DELTA*GAMMA: 0.108E-03
 
 BFGS DELTA*DE2*DELTA: 0.191E-03
 
 *** ENTERING OPTIMIZATION CYCLE: 14 ***
 

 PROJECTED CARTESIAN GRADIENTS IN A.U.

  NO.  ATOM        X             Y             Z

    1  C       -0.001905     -0.003019     -0.000231
    2  F        0.002770      0.003812     -0.000273
    3  C       -0.002919     -0.001212      0.000475
    4  H        0.006775     -0.003073      0.001698
    5  H        0.000500      0.003540      0.001301
    6  H       -0.000663      0.003214     -0.002095
    7  H       -0.002962     -0.003668     -0.002278
    8  H        0.000977     -0.001959      0.001717


 ACTIVE CARTESIAN GRADIENTS

              1          2          3          4          5          6
          -0.002316  -0.003476  -0.000499   0.002912   0.007103  -0.000863

              7          8          9         10         11         12
          -0.005204  -0.001612   0.000479   0.003475  -0.003158   0.002020

             13         14         15         16         17         18
          -0.002609   0.001809   0.002715  -0.001791  -0.002222  -0.003050


 FULL LOCAL GRADIENT

              1          2          3          4          5          6
          -0.010407  -0.001828  -0.000948   0.001819   0.000353   0.003340

              7          8          9         10         11         12
          -0.001980  -0.000696   0.000155   0.000116   0.000348  -0.000154

             13         14         15         16         17         18
          -0.000493   0.003471   0.001698  -0.003397  -0.001223  -0.002893


 TANGENTIAL LOCAL GRADIENTS IN A.U.

              1          2          3          4          5          6
          -0.001828  -0.000948   0.001819   0.000353   0.003340  -0.001980

              7          8          9         10         11         12
          -0.000696   0.000155   0.000116   0.000348  -0.000154  -0.000493

             13         14         15         16         17
           0.003471   0.001698  -0.003397  -0.001223  -0.002893

 COSANG =         0.742831997
 
 RMSQ FORCE :   0.0018786  MAXIMUM :   0.0003000  CONVERGED : NO
 MAX FORCE  :   0.0034710  MAXIMUM :   0.0004500  CONVERGED : NO
 RMSQ FORCE6:   0.0008175  MAXIMUM6:   0.0003000  CONVERGED : NO
 MAX FORCE6 :   0.0024916  MAXIMUM6:   0.0004500  CONVERGED : NO
 RMSQ DR    :   0.0111457  MAXIMUM :   0.0012000  CONVERGED : NO
 MAX DR     :   0.0231433  MAXIMUM :   0.0018000  CONVERGED : NO
 


 HESSIAN EIGENVALUES


                1           2           3           4           5           6
             0.02011     0.10667     0.37684     0.39361     0.99936     0.99996
 


                7           8           9          10          11          12
             1.00000     1.00000     1.00002     1.00003     1.00010     1.00100
 


               13          14          15          16          17
             1.00116     1.00576     1.01399     1.06763     1.44941
 


 LAMBDA FOR LMQA STEP: 0.00

  |TANGENTIAL STEP| =   0.039712  |PARALLEL STEP| =   0.000146


 STEP IN NORMAL COORDINATES

              1          2          3          4          5          6
           0.003371   0.005093  -0.000535   0.005095  -0.010749  -0.019145

              7          8          9         10         11         12
           0.009654  -0.003735  -0.009613  -0.007192   0.007318   0.009036

             13         14         15         16         17         18
          -0.006713  -0.017505   0.015128   0.002205  -0.003052   0.007102

 DISPLACEMENT STEP IN ANGSTROM

  NO.  ATOM        X             Y             Z

    1  C        0.001467      0.002340     -0.000269
    2  F        0.001256     -0.002838     -0.002276
    3  C       -0.000257     -0.000958     -0.001040
    4  H       -0.004307      0.006356      0.008045
    5  H       -0.008202     -0.007009      0.002830
    6  H        0.003275      0.003614     -0.005532
    7  H        0.000275     -0.002506      0.007390
    8  H       -0.000668      0.007097      0.001665


 ACTIVE CARTESIAN DISPLACEMENT STEP

              1          2          3          4          5          6
           0.003371   0.005093  -0.000535   0.005095  -0.010749  -0.019145

              7          8          9         10         11         12
           0.009654  -0.003735  -0.009613  -0.007192   0.007318   0.009036

             13         14         15         16         17         18
          -0.006713  -0.017505   0.015128   0.002205  -0.003052   0.007102
 
 PREDICTED ENERGY CHANGE: -0.000069642
 
 INTERPOLATION DISTANCE: 5.4065285456


 COORDINATES OF OPTIMIZATION STEP 14 IN ANGSTROM

  NO.  ATOM        X              Y              Z        Z-ATOM   MASS   TYPE

    1  C        -0.047612      -0.620256       0.038580       6    12.011  QM
    2  F         1.071929       0.258138      -0.053579       9    18.998  QM
    3  C        -1.291741       0.256385       0.015426       6    12.011  QM
    4  H        -1.074908       1.000452      -0.763762       1     1.008  QM
    5  H        -1.447812       0.803557       0.965623       1     1.008  QM
    6  H        -2.210951      -0.275806      -0.264744       1     1.008  QM
    7  H        -0.027180      -1.307783      -0.831447       1     1.008  QM
    8  H         0.086460      -1.213040       0.964496       1     1.008  QM


 
 NEW SCF-ENERGY CALCULATED IN 12 CYCLES
 

 TOTAL ENERGY    =       -178.871073077

 ENERGY CHANGE =         -0.000102599
 ENERGY RATIO  =          1.473228373
 TRUST RADIUS  =          0.200000000
 
 BFGS DELTA*GAMMA: 0.758E-04
 
 BFGS DELTA*DE2*DELTA: 0.142E-03
 
 *** ENTERING OPTIMIZATION CYCLE: 15 ***
 

 PROJECTED CARTESIAN GRADIENTS IN A.U.

  NO.  ATOM        X             Y             Z

    1  C       -0.000761     -0.002274     -0.000827
    2  F        0.002135      0.002996     -0.000040
    3  C       -0.003493     -0.002020     -0.000735
    4  H        0.005980     -0.003640      0.003197
    5  H        0.000334      0.004162      0.002277
    6  H        0.001242      0.005171     -0.000774
    7  H       -0.003197     -0.002629     -0.000355
    8  H        0.001055     -0.001249      0.001219


 ACTIVE CARTESIAN GRADIENTS

              1          2          3          4          5          6
          -0.000925  -0.002624  -0.001344   0.002663   0.006327  -0.000769

              7          8          9         10         11         12
          -0.005676  -0.003414  -0.002152   0.002348  -0.004864   0.002116

             13         14         15         16         17         18
          -0.003848   0.000931   0.002605  -0.000614  -0.002209  -0.001351


 FULL LOCAL GRADIENT

              1          2          3          4          5          6
          -0.010274  -0.001793  -0.001591   0.002049   0.001354   0.002598

              7          8          9         10         11         12
          -0.002934  -0.002612  -0.002457  -0.000590  -0.001715   0.000110

             13         14         15         16         17         18
          -0.001857   0.002502   0.001645  -0.002185  -0.001227  -0.001182


 TANGENTIAL LOCAL GRADIENTS IN A.U.

              1          2          3          4          5          6
          -0.001793  -0.001591   0.002049   0.001354   0.002598  -0.002934

              7          8          9         10         11         12
          -0.002612  -0.002457  -0.000590  -0.001715   0.000110  -0.001857

             13         14         15         16         17
           0.002502   0.001645  -0.002185  -0.001227  -0.001182

 COSANG =         0.794069818
 
 RMSQ FORCE :   0.0019311  MAXIMUM :   0.0003000  CONVERGED : NO
 MAX FORCE  :   0.0029342  MAXIMUM :   0.0004500  CONVERGED : NO
 RMSQ FORCE6:   0.0007425  MAXIMUM6:   0.0003000  CONVERGED : NO
 MAX FORCE6 :   0.0027901  MAXIMUM6:   0.0004500  CONVERGED : NO
 RMSQ DR    :   0.0093602  MAXIMUM :   0.0012000  CONVERGED : NO
 MAX DR     :   0.0191454  MAXIMUM :   0.0018000  CONVERGED : NO
 


 HESSIAN EIGENVALUES


                1           2           3           4           5           6
             0.01711     0.10077     0.24401     0.38320     0.99861     0.99995
 


                7           8           9          10          11          12
             1.00000     1.00001     1.00002     1.00003     1.00014     1.00078
 


               13          14          15          16          17
             1.00174     1.01349     1.02172     1.07513     1.49019
 


 LAMBDA FOR LMQA STEP: 0.00

  |TANGENTIAL STEP| =   0.046125  |PARALLEL STEP| =   0.000197


 STEP IN NORMAL COORDINATES

              1          2          3          4          5          6
           0.001181   0.006408   0.002206   0.003564  -0.012735  -0.025005

              7          8          9         10         11         12
           0.012157  -0.001209  -0.008004  -0.006790   0.010504   0.009387

             13         14         15         16         17         18
          -0.005177  -0.021649   0.015176   0.004380  -0.002721   0.008357

 DISPLACEMENT STEP IN ANGSTROM

  NO.  ATOM        X             Y             Z

    1  C        0.000514      0.002936      0.000692
    2  F        0.001086     -0.003170     -0.003280
    3  C        0.001108     -0.000541     -0.000431
    4  H       -0.004056      0.007845      0.008437
    5  H       -0.009582     -0.010378      0.001927
    6  H        0.004183      0.002418     -0.006972
    7  H        0.000981     -0.002040      0.008277
    8  H       -0.001845      0.007651      0.001670


 ACTIVE CARTESIAN DISPLACEMENT STEP

              1          2          3          4          5          6
           0.001181   0.006408   0.002206   0.003564  -0.012735  -0.025005

              7          8          9         10         11         12
           0.012157  -0.001209  -0.008004  -0.006790   0.010504   0.009387

             13         14         15         16         17         18
          -0.005177  -0.021649   0.015176   0.004380  -0.002721   0.008357
 
 PREDICTED ENERGY CHANGE: -0.000067155
 
 INTERPOLATION DISTANCE: 5.4065285456


 COORDINATES OF OPTIMIZATION STEP 15 IN ANGSTROM

  NO.  ATOM        X              Y              Z        Z-ATOM   MASS   TYPE

    1  C        -0.047098      -0.617320       0.039273       6    12.011  QM
    2  F         1.073015       0.254968      -0.056859       9    18.998  QM
    3  C        -1.290633       0.255843       0.014995       6    12.011  QM
    4  H        -1.078964       1.008297      -0.755325       1     1.008  QM
    5  H        -1.457394       0.793179       0.967550       1     1.008  QM
    6  H        -2.206768      -0.273388      -0.271716       1     1.008  QM
    7  H        -0.026199      -1.309824      -0.823170       1     1.008  QM
    8  H         0.084615      -1.205389       0.966166       1     1.008  QM


 
 NEW SCF-ENERGY CALCULATED IN 10 CYCLES
 

 TOTAL ENERGY    =       -178.871173710

 ENERGY CHANGE =         -0.000100634
 ENERGY RATIO  =          1.498530653
 TRUST RADIUS  =          0.200000000
 
 BFGS DELTA*GAMMA: 0.703E-04
 
 BFGS DELTA*DE2*DELTA: 0.138E-03
 
 *** ENTERING OPTIMIZATION CYCLE: 16 ***
 

 PROJECTED CARTESIAN GRADIENTS IN A.U.

  NO.  ATOM        X             Y             Z

    1  C       -0.000452     -0.001458     -0.001052
    2  F        0.001184      0.002288      0.000045
    3  C       -0.002662     -0.002584     -0.001040
    4  H        0.005202     -0.004026      0.004017
    5  H        0.000066      0.003689      0.001638
    6  H        0.002383      0.006362     -0.000055
    7  H       -0.003001     -0.001585      0.001325
    8  H        0.000958     -0.000422      0.000100


 ACTIVE CARTESIAN GRADIENTS

              1          2          3          4          5          6
          -0.000549  -0.001682  -0.001641   0.001462   0.005434  -0.000838

              7          8          9         10         11         12
          -0.005066  -0.004360  -0.002859   0.001585  -0.005904   0.002512

             13         14         15         16         17         18
          -0.004297  -0.000607   0.001848   0.000142  -0.001942   0.000642


 FULL LOCAL GRADIENT

              1          2          3          4          5          6
          -0.009758  -0.001169  -0.001787   0.001114   0.001783   0.001839

              7          8          9         10         11         12
          -0.002779  -0.003682  -0.003132  -0.000896  -0.003155   0.000713

             13         14         15         16         17         18
          -0.002477   0.000826   0.000967  -0.001341  -0.001010   0.000817


 TANGENTIAL LOCAL GRADIENTS IN A.U.

              1          2          3          4          5          6
          -0.001169  -0.001787   0.001114   0.001783   0.001839  -0.002779

              7          8          9         10         11         12
          -0.003682  -0.003132  -0.000896  -0.003155   0.000713  -0.002477

             13         14         15         16         17
           0.000826   0.000967  -0.001341  -0.001010   0.000817

 COSANG =         0.887072187
 
 RMSQ FORCE :   0.0019697  MAXIMUM :   0.0003000  CONVERGED : NO
 MAX FORCE  :   0.0036822  MAXIMUM :   0.0004500  CONVERGED : NO
 RMSQ FORCE6:   0.0006708  MAXIMUM6:   0.0003000  CONVERGED : NO
 MAX FORCE6 :   0.0019873  MAXIMUM6:   0.0004500  CONVERGED : NO
 RMSQ DR    :   0.0108719  MAXIMUM :   0.0012000  CONVERGED : NO
 MAX DR     :   0.0250055  MAXIMUM :   0.0018000  CONVERGED : NO
 


 HESSIAN EIGENVALUES


                1           2           3           4           5           6
             0.01397     0.09240     0.18839     0.38370     0.99575     0.99995
 


                7           8           9          10          11          12
             0.99999     1.00000     1.00001     1.00003     1.00046     1.00065
 


               13          14          15          16          17
             1.00198     1.01345     1.04030     1.11535     1.24680
 


 LAMBDA FOR LMQA STEP: 0.00

  |TANGENTIAL STEP| =   0.055309  |PARALLEL STEP| =   0.000283


 STEP IN NORMAL COORDINATES

              1          2          3          4          5          6
          -0.000692   0.007035   0.004957   0.004608  -0.014313  -0.032317

              7          8          9         10         11         12
           0.015348   0.002414  -0.006377  -0.006142   0.015786   0.009797

             13         14         15         16         17         18
          -0.003525  -0.025033   0.017713   0.005999  -0.002397   0.007390

 DISPLACEMENT STEP IN ANGSTROM

  NO.  ATOM        X             Y             Z

    1  C       -0.000301      0.003218      0.001665
    2  F        0.001798     -0.003298     -0.004490
    3  C        0.001816      0.000241      0.000318
    4  H       -0.003944      0.010122      0.008854
    5  H       -0.011635     -0.013937      0.001810
    6  H        0.004490      0.000547     -0.009233
    7  H        0.001481     -0.002681      0.008553
    8  H       -0.003428      0.008325      0.002664


 ACTIVE CARTESIAN DISPLACEMENT STEP

              1          2          3          4          5          6
          -0.000692   0.007035   0.004957   0.004608  -0.014313  -0.032317

              7          8          9         10         11         12
           0.015348   0.002414  -0.006377  -0.006142   0.015786   0.009797

             13         14         15         16         17         18
          -0.003525  -0.025033   0.017713   0.005999  -0.002397   0.007390
 
 PREDICTED ENERGY CHANGE: -0.000068000
 
 INTERPOLATION DISTANCE: 5.4065285456


 COORDINATES OF OPTIMIZATION STEP 16 IN ANGSTROM

  NO.  ATOM        X              Y              Z        Z-ATOM   MASS   TYPE

    1  C        -0.047399      -0.614102       0.040938       6    12.011  QM
    2  F         1.074813       0.251670      -0.061350       9    18.998  QM
    3  C        -1.288817       0.256085       0.015313       6    12.011  QM
    4  H        -1.082908       1.018420      -0.746470       1     1.008  QM
    5  H        -1.469029       0.779242       0.969360       1     1.008  QM
    6  H        -2.202278      -0.272842      -0.280950       1     1.008  QM
    7  H        -0.024718      -1.312505      -0.814617       1     1.008  QM
    8  H         0.081187      -1.197064       0.968830       1     1.008  QM


 
 NEW SCF-ENERGY CALCULATED IN 10 CYCLES
 

 TOTAL ENERGY    =       -178.871273939

 ENERGY CHANGE =         -0.000100229
 ENERGY RATIO  =          1.473950063
 TRUST RADIUS  =          0.200000000
 
 BFGS DELTA*GAMMA: 0.755E-04
 
 BFGS DELTA*DE2*DELTA: 0.141E-03
 
 *** ENTERING OPTIMIZATION CYCLE: 17 ***
 

 PROJECTED CARTESIAN GRADIENTS IN A.U.

  NO.  ATOM        X             Y             Z

    1  C       -0.001107     -0.000681     -0.000804
    2  F        0.000272      0.001875     -0.000049
    3  C       -0.000582     -0.002830     -0.000311
    4  H        0.004488     -0.004000      0.003828
    5  H       -0.000305      0.002254     -0.000430
    6  H        0.002301      0.006451     -0.000179
    7  H       -0.002430     -0.001019      0.002170
    8  H        0.000593      0.000293     -0.001326


 ACTIVE CARTESIAN GRADIENTS

              1          2          3          4          5          6
          -0.001344  -0.000779  -0.001247  -0.000253   0.004756  -0.001031

              7          8          9         10         11         12
          -0.003323  -0.004207  -0.001333   0.001310  -0.005830   0.003068

             13         14         15         16         17         18
          -0.003854  -0.002344   0.000752   0.000171  -0.001361   0.002276


 FULL LOCAL GRADIENT

              1          2          3          4          5          6
          -0.008887   0.000019  -0.001419  -0.000610   0.001554   0.001311

              7          8          9         10         11         12
          -0.001324  -0.003636  -0.001572  -0.000800  -0.003433   0.001483

             13         14         15         16         17         18
          -0.002225  -0.001078  -0.000030  -0.001180  -0.000511   0.002448


 TANGENTIAL LOCAL GRADIENTS IN A.U.

              1          2          3          4          5          6
           0.000019  -0.001419  -0.000610   0.001554   0.001311  -0.001324

              7          8          9         10         11         12
          -0.003636  -0.001572  -0.000800  -0.003433   0.001483  -0.002225

             13         14         15         16         17
          -0.001078  -0.000030  -0.001180  -0.000511   0.002448

 COSANG =         0.856083775
 
 RMSQ FORCE :   0.0017548  MAXIMUM :   0.0003000  CONVERGED : NO
 MAX FORCE  :   0.0036363  MAXIMUM :   0.0004500  CONVERGED : NO
 RMSQ FORCE6:   0.0006313  MAXIMUM6:   0.0003000  CONVERGED : NO
 MAX FORCE6 :   0.0015609  MAXIMUM6:   0.0004500  CONVERGED : NO
 RMSQ DR    :   0.0130367  MAXIMUM :   0.0012000  CONVERGED : NO
 MAX DR     :   0.0323175  MAXIMUM :   0.0018000  CONVERGED : NO
 


 HESSIAN EIGENVALUES


                1           2           3           4           5           6
             0.01140     0.08480     0.16740     0.38479     0.85458     0.99989
 


                7           8           9          10          11          12
             0.99999     1.00000     1.00001     1.00003     1.00023     1.00080
 


               13          14          15          16          17
             1.00247     1.00634     1.01424     1.07255     1.25797
 


 LAMBDA FOR LMQA STEP: 0.00

  |TANGENTIAL STEP| =   0.055238  |PARALLEL STEP| =   0.000282


 STEP IN NORMAL COORDINATES

              1          2          3          4          5          6
          -0.001253   0.005526   0.006312   0.006793  -0.013080  -0.034036

              7          8          9         10         11         12
           0.014849   0.006013  -0.005216  -0.004069   0.018772   0.007689

             13         14         15         16         17         18
          -0.001275  -0.022178   0.018354   0.006816  -0.001957   0.003342

 DISPLACEMENT STEP IN ANGSTROM

  NO.  ATOM        X             Y             Z

    1  C       -0.000546      0.002526      0.002169
    2  F        0.002694     -0.002726     -0.004883
    3  C        0.001147      0.001320      0.000661
    4  H       -0.003008      0.010778      0.007715
    5  H       -0.011644     -0.014474      0.002536
    6  H        0.003959     -0.001891     -0.009797
    7  H        0.001433     -0.003138      0.006905
    8  H       -0.004510      0.007284      0.004073


 ACTIVE CARTESIAN DISPLACEMENT STEP

              1          2          3          4          5          6
          -0.001253   0.005526   0.006312   0.006793  -0.013080  -0.034036

              7          8          9         10         11         12
           0.014849   0.006013  -0.005216  -0.004069   0.018772   0.007689

             13         14         15         16         17         18
          -0.001275  -0.022178   0.018354   0.006816  -0.001957   0.003342
 
 PREDICTED ENERGY CHANGE: -0.000056805
 
 INTERPOLATION DISTANCE: 5.4065285456


 COORDINATES OF OPTIMIZATION STEP 17 IN ANGSTROM

  NO.  ATOM        X              Y              Z        Z-ATOM   MASS   TYPE

    1  C        -0.047945      -0.611577       0.043107       6    12.011  QM
    2  F         1.077508       0.248944      -0.066233       9    18.998  QM
    3  C        -1.287670       0.257405       0.015974       6    12.011  QM
    4  H        -1.085916       1.029198      -0.738755       1     1.008  QM
    5  H        -1.480673       0.764768       0.971896       1     1.008  QM
    6  H        -2.198319      -0.274733      -0.290747       1     1.008  QM
    7  H        -0.023285      -1.315642      -0.807712       1     1.008  QM
    8  H         0.076677      -1.189780       0.972902       1     1.008  QM


 
 NEW SCF-ENERGY CALCULATED IN 11 CYCLES
 

 TOTAL ENERGY    =       -178.871359147

 ENERGY CHANGE =         -0.000085208
 ENERGY RATIO  =          1.500013343
 TRUST RADIUS  =          0.200000000
 
 BFGS DELTA*GAMMA: 0.610E-04
 
 BFGS DELTA*DE2*DELTA: 0.119E-03
 
 *** ENTERING OPTIMIZATION CYCLE: 18 ***
 

 PROJECTED CARTESIAN GRADIENTS IN A.U.

  NO.  ATOM        X             Y             Z

    1  C       -0.002102     -0.000487     -0.000273
    2  F       -0.000068      0.001915     -0.000286
    3  C        0.001309     -0.002519      0.000890
    4  H        0.004061     -0.003572      0.002890
    5  H       -0.000623      0.000570     -0.002674
    6  H        0.001316      0.005548     -0.000865
    7  H       -0.001761     -0.001071      0.002044
    8  H        0.000038      0.000585     -0.002282


 ACTIVE CARTESIAN GRADIENTS

              1          2          3          4          5          6
          -0.002551  -0.000548  -0.000466  -0.001339   0.004471  -0.001360

              7          8          9         10         11         12
          -0.001522  -0.003092   0.001204   0.001478  -0.004795   0.003406

             13         14         15         16         17         18
          -0.002831  -0.003503  -0.000168  -0.000322  -0.000703   0.002893


 FULL LOCAL GRADIENT

              1          2          3          4          5          6
          -0.008070   0.000842  -0.000742  -0.001912   0.000809   0.001049

              7          8          9         10         11         12
           0.000472  -0.002561   0.000977  -0.000503  -0.002551   0.001960

             13         14         15         16         17         18
          -0.001337  -0.002372  -0.000865  -0.001554   0.000070   0.003054


 TANGENTIAL LOCAL GRADIENTS IN A.U.

              1          2          3          4          5          6
           0.000842  -0.000742  -0.001912   0.000809   0.001049   0.000472

              7          8          9         10         11         12
          -0.002561   0.000977  -0.000503  -0.002551   0.001960  -0.001337

             13         14         15         16         17
          -0.002372  -0.000865  -0.001554   0.000070   0.003054

 COSANG =         0.802521094
 
 RMSQ FORCE :   0.0016256  MAXIMUM :   0.0003000  CONVERGED : NO
 MAX FORCE  :   0.0030545  MAXIMUM :   0.0004500  CONVERGED : NO
 RMSQ FORCE6:   0.0004046  MAXIMUM6:   0.0003000  CONVERGED : NO
 MAX FORCE6 :   0.0007419  MAXIMUM6:   0.0004500  CONVERGED : NO
 RMSQ DR    :   0.0130200  MAXIMUM :   0.0012000  CONVERGED : NO
 MAX DR     :   0.0340362  MAXIMUM :   0.0018000  CONVERGED : NO
 


 HESSIAN EIGENVALUES


                1           2           3           4           5           6
             0.00955     0.07694     0.15086     0.38640     0.56242     0.99963
 


                7           8           9          10          11          12
             0.99997     1.00000     1.00001     1.00005     1.00011     1.00072
 


               13          14          15          16          17
             1.00252     1.00459     1.01385     1.07000     1.45305
 


 LAMBDA FOR LMQA STEP: 0.00

  |TANGENTIAL STEP| =   0.056700  |PARALLEL STEP| =   0.000297


 STEP IN NORMAL COORDINATES

              1          2          3          4          5          6
          -0.000711   0.004468   0.007281   0.009214  -0.012204  -0.036244

              7          8          9         10         11         12
           0.013630   0.009247  -0.006476  -0.001931   0.021176   0.004695

             13         14         15         16         17         18
           0.000775  -0.018583   0.019169   0.009481  -0.001679  -0.000707

 DISPLACEMENT STEP IN ANGSTROM

  NO.  ATOM        X             Y             Z

    1  C       -0.000310      0.002042      0.002526
    2  F        0.003480     -0.002405     -0.005288
    3  C        0.000015      0.002368      0.000428
    4  H       -0.001934      0.011350      0.006917
    5  H       -0.011686     -0.014781      0.004268
    6  H        0.004284     -0.004479     -0.009850
    7  H        0.001164     -0.003037      0.005574
    8  H       -0.005918      0.006162      0.005852


 ACTIVE CARTESIAN DISPLACEMENT STEP

              1          2          3          4          5          6
          -0.000711   0.004468   0.007281   0.009214  -0.012204  -0.036244

              7          8          9         10         11         12
           0.013630   0.009247  -0.006476  -0.001931   0.021176   0.004695

             13         14         15         16         17         18
           0.000775  -0.018583   0.019169   0.009481  -0.001679  -0.000707
 
 PREDICTED ENERGY CHANGE: -0.000054461
 
 INTERPOLATION DISTANCE: 5.4065285456


 COORDINATES OF OPTIMIZATION STEP 18 IN ANGSTROM

  NO.  ATOM        X              Y              Z        Z-ATOM   MASS   TYPE

    1  C        -0.048255      -0.609534       0.045632       6    12.011  QM
    2  F         1.080988       0.246539      -0.071521       9    18.998  QM
    3  C        -1.287655       0.259774       0.016402       6    12.011  QM
    4  H        -1.087849       1.040548      -0.731838       1     1.008  QM
    5  H        -1.492359       0.749988       0.976164       1     1.008  QM
    6  H        -2.194035      -0.279212      -0.300597       1     1.008  QM
    7  H        -0.022122      -1.318679      -0.802138       1     1.008  QM
    8  H         0.070759      -1.183618       0.978754       1     1.008  QM


 
 NEW SCF-ENERGY CALCULATED IN 12 CYCLES
 

 TOTAL ENERGY    =       -178.871440970

 ENERGY CHANGE =         -0.000081823
 ENERGY RATIO  =          1.502422327
 TRUST RADIUS  =          0.200000000
 
 BFGS DELTA*GAMMA: 0.589E-04
 
 BFGS DELTA*DE2*DELTA: 0.114E-03
 
 *** ENTERING OPTIMIZATION CYCLE: 19 ***
 

 PROJECTED CARTESIAN GRADIENTS IN A.U.

  NO.  ATOM        X             Y             Z

    1  C       -0.002804     -0.000745      0.000353
    2  F        0.000111      0.002189     -0.000612
    3  C        0.002266     -0.001755      0.001881
    4  H        0.003934     -0.002923      0.001686
    5  H       -0.000859     -0.000909     -0.004043
    6  H        0.000130      0.004102     -0.001594
    7  H       -0.001179     -0.001451      0.001323
    8  H       -0.000652      0.000306     -0.002427


 ACTIVE CARTESIAN GRADIENTS

              1          2          3          4          5          6
          -0.003401  -0.000842   0.000432  -0.001498   0.004499  -0.001859

              7          8          9         10         11         12
          -0.000328  -0.001447   0.003318   0.001850  -0.003320   0.003188

             13         14         15         16         17         18
          -0.001684  -0.003816  -0.000712  -0.000869  -0.000137   0.002528


 FULL LOCAL GRADIENT

              1          2          3          4          5          6
          -0.007412   0.001035   0.000065  -0.002304   0.000053   0.000802

              7          8          9         10         11         12
           0.001864  -0.000894   0.003081  -0.000196  -0.001060   0.001812

             13         14         15         16         17         18
          -0.000276  -0.002785  -0.001337  -0.002000   0.000573   0.002675


 TANGENTIAL LOCAL GRADIENTS IN A.U.

              1          2          3          4          5          6
           0.001035   0.000065  -0.002304   0.000053   0.000802   0.001864

              7          8          9         10         11         12
          -0.000894   0.003081  -0.000196  -0.001060   0.001812  -0.000276

             13         14         15         16         17
          -0.002785  -0.001337  -0.002000   0.000573   0.002675

 COSANG =         0.834956497
 
 *** CONVERGED BY RMSQ FORCE AND MAX FORCE DESVIATION ***
 *** AFTER 18 OPTIMIZATION CYCLES ***
 
 
 RMSQ FORCE :   0.0016511  MAXIMUM :   0.0003000  CONVERGED : NO
 MAX FORCE  :   0.0030809  MAXIMUM :   0.0004500  CONVERGED : NO
 RMSQ FORCE6:   0.0002205  MAXIMUM6:   0.0003000  CONVERGED :YES
 MAX FORCE6 :   0.0004110  MAXIMUM6:   0.0004500  CONVERGED :YES
 RMSQ DR    :   0.0133645  MAXIMUM :   0.0012000  CONVERGED : NO
 MAX DR     :   0.0362438  MAXIMUM :   0.0018000  CONVERGED : NO
 
 
 *** THE GEOMETRY IS OPTIMIZED ***
 
 
 INTERPOLATION DISTANCE: 5.4065285456


 RELAXED PRODUCT COORDINATES OF SADDLE STEP 1 IN ANGSTROM

  NO.  ATOM        X              Y              Z        Z-ATOM   MASS   TYPE

    1  C        -0.048255      -0.609534       0.045632       6    12.011  QM
    2  F         1.080988       0.246539      -0.071521       9    18.998  QM
    3  C        -1.287655       0.259774       0.016402       6    12.011  QM
    4  H        -1.087849       1.040548      -0.731838       1     1.008  QM
    5  H        -1.492359       0.749988       0.976164       1     1.008  QM
    6  H        -2.194035      -0.279212      -0.300597       1     1.008  QM
    7  H        -0.022122      -1.318679      -0.802138       1     1.008  QM
    8  H         0.070759      -1.183618       0.978754       1     1.008  QM


 NUMBER OF CONSTRAINED OPTIMIZATION CYCLES: 18
 
 RELAXED PRODUCT ENERGY = -178.871440969701
 
 ANGLE BETWEEN SUCCESSIVE SADDLE GRADIENTS: 100.935
 
 RMSQ FORCE :   0.0022025  MAXIMUM :   0.0003000  CONVERGED :NO 
 MAX FORCE  :   0.0045072  MAXIMUM :   0.0004500  CONVERGED :NO 


 UNRELAXED COORDINATES OF SADDLE STEP 2 IN ANGSTROM

  NO.  ATOM        X              Y              Z        Z-ATOM   MASS   TYPE

    1  C        -0.128600      -0.660388       0.047541       6    12.011  QM
    2  F         1.135371       0.294239      -0.073055       9    18.998  QM
    3  C        -1.299049       0.245263       0.020342       6    12.011  QM
    4  H        -0.903334       0.970217      -0.662790       1     1.008  QM
    5  H        -1.503247       0.741102       0.977130       1     1.008  QM
    6  H        -2.142871      -0.190154      -0.358650       1     1.008  QM
    7  H        -0.086381      -1.353824      -0.808386       1     1.008  QM
    8  H         0.005333      -1.227299       0.981113       1     1.008  QM


 UNRELAXED SCF-ENERGY CALCULATED IN 11 CYCLES
 
 UNRELAXED TOTAL SADDLE ENERGY = -178.850903165303
 
 
 
 
 ***************************************
 *** MOLECULAR GEOMETRY OPTIMIZATION ***
 ***************************************
 
 INTERPOLATION DISTANCE: 4.8138611781
 
 *** ACTIVE DEGREES OF FREEDOM: 18 ***
 
 *** ENTERING OPTIMIZATION CYCLE: 1 ***
 

 PROJECTED CARTESIAN GRADIENTS IN A.U.

  NO.  ATOM        X             Y             Z

    1  C       -0.043955     -0.012770      0.000352
    2  F        0.051047      0.023882     -0.003475
    3  C       -0.036059     -0.018575     -0.011706
    4  H        0.010222     -0.022185      0.020432
    5  H        0.004803      0.002424      0.001797
    6  H        0.053014      0.031593      0.028202
    7  H       -0.007549     -0.004372      0.003896
    8  H       -0.005902     -0.002942     -0.000041


 ACTIVE CARTESIAN GRADIENTS

              1          2          3          4          5          6
          -0.053648  -0.013730  -0.001128   0.048858   0.021945  -0.003857

              7          8          9         10         11         12
          -0.045345  -0.018158  -0.027029  -0.016074  -0.028679   0.003337

             13         14         15         16         17         18
          -0.030973  -0.020638  -0.009206   0.032443   0.012707   0.002643


 FULL LOCAL GRADIENT

              1          2          3          4          5          6
          -0.065501   0.016522  -0.014362   0.035079  -0.040978   0.020600

              7          8          9         10         11         12
          -0.024537  -0.011447  -0.029228  -0.033298  -0.011161  -0.004998

             13         14         15         16         17         18
          -0.022753  -0.011402  -0.015902   0.025977   0.017623   0.003938


 TANGENTIAL LOCAL GRADIENTS IN A.U.

              1          2          3          4          5          6
           0.016522  -0.014362   0.035079  -0.040978   0.020600  -0.024537

              7          8          9         10         11         12
          -0.011447  -0.029228  -0.033298  -0.011161  -0.004998  -0.022753

             13         14         15         16         17
          -0.011402  -0.015902   0.025977   0.017623   0.003938
 
 RMSQ FORCE :   0.0224401  MAXIMUM :   0.0003000  CONVERGED : NO
 MAX FORCE  :   0.0409781  MAXIMUM :   0.0004500  CONVERGED : NO
 RMSQ FORCE6:   4.9775599  MAXIMUM6:   0.0003000  CONVERGED : NO
 MAX FORCE6 :   4.9590219  MAXIMUM6:   0.0004500  CONVERGED : NO
 


 HESSIAN EIGENVALUES


                1           2           3           4           5           6
             1.00000     1.00000     1.00000     1.00000     1.00000     1.00000
 


                7           8           9          10          11          12
             1.00000     1.00000     1.00000     1.00000     1.00000     1.00000
 


               13          14          15          16          17
             1.00000     1.00000     1.00000     1.00000     1.00000
 


 LAMBDA FOR LMQA STEP: 0.00

  |TANGENTIAL STEP| =   0.092523  |PARALLEL STEP| =   0.000889


 STEP IN NORMAL COORDINATES

              1          2          3          4          5          6
           0.034265   0.001752   0.007038  -0.042981   0.018114  -0.021448

              7          8          9         10         11         12
           0.023646   0.011788   0.029112   0.034032   0.009313   0.005660

             13         14         15         16         17         18
           0.022272   0.011224   0.016031  -0.025900  -0.017635  -0.003955

 DISPLACEMENT STEP IN ANGSTROM

  NO.  ATOM        X             Y             Z

    1  C        0.014856      0.001111      0.002174
    2  F       -0.021501     -0.002446     -0.002166
    3  C        0.016955      0.005715      0.007760
    4  H        0.016447      0.001980     -0.002799
    5  H       -0.004005     -0.002300     -0.000891
    6  H       -0.021776     -0.007295     -0.021011
    7  H       -0.003433     -0.002632     -0.001589
    8  H       -0.003698     -0.002697      0.001401


 ACTIVE CARTESIAN DISPLACEMENT STEP

              1          2          3          4          5          6
           0.034265   0.001752   0.007038  -0.042981   0.018114  -0.021448

              7          8          9         10         11         12
           0.023646   0.011788   0.029112   0.034032   0.009313   0.005660

             13         14         15         16         17         18
           0.022272   0.011224   0.016031  -0.025900  -0.017635  -0.003955
 
 PREDICTED ENERGY CHANGE: -0.004221610
 
 INTERPOLATION DISTANCE: 4.8138611781
 
 *** SCFTOL TIGHTEN TO 0.100E-06 ***
 
 *** CDFTOL TIGHTEN TO 0.750E-04 ***


 COORDINATES OF OPTIMIZATION STEP 1 IN ANGSTROM

  NO.  ATOM        X              Y              Z        Z-ATOM   MASS   TYPE

    1  C        -0.113744      -0.659277       0.049715       6    12.011  QM
    2  F         1.113870       0.291793      -0.075221       9    18.998  QM
    3  C        -1.282094       0.250978       0.028102       6    12.011  QM
    4  H        -0.886887       0.972197      -0.665589       1     1.008  QM
    5  H        -1.507252       0.738802       0.976239       1     1.008  QM
    6  H        -2.164647      -0.197449      -0.379661       1     1.008  QM
    7  H        -0.089814      -1.356456      -0.809975       1     1.008  QM
    8  H         0.001635      -1.229996       0.982514       1     1.008  QM


 
 NEW SCF-ENERGY CALCULATED IN 10 CYCLES
 

 TOTAL ENERGY    =       -178.857049747

 ENERGY CHANGE =         -0.006146582
 ENERGY RATIO  =          1.455980359
 TRUST RADIUS  =          0.200000000
 
 BFGS DELTA*GAMMA: 0.455E-02
 
 BFGS DELTA*DE2*DELTA: 0.856E-02
 
 *** ENTERING OPTIMIZATION CYCLE: 2 ***
 

 PROJECTED CARTESIAN GRADIENTS IN A.U.

  NO.  ATOM        X             Y             Z

    1  C       -0.040480     -0.015144     -0.000422
    2  F        0.035400      0.024002     -0.003274
    3  C       -0.007373     -0.008041     -0.000397
    4  H        0.009680     -0.023429      0.014097
    5  H        0.000376     -0.001532     -0.006330
    6  H        0.017858      0.010872      0.008487
    7  H       -0.007156     -0.007703      0.001556
    8  H       -0.009261     -0.002377     -0.000768


 ACTIVE CARTESIAN GRADIENTS

              1          2          3          4          5          6
          -0.049466  -0.016675  -0.002438   0.028052   0.024959  -0.005979

              7          8          9         10         11         12
          -0.013373   0.000412  -0.005083  -0.001872  -0.021348   0.010202

             13         14         15         16         17         18
          -0.010658  -0.010686  -0.004732   0.013466   0.006849   0.001448


 FULL LOCAL GRADIENT

              1          2          3          4          5          6
          -0.052364   0.011318  -0.014750   0.014327  -0.033055   0.018242

              7          8          9         10         11         12
           0.005604   0.005877  -0.006477  -0.015647  -0.006414   0.003196

             13         14         15         16         17         18
          -0.003517  -0.003032  -0.009987   0.007984   0.010573   0.002441


 TANGENTIAL LOCAL GRADIENTS IN A.U.

              1          2          3          4          5          6
           0.011318  -0.014750   0.014327  -0.033055   0.018242   0.005604

              7          8          9         10         11         12
           0.005877  -0.006477  -0.015647  -0.006414   0.003196  -0.003517

             13         14         15         16         17
          -0.003032  -0.009987   0.007984   0.010573   0.002441

 COSANG =         0.807410249
 
 RMSQ FORCE :   0.0125633  MAXIMUM :   0.0003000  CONVERGED : NO
 MAX FORCE  :   0.0330554  MAXIMUM :   0.0004500  CONVERGED : NO
 RMSQ FORCE6:   4.4609012  MAXIMUM6:   0.0003000  CONVERGED : NO
 MAX FORCE6 :   4.4425717  MAXIMUM6:   0.0004500  CONVERGED : NO
 RMSQ DR    :   0.0218089  MAXIMUM :   0.0012000  CONVERGED : NO
 MAX DR     :   0.0429811  MAXIMUM :   0.0018000  CONVERGED : NO
 


 HESSIAN EIGENVALUES


                1           2           3           4           5           6
             0.39645     1.00000     1.00000     1.00000     1.00000     1.00000
 


                7           8           9          10          11          12
             1.00000     1.00000     1.00000     1.00000     1.00000     1.00000
 


               13          14          15          16          17
             1.00000     1.00000     1.00000     1.00000     1.33234
 


 LAMBDA FOR LMQA STEP: 0.00

  |TANGENTIAL STEP| =   0.127265  |PARALLEL STEP| =   0.001683


 STEP IN NORMAL COORDINATES

              1          2          3          4          5          6
           0.075573   0.013570   0.016101  -0.059218   0.020377  -0.034891

              7          8          9         10         11         12
           0.001204  -0.005396   0.022733   0.042915   0.014269  -0.003584

             13         14         15         16         17         18
           0.015050   0.009985   0.024800  -0.024822  -0.026549  -0.006110

 DISPLACEMENT STEP IN ANGSTROM

  NO.  ATOM        X             Y             Z

    1  C        0.032726      0.006804      0.004815
    2  F       -0.034514     -0.009024     -0.003744
    3  C        0.010320      0.003540      0.005737
    4  H        0.029171      0.009041     -0.002995
    5  H       -0.004005     -0.000730      0.005903
    6  H       -0.016227      0.000777     -0.025081
    7  H       -0.005370     -0.000816     -0.001356
    8  H       -0.002322     -0.004800      0.003359


 ACTIVE CARTESIAN DISPLACEMENT STEP

              1          2          3          4          5          6
           0.075573   0.013570   0.016101  -0.059218   0.020377  -0.034891

              7          8          9         10         11         12
           0.001204  -0.005396   0.022733   0.042915   0.014269  -0.003584

             13         14         15         16         17         18
           0.015050   0.009985   0.024800  -0.024822  -0.026549  -0.006110
 
 PREDICTED ENERGY CHANGE: -0.003180390
 
 INTERPOLATION DISTANCE: 4.8138611781


 COORDINATES OF OPTIMIZATION STEP 2 IN ANGSTROM

  NO.  ATOM        X              Y              Z        Z-ATOM   MASS   TYPE

    1  C        -0.081017      -0.652472       0.054530       6    12.011  QM
    2  F         1.079356       0.282768      -0.078966       9    18.998  QM
    3  C        -1.271774       0.254518       0.033839       6    12.011  QM
    4  H        -0.857716       0.981237      -0.668584       1     1.008  QM
    5  H        -1.511256       0.738072       0.982142       1     1.008  QM
    6  H        -2.180875      -0.196672      -0.404742       1     1.008  QM
    7  H        -0.095184      -1.357272      -0.811331       1     1.008  QM
    8  H        -0.000688      -1.234796       0.985873       1     1.008  QM


 
 NEW SCF-ENERGY CALCULATED IN 10 CYCLES
 

 TOTAL ENERGY    =       -178.861214557

 ENERGY CHANGE =         -0.004164810
 ENERGY RATIO  =          1.309527898
 TRUST RADIUS  =          0.200000000
 
 BFGS DELTA*GAMMA: 0.458E-02
 
 BFGS DELTA*DE2*DELTA: 0.646E-02
 
 *** ENTERING OPTIMIZATION CYCLE: 3 ***
 

 PROJECTED CARTESIAN GRADIENTS IN A.U.

  NO.  ATOM        X             Y             Z

    1  C       -0.020843     -0.011168      0.000518
    2  F        0.017553      0.017922     -0.003050
    3  C        0.002234     -0.002620      0.007254
    4  H        0.014915     -0.017318      0.004067
    5  H       -0.001918     -0.001402     -0.008236
    6  H       -0.002478      0.001630     -0.004660
    7  H       -0.008822     -0.010307     -0.003337
    8  H       -0.013664     -0.002818     -0.001421


 ACTIVE CARTESIAN GRADIENTS

              1          2          3          4          5          6
          -0.025484  -0.012638  -0.000392   0.013435   0.027463  -0.007399

              7          8          9         10         11         12
          -0.000366   0.005541   0.011221   0.009643  -0.011804   0.008607

             13         14         15         16         17         18
           0.000339  -0.003191   0.000545   0.002524   0.004001  -0.001530


 FULL LOCAL GRADIENT

              1          2          3          4          5          6
          -0.038313   0.001923  -0.006772   0.005131  -0.010252   0.011650

              7          8          9         10         11         12
           0.014389   0.009485   0.010395  -0.000568   0.000065   0.003171

             13         14         15         16         17         18
           0.005896   0.002570  -0.003140  -0.001711   0.006506  -0.000853


 TANGENTIAL LOCAL GRADIENTS IN A.U.

              1          2          3          4          5          6
           0.001923  -0.006772   0.005131  -0.010252   0.011650   0.014389

              7          8          9         10         11         12
           0.009485   0.010395  -0.000568   0.000065   0.003171   0.005896

             13         14         15         16         17
           0.002570  -0.003140  -0.001711   0.006506  -0.000853

 COSANG =         0.596664612
 
 RMSQ FORCE :   0.0069846  MAXIMUM :   0.0003000  CONVERGED : NO
 MAX FORCE  :   0.0143889  MAXIMUM :   0.0004500  CONVERGED : NO
 RMSQ FORCE6:   3.8675801  MAXIMUM6:   0.0003000  CONVERGED : NO
 MAX FORCE6 :   3.8618651  MAXIMUM6:   0.0004500  CONVERGED : NO
 RMSQ DR    :   0.0299993  MAXIMUM :   0.0012000  CONVERGED : NO
 MAX DR     :   0.0755734  MAXIMUM :   0.0018000  CONVERGED : NO
 


 HESSIAN EIGENVALUES


                1           2           3           4           5           6
             0.25969     0.99986     1.00000     1.00000     1.00000     1.00000
 


                7           8           9          10          11          12
             1.00000     1.00000     1.00000     1.00000     1.00000     1.00000
 


               13          14          15          16          17
             1.00000     1.00000     1.00000     1.02698     1.37559
 


 LAMBDA FOR LMQA STEP: 0.00

  |TANGENTIAL STEP| =   0.067183  |PARALLEL STEP| =   0.000469


 STEP IN NORMAL COORDINATES

              1          2          3          4          5          6
           0.039789   0.010298   0.009821  -0.033632   0.002634  -0.021368

              7          8          9         10         11         12
          -0.011364  -0.010639  -0.003366   0.016720   0.005003  -0.003798

             13         14         15         16         17         18
           0.000182   0.000997   0.012640  -0.008485  -0.018090  -0.000910

 DISPLACEMENT STEP IN ANGSTROM

  NO.  ATOM        X             Y             Z

    1  C        0.017221      0.004915      0.002945
    2  F       -0.019068     -0.006508     -0.002415
    3  C        0.002291      0.000012     -0.000990
    4  H        0.015689      0.006340      0.002365
    5  H       -0.001407     -0.000284      0.006645
    6  H       -0.000880      0.004953     -0.010580
    7  H       -0.001368      0.002708      0.002262
    8  H        0.003396     -0.002469      0.003048


 ACTIVE CARTESIAN DISPLACEMENT STEP

              1          2          3          4          5          6
           0.039789   0.010298   0.009821  -0.033632   0.002634  -0.021368

              7          8          9         10         11         12
          -0.011364  -0.010639  -0.003366   0.016720   0.005003  -0.003798

             13         14         15         16         17         18
           0.000182   0.000997   0.012640  -0.008485  -0.018090  -0.000910
 
 PREDICTED ENERGY CHANGE: -0.000731991
 
 INTERPOLATION DISTANCE: 4.8138611781


 COORDINATES OF OPTIMIZATION STEP 3 IN ANGSTROM

  NO.  ATOM        X              Y              Z        Z-ATOM   MASS   TYPE

    1  C        -0.063797      -0.647558       0.057475       6    12.011  QM
    2  F         1.060288       0.276260      -0.081381       9    18.998  QM
    3  C        -1.269483       0.254530       0.032849       6    12.011  QM
    4  H        -0.842027       0.987577      -0.666219       1     1.008  QM
    5  H        -1.512663       0.737788       0.988788       1     1.008  QM
    6  H        -2.181754      -0.191719      -0.415322       1     1.008  QM
    7  H        -0.096552      -1.354565      -0.809069       1     1.008  QM
    8  H         0.002708      -1.237265       0.988921       1     1.008  QM


 
 NEW SCF-ENERGY CALCULATED IN 10 CYCLES
 

 TOTAL ENERGY    =       -178.862139725

 ENERGY CHANGE =         -0.000925168
 ENERGY RATIO  =          1.263906147
 TRUST RADIUS  =          0.200000000
 
 BFGS DELTA*GAMMA: 0.114E-02
 
 BFGS DELTA*DE2*DELTA: 0.150E-02
 
 *** ENTERING OPTIMIZATION CYCLE: 4 ***
 

 PROJECTED CARTESIAN GRADIENTS IN A.U.

  NO.  ATOM        X             Y             Z

    1  C       -0.007356     -0.005266      0.000687
    2  F        0.007444      0.012080     -0.002579
    3  C        0.002139     -0.002800      0.006469
    4  H        0.017849     -0.013871      0.001465
    5  H       -0.002286      0.000953     -0.003806
    6  H       -0.005094      0.001921     -0.006061
    7  H       -0.010115     -0.009673     -0.004443
    8  H       -0.014661     -0.003934     -0.000659


 ACTIVE CARTESIAN GRADIENTS

              1          2          3          4          5          6
          -0.008994  -0.006025   0.000525   0.006555   0.027503  -0.007654

              7          8          9         10         11         12
          -0.000156   0.002804   0.010505   0.012563  -0.009254   0.005073

             13         14         15         16         17         18
           0.001049   0.000283   0.003177   0.001138   0.002858  -0.002753


 FULL LOCAL GRADIENT

              1          2          3          4          5          6
          -0.030696  -0.000740  -0.001813   0.003149   0.005264   0.006614

              7          8          9         10         11         12
           0.011174   0.005796   0.009839   0.004501   0.000485   0.000631

             13         14         15         16         17         18
           0.005538   0.004902   0.000316  -0.002307   0.004745  -0.002217


 TANGENTIAL LOCAL GRADIENTS IN A.U.

              1          2          3          4          5          6
          -0.000740  -0.001813   0.003149   0.005264   0.006614   0.011174

              7          8          9         10         11         12
           0.005796   0.009839   0.004501   0.000485   0.000631   0.005538

             13         14         15         16         17
           0.004902   0.000316  -0.002307   0.004745  -0.002217

 COSANG =         0.735191717
 
 RMSQ FORCE :   0.0051388  MAXIMUM :   0.0003000  CONVERGED : NO
 MAX FORCE  :   0.0111744  MAXIMUM :   0.0004500  CONVERGED : NO
 RMSQ FORCE6:   3.1590389  MAXIMUM6:   0.0003000  CONVERGED : NO
 MAX FORCE6 :   3.1552540  MAXIMUM6:   0.0004500  CONVERGED : NO
 RMSQ DR    :   0.0158357  MAXIMUM :   0.0012000  CONVERGED : NO
 MAX DR     :   0.0397886  MAXIMUM :   0.0018000  CONVERGED : NO
 


 HESSIAN EIGENVALUES


                1           2           3           4           5           6
             0.23211     0.97672     0.99997     1.00000     1.00000     1.00000
 


                7           8           9          10          11          12
             1.00000     1.00000     1.00000     1.00000     1.00000     1.00000
 


               13          14          15          16          17
             1.00000     1.00000     1.00134     1.04150     1.16781
 


 LAMBDA FOR LMQA STEP: 0.00

  |TANGENTIAL STEP| =   0.033627  |PARALLEL STEP| =   0.000117


 STEP IN NORMAL COORDINATES

              1          2          3          4          5          6
           0.009495   0.002673   0.005248  -0.014497  -0.009688  -0.010990

              7          8          9         10         11         12
          -0.013298  -0.008639  -0.011050   0.000283   0.001661  -0.001260

             13         14         15         16         17         18
          -0.005020  -0.005129   0.003547  -0.001062  -0.011503   0.002371

 DISPLACEMENT STEP IN ANGSTROM

  NO.  ATOM        X             Y             Z

    1  C        0.004110      0.001256      0.001714
    2  F       -0.006895     -0.003271     -0.001487
    3  C       -0.001061     -0.000618     -0.002928
    4  H        0.005074      0.004589      0.004154
    5  H        0.000082     -0.001299      0.003667
    6  H        0.005600      0.004772     -0.002905
    7  H        0.001958      0.004033      0.003750
    8  H        0.006697     -0.000097      0.001977


 ACTIVE CARTESIAN DISPLACEMENT STEP

              1          2          3          4          5          6
           0.009495   0.002673   0.005248  -0.014497  -0.009688  -0.010990

              7          8          9         10         11         12
          -0.013298  -0.008639  -0.011050   0.000283   0.001661  -0.001260

             13         14         15         16         17         18
          -0.005020  -0.005129   0.003547  -0.001062  -0.011503   0.002371
 
 PREDICTED ENERGY CHANGE: -0.000282219
 
 INTERPOLATION DISTANCE: 4.8138611781


 COORDINATES OF OPTIMIZATION STEP 4 IN ANGSTROM

  NO.  ATOM        X              Y              Z        Z-ATOM   MASS   TYPE

    1  C        -0.059687      -0.646301       0.059189       6    12.011  QM
    2  F         1.053392       0.272989      -0.082868       9    18.998  QM
    3  C        -1.270544       0.253912       0.029922       6    12.011  QM
    4  H        -0.836953       0.992166      -0.662065       1     1.008  QM
    5  H        -1.512581       0.736488       0.992455       1     1.008  QM
    6  H        -2.176154      -0.186947      -0.418227       1     1.008  QM
    7  H        -0.094594      -1.350532      -0.805319       1     1.008  QM
    8  H         0.009405      -1.237362       0.990898       1     1.008  QM


 
 NEW SCF-ENERGY CALCULATED IN 9 CYCLES
 

 TOTAL ENERGY    =       -178.862586123

 ENERGY CHANGE =         -0.000446398
 ENERGY RATIO  =          1.581743387
 TRUST RADIUS  =          0.200000000
 
 BFGS DELTA*GAMMA: 0.246E-03
 
 BFGS DELTA*DE2*DELTA: 0.573E-03
 
 *** ENTERING OPTIMIZATION CYCLE: 5 ***
 

 PROJECTED CARTESIAN GRADIENTS IN A.U.

  NO.  ATOM        X             Y             Z

    1  C       -0.002868     -0.003413      0.000577
    2  F        0.004913      0.009773     -0.002350
    3  C       -0.000901     -0.004020      0.003672
    4  H        0.018679     -0.012381      0.001959
    5  H       -0.001682      0.002708      0.000041
    6  H       -0.001305      0.004650     -0.003288
    7  H       -0.010298     -0.007428     -0.003033
    8  H       -0.013712     -0.004319     -0.000147


 ACTIVE CARTESIAN GRADIENTS

              1          2          3          4          5          6
          -0.003506  -0.003927   0.000579   0.005484   0.025985  -0.007510

              7          8          9         10         11         12
          -0.004011  -0.001074   0.005260   0.011651  -0.009710   0.002385

             13         14         15         16         17         18
          -0.001047   0.000737   0.003324   0.003226   0.002390  -0.002032


 FULL LOCAL GRADIENT

              1          2          3          4          5          6
          -0.029079  -0.001663  -0.000491   0.003742   0.009185   0.004612

              7          8          9         10         11         12
           0.005993   0.001646   0.004572   0.004155  -0.000588  -0.001778

             13         14         15         16         17         18
           0.003118   0.005042   0.000662  -0.000028   0.004109  -0.001510


 TANGENTIAL LOCAL GRADIENTS IN A.U.

              1          2          3          4          5          6
          -0.001663  -0.000491   0.003742   0.009185   0.004612   0.005993

              7          8          9         10         11         12
           0.001646   0.004572   0.004155  -0.000588  -0.001778   0.003118

             13         14         15         16         17
           0.005042   0.000662  -0.000028   0.004109  -0.001510

 COSANG =         0.872179139
 
 RMSQ FORCE :   0.0038933  MAXIMUM :   0.0003000  CONVERGED : NO
 MAX FORCE  :   0.0091851  MAXIMUM :   0.0004500  CONVERGED : NO
 RMSQ FORCE6:   2.2343461  MAXIMUM6:   0.0003000  CONVERGED : NO
 MAX FORCE6 :   2.2320325  MAXIMUM6:   0.0004500  CONVERGED : NO
 RMSQ DR    :   0.0079260  MAXIMUM :   0.0012000  CONVERGED : NO
 MAX DR     :   0.0144966  MAXIMUM :   0.0018000  CONVERGED : NO
 


 HESSIAN EIGENVALUES


                1           2           3           4           5           6
             0.17062     0.47801     0.99996     0.99999     1.00000     1.00000
 


                7           8           9          10          11          12
             1.00000     1.00000     1.00000     1.00000     1.00000     1.00000
 


               13          14          15          16          17
             1.00000     1.00045     1.00239     1.02178     1.40962
 


 LAMBDA FOR LMQA STEP: 0.00

  |TANGENTIAL STEP| =   0.059162  |PARALLEL STEP| =   0.000364


 STEP IN NORMAL COORDINATES

              1          2          3          4          5          6
          -0.001112   0.000257   0.009336  -0.020440  -0.026236  -0.018300

              7          8          9         10         11         12
          -0.024119  -0.011938  -0.019283  -0.007066   0.003843   0.002332

             13         14         15         16         17         18
          -0.010545  -0.015023   0.003064  -0.002009  -0.020706   0.005063

 DISPLACEMENT STEP IN ANGSTROM

  NO.  ATOM        X             Y             Z

    1  C       -0.000481      0.000114      0.003269
    2  F       -0.007208     -0.004293     -0.002883
    3  C       -0.001861     -0.000638     -0.005011
    4  H        0.004442      0.008525      0.009170
    5  H        0.000430     -0.004836      0.003271
    6  H        0.012438      0.007976     -0.004697
    7  H        0.006345      0.007419      0.007375
    8  H        0.015724      0.001367      0.003411


 ACTIVE CARTESIAN DISPLACEMENT STEP

              1          2          3          4          5          6
          -0.001112   0.000257   0.009336  -0.020440  -0.026236  -0.018300

              7          8          9         10         11         12
          -0.024119  -0.011938  -0.019283  -0.007066   0.003843   0.002332

             13         14         15         16         17         18
          -0.010545  -0.015023   0.003064  -0.002009  -0.020706   0.005063
 
 PREDICTED ENERGY CHANGE: -0.000399347
 
 INTERPOLATION DISTANCE: 4.8138611781
 
 *** SCFTOL TIGHTEN TO 0.750E-07 ***
 
 *** CDFTOL TIGHTEN TO 0.500E-04 ***


 COORDINATES OF OPTIMIZATION STEP 5 IN ANGSTROM

  NO.  ATOM        X              Y              Z        Z-ATOM   MASS   TYPE

    1  C        -0.060168      -0.646188       0.062458       6    12.011  QM
    2  F         1.046185       0.268696      -0.085750       9    18.998  QM
    3  C        -1.272405       0.253274       0.024910       6    12.011  QM
    4  H        -0.832511       1.000691      -0.652896       1     1.008  QM
    5  H        -1.512151       0.731652       0.995726       1     1.008  QM
    6  H        -2.163716      -0.178970      -0.422924       1     1.008  QM
    7  H        -0.088249      -1.343113      -0.797943       1     1.008  QM
    8  H         0.025129      -1.235995       0.994308       1     1.008  QM


 
 NEW SCF-ENERGY CALCULATED IN 9 CYCLES
 

 TOTAL ENERGY    =       -178.863102476

 ENERGY CHANGE =         -0.000516353
 ENERGY RATIO  =          1.292991139
 TRUST RADIUS  =          0.200000000
 
 BFGS DELTA*GAMMA: 0.592E-03
 
 BFGS DELTA*DE2*DELTA: 0.822E-03
 
 *** ENTERING OPTIMIZATION CYCLE: 6 ***
 

 PROJECTED CARTESIAN GRADIENTS IN A.U.

  NO.  ATOM        X             Y             Z

    1  C       -0.000973     -0.002952      0.000455
    2  F        0.004146      0.008057     -0.002205
    3  C       -0.005986     -0.005982     -0.000895
    4  H        0.018990     -0.010782      0.003691
    5  H        0.000004      0.004400      0.004307
    6  H        0.007234      0.009462      0.002365
    7  H       -0.009432     -0.002800      0.000399
    8  H       -0.010773     -0.004422      0.000332


 ACTIVE CARTESIAN GRADIENTS

              1          2          3          4          5          6
          -0.001190  -0.003411   0.000456   0.005471   0.022241  -0.007235

              7          8          9         10         11         12
          -0.011554  -0.006984  -0.003556   0.008524  -0.011421  -0.001144

             13         14         15         16         17         18
          -0.004845  -0.000516   0.001668   0.007677   0.001655   0.000175


 FULL LOCAL GRADIENT

              1          2          3          4          5          6
          -0.029036  -0.002366  -0.000118   0.004353   0.008764   0.002794

              7          8          9         10         11         12
          -0.002621  -0.004388  -0.004350   0.001229  -0.002594  -0.005159

             13         14         15         16         17         18
          -0.000874   0.003619  -0.000931   0.004446   0.003246   0.000728


 TANGENTIAL LOCAL GRADIENTS IN A.U.

              1          2          3          4          5          6
          -0.002366  -0.000118   0.004353   0.008764   0.002794  -0.002621

              7          8          9         10         11         12
          -0.004388  -0.004350   0.001229  -0.002594  -0.005159  -0.000874

             13         14         15         16         17
           0.003619  -0.000931   0.004446   0.003246   0.000728

 COSANG =         0.462235020
 
 RMSQ FORCE :   0.0037152  MAXIMUM :   0.0003000  CONVERGED : NO
 MAX FORCE  :   0.0087637  MAXIMUM :   0.0004500  CONVERGED : NO
 RMSQ FORCE6:   0.0093985  MAXIMUM6:   0.0003000  CONVERGED : NO
 MAX FORCE6 :   0.0182510  MAXIMUM6:   0.0004500  CONVERGED : NO
 RMSQ DR    :   0.0139449  MAXIMUM :   0.0012000  CONVERGED : NO
 MAX DR     :   0.0262357  MAXIMUM :   0.0018000  CONVERGED : NO
 


 HESSIAN EIGENVALUES


                1           2           3           4           5           6
             0.12215     0.40578     0.99992     0.99998     1.00000     1.00000
 


                7           8           9          10          11          12
             1.00000     1.00000     1.00000     1.00000     1.00000     1.00000
 


               13          14          15          16          17
             1.00032     1.00052     1.00622     1.02998     1.63929
 


 LAMBDA FOR LMQA STEP: 0.00

  |TANGENTIAL STEP| =   0.038888  |PARALLEL STEP| =   0.000157


 STEP IN NORMAL COORDINATES

              1          2          3          4          5          6
          -0.007615  -0.001078   0.007298  -0.012958  -0.018631  -0.013674

              7          8          9         10         11         12
          -0.011748  -0.002560  -0.006081  -0.004836   0.005056   0.006299

             13         14         15         16         17         18
          -0.005303  -0.011902   0.003285  -0.005571  -0.014619   0.001533

 DISPLACEMENT STEP IN ANGSTROM

  NO.  ATOM        X             Y             Z

    1  C       -0.003296     -0.000515      0.002631
    2  F       -0.003369     -0.002040     -0.002347
    3  C        0.000645      0.000563     -0.001464
    4  H        0.001791      0.005837      0.006551
    5  H       -0.000546     -0.005175     -0.000493
    6  H        0.006057      0.003570     -0.006144
    7  H        0.005119      0.003003      0.003850
    8  H        0.011356      0.001455      0.002396


 ACTIVE CARTESIAN DISPLACEMENT STEP

              1          2          3          4          5          6
          -0.007615  -0.001078   0.007298  -0.012958  -0.018631  -0.013674

              7          8          9         10         11         12
          -0.011748  -0.002560  -0.006081  -0.004836   0.005056   0.006299

             13         14         15         16         17         18
          -0.005303  -0.011902   0.003285  -0.005571  -0.014619   0.001533
 
 PREDICTED ENERGY CHANGE: -0.000162979
 
 INTERPOLATION DISTANCE: 4.8138611781


 COORDINATES OF OPTIMIZATION STEP 6 IN ANGSTROM

  NO.  ATOM        X              Y              Z        Z-ATOM   MASS   TYPE

    1  C        -0.063464      -0.646702       0.065089       6    12.011  QM
    2  F         1.042816       0.266656      -0.088097       9    18.998  QM
    3  C        -1.271759       0.253837       0.023446       6    12.011  QM
    4  H        -0.830720       1.006528      -0.646345       1     1.008  QM
    5  H        -1.512697       0.726477       0.995233       1     1.008  QM
    6  H        -2.157660      -0.175401      -0.429068       1     1.008  QM
    7  H        -0.083131      -1.340110      -0.794093       1     1.008  QM
    8  H         0.036485      -1.234540       0.996705       1     1.008  QM


 
 NEW SCF-ENERGY CALCULATED IN 9 CYCLES
 

 TOTAL ENERGY    =       -178.863369970

 ENERGY CHANGE =         -0.000267494
 ENERGY RATIO  =          1.641283882
 TRUST RADIUS  =          0.200000000
 
 BFGS DELTA*GAMMA: 0.128E-03
 
 BFGS DELTA*DE2*DELTA: 0.335E-03
 
 *** ENTERING OPTIMIZATION CYCLE: 7 ***
 

 PROJECTED CARTESIAN GRADIENTS IN A.U.

  NO.  ATOM        X             Y             Z

    1  C       -0.002696     -0.003078      0.000632
    2  F        0.003834      0.007860     -0.002268
    3  C       -0.005705     -0.006329     -0.001818
    4  H        0.018521     -0.010465      0.004349
    5  H        0.000926      0.003904      0.003963
    6  H        0.009731      0.010219      0.003630
    7  H       -0.008122     -0.000888      0.001607
    8  H       -0.008702     -0.004420      0.000391


 ACTIVE CARTESIAN GRADIENTS

              1          2          3          4          5          6
          -0.003297  -0.003544   0.000663   0.004008   0.020052  -0.007160

              7          8          9         10         11         12
          -0.013202  -0.007793  -0.005261   0.007135  -0.011862  -0.001511

             13         14         15         16         17         18
          -0.005330  -0.001577   0.000120   0.008497   0.000964   0.001030


 FULL LOCAL GRADIENT

              1          2          3          4          5          6
          -0.028755  -0.001426  -0.000294   0.002332   0.006328   0.002305

              7          8          9         10         11         12
          -0.004579  -0.005238  -0.006084  -0.000058  -0.003188  -0.005416

             13         14         15         16         17         18
          -0.001458   0.002435  -0.002428   0.005274   0.002451   0.001587


 TANGENTIAL LOCAL GRADIENTS IN A.U.

              1          2          3          4          5          6
          -0.001426  -0.000294   0.002332   0.006328   0.002305  -0.004579

              7          8          9         10         11         12
          -0.005238  -0.006084  -0.000058  -0.003188  -0.005416  -0.001458

             13         14         15         16         17
           0.002435  -0.002428   0.005274   0.002451   0.001587

 COSANG =         0.942080108
 
 RMSQ FORCE :   0.0036632  MAXIMUM :   0.0003000  CONVERGED : NO
 MAX FORCE  :   0.0063276  MAXIMUM :   0.0004500  CONVERGED : NO
 RMSQ FORCE6:   0.0043006  MAXIMUM6:   0.0003000  CONVERGED : NO
 MAX FORCE6 :   0.0127824  MAXIMUM6:   0.0004500  CONVERGED : NO
 RMSQ DR    :   0.0091660  MAXIMUM :   0.0012000  CONVERGED : NO
 MAX DR     :   0.0186309  MAXIMUM :   0.0018000  CONVERGED : NO
 


 HESSIAN EIGENVALUES


                1           2           3           4           5           6
             0.06866     0.35960     0.99700     0.99997     1.00000     1.00000
 


                7           8           9          10          11          12
             1.00000     1.00000     1.00000     1.00000     1.00000     1.00001
 


               13          14          15          16          17
             1.00027     1.00329     1.00614     1.07037     1.19865
 


 LAMBDA FOR LMQA STEP: 0.00

  |TANGENTIAL STEP| =   0.077927  |PARALLEL STEP| =   0.000631


 STEP IN NORMAL COORDINATES

              1          2          3          4          5          6
          -0.016840  -0.003335   0.015746  -0.022827  -0.035421  -0.030068

              7          8          9         10         11         12
          -0.017527   0.000881  -0.003527  -0.007288   0.013911   0.017833

             13         14         15         16         17         18
          -0.008694  -0.024237   0.011464  -0.016976  -0.029713  -0.000143

 DISPLACEMENT STEP IN ANGSTROM

  NO.  ATOM        X             Y             Z

    1  C       -0.007286     -0.001574      0.005703
    2  F       -0.005335     -0.003338     -0.005242
    3  C        0.002314      0.002497     -0.000474
    4  H        0.003193      0.012135      0.013309
    5  H       -0.003002     -0.011867     -0.002793
    6  H        0.008016      0.005114     -0.016807
    7  H        0.009984      0.002390      0.005885
    8  H        0.022133      0.003534      0.005113


 ACTIVE CARTESIAN DISPLACEMENT STEP

              1          2          3          4          5          6
          -0.016840  -0.003335   0.015746  -0.022827  -0.035421  -0.030068

              7          8          9         10         11         12
          -0.017527   0.000881  -0.003527  -0.007288   0.013911   0.017833

             13         14         15         16         17         18
          -0.008694  -0.024237   0.011464  -0.016976  -0.029713  -0.000143
 
 PREDICTED ENERGY CHANGE: -0.000289888
 
 INTERPOLATION DISTANCE: 4.8138611781
 
 *** SCFTOL TIGHTEN TO 0.500E-07 ***
 
 *** CDFTOL TIGHTEN TO 0.250E-04 ***


 COORDINATES OF OPTIMIZATION STEP 7 IN ANGSTROM

  NO.  ATOM        X              Y              Z        Z-ATOM   MASS   TYPE

    1  C        -0.070750      -0.648277       0.070792       6    12.011  QM
    2  F         1.037481       0.263318      -0.093339       9    18.998  QM
    3  C        -1.269446       0.256334       0.022972       6    12.011  QM
    4  H        -0.827528       1.018663      -0.633036       1     1.008  QM
    5  H        -1.515699       0.714610       0.992439       1     1.008  QM
    6  H        -2.149644      -0.170287      -0.445875       1     1.008  QM
    7  H        -0.073147      -1.337720      -0.788208       1     1.008  QM
    8  H         0.058618      -1.231007       1.001818       1     1.008  QM


 
 NEW SCF-ENERGY CALCULATED IN 11 CYCLES
 

 TOTAL ENERGY    =       -178.863757412

 ENERGY CHANGE =         -0.000387442
 ENERGY RATIO  =          1.336522905
 TRUST RADIUS  =          0.200000000
 
 BFGS DELTA*GAMMA: 0.420E-03
 
 BFGS DELTA*DE2*DELTA: 0.614E-03
 
 *** ENTERING OPTIMIZATION CYCLE: 8 ***
 

 PROJECTED CARTESIAN GRADIENTS IN A.U.

  NO.  ATOM        X             Y             Z

    1  C       -0.007419     -0.003848      0.001470
    2  F        0.002940      0.008184     -0.002566
    3  C       -0.001923     -0.005350     -0.000946
    4  H        0.017255     -0.010362      0.004573
    5  H        0.002427      0.001373      0.000008
    6  H        0.009976      0.008591      0.002523
    7  H       -0.005124      0.001013      0.002078
    8  H       -0.005047     -0.004392      0.000147


 ACTIVE CARTESIAN GRADIENTS

              1          2          3          4          5          6
          -0.009080  -0.004393   0.001724  -0.000068   0.016454  -0.007052

              7          8          9         10         11         12
          -0.012684  -0.005541  -0.003128   0.005890  -0.011436  -0.000062

             13         14         15         16         17         18
          -0.003588  -0.003231  -0.002687   0.007205  -0.000567   0.001582


 FULL LOCAL GRADIENT

              1          2          3          4          5          6
          -0.027278   0.000756  -0.000294  -0.003422   0.000919   0.001845

              7          8          9         10         11         12
          -0.004489  -0.003089  -0.003934  -0.000988  -0.003148  -0.003674

             13         14         15         16         17         18
           0.000047   0.000454  -0.005052   0.004055   0.000674   0.002110


 TANGENTIAL LOCAL GRADIENTS IN A.U.

              1          2          3          4          5          6
           0.000756  -0.000294  -0.003422   0.000919   0.001845  -0.004489

              7          8          9         10         11         12
          -0.003089  -0.003934  -0.000988  -0.003148  -0.003674   0.000047

             13         14         15         16         17
           0.000454  -0.005052   0.004055   0.000674   0.002110

 COSANG =         0.753948205
 
 RMSQ FORCE :   0.0027996  MAXIMUM :   0.0003000  CONVERGED : NO
 MAX FORCE  :   0.0050517  MAXIMUM :   0.0004500  CONVERGED : NO
 RMSQ FORCE6:   0.0022701  MAXIMUM6:   0.0003000  CONVERGED : NO
 MAX FORCE6 :   0.0056064  MAXIMUM6:   0.0004500  CONVERGED : NO
 RMSQ DR    :   0.0183682  MAXIMUM :   0.0012000  CONVERGED : NO
 MAX DR     :   0.0354210  MAXIMUM :   0.0018000  CONVERGED : NO
 


 HESSIAN EIGENVALUES


                1           2           3           4           5           6
             0.05441     0.34830     0.89828     0.99997     0.99999     1.00000
 


                7           8           9          10          11          12
             1.00000     1.00000     1.00000     1.00000     1.00001     1.00030
 


               13          14          15          16          17
             1.00041     1.00104     1.00510     1.03584     1.21167
 


 LAMBDA FOR LMQA STEP: 0.00

  |TANGENTIAL STEP| =   0.037920  |PARALLEL STEP| =   0.000149


 STEP IN NORMAL COORDINATES

              1          2          3          4          5          6
          -0.005654  -0.001923   0.007191  -0.005314  -0.014599  -0.016251

              7          8          9         10         11         12
          -0.003713   0.003179   0.002245  -0.001688   0.009677   0.011379

             13         14         15         16         17         18
          -0.004375  -0.010937   0.011203  -0.011652  -0.013554  -0.002551

 DISPLACEMENT STEP IN ANGSTROM

  NO.  ATOM        X             Y             Z

    1  C       -0.002445     -0.000897      0.002601
    2  F       -0.000934     -0.001332     -0.002766
    3  C        0.000417      0.001881      0.001059
    4  H        0.000900      0.006484      0.006598
    5  H       -0.003644     -0.005854     -0.001012
    6  H        0.000861      0.001471     -0.010766
    7  H        0.003727     -0.002134      0.001654
    8  H        0.009207      0.002422      0.002897


 ACTIVE CARTESIAN DISPLACEMENT STEP

              1          2          3          4          5          6
          -0.005654  -0.001923   0.007191  -0.005314  -0.014599  -0.016251

              7          8          9         10         11         12
          -0.003713   0.003179   0.002245  -0.001688   0.009677   0.011379

             13         14         15         16         17         18
          -0.004375  -0.010937   0.011203  -0.011652  -0.013554  -0.002551
 
 PREDICTED ENERGY CHANGE: -0.000103712
 
 INTERPOLATION DISTANCE: 4.8138611781


 COORDINATES OF OPTIMIZATION STEP 8 IN ANGSTROM

  NO.  ATOM        X              Y              Z        Z-ATOM   MASS   TYPE

    1  C        -0.073194      -0.649174       0.073393       6    12.011  QM
    2  F         1.036547       0.261986      -0.096104       9    18.998  QM
    3  C        -1.269028       0.258214       0.024031       6    12.011  QM
    4  H        -0.826627       1.025148      -0.626437       1     1.008  QM
    5  H        -1.519343       0.708756       0.991427       1     1.008  QM
    6  H        -2.148783      -0.168816      -0.456642       1     1.008  QM
    7  H        -0.069420      -1.339854      -0.786554       1     1.008  QM
    8  H         0.067825      -1.228585       1.004714       1     1.008  QM


 
 NEW SCF-ENERGY CALCULATED IN 9 CYCLES
 

 TOTAL ENERGY    =       -178.863917843

 ENERGY CHANGE =         -0.000160431
 ENERGY RATIO  =          1.546893315
 TRUST RADIUS  =          0.200000000
 
 BFGS DELTA*GAMMA: 0.102E-03
 
 BFGS DELTA*DE2*DELTA: 0.215E-03
 
 *** ENTERING OPTIMIZATION CYCLE: 9 ***
 

 PROJECTED CARTESIAN GRADIENTS IN A.U.

  NO.  ATOM        X             Y             Z

    1  C       -0.009242     -0.004323      0.002209
    2  F        0.002448      0.008481     -0.002763
    3  C        0.000480     -0.004051      0.000678
    4  H        0.016686     -0.010261      0.003955
    5  H        0.002875     -0.000140     -0.002796
    6  H        0.007657      0.006436      0.000115
    7  H       -0.003775      0.000486      0.000847
    8  H       -0.003826     -0.004431     -0.000094


 ACTIVE CARTESIAN GRADIENTS

              1          2          3          4          5          6
          -0.011314  -0.004927   0.002739  -0.001859   0.015401  -0.006844

              7          8          9         10         11         12
          -0.011021  -0.002837   0.000499   0.006193  -0.010320   0.001486

             13         14         15         16         17         18
          -0.001726  -0.003346  -0.003223   0.005089  -0.001141   0.000880


 FULL LOCAL GRADIENT

              1          2          3          4          5          6
          -0.026030   0.001423   0.000308  -0.005932  -0.001071   0.001932

              7          8          9         10         11         12
          -0.002993  -0.000454  -0.000264  -0.000470  -0.002267  -0.001936

             13         14         15         16         17         18
           0.001757   0.000136  -0.005435   0.002013  -0.000032   0.001369


 TANGENTIAL LOCAL GRADIENTS IN A.U.

              1          2          3          4          5          6
           0.001423   0.000308  -0.005932  -0.001071   0.001932  -0.002993

              7          8          9         10         11         12
          -0.000454  -0.000264  -0.000470  -0.002267  -0.001936   0.001757

             13         14         15         16         17
           0.000136  -0.005435   0.002013  -0.000032   0.001369

 COSANG =         0.810048318
 
 RMSQ FORCE :   0.0024144  MAXIMUM :   0.0003000  CONVERGED : NO
 MAX FORCE  :   0.0059319  MAXIMUM :   0.0004500  CONVERGED : NO
 RMSQ FORCE6:   0.0016130  MAXIMUM6:   0.0003000  CONVERGED : NO
 MAX FORCE6 :   0.0030665  MAXIMUM6:   0.0004500  CONVERGED : NO
 RMSQ DR    :   0.0089380  MAXIMUM :   0.0012000  CONVERGED : NO
 MAX DR     :   0.0162512  MAXIMUM :   0.0018000  CONVERGED : NO
 


 HESSIAN EIGENVALUES


                1           2           3           4           5           6
             0.04304     0.30046     0.50477     0.99992     0.99996     1.00000
 


                7           8           9          10          11          12
             1.00000     1.00000     1.00000     1.00000     1.00005     1.00029
 


               13          14          15          16          17
             1.00034     1.00180     1.00515     1.03886     1.48105
 


 LAMBDA FOR LMQA STEP: 0.00

  |TANGENTIAL STEP| =   0.050268  |PARALLEL STEP| =   0.000262


 STEP IN NORMAL COORDINATES

              1          2          3          4          5          6
          -0.002635  -0.002246   0.006700   0.002412  -0.015865  -0.022337

              7          8          9         10         11         12
           0.000219   0.004252   0.002472  -0.001379   0.014680   0.015999

             13         14         15         16         17         18
          -0.007986  -0.013088   0.021200  -0.016342  -0.015529  -0.004823

 DISPLACEMENT STEP IN ANGSTROM

  NO.  ATOM        X             Y             Z

    1  C       -0.001139     -0.001035      0.002416
    2  F        0.001346     -0.001658     -0.003561
    3  C       -0.001522      0.002421      0.001718
    4  H       -0.000284      0.009068      0.009049
    5  H       -0.007668     -0.006682      0.000825
    6  H       -0.001026      0.001784     -0.014939
    7  H        0.002833     -0.006035      0.001890
    8  H        0.009484      0.004276      0.004367


 ACTIVE CARTESIAN DISPLACEMENT STEP

              1          2          3          4          5          6
          -0.002635  -0.002246   0.006700   0.002412  -0.015865  -0.022337

              7          8          9         10         11         12
           0.000219   0.004252   0.002472  -0.001379   0.014680   0.015999

             13         14         15         16         17         18
          -0.007986  -0.013088   0.021200  -0.016342  -0.015529  -0.004823
 
 PREDICTED ENERGY CHANGE: -0.000130001
 
 INTERPOLATION DISTANCE: 4.8138611781


 COORDINATES OF OPTIMIZATION STEP 9 IN ANGSTROM

  NO.  ATOM        X              Y              Z        Z-ATOM   MASS   TYPE

    1  C        -0.074333      -0.650208       0.075809       6    12.011  QM
    2  F         1.037894       0.260328      -0.099666       9    18.998  QM
    3  C        -1.270550       0.260636       0.025749       6    12.011  QM
    4  H        -0.826911       1.034215      -0.617389       1     1.008  QM
    5  H        -1.527011       0.702074       0.992252       1     1.008  QM
    6  H        -2.149809      -0.167032      -0.471581       1     1.008  QM
    7  H        -0.066588      -1.345889      -0.784664       1     1.008  QM
    8  H         0.077309      -1.224309       1.009081       1     1.008  QM


 
 NEW SCF-ENERGY CALCULATED IN 11 CYCLES
 

 TOTAL ENERGY    =       -178.864115504

 ENERGY CHANGE =         -0.000197661
 ENERGY RATIO  =          1.520461397
 TRUST RADIUS  =          0.200000000
 
 BFGS DELTA*GAMMA: 0.138E-03
 
 BFGS DELTA*DE2*DELTA: 0.273E-03
 
 *** ENTERING OPTIMIZATION CYCLE: 10 ***
 

 PROJECTED CARTESIAN GRADIENTS IN A.U.

  NO.  ATOM        X             Y             Z

    1  C       -0.010253     -0.005128      0.003063
    2  F        0.002460      0.008863     -0.002949
    3  C        0.001999     -0.002231      0.002624
    4  H        0.016106     -0.009906      0.002947
    5  H        0.003092     -0.001254     -0.005165
    6  H        0.004137      0.003746     -0.003197
    7  H       -0.002669     -0.001103     -0.001301
    8  H       -0.002853     -0.004558     -0.000113


 ACTIVE CARTESIAN GRADIENTS

              1          2          3          4          5          6
          -0.012552  -0.005851   0.003916  -0.002446   0.014742  -0.006390

              7          8          9         10         11         12
          -0.009244   0.000455   0.004878   0.006883  -0.008595   0.003206

             13         14         15         16         17         18
           0.000281  -0.002633  -0.002707   0.002152  -0.001640  -0.000661


 FULL LOCAL GRADIENT

              1          2          3          4          5          6
          -0.024591   0.001241   0.001212  -0.007057  -0.002708   0.002308

              7          8          9         10         11         12
          -0.001328   0.002777   0.004158   0.000417  -0.000747   0.000004

             13         14         15         16         17         18
           0.003584   0.000622  -0.004709  -0.000850  -0.000673  -0.000223


 TANGENTIAL LOCAL GRADIENTS IN A.U.

              1          2          3          4          5          6
           0.001241   0.001212  -0.007057  -0.002708   0.002308  -0.001328

              7          8          9         10         11         12
           0.002777   0.004158   0.000417  -0.000747   0.000004   0.003584

             13         14         15         16         17
           0.000622  -0.004709  -0.000850  -0.000673  -0.000223

 COSANG =         0.745142171
 
 RMSQ FORCE :   0.0027610  MAXIMUM :   0.0003000  CONVERGED : NO
 MAX FORCE  :   0.0070569  MAXIMUM :   0.0004500  CONVERGED : NO
 RMSQ FORCE6:   0.0007910  MAXIMUM6:   0.0003000  CONVERGED : NO
 MAX FORCE6 :   0.0016285  MAXIMUM6:   0.0004500  CONVERGED : NO
 RMSQ DR    :   0.0118484  MAXIMUM :   0.0012000  CONVERGED : NO
 MAX DR     :   0.0223371  MAXIMUM :   0.0018000  CONVERGED : NO
 


 HESSIAN EIGENVALUES


                1           2           3           4           5           6
             0.03152     0.21271     0.41388     0.99983     0.99996     1.00000
 


                7           8           9          10          11          12
             1.00000     1.00000     1.00000     1.00002     1.00015     1.00022
 


               13          14          15          16          17
             1.00041     1.00474     1.00619     1.06033     1.70123
 


 LAMBDA FOR LMQA STEP: 0.00

  |TANGENTIAL STEP| =   0.064640  |PARALLEL STEP| =   0.000434


 STEP IN NORMAL COORDINATES

              1          2          3          4          5          6
           0.001634  -0.001330   0.004603   0.010914  -0.017082  -0.029302

              7          8          9         10         11         12
           0.004371   0.002532  -0.001259  -0.001721   0.018691   0.019653

             13         14         15         16         17         18
          -0.013604  -0.016412   0.031403  -0.018885  -0.017033  -0.005515

 DISPLACEMENT STEP IN ANGSTROM

  NO.  ATOM        X             Y             Z

    1  C        0.000706     -0.000601      0.001628
    2  F        0.003687     -0.002341     -0.004288
    3  C       -0.003826      0.002098      0.001555
    4  H       -0.001759      0.011747      0.012239
    5  H       -0.012423     -0.007155      0.003785
    6  H       -0.001590      0.003234     -0.017804
    7  H        0.001310     -0.009443      0.003490
    8  H        0.009226      0.006615      0.005917


 ACTIVE CARTESIAN DISPLACEMENT STEP

              1          2          3          4          5          6
           0.001634  -0.001330   0.004603   0.010914  -0.017082  -0.029302

              7          8          9         10         11         12
           0.004371   0.002532  -0.001259  -0.001721   0.018691   0.019653

             13         14         15         16         17         18
          -0.013604  -0.016412   0.031403  -0.018885  -0.017033  -0.005515
 
 PREDICTED ENERGY CHANGE: -0.000142018
 
 INTERPOLATION DISTANCE: 4.8138611781


 COORDINATES OF OPTIMIZATION STEP 10 IN ANGSTROM

  NO.  ATOM        X              Y              Z        Z-ATOM   MASS   TYPE

    1  C        -0.073627      -0.650810       0.077437       6    12.011  QM
    2  F         1.041580       0.257987      -0.103953       9    18.998  QM
    3  C        -1.274376       0.262733       0.027305       6    12.011  QM
    4  H        -0.828670       1.045963      -0.605149       1     1.008  QM
    5  H        -1.539434       0.694918       0.996037       1     1.008  QM
    6  H        -2.151398      -0.163797      -0.489385       1     1.008  QM
    7  H        -0.065278      -1.355333      -0.781174       1     1.008  QM
    8  H         0.086535      -1.217695       1.014998       1     1.008  QM


 
 NEW SCF-ENERGY CALCULATED IN 10 CYCLES
 

 TOTAL ENERGY    =       -178.864339962

 ENERGY CHANGE =         -0.000224458
 ENERGY RATIO  =          1.580485148
 TRUST RADIUS  =          0.200000000
 
 BFGS DELTA*GAMMA: 0.142E-03
 
 BFGS DELTA*DE2*DELTA: 0.307E-03
 
 *** ENTERING OPTIMIZATION CYCLE: 11 ***
 

 PROJECTED CARTESIAN GRADIENTS IN A.U.

  NO.  ATOM        X             Y             Z

    1  C       -0.010113     -0.005800      0.003541
    2  F        0.003077      0.009059     -0.002984
    3  C        0.001821     -0.000836      0.003771
    4  H        0.015624     -0.009161      0.001973
    5  H        0.002963     -0.001066     -0.005339
    6  H        0.000903      0.001686     -0.005992
    7  H       -0.002172     -0.003085     -0.003363
    8  H       -0.002051     -0.004795      0.000436


 ACTIVE CARTESIAN GRADIENTS

              1          2          3          4          5          6
          -0.012378  -0.006636   0.004561  -0.001476   0.014476  -0.005730

              7          8          9         10         11         12
          -0.008283   0.002630   0.007530   0.007529  -0.006811   0.004100

             13         14         15         16         17         18
           0.001336  -0.000946  -0.000956  -0.000618  -0.002143  -0.002584


 FULL LOCAL GRADIENT

              1          2          3          4          5          6
          -0.023298   0.000458   0.001836  -0.006189  -0.003503   0.002802

              7          8          9         10         11         12
          -0.000456   0.004904   0.006825   0.001200   0.000903   0.001119

             13         14         15         16         17         18
           0.004448   0.002087  -0.002715  -0.003570  -0.001311  -0.002196


 TANGENTIAL LOCAL GRADIENTS IN A.U.

              1          2          3          4          5          6
           0.000458   0.001836  -0.006189  -0.003503   0.002802  -0.000456

              7          8          9         10         11         12
           0.004904   0.006825   0.001200   0.000903   0.001119   0.004448

             13         14         15         16         17
           0.002087  -0.002715  -0.003570  -0.001311  -0.002196

 COSANG =         0.894380977
 
 RMSQ FORCE :   0.0033179  MAXIMUM :   0.0003000  CONVERGED : NO
 MAX FORCE  :   0.0068252  MAXIMUM :   0.0004500  CONVERGED : NO
 RMSQ FORCE6:   0.0005783  MAXIMUM6:   0.0003000  CONVERGED : NO
 MAX FORCE6 :   0.0012651  MAXIMUM6:   0.0004500  CONVERGED : NO
 RMSQ DR    :   0.0152362  MAXIMUM :   0.0012000  CONVERGED : NO
 MAX DR     :   0.0314027  MAXIMUM :   0.0018000  CONVERGED : NO
 


 HESSIAN EIGENVALUES


                1           2           3           4           5           6
             0.02188     0.15284     0.39524     0.99954     0.99996     1.00000
 


                7           8           9          10          11          12
             1.00000     1.00000     1.00000     1.00002     1.00010     1.00041
 


               13          14          15          16          17
             1.00101     1.00521     1.01673     1.09733     1.56779
 


 LAMBDA FOR LMQA STEP: 0.00

  |TANGENTIAL STEP| =   0.088776  |PARALLEL STEP| =   0.000819


 STEP IN NORMAL COORDINATES

              1          2          3          4          5          6
           0.006335   0.000556   0.001887   0.020824  -0.020451  -0.041130

              7          8          9         10         11         12
           0.009877  -0.000893  -0.007704  -0.003084   0.023639   0.025626

             13         14         15         16         17         18
          -0.022402  -0.024573   0.044270  -0.021029  -0.019541  -0.004704

 DISPLACEMENT STEP IN ANGSTROM

  NO.  ATOM        X             Y             Z

    1  C        0.002739      0.000275      0.000590
    2  F        0.006459     -0.003566     -0.005569
    3  C       -0.006424      0.001311      0.001121
    4  H       -0.003870      0.015657      0.017812
    5  H       -0.019412     -0.008892      0.007109
    6  H       -0.000774      0.006155     -0.021492
    7  H       -0.000572     -0.013363      0.006980
    8  H        0.009310      0.010450      0.007864


 ACTIVE CARTESIAN DISPLACEMENT STEP

              1          2          3          4          5          6
           0.006335   0.000556   0.001887   0.020824  -0.020451  -0.041130

              7          8          9         10         11         12
           0.009877  -0.000893  -0.007704  -0.003084   0.023639   0.025626

             13         14         15         16         17         18
          -0.022402  -0.024573   0.044270  -0.021029  -0.019541  -0.004704
 
 PREDICTED ENERGY CHANGE: -0.000172799
 
 INTERPOLATION DISTANCE: 4.8138611781


 COORDINATES OF OPTIMIZATION STEP 11 IN ANGSTROM

  NO.  ATOM        X              Y              Z        Z-ATOM   MASS   TYPE

    1  C        -0.070888      -0.650535       0.078027       6    12.011  QM
    2  F         1.048039       0.254421      -0.109522       9    18.998  QM
    3  C        -1.280800       0.264045       0.028426       6    12.011  QM
    4  H        -0.832540       1.061620      -0.587338       1     1.008  QM
    5  H        -1.558845       0.686026       1.003147       1     1.008  QM
    6  H        -2.152173      -0.157642      -0.510878       1     1.008  QM
    7  H        -0.065850      -1.368696      -0.774194       1     1.008  QM
    8  H         0.095846      -1.207245       1.022861       1     1.008  QM


 
 NEW SCF-ENERGY CALCULATED IN 10 CYCLES
 

 TOTAL ENERGY    =       -178.864604254

 ENERGY CHANGE =         -0.000264292
 ENERGY RATIO  =          1.529476765
 TRUST RADIUS  =          0.200000000
 
 BFGS DELTA*GAMMA: 0.208E-03
 
 BFGS DELTA*DE2*DELTA: 0.390E-03
 
 *** ENTERING OPTIMIZATION CYCLE: 12 ***
 

 PROJECTED CARTESIAN GRADIENTS IN A.U.

  NO.  ATOM        X             Y             Z

    1  C       -0.008810     -0.006113      0.003279
    2  F        0.004434      0.008955     -0.002778
    3  C       -0.000329     -0.000334      0.003661
    4  H        0.015145     -0.008019      0.001328
    5  H        0.002353      0.000771     -0.002724
    6  H       -0.001384      0.000813     -0.007531
    7  H       -0.002469     -0.005153     -0.004667
    8  H       -0.001348     -0.005035      0.001700


 ACTIVE CARTESIAN GRADIENTS

              1          2          3          4          5          6
          -0.010776  -0.007017   0.004146   0.001263   0.014564  -0.004892

              7          8          9         10         11         12
          -0.008398   0.002906   0.007321   0.007852  -0.005257   0.003866

             13         14         15         16         17         18
           0.000908   0.001562   0.001982  -0.002780  -0.002673  -0.004544


 FULL LOCAL GRADIENT

              1          2          3          4          5          6
          -0.022302  -0.000694   0.001676  -0.003043  -0.003308   0.003313

              7          8          9         10         11         12
          -0.000650   0.005140   0.006589   0.001589   0.002408   0.001109

             13         14         15         16         17         18
           0.003813   0.004370   0.000498  -0.005718  -0.001968  -0.004195


 TANGENTIAL LOCAL GRADIENTS IN A.U.

              1          2          3          4          5          6
          -0.000694   0.001676  -0.003043  -0.003308   0.003313  -0.000650

              7          8          9         10         11         12
           0.005140   0.006589   0.001589   0.002408   0.001109   0.003813

             13         14         15         16         17
           0.004370   0.000498  -0.005718  -0.001968  -0.004195

 COSANG =         0.900312356
 
 RMSQ FORCE :   0.0034498  MAXIMUM :   0.0003000  CONVERGED : NO
 MAX FORCE  :   0.0065886  MAXIMUM :   0.0004500  CONVERGED : NO
 RMSQ FORCE6:   0.0006375  MAXIMUM6:   0.0003000  CONVERGED : NO
 MAX FORCE6 :   0.0007920  MAXIMUM6:   0.0004500  CONVERGED : NO
 RMSQ DR    :   0.0209257  MAXIMUM :   0.0012000  CONVERGED : NO
 MAX DR     :   0.0442697  MAXIMUM :   0.0018000  CONVERGED : NO
 


 HESSIAN EIGENVALUES


                1           2           3           4           5           6
             0.01690     0.12901     0.39106     0.99684     0.99995     0.99998
 


                7           8           9          10          11          12
             1.00000     1.00000     1.00001     1.00003     1.00007     1.00037
 


               13          14          15          16          17
             1.00165     1.00537     1.02167     1.17734     1.20212
 


 LAMBDA FOR LMQA STEP: 0.00

  |TANGENTIAL STEP| =   0.076442  |PARALLEL STEP| =   0.000607


 STEP IN NORMAL COORDINATES

              1          2          3          4          5          6
           0.008432   0.003346  -0.002047   0.020608  -0.015423  -0.036544

              7          8          9         10         11         12
           0.012443  -0.005031  -0.011838  -0.003966   0.017070   0.020797

             13         14         15         16         17         18
          -0.022120  -0.025603   0.035832  -0.011075  -0.012153   0.000597

 DISPLACEMENT STEP IN ANGSTROM

  NO.  ATOM        X             Y             Z

    1  C        0.003648      0.001553     -0.000882
    2  F        0.006003     -0.003567     -0.004531
    3  C       -0.005543     -0.000479      0.000058
    4  H       -0.004799      0.012500      0.016392
    5  H       -0.018546     -0.007717      0.006355
    6  H        0.001919      0.007187     -0.014650
    7  H       -0.002520     -0.010668      0.008696
    8  H        0.004425      0.010478      0.005722


 ACTIVE CARTESIAN DISPLACEMENT STEP

              1          2          3          4          5          6
           0.008432   0.003346  -0.002047   0.020608  -0.015423  -0.036544

              7          8          9         10         11         12
           0.012443  -0.005031  -0.011838  -0.003966   0.017070   0.020797

             13         14         15         16         17         18
          -0.022120  -0.025603   0.035832  -0.011075  -0.012153   0.000597
 
 PREDICTED ENERGY CHANGE: -0.000150728
 
 INTERPOLATION DISTANCE: 4.8138611781


 COORDINATES OF OPTIMIZATION STEP 12 IN ANGSTROM

  NO.  ATOM        X              Y              Z        Z-ATOM   MASS   TYPE

    1  C        -0.067240      -0.648982       0.077145       6    12.011  QM
    2  F         1.054042       0.250855      -0.114053       9    18.998  QM
    3  C        -1.286343       0.263566       0.028483       6    12.011  QM
    4  H        -0.837339       1.074119      -0.570946       1     1.008  QM
    5  H        -1.577391       0.678309       1.009502       1     1.008  QM
    6  H        -2.150254      -0.150455      -0.525527       1     1.008  QM
    7  H        -0.068370      -1.379364      -0.765497       1     1.008  QM
    8  H         0.100270      -1.196767       1.028583       1     1.008  QM


 
 NEW SCF-ENERGY CALCULATED IN 11 CYCLES
 

 TOTAL ENERGY    =       -178.864842781

 ENERGY CHANGE =         -0.000238528
 ENERGY RATIO  =          1.582508436
 TRUST RADIUS  =          0.200000000
 
 BFGS DELTA*GAMMA: 0.158E-03
 
 BFGS DELTA*DE2*DELTA: 0.333E-03
 
 *** ENTERING OPTIMIZATION CYCLE: 13 ***
 

 PROJECTED CARTESIAN GRADIENTS IN A.U.

  NO.  ATOM        X             Y             Z

    1  C       -0.006920     -0.005740      0.002284
    2  F        0.005584      0.008456     -0.002369
    3  C       -0.003178     -0.001124      0.002202
    4  H        0.014705     -0.007225      0.001522
    5  H        0.001524      0.003246      0.001095
    6  H       -0.001095      0.001924     -0.006455
    7  H       -0.003424     -0.005992     -0.004118
    8  H       -0.001096     -0.004971      0.002755


 ACTIVE CARTESIAN GRADIENTS

              1          2          3          4          5          6
          -0.008458  -0.006606   0.002718   0.004054   0.014816  -0.004244

              7          8          9         10         11         12
          -0.009464   0.000885   0.004025   0.007411  -0.005035   0.002646

             13         14         15         16         17         18
          -0.001015   0.003114   0.004211  -0.002863  -0.002763  -0.005040


 FULL LOCAL GRADIENT

              1          2          3          4          5          6
          -0.022008  -0.001504   0.000684   0.000515  -0.001990   0.003491

              7          8          9         10         11         12
          -0.001849   0.003074   0.003239   0.001201   0.002594   0.000046

             13         14         15         16         17         18
           0.001733   0.005759   0.002916  -0.005814  -0.002123  -0.004693


 TANGENTIAL LOCAL GRADIENTS IN A.U.

              1          2          3          4          5          6
          -0.001504   0.000684   0.000515  -0.001990   0.003491  -0.001849

              7          8          9         10         11         12
           0.003074   0.003239   0.001201   0.002594   0.000046   0.001733

             13         14         15         16         17
           0.005759   0.002916  -0.005814  -0.002123  -0.004693

 COSANG =         0.877026588
 
 RMSQ FORCE :   0.0030261  MAXIMUM :   0.0003000  CONVERGED : NO
 MAX FORCE  :   0.0058141  MAXIMUM :   0.0004500  CONVERGED : NO
 RMSQ FORCE6:   0.0003900  MAXIMUM6:   0.0003000  CONVERGED : NO
 MAX FORCE6 :   0.0008674  MAXIMUM6:   0.0004500  CONVERGED : NO
 RMSQ DR    :   0.0180182  MAXIMUM :   0.0012000  CONVERGED : NO
 MAX DR     :   0.0365444  MAXIMUM :   0.0018000  CONVERGED : NO
 


 HESSIAN EIGENVALUES


                1           2           3           4           5           6
             0.01364     0.11711     0.38661     0.65709     0.99990     0.99999
 


                7           8           9          10          11          12
             1.00000     1.00000     1.00002     1.00005     1.00013     1.00032
 


               13          14          15          16          17
             1.00172     1.00224     1.00559     1.05485     1.37354
 


 LAMBDA FOR LMQA STEP: 0.00

  |TANGENTIAL STEP| =   0.081487  |PARALLEL STEP| =   0.000690


 STEP IN NORMAL COORDINATES

              1          2          3          4          5          6
           0.009327   0.006391  -0.003165   0.018478  -0.016435  -0.041431

              7          8          9         10         11         12
           0.015677  -0.008576  -0.015524  -0.005779   0.014172   0.021355

             13         14         15         16         17         18
          -0.024222  -0.034502   0.031719  -0.003420  -0.009146   0.006757

 DISPLACEMENT STEP IN ANGSTROM

  NO.  ATOM        X             Y             Z

    1  C        0.004039      0.002942     -0.001368
    2  F        0.005067     -0.004416     -0.004918
    3  C       -0.004117     -0.001802     -0.000491
    4  H       -0.005765      0.012142      0.018604
    5  H       -0.020377     -0.010076      0.004537
    6  H        0.006018      0.009442     -0.011891
    7  H       -0.003548     -0.008676      0.012142
    8  H        0.001944      0.012404      0.004375


 ACTIVE CARTESIAN DISPLACEMENT STEP

              1          2          3          4          5          6
           0.009327   0.006391  -0.003165   0.018478  -0.016435  -0.041431

              7          8          9         10         11         12
           0.015677  -0.008576  -0.015524  -0.005779   0.014172   0.021355

             13         14         15         16         17         18
          -0.024222  -0.034502   0.031719  -0.003420  -0.009146   0.006757
 
 PREDICTED ENERGY CHANGE: -0.000165030
 
 INTERPOLATION DISTANCE: 4.8138611781


 COORDINATES OF OPTIMIZATION STEP 13 IN ANGSTROM

  NO.  ATOM        X              Y              Z        Z-ATOM   MASS   TYPE

    1  C        -0.063201      -0.646040       0.075778       6    12.011  QM
    2  F         1.059109       0.246439      -0.118971       9    18.998  QM
    3  C        -1.290460       0.261763       0.027992       6    12.011  QM
    4  H        -0.843104       1.086261      -0.552342       1     1.008  QM
    5  H        -1.597769       0.668233       1.014039       1     1.008  QM
    6  H        -2.144236      -0.141013      -0.537418       1     1.008  QM
    7  H        -0.071918      -1.388040      -0.753355       1     1.008  QM
    8  H         0.102214      -1.184363       1.032958       1     1.008  QM


 
 NEW SCF-ENERGY CALCULATED IN 9 CYCLES
 

 TOTAL ENERGY    =       -178.865090103

 ENERGY CHANGE =         -0.000247322
 ENERGY RATIO  =          1.498648421
 TRUST RADIUS  =          0.200000000
 
 BFGS DELTA*GAMMA: 0.199E-03
 
 BFGS DELTA*DE2*DELTA: 0.364E-03
 
 *** ENTERING OPTIMIZATION CYCLE: 14 ***
 

 PROJECTED CARTESIAN GRADIENTS IN A.U.

  NO.  ATOM        X             Y             Z

    1  C       -0.004608     -0.004945      0.000807
    2  F        0.006192      0.007549     -0.001799
    3  C       -0.006163     -0.002655     -0.000031
    4  H        0.013992     -0.006891      0.002409
    5  H        0.000640      0.005726      0.004680
    6  H        0.001373      0.004552     -0.003225
    7  H       -0.004628     -0.005525     -0.001906
    8  H       -0.001079     -0.004399      0.003172


 ACTIVE CARTESIAN GRADIENTS

              1          2          3          4          5          6
          -0.005626  -0.005705   0.000624   0.006311   0.014717  -0.003706

              7          8          9         10         11         12
          -0.011051  -0.002611  -0.001045   0.006138  -0.006041   0.001044

             13         14         15         16         17         18
          -0.003849   0.003193   0.005113  -0.001182  -0.002364  -0.003882


 FULL LOCAL GRADIENT

              1          2          3          4          5          6
          -0.021901  -0.002132  -0.000834   0.003757   0.000003   0.003241

              7          8          9         10         11         12
          -0.003785  -0.000526  -0.001888   0.000122   0.001396  -0.001379

             13         14         15         16         17         18
          -0.001284   0.005634   0.003984  -0.004123  -0.001768  -0.003506


 TANGENTIAL LOCAL GRADIENTS IN A.U.

              1          2          3          4          5          6
          -0.002132  -0.000834   0.003757   0.000003   0.003241  -0.003785

              7          8          9         10         11         12
          -0.000526  -0.001888   0.000122   0.001396  -0.001379  -0.001284

             13         14         15         16         17
           0.005634   0.003984  -0.004123  -0.001768  -0.003506

 COSANG =         0.727246737
 
 RMSQ FORCE :   0.0028032  MAXIMUM :   0.0003000  CONVERGED : NO
 MAX FORCE  :   0.0056344  MAXIMUM :   0.0004500  CONVERGED : NO
 RMSQ FORCE6:   0.0004209  MAXIMUM6:   0.0003000  CONVERGED : NO
 MAX FORCE6 :   0.0009458  MAXIMUM6:   0.0004500  CONVERGED : NO
 RMSQ DR    :   0.0192074  MAXIMUM :   0.0012000  CONVERGED : NO
 MAX DR     :   0.0414308  MAXIMUM :   0.0018000  CONVERGED : NO
 


 HESSIAN EIGENVALUES


                1           2           3           4           5           6
             0.01096     0.11649     0.35844     0.43211     0.99984     0.99999
 


                7           8           9          10          11          12
             1.00000     1.00000     1.00002     1.00004     1.00016     1.00112
 


               13          14          15          16          17
             1.00178     1.00383     1.00568     1.05724     1.58549
 


 LAMBDA FOR LMQA STEP: 0.00

  |TANGENTIAL STEP| =   0.075224  |PARALLEL STEP| =   0.000588


 STEP IN NORMAL COORDINATES

              1          2          3          4          5          6
           0.005238   0.007152   0.000400   0.008225  -0.017190  -0.041866

              7          8          9         10         11         12
           0.014072  -0.007546  -0.012201  -0.005246   0.011347   0.020064

             13         14         15         16         17         18
          -0.019753  -0.037905   0.022702   0.001062  -0.008152   0.009580

 DISPLACEMENT STEP IN ANGSTROM

  NO.  ATOM        X             Y             Z

    1  C        0.002270      0.003276     -0.000102
    2  F        0.002067     -0.004358     -0.005181
    3  C       -0.000668     -0.001806     -0.000089
    4  H       -0.004245      0.010730      0.017819
    5  H       -0.017883     -0.012448      0.000539
    6  H        0.008474      0.009054     -0.010384
    7  H       -0.002319     -0.005065      0.012349
    8  H        0.001467      0.011573      0.002833


 ACTIVE CARTESIAN DISPLACEMENT STEP

              1          2          3          4          5          6
           0.005238   0.007152   0.000400   0.008225  -0.017190  -0.041866

              7          8          9         10         11         12
           0.014072  -0.007546  -0.012201  -0.005246   0.011347   0.020064

             13         14         15         16         17         18
          -0.019753  -0.037905   0.022702   0.001062  -0.008152   0.009580
 
 PREDICTED ENERGY CHANGE: -0.000126625
 
 INTERPOLATION DISTANCE: 4.8138611781


 COORDINATES OF OPTIMIZATION STEP 14 IN ANGSTROM

  NO.  ATOM        X              Y              Z        Z-ATOM   MASS   TYPE

    1  C        -0.060931      -0.642764       0.075675       6    12.011  QM
    2  F         1.061176       0.242081      -0.124152       9    18.998  QM
    3  C        -1.291128       0.259957       0.027903       6    12.011  QM
    4  H        -0.847349       1.096991      -0.534523       1     1.008  QM
    5  H        -1.615652       0.655785       1.014577       1     1.008  QM
    6  H        -2.135762      -0.131959      -0.547802       1     1.008  QM
    7  H        -0.074237      -1.393104      -0.741006       1     1.008  QM
    8  H         0.103682      -1.172790       1.035791       1     1.008  QM


 
 NEW SCF-ENERGY CALCULATED IN 11 CYCLES
 

 TOTAL ENERGY    =       -178.865293871

 ENERGY CHANGE =         -0.000203769
 ENERGY RATIO  =          1.609224443
 TRUST RADIUS  =          0.200000000
 
 BFGS DELTA*GAMMA: 0.126E-03
 
 BFGS DELTA*DE2*DELTA: 0.280E-03
 
 *** ENTERING OPTIMIZATION CYCLE: 15 ***
 

 PROJECTED CARTESIAN GRADIENTS IN A.U.

  NO.  ATOM        X             Y             Z

    1  C       -0.003387     -0.003984     -0.000235
    2  F        0.005720      0.006621     -0.001355
    3  C       -0.006963     -0.004029     -0.001366
    4  H        0.013123     -0.006946      0.003161
    5  H        0.000124      0.006829      0.005624
    6  H        0.003831      0.006772     -0.000353
    7  H       -0.005143     -0.004252      0.000487
    8  H       -0.001042     -0.003486      0.002489


 ACTIVE CARTESIAN GRADIENTS

              1          2          3          4          5          6
          -0.004133  -0.004601  -0.000828   0.006351   0.014021  -0.003351

              7          8          9         10         11         12
          -0.011571  -0.005373  -0.004111   0.004849  -0.007310   0.000242

             13         14         15         16         17         18
          -0.005687   0.001973   0.004393   0.000620  -0.001799  -0.001751


 FULL LOCAL GRADIENT

              1          2          3          4          5          6
          -0.021380  -0.001910  -0.001909   0.004448   0.001306   0.002752

              7          8          9         10         11         12
          -0.004812  -0.003443  -0.004963  -0.000804  -0.000253  -0.001977

             13         14         15         16         17         18
          -0.003322   0.004159   0.003401  -0.002237  -0.001252  -0.001341


 TANGENTIAL LOCAL GRADIENTS IN A.U.

              1          2          3          4          5          6
          -0.001910  -0.001909   0.004448   0.001306   0.002752  -0.004812

              7          8          9         10         11         12
          -0.003443  -0.004963  -0.000804  -0.000253  -0.001977  -0.003322

             13         14         15         16         17
           0.004159   0.003401  -0.002237  -0.001252  -0.001341

 COSANG =         0.853429415
 
 RMSQ FORCE :   0.0029594  MAXIMUM :   0.0003000  CONVERGED : NO
 MAX FORCE  :   0.0049630  MAXIMUM :   0.0004500  CONVERGED : NO
 RMSQ FORCE6:   0.0002957  MAXIMUM6:   0.0003000  CONVERGED :YES
 MAX FORCE6 :   0.0015277  MAXIMUM6:   0.0004500  CONVERGED : NO
 RMSQ DR    :   0.0177311  MAXIMUM :   0.0012000  CONVERGED : NO
 MAX DR     :   0.0418663  MAXIMUM :   0.0018000  CONVERGED : NO
 


 HESSIAN EIGENVALUES


                1           2           3           4           5           6
             0.00782     0.11685     0.25804     0.39954     0.99974     0.99999
 


                7           8           9          10          11          12
             1.00000     1.00000     1.00004     1.00007     1.00024     1.00149
 


               13          14          15          16          17
             1.00176     1.00555     1.01360     1.06395     1.55310
 


 LAMBDA FOR LMQA STEP: 0.00

  |TANGENTIAL STEP| =   0.119176  |PARALLEL STEP| =   0.001475


 STEP IN NORMAL COORDINATES

              1          2          3          4          5          6
           0.003099   0.009713   0.006473   0.006072  -0.028392  -0.070356

              7          8          9         10         11         12
           0.019941  -0.007232  -0.013224  -0.005600   0.019761   0.033408

             13         14         15         16         17         18
          -0.026857  -0.061978   0.033845  -0.000399  -0.015351   0.012635

 DISPLACEMENT STEP IN ANGSTROM

  NO.  ATOM        X             Y             Z

    1  C        0.001344      0.004438      0.001982
    2  F        0.001673     -0.006276     -0.009272
    3  C        0.001270     -0.001570      0.001085
    4  H       -0.004350      0.017274      0.028330
    5  H       -0.026981     -0.022787     -0.002024
    6  H        0.013505      0.012805     -0.019594
    7  H       -0.002021     -0.007217      0.018064
    8  H        0.003560      0.017275      0.004893


 ACTIVE CARTESIAN DISPLACEMENT STEP

              1          2          3          4          5          6
           0.003099   0.009713   0.006473   0.006072  -0.028392  -0.070356

              7          8          9         10         11         12
           0.019941  -0.007232  -0.013224  -0.005600   0.019761   0.033408

             13         14         15         16         17         18
          -0.026857  -0.061978   0.033845  -0.000399  -0.015351   0.012635
 
 PREDICTED ENERGY CHANGE: -0.000134269
 
 INTERPOLATION DISTANCE: 4.8138611781
 
 *** SCFTOL TIGHTEN TO 0.250E-07 ***
 
 *** CDFTOL TIGHTEN TO 0.100E-04 ***


 COORDINATES OF OPTIMIZATION STEP 15 IN ANGSTROM

  NO.  ATOM        X              Y              Z        Z-ATOM   MASS   TYPE

    1  C        -0.059587      -0.638326       0.077657       6    12.011  QM
    2  F         1.062849       0.235805      -0.133425       9    18.998  QM
    3  C        -1.289858       0.258387       0.028988       6    12.011  QM
    4  H        -0.851699       1.114265      -0.506193       1     1.008  QM
    5  H        -1.642633       0.632998       1.012553       1     1.008  QM
    6  H        -2.122257      -0.119154      -0.567396       1     1.008  QM
    7  H        -0.076258      -1.400321      -0.722943       1     1.008  QM
    8  H         0.107242      -1.155515       1.040684       1     1.008  QM


 
 NEW SCF-ENERGY CALCULATED IN 10 CYCLES
 

 TOTAL ENERGY    =       -178.865519442

 ENERGY CHANGE =         -0.000225570
 ENERGY RATIO  =          1.679983987
 TRUST RADIUS  =          0.200000000
 
 BFGS DELTA*GAMMA: 0.150E-03
 
 BFGS DELTA*DE2*DELTA: 0.338E-03
 
 *** ENTERING OPTIMIZATION CYCLE: 16 ***
 

 PROJECTED CARTESIAN GRADIENTS IN A.U.

  NO.  ATOM        X             Y             Z

    1  C       -0.003274     -0.002701     -0.000924
    2  F        0.004469      0.005650     -0.000960
    3  C       -0.005391     -0.005389     -0.001625
    4  H        0.011764     -0.006980      0.003438
    5  H       -0.000434      0.007075      0.004418
    6  H        0.005248      0.008238      0.001595
    7  H       -0.005093     -0.002808      0.002793
    8  H       -0.000975     -0.002131      0.000719


 ACTIVE CARTESIAN GRADIENTS

              1          2          3          4          5          6
          -0.003991  -0.003117  -0.001758   0.004600   0.012860  -0.002869

              7          8          9         10         11         12
          -0.010210  -0.007473  -0.004813   0.003729  -0.008301   0.000289

             13         14         15         16         17         18
          -0.006587   0.000108   0.002860   0.001783  -0.001065   0.001080


 FULL LOCAL GRADIENT

              1          2          3          4          5          6
          -0.019978  -0.000678  -0.002644   0.003087   0.001908   0.002270

              7          8          9         10         11         12
          -0.004137  -0.005779  -0.005633  -0.001334  -0.001859  -0.001606

             13         14         15         16         17         18
          -0.004524   0.001878   0.002076  -0.000888  -0.000616   0.001517


 TANGENTIAL LOCAL GRADIENTS IN A.U.

              1          2          3          4          5          6
          -0.000678  -0.002644   0.003087   0.001908   0.002270  -0.004137

              7          8          9         10         11         12
          -0.005779  -0.005633  -0.001334  -0.001859  -0.001606  -0.004524

             13         14         15         16         17
           0.001878   0.002076  -0.000888  -0.000616   0.001517

 COSANG =         0.889866738
 
 RMSQ FORCE :   0.0029466  MAXIMUM :   0.0003000  CONVERGED : NO
 MAX FORCE  :   0.0057788  MAXIMUM :   0.0004500  CONVERGED : NO
 RMSQ FORCE6:   0.0002892  MAXIMUM6:   0.0003000  CONVERGED :YES
 MAX FORCE6 :   0.0006983  MAXIMUM6:   0.0004500  CONVERGED : NO
 RMSQ DR    :   0.0280922  MAXIMUM :   0.0012000  CONVERGED : NO
 MAX DR     :   0.0703558  MAXIMUM :   0.0018000  CONVERGED : NO
 


 HESSIAN EIGENVALUES


                1           2           3           4           5           6
             0.00514     0.12071     0.22719     0.39536     0.99940     0.99998
 


                7           8           9          10          11          12
             1.00000     1.00001     1.00004     1.00007     1.00068     1.00154
 


               13          14          15          16          17
             1.00296     1.00556     1.02577     1.10896     1.30082
 


 LAMBDA FOR LMQA STEP: 0.00

  |TANGENTIAL STEP| =   0.137410  |PARALLEL STEP| =   0.001962


 STEP IN NORMAL COORDINATES

              1          2          3          4          5          6
           0.000195   0.008546   0.012497   0.004293  -0.031748  -0.084954

              7          8          9         10         11         12
           0.020372  -0.002310  -0.010368  -0.002594   0.024921   0.039108

             13         14         15         16         17         18
          -0.026322  -0.071508   0.038290  -0.002409  -0.018914   0.009571

 DISPLACEMENT STEP IN ANGSTROM

  NO.  ATOM        X             Y             Z

    1  C        0.000085      0.003897      0.004163
    2  F        0.001554     -0.006217     -0.011719
    3  C        0.002255     -0.000010      0.002282
    4  H       -0.002653      0.019813      0.032556
    5  H       -0.029990     -0.028851     -0.004027
    6  H        0.015138      0.012611     -0.025432
    7  H       -0.001460     -0.008462      0.018560
    8  H        0.004140      0.018463      0.006970


 ACTIVE CARTESIAN DISPLACEMENT STEP

              1          2          3          4          5          6
           0.000195   0.008546   0.012497   0.004293  -0.031748  -0.084954

              7          8          9         10         11         12
           0.020372  -0.002310  -0.010368  -0.002594   0.024921   0.039108

             13         14         15         16         17         18
          -0.026322  -0.071508   0.038290  -0.002409  -0.018914   0.009571
 
 PREDICTED ENERGY CHANGE: -0.000096882
 
 INTERPOLATION DISTANCE: 4.8138611781


 COORDINATES OF OPTIMIZATION STEP 16 IN ANGSTROM

  NO.  ATOM        X              Y              Z        Z-ATOM   MASS   TYPE

    1  C        -0.059502      -0.634429       0.081820       6    12.011  QM
    2  F         1.064403       0.229588      -0.145143       9    18.998  QM
    3  C        -1.287603       0.258377       0.031271       6    12.011  QM
    4  H        -0.854351       1.134077      -0.473637       1     1.008  QM
    5  H        -1.672623       0.604147       1.008526       1     1.008  QM
    6  H        -2.107119      -0.106543      -0.592828       1     1.008  QM
    7  H        -0.077718      -1.408783      -0.704382       1     1.008  QM
    8  H         0.111381      -1.137053       1.047654       1     1.008  QM


 
 NEW SCF-ENERGY CALCULATED IN 13 CYCLES
 

 TOTAL ENERGY    =       -178.865704024

 ENERGY CHANGE =         -0.000184583
 ENERGY RATIO  =          1.905234807
 TRUST RADIUS  =          0.200000000
 
 BFGS DELTA*GAMMA: 0.103E-03
 
 BFGS DELTA*DE2*DELTA: 0.284E-03
 
 *** ENTERING OPTIMIZATION CYCLE: 17 ***
 

 PROJECTED CARTESIAN GRADIENTS IN A.U.

  NO.  ATOM        X             Y             Z

    1  C       -0.004392     -0.001946     -0.000732
    2  F        0.003243      0.005232     -0.000860
    3  C       -0.002142     -0.005873     -0.000317
    4  H        0.010439     -0.006897      0.002831
    5  H       -0.000782      0.006275      0.001263
    6  H        0.004447      0.007919      0.001179
    7  H       -0.004505     -0.002114      0.003642
    8  H       -0.001123     -0.000909     -0.001563


 ACTIVE CARTESIAN GRADIENTS

              1          2          3          4          5          6
          -0.005351  -0.002239  -0.001463   0.002150   0.011823  -0.002400

              7          8          9         10         11         12
          -0.007268  -0.007601  -0.001983   0.003445  -0.008320   0.001390

             13         14         15         16         17         18
          -0.005823  -0.001378   0.001342   0.001506  -0.000417   0.003233


 FULL LOCAL GRADIENT

              1          2          3          4          5          6
          -0.018306   0.000789  -0.002447   0.000529   0.001259   0.002107

              7          8          9         10         11         12
          -0.001685  -0.006107  -0.002753  -0.001099  -0.002406  -0.000195

             13         14         15         16         17         18
          -0.004033  -0.000025   0.000767  -0.000961  -0.000077   0.003670


 TANGENTIAL LOCAL GRADIENTS IN A.U.

              1          2          3          4          5          6
           0.000789  -0.002447   0.000529   0.001259   0.002107  -0.001685

              7          8          9         10         11         12
          -0.006107  -0.002753  -0.001099  -0.002406  -0.000195  -0.004033

             13         14         15         16         17
          -0.000025   0.000767  -0.000961  -0.000077   0.003670

 COSANG =         0.869260973
 
 RMSQ FORCE :   0.0024121  MAXIMUM :   0.0003000  CONVERGED : NO
 MAX FORCE  :   0.0061065  MAXIMUM :   0.0004500  CONVERGED : NO
 RMSQ FORCE6:   0.0006621  MAXIMUM6:   0.0003000  CONVERGED : NO
 MAX FORCE6 :   0.0006254  MAXIMUM6:   0.0004500  CONVERGED : NO
 RMSQ DR    :   0.0323912  MAXIMUM :   0.0012000  CONVERGED : NO
 MAX DR     :   0.0849538  MAXIMUM :   0.0018000  CONVERGED : NO
 


 HESSIAN EIGENVALUES


                1           2           3           4           5           6
             0.00307     0.12341     0.23260     0.39220     0.86169     0.99988
 


                7           8           9          10          11          12
             0.99999     1.00001     1.00003     1.00005     1.00028     1.00104
 


               13          14          15          16          17
             1.00258     1.00496     1.00625     1.05316     1.34493
 


 LAMBDA FOR LMQA STEP: 0.00

  |TANGENTIAL STEP| =   0.171905  |PARALLEL STEP| =   0.003070


 STEP IN NORMAL COORDINATES

              1          2          3          4          5          6
          -0.000600   0.007482   0.019341   0.005752  -0.036728  -0.110429

              7          8          9         10         11         12
           0.020872   0.003123  -0.012082   0.001821   0.032925   0.047840

             13         14         15         16         17         18
          -0.029223  -0.087978   0.048418  -0.004270  -0.024625   0.004830

 DISPLACEMENT STEP IN ANGSTROM

  NO.  ATOM        X             Y             Z

    1  C       -0.000260      0.003408      0.006619
    2  F        0.002246     -0.006578     -0.015640
    3  C        0.001825      0.001969      0.003035
    4  H       -0.000360      0.024252      0.040943
    5  H       -0.036569     -0.037945     -0.004827
    6  H        0.018947      0.013737     -0.033784
    7  H       -0.001759     -0.011171      0.020808
    8  H        0.004590      0.021125      0.011435


 ACTIVE CARTESIAN DISPLACEMENT STEP

              1          2          3          4          5          6
          -0.000600   0.007482   0.019341   0.005752  -0.036728  -0.110429

              7          8          9         10         11         12
           0.020872   0.003123  -0.012082   0.001821   0.032925   0.047840

             13         14         15         16         17         18
          -0.029223  -0.087978   0.048418  -0.004270  -0.024625   0.004830
 
 PREDICTED ENERGY CHANGE: -0.000050844
 
 INTERPOLATION DISTANCE: 4.8138611781


 COORDINATES OF OPTIMIZATION STEP 17 IN ANGSTROM

  NO.  ATOM        X              Y              Z        Z-ATOM   MASS   TYPE

    1  C        -0.059763      -0.631021       0.088439       6    12.011  QM
    2  F         1.066649       0.223010      -0.160783       9    18.998  QM
    3  C        -1.285778       0.260346       0.034306       6    12.011  QM
    4  H        -0.854712       1.158329      -0.432694       1     1.008  QM
    5  H        -1.709192       0.566202       1.003699       1     1.008  QM
    6  H        -2.088172      -0.092807      -0.626613       1     1.008  QM
    7  H        -0.079477      -1.419954      -0.683575       1     1.008  QM
    8  H         0.115971      -1.115928       1.059089       1     1.008  QM


 
 NEW SCF-ENERGY CALCULATED IN 13 CYCLES
 

 TOTAL ENERGY    =       -178.865843978

 ENERGY CHANGE =         -0.000139953
 ENERGY RATIO  =          2.752574798
 TRUST RADIUS  =          0.300000000
 
 BFGS DELTA*GAMMA: 0.668E-04
 
 BFGS DELTA*DE2*DELTA: 0.249E-03
 
 *** ENTERING OPTIMIZATION CYCLE: 18 ***
 

 PROJECTED CARTESIAN GRADIENTS IN A.U.

  NO.  ATOM        X             Y             Z

    1  C       -0.006009     -0.001814      0.000107
    2  F        0.002550      0.005310     -0.001040
    3  C        0.001271     -0.005545      0.001855
    4  H        0.009398     -0.006462      0.001474
    5  H       -0.001009      0.005019     -0.002333
    6  H        0.002109      0.006190     -0.000982
    7  H       -0.003691     -0.002248      0.003144
    8  H       -0.001521     -0.000150     -0.003561


 ACTIVE CARTESIAN GRADIENTS

              1          2          3          4          5          6
          -0.007319  -0.002085  -0.000301   0.000173   0.011110  -0.002022

              7          8          9         10         11         12
          -0.003871  -0.006242   0.002815   0.003897  -0.007302   0.002811

             13         14         15         16         17         18
          -0.004062  -0.001967   0.000365   0.000195   0.000043   0.004220


 FULL LOCAL GRADIENT

              1          2          3          4          5          6
          -0.016715   0.001948  -0.001509  -0.001860  -0.000188   0.002082

              7          8          9         10         11         12
           0.001504  -0.004877   0.002073  -0.000307  -0.001705   0.001510

             13         14         15         16         17         18
          -0.002506  -0.001030   0.000005  -0.002089   0.000269   0.004636


 TANGENTIAL LOCAL GRADIENTS IN A.U.

              1          2          3          4          5          6
           0.001948  -0.001509  -0.001860  -0.000188   0.002082   0.001504

              7          8          9         10         11         12
          -0.004877   0.002073  -0.000307  -0.001705   0.001510  -0.002506

             13         14         15         16         17
          -0.001030   0.000005  -0.002089   0.000269   0.004636

 COSANG =         0.698612869
 
 RMSQ FORCE :   0.0022069  MAXIMUM :   0.0003000  CONVERGED : NO
 MAX FORCE  :   0.0048773  MAXIMUM :   0.0004500  CONVERGED : NO
 RMSQ FORCE6:   0.0006606  MAXIMUM6:   0.0003000  CONVERGED : NO
 MAX FORCE6 :   0.0008697  MAXIMUM6:   0.0004500  CONVERGED : NO
 RMSQ DR    :   0.0405248  MAXIMUM :   0.0012000  CONVERGED : NO
 MAX DR     :   0.1104286  MAXIMUM :   0.0018000  CONVERGED : NO
 


 HESSIAN EIGENVALUES


                1           2           3           4           5           6
             0.00156     0.12245     0.23651     0.38897     0.63555     0.99968
 


                7           8           9          10          11          12
             1.00000     1.00001     1.00004     1.00007     1.00018     1.00120
 


               13          14          15          16          17
             1.00288     1.00516     1.00932     1.05665     1.99997
 


 LAMBDA FOR LMQA STEP: 0.00

  |TANGENTIAL STEP| =   0.206024  |PARALLEL STEP| =   0.004411


 STEP IN NORMAL COORDINATES

              1          2          3          4          5          6
          -0.000547   0.006339   0.026425   0.006513  -0.039231  -0.137801

              7          8          9         10         11         12
           0.019376   0.009935  -0.017196   0.008369   0.038793   0.053998

             13         14         15         16         17         18
          -0.030398  -0.105384   0.055120  -0.001597  -0.028699  -0.000965

 DISPLACEMENT STEP IN ANGSTROM

  NO.  ATOM        X             Y             Z

    1  C       -0.000238      0.002884      0.009166
    2  F        0.002541     -0.006623     -0.019829
    3  C        0.001140      0.004285      0.003005
    4  H        0.003148      0.027101      0.049741
    5  H       -0.042491     -0.048070     -0.005748
    6  H        0.024959      0.014619     -0.039934
    7  H       -0.002803     -0.012674      0.023082
    8  H        0.003040      0.023029      0.016935


 ACTIVE CARTESIAN DISPLACEMENT STEP

              1          2          3          4          5          6
          -0.000547   0.006339   0.026425   0.006513  -0.039231  -0.137801

              7          8          9         10         11         12
           0.019376   0.009935  -0.017196   0.008369   0.038793   0.053998

             13         14         15         16         17         18
          -0.030398  -0.105384   0.055120  -0.001597  -0.028699  -0.000965
 
 PREDICTED ENERGY CHANGE: -0.000006206
 
 INTERPOLATION DISTANCE: 4.8138611781


 COORDINATES OF OPTIMIZATION STEP 18 IN ANGSTROM

  NO.  ATOM        X              Y              Z        Z-ATOM   MASS   TYPE

    1  C        -0.060001      -0.628137       0.097605       6    12.011  QM
    2  F         1.069190       0.216387      -0.180612       9    18.998  QM
    3  C        -1.284638       0.264632       0.037311       6    12.011  QM
    4  H        -0.851563       1.185430      -0.382953       1     1.008  QM
    5  H        -1.751683       0.518132       0.997952       1     1.008  QM
    6  H        -2.063213      -0.078188      -0.666547       1     1.008  QM
    7  H        -0.082280      -1.432628      -0.660493       1     1.008  QM
    8  H         0.119011      -1.092898       1.076024       1     1.008  QM


 
 NEW SCF-ENERGY CALCULATED IN 12 CYCLES
 

 TOTAL ENERGY    =       -178.865940324

 ENERGY CHANGE =         -0.000096346
 ENERGY RATIO  =         10.000000000
 TRUST RADIUS  =          0.300000000
 
 BFGS DELTA*GAMMA: 0.321E-04
 
 BFGS DELTA*DE2*DELTA: 0.212E-03
 
 *** ENTERING OPTIMIZATION CYCLE: 19 ***
 

 PROJECTED CARTESIAN GRADIENTS IN A.U.

  NO.  ATOM        X             Y             Z

    1  C       -0.007539     -0.002524      0.001430
    2  F        0.002694      0.005880     -0.001550
    3  C        0.003574     -0.004335      0.003857
    4  H        0.008868     -0.005941     -0.000116
    5  H       -0.001224      0.003514     -0.004973
    6  H       -0.000454      0.003597     -0.003616
    7  H       -0.002932     -0.002830      0.001724
    8  H       -0.002267     -0.000190     -0.004541


 ACTIVE CARTESIAN GRADIENTS

              1          2          3          4          5          6
          -0.009182  -0.002920   0.001454  -0.000539   0.010849  -0.001985

              7          8          9         10         11         12
          -0.001203  -0.003683   0.007379   0.004849  -0.005748   0.003718

             13         14         15         16         17         18
          -0.002034  -0.001572  -0.000008  -0.001162   0.000283   0.003910


 FULL LOCAL GRADIENT

              1          2          3          4          5          6
          -0.015826   0.002213   0.000025  -0.003157  -0.002120   0.001858

              7          8          9         10         11         12
           0.004352  -0.002327   0.006602   0.000710  -0.000120   0.002642

             13         14         15         16         17         18
          -0.000638  -0.001032  -0.000165  -0.003342   0.000401   0.004301


 TANGENTIAL LOCAL GRADIENTS IN A.U.

              1          2          3          4          5          6
           0.002213   0.000025  -0.003157  -0.002120   0.001858   0.004352

              7          8          9         10         11         12
          -0.002327   0.006602   0.000710  -0.000120   0.002642  -0.000638

             13         14         15         16         17
          -0.001032  -0.000165  -0.003342   0.000401   0.004301

 COSANG =         0.769024545
 
 RMSQ FORCE :   0.0027610  MAXIMUM :   0.0003000  CONVERGED : NO
 MAX FORCE  :   0.0066024  MAXIMUM :   0.0004500  CONVERGED : NO
 RMSQ FORCE6:   0.0003176  MAXIMUM6:   0.0003000  CONVERGED : NO
 MAX FORCE6 :   0.0012267  MAXIMUM6:   0.0004500  CONVERGED : NO
 RMSQ DR    :   0.0485714  MAXIMUM :   0.0012000  CONVERGED : NO
 MAX DR     :   0.1378015  MAXIMUM :   0.0018000  CONVERGED : NO
 


 HESSIAN EIGENVALUES


                1           2           3           4           5           6
             0.00069     0.11998     0.23169     0.39229     0.57005     0.99955
 


                7           8           9          10          11          12
             0.99999     1.00001     1.00006     1.00016     1.00040     1.00171
 


               13          14          15          16          17
             1.00360     1.00514     1.02090     1.06451     3.24958
 


 LAMBDA FOR LMQA STEP: 0.00

  |TANGENTIAL STEP| =   0.203654  |PARALLEL STEP| =   0.004310


 STEP IN NORMAL COORDINATES

              1          2          3          4          5          6
           0.000360   0.004223   0.029749   0.003608  -0.034051  -0.141964

              7          8          9         10         11         12
           0.011317   0.017494  -0.021882   0.015041   0.036502   0.047873

             13         14         15         16         17         18
          -0.022868  -0.103965   0.048106   0.005575  -0.027429  -0.008462

 DISPLACEMENT STEP IN ANGSTROM

  NO.  ATOM        X             Y             Z

    1  C        0.000156      0.001919      0.010415
    2  F        0.001351     -0.005486     -0.020701
    3  C        0.000182      0.006620      0.001682
    4  H        0.007287      0.023871      0.049804
    5  H       -0.039282     -0.051043     -0.006158
    6  H        0.028617      0.012006     -0.037070
    7  H       -0.003409     -0.010305      0.020651
    8  H       -0.000247      0.019810      0.020887


 ACTIVE CARTESIAN DISPLACEMENT STEP

              1          2          3          4          5          6
           0.000360   0.004223   0.029749   0.003608  -0.034051  -0.141964

              7          8          9         10         11         12
           0.011317   0.017494  -0.021882   0.015041   0.036502   0.047873

             13         14         15         16         17         18
          -0.022868  -0.103965   0.048106   0.005575  -0.027429  -0.008462
 
 PREDICTED ENERGY CHANGE: -0.000014631
 
 INTERPOLATION DISTANCE: 4.8138611781


 COORDINATES OF OPTIMIZATION STEP 19 IN ANGSTROM

  NO.  ATOM        X              Y              Z        Z-ATOM   MASS   TYPE

    1  C        -0.059844      -0.626218       0.108019       6    12.011  QM
    2  F         1.070541       0.210901      -0.201313       9    18.998  QM
    3  C        -1.284456       0.271252       0.038993       6    12.011  QM
    4  H        -0.844276       1.209301      -0.333149       1     1.008  QM
    5  H        -1.790965       0.467089       0.991793       1     1.008  QM
    6  H        -2.034596      -0.066182      -0.703617       1     1.008  QM
    7  H        -0.085689      -1.442933      -0.639842       1     1.008  QM
    8  H         0.118764      -1.073088       1.096912       1     1.008  QM


 
 NEW SCF-ENERGY CALCULATED IN 11 CYCLES
 

 TOTAL ENERGY    =       -178.865999002

 ENERGY CHANGE =         -0.000058678
 ENERGY RATIO  =          4.010646335
 TRUST RADIUS  =          0.300000000
 
 BFGS DELTA*GAMMA: 0.828E-04
 
 BFGS DELTA*DE2*DELTA: 0.167E-03
 
 *** ENTERING OPTIMIZATION CYCLE: 20 ***
 

 PROJECTED CARTESIAN GRADIENTS IN A.U.

  NO.  ATOM        X             Y             Z

    1  C       -0.007922     -0.004063      0.002842
    2  F        0.003377      0.006635     -0.002307
    3  C        0.003558     -0.001836      0.004534
    4  H        0.008964     -0.006038     -0.001118
    5  H       -0.001358      0.001640     -0.005658
    6  H       -0.001778      0.000760     -0.005096
    7  H       -0.002358     -0.003431     -0.000147
    8  H       -0.003067     -0.001376     -0.003430


 ACTIVE CARTESIAN GRADIENTS

              1          2          3          4          5          6
          -0.009653  -0.004734   0.003245   0.000215   0.010888  -0.002568

              7          8          9         10         11         12
          -0.000669   0.000265   0.009215   0.005826  -0.004472   0.003415

             13         14         15         16         17         18
          -0.000387  -0.000494  -0.000112  -0.001608   0.000133   0.002012


 FULL LOCAL GRADIENT

              1          2          3          4          5          6
          -0.015833   0.000919   0.001774  -0.002850  -0.003648   0.000981

              7          8          9         10         11         12
           0.005308   0.001735   0.008341   0.001558   0.001458   0.002489

             13         14         15         16         17         18
           0.000940  -0.000308  -0.000105  -0.003766   0.000161   0.002375


 TANGENTIAL LOCAL GRADIENTS IN A.U.

              1          2          3          4          5          6
           0.000919   0.001774  -0.002850  -0.003648   0.000981   0.005308

              7          8          9         10         11         12
           0.001735   0.008341   0.001558   0.001458   0.002489   0.000940

             13         14         15         16         17
          -0.000308  -0.000105  -0.003766   0.000161   0.002375

 COSANG =         0.870684441
 
 RMSQ FORCE :   0.0030556  MAXIMUM :   0.0003000  CONVERGED : NO
 MAX FORCE  :   0.0083408  MAXIMUM :   0.0004500  CONVERGED : NO
 RMSQ FORCE6:   0.0004984  MAXIMUM6:   0.0003000  CONVERGED : NO
 MAX FORCE6 :   0.0027562  MAXIMUM6:   0.0004500  CONVERGED : NO
 RMSQ DR    :   0.0480124  MAXIMUM :   0.0012000  CONVERGED : NO
 MAX DR     :   0.1419641  MAXIMUM :   0.0018000  CONVERGED : NO
 


 HESSIAN EIGENVALUES


                1           2           3           4           5           6
             0.00178     0.11756     0.22219     0.38729     0.48034     0.99929
 


                7           8           9          10          11          12
             0.99997     1.00002     1.00005     1.00019     1.00079     1.00172
 


               13          14          15          16          17
             1.00466     1.01117     1.03388     1.06737     2.81510
 


 LAMBDA FOR LMQA STEP: 0.00

  |TANGENTIAL STEP| =   0.184906  |PARALLEL STEP| =   0.003553


 STEP IN NORMAL COORDINATES

              1          2          3          4          5          6
           0.002618  -0.005833  -0.024476  -0.004471   0.028206   0.125516

              7          8          9         10         11         12
          -0.020043  -0.006892   0.012694  -0.017264  -0.032211  -0.047015

             13         14         15         16         17         18
           0.026835   0.098101  -0.045338   0.002350   0.020673  -0.002107

 DISPLACEMENT STEP IN ANGSTROM

  NO.  ATOM        X             Y             Z

    1  C        0.001137     -0.002644     -0.008523
    2  F       -0.002176      0.004615      0.018266
    3  C       -0.003173     -0.002539     -0.003792
    4  H       -0.004804     -0.021833     -0.044354
    5  H        0.039060      0.043294      0.007439
    6  H       -0.022938     -0.014115      0.035046
    7  H        0.004270      0.011334     -0.021896
    8  H        0.000886     -0.020823     -0.013027


 ACTIVE CARTESIAN DISPLACEMENT STEP

              1          2          3          4          5          6
           0.002618  -0.005833  -0.024476  -0.004471   0.028206   0.125516

              7          8          9         10         11         12
          -0.020043  -0.006892   0.012694  -0.017264  -0.032211  -0.047015

             13         14         15         16         17         18
           0.026835   0.098101  -0.045338   0.002350   0.020673  -0.002107
 
 PREDICTED ENERGY CHANGE: -0.000064485
 
 INTERPOLATION DISTANCE: 4.8138611781


 COORDINATES OF OPTIMIZATION STEP 20 IN ANGSTROM

  NO.  ATOM        X              Y              Z        Z-ATOM   MASS   TYPE

    1  C        -0.058707      -0.628863       0.099496       6    12.011  QM
    2  F         1.068365       0.215516      -0.183047       9    18.998  QM
    3  C        -1.287629       0.268713       0.035201       6    12.011  QM
    4  H        -0.849080       1.187468      -0.377503       1     1.008  QM
    5  H        -1.751904       0.510383       0.999232       1     1.008  QM
    6  H        -2.057534      -0.080297      -0.668570       1     1.008  QM
    7  H        -0.081420      -1.431600      -0.661738       1     1.008  QM
    8  H         0.119651      -1.093911       1.083884       1     1.008  QM


 
 NEW SCF-ENERGY CALCULATED IN 12 CYCLES
 

 TOTAL ENERGY    =       -178.866086273

 ENERGY CHANGE =         -0.000087271
 ENERGY RATIO  =          1.353354693
 TRUST RADIUS  =          0.300000000
 
 BFGS DELTA*GAMMA: 0.997E-04
 
 BFGS DELTA*DE2*DELTA: 0.153E-03
 
 *** ENTERING OPTIMIZATION CYCLE: 21 ***
 

 PROJECTED CARTESIAN GRADIENTS IN A.U.

  NO.  ATOM        X             Y             Z

    1  C       -0.004922     -0.003483      0.001044
    2  F        0.002896      0.005483     -0.001555
    3  C       -0.000553     -0.001571      0.002442
    4  H        0.008823     -0.007402      0.000877
    5  H       -0.000157      0.002466     -0.004428
    6  H        0.001648      0.003266     -0.001511
    7  H       -0.002631     -0.002930      0.000971
    8  H       -0.001356     -0.001759     -0.001193


 ACTIVE CARTESIAN GRADIENTS

              1          2          3          4          5          6
          -0.005997  -0.004048   0.000880   0.001311   0.010175  -0.002576

              7          8          9         10         11         12
          -0.005203  -0.000619   0.004322   0.003522  -0.006476   0.002805

             13         14         15         16         17         18
          -0.002102  -0.001727  -0.001524  -0.000079  -0.000167   0.001235


 FULL LOCAL GRADIENT

              1          2          3          4          5          6
          -0.015891  -0.000403  -0.000196  -0.000767  -0.001088   0.000851

              7          8          9         10         11         12
           0.000178   0.000804   0.003510  -0.000569  -0.000922   0.001740

             13         14         15         16         17         18
          -0.000706  -0.001212  -0.001670  -0.002221  -0.000071   0.001592


 TANGENTIAL LOCAL GRADIENTS IN A.U.

              1          2          3          4          5          6
          -0.000403  -0.000196  -0.000767  -0.001088   0.000851   0.000178

              7          8          9         10         11         12
           0.000804   0.003510  -0.000569  -0.000922   0.001740  -0.000706

             13         14         15         16         17
          -0.001212  -0.001670  -0.002221  -0.000071   0.001592

 COSANG =         0.728279493
 
 RMSQ FORCE :   0.0013747  MAXIMUM :   0.0003000  CONVERGED : NO
 MAX FORCE  :   0.0035100  MAXIMUM :   0.0004500  CONVERGED : NO
 RMSQ FORCE6:   0.0013407  MAXIMUM6:   0.0003000  CONVERGED : NO
 MAX FORCE6 :   0.0030548  MAXIMUM6:   0.0004500  CONVERGED : NO
 RMSQ DR    :   0.0435909  MAXIMUM :   0.0012000  CONVERGED : NO
 MAX DR     :   0.1255165  MAXIMUM :   0.0018000  CONVERGED : NO
 


 HESSIAN EIGENVALUES


                1           2           3           4           5           6
             0.00063     0.12141     0.22060     0.34905     0.41000     0.99702
 


                7           8           9          10          11          12
             0.99992     1.00003     1.00008     1.00015     1.00056     1.00111
 


               13          14          15          16          17
             1.00454     1.03170     1.06537     1.08233     2.46235
 


 NEWTON STEP 0.440 EXCEEDED TRUST RADIUS 0.300
 LAMBDA ITERATION CONVERGED IN 8 CYCLES
 LAMBDA FOR LMQA STEP: 0.296E-03

  |TANGENTIAL STEP| =   0.300000  |PARALLEL STEP| =   0.009357


 STEP IN NORMAL COORDINATES

              1          2          3          4          5          6
           0.000644   0.008732   0.040419   0.008814  -0.045077  -0.208816

              7          8          9         10         11         12
           0.018820   0.018064  -0.034527   0.023827   0.052322   0.071635

             13         14         15         16         17         18
          -0.037466  -0.153797   0.074832   0.008859  -0.038956  -0.010042

 DISPLACEMENT STEP IN ANGSTROM

  NO.  ATOM        X             Y             Z

    1  C        0.000280      0.003967      0.014028
    2  F        0.003225     -0.007785     -0.030246
    3  C        0.000177      0.006768      0.002294
    4  H        0.011240      0.035174      0.074104
    5  H       -0.059596     -0.072503     -0.006958
    6  H        0.042032      0.019674     -0.054079
    7  H       -0.007197     -0.016362      0.031952
    8  H       -0.002058      0.030759      0.029948


 ACTIVE CARTESIAN DISPLACEMENT STEP

              1          2          3          4          5          6
           0.000644   0.008732   0.040419   0.008814  -0.045077  -0.208816

              7          8          9         10         11         12
           0.018820   0.018064  -0.034527   0.023827   0.052322   0.071635

             13         14         15         16         17         18
          -0.037466  -0.153797   0.074832   0.008859  -0.038956  -0.010042
 
 PREDICTED ENERGY CHANGE: 0.000111715
 
 INTERPOLATION DISTANCE: 4.8138611781


 COORDINATES OF OPTIMIZATION STEP 21 IN ANGSTROM

  NO.  ATOM        X              Y              Z        Z-ATOM   MASS   TYPE

    1  C        -0.058428      -0.624896       0.113524       6    12.011  QM
    2  F         1.071590       0.207731      -0.213293       9    18.998  QM
    3  C        -1.287451       0.275481       0.037495       6    12.011  QM
    4  H        -0.837839       1.222643      -0.303400       1     1.008  QM
    5  H        -1.811500       0.437880       0.992275       1     1.008  QM
    6  H        -2.015502      -0.060623      -0.722649       1     1.008  QM
    7  H        -0.088617      -1.447962      -0.629786       1     1.008  QM
    8  H         0.117592      -1.063152       1.113832       1     1.008  QM


 
 NEW SCF-ENERGY CALCULATED IN 13 CYCLES
 

 TOTAL ENERGY    =       -178.866047206

 ENERGY CHANGE =          0.000039068
 ENERGY RATIO  =          0.349707384
 TRUST RADIUS  =          0.150000000
 
 *** LAST STEP WAS REJECTED ***
 


 FULL LOCAL GRADIENT

              1          2          3          4          5          6
          -0.015891  -0.000403  -0.000196  -0.000767  -0.001088   0.000851

              7          8          9         10         11         12
           0.000178   0.000804   0.003510  -0.000569  -0.000922   0.001740

             13         14         15         16         17         18
          -0.000706  -0.001212  -0.001670  -0.002221  -0.000071   0.001592


 TANGENTIAL LOCAL GRADIENTS IN A.U.

              1          2          3          4          5          6
          -0.000403  -0.000196  -0.000767  -0.001088   0.000851   0.000178

              7          8          9         10         11         12
           0.000804   0.003510  -0.000569  -0.000922   0.001740  -0.000706

             13         14         15         16         17
          -0.001212  -0.001670  -0.002221  -0.000071   0.001592


 HESSIAN EIGENVALUES


                1           2           3           4           5           6
             0.00063     0.12141     0.22060     0.34905     0.41000     0.99702
 


                7           8           9          10          11          12
             0.99992     1.00003     1.00008     1.00015     1.00056     1.00111
 


               13          14          15          16          17
             1.00454     1.03170     1.06537     1.08233     2.46235
 


 NEWTON STEP 0.440 EXCEEDED TRUST RADIUS 0.150
 LAMBDA ITERATION CONVERGED IN 8 CYCLES
 LAMBDA FOR LMQA STEP: 0.123E-02

  |TANGENTIAL STEP| =   0.150000  |PARALLEL STEP| =   0.002338


 STEP IN NORMAL COORDINATES

              1          2          3          4          5          6
           0.002678   0.005422   0.020316   0.004721  -0.023291  -0.104881

              7          8          9         10         11         12
           0.009920   0.010775  -0.020255   0.012016   0.027814   0.033584

             13         14         15         16         17         18
          -0.016129  -0.075283   0.037658   0.007369  -0.018942  -0.007870

 DISPLACEMENT STEP IN ANGSTROM

  NO.  ATOM        X             Y             Z

    1  C        0.001163      0.002465      0.006978
    2  F        0.001312     -0.004430     -0.015104
    3  C       -0.000251      0.003980      0.000350
    4  H        0.005219      0.018193      0.036988
    5  H       -0.029299     -0.037167     -0.002102
    6  H        0.021414      0.008407     -0.026103
    7  H       -0.003807     -0.007482      0.014991
    8  H       -0.002372      0.015035      0.016506


 ACTIVE CARTESIAN DISPLACEMENT STEP

              1          2          3          4          5          6
           0.002678   0.005422   0.020316   0.004721  -0.023291  -0.104881

              7          8          9         10         11         12
           0.009920   0.010775  -0.020255   0.012016   0.027814   0.033584

             13         14         15         16         17         18
          -0.016129  -0.075283   0.037658   0.007369  -0.018942  -0.007870
 
 PREDICTED ENERGY CHANGE: -0.000026956
 
 INTERPOLATION DISTANCE: 4.8138611781


 COORDINATES OF OPTIMIZATION STEP 21 IN ANGSTROM

  NO.  ATOM        X              Y              Z        Z-ATOM   MASS   TYPE

    1  C        -0.057544      -0.626398       0.106474       6    12.011  QM
    2  F         1.069677       0.211086      -0.198151       9    18.998  QM
    3  C        -1.287880       0.272693       0.035551       6    12.011  QM
    4  H        -0.843861       1.205661      -0.340515       1     1.008  QM
    5  H        -1.781203       0.473216       0.997130       1     1.008  QM
    6  H        -2.036120      -0.071890      -0.694673       1     1.008  QM
    7  H        -0.085227      -1.439082      -0.646747       1     1.008  QM
    8  H         0.117279      -1.078876       1.100391       1     1.008  QM


 
 NEW SCF-ENERGY CALCULATED IN 12 CYCLES
 

 TOTAL ENERGY    =       -178.866137122

 ENERGY CHANGE =         -0.000050848
 ENERGY RATIO  =          1.886319988
 TRUST RADIUS  =          0.300000000
 
 BFGS DELTA*GAMMA: 0.441E-04
 
 BFGS DELTA*DE2*DELTA: 0.876E-04
 
 *** ENTERING OPTIMIZATION CYCLE: 22 ***
 

 PROJECTED CARTESIAN GRADIENTS IN A.U.

  NO.  ATOM        X             Y             Z

    1  C       -0.004579     -0.003414      0.001712
    2  F        0.003090      0.005550     -0.001928
    3  C       -0.000743     -0.000750      0.001752
    4  H        0.009295     -0.006872      0.000410
    5  H       -0.000864      0.001669     -0.002756
    6  H        0.001273      0.001831     -0.001270
    7  H       -0.002704     -0.003417     -0.000448
    8  H       -0.002043     -0.002933      0.000475


 ACTIVE CARTESIAN GRADIENTS

              1          2          3          4          5          6
          -0.005578  -0.003980   0.001847   0.001788   0.010716  -0.002988

              7          8          9         10         11         12
          -0.004992   0.001013   0.003206   0.004389  -0.005234   0.001402

             13         14         15         16         17         18
          -0.001903  -0.000532  -0.000907   0.000127  -0.000105  -0.000757


 FULL LOCAL GRADIENT

              1          2          3          4          5          6
          -0.015746  -0.000547   0.000897  -0.000217  -0.000754   0.000197

              7          8          9         10         11         12
           0.000611   0.002503   0.002316   0.000257   0.000469   0.000458

             13         14         15         16         17         18
          -0.000578  -0.000274  -0.000926  -0.001962  -0.000072  -0.000430


 TANGENTIAL LOCAL GRADIENTS IN A.U.

              1          2          3          4          5          6
          -0.000547   0.000897  -0.000217  -0.000754   0.000197   0.000611

              7          8          9         10         11         12
           0.002503   0.002316   0.000257   0.000469   0.000458  -0.000578

             13         14         15         16         17
          -0.000274  -0.000926  -0.001962  -0.000072  -0.000430

 COSANG =         0.703314225
 
 RMSQ FORCE :   0.0010728  MAXIMUM :   0.0003000  CONVERGED : NO
 MAX FORCE  :   0.0025033  MAXIMUM :   0.0004500  CONVERGED : NO
 RMSQ FORCE6:   0.0014109  MAXIMUM6:   0.0003000  CONVERGED : NO
 MAX FORCE6 :   0.0037553  MAXIMUM6:   0.0004500  CONVERGED : NO
 RMSQ DR    :   0.0353596  MAXIMUM :   0.0012000  CONVERGED : NO
 MAX DR     :   0.1048807  MAXIMUM :   0.0018000  CONVERGED : NO
 


 HESSIAN EIGENVALUES


                1           2           3           4           5           6
             0.00070     0.12140     0.20834     0.35030     0.40049     0.92704
 


                7           8           9          10          11          12
             0.99979     1.00001     1.00011     1.00017     1.00078     1.00221
 


               13          14          15          16          17
             1.00638     1.02355     1.06034     1.09570     2.37226
 


 LAMBDA FOR LMQA STEP: 0.00

  |TANGENTIAL STEP| =   0.219533  |PARALLEL STEP| =   0.005008


 STEP IN NORMAL COORDINATES

              1          2          3          4          5          6
           0.000022  -0.006164  -0.031127  -0.002124   0.037747   0.150538

              7          8          9         10         11         12
          -0.015376  -0.014664   0.019385  -0.018624  -0.039317  -0.053549

             13         14         15         16         17         18
           0.028764   0.115620  -0.050177   0.000480   0.028427   0.003606

 DISPLACEMENT STEP IN ANGSTROM

  NO.  ATOM        X             Y             Z

    1  C        0.000009     -0.002796     -0.010842
    2  F       -0.000894      0.006306      0.021893
    3  C       -0.001842     -0.005786     -0.002951
    4  H       -0.006526     -0.025838     -0.053264
    5  H        0.043819      0.053886      0.008748
    6  H       -0.029455     -0.015175      0.040553
    7  H        0.003431      0.011948     -0.024168
    8  H       -0.001064     -0.022573     -0.019304


 ACTIVE CARTESIAN DISPLACEMENT STEP

              1          2          3          4          5          6
           0.000022  -0.006164  -0.031127  -0.002124   0.037747   0.150538

              7          8          9         10         11         12
          -0.015376  -0.014664   0.019385  -0.018624  -0.039317  -0.053549

             13         14         15         16         17         18
           0.028764   0.115620  -0.050177   0.000480   0.028427   0.003606
 
 PREDICTED ENERGY CHANGE: 0.000047979
 
 INTERPOLATION DISTANCE: 4.8138611781


 COORDINATES OF OPTIMIZATION STEP 22 IN ANGSTROM

  NO.  ATOM        X              Y              Z        Z-ATOM   MASS   TYPE

    1  C        -0.057535      -0.629194       0.095632       6    12.011  QM
    2  F         1.068784       0.217392      -0.176259       9    18.998  QM
    3  C        -1.289722       0.266906       0.032600       6    12.011  QM
    4  H        -0.850387       1.179823      -0.393780       1     1.008  QM
    5  H        -1.737384       0.527102       1.005879       1     1.008  QM
    6  H        -2.065575      -0.087065      -0.654120       1     1.008  QM
    7  H        -0.081796      -1.427134      -0.670916       1     1.008  QM
    8  H         0.116215      -1.101449       1.081087       1     1.008  QM


 
 NEW SCF-ENERGY CALCULATED IN 13 CYCLES
 

 TOTAL ENERGY    =       -178.866092740

 ENERGY CHANGE =          0.000044382
 ENERGY RATIO  =          0.925015675
 TRUST RADIUS  =          0.150000000
 
 *** LAST STEP WAS REJECTED ***
 


 FULL LOCAL GRADIENT

              1          2          3          4          5          6
          -0.015746  -0.000547   0.000897  -0.000217  -0.000754   0.000197

              7          8          9         10         11         12
           0.000611   0.002503   0.002316   0.000257   0.000469   0.000458

             13         14         15         16         17         18
          -0.000578  -0.000274  -0.000926  -0.001962  -0.000072  -0.000430


 TANGENTIAL LOCAL GRADIENTS IN A.U.

              1          2          3          4          5          6
          -0.000547   0.000897  -0.000217  -0.000754   0.000197   0.000611

              7          8          9         10         11         12
           0.002503   0.002316   0.000257   0.000469   0.000458  -0.000578

             13         14         15         16         17
          -0.000274  -0.000926  -0.001962  -0.000072  -0.000430


 HESSIAN EIGENVALUES


                1           2           3           4           5           6
             0.00070     0.12140     0.20834     0.35030     0.40049     0.92704
 


                7           8           9          10          11          12
             0.99979     1.00001     1.00011     1.00017     1.00078     1.00221
 


               13          14          15          16          17
             1.00638     1.02355     1.06034     1.09570     2.37226
 


 NEWTON STEP 0.220 EXCEEDED TRUST RADIUS 0.150
 LAMBDA ITERATION CONVERGED IN 8 CYCLES
 LAMBDA FOR LMQA STEP: 0.327E-03

  |TANGENTIAL STEP| =   0.150000  |PARALLEL STEP| =   0.002338


 STEP IN NORMAL COORDINATES

              1          2          3          4          5          6
           0.000964  -0.003439  -0.021685  -0.001101   0.025450   0.102497

              7          8          9         10         11         12
          -0.009552  -0.010229   0.011911  -0.012893  -0.026394  -0.037279

             13         14         15         16         17         18
           0.020838   0.079250  -0.033955   0.002213   0.020016   0.002082

 DISPLACEMENT STEP IN ANGSTROM

  NO.  ATOM        X             Y             Z

    1  C        0.000419     -0.001560     -0.007603
    2  F       -0.000652      0.004020      0.014998
    3  C       -0.001263     -0.004035     -0.002296
    4  H       -0.004870     -0.017336     -0.036280
    5  H        0.030051      0.036536      0.006544
    6  H       -0.019810     -0.010798      0.028217
    7  H        0.002047      0.008606     -0.016577
    8  H       -0.001674     -0.015153     -0.012849


 ACTIVE CARTESIAN DISPLACEMENT STEP

              1          2          3          4          5          6
           0.000964  -0.003439  -0.021685  -0.001101   0.025450   0.102497

              7          8          9         10         11         12
          -0.009552  -0.010229   0.011911  -0.012893  -0.026394  -0.037279

             13         14         15         16         17         18
           0.020838   0.079250  -0.033955   0.002213   0.020016   0.002082
 
 PREDICTED ENERGY CHANGE: 0.000005634
 
 INTERPOLATION DISTANCE: 4.8138611781


 COORDINATES OF OPTIMIZATION STEP 22 IN ANGSTROM

  NO.  ATOM        X              Y              Z        Z-ATOM   MASS   TYPE

    1  C        -0.057125      -0.627957       0.098872       6    12.011  QM
    2  F         1.069025       0.215107      -0.183154       9    18.998  QM
    3  C        -1.289143       0.268658       0.033255       6    12.011  QM
    4  H        -0.848730       1.188325      -0.376795       1     1.008  QM
    5  H        -1.751152       0.509752       1.003674       1     1.008  QM
    6  H        -2.055930      -0.082687      -0.666456       1     1.008  QM
    7  H        -0.083180      -1.430476      -0.663324       1     1.008  QM
    8  H         0.115605      -1.094029       1.087542       1     1.008  QM


 
 NEW SCF-ENERGY CALCULATED IN 11 CYCLES
 

 TOTAL ENERGY    =       -178.866134953

 ENERGY CHANGE =          0.000002169
 ENERGY RATIO  =          0.385069108
 TRUST RADIUS  =          0.075000000
 
 *** LAST STEP WAS REJECTED ***
 


 FULL LOCAL GRADIENT

              1          2          3          4          5          6
          -0.015746  -0.000547   0.000897  -0.000217  -0.000754   0.000197

              7          8          9         10         11         12
           0.000611   0.002503   0.002316   0.000257   0.000469   0.000458

             13         14         15         16         17         18
          -0.000578  -0.000274  -0.000926  -0.001962  -0.000072  -0.000430


 TANGENTIAL LOCAL GRADIENTS IN A.U.

              1          2          3          4          5          6
          -0.000547   0.000897  -0.000217  -0.000754   0.000197   0.000611

              7          8          9         10         11         12
           0.002503   0.002316   0.000257   0.000469   0.000458  -0.000578

             13         14         15         16         17
          -0.000274  -0.000926  -0.001962  -0.000072  -0.000430


 HESSIAN EIGENVALUES


                1           2           3           4           5           6
             0.00070     0.12140     0.20834     0.35030     0.40049     0.92704
 


                7           8           9          10          11          12
             0.99979     1.00001     1.00011     1.00017     1.00078     1.00221
 


               13          14          15          16          17
             1.00638     1.02355     1.06034     1.09570     2.37226
 


 NEWTON STEP 0.220 EXCEEDED TRUST RADIUS 0.750E-01
 LAMBDA ITERATION CONVERGED IN 8 CYCLES
 LAMBDA FOR LMQA STEP: 0.137E-02

  |TANGENTIAL STEP| =   0.075000  |PARALLEL STEP| =   0.000584


 STEP IN NORMAL COORDINATES

              1          2          3          4          5          6
           0.001606  -0.000718  -0.011407   0.000120   0.012905   0.050315

              7          8          9         10         11         12
          -0.003655  -0.005540   0.003898  -0.006400  -0.012819  -0.019605

             13         14         15         16         17         18
           0.012160   0.039891  -0.016405   0.004215   0.010904   0.000414

 DISPLACEMENT STEP IN ANGSTROM

  NO.  ATOM        X             Y             Z

    1  C        0.000697     -0.000325     -0.004061
    2  F       -0.000283      0.001743      0.007476
    3  C       -0.000676     -0.002224     -0.001556
    4  H       -0.002716     -0.008379     -0.017864
    5  H        0.015158      0.017873      0.004125
    6  H       -0.009275     -0.005973      0.014857
    7  H        0.000424      0.004914     -0.008350
    8  H       -0.002434     -0.007202     -0.005839


 ACTIVE CARTESIAN DISPLACEMENT STEP

              1          2          3          4          5          6
           0.001606  -0.000718  -0.011407   0.000120   0.012905   0.050315

              7          8          9         10         11         12
          -0.003655  -0.005540   0.003898  -0.006400  -0.012819  -0.019605

             13         14         15         16         17         18
           0.012160   0.039891  -0.016405   0.004215   0.010904   0.000414
 
 PREDICTED ENERGY CHANGE: -0.000015891
 
 INTERPOLATION DISTANCE: 4.8138611781


 COORDINATES OF OPTIMIZATION STEP 22 IN ANGSTROM

  NO.  ATOM        X              Y              Z        Z-ATOM   MASS   TYPE

    1  C        -0.056847      -0.626723       0.102414       6    12.011  QM
    2  F         1.069394       0.212829      -0.190675       9    18.998  QM
    3  C        -1.288556       0.270469       0.033995       6    12.011  QM
    4  H        -0.846577       1.197282      -0.358380       1     1.008  QM
    5  H        -1.766046       0.491089       1.001255       1     1.008  QM
    6  H        -2.045395      -0.077863      -0.679816       1     1.008  QM
    7  H        -0.084803      -1.434168      -0.655097       1     1.008  QM
    8  H         0.114844      -1.086078       1.094551       1     1.008  QM


 
 NEW SCF-ENERGY CALCULATED IN 9 CYCLES
 

 TOTAL ENERGY    =       -178.866158091

 ENERGY CHANGE =         -0.000020969
 ENERGY RATIO  =          1.319550091
 TRUST RADIUS  =          0.150000000
 
 BFGS DELTA*GAMMA: 0.243E-04
 
 BFGS DELTA*DE2*DELTA: 0.338E-04
 
 *** ENTERING OPTIMIZATION CYCLE: 23 ***
 

 PROJECTED CARTESIAN GRADIENTS IN A.U.

  NO.  ATOM        X             Y             Z

    1  C       -0.003591     -0.002686      0.000959
    2  F        0.002835      0.005038     -0.001598
    3  C       -0.001801     -0.001634      0.000526
    4  H        0.009382     -0.006927      0.001240
    5  H       -0.000840      0.002510     -0.001250
    6  H        0.002771      0.003264      0.000532
    7  H       -0.003205     -0.002953      0.000273
    8  H       -0.001803     -0.002856      0.001018


 ACTIVE CARTESIAN GRADIENTS

              1          2          3          4          5          6
          -0.004374  -0.003127   0.000897   0.002010   0.010795  -0.002939

              7          8          9         10         11         12
          -0.006152  -0.000654   0.000474   0.003724  -0.005945   0.000742

             13         14         15         16         17         18
          -0.003009  -0.000846  -0.000894   0.001123   0.000003  -0.000637


 FULL LOCAL GRADIENT

              1          2          3          4          5          6
          -0.015877  -0.000438   0.000125   0.000436   0.000575   0.000248

              7          8          9         10         11         12
          -0.000736   0.000809  -0.000398  -0.000357  -0.000359  -0.000262

             13         14         15         16         17         18
          -0.001648  -0.000456  -0.000967  -0.000961   0.000072  -0.000306


 TANGENTIAL LOCAL GRADIENTS IN A.U.

              1          2          3          4          5          6
          -0.000438   0.000125   0.000436   0.000575   0.000248  -0.000736

              7          8          9         10         11         12
           0.000809  -0.000398  -0.000357  -0.000359  -0.000262  -0.001648

             13         14         15         16         17
          -0.000456  -0.000967  -0.000961   0.000072  -0.000306

 COSANG =         0.344502308
 
 RMSQ FORCE :   0.0006576  MAXIMUM :   0.0003000  CONVERGED : NO
 MAX FORCE  :   0.0016484  MAXIMUM :   0.0004500  CONVERGED : NO
 RMSQ FORCE6:   0.0016286  MAXIMUM6:   0.0003000  CONVERGED : NO
 MAX FORCE6 :   0.0040976  MAXIMUM6:   0.0004500  CONVERGED : NO
 RMSQ DR    :   0.0176782  MAXIMUM :   0.0012000  CONVERGED : NO
 MAX DR     :   0.0503148  MAXIMUM :   0.0018000  CONVERGED : NO
 


 HESSIAN EIGENVALUES


                1           2           3           4           5           6
             0.00059     0.10816     0.16865     0.33705     0.39235     0.74643
 


                7           8           9          10          11          12
             0.99989     1.00002     1.00012     1.00037     1.00089     1.00199
 


               13          14          15          16          17
             1.00450     1.02655     1.06454     1.09142     2.72737
 


 NEWTON STEP 0.240 EXCEEDED TRUST RADIUS 0.150
 LAMBDA ITERATION CONVERGED IN 8 CYCLES
 LAMBDA FOR LMQA STEP: 0.353E-03

  |TANGENTIAL STEP| =   0.150000  |PARALLEL STEP| =   0.002338


 STEP IN NORMAL COORDINATES

              1          2          3          4          5          6
           0.000609   0.005828   0.019293   0.004465  -0.021946  -0.105211

              7          8          9         10         11         12
           0.011948   0.006762  -0.018258   0.012882   0.025807   0.034814

             13         14         15         16         17         18
          -0.014851  -0.077182   0.037191   0.009378  -0.017345  -0.003545

 DISPLACEMENT STEP IN ANGSTROM

  NO.  ATOM        X             Y             Z

    1  C        0.000265      0.002646      0.006634
    2  F        0.001581     -0.004094     -0.015116
    3  C        0.000889      0.002503      0.001082
    4  H        0.005103      0.017608      0.037108
    5  H       -0.029157     -0.036577     -0.003231
    6  H        0.021972      0.009080     -0.025984
    7  H       -0.004619     -0.006683      0.016527
    8  H       -0.004146      0.016573      0.014568


 ACTIVE CARTESIAN DISPLACEMENT STEP

              1          2          3          4          5          6
           0.000609   0.005828   0.019293   0.004465  -0.021946  -0.105211

              7          8          9         10         11         12
           0.011948   0.006762  -0.018258   0.012882   0.025807   0.034814

             13         14         15         16         17         18
          -0.014851  -0.077182   0.037191   0.009378  -0.017345  -0.003545
 
 PREDICTED ENERGY CHANGE: 0.000017219
 
 INTERPOLATION DISTANCE: 4.8138611781


 COORDINATES OF OPTIMIZATION STEP 23 IN ANGSTROM

  NO.  ATOM        X              Y              Z        Z-ATOM   MASS   TYPE

    1  C        -0.056582      -0.624077       0.109048       6    12.011  QM
    2  F         1.070976       0.208735      -0.205791       9    18.998  QM
    3  C        -1.287667       0.272972       0.035077       6    12.011  QM
    4  H        -0.841474       1.214890      -0.321272       1     1.008  QM
    5  H        -1.795202       0.454512       0.998025       1     1.008  QM
    6  H        -2.023423      -0.068783      -0.705800       1     1.008  QM
    7  H        -0.089422      -1.440851      -0.638570       1     1.008  QM
    8  H         0.110698      -1.069504       1.109119       1     1.008  QM


 
 NEW SCF-ENERGY CALCULATED IN 11 CYCLES
 

 TOTAL ENERGY    =       -178.866140344

 ENERGY CHANGE =          0.000017747
 ENERGY RATIO  =          1.030663886
 TRUST RADIUS  =          0.075000000
 
 *** LAST STEP WAS REJECTED ***
 


 FULL LOCAL GRADIENT

              1          2          3          4          5          6
          -0.015877  -0.000438   0.000125   0.000436   0.000575   0.000248

              7          8          9         10         11         12
          -0.000736   0.000809  -0.000398  -0.000357  -0.000359  -0.000262

             13         14         15         16         17         18
          -0.001648  -0.000456  -0.000967  -0.000961   0.000072  -0.000306


 TANGENTIAL LOCAL GRADIENTS IN A.U.

              1          2          3          4          5          6
          -0.000438   0.000125   0.000436   0.000575   0.000248  -0.000736

              7          8          9         10         11         12
           0.000809  -0.000398  -0.000357  -0.000359  -0.000262  -0.001648

             13         14         15         16         17
          -0.000456  -0.000967  -0.000961   0.000072  -0.000306


 HESSIAN EIGENVALUES


                1           2           3           4           5           6
             0.00059     0.10816     0.16865     0.33705     0.39235     0.74643
 


                7           8           9          10          11          12
             0.99989     1.00002     1.00012     1.00037     1.00089     1.00199
 


               13          14          15          16          17
             1.00450     1.02655     1.06454     1.09142     2.72737
 


 NEWTON STEP 0.240 EXCEEDED TRUST RADIUS 0.750E-01
 LAMBDA ITERATION CONVERGED IN 8 CYCLES
 LAMBDA FOR LMQA STEP: 0.130E-02

  |TANGENTIAL STEP| =   0.075000  |PARALLEL STEP| =   0.000584


 STEP IN NORMAL COORDINATES

              1          2          3          4          5          6
           0.000786   0.003656   0.009156   0.002479  -0.010933  -0.052883

              7          8          9         10         11         12
           0.007180   0.002715  -0.010173   0.006455   0.013107   0.016646

             13         14         15         16         17         18
          -0.005235  -0.037995   0.019000   0.007466  -0.007824  -0.001797

 DISPLACEMENT STEP IN ANGSTROM

  NO.  ATOM        X             Y             Z

    1  C        0.000342      0.001660      0.003106
    2  F        0.000793     -0.002228     -0.007517
    3  C        0.000636      0.000969      0.000345
    4  H        0.002253      0.009033      0.018546
    5  H       -0.014130     -0.018473     -0.001038
    6  H        0.011378      0.003883     -0.012469
    7  H       -0.002756     -0.002580      0.008232
    8  H       -0.003562      0.008735      0.007453


 ACTIVE CARTESIAN DISPLACEMENT STEP

              1          2          3          4          5          6
           0.000786   0.003656   0.009156   0.002479  -0.010933  -0.052883

              7          8          9         10         11         12
           0.007180   0.002715  -0.010173   0.006455   0.013107   0.016646

             13         14         15         16         17         18
          -0.005235  -0.037995   0.019000   0.007466  -0.007824  -0.001797
 
 PREDICTED ENERGY CHANGE: -0.000007219
 
 INTERPOLATION DISTANCE: 4.8138611781


 COORDINATES OF OPTIMIZATION STEP 23 IN ANGSTROM

  NO.  ATOM        X              Y              Z        Z-ATOM   MASS   TYPE

    1  C        -0.056505      -0.625063       0.105520       6    12.011  QM
    2  F         1.070188       0.210601      -0.198192       9    18.998  QM
    3  C        -1.287921       0.271438       0.034340       6    12.011  QM
    4  H        -0.844324       1.206315      -0.339834       1     1.008  QM
    5  H        -1.780175       0.472616       1.000217       1     1.008  QM
    6  H        -2.034017      -0.073980      -0.692286       1     1.008  QM
    7  H        -0.087559      -1.436748      -0.646865       1     1.008  QM
    8  H         0.111282      -1.077343       1.102004       1     1.008  QM


 
 NEW SCF-ENERGY CALCULATED IN 10 CYCLES
 

 TOTAL ENERGY    =       -178.866167106

 ENERGY CHANGE =         -0.000009015
 ENERGY RATIO  =          1.248841740
 TRUST RADIUS  =          0.150000000
 
 BFGS DELTA*GAMMA: 0.145E-04
 
 BFGS DELTA*DE2*DELTA: 0.178E-04
 
 *** ENTERING OPTIMIZATION CYCLE: 24 ***
 

 PROJECTED CARTESIAN GRADIENTS IN A.U.

  NO.  ATOM        X             Y             Z

    1  C       -0.003809     -0.002659      0.001177
    2  F        0.002898      0.005161     -0.001774
    3  C       -0.001338     -0.001887      0.000172
    4  H        0.009766     -0.006233      0.000929
    5  H       -0.001339      0.002367     -0.000223
    6  H        0.002704      0.002770      0.000822
    7  H       -0.003410     -0.002585      0.000143
    8  H       -0.002534     -0.003032      0.001376


 ACTIVE CARTESIAN GRADIENTS

              1          2          3          4          5          6
          -0.004639  -0.003100   0.001194   0.001970   0.011099  -0.003233

              7          8          9         10         11         12
          -0.005550  -0.000902  -0.000204   0.004410  -0.005263  -0.000153

             13         14         15         16         17         18
          -0.002821  -0.000297  -0.000467   0.001633   0.000092  -0.000854


 FULL LOCAL GRADIENT

              1          2          3          4          5          6
          -0.015936  -0.000271   0.000417   0.000337   0.000514  -0.000120

              7          8          9         10         11         12
           0.000018   0.000590  -0.001120   0.000281   0.000440  -0.001104

             13         14         15         16         17         18
          -0.001477  -0.000033  -0.000478  -0.000430   0.000136  -0.000528


 TANGENTIAL LOCAL GRADIENTS IN A.U.

              1          2          3          4          5          6
          -0.000271   0.000417   0.000337   0.000514  -0.000120   0.000018

              7          8          9         10         11         12
           0.000590  -0.001120   0.000281   0.000440  -0.001104  -0.001477

             13         14         15         16         17
          -0.000033  -0.000478  -0.000430   0.000136  -0.000528

 COSANG =         0.719260830
 
 RMSQ FORCE :   0.0006243  MAXIMUM :   0.0003000  CONVERGED : NO
 MAX FORCE  :   0.0014772  MAXIMUM :   0.0004500  CONVERGED : NO
 RMSQ FORCE6:   0.0014995  MAXIMUM6:   0.0003000  CONVERGED : NO
 MAX FORCE6 :   0.0039646  MAXIMUM6:   0.0004500  CONVERGED : NO
 RMSQ DR    :   0.0176782  MAXIMUM :   0.0012000  CONVERGED : NO
 MAX DR     :   0.0528832  MAXIMUM :   0.0018000  CONVERGED : NO
 


 HESSIAN EIGENVALUES


                1           2           3           4           5           6
             0.00093     0.09734     0.15254     0.34071     0.38918     0.58195
 


                7           8           9          10          11          12
             0.99975     1.00003     1.00009     1.00037     1.00091     1.00328
 


               13          14          15          16          17
             1.00699     1.02559     1.06632     1.19290     2.70848
 


 LAMBDA FOR LMQA STEP: 0.00

  |TANGENTIAL STEP| =   0.148593  |PARALLEL STEP| =   0.002294


 STEP IN NORMAL COORDINATES

              1          2          3          4          5          6
          -0.001162  -0.004360  -0.021097  -0.002530   0.024090   0.102275

              7          8          9         10         11         12
          -0.009556  -0.010487   0.015268  -0.012987  -0.026634  -0.035052

             13         14         15         16         17         18
           0.020750   0.077988  -0.033743  -0.000072   0.019078   0.004039

 DISPLACEMENT STEP IN ANGSTROM

  NO.  ATOM        X             Y             Z

    1  C       -0.000505     -0.001978     -0.007330
    2  F       -0.000792      0.004185      0.014881
    3  C       -0.000663     -0.004077     -0.001428
    4  H       -0.004815     -0.017272     -0.036130
    5  H        0.030256      0.036469      0.005187
    6  H       -0.020143     -0.010412      0.026586
    7  H        0.002688      0.008574     -0.016023
    8  H       -0.000514     -0.014629     -0.013995


 ACTIVE CARTESIAN DISPLACEMENT STEP

              1          2          3          4          5          6
          -0.001162  -0.004360  -0.021097  -0.002530   0.024090   0.102275

              7          8          9         10         11         12
          -0.009556  -0.010487   0.015268  -0.012987  -0.026634  -0.035052

             13         14         15         16         17         18
           0.020750   0.077988  -0.033743  -0.000072   0.019078   0.004039
 
 PREDICTED ENERGY CHANGE: 0.000018841
 
 INTERPOLATION DISTANCE: 4.8138611781


 COORDINATES OF OPTIMIZATION STEP 24 IN ANGSTROM

  NO.  ATOM        X              Y              Z        Z-ATOM   MASS   TYPE

    1  C        -0.057010      -0.627041       0.098190       6    12.011  QM
    2  F         1.069395       0.214786      -0.183311       9    18.998  QM
    3  C        -1.288584       0.267361       0.032912       6    12.011  QM
    4  H        -0.849139       1.189043      -0.375964       1     1.008  QM
    5  H        -1.749919       0.509085       1.005404       1     1.008  QM
    6  H        -2.054160      -0.084393      -0.665700       1     1.008  QM
    7  H        -0.084871      -1.428174      -0.662888       1     1.008  QM
    8  H         0.110768      -1.091972       1.088009       1     1.008  QM


 
 NEW SCF-ENERGY CALCULATED IN 11 CYCLES
 

 TOTAL ENERGY    =       -178.866149623

 ENERGY CHANGE =          0.000017483
 ENERGY RATIO  =          0.927964715
 TRUST RADIUS  =          0.075000000
 
 *** LAST STEP WAS REJECTED ***
 


 FULL LOCAL GRADIENT

              1          2          3          4          5          6
          -0.015936  -0.000271   0.000417   0.000337   0.000514  -0.000120

              7          8          9         10         11         12
           0.000018   0.000590  -0.001120   0.000281   0.000440  -0.001104

             13         14         15         16         17         18
          -0.001477  -0.000033  -0.000478  -0.000430   0.000136  -0.000528


 TANGENTIAL LOCAL GRADIENTS IN A.U.

              1          2          3          4          5          6
          -0.000271   0.000417   0.000337   0.000514  -0.000120   0.000018

              7          8          9         10         11         12
           0.000590  -0.001120   0.000281   0.000440  -0.001104  -0.001477

             13         14         15         16         17
          -0.000033  -0.000478  -0.000430   0.000136  -0.000528


 HESSIAN EIGENVALUES


                1           2           3           4           5           6
             0.00093     0.09734     0.15254     0.34071     0.38918     0.58195
 


                7           8           9          10          11          12
             0.99975     1.00003     1.00009     1.00037     1.00091     1.00328
 


               13          14          15          16          17
             1.00699     1.02559     1.06632     1.19290     2.70848
 


 NEWTON STEP 0.149 EXCEEDED TRUST RADIUS 0.750E-01
 LAMBDA ITERATION CONVERGED IN 8 CYCLES
 LAMBDA FOR LMQA STEP: 0.921E-03

  |TANGENTIAL STEP| =   0.075000  |PARALLEL STEP| =   0.000584


 STEP IN NORMAL COORDINATES

              1          2          3          4          5          6
          -0.000615  -0.001646  -0.011094  -0.001376   0.011646   0.051292

              7          8          9         10         11         12
          -0.004042  -0.006181   0.007541  -0.006872  -0.013527  -0.017463

             13         14         15         16         17         18
           0.012369   0.039342  -0.016516   0.001876   0.010021   0.002580

 DISPLACEMENT STEP IN ANGSTROM

  NO.  ATOM        X             Y             Z

    1  C       -0.000267     -0.000747     -0.003881
    2  F       -0.000432      0.001931      0.007539
    3  C       -0.000118     -0.002368     -0.000683
    4  H       -0.002766     -0.008548     -0.018046
    5  H        0.015813      0.018288      0.002745
    6  H       -0.009780     -0.005641      0.013421
    7  H        0.001119      0.004987     -0.007889
    8  H       -0.001181     -0.006715     -0.007206


 ACTIVE CARTESIAN DISPLACEMENT STEP

              1          2          3          4          5          6
          -0.000615  -0.001646  -0.011094  -0.001376   0.011646   0.051292

              7          8          9         10         11         12
          -0.004042  -0.006181   0.007541  -0.006872  -0.013527  -0.017463

             13         14         15         16         17         18
           0.012369   0.039342  -0.016516   0.001876   0.010021   0.002580
 
 PREDICTED ENERGY CHANGE: -0.000004278
 
 INTERPOLATION DISTANCE: 4.8138611781


 COORDINATES OF OPTIMIZATION STEP 24 IN ANGSTROM

  NO.  ATOM        X              Y              Z        Z-ATOM   MASS   TYPE

    1  C        -0.056772      -0.625810       0.101639       6    12.011  QM
    2  F         1.069755       0.212532      -0.190653       9    18.998  QM
    3  C        -1.288038       0.269070       0.033657       6    12.011  QM
    4  H        -0.847090       1.197767      -0.357879       1     1.008  QM
    5  H        -1.764363       0.490904       1.002962       1     1.008  QM
    6  H        -2.043796      -0.079621      -0.678865       1     1.008  QM
    7  H        -0.086440      -1.431761      -0.654755       1     1.008  QM
    8  H         0.110101      -1.084059       1.094798       1     1.008  QM


 
 NEW SCF-ENERGY CALCULATED IN 9 CYCLES
 

 TOTAL ENERGY    =       -178.866173572

 ENERGY CHANGE =         -0.000006466
 ENERGY RATIO  =          1.511501414
 TRUST RADIUS  =          0.150000000
 
 BFGS DELTA*GAMMA: 0.106E-04
 
 BFGS DELTA*DE2*DELTA: 0.146E-04
 
 *** ENTERING OPTIMIZATION CYCLE: 25 ***
 

 PROJECTED CARTESIAN GRADIENTS IN A.U.

  NO.  ATOM        X             Y             Z

    1  C       -0.003667     -0.002439      0.000550
    2  F        0.002780      0.004962     -0.001524
    3  C       -0.001645     -0.002661      0.000002
    4  H        0.009709     -0.006284      0.001352
    5  H       -0.000964      0.003088     -0.000147
    6  H        0.003444      0.003724      0.001316
    7  H       -0.003602     -0.001971      0.001081
    8  H       -0.002321     -0.002497      0.001106


 ACTIVE CARTESIAN GRADIENTS

              1          2          3          4          5          6
          -0.004466  -0.002839   0.000320   0.001890   0.010895  -0.003192

              7          8          9         10         11         12
          -0.006065  -0.002384  -0.000848   0.003910  -0.005909   0.000018

             13         14         15         16         17         18
          -0.003083  -0.000690  -0.000626   0.002062  -0.000027  -0.000045


 FULL LOCAL GRADIENT

              1          2          3          4          5          6
          -0.016085  -0.000139  -0.000442   0.000367   0.000783  -0.000003

              7          8          9         10         11         12
          -0.000623  -0.000921  -0.001739  -0.000212  -0.000269  -0.000996

             13         14         15         16         17         18
          -0.001690  -0.000293  -0.000691  -0.000012   0.000051   0.000294


 TANGENTIAL LOCAL GRADIENTS IN A.U.

              1          2          3          4          5          6
          -0.000139  -0.000442   0.000367   0.000783  -0.000003  -0.000623

              7          8          9         10         11         12
          -0.000921  -0.001739  -0.000212  -0.000269  -0.000996  -0.001690

             13         14         15         16         17
          -0.000293  -0.000691  -0.000012   0.000051   0.000294

 COSANG =         0.667455466
 
 RMSQ FORCE :   0.0007608  MAXIMUM :   0.0003000  CONVERGED : NO
 MAX FORCE  :   0.0017385  MAXIMUM :   0.0004500  CONVERGED : NO
 RMSQ FORCE6:   0.0010742  MAXIMUM6:   0.0003000  CONVERGED : NO
 MAX FORCE6 :   0.0030786  MAXIMUM6:   0.0004500  CONVERGED : NO
 RMSQ DR    :   0.0176782  MAXIMUM :   0.0012000  CONVERGED : NO
 MAX DR     :   0.0512924  MAXIMUM :   0.0018000  CONVERGED : NO
 


 HESSIAN EIGENVALUES


                1           2           3           4           5           6
             0.00076     0.08910     0.14327     0.32737     0.39462     0.47458
 


                7           8           9          10          11          12
             0.99816     1.00007     1.00012     1.00046     1.00105     1.00249
 


               13          14          15          16          17
             1.01621     1.01866     1.04011     1.07062     3.08370
 


 NEWTON STEP 0.179 EXCEEDED TRUST RADIUS 0.150
 LAMBDA ITERATION CONVERGED IN 8 CYCLES
 LAMBDA FOR LMQA STEP: 0.146E-03

  |TANGENTIAL STEP| =   0.150000  |PARALLEL STEP| =   0.002338


 STEP IN NORMAL COORDINATES

              1          2          3          4          5          6
          -0.000797   0.005050   0.019803   0.003300  -0.023382  -0.104247

              7          8          9         10         11         12
           0.010066   0.006651  -0.015519   0.011840   0.024955   0.037223

             13         14         15         16         17         18
          -0.015844  -0.078167   0.037002   0.006093  -0.018821  -0.002350

 DISPLACEMENT STEP IN ANGSTROM

  NO.  ATOM        X             Y             Z

    1  C       -0.000346      0.002292      0.006871
    2  F        0.001409     -0.004029     -0.015052
    3  C        0.000863      0.002624      0.001656
    4  H        0.005060      0.017262      0.037256
    5  H       -0.028662     -0.036157     -0.004524
    6  H        0.021610      0.009766     -0.027356
    7  H       -0.003802     -0.007137      0.016840
    8  H       -0.002106      0.016786      0.013699


 ACTIVE CARTESIAN DISPLACEMENT STEP

              1          2          3          4          5          6
          -0.000797   0.005050   0.019803   0.003300  -0.023382  -0.104247

              7          8          9         10         11         12
           0.010066   0.006651  -0.015519   0.011840   0.024955   0.037223

             13         14         15         16         17         18
          -0.015844  -0.078167   0.037002   0.006093  -0.018821  -0.002350
 
 PREDICTED ENERGY CHANGE: 0.000023910
 
 INTERPOLATION DISTANCE: 4.8138611781


 COORDINATES OF OPTIMIZATION STEP 25 IN ANGSTROM

  NO.  ATOM        X              Y              Z        Z-ATOM   MASS   TYPE

    1  C        -0.057119      -0.623518       0.108510       6    12.011  QM
    2  F         1.071164       0.208503      -0.205705       9    18.998  QM
    3  C        -1.287175       0.271694       0.035313       6    12.011  QM
    4  H        -0.842031       1.215029      -0.320624       1     1.008  QM
    5  H        -1.793025       0.454747       0.998438       1     1.008  QM
    6  H        -2.022186      -0.069855      -0.706221       1     1.008  QM
    7  H        -0.090242      -1.438899      -0.637915       1     1.008  QM
    8  H         0.107995      -1.067272       1.108497       1     1.008  QM


 
 NEW SCF-ENERGY CALCULATED IN 10 CYCLES
 

 TOTAL ENERGY    =       -178.866155160

 ENERGY CHANGE =          0.000018412
 ENERGY RATIO  =          0.770057210
 TRUST RADIUS  =          0.075000000
 
 *** LAST STEP WAS REJECTED ***
 


 FULL LOCAL GRADIENT

              1          2          3          4          5          6
          -0.016085  -0.000139  -0.000442   0.000367   0.000783  -0.000003

              7          8          9         10         11         12
          -0.000623  -0.000921  -0.001739  -0.000212  -0.000269  -0.000996

             13         14         15         16         17         18
          -0.001690  -0.000293  -0.000691  -0.000012   0.000051   0.000294


 TANGENTIAL LOCAL GRADIENTS IN A.U.

              1          2          3          4          5          6
          -0.000139  -0.000442   0.000367   0.000783  -0.000003  -0.000623

              7          8          9         10         11         12
          -0.000921  -0.001739  -0.000212  -0.000269  -0.000996  -0.001690

             13         14         15         16         17
          -0.000293  -0.000691  -0.000012   0.000051   0.000294


 HESSIAN EIGENVALUES


                1           2           3           4           5           6
             0.00076     0.08910     0.14327     0.32737     0.39462     0.47458
 


                7           8           9          10          11          12
             0.99816     1.00007     1.00012     1.00046     1.00105     1.00249
 


               13          14          15          16          17
             1.01621     1.01866     1.04011     1.07062     3.08370
 


 NEWTON STEP 0.179 EXCEEDED TRUST RADIUS 0.750E-01
 LAMBDA ITERATION CONVERGED IN 7 CYCLES
 LAMBDA FOR LMQA STEP: 0.105E-02

  |TANGENTIAL STEP| =   0.075000  |PARALLEL STEP| =   0.000584


 STEP IN NORMAL COORDINATES

              1          2          3          4          5          6
          -0.000597   0.002875   0.009746   0.001438  -0.012339  -0.052095

              7          8          9         10         11         12
           0.005354   0.002923  -0.007573   0.005541   0.012402   0.019032

             13         14         15         16         17         18
          -0.005845  -0.038834   0.019075   0.004509  -0.009209  -0.000975

 DISPLACEMENT STEP IN ANGSTROM

  NO.  ATOM        X             Y             Z

    1  C       -0.000259      0.001305      0.003370
    2  F        0.000662     -0.002160     -0.007491
    3  C        0.000570      0.001172      0.000899
    4  H        0.002239      0.008715      0.018758
    5  H       -0.013551     -0.018191     -0.002195
    6  H        0.011060      0.004364     -0.013894
    7  H       -0.001982     -0.003017      0.008390
    8  H       -0.001712      0.008956      0.006728


 ACTIVE CARTESIAN DISPLACEMENT STEP

              1          2          3          4          5          6
          -0.000597   0.002875   0.009746   0.001438  -0.012339  -0.052095

              7          8          9         10         11         12
           0.005354   0.002923  -0.007573   0.005541   0.012402   0.019032

             13         14         15         16         17         18
          -0.005845  -0.038834   0.019075   0.004509  -0.009209  -0.000975
 
 PREDICTED ENERGY CHANGE: -0.000003075
 
 INTERPOLATION DISTANCE: 4.8138611781


 COORDINATES OF OPTIMIZATION STEP 25 IN ANGSTROM

  NO.  ATOM        X              Y              Z        Z-ATOM   MASS   TYPE

    1  C        -0.057032      -0.624505       0.105009       6    12.011  QM
    2  F         1.070417       0.210372      -0.198144       9    18.998  QM
    3  C        -1.287468       0.270242       0.034556       6    12.011  QM
    4  H        -0.844851       1.206482      -0.339121       1     1.008  QM
    5  H        -1.777914       0.472713       1.000767       1     1.008  QM
    6  H        -2.032737      -0.075257      -0.692760       1     1.008  QM
    7  H        -0.088422      -1.434778      -0.646365       1     1.008  QM
    8  H         0.108388      -1.075103       1.101526       1     1.008  QM


 
 NEW SCF-ENERGY CALCULATED IN 10 CYCLES
 

 TOTAL ENERGY    =       -178.866179807

 ENERGY CHANGE =         -0.000006235
 ENERGY RATIO  =          2.027606653
 TRUST RADIUS  =          0.150000000
 
 BFGS DELTA*GAMMA: 0.659E-05
 
 BFGS DELTA*DE2*DELTA: 0.131E-04
 
 *** ENTERING OPTIMIZATION CYCLE: 26 ***
 

 PROJECTED CARTESIAN GRADIENTS IN A.U.

  NO.  ATOM        X             Y             Z

    1  C       -0.004285     -0.002767      0.000915
    2  F        0.002993      0.005245     -0.001755
    3  C       -0.001022     -0.002536      0.000424
    4  H        0.009916     -0.005811      0.000845
    5  H       -0.001057      0.002712     -0.000363
    6  H        0.002900      0.002815      0.000674
    7  H       -0.003513     -0.001725      0.000861
    8  H       -0.002921     -0.002456      0.000982


 ACTIVE CARTESIAN GRADIENTS

              1          2          3          4          5          6
          -0.005218  -0.003225   0.000766   0.001833   0.010929  -0.003422

              7          8          9         10         11         12
          -0.005352  -0.002054   0.000057   0.004543  -0.005260  -0.000106

             13         14         15         16         17         18
          -0.002280  -0.000288  -0.000442   0.002112  -0.000060  -0.000025


 FULL LOCAL GRADIENT

              1          2          3          4          5          6
          -0.016124  -0.000075  -0.000088   0.000069   0.000047  -0.000288

              7          8          9         10         11         12
           0.000252  -0.000563  -0.000870   0.000357   0.000511  -0.001063

             13         14         15         16         17         18
          -0.000901  -0.000021  -0.000444   0.000049  -0.000013   0.000311


 TANGENTIAL LOCAL GRADIENTS IN A.U.

              1          2          3          4          5          6
          -0.000075  -0.000088   0.000069   0.000047  -0.000288   0.000252

              7          8          9         10         11         12
          -0.000563  -0.000870   0.000357   0.000511  -0.001063  -0.000901

             13         14         15         16         17
          -0.000021  -0.000444   0.000049  -0.000013   0.000311

 COSANG =         0.771292337
 
 RMSQ FORCE :   0.0004770  MAXIMUM :   0.0003000  CONVERGED : NO
 MAX FORCE  :   0.0010632  MAXIMUM :   0.0004500  CONVERGED : NO
 RMSQ FORCE6:   0.0005091  MAXIMUM6:   0.0003000  CONVERGED : NO
 MAX FORCE6 :   0.0013440  MAXIMUM6:   0.0004500  CONVERGED : NO
 RMSQ DR    :   0.0176782  MAXIMUM :   0.0012000  CONVERGED : NO
 MAX DR     :   0.0520951  MAXIMUM :   0.0018000  CONVERGED : NO
 


 HESSIAN EIGENVALUES


                1           2           3           4           5           6
             0.00079     0.08348     0.13268     0.28433     0.39545     0.41841
 


                7           8           9          10          11          12
             0.88687     1.00003     1.00011     1.00046     1.00119     1.00139
 


               13          14          15          16          17
             1.00475     1.02765     1.04068     1.07187     3.35304
 


 LAMBDA FOR LMQA STEP: 0.00

  |TANGENTIAL STEP| =   0.144437  |PARALLEL STEP| =   0.002167


 STEP IN NORMAL COORDINATES

              1          2          3          4          5          6
          -0.001452  -0.004836  -0.019806  -0.002588   0.022956   0.099912

              7          8          9         10         11         12
          -0.010445  -0.008631   0.015700  -0.012689  -0.025722  -0.033298

             13         14         15         16         17         18
           0.019893   0.076089  -0.032461  -0.001710   0.017925   0.002876

 DISPLACEMENT STEP IN ANGSTROM

  NO.  ATOM        X             Y             Z

    1  C       -0.000631     -0.002194     -0.006848
    2  F       -0.000757      0.004143      0.014431
    3  C       -0.000921     -0.003404     -0.001253
    4  H       -0.004553     -0.016959     -0.035082
    5  H        0.029675      0.035343      0.004852
    6  H       -0.019943     -0.010323      0.025136
    7  H        0.003043      0.007801     -0.016136
    8  H        0.000421     -0.014523     -0.013458


 ACTIVE CARTESIAN DISPLACEMENT STEP

              1          2          3          4          5          6
          -0.001452  -0.004836  -0.019806  -0.002588   0.022956   0.099912

              7          8          9         10         11         12
          -0.010445  -0.008631   0.015700  -0.012689  -0.025722  -0.033298

             13         14         15         16         17         18
           0.019893   0.076089  -0.032461  -0.001710   0.017925   0.002876
 
 PREDICTED ENERGY CHANGE: 0.000021200
 
 INTERPOLATION DISTANCE: 4.8138611781


 COORDINATES OF OPTIMIZATION STEP 26 IN ANGSTROM

  NO.  ATOM        X              Y              Z        Z-ATOM   MASS   TYPE

    1  C        -0.057662      -0.626699       0.098161       6    12.011  QM
    2  F         1.069660       0.214515      -0.183713       9    18.998  QM
    3  C        -1.288389       0.266837       0.033302       6    12.011  QM
    4  H        -0.849404       1.189523      -0.374203       1     1.008  QM
    5  H        -1.748239       0.508056       1.005619       1     1.008  QM
    6  H        -2.052679      -0.085580      -0.667624       1     1.008  QM
    7  H        -0.085378      -1.426978      -0.662501       1     1.008  QM
    8  H         0.108810      -1.089627       1.088068       1     1.008  QM


 
 NEW SCF-ENERGY CALCULATED IN 10 CYCLES
 

 TOTAL ENERGY    =       -178.866162968

 ENERGY CHANGE =          0.000016839
 ENERGY RATIO  =          0.794293444
 TRUST RADIUS  =          0.075000000
 
 *** LAST STEP WAS REJECTED ***
 


 FULL LOCAL GRADIENT

              1          2          3          4          5          6
          -0.016124  -0.000075  -0.000088   0.000069   0.000047  -0.000288

              7          8          9         10         11         12
           0.000252  -0.000563  -0.000870   0.000357   0.000511  -0.001063

             13         14         15         16         17         18
          -0.000901  -0.000021  -0.000444   0.000049  -0.000013   0.000311


 TANGENTIAL LOCAL GRADIENTS IN A.U.

              1          2          3          4          5          6
          -0.000075  -0.000088   0.000069   0.000047  -0.000288   0.000252

              7          8          9         10         11         12
          -0.000563  -0.000870   0.000357   0.000511  -0.001063  -0.000901

             13         14         15         16         17
          -0.000021  -0.000444   0.000049  -0.000013   0.000311


 HESSIAN EIGENVALUES


                1           2           3           4           5           6
             0.00079     0.08348     0.13268     0.28433     0.39545     0.41841
 


                7           8           9          10          11          12
             0.88687     1.00003     1.00011     1.00046     1.00119     1.00139
 


               13          14          15          16          17
             1.00475     1.02765     1.04068     1.07187     3.35304
 


 NEWTON STEP 0.144 EXCEEDED TRUST RADIUS 0.750E-01
 LAMBDA ITERATION CONVERGED IN 8 CYCLES
 LAMBDA FOR LMQA STEP: 0.736E-03

  |TANGENTIAL STEP| =   0.075000  |PARALLEL STEP| =   0.000584


 STEP IN NORMAL COORDINATES

              1          2          3          4          5          6
          -0.000964  -0.002152  -0.010461  -0.001511   0.011105   0.051943

              7          8          9         10         11         12
          -0.005539  -0.004826   0.008422  -0.007203  -0.013618  -0.016241

             13         14         15         16         17         18
           0.012355   0.039631  -0.015795   0.000197   0.009263   0.001457

 DISPLACEMENT STEP IN ANGSTROM

  NO.  ATOM        X             Y             Z

    1  C       -0.000419     -0.000977     -0.003630
    2  F       -0.000418      0.001981      0.007536
    3  C       -0.000485     -0.001874     -0.000556
    4  H       -0.002670     -0.008816     -0.017861
    5  H        0.016337      0.018317      0.002605
    6  H       -0.010088     -0.005828      0.012519
    7  H        0.001537      0.004419     -0.008462
    8  H       -0.000182     -0.006853     -0.007069


 ACTIVE CARTESIAN DISPLACEMENT STEP

              1          2          3          4          5          6
          -0.000964  -0.002152  -0.010461  -0.001511   0.011105   0.051943

              7          8          9         10         11         12
          -0.005539  -0.004826   0.008422  -0.007203  -0.013618  -0.016241

             13         14         15         16         17         18
           0.012355   0.039631  -0.015795   0.000197   0.009263   0.001457
 
 PREDICTED ENERGY CHANGE: -0.000001397
 
 INTERPOLATION DISTANCE: 4.8138611781


 COORDINATES OF OPTIMIZATION STEP 26 IN ANGSTROM

  NO.  ATOM        X              Y              Z        Z-ATOM   MASS   TYPE

    1  C        -0.057450      -0.625482       0.101379       6    12.011  QM
    2  F         1.070000       0.212353      -0.190608       9    18.998  QM
    3  C        -1.287954       0.268368       0.034000       6    12.011  QM
    4  H        -0.847521       1.197666      -0.356982       1     1.008  QM
    5  H        -1.761577       0.491030       1.003372       1     1.008  QM
    6  H        -2.042825      -0.081084      -0.680240       1     1.008  QM
    7  H        -0.086885      -1.430359      -0.654827       1     1.008  QM
    8  H         0.108207      -1.081956       1.094457       1     1.008  QM


 
 NEW SCF-ENERGY CALCULATED IN 9 CYCLES
 

 TOTAL ENERGY    =       -178.866183959

 ENERGY CHANGE =         -0.000004151
 ENERGY RATIO  =          2.971435745
 TRUST RADIUS  =          0.150000000
 
 BFGS DELTA*GAMMA: 0.650E-05
 
 BFGS DELTA*DE2*DELTA: 0.119E-04
 
 *** ENTERING OPTIMIZATION CYCLE: 27 ***
 

 PROJECTED CARTESIAN GRADIENTS IN A.U.

  NO.  ATOM        X             Y             Z

    1  C       -0.004129     -0.002666      0.000501
    2  F        0.002949      0.005085     -0.001555
    3  C       -0.001440     -0.002845      0.000500
    4  H        0.009715     -0.006204      0.001308
    5  H       -0.000485      0.003203     -0.000696
    6  H        0.003344      0.003430      0.000638
    7  H       -0.003564     -0.001498      0.001368
    8  H       -0.002587     -0.001982      0.000676


 ACTIVE CARTESIAN GRADIENTS

              1          2          3          4          5          6
          -0.005028  -0.003102   0.000195   0.001864   0.010662  -0.003287

              7          8          9         10         11         12
          -0.005927  -0.002757   0.000034   0.003958  -0.005985   0.000508

             13         14         15         16         17         18
          -0.002304  -0.000653  -0.000536   0.002219  -0.000199   0.000468


 FULL LOCAL GRADIENT

              1          2          3          4          5          6
          -0.016223  -0.000071  -0.000657   0.000178   0.000175  -0.000073

              7          8          9         10         11         12
          -0.000454  -0.001294  -0.000861  -0.000210  -0.000291  -0.000508

             13         14         15         16         17         18
          -0.000875  -0.000251  -0.000591   0.000143  -0.000121   0.000811


 TANGENTIAL LOCAL GRADIENTS IN A.U.

              1          2          3          4          5          6
          -0.000071  -0.000657   0.000178   0.000175  -0.000073  -0.000454

              7          8          9         10         11         12
          -0.001294  -0.000861  -0.000210  -0.000291  -0.000508  -0.000875

             13         14         15         16         17
          -0.000251  -0.000591   0.000143  -0.000121   0.000811

 COSANG =         0.679648120
 
 RMSQ FORCE :   0.0005627  MAXIMUM :   0.0003000  CONVERGED : NO
 MAX FORCE  :   0.0012939  MAXIMUM :   0.0004500  CONVERGED : NO
 RMSQ FORCE6:   0.0002528  MAXIMUM6:   0.0003000  CONVERGED :YES
 MAX FORCE6 :   0.0006121  MAXIMUM6:   0.0004500  CONVERGED : NO
 RMSQ DR    :   0.0176782  MAXIMUM :   0.0012000  CONVERGED : NO
 MAX DR     :   0.0519426  MAXIMUM :   0.0018000  CONVERGED : NO
 


 HESSIAN EIGENVALUES


                1           2           3           4           5           6
             0.00044     0.07386     0.12264     0.23674     0.39023     0.45734
 


                7           8           9          10          11          12
             0.76490     1.00004     1.00017     1.00054     1.00093     1.00200
 


               13          14          15          16          17
             1.00372     1.02741     1.04830     1.07340     3.66371
 


 NEWTON STEP 0.309 EXCEEDED TRUST RADIUS 0.150
 LAMBDA ITERATION CONVERGED IN 7 CYCLES
 LAMBDA FOR LMQA STEP: 0.469E-03

  |TANGENTIAL STEP| =   0.150000  |PARALLEL STEP| =   0.002338


 STEP IN NORMAL COORDINATES

              1          2          3          4          5          6
          -0.000775   0.005108   0.019988   0.003265  -0.023760  -0.103584

              7          8          9         10         11         12
           0.008618   0.007051  -0.015285   0.011111   0.024474   0.038712

             13         14         15         16         17         18
          -0.015337  -0.077956   0.038296   0.005168  -0.019465  -0.003349

 DISPLACEMENT STEP IN ANGSTROM

  NO.  ATOM        X             Y             Z

    1  C       -0.000337      0.002318      0.006936
    2  F        0.001393     -0.004092     -0.014980
    3  C        0.000438      0.002775      0.001624
    4  H        0.005015      0.016935      0.037692
    5  H       -0.027876     -0.035892     -0.004353
    6  H        0.021566      0.009688     -0.028167
    7  H       -0.003649     -0.007577      0.016446
    8  H       -0.001452      0.017030      0.013871


 ACTIVE CARTESIAN DISPLACEMENT STEP

              1          2          3          4          5          6
          -0.000775   0.005108   0.019988   0.003265  -0.023760  -0.103584

              7          8          9         10         11         12
           0.008618   0.007051  -0.015285   0.011111   0.024474   0.038712

             13         14         15         16         17         18
          -0.015337  -0.077956   0.038296   0.005168  -0.019465  -0.003349
 
 PREDICTED ENERGY CHANGE: 0.000021766
 
 INTERPOLATION DISTANCE: 4.8138611781


 COORDINATES OF OPTIMIZATION STEP 27 IN ANGSTROM

  NO.  ATOM        X              Y              Z        Z-ATOM   MASS   TYPE

    1  C        -0.057787      -0.623164       0.108314       6    12.011  QM
    2  F         1.071392       0.208261      -0.205588       9    18.998  QM
    3  C        -1.287516       0.271143       0.035623       6    12.011  QM
    4  H        -0.842506       1.214601      -0.319290       1     1.008  QM
    5  H        -1.789453       0.455138       0.999020       1     1.008  QM
    6  H        -2.021258      -0.071396      -0.708408       1     1.008  QM
    7  H        -0.090534      -1.437936      -0.638381       1     1.008  QM
    8  H         0.106755      -1.064927       1.108328       1     1.008  QM


 
 NEW SCF-ENERGY CALCULATED IN 11 CYCLES
 

 TOTAL ENERGY    =       -178.866165200

 ENERGY CHANGE =          0.000018759
 ENERGY RATIO  =          0.861825066
 TRUST RADIUS  =          0.075000000
 
 *** LAST STEP WAS REJECTED ***
 


 FULL LOCAL GRADIENT

              1          2          3          4          5          6
          -0.016223  -0.000071  -0.000657   0.000178   0.000175  -0.000073

              7          8          9         10         11         12
          -0.000454  -0.001294  -0.000861  -0.000210  -0.000291  -0.000508

             13         14         15         16         17         18
          -0.000875  -0.000251  -0.000591   0.000143  -0.000121   0.000811


 TANGENTIAL LOCAL GRADIENTS IN A.U.

              1          2          3          4          5          6
          -0.000071  -0.000657   0.000178   0.000175  -0.000073  -0.000454

              7          8          9         10         11         12
          -0.001294  -0.000861  -0.000210  -0.000291  -0.000508  -0.000875

             13         14         15         16         17
          -0.000251  -0.000591   0.000143  -0.000121   0.000811


 HESSIAN EIGENVALUES


                1           2           3           4           5           6
             0.00044     0.07386     0.12264     0.23674     0.39023     0.45734
 


                7           8           9          10          11          12
             0.76490     1.00004     1.00017     1.00054     1.00093     1.00200
 


               13          14          15          16          17
             1.00372     1.02741     1.04830     1.07340     3.66371
 


 NEWTON STEP 0.309 EXCEEDED TRUST RADIUS 0.750E-01
 LAMBDA ITERATION CONVERGED IN 7 CYCLES
 LAMBDA FOR LMQA STEP: 0.138E-02

  |TANGENTIAL STEP| =   0.075000  |PARALLEL STEP| =   0.000584


 STEP IN NORMAL COORDINATES

              1          2          3          4          5          6
          -0.000457   0.002894   0.009996   0.001485  -0.012583  -0.051465

              7          8          9         10         11         12
           0.003962   0.003632  -0.007500   0.004964   0.012085   0.020276

             13         14         15         16         17         18
          -0.005522  -0.038528   0.020320   0.003537  -0.009768  -0.002245

 DISPLACEMENT STEP IN ANGSTROM

  NO.  ATOM        X             Y             Z

    1  C       -0.000199      0.001314      0.003456
    2  F        0.000655     -0.002208     -0.007432
    3  C        0.000128      0.001418      0.000830
    4  H        0.002239      0.008411      0.019141
    5  H       -0.012890     -0.018002     -0.001947
    6  H        0.010958      0.004234     -0.014618
    7  H       -0.001834     -0.003548      0.007883
    8  H       -0.001076      0.009059      0.007011


 ACTIVE CARTESIAN DISPLACEMENT STEP

              1          2          3          4          5          6
          -0.000457   0.002894   0.009996   0.001485  -0.012583  -0.051465

              7          8          9         10         11         12
           0.003962   0.003632  -0.007500   0.004964   0.012085   0.020276

             13         14         15         16         17         18
          -0.005522  -0.038528   0.020320   0.003537  -0.009768  -0.002245
 
 PREDICTED ENERGY CHANGE: -0.000002757
 
 INTERPOLATION DISTANCE: 4.8138611781


 COORDINATES OF OPTIMIZATION STEP 27 IN ANGSTROM

  NO.  ATOM        X              Y              Z        Z-ATOM   MASS   TYPE

    1  C        -0.057649      -0.624168       0.104835       6    12.011  QM
    2  F         1.070655       0.210146      -0.198040       9    18.998  QM
    3  C        -1.287825       0.269786       0.034830       6    12.011  QM
    4  H        -0.845282       1.206077      -0.337842       1     1.008  QM
    5  H        -1.774466       0.473029       1.001426       1     1.008  QM
    6  H        -2.031866      -0.076850      -0.694858       1     1.008  QM
    7  H        -0.088719      -1.433907      -0.646944       1     1.008  QM
    8  H         0.107131      -1.072897       1.101468       1     1.008  QM


 
 NEW SCF-ENERGY CALCULATED IN 11 CYCLES
 

 TOTAL ENERGY    =       -178.866188049

 ENERGY CHANGE =         -0.000004090
 ENERGY RATIO  =          1.483703827
 TRUST RADIUS  =          0.150000000
 
 BFGS DELTA*GAMMA: 0.614E-05
 
 BFGS DELTA*DE2*DELTA: 0.921E-05
 
 *** ENTERING OPTIMIZATION CYCLE: 28 ***
 

 PROJECTED CARTESIAN GRADIENTS IN A.U.

  NO.  ATOM        X             Y             Z

    1  C       -0.004576     -0.002843      0.000977
    2  F        0.003166      0.005277     -0.001790
    3  C       -0.001039     -0.002462      0.000973
    4  H        0.009821     -0.006020      0.000928
    5  H       -0.000407      0.002736     -0.001008
    6  H        0.002713      0.002351     -0.000270
    7  H       -0.003420     -0.001620      0.000734
    8  H       -0.003070     -0.002044      0.000656


 ACTIVE CARTESIAN GRADIENTS

              1          2          3          4          5          6
          -0.005573  -0.003313   0.000834   0.001912   0.010702  -0.003413

              7          8          9         10         11         12
          -0.005411  -0.001921   0.001135   0.004442  -0.005441   0.000676

             13         14         15         16         17         18
          -0.001447  -0.000197  -0.000227   0.002090  -0.000220   0.000087


 FULL LOCAL GRADIENT

              1          2          3          4          5          6
          -0.016193   0.000038  -0.000071   0.000047  -0.000386  -0.000281

              7          8          9         10         11         12
           0.000187  -0.000434   0.000209   0.000234   0.000350  -0.000275

             13         14         15         16         17         18
          -0.000035   0.000075  -0.000213   0.000030  -0.000174   0.000421


 TANGENTIAL LOCAL GRADIENTS IN A.U.

              1          2          3          4          5          6
           0.000038  -0.000071   0.000047  -0.000386  -0.000281   0.000187

              7          8          9         10         11         12
          -0.000434   0.000209   0.000234   0.000350  -0.000275  -0.000035

             13         14         15         16         17
           0.000075  -0.000213   0.000030  -0.000174   0.000421

 COSANG =         0.340037005
 
 *** CONVERGED BY GRADIENT AND ENERGY CRITERIA ***
 *** AFTER 36 ENERGY AND 36 GRADIENT EVALUATIONS ***
 
 
 RMSQ FORCE :   0.0002446  MAXIMUM :   0.0003000  CONVERGED :YES
 MAX FORCE  :   0.0004337  MAXIMUM :   0.0004500  CONVERGED :YES
 RMSQ FORCE6:   0.0003838  MAXIMUM6:   0.0003000  CONVERGED : NO
 MAX FORCE6 :   0.0010395  MAXIMUM6:   0.0004500  CONVERGED : NO
 RMSQ DR    :   0.0176782  MAXIMUM :   0.0012000  CONVERGED : NO
 MAX DR     :   0.0514647  MAXIMUM :   0.0018000  CONVERGED : NO
 
 
 *** THE GEOMETRY IS OPTIMIZED ***
 
 
 INTERPOLATION DISTANCE: 4.8138611781


 RELAXED PRODUCT COORDINATES OF SADDLE STEP 2 IN ANGSTROM

  NO.  ATOM        X              Y              Z        Z-ATOM   MASS   TYPE

    1  C        -0.057649      -0.624168       0.104835       6    12.011  QM
    2  F         1.070655       0.210146      -0.198040       9    18.998  QM
    3  C        -1.287825       0.269786       0.034830       6    12.011  QM
    4  H        -0.845282       1.206077      -0.337842       1     1.008  QM
    5  H        -1.774466       0.473029       1.001426       1     1.008  QM
    6  H        -2.031866      -0.076850      -0.694858       1     1.008  QM
    7  H        -0.088719      -1.433907      -0.646944       1     1.008  QM
    8  H         0.107131      -1.072897       1.101468       1     1.008  QM


 NUMBER OF CONSTRAINED OPTIMIZATION CYCLES: 27
 
 RELAXED PRODUCT ENERGY = -178.866188048617
 
 ANGLE BETWEEN SUCCESSIVE SADDLE GRADIENTS: 97.061
 
 RMSQ FORCE :   0.0036929  MAXIMUM :   0.0003000  CONVERGED :NO 
 MAX FORCE  :   0.0114502  MAXIMUM :   0.0004500  CONVERGED :NO 


 UNRELAXED COORDINATES OF SADDLE STEP 3 IN ANGSTROM

  NO.  ATOM        X              Y              Z        Z-ATOM   MASS   TYPE

    1  C        -0.137055      -0.673559       0.100824       6    12.011  QM
    2  F         1.126071       0.261485      -0.186922       9    18.998  QM
    3  C        -1.299202       0.254274       0.036927       6    12.011  QM
    4  H        -0.685023       1.119194      -0.308193       1     1.008  QM
    5  H        -1.757143       0.491839       0.999865       1     1.008  QM
    6  H        -1.996919      -0.008028      -0.713486       1     1.008  QM
    7  H        -0.146319      -1.457529      -0.668712       1     1.008  QM
    8  H         0.038067      -1.127650       1.091554       1     1.008  QM


 UNRELAXED SCF-ENERGY CALCULATED IN 11 CYCLES
 
 UNRELAXED TOTAL SADDLE ENERGY = -178.848016181119
 
 
 
 
 ***************************************
 *** MOLECULAR GEOMETRY OPTIMIZATION ***
 ***************************************
 
 INTERPOLATION DISTANCE: 4.2313043949
 
 *** ACTIVE DEGREES OF FREEDOM: 18 ***
 
 *** ENTERING OPTIMIZATION CYCLE: 1 ***
 

 PROJECTED CARTESIAN GRADIENTS IN A.U.

  NO.  ATOM        X             Y             Z

    1  C       -0.040633     -0.013181      0.002854
    2  F        0.042826      0.023781     -0.007691
    3  C       -0.023611     -0.016059     -0.001947
    4  H        0.023943     -0.008220      0.000983
    5  H        0.005738      0.003562     -0.001244
    6  H        0.023593      0.009750      0.021262
    7  H       -0.009942     -0.003245      0.005951
    8  H       -0.007491     -0.004156      0.003308


 ACTIVE CARTESIAN GRADIENTS

              1          2          3          4          5          6
          -0.049756  -0.014566   0.000516   0.038901   0.027422  -0.006417

              7          8          9         10         11         12
          -0.032541  -0.014633  -0.010497   0.004221  -0.006238  -0.006973

             13         14         15         16         17         18
          -0.006785  -0.008713  -0.010384   0.019115   0.007159   0.001768


 FULL LOCAL GRADIENT

              1          2          3          4          5          6
          -0.060165   0.012265  -0.017933   0.025425  -0.034423   0.004711

              7          8          9         10         11         12
          -0.009113  -0.006993  -0.013156  -0.012327   0.012274  -0.007719

             13         14         15         16         17         18
          -0.006691  -0.006408  -0.012501   0.015358   0.005961   0.002574


 TANGENTIAL LOCAL GRADIENTS IN A.U.

              1          2          3          4          5          6
           0.012265  -0.017933   0.025425  -0.034423   0.004711  -0.009113

              7          8          9         10         11         12
          -0.006993  -0.013156  -0.012327   0.012274  -0.007719  -0.006691

             13         14         15         16         17
          -0.006408  -0.012501   0.015358   0.005961   0.002574
 
 RMSQ FORCE :   0.0143749  MAXIMUM :   0.0003000  CONVERGED : NO
 MAX FORCE  :   0.0344228  MAXIMUM :   0.0004500  CONVERGED : NO
 RMSQ FORCE6:   4.9856251  MAXIMUM6:   0.0003000  CONVERGED : NO
 MAX FORCE6 :   4.9655772  MAXIMUM6:   0.0004500  CONVERGED : NO
 


 HESSIAN EIGENVALUES


                1           2           3           4           5           6
             1.00000     1.00000     1.00000     1.00000     1.00000     1.00000
 


                7           8           9          10          11          12
             1.00000     1.00000     1.00000     1.00000     1.00000     1.00000
 


               13          14          15          16          17
             1.00000     1.00000     1.00000     1.00000     1.00000
 


 LAMBDA FOR LMQA STEP: 0.00

  |TANGENTIAL STEP| =   0.059269  |PARALLEL STEP| =   0.000415


 STEP IN NORMAL COORDINATES

              1          2          3          4          5          6
           0.030643   0.003530   0.008151  -0.032563   0.015182  -0.004318

              7          8          9         10         11         12
           0.010531   0.007732   0.012893   0.011182  -0.012054   0.007734

             13         14         15         16         17         18
           0.006689   0.006363   0.012545  -0.015296  -0.005952  -0.002579

 DISPLACEMENT STEP IN ANGSTROM

  NO.  ATOM        X             Y             Z

    1  C        0.013242      0.001826      0.002196
    2  F       -0.017026     -0.002196      0.000619
    3  C        0.010223      0.003958      0.001474
    4  H        0.006860     -0.007713      0.001444
    5  H       -0.000775      0.001216      0.000284
    6  H       -0.008355      0.000992     -0.012778
    7  H       -0.001304     -0.002417     -0.003265
    8  H       -0.003511     -0.002511     -0.001042


 ACTIVE CARTESIAN DISPLACEMENT STEP

              1          2          3          4          5          6
           0.030643   0.003530   0.008151  -0.032563   0.015182  -0.004318

              7          8          9         10         11         12
           0.010531   0.007732   0.012893   0.011182  -0.012054   0.007734

             13         14         15         16         17         18
           0.006689   0.006363   0.012545  -0.015296  -0.005952  -0.002579
 
 PREDICTED ENERGY CHANGE: -0.001731370
 
 INTERPOLATION DISTANCE: 4.2313043949
 
 *** SCFTOL TIGHTEN TO 0.100E-06 ***
 
 *** CDFTOL TIGHTEN TO 0.750E-04 ***


 COORDINATES OF OPTIMIZATION STEP 1 IN ANGSTROM

  NO.  ATOM        X              Y              Z        Z-ATOM   MASS   TYPE

    1  C        -0.123813      -0.671733       0.103020       6    12.011  QM
    2  F         1.109045       0.259289      -0.186303       9    18.998  QM
    3  C        -1.288979       0.258232       0.038401       6    12.011  QM
    4  H        -0.678163       1.111481      -0.306749       1     1.008  QM
    5  H        -1.757918       0.493055       1.000149       1     1.008  QM
    6  H        -2.005274      -0.007036      -0.726264       1     1.008  QM
    7  H        -0.147623      -1.459946      -0.671977       1     1.008  QM
    8  H         0.034556      -1.130161       1.090512       1     1.008  QM


 
 NEW SCF-ENERGY CALCULATED IN 9 CYCLES
 

 TOTAL ENERGY    =       -178.850821097

 ENERGY CHANGE =         -0.002804916
 ENERGY RATIO  =          1.620055728
 TRUST RADIUS  =          0.200000000
 
 BFGS DELTA*GAMMA: 0.135E-02
 
 BFGS DELTA*DE2*DELTA: 0.351E-02
 
 *** ENTERING OPTIMIZATION CYCLE: 2 ***
 

 PROJECTED CARTESIAN GRADIENTS IN A.U.

  NO.  ATOM        X             Y             Z

    1  C       -0.036045     -0.013379      0.005399
    2  F        0.033924      0.023310     -0.007506
    3  C       -0.010705     -0.010681      0.001394
    4  H        0.020657     -0.014634      0.001585
    5  H        0.002610      0.002274     -0.001580
    6  H        0.011314      0.004605      0.007162
    7  H       -0.010436     -0.006431      0.001774
    8  H       -0.010046     -0.003961      0.000197


 ACTIVE CARTESIAN GRADIENTS

              1          2          3          4          5          6
          -0.044174  -0.014986   0.004605   0.028509   0.029895  -0.005984

              7          8          9         10         11         12
          -0.017787  -0.005141  -0.000959   0.007298  -0.010289  -0.000684

             13         14         15         16         17         18
          -0.002490  -0.004661  -0.002422   0.010944   0.004484   0.000743


 FULL LOCAL GRADIENT

              1          2          3          4          5          6
          -0.055728   0.008753  -0.011987   0.015327  -0.028355   0.005052

              7          8          9         10         11         12
           0.004476   0.001770  -0.003130  -0.007384   0.006535  -0.001277

             13         14         15         16         17         18
          -0.002315  -0.002433  -0.004230   0.007249   0.003296   0.001455


 TANGENTIAL LOCAL GRADIENTS IN A.U.

              1          2          3          4          5          6
           0.008753  -0.011987   0.015327  -0.028355   0.005052   0.004476

              7          8          9         10         11         12
           0.001770  -0.003130  -0.007384   0.006535  -0.001277  -0.002315

             13         14         15         16         17
          -0.002433  -0.004230   0.007249   0.003296   0.001455

 COSANG =         0.911264712
 
 RMSQ FORCE :   0.0094287  MAXIMUM :   0.0003000  CONVERGED : NO
 MAX FORCE  :   0.0283552  MAXIMUM :   0.0004500  CONVERGED : NO
 RMSQ FORCE6:   4.4637032  MAXIMUM6:   0.0003000  CONVERGED : NO
 MAX FORCE6 :   4.4467751  MAXIMUM6:   0.0004500  CONVERGED : NO
 RMSQ DR    :   0.0139703  MAXIMUM :   0.0012000  CONVERGED : NO
 MAX DR     :   0.0325627  MAXIMUM :   0.0018000  CONVERGED : NO
 


 HESSIAN EIGENVALUES


                1           2           3           4           5           6
             0.30417     1.00000     1.00000     1.00000     1.00000     1.00000
 


                7           8           9          10          11          12
             1.00000     1.00000     1.00000     1.00000     1.00000     1.00000
 


               13          14          15          16          17
             1.00000     1.00000     1.00000     1.00000     1.26312
 


 LAMBDA FOR LMQA STEP: 0.00

  |TANGENTIAL STEP| =   0.126879  |PARALLEL STEP| =   0.001903


 STEP IN NORMAL COORDINATES

              1          2          3          4          5          6
           0.081564   0.013392   0.012736  -0.072848   0.032255  -0.012448

              7          8          9         10         11         12
          -0.002362   0.000693   0.013893   0.023395  -0.022737   0.007138

             13         14         15         16         17         18
           0.009238   0.009327   0.017076  -0.025950  -0.011343  -0.005030

 DISPLACEMENT STEP IN ANGSTROM

  NO.  ATOM        X             Y             Z

    1  C        0.035219      0.006591      0.002609
    2  F       -0.040352     -0.007537      0.002082
    3  C        0.013816      0.005181     -0.000073
    4  H        0.021705     -0.012578      0.003140
    5  H        0.001532      0.004943      0.001384
    6  H       -0.009330      0.008907     -0.019171
    7  H       -0.002171     -0.002275     -0.004120
    8  H       -0.005816     -0.006913      0.000975


 ACTIVE CARTESIAN DISPLACEMENT STEP

              1          2          3          4          5          6
           0.081564   0.013392   0.012736  -0.072848   0.032255  -0.012448

              7          8          9         10         11         12
          -0.002362   0.000693   0.013893   0.023395  -0.022737   0.007138

             13         14         15         16         17         18
           0.009238   0.009327   0.017076  -0.025950  -0.011343  -0.005030
 
 PREDICTED ENERGY CHANGE: -0.002361576
 
 INTERPOLATION DISTANCE: 4.2313043949


 COORDINATES OF OPTIMIZATION STEP 2 IN ANGSTROM

  NO.  ATOM        X              Y              Z        Z-ATOM   MASS   TYPE

    1  C        -0.088594      -0.665142       0.105628       6    12.011  QM
    2  F         1.068693       0.251752      -0.184221       9    18.998  QM
    3  C        -1.275163       0.263413       0.038328       6    12.011  QM
    4  H        -0.656457       1.098903      -0.303609       1     1.008  QM
    5  H        -1.756385       0.497998       1.001533       1     1.008  QM
    6  H        -2.014605       0.001871      -0.745436       1     1.008  QM
    7  H        -0.149794      -1.462221      -0.676096       1     1.008  QM
    8  H         0.028740      -1.137074       1.091487       1     1.008  QM


 
 NEW SCF-ENERGY CALCULATED IN 10 CYCLES
 

 TOTAL ENERGY    =       -178.853542283

 ENERGY CHANGE =         -0.002721185
 ENERGY RATIO  =          1.152275076
 TRUST RADIUS  =          0.200000000
 
 BFGS DELTA*GAMMA: 0.431E-02
 
 BFGS DELTA*DE2*DELTA: 0.489E-02
 
 *** ENTERING OPTIMIZATION CYCLE: 3 ***
 

 PROJECTED CARTESIAN GRADIENTS IN A.U.

  NO.  ATOM        X             Y             Z

    1  C       -0.016038     -0.009727      0.007929
    2  F        0.014403      0.017966     -0.005988
    3  C        0.000855     -0.002725      0.002963
    4  H        0.019811     -0.022043      0.002831
    5  H       -0.001104      0.001615      0.000216
    6  H       -0.001884      0.001007     -0.007494
    7  H       -0.012799     -0.010494     -0.004696
    8  H       -0.014144     -0.005099     -0.002459


 ACTIVE CARTESIAN GRADIENTS

              1          2          3          4          5          6
          -0.019677  -0.011194   0.009947   0.011585   0.033813  -0.005264

              7          8          9         10         11         12
          -0.004005   0.005197   0.007007   0.012030  -0.015184   0.005188

             13         14         15         16         17         18
           0.001329   0.000126   0.007145   0.002182   0.001899  -0.002141


 FULL LOCAL GRADIENT

              1          2          3          4          5          6
          -0.044984  -0.000424   0.001807   0.003678  -0.004948   0.003772

              7          8          9         10         11         12
           0.013628   0.010347   0.005552   0.001178  -0.002086   0.004781

             13         14         15         16         17         18
           0.001570   0.002034   0.005856  -0.001093   0.000820  -0.001620


 TANGENTIAL LOCAL GRADIENTS IN A.U.

              1          2          3          4          5          6
          -0.000424   0.001807   0.003678  -0.004948   0.003772   0.013628

              7          8          9         10         11         12
           0.010347   0.005552   0.001178  -0.002086   0.004781   0.001570

             13         14         15         16         17
           0.002034   0.005856  -0.001093   0.000820  -0.001620

 COSANG =         0.221016465
 
 RMSQ FORCE :   0.0051637  MAXIMUM :   0.0003000  CONVERGED : NO
 MAX FORCE  :   0.0136284  MAXIMUM :   0.0004500  CONVERGED : NO
 RMSQ FORCE6:   3.8689862  MAXIMUM6:   0.0003000  CONVERGED : NO
 MAX FORCE6 :   3.8624436  MAXIMUM6:   0.0004500  CONVERGED : NO
 RMSQ DR    :   0.0299091  MAXIMUM :   0.0012000  CONVERGED : NO
 MAX DR     :   0.0815638  MAXIMUM :   0.0018000  CONVERGED : NO
 


 HESSIAN EIGENVALUES


                1           2           3           4           5           6
             0.24653     0.99996     1.00000     1.00000     1.00000     1.00000
 


                7           8           9          10          11          12
             1.00000     1.00000     1.00000     1.00000     1.00000     1.00000
 


               13          14          15          16          17
             1.00000     1.00000     1.00000     1.01337     1.33662
 


 LAMBDA FOR LMQA STEP: 0.00

  |TANGENTIAL STEP| =   0.028255  |PARALLEL STEP| =   0.000094


 STEP IN NORMAL COORDINATES

              1          2          3          4          5          6
           0.014577   0.004297  -0.001537  -0.016510   0.002301  -0.004356

              7          8          9         10         11         12
          -0.011289  -0.009401  -0.002380   0.002673  -0.001724  -0.003042

             13         14         15         16         17         18
           0.000237  -0.000368  -0.002736  -0.003381  -0.002709   0.000957

 DISPLACEMENT STEP IN ANGSTROM

  NO.  ATOM        X             Y             Z

    1  C        0.006287      0.001999     -0.000924
    2  F       -0.008490     -0.002285      0.000670
    3  C        0.000364     -0.001515     -0.000858
    4  H        0.006456      0.000637      0.000304
    5  H        0.002356      0.002061     -0.000339
    6  H        0.002326      0.004889     -0.000290
    7  H        0.001632      0.002099      0.001800
    8  H        0.001132     -0.001437      0.001769


 ACTIVE CARTESIAN DISPLACEMENT STEP

              1          2          3          4          5          6
           0.014577   0.004297  -0.001537  -0.016510   0.002301  -0.004356

              7          8          9         10         11         12
          -0.011289  -0.009401  -0.002380   0.002673  -0.001724  -0.003042

             13         14         15         16         17         18
           0.000237  -0.000368  -0.002736  -0.003381  -0.002709   0.000957
 
 PREDICTED ENERGY CHANGE: -0.000223995
 
 INTERPOLATION DISTANCE: 4.2313043949


 COORDINATES OF OPTIMIZATION STEP 3 IN ANGSTROM

  NO.  ATOM        X              Y              Z        Z-ATOM   MASS   TYPE

    1  C        -0.082307      -0.663143       0.104704       6    12.011  QM
    2  F         1.060203       0.249467      -0.183551       9    18.998  QM
    3  C        -1.274799       0.261898       0.037470       6    12.011  QM
    4  H        -0.650002       1.099541      -0.303305       1     1.008  QM
    5  H        -1.754029       0.500059       1.001194       1     1.008  QM
    6  H        -2.012279       0.006760      -0.745725       1     1.008  QM
    7  H        -0.148162      -1.460122      -0.674297       1     1.008  QM
    8  H         0.029872      -1.138511       1.093256       1     1.008  QM


 
 NEW SCF-ENERGY CALCULATED IN 9 CYCLES
 

 TOTAL ENERGY    =       -178.853892167

 ENERGY CHANGE =         -0.000349884
 ENERGY RATIO  =          1.562012513
 TRUST RADIUS  =          0.200000000
 
 BFGS DELTA*GAMMA: 0.207E-03
 
 BFGS DELTA*DE2*DELTA: 0.457E-03
 
 *** ENTERING OPTIMIZATION CYCLE: 4 ***
 

 PROJECTED CARTESIAN GRADIENTS IN A.U.

  NO.  ATOM        X             Y             Z

    1  C       -0.011303     -0.007122      0.005944
    2  F        0.011414      0.015736     -0.005159
    3  C       -0.001373     -0.004051      0.002669
    4  H        0.022511     -0.019810      0.002063
    5  H       -0.000590      0.002712      0.000601
    6  H       -0.000500      0.002474     -0.006016
    7  H       -0.013122     -0.009449     -0.003502
    8  H       -0.014092     -0.005675     -0.000481


 ACTIVE CARTESIAN GRADIENTS

              1          2          3          4          5          6
          -0.013867  -0.008217   0.007513   0.010007   0.033884  -0.005909

              7          8          9         10         11         12
          -0.007131   0.002025   0.005632   0.013014  -0.013577   0.003334

             13         14         15         16         17         18
           0.001048   0.000099   0.005982   0.002654   0.001199  -0.002499


 FULL LOCAL GRADIENT

              1          2          3          4          5          6
          -0.043329  -0.000618   0.001731   0.004135   0.001299   0.002305

              7          8          9         10         11         12
           0.009231   0.006863   0.004208   0.002552  -0.000928   0.002911

             13         14         15         16         17         18
           0.001282   0.001933   0.004713  -0.000533   0.000131  -0.001987


 TANGENTIAL LOCAL GRADIENTS IN A.U.

              1          2          3          4          5          6
          -0.000618   0.001731   0.004135   0.001299   0.002305   0.009231

              7          8          9         10         11         12
           0.006863   0.004208   0.002552  -0.000928   0.002911   0.001282

             13         14         15         16         17
           0.001933   0.004713  -0.000533   0.000131  -0.001987

 COSANG =         0.930722184
 
 RMSQ FORCE :   0.0036396  MAXIMUM :   0.0003000  CONVERGED : NO
 MAX FORCE  :   0.0092311  MAXIMUM :   0.0004500  CONVERGED : NO
 RMSQ FORCE6:   3.1599806  MAXIMUM6:   0.0003000  CONVERGED : NO
 MAX FORCE6 :   3.1564717  MAXIMUM6:   0.0004500  CONVERGED : NO
 RMSQ DR    :   0.0066598  MAXIMUM :   0.0012000  CONVERGED : NO
 MAX DR     :   0.0165095  MAXIMUM :   0.0018000  CONVERGED : NO
 


 HESSIAN EIGENVALUES


                1           2           3           4           5           6
             0.21861     0.57718     0.99999     1.00000     1.00000     1.00000
 


                7           8           9          10          11          12
             1.00000     1.00000     1.00000     1.00000     1.00000     1.00000
 


               13          14          15          16          17
             1.00000     1.00000     1.00020     1.01737     1.17322
 


 LAMBDA FOR LMQA STEP: 0.00

  |TANGENTIAL STEP| =   0.039230  |PARALLEL STEP| =   0.000182


 STEP IN NORMAL COORDINATES

              1          2          3          4          5          6
           0.007337   0.002251  -0.002438  -0.021042  -0.004814  -0.005885

              7          8          9         10         11         12
          -0.020985  -0.017516  -0.007412  -0.002162  -0.000987  -0.006029

             13         14         15         16         17         18
          -0.001422  -0.003256  -0.009118  -0.002955  -0.002453   0.004362

 DISPLACEMENT STEP IN ANGSTROM

  NO.  ATOM        X             Y             Z

    1  C        0.003165      0.001042     -0.001048
    2  F       -0.008886     -0.002295      0.000516
    3  C       -0.000356     -0.003391     -0.002075
    4  H        0.006994      0.003059      0.000783
    5  H        0.004967      0.002632     -0.001471
    6  H        0.006786      0.008417      0.002885
    7  H        0.005404      0.005030      0.004250
    8  H        0.004735     -0.001065      0.002092


 ACTIVE CARTESIAN DISPLACEMENT STEP

              1          2          3          4          5          6
           0.007337   0.002251  -0.002438  -0.021042  -0.004814  -0.005885

              7          8          9         10         11         12
          -0.020985  -0.017516  -0.007412  -0.002162  -0.000987  -0.006029

             13         14         15         16         17         18
          -0.001422  -0.003256  -0.009118  -0.002955  -0.002453   0.004362
 
 PREDICTED ENERGY CHANGE: -0.000255020
 
 INTERPOLATION DISTANCE: 4.2313043949
 
 *** SCFTOL TIGHTEN TO 0.750E-07 ***
 
 *** CDFTOL TIGHTEN TO 0.500E-04 ***


 COORDINATES OF OPTIMIZATION STEP 4 IN ANGSTROM

  NO.  ATOM        X              Y              Z        Z-ATOM   MASS   TYPE

    1  C        -0.079142      -0.662101       0.103656       6    12.011  QM
    2  F         1.051317       0.247173      -0.183035       9    18.998  QM
    3  C        -1.275156       0.258506       0.035395       6    12.011  QM
    4  H        -0.643008       1.102600      -0.302523       1     1.008  QM
    5  H        -1.749062       0.502691       0.999723       1     1.008  QM
    6  H        -2.005492       0.015177      -0.742840       1     1.008  QM
    7  H        -0.142758      -1.455092      -0.670047       1     1.008  QM
    8  H         0.034607      -1.139576       1.095348       1     1.008  QM


 
 NEW SCF-ENERGY CALCULATED IN 9 CYCLES
 

 TOTAL ENERGY    =       -178.854199789

 ENERGY CHANGE =         -0.000307623
 ENERGY RATIO  =          1.206269247
 TRUST RADIUS  =          0.200000000
 
 BFGS DELTA*GAMMA: 0.422E-03
 
 BFGS DELTA*DE2*DELTA: 0.526E-03
 
 *** ENTERING OPTIMIZATION CYCLE: 5 ***
 

 PROJECTED CARTESIAN GRADIENTS IN A.U.

  NO.  ATOM        X             Y             Z

    1  C       -0.008006     -0.005052      0.003072
    2  F        0.009800      0.013674     -0.004270
    3  C       -0.006085     -0.007136      0.001197
    4  H        0.026401     -0.015429      0.001086
    5  H        0.001058      0.004471      0.001100
    6  H        0.004449      0.005688     -0.000442
    7  H       -0.012825     -0.006043     -0.000025
    8  H       -0.012985     -0.005978      0.002086


 ACTIVE CARTESIAN GRADIENTS

              1          2          3          4          5          6
          -0.009823  -0.005837   0.003594   0.009615   0.032612  -0.006804

              7          8          9         10         11         12
          -0.014099  -0.004857   0.001160   0.013378  -0.011099  -0.000630

             13         14         15         16         17         18
          -0.000055  -0.000942   0.002220   0.005454   0.000717  -0.001459


 FULL LOCAL GRADIENT

              1          2          3          4          5          6
          -0.042792  -0.000463  -0.000404   0.005372   0.005379   0.000515

              7          8          9         10         11         12
           0.001106  -0.000225  -0.000343   0.002876   0.001463  -0.001107

             13         14         15         16         17         18
           0.000161   0.000832   0.000878   0.002282  -0.000362  -0.000909


 TANGENTIAL LOCAL GRADIENTS IN A.U.

              1          2          3          4          5          6
          -0.000463  -0.000404   0.005372   0.005379   0.000515   0.001106

              7          8          9         10         11         12
          -0.000225  -0.000343   0.002876   0.001463  -0.001107   0.000161

             13         14         15         16         17
           0.000832   0.000878   0.002282  -0.000362  -0.000909

 COSANG =         0.348067309
 
 RMSQ FORCE :   0.0021574  MAXIMUM :   0.0003000  CONVERGED : NO
 MAX FORCE  :   0.0053791  MAXIMUM :   0.0004500  CONVERGED : NO
 RMSQ FORCE6:   2.2351127  MAXIMUM6:   0.0003000  CONVERGED : NO
 MAX FORCE6 :   2.2337275  MAXIMUM6:   0.0004500  CONVERGED : NO
 RMSQ DR    :   0.0092468  MAXIMUM :   0.0012000  CONVERGED : NO
 MAX DR     :   0.0210417  MAXIMUM :   0.0018000  CONVERGED : NO
 


 HESSIAN EIGENVALUES


                1           2           3           4           5           6
             0.19108     0.44783     0.99998     0.99999     1.00000     1.00000
 


                7           8           9          10          11          12
             1.00000     1.00000     1.00000     1.00000     1.00000     1.00000
 


               13          14          15          16          17
             1.00000     1.00018     1.00411     1.01468     1.38176
 


 LAMBDA FOR LMQA STEP: 0.00

  |TANGENTIAL STEP| =   0.016246  |PARALLEL STEP| =   0.000031


 STEP IN NORMAL COORDINATES

              1          2          3          4          5          6
          -0.003904  -0.001612   0.001610  -0.009122  -0.004751  -0.002129

              7          8          9         10         11         12
          -0.007481  -0.004911  -0.001840  -0.003883  -0.001513  -0.000656

             13         14         15         16         17         18
          -0.000719  -0.001942  -0.003728  -0.003035  -0.000192   0.002112

 DISPLACEMENT STEP IN ANGSTROM

  NO.  ATOM        X             Y             Z

    1  C       -0.001684     -0.000741      0.000682
    2  F       -0.002621     -0.000135     -0.000245
    3  C        0.001091     -0.000875     -0.000758
    4  H        0.001023      0.000680      0.000938
    5  H        0.002463      0.000413     -0.001328
    6  H        0.002835      0.003459      0.000494
    7  H        0.003885      0.001722      0.001220
    8  H        0.003223     -0.000107     -0.000000


 ACTIVE CARTESIAN DISPLACEMENT STEP

              1          2          3          4          5          6
          -0.003904  -0.001612   0.001610  -0.009122  -0.004751  -0.002129

              7          8          9         10         11         12
          -0.007481  -0.004911  -0.001840  -0.003883  -0.001513  -0.000656

             13         14         15         16         17         18
          -0.000719  -0.001942  -0.003728  -0.003035  -0.000192   0.002112
 
 PREDICTED ENERGY CHANGE: -0.000053489
 
 INTERPOLATION DISTANCE: 4.2313043949
 
 *** SCFTOL TIGHTEN TO 0.500E-07 ***
 
 *** CDFTOL TIGHTEN TO 0.250E-04 ***


 COORDINATES OF OPTIMIZATION STEP 5 IN ANGSTROM

  NO.  ATOM        X              Y              Z        Z-ATOM   MASS   TYPE

    1  C        -0.080826      -0.662842       0.104339       6    12.011  QM
    2  F         1.048695       0.247038      -0.183279       9    18.998  QM
    3  C        -1.274065       0.257631       0.034637       6    12.011  QM
    4  H        -0.641985       1.103279      -0.301584       1     1.008  QM
    5  H        -1.746600       0.503104       0.998395       1     1.008  QM
    6  H        -2.002658       0.018636      -0.742346       1     1.008  QM
    7  H        -0.138873      -1.453370      -0.668827       1     1.008  QM
    8  H         0.037829      -1.139683       1.095347       1     1.008  QM


 
 NEW SCF-ENERGY CALCULATED IN 9 CYCLES
 

 TOTAL ENERGY    =       -178.854287316

 ENERGY CHANGE =         -0.000087527
 ENERGY RATIO  =          1.636359539
 TRUST RADIUS  =          0.200000000
 
 BFGS DELTA*GAMMA: 0.419E-04
 
 BFGS DELTA*DE2*DELTA: 0.110E-03
 
 *** ENTERING OPTIMIZATION CYCLE: 6 ***
 

 PROJECTED CARTESIAN GRADIENTS IN A.U.

  NO.  ATOM        X             Y             Z

    1  C       -0.008984     -0.005232      0.003017
    2  F        0.009610      0.013732     -0.004265
    3  C       -0.005947     -0.007925      0.000618
    4  H        0.026618     -0.014777      0.001141
    5  H        0.001745      0.004629      0.000876
    6  H        0.005911      0.006521      0.001137
    7  H       -0.012180     -0.004765      0.000872
    8  H       -0.012274     -0.005803      0.001944


 ACTIVE CARTESIAN GRADIENTS

              1          2          3          4          5          6
          -0.011025  -0.006040   0.003434   0.008770   0.031766  -0.006816

              7          8          9         10         11         12
          -0.015166  -0.006373  -0.000011   0.012874  -0.011112  -0.001321

             13         14         15         16         17         18
          -0.000244  -0.001401   0.000960   0.006255   0.000810  -0.000608


 FULL LOCAL GRADIENT

              1          2          3          4          5          6
          -0.042949  -0.000066  -0.000939   0.004163   0.004263   0.000412

              7          8          9         10         11         12
          -0.000074  -0.001761  -0.001544   0.002279   0.001476  -0.001807

             13         14         15         16         17         18
          -0.000035   0.000359  -0.000423   0.003042  -0.000275  -0.000035


 TANGENTIAL LOCAL GRADIENTS IN A.U.

              1          2          3          4          5          6
          -0.000066  -0.000939   0.004163   0.004263   0.000412  -0.000074

              7          8          9         10         11         12
          -0.001761  -0.001544   0.002279   0.001476  -0.001807  -0.000035

             13         14         15         16         17
           0.000359  -0.000423   0.003042  -0.000275  -0.000035

 COSANG =         0.918053157
 
 RMSQ FORCE :   0.0019147  MAXIMUM :   0.0003000  CONVERGED : NO
 MAX FORCE  :   0.0042635  MAXIMUM :   0.0004500  CONVERGED : NO
 RMSQ FORCE6:   0.0067128  MAXIMUM6:   0.0003000  CONVERGED : NO
 MAX FORCE6 :   0.0179088  MAXIMUM6:   0.0004500  CONVERGED : NO
 RMSQ DR    :   0.0038291  MAXIMUM :   0.0012000  CONVERGED : NO
 MAX DR     :   0.0091219  MAXIMUM :   0.0018000  CONVERGED : NO
 


 HESSIAN EIGENVALUES


                1           2           3           4           5           6
             0.12172     0.32790     0.98009     0.99999     1.00000     1.00000
 


                7           8           9          10          11          12
             1.00000     1.00000     1.00000     1.00000     1.00000     1.00000
 


               13          14          15          16          17
             1.00012     1.00034     1.00302     1.04693     1.11807
 


 LAMBDA FOR LMQA STEP: 0.00

  |TANGENTIAL STEP| =   0.033264  |PARALLEL STEP| =   0.000131


 STEP IN NORMAL COORDINATES

              1          2          3          4          5          6
          -0.009676  -0.004905   0.006160  -0.019158  -0.009733  -0.004673

              7          8          9         10         11         12
          -0.013463  -0.005429  -0.000318  -0.009129  -0.004563   0.001640

             13         14         15         16         17         18
          -0.001184  -0.003539  -0.004928  -0.010195  -0.000110   0.002733

 DISPLACEMENT STEP IN ANGSTROM

  NO.  ATOM        X             Y             Z

    1  C       -0.004172     -0.002250      0.002484
    2  F       -0.005241      0.000221     -0.000905
    3  C        0.003143     -0.000454     -0.000908
    4  H        0.001053     -0.000029      0.002547
    5  H        0.004902      0.000268     -0.003109
    6  H        0.004420      0.006709     -0.001623
    7  H        0.008916      0.001801      0.001092
    8  H        0.007013     -0.000371     -0.000419


 ACTIVE CARTESIAN DISPLACEMENT STEP

              1          2          3          4          5          6
          -0.009676  -0.004905   0.006160  -0.019158  -0.009733  -0.004673

              7          8          9         10         11         12
          -0.013463  -0.005429  -0.000318  -0.009129  -0.004563   0.001640

             13         14         15         16         17         18
          -0.001184  -0.003539  -0.004928  -0.010195  -0.000110   0.002733
 
 PREDICTED ENERGY CHANGE: -0.000088743
 
 INTERPOLATION DISTANCE: 4.2313043949
 
 *** SCFTOL TIGHTEN TO 0.250E-07 ***
 
 *** CDFTOL TIGHTEN TO 0.100E-04 ***


 COORDINATES OF OPTIMIZATION STEP 6 IN ANGSTROM

  NO.  ATOM        X              Y              Z        Z-ATOM   MASS   TYPE

    1  C        -0.084998      -0.665092       0.106822       6    12.011  QM
    2  F         1.043454       0.247258      -0.184184       9    18.998  QM
    3  C        -1.270922       0.257177       0.033730       6    12.011  QM
    4  H        -0.640932       1.103250      -0.299038       1     1.008  QM
    5  H        -1.741698       0.503372       0.995286       1     1.008  QM
    6  H        -1.998238       0.025345      -0.743969       1     1.008  QM
    7  H        -0.129957      -1.451569      -0.667735       1     1.008  QM
    8  H         0.044843      -1.140054       1.094929       1     1.008  QM


 
 NEW SCF-ENERGY CALCULATED IN 13 CYCLES
 

 TOTAL ENERGY    =       -178.854401138

 ENERGY CHANGE =         -0.000113823
 ENERGY RATIO  =          1.282606941
 TRUST RADIUS  =          0.200000000
 
 BFGS DELTA*GAMMA: 0.139E-03
 
 BFGS DELTA*DE2*DELTA: 0.189E-03
 
 *** ENTERING OPTIMIZATION CYCLE: 7 ***
 

 PROJECTED CARTESIAN GRADIENTS IN A.U.

  NO.  ATOM        X             Y             Z

    1  C       -0.011698     -0.006151      0.004087
    2  F        0.008866      0.014309     -0.004527
    3  C       -0.003579     -0.008244      0.000199
    4  H        0.025718     -0.015088      0.001538
    5  H        0.003010      0.004162     -0.000447
    6  H        0.007082      0.007137      0.001926
    7  H       -0.010561     -0.003261      0.001280
    8  H       -0.011003     -0.005382      0.000559


 ACTIVE CARTESIAN GRADIENTS

              1          2          3          4          5          6
          -0.014367  -0.007090   0.004784   0.006084   0.030186  -0.006512

              7          8          9         10         11         12
          -0.014987  -0.006848  -0.000107   0.011575  -0.012109  -0.001066

             13         14         15         16         17         18
           0.000149  -0.002037  -0.000568   0.006570   0.001095   0.000790


 FULL LOCAL GRADIENT

              1          2          3          4          5          6
          -0.042921   0.000603  -0.000787   0.000228   0.001084   0.000671

              7          8          9         10         11         12
          -0.000040  -0.002291  -0.001644   0.000929   0.000379  -0.001535

             13         14         15         16         17         18
           0.000347  -0.000313  -0.002001   0.003256   0.000008   0.001391


 TANGENTIAL LOCAL GRADIENTS IN A.U.

              1          2          3          4          5          6
           0.000603  -0.000787   0.000228   0.001084   0.000671  -0.000040

              7          8          9         10         11         12
          -0.002291  -0.001644   0.000929   0.000379  -0.001535   0.000347

             13         14         15         16         17
          -0.000313  -0.002001   0.003256   0.000008   0.001391

 COSANG =         0.665930410
 
 RMSQ FORCE :   0.0013445  MAXIMUM :   0.0003000  CONVERGED : NO
 MAX FORCE  :   0.0032557  MAXIMUM :   0.0004500  CONVERGED : NO
 RMSQ FORCE6:   0.0041520  MAXIMUM6:   0.0003000  CONVERGED : NO
 MAX FORCE6 :   0.0124805  MAXIMUM6:   0.0004500  CONVERGED : NO
 RMSQ DR    :   0.0078405  MAXIMUM :   0.0012000  CONVERGED : NO
 MAX DR     :   0.0191578  MAXIMUM :   0.0018000  CONVERGED : NO
 


 HESSIAN EIGENVALUES


                1           2           3           4           5           6
             0.10029     0.31361     0.90389     0.99999     1.00000     1.00000
 


                7           8           9          10          11          12
             1.00000     1.00000     1.00000     1.00000     1.00000     1.00011
 


               13          14          15          16          17
             1.00028     1.00106     1.00396     1.04361     1.13023
 


 LAMBDA FOR LMQA STEP: 0.00

  |TANGENTIAL STEP| =   0.013115  |PARALLEL STEP| =   0.000020


 STEP IN NORMAL COORDINATES

              1          2          3          4          5          6
          -0.003065  -0.002443   0.003098  -0.005857  -0.003299  -0.002394

              7          8          9         10         11         12
          -0.004750   0.000659   0.001505  -0.003780  -0.001866   0.002105

             13         14         15         16         17         18
          -0.000877  -0.000774   0.000696  -0.006800  -0.000038  -0.000764

 DISPLACEMENT STEP IN ANGSTROM

  NO.  ATOM        X             Y             Z

    1  C       -0.001321     -0.001117      0.001222
    2  F       -0.001579      0.000213     -0.000543
    3  C        0.000785      0.000683      0.000081
    4  H        0.000002     -0.000573      0.001322
    5  H        0.001409     -0.000029     -0.000856
    6  H        0.000710      0.002368     -0.002382
    7  H        0.003778     -0.000831     -0.000410
    8  H        0.002809     -0.000364      0.000187


 ACTIVE CARTESIAN DISPLACEMENT STEP

              1          2          3          4          5          6
          -0.003065  -0.002443   0.003098  -0.005857  -0.003299  -0.002394

              7          8          9         10         11         12
          -0.004750   0.000659   0.001505  -0.003780  -0.001866   0.002105

             13         14         15         16         17         18
          -0.000877  -0.000774   0.000696  -0.006800  -0.000038  -0.000764
 
 PREDICTED ENERGY CHANGE: -0.000021865
 
 INTERPOLATION DISTANCE: 4.2313043949


 COORDINATES OF OPTIMIZATION STEP 7 IN ANGSTROM

  NO.  ATOM        X              Y              Z        Z-ATOM   MASS   TYPE

    1  C        -0.086319      -0.666209       0.108044       6    12.011  QM
    2  F         1.041875       0.247472      -0.184727       9    18.998  QM
    3  C        -1.270137       0.257860       0.033810       6    12.011  QM
    4  H        -0.640931       1.102677      -0.297716       1     1.008  QM
    5  H        -1.740289       0.503343       0.994430       1     1.008  QM
    6  H        -1.997528       0.027712      -0.746351       1     1.008  QM
    7  H        -0.126179      -1.452399      -0.668145       1     1.008  QM
    8  H         0.047652      -1.140418       1.095116       1     1.008  QM


 
 NEW SCF-ENERGY CALCULATED IN 9 CYCLES
 

 TOTAL ENERGY    =       -178.854434273

 ENERGY CHANGE =         -0.000033135
 ENERGY RATIO  =          1.515465105
 TRUST RADIUS  =          0.200000000
 
 BFGS DELTA*GAMMA: 0.230E-04
 
 BFGS DELTA*DE2*DELTA: 0.455E-04
 
 *** ENTERING OPTIMIZATION CYCLE: 8 ***
 

 PROJECTED CARTESIAN GRADIENTS IN A.U.

  NO.  ATOM        X             Y             Z

    1  C       -0.012478     -0.006593      0.004854
    2  F        0.008476      0.014566     -0.004699
    3  C       -0.002376     -0.007590      0.000517
    4  H        0.024922     -0.015866      0.001713
    5  H        0.003411      0.003687     -0.001266
    6  H        0.006600      0.006812      0.000899
    7  H       -0.009843     -0.003541      0.000560
    8  H       -0.010613     -0.005370     -0.000045


 ACTIVE CARTESIAN GRADIENTS

              1          2          3          4          5          6
          -0.015331  -0.007600   0.005843   0.005049   0.029749  -0.006306

              7          8          9         10         11         12
          -0.014261  -0.005636   0.001048   0.011019  -0.012689  -0.000244

             13         14         15         16         17         18
           0.000611  -0.002014  -0.000517   0.005867   0.001178   0.000696


 FULL LOCAL GRADIENT

              1          2          3          4          5          6
          -0.042652   0.000606  -0.000131  -0.001276   0.000004   0.000874

              7          8          9         10         11         12
           0.000619  -0.001102  -0.000462   0.000428  -0.000316  -0.000689

             13         14         15         16         17         18
           0.000799  -0.000306  -0.001935   0.002503   0.000098   0.001286


 TANGENTIAL LOCAL GRADIENTS IN A.U.

              1          2          3          4          5          6
           0.000606  -0.000131  -0.001276   0.000004   0.000874   0.000619

              7          8          9         10         11         12
          -0.001102  -0.000462   0.000428  -0.000316  -0.000689   0.000799

             13         14         15         16         17
          -0.000306  -0.001935   0.002503   0.000098   0.001286

 COSANG =         0.836944980
 
 RMSQ FORCE :   0.0010218  MAXIMUM :   0.0003000  CONVERGED : NO
 MAX FORCE  :   0.0025031  MAXIMUM :   0.0004500  CONVERGED : NO
 RMSQ FORCE6:   0.0022890  MAXIMUM6:   0.0003000  CONVERGED : NO
 MAX FORCE6 :   0.0060162  MAXIMUM6:   0.0004500  CONVERGED : NO
 RMSQ DR    :   0.0030914  MAXIMUM :   0.0012000  CONVERGED : NO
 MAX DR     :   0.0067996  MAXIMUM :   0.0018000  CONVERGED : NO
 


 HESSIAN EIGENVALUES


                1           2           3           4           5           6
             0.08522     0.28357     0.53676     0.99932     0.99999     1.00000
 


                7           8           9          10          11          12
             1.00000     1.00000     1.00000     1.00000     1.00007     1.00010
 


               13          14          15          16          17
             1.00022     1.00035     1.01104     1.02130     1.26933
 


 LAMBDA FOR LMQA STEP: 0.00

  |TANGENTIAL STEP| =   0.014555  |PARALLEL STEP| =   0.000025


 STEP IN NORMAL COORDINATES

              1          2          3          4          5          6
          -0.001765  -0.002610   0.002506  -0.003041  -0.002964  -0.003400

              7          8          9         10         11         12
          -0.005221   0.001887   0.001586  -0.003779  -0.001141   0.002671

             13         14         15         16         17         18
          -0.002108  -0.000262   0.003453  -0.009363  -0.000135  -0.002424

 DISPLACEMENT STEP IN ANGSTROM

  NO.  ATOM        X             Y             Z

    1  C       -0.000760     -0.001189      0.001002
    2  F       -0.000786      0.000189     -0.000669
    3  C       -0.000407      0.001131      0.000295
    4  H       -0.000142     -0.000486      0.001651
    5  H        0.000631      0.000153      0.000098
    6  H        0.000049      0.002483     -0.003609
    7  H        0.003970     -0.002242     -0.000683
    8  H        0.002935     -0.000528      0.000966


 ACTIVE CARTESIAN DISPLACEMENT STEP

              1          2          3          4          5          6
          -0.001765  -0.002610   0.002506  -0.003041  -0.002964  -0.003400

              7          8          9         10         11         12
          -0.005221   0.001887   0.001586  -0.003779  -0.001141   0.002671

             13         14         15         16         17         18
          -0.002108  -0.000262   0.003453  -0.009363  -0.000135  -0.002424
 
 PREDICTED ENERGY CHANGE: -0.000020581
 
 INTERPOLATION DISTANCE: 4.2313043949


 COORDINATES OF OPTIMIZATION STEP 8 IN ANGSTROM

  NO.  ATOM        X              Y              Z        Z-ATOM   MASS   TYPE

    1  C        -0.087079      -0.667398       0.109046       6    12.011  QM
    2  F         1.041089       0.247660      -0.185395       9    18.998  QM
    3  C        -1.270544       0.258991       0.034105       6    12.011  QM
    4  H        -0.641073       1.102191      -0.296065       1     1.008  QM
    5  H        -1.739658       0.503496       0.994529       1     1.008  QM
    6  H        -1.997479       0.030196      -0.749959       1     1.008  QM
    7  H        -0.122209      -1.454641      -0.668829       1     1.008  QM
    8  H         0.050587      -1.140947       1.096082       1     1.008  QM


 
 NEW SCF-ENERGY CALCULATED IN 9 CYCLES
 

 TOTAL ENERGY    =       -178.854463433

 ENERGY CHANGE =         -0.000029160
 ENERGY RATIO  =          1.416831794
 TRUST RADIUS  =          0.200000000
 
 BFGS DELTA*GAMMA: 0.261E-04
 
 BFGS DELTA*DE2*DELTA: 0.433E-04
 
 *** ENTERING OPTIMIZATION CYCLE: 9 ***
 

 PROJECTED CARTESIAN GRADIENTS IN A.U.

  NO.  ATOM        X             Y             Z

    1  C       -0.012722     -0.006999      0.005469
    2  F        0.008356      0.014736     -0.004852
    3  C       -0.001949     -0.006590      0.000993
    4  H        0.024206     -0.016640      0.001790
    5  H        0.003711      0.003276     -0.001821
    6  H        0.005840      0.006288     -0.000581
    7  H       -0.009160     -0.004386     -0.000507
    8  H       -0.010233     -0.005607     -0.000122


 ACTIVE CARTESIAN GRADIENTS

              1          2          3          4          5          6
          -0.015634  -0.008071   0.006704   0.004721   0.029476  -0.006159

              7          8          9         10         11         12
          -0.013910  -0.003953   0.002390   0.010534  -0.013009   0.000595

             13         14         15         16         17         18
           0.001009  -0.001723  -0.000039   0.004758   0.001146  -0.000044


 FULL LOCAL GRADIENT

              1          2          3          4          5          6
          -0.042350   0.000320   0.000535  -0.001876  -0.000677   0.000999

              7          8          9         10         11         12
           0.000913   0.000579   0.000905  -0.000019  -0.000735   0.000179

             13         14         15         16         17         18
           0.001175  -0.000027  -0.001414   0.001321   0.000073   0.000517


 TANGENTIAL LOCAL GRADIENTS IN A.U.

              1          2          3          4          5          6
           0.000320   0.000535  -0.001876  -0.000677   0.000999   0.000913

              7          8          9         10         11         12
           0.000579   0.000905  -0.000019  -0.000735   0.000179   0.001175

             13         14         15         16         17
          -0.000027  -0.001414   0.001321   0.000073   0.000517

 COSANG =         0.693175999
 
 RMSQ FORCE :   0.0008854  MAXIMUM :   0.0003000  CONVERGED : NO
 MAX FORCE  :   0.0018765  MAXIMUM :   0.0004500  CONVERGED : NO
 RMSQ FORCE6:   0.0014486  MAXIMUM6:   0.0003000  CONVERGED : NO
 MAX FORCE6 :   0.0038562  MAXIMUM6:   0.0004500  CONVERGED : NO
 RMSQ DR    :   0.0034306  MAXIMUM :   0.0012000  CONVERGED : NO
 MAX DR     :   0.0093630  MAXIMUM :   0.0018000  CONVERGED : NO
 


 HESSIAN EIGENVALUES


                1           2           3           4           5           6
             0.07184     0.24243     0.40427     0.99767     0.99999     1.00000
 


                7           8           9          10          11          12
             1.00000     1.00000     1.00000     1.00000     1.00010     1.00013
 


               13          14          15          16          17
             1.00021     1.00174     1.00770     1.04122     1.38302
 


 LAMBDA FOR LMQA STEP: 0.00

  |TANGENTIAL STEP| =   0.011795  |PARALLEL STEP| =   0.000016


 STEP IN NORMAL COORDINATES

              1          2          3          4          5          6
           0.000100  -0.001527   0.000586  -0.000033  -0.001757  -0.003438

              7          8          9         10         11         12
          -0.004128   0.000730   0.000090  -0.002309   0.000001   0.001735

             13         14         15         16         17         18
          -0.002860  -0.000099   0.004339  -0.007975  -0.000158  -0.002227

 DISPLACEMENT STEP IN ANGSTROM

  NO.  ATOM        X             Y             Z

    1  C        0.000043     -0.000693      0.000263
    2  F       -0.000026     -0.000002     -0.000508
    3  C       -0.001251      0.000676      0.000172
    4  H        0.000045      0.000110      0.001452
    5  H       -0.000356      0.000450      0.001074
    6  H       -0.000189      0.002177     -0.002972
    7  H        0.002731     -0.002330     -0.000133
    8  H        0.002054     -0.000341      0.001280


 ACTIVE CARTESIAN DISPLACEMENT STEP

              1          2          3          4          5          6
           0.000100  -0.001527   0.000586  -0.000033  -0.001757  -0.003438

              7          8          9         10         11         12
          -0.004128   0.000730   0.000090  -0.002309   0.000001   0.001735

             13         14         15         16         17         18
          -0.002860  -0.000099   0.004339  -0.007975  -0.000158  -0.002227
 
 PREDICTED ENERGY CHANGE: -0.000012429
 
 INTERPOLATION DISTANCE: 4.2313043949


 COORDINATES OF OPTIMIZATION STEP 9 IN ANGSTROM

  NO.  ATOM        X              Y              Z        Z-ATOM   MASS   TYPE

    1  C        -0.087036      -0.668091       0.109309       6    12.011  QM
    2  F         1.041062       0.247659      -0.185903       9    18.998  QM
    3  C        -1.271795       0.259667       0.034277       6    12.011  QM
    4  H        -0.641028       1.102301      -0.294613       1     1.008  QM
    5  H        -1.740014       0.503946       0.995602       1     1.008  QM
    6  H        -1.997668       0.032373      -0.752931       1     1.008  QM
    7  H        -0.119478      -1.456971      -0.668962       1     1.008  QM
    8  H         0.052641      -1.141288       1.097362       1     1.008  QM


 
 NEW SCF-ENERGY CALCULATED IN 11 CYCLES
 

 TOTAL ENERGY    =       -178.854481934

 ENERGY CHANGE =         -0.000018501
 ENERGY RATIO  =          1.488486832
 TRUST RADIUS  =          0.200000000
 
 BFGS DELTA*GAMMA: 0.140E-04
 
 BFGS DELTA*DE2*DELTA: 0.263E-04
 
 *** ENTERING OPTIMIZATION CYCLE: 10 ***
 

 PROJECTED CARTESIAN GRADIENTS IN A.U.

  NO.  ATOM        X             Y             Z

    1  C       -0.012459     -0.007077      0.005519
    2  F        0.008511      0.014707     -0.004879
    3  C       -0.002458     -0.006075      0.001176
    4  H        0.024081     -0.016757      0.001722
    5  H        0.003757      0.003312     -0.001551
    6  H        0.005446      0.006047     -0.001401
    7  H       -0.008806     -0.005097     -0.001115
    8  H       -0.009933     -0.005956      0.000420


 ACTIVE CARTESIAN GRADIENTS

              1          2          3          4          5          6
          -0.015312  -0.008165   0.006781   0.005100   0.029419  -0.006157

              7          8          9         10         11         12
          -0.014265  -0.003181   0.002767   0.010388  -0.012827   0.000741

             13         14         15         16         17         18
           0.000974  -0.001290   0.000554   0.003946   0.000985  -0.000881


 FULL LOCAL GRADIENT

              1          2          3          4          5          6
          -0.042196   0.000070   0.000689  -0.001456  -0.000671   0.000948

              7          8          9         10         11         12
           0.000516   0.001362   0.001283  -0.000182  -0.000574   0.000343

             13         14         15         16         17         18
           0.001111   0.000401  -0.000775   0.000440  -0.000086  -0.000344


 TANGENTIAL LOCAL GRADIENTS IN A.U.

              1          2          3          4          5          6
           0.000070   0.000689  -0.001456  -0.000671   0.000948   0.000516

              7          8          9         10         11         12
           0.001362   0.001283  -0.000182  -0.000574   0.000343   0.001111

             13         14         15         16         17
           0.000401  -0.000775   0.000440  -0.000086  -0.000344

 COSANG =         0.863516196
 
 RMSQ FORCE :   0.0007864  MAXIMUM :   0.0003000  CONVERGED : NO
 MAX FORCE  :   0.0014558  MAXIMUM :   0.0004500  CONVERGED : NO
 RMSQ FORCE6:   0.0008402  MAXIMUM6:   0.0003000  CONVERGED : NO
 MAX FORCE6 :   0.0023575  MAXIMUM6:   0.0004500  CONVERGED : NO
 RMSQ DR    :   0.0027801  MAXIMUM :   0.0012000  CONVERGED : NO
 MAX DR     :   0.0079749  MAXIMUM :   0.0018000  CONVERGED : NO
 


 HESSIAN EIGENVALUES


                1           2           3           4           5           6
             0.06137     0.19775     0.35279     0.98668     0.99997     1.00000
 


                7           8           9          10          11          12
             1.00000     1.00000     1.00000     1.00004     1.00010     1.00014
 


               13          14          15          16          17
             1.00037     1.00384     1.00948     1.08626     1.16722
 


 LAMBDA FOR LMQA STEP: 0.00

  |TANGENTIAL STEP| =   0.011169  |PARALLEL STEP| =   0.000015


 STEP IN NORMAL COORDINATES

              1          2          3          4          5          6
           0.001084  -0.000827  -0.000722   0.001416  -0.001198  -0.003896

              7          8          9         10         11         12
          -0.003320  -0.000884  -0.001221  -0.001478   0.000547   0.001238

             13         14         15         16         17         18
          -0.003618  -0.000636   0.004667  -0.007042   0.000034  -0.001248

 DISPLACEMENT STEP IN ANGSTROM

  NO.  ATOM        X             Y             Z

    1  C        0.000467     -0.000372     -0.000235
    2  F        0.000323     -0.000144     -0.000441
    3  C       -0.001591      0.000140      0.000027
    4  H        0.000181      0.000605      0.001547
    5  H       -0.001098      0.000643      0.001589
    6  H       -0.000126      0.002387     -0.002403
    7  H        0.002008     -0.002219      0.000647
    8  H        0.001513      0.000009      0.001251


 ACTIVE CARTESIAN DISPLACEMENT STEP

              1          2          3          4          5          6
           0.001084  -0.000827  -0.000722   0.001416  -0.001198  -0.003896

              7          8          9         10         11         12
          -0.003320  -0.000884  -0.001221  -0.001478   0.000547   0.001238

             13         14         15         16         17         18
          -0.003618  -0.000636   0.004667  -0.007042   0.000034  -0.001248
 
 PREDICTED ENERGY CHANGE: -0.000009794
 
 INTERPOLATION DISTANCE: 4.2313043949


 COORDINATES OF OPTIMIZATION STEP 10 IN ANGSTROM

  NO.  ATOM        X              Y              Z        Z-ATOM   MASS   TYPE

    1  C        -0.086569      -0.668463       0.109074       6    12.011  QM
    2  F         1.041386       0.247515      -0.186344       9    18.998  QM
    3  C        -1.273387       0.259808       0.034305       6    12.011  QM
    4  H        -0.640847       1.102906      -0.293066       1     1.008  QM
    5  H        -1.741112       0.504589       0.997191       1     1.008  QM
    6  H        -1.997794       0.034761      -0.755334       1     1.008  QM
    7  H        -0.117470      -1.459190      -0.668315       1     1.008  QM
    8  H         0.054154      -1.141279       1.098613       1     1.008  QM


 
 NEW SCF-ENERGY CALCULATED IN 10 CYCLES
 

 TOTAL ENERGY    =       -178.854495721

 ENERGY CHANGE =         -0.000013787
 ENERGY RATIO  =          1.407716830
 TRUST RADIUS  =          0.200000000
 
 BFGS DELTA*GAMMA: 0.128E-04
 
 BFGS DELTA*DE2*DELTA: 0.208E-04
 
 *** ENTERING OPTIMIZATION CYCLE: 11 ***
 

 PROJECTED CARTESIAN GRADIENTS IN A.U.

  NO.  ATOM        X             Y             Z

    1  C       -0.011971     -0.006975      0.005202
    2  F        0.008780      0.014566     -0.004818
    3  C       -0.003409     -0.006022      0.001070
    4  H        0.024349     -0.016368      0.001571
    5  H        0.003604      0.003706     -0.000671
    6  H        0.005387      0.006094     -0.001603
    7  H       -0.008679     -0.005516     -0.001228
    8  H       -0.009688     -0.006287      0.001195


 ACTIVE CARTESIAN GRADIENTS

              1          2          3          4          5          6
          -0.014712  -0.008051   0.006338   0.005783   0.029452  -0.006226

              7          8          9         10         11         12
          -0.014981  -0.003270   0.002336   0.010484  -0.012363   0.000351

             13         14         15         16         17         18
           0.000608  -0.000802   0.001167   0.003460   0.000768  -0.001515


 FULL LOCAL GRADIENT

              1          2          3          4          5          6
          -0.042139  -0.000127   0.000458  -0.000562  -0.000298   0.000801

              7          8          9         10         11         12
          -0.000246   0.001279   0.000835  -0.000132  -0.000087  -0.000035

             13         14         15         16         17         18
           0.000708   0.000881  -0.000115  -0.000113  -0.000301  -0.000991


 TANGENTIAL LOCAL GRADIENTS IN A.U.

              1          2          3          4          5          6
          -0.000127   0.000458  -0.000562  -0.000298   0.000801  -0.000246

              7          8          9         10         11         12
           0.001279   0.000835  -0.000132  -0.000087  -0.000035   0.000708

             13         14         15         16         17
           0.000881  -0.000115  -0.000113  -0.000301  -0.000991

 COSANG =         0.798751536
 
 RMSQ FORCE :   0.0005975  MAXIMUM :   0.0003000  CONVERGED : NO
 MAX FORCE  :   0.0012785  MAXIMUM :   0.0004500  CONVERGED : NO
 RMSQ FORCE6:   0.0007199  MAXIMUM6:   0.0003000  CONVERGED : NO
 MAX FORCE6 :   0.0017151  MAXIMUM6:   0.0004500  CONVERGED : NO
 RMSQ DR    :   0.0026326  MAXIMUM :   0.0012000  CONVERGED : NO
 MAX DR     :   0.0070424  MAXIMUM :   0.0018000  CONVERGED : NO
 


 HESSIAN EIGENVALUES


                1           2           3           4           5           6
             0.05536     0.17289     0.33556     0.82121     0.99983     0.99999
 


                7           8           9          10          11          12
             1.00000     1.00000     1.00000     1.00009     1.00010     1.00015
 


               13          14          15          16          17
             1.00050     1.00131     1.01722     1.02757     1.20816
 


 LAMBDA FOR LMQA STEP: 0.00

  |TANGENTIAL STEP| =   0.007195  |PARALLEL STEP| =   0.000006


 STEP IN NORMAL COORDINATES

              1          2          3          4          5          6
           0.000878  -0.000085  -0.001131   0.001441  -0.000564  -0.003016

              7          8          9         10         11         12
          -0.001105  -0.001867  -0.001476  -0.000581   0.000398   0.000840

             13         14         15         16         17         18
          -0.002734  -0.001478   0.002676  -0.003579   0.000426   0.000570

 DISPLACEMENT STEP IN ANGSTROM

  NO.  ATOM        X             Y             Z

    1  C        0.000378     -0.000037     -0.000404
    2  F        0.000366     -0.000161     -0.000285
    3  C       -0.000918     -0.000366     -0.000041
    4  H        0.000064      0.000646      0.001234
    5  H       -0.001216      0.000358      0.000954
    6  H        0.000095      0.001819     -0.001026
    7  H        0.000791     -0.001204      0.001162
    8  H        0.000539      0.000469      0.000450


 ACTIVE CARTESIAN DISPLACEMENT STEP

              1          2          3          4          5          6
           0.000878  -0.000085  -0.001131   0.001441  -0.000564  -0.003016

              7          8          9         10         11         12
          -0.001105  -0.001867  -0.001476  -0.000581   0.000398   0.000840

             13         14         15         16         17         18
          -0.002734  -0.001478   0.002676  -0.003579   0.000426   0.000570
 
 PREDICTED ENERGY CHANGE: -0.000005206
 
 INTERPOLATION DISTANCE: 4.2313043949


 COORDINATES OF OPTIMIZATION STEP 11 IN ANGSTROM

  NO.  ATOM        X              Y              Z        Z-ATOM   MASS   TYPE

    1  C        -0.086191      -0.668500       0.108670       6    12.011  QM
    2  F         1.041752       0.247354      -0.186629       9    18.998  QM
    3  C        -1.274304       0.259442       0.034264       6    12.011  QM
    4  H        -0.640783       1.103552      -0.291832       1     1.008  QM
    5  H        -1.742328       0.504947       0.998145       1     1.008  QM
    6  H        -1.997699       0.036580      -0.756360       1     1.008  QM
    7  H        -0.116679      -1.460395      -0.667153       1     1.008  QM
    8  H         0.054693      -1.140811       1.099062       1     1.008  QM


 
 NEW SCF-ENERGY CALCULATED IN 9 CYCLES
 

 TOTAL ENERGY    =       -178.854503581

 ENERGY CHANGE =         -0.000007860
 ENERGY RATIO  =          1.509961737
 TRUST RADIUS  =          0.200000000
 
 BFGS DELTA*GAMMA: 0.564E-05
 
 BFGS DELTA*DE2*DELTA: 0.109E-04
 
 *** ENTERING OPTIMIZATION CYCLE: 12 ***
 

 PROJECTED CARTESIAN GRADIENTS IN A.U.

  NO.  ATOM        X             Y             Z

    1  C       -0.011707     -0.006904      0.004853
    2  F        0.009021      0.014483     -0.004745
    3  C       -0.004069     -0.006307      0.000844
    4  H        0.024662     -0.015893      0.001458
    5  H        0.003414      0.004145      0.000103
    6  H        0.005561      0.006328     -0.001312
    7  H       -0.008730     -0.005483     -0.000885
    8  H       -0.009613     -0.006372      0.001571


 ACTIVE CARTESIAN GRADIENTS

              1          2          3          4          5          6
          -0.014386  -0.007972   0.005832   0.006295   0.029490  -0.006281

              7          8          9         10         11         12
          -0.015476  -0.003903   0.001648   0.010648  -0.012032  -0.000138

             13         14         15         16         17         18
           0.000235  -0.000553   0.001470   0.003432   0.000666  -0.001531


 FULL LOCAL GRADIENT

              1          2          3          4          5          6
          -0.042208  -0.000215   0.000079   0.000096  -0.000043   0.000694

              7          8          9         10         11         12
          -0.000753   0.000643   0.000126  -0.000020   0.000287  -0.000515

             13         14         15         16         17         18
           0.000309   0.001119   0.000213  -0.000182  -0.000400  -0.001001


 TANGENTIAL LOCAL GRADIENTS IN A.U.

              1          2          3          4          5          6
          -0.000215   0.000079   0.000096  -0.000043   0.000694  -0.000753

              7          8          9         10         11         12
           0.000643   0.000126  -0.000020   0.000287  -0.000515   0.000309

             13         14         15         16         17
           0.001119   0.000213  -0.000182  -0.000400  -0.001001

 COSANG =         0.767403676
 
 RMSQ FORCE :   0.0005132  MAXIMUM :   0.0003000  CONVERGED : NO
 MAX FORCE  :   0.0011187  MAXIMUM :   0.0004500  CONVERGED : NO
 RMSQ FORCE6:   0.0004838  MAXIMUM6:   0.0003000  CONVERGED : NO
 MAX FORCE6 :   0.0011997  MAXIMUM6:   0.0004500  CONVERGED : NO
 RMSQ DR    :   0.0016959  MAXIMUM :   0.0012000  CONVERGED : NO
 MAX DR     :   0.0035788  MAXIMUM :   0.0018000  CONVERGED : NO
 


 HESSIAN EIGENVALUES


                1           2           3           4           5           6
             0.04746     0.14784     0.30963     0.52557     0.99873     0.99999
 


                7           8           9          10          11          12
             1.00000     1.00000     1.00001     1.00006     1.00011     1.00029
 


               13          14          15          16          17
             1.00057     1.00125     1.00957     1.04234     1.43250
 


 LAMBDA FOR LMQA STEP: 0.00

  |TANGENTIAL STEP| =   0.008795  |PARALLEL STEP| =   0.000009


 STEP IN NORMAL COORDINATES

              1          2          3          4          5          6
           0.000796   0.000189  -0.001177   0.000998  -0.000642  -0.004172

              7          8          9         10         11         12
          -0.000333  -0.002783  -0.001594  -0.000715  -0.000016   0.001635

             13         14         15         16         17         18
          -0.003192  -0.003155   0.002321  -0.003578   0.000980   0.001901

 DISPLACEMENT STEP IN ANGSTROM

  NO.  ATOM        X             Y             Z

    1  C        0.000343      0.000088     -0.000430
    2  F        0.000220     -0.000220     -0.000409
    3  C       -0.000549     -0.000676      0.000007
    4  H       -0.000034      0.000671      0.001831
    5  H       -0.001634      0.000093      0.000477
    6  H        0.000337      0.002466     -0.000951
    7  H        0.000723     -0.001224      0.001846
    8  H        0.000366      0.000979      0.000030


 ACTIVE CARTESIAN DISPLACEMENT STEP

              1          2          3          4          5          6
           0.000796   0.000189  -0.001177   0.000998  -0.000642  -0.004172

              7          8          9         10         11         12
          -0.000333  -0.002783  -0.001594  -0.000715  -0.000016   0.001635

             13         14         15         16         17         18
          -0.003192  -0.003155   0.002321  -0.003578   0.000980   0.001901
 
 PREDICTED ENERGY CHANGE: -0.000005149
 
 INTERPOLATION DISTANCE: 4.2313043949


 COORDINATES OF OPTIMIZATION STEP 12 IN ANGSTROM

  NO.  ATOM        X              Y              Z        Z-ATOM   MASS   TYPE

    1  C        -0.085848      -0.668412       0.108241       6    12.011  QM
    2  F         1.041972       0.247134      -0.187037       9    18.998  QM
    3  C        -1.274853       0.258766       0.034271       6    12.011  QM
    4  H        -0.640816       1.104223      -0.290001       1     1.008  QM
    5  H        -1.743963       0.505040       0.998623       1     1.008  QM
    6  H        -1.997363       0.039045      -0.757311       1     1.008  QM
    7  H        -0.115956      -1.461619      -0.665307       1     1.008  QM
    8  H         0.055059      -1.139832       1.099092       1     1.008  QM


 
 NEW SCF-ENERGY CALCULATED IN 9 CYCLES
 

 TOTAL ENERGY    =       -178.854511720

 ENERGY CHANGE =         -0.000008139
 ENERGY RATIO  =          1.580829291
 TRUST RADIUS  =          0.200000000
 
 BFGS DELTA*GAMMA: 0.515E-05
 
 BFGS DELTA*DE2*DELTA: 0.111E-04
 
 *** ENTERING OPTIMIZATION CYCLE: 13 ***
 

 PROJECTED CARTESIAN GRADIENTS IN A.U.

  NO.  ATOM        X             Y             Z

    1  C       -0.011583     -0.006801      0.004541
    2  F        0.009133      0.014411     -0.004663
    3  C       -0.004374     -0.006746      0.000617
    4  H        0.024887     -0.015466      0.001364
    5  H        0.003189      0.004628      0.000750
    6  H        0.005733      0.006655     -0.000936
    7  H       -0.008784     -0.005296     -0.000373
    8  H       -0.009591     -0.006322      0.001635


 ACTIVE CARTESIAN GRADIENTS

              1          2          3          4          5          6
          -0.014233  -0.007853   0.005377   0.006535   0.029508  -0.006288

              7          8          9         10         11         12
          -0.015683  -0.004731   0.001005   0.010789  -0.011847  -0.000570

             13         14         15         16         17         18
          -0.000136  -0.000385   0.001671   0.003477   0.000654  -0.001207


 FULL LOCAL GRADIENT

              1          2          3          4          5          6
          -0.042236  -0.000185  -0.000296   0.000446   0.000165   0.000624

              7          8          9         10         11         12
          -0.000987  -0.000209  -0.000536   0.000094   0.000490  -0.000931

             13         14         15         16         17         18
          -0.000094   0.001257   0.000436  -0.000176  -0.000403  -0.000657


 TANGENTIAL LOCAL GRADIENTS IN A.U.

              1          2          3          4          5          6
          -0.000185  -0.000296   0.000446   0.000165   0.000624  -0.000987

              7          8          9         10         11         12
          -0.000209  -0.000536   0.000094   0.000490  -0.000931  -0.000094

             13         14         15         16         17
           0.001257   0.000436  -0.000176  -0.000403  -0.000657

 COSANG =         0.794716963
 
 RMSQ FORCE :   0.0005719  MAXIMUM :   0.0003000  CONVERGED : NO
 MAX FORCE  :   0.0012566  MAXIMUM :   0.0004500  CONVERGED : NO
 RMSQ FORCE6:   0.0002649  MAXIMUM6:   0.0003000  CONVERGED :YES
 MAX FORCE6 :   0.0006320  MAXIMUM6:   0.0004500  CONVERGED : NO
 RMSQ DR    :   0.0020730  MAXIMUM :   0.0012000  CONVERGED : NO
 MAX DR     :   0.0041716  MAXIMUM :   0.0018000  CONVERGED : NO
 


 HESSIAN EIGENVALUES


                1           2           3           4           5           6
             0.03625     0.11339     0.27698     0.41049     0.99711     0.99999
 


                7           8           9          10          11          12
             1.00000     1.00000     1.00004     1.00007     1.00012     1.00031
 


               13          14          15          16          17
             1.00050     1.00406     1.00753     1.07002     1.58492
 


 LAMBDA FOR LMQA STEP: 0.00

  |TANGENTIAL STEP| =   0.013239  |PARALLEL STEP| =   0.000021


 STEP IN NORMAL COORDINATES

              1          2          3          4          5          6
           0.000736   0.000409  -0.001231   0.001271  -0.000913  -0.006653

              7          8          9         10         11         12
           0.000704  -0.003536  -0.001664  -0.001166  -0.000461   0.003402

             13         14         15         16         17         18
          -0.004299  -0.006145   0.002473  -0.004448   0.001924   0.003404

 DISPLACEMENT STEP IN ANGSTROM

  NO.  ATOM        X             Y             Z

    1  C        0.000317      0.000187     -0.000456
    2  F        0.000328     -0.000290     -0.000723
    3  C       -0.000346     -0.000930      0.000184
    4  H       -0.000358      0.000713      0.003076
    5  H       -0.002551     -0.000503     -0.000194
    6  H        0.000617      0.003578     -0.001275
    7  H        0.000761     -0.001786      0.002837
    8  H        0.000207      0.001818     -0.000368


 ACTIVE CARTESIAN DISPLACEMENT STEP

              1          2          3          4          5          6
           0.000736   0.000409  -0.001231   0.001271  -0.000913  -0.006653

              7          8          9         10         11         12
           0.000704  -0.003536  -0.001664  -0.001166  -0.000461   0.003402

             13         14         15         16         17         18
          -0.004299  -0.006145   0.002473  -0.004448   0.001924   0.003404
 
 PREDICTED ENERGY CHANGE: -0.000006256
 
 INTERPOLATION DISTANCE: 4.2313043949


 COORDINATES OF OPTIMIZATION STEP 13 IN ANGSTROM

  NO.  ATOM        X              Y              Z        Z-ATOM   MASS   TYPE

    1  C        -0.085531      -0.668225       0.107785       6    12.011  QM
    2  F         1.042300       0.246844      -0.187760       9    18.998  QM
    3  C        -1.275199       0.257836       0.034454       6    12.011  QM
    4  H        -0.641174       1.104936      -0.286925       1     1.008  QM
    5  H        -1.746513       0.504537       0.998428       1     1.008  QM
    6  H        -1.996746       0.042624      -0.758586       1     1.008  QM
    7  H        -0.115195      -1.463404      -0.662470       1     1.008  QM
    8  H         0.055266      -1.138014       1.098725       1     1.008  QM


 
 NEW SCF-ENERGY CALCULATED IN 9 CYCLES
 

 TOTAL ENERGY    =       -178.854521715

 ENERGY CHANGE =         -0.000009995
 ENERGY RATIO  =          1.597536762
 TRUST RADIUS  =          0.200000000
 
 BFGS DELTA*GAMMA: 0.683E-05
 
 BFGS DELTA*DE2*DELTA: 0.143E-04
 
 *** ENTERING OPTIMIZATION CYCLE: 14 ***
 

 PROJECTED CARTESIAN GRADIENTS IN A.U.

  NO.  ATOM        X             Y             Z

    1  C       -0.011575     -0.006773      0.004294
    2  F        0.009238      0.014391     -0.004589
    3  C       -0.004451     -0.007208      0.000484
    4  H        0.024929     -0.015205      0.001293
    5  H        0.002960      0.005113      0.001108
    6  H        0.005843      0.007031     -0.000560
    7  H       -0.008840     -0.005049      0.000296
    8  H       -0.009679     -0.006104      0.001296


 ACTIVE CARTESIAN GRADIENTS

              1          2          3          4          5          6
          -0.014222  -0.007821   0.005003   0.006699   0.029515  -0.006229

              7          8          9         10         11         12
          -0.015604  -0.005584   0.000595   0.010842  -0.011875  -0.000823

             13         14         15         16         17         18
          -0.000440  -0.000347   0.001746   0.003559   0.000794  -0.000501


 FULL LOCAL GRADIENT

              1          2          3          4          5          6
          -0.042267  -0.000163  -0.000649   0.000665   0.000242   0.000607

              7          8          9         10         11         12
          -0.000925  -0.001100  -0.000962   0.000132   0.000465  -0.001151

             13         14         15         16         17         18
          -0.000441   0.001234   0.000535  -0.000142  -0.000245   0.000083


 TANGENTIAL LOCAL GRADIENTS IN A.U.

              1          2          3          4          5          6
          -0.000163  -0.000649   0.000665   0.000242   0.000607  -0.000925

              7          8          9         10         11         12
          -0.001100  -0.000962   0.000132   0.000465  -0.001151  -0.000441

             13         14         15         16         17
           0.001234   0.000535  -0.000142  -0.000245   0.000083

 COSANG =         0.872122436
 
 *** CONVERGED BY RMSQ FORCE AND MAX FORCE DESVIATION ***
 *** AFTER 13 OPTIMIZATION CYCLES ***
 
 
 RMSQ FORCE :   0.0006842  MAXIMUM :   0.0003000  CONVERGED : NO
 MAX FORCE  :   0.0012335  MAXIMUM :   0.0004500  CONVERGED : NO
 RMSQ FORCE6:   0.0001416  MAXIMUM6:   0.0003000  CONVERGED :YES
 MAX FORCE6 :   0.0003094  MAXIMUM6:   0.0004500  CONVERGED :YES
 RMSQ DR    :   0.0031205  MAXIMUM :   0.0012000  CONVERGED : NO
 MAX DR     :   0.0066532  MAXIMUM :   0.0018000  CONVERGED : NO
 
 
 *** THE GEOMETRY IS OPTIMIZED ***
 
 
 INTERPOLATION DISTANCE: 4.2313043949


 RELAXED PRODUCT COORDINATES OF SADDLE STEP 3 IN ANGSTROM

  NO.  ATOM        X              Y              Z        Z-ATOM   MASS   TYPE

    1  C        -0.085531      -0.668225       0.107785       6    12.011  QM
    2  F         1.042300       0.246844      -0.187760       9    18.998  QM
    3  C        -1.275199       0.257836       0.034454       6    12.011  QM
    4  H        -0.641174       1.104936      -0.286925       1     1.008  QM
    5  H        -1.746513       0.504537       0.998428       1     1.008  QM
    6  H        -1.996746       0.042624      -0.758586       1     1.008  QM
    7  H        -0.115195      -1.463404      -0.662470       1     1.008  QM
    8  H         0.055266      -1.138014       1.098725       1     1.008  QM


 NUMBER OF CONSTRAINED OPTIMIZATION CYCLES: 13
 
 RELAXED PRODUCT ENERGY = -178.854521715153
 
 ANGLE BETWEEN SUCCESSIVE SADDLE GRADIENTS: 91.083
 
 RMSQ FORCE :   0.0097105  MAXIMUM :   0.0003000  CONVERGED :NO 
 MAX FORCE  :   0.0314195  MAXIMUM :   0.0004500  CONVERGED :NO 

 
 *** RELAXING OF REACTANT STRUCTURE ***


 UNRELAXED COORDINATES OF SADDLE STEP 4 IN ANGSTROM

  NO.  ATOM        X              Y              Z        Z-ATOM   MASS   TYPE

    1  C        -0.851709      -1.118073       0.064723       6    12.011  QM
    2  F         1.624818       0.723536      -0.086862       9    18.998  QM
    3  C        -1.401595       0.114670       0.055800       6    12.011  QM
    4  H         0.757310       0.337242      -0.041358       1     1.008  QM
    5  H        -1.601237       0.661131       0.985819       1     1.008  QM
    6  H        -1.682392       0.611374      -0.881134       1     1.008  QM
    7  H        -0.664716      -1.670129      -0.864620       1     1.008  QM
    8  H        -0.583508      -1.620426       1.002337       1     1.008  QM


 UNRELAXED SCF-ENERGY CALCULATED IN 11 CYCLES
 
 UNRELAXED TOTAL SADDLE ENERGY = -178.847292301581
 


 RELAXED REACTANT COORDINATES OF SADDLE STEP 4 IN ANGSTROM

  NO.  ATOM        X              Y              Z        Z-ATOM   MASS   TYPE

    1  C        -0.851709      -1.118073       0.064723       6    12.011  QM
    2  F         1.624818       0.723536      -0.086862       9    18.998  QM
    3  C        -1.401595       0.114670       0.055800       6    12.011  QM
    4  H         0.757310       0.337242      -0.041358       1     1.008  QM
    5  H        -1.601237       0.661131       0.985819       1     1.008  QM
    6  H        -1.682392       0.611374      -0.881134       1     1.008  QM
    7  H        -0.664716      -1.670129      -0.864620       1     1.008  QM
    8  H        -0.583508      -1.620426       1.002337       1     1.008  QM


 NUMBER OF CONSTRAINED OPTIMIZATION CYCLES: -1
 
 RELAXED REACTANT ENERGY = -178.847292301581
 
 ANGLE BETWEEN SUCCESSIVE SADDLE GRADIENTS: 91.083
 
 RMSQ FORCE :   0.0097105  MAXIMUM :   0.0003000  CONVERGED :NO 
 MAX FORCE  :   0.0314195  MAXIMUM :   0.0004500  CONVERGED :NO 


 UNRELAXED COORDINATES OF SADDLE STEP 5 IN ANGSTROM

  NO.  ATOM        X              Y              Z        Z-ATOM   MASS   TYPE

    1  C        -0.162149      -0.713210       0.103479       6    12.011  QM
    2  F         1.100552       0.294513      -0.177670       9    18.998  QM
    3  C        -1.287839       0.243520       0.036589       6    12.011  QM
    4  H        -0.501325       1.028166      -0.262368       1     1.008  QM
    5  H        -1.731986       0.520196       0.997167       1     1.008  QM
    6  H        -1.965311       0.099499      -0.770840       1     1.008  QM
    7  H        -0.170147      -1.484077      -0.682685       1     1.008  QM
    8  H        -0.008611      -1.186255       1.089086       1     1.008  QM


 UNRELAXED SCF-ENERGY CALCULATED IN 11 CYCLES
 
 UNRELAXED TOTAL SADDLE ENERGY = -178.831079028691
 
 
 
 
 ***************************************
 *** MOLECULAR GEOMETRY OPTIMIZATION ***
 ***************************************
 
 INTERPOLATION DISTANCE: 3.8019009797
 
 *** ACTIVE DEGREES OF FREEDOM: 18 ***
 
 *** ENTERING OPTIMIZATION CYCLE: 1 ***
 

 PROJECTED CARTESIAN GRADIENTS IN A.U.

  NO.  ATOM        X             Y             Z

    1  C       -0.033247     -0.008700      0.003258
    2  F        0.037038      0.024863     -0.007391
    3  C       -0.026644     -0.020485     -0.000581
    4  H        0.043264     -0.009635     -0.001693
    5  H        0.007784      0.005484      0.000407
    6  H        0.020763      0.009671      0.016604
    7  H       -0.013379     -0.005641      0.004767
    8  H       -0.012489     -0.007077      0.002761


 ACTIVE CARTESIAN GRADIENTS

              1          2          3          4          5          6
          -0.041038  -0.009270   0.002184   0.035049   0.040149  -0.007541

              7          8          9         10         11         12
          -0.041640  -0.019563  -0.006572   0.018792  -0.004135  -0.008283

             13         14         15         16         17         18
          -0.004174  -0.005625  -0.007009   0.016207   0.006187   0.001504


 FULL LOCAL GRADIENT

              1          2          3          4          5          6
          -0.074419   0.011818  -0.011847   0.020219  -0.019873   0.004191

              7          8          9         10         11         12
          -0.015722  -0.010243  -0.009622  -0.002517   0.014988  -0.008926

             13         14         15         16         17         18
          -0.003881  -0.003262  -0.008847   0.011875   0.004993   0.002690


 TANGENTIAL LOCAL GRADIENTS IN A.U.

              1          2          3          4          5          6
           0.011818  -0.011847   0.020219  -0.019873   0.004191  -0.015722

              7          8          9         10         11         12
          -0.010243  -0.009622  -0.002517   0.014988  -0.008926  -0.003881

             13         14         15         16         17
          -0.003262  -0.008847   0.011875   0.004993   0.002690
 
 RMSQ FORCE :   0.0112036  MAXIMUM :   0.0003000  CONVERGED : NO
 MAX FORCE  :   0.0202192  MAXIMUM :   0.0004500  CONVERGED : NO
 RMSQ FORCE6:   4.9887964  MAXIMUM6:   0.0003000  CONVERGED : NO
 MAX FORCE6 :   4.9797808  MAXIMUM6:   0.0004500  CONVERGED : NO
 


 HESSIAN EIGENVALUES


                1           2           3           4           5           6
             1.00000     1.00000     1.00000     1.00000     1.00000     1.00000
 


                7           8           9          10          11          12
             1.00000     1.00000     1.00000     1.00000     1.00000     1.00000
 


               13          14          15          16          17
             1.00000     1.00000     1.00000     1.00000     1.00000
 


 LAMBDA FOR LMQA STEP: 0.00

  |TANGENTIAL STEP| =   0.046194  |PARALLEL STEP| =   0.000281


 STEP IN NORMAL COORDINATES

              1          2          3          4          5          6
           0.015797  -0.004746   0.008400  -0.024222   0.012714  -0.004806

              7          8          9         10         11         12
           0.015535   0.010670   0.009464   0.001571  -0.014711   0.008933

             13         14         15         16         17         18
           0.003877   0.003235   0.008870  -0.011836  -0.004988  -0.002695

 DISPLACEMENT STEP IN ANGSTROM

  NO.  ATOM        X             Y             Z

    1  C        0.006772     -0.002002      0.002765
    2  F       -0.011366      0.000346     -0.000288
    3  C        0.010826      0.004874      0.000893
    4  H        0.000504     -0.009257      0.003151
    5  H       -0.001622      0.000478     -0.000734
    6  H       -0.006020      0.001438     -0.010203
    7  H       -0.001435     -0.002003     -0.002891
    8  H       -0.002828     -0.002076     -0.000698


 ACTIVE CARTESIAN DISPLACEMENT STEP

              1          2          3          4          5          6
           0.015797  -0.004746   0.008400  -0.024222   0.012714  -0.004806

              7          8          9         10         11         12
           0.015535   0.010670   0.009464   0.001571  -0.014711   0.008933

             13         14         15         16         17         18
           0.003877   0.003235   0.008870  -0.011836  -0.004988  -0.002695
 
 PREDICTED ENERGY CHANGE: -0.001045998
 
 INTERPOLATION DISTANCE: 3.8019009797
 
 *** SCFTOL TIGHTEN TO 0.100E-06 ***
 
 *** CDFTOL TIGHTEN TO 0.750E-04 ***


 COORDINATES OF OPTIMIZATION STEP 1 IN ANGSTROM

  NO.  ATOM        X              Y              Z        Z-ATOM   MASS   TYPE

    1  C        -0.155377      -0.715212       0.106244       6    12.011  QM
    2  F         1.089186       0.294859      -0.177958       9    18.998  QM
    3  C        -1.277013       0.248394       0.037482       6    12.011  QM
    4  H        -0.500821       1.018909      -0.259217       1     1.008  QM
    5  H        -1.733608       0.520674       0.996433       1     1.008  QM
    6  H        -1.971331       0.100937      -0.781043       1     1.008  QM
    7  H        -0.171582      -1.486080      -0.685576       1     1.008  QM
    8  H        -0.011439      -1.188331       1.088388       1     1.008  QM


 
 NEW SCF-ENERGY CALCULATED IN 10 CYCLES
 

 TOTAL ENERGY    =       -178.832677265

 ENERGY CHANGE =         -0.001598236
 ENERGY RATIO  =          1.527953144
 TRUST RADIUS  =          0.200000000
 
 BFGS DELTA*GAMMA: 0.102E-02
 
 BFGS DELTA*DE2*DELTA: 0.213E-02
 
 *** ENTERING OPTIMIZATION CYCLE: 2 ***
 

 PROJECTED CARTESIAN GRADIENTS IN A.U.

  NO.  ATOM        X             Y             Z

    1  C       -0.032469     -0.010891      0.005751
    2  F        0.029899      0.025920     -0.007494
    3  C       -0.012724     -0.016230      0.002219
    4  H        0.038555     -0.016590     -0.000674
    5  H        0.004929      0.004599     -0.000076
    6  H        0.010880      0.006922      0.004343
    7  H       -0.013631     -0.007488      0.001846
    8  H       -0.014532     -0.006353     -0.000417


 ACTIVE CARTESIAN GRADIENTS

              1          2          3          4          5          6
          -0.040136  -0.011886   0.005814   0.025004   0.042525  -0.007332

              7          8          9         10         11         12
          -0.027015  -0.011955   0.001522   0.019472  -0.009917  -0.002723

             13         14         15         16         17         18
          -0.000736  -0.003100  -0.000203   0.009328   0.003891   0.001497


 FULL LOCAL GRADIENT

              1          2          3          4          5          6
          -0.071222   0.008766  -0.008324   0.009575  -0.016972   0.004580

              7          8          9         10         11         12
          -0.001411  -0.003066  -0.001128  -0.000414   0.007958  -0.003174

             13         14         15         16         17         18
          -0.000382  -0.000770  -0.001804   0.004949   0.002655   0.002581


 TANGENTIAL LOCAL GRADIENTS IN A.U.

              1          2          3          4          5          6
           0.008766  -0.008324   0.009575  -0.016972   0.004580  -0.001411

              7          8          9         10         11         12
          -0.003066  -0.001128  -0.000414   0.007958  -0.003174  -0.000382

             13         14         15         16         17
          -0.000770  -0.001804   0.004949   0.002655   0.002581

 COSANG =         0.886632159
 
 RMSQ FORCE :   0.0063025  MAXIMUM :   0.0003000  CONVERGED : NO
 MAX FORCE  :   0.0169721  MAXIMUM :   0.0004500  CONVERGED : NO
 RMSQ FORCE6:   4.4664993  MAXIMUM6:   0.0003000  CONVERGED : NO
 MAX FORCE6 :   4.4569559  MAXIMUM6:   0.0004500  CONVERGED : NO
 RMSQ DR    :   0.0108881  MAXIMUM :   0.0012000  CONVERGED : NO
 MAX DR     :   0.0242220  MAXIMUM :   0.0018000  CONVERGED : NO
 


 HESSIAN EIGENVALUES


                1           2           3           4           5           6
             0.39028     1.00000     1.00000     1.00000     1.00000     1.00000
 


                7           8           9          10          11          12
             1.00000     1.00000     1.00000     1.00000     1.00000     1.00000
 


               13          14          15          16          17
             1.00000     1.00000     1.00000     1.00000     1.22594
 


 LAMBDA FOR LMQA STEP: 0.00

  |TANGENTIAL STEP| =   0.065969  |PARALLEL STEP| =   0.000572


 STEP IN NORMAL COORDINATES

              1          2          3          4          5          6
           0.036817  -0.004506   0.011128  -0.036387   0.019869  -0.010527

              7          8          9         10         11         12
           0.008099   0.010245   0.004890   0.000622  -0.020473   0.009237

             13         14         15         16         17         18
           0.001964   0.002554   0.006389  -0.013675  -0.006942  -0.006107

 DISPLACEMENT STEP IN ANGSTROM

  NO.  ATOM        X             Y             Z

    1  C        0.015761     -0.001707      0.003343
    2  F       -0.019275     -0.001344     -0.000276
    3  C        0.010302      0.006898     -0.000947
    4  H        0.004090     -0.012587      0.005912
    5  H       -0.000865      0.001864     -0.001145
    6  H       -0.003650      0.005783     -0.010172
    7  H       -0.002350     -0.002177     -0.003447
    8  H       -0.003511     -0.004970      0.001780


 ACTIVE CARTESIAN DISPLACEMENT STEP

              1          2          3          4          5          6
           0.036817  -0.004506   0.011128  -0.036387   0.019869  -0.010527

              7          8          9         10         11         12
           0.008099   0.010245   0.004890   0.000622  -0.020473   0.009237

             13         14         15         16         17         18
           0.001964   0.002554   0.006389  -0.013675  -0.006942  -0.006107
 
 PREDICTED ENERGY CHANGE: -0.000814219
 
 INTERPOLATION DISTANCE: 3.8019009797


 COORDINATES OF OPTIMIZATION STEP 2 IN ANGSTROM

  NO.  ATOM        X              Y              Z        Z-ATOM   MASS   TYPE

    1  C        -0.139616      -0.716918       0.109586       6    12.011  QM
    2  F         1.069910       0.293516      -0.178234       9    18.998  QM
    3  C        -1.266711       0.255292       0.036535       6    12.011  QM
    4  H        -0.496731       1.006322      -0.253305       1     1.008  QM
    5  H        -1.734473       0.522537       0.995288       1     1.008  QM
    6  H        -1.974981       0.106720      -0.791214       1     1.008  QM
    7  H        -0.173932      -1.488257      -0.689023       1     1.008  QM
    8  H        -0.014950      -1.193301       1.090167       1     1.008  QM


 
 NEW SCF-ENERGY CALCULATED IN 9 CYCLES
 

 TOTAL ENERGY    =       -178.833677841

 ENERGY CHANGE =         -0.001000576
 ENERGY RATIO  =          1.228878128
 TRUST RADIUS  =          0.200000000
 
 BFGS DELTA*GAMMA: 0.134E-02
 
 BFGS DELTA*DE2*DELTA: 0.170E-02
 
 *** ENTERING OPTIMIZATION CYCLE: 3 ***
 

 PROJECTED CARTESIAN GRADIENTS IN A.U.

  NO.  ATOM        X             Y             Z

    1  C       -0.025720     -0.014929      0.008928
    2  F        0.020394      0.026370     -0.007481
    3  C       -0.002178     -0.008675      0.002343
    4  H        0.033779     -0.025714      0.001763
    5  H        0.002444      0.003664      0.000687
    6  H        0.003125      0.005265     -0.004343
    7  H       -0.014834     -0.009496     -0.001842
    8  H       -0.016752     -0.006722     -0.002693


 ACTIVE CARTESIAN GRADIENTS

              1          2          3          4          5          6
          -0.031852  -0.016852   0.010591   0.014901   0.045532  -0.006951

              7          8          9         10         11         12
          -0.015363  -0.002266   0.005347   0.018898  -0.017426   0.002105

             13         14         15         16         17         18
           0.001444  -0.001000   0.005354   0.004211   0.002494   0.000391


 FULL LOCAL GRADIENT

              1          2          3          4          5          6
          -0.066892  -0.000073  -0.001691   0.000503  -0.009297   0.004626

              7          8          9         10         11         12
           0.009207   0.006031   0.003033   0.000828  -0.001214   0.001842

             13         14         15         16         17         18
           0.001812   0.001241   0.003958  -0.000152   0.001211   0.001302


 TANGENTIAL LOCAL GRADIENTS IN A.U.

              1          2          3          4          5          6
          -0.000073  -0.001691   0.000503  -0.009297   0.004626   0.009207

              7          8          9         10         11         12
           0.006031   0.003033   0.000828  -0.001214   0.001842   0.001812

             13         14         15         16         17
           0.001241   0.003958  -0.000152   0.001211   0.001302

 COSANG =         0.335803010
 
 RMSQ FORCE :   0.0039890  MAXIMUM :   0.0003000  CONVERGED : NO
 MAX FORCE  :   0.0092968  MAXIMUM :   0.0004500  CONVERGED : NO
 RMSQ FORCE6:   3.8698950  MAXIMUM6:   0.0003000  CONVERGED : NO
 MAX FORCE6 :   3.8657867  MAXIMUM6:   0.0004500  CONVERGED : NO
 RMSQ DR    :   0.0155496  MAXIMUM :   0.0012000  CONVERGED : NO
 MAX DR     :   0.0368172  MAXIMUM :   0.0018000  CONVERGED : NO
 


 HESSIAN EIGENVALUES


                1           2           3           4           5           6
             0.26664     0.99994     1.00000     1.00000     1.00000     1.00000
 


                7           8           9          10          11          12
             1.00000     1.00000     1.00000     1.00000     1.00000     1.00000
 


               13          14          15          16          17
             1.00000     1.00000     1.00000     1.02228     1.37356
 


 LAMBDA FOR LMQA STEP: 0.00

  |TANGENTIAL STEP| =   0.029265  |PARALLEL STEP| =   0.000113


 STEP IN NORMAL COORDINATES

              1          2          3          4          5          6
           0.019003   0.003602   0.001830  -0.015731   0.007529  -0.007383

              7          8          9         10         11         12
          -0.005871  -0.003436  -0.000929  -0.000233  -0.004950   0.001129

             13         14         15         16         17         18
          -0.001070  -0.000429  -0.001919  -0.004446  -0.003602  -0.003101

 DISPLACEMENT STEP IN ANGSTROM

  NO.  ATOM        X             Y             Z

    1  C        0.008120      0.001784      0.000181
    2  F       -0.008867     -0.002059     -0.000001
    3  C        0.001391      0.000438     -0.000670
    4  H        0.004227     -0.002604      0.002608
    5  H        0.000730      0.001841     -0.001341
    6  H        0.001794      0.004916     -0.002081
    7  H       -0.000454      0.000028     -0.000181
    8  H       -0.000632     -0.002916      0.002685


 ACTIVE CARTESIAN DISPLACEMENT STEP

              1          2          3          4          5          6
           0.019003   0.003602   0.001830  -0.015731   0.007529  -0.007383

              7          8          9         10         11         12
[truncated: 1,590,405 more chars]
