# Supplementary material for: Constrained Structure Minimizations on Hyperspheres for Minimum Energy Path Following
Source: J Chem Inf Model. 2025 Apr 1;65(7):3488–501. doi: 10.1021/acs.jcim.4c02351 (PMC12004539; doi:10.1021/acs.jcim.4c02351)
Supplement: Supplementary file 1 — ci4c02351_si_001.zip [file ci4c02351_si_001.zip › data_availability/rxn6/outputs/TS/rxn6-TS.out]

 Executing /usr/local/deMon/6.2.4/object.mpi/deMon.6.2.4.mpi.

node05
node05
node05
node05
node05
node05
node05
node05
node05
node05
node05
node05
node05
node05
node05
node05
node05
node05
node05
node05
node05
node05
node05
node05
(node05:0,1,2,3,4,5,6,7,8,9,10,11,12,13,14,15,16,17,18,19,20,21,22,23)

real	0m9.967s
user	2m41.372s
sys	1m12.605s
4.4M	.
 ******************************************************************************
 ******************************************************************************
 ***                                                                        ***
 ***                              PROGRAM deMon2k                           ***
 ***                                                                        ***
 ***                        (VERSION 6.2.4, Sep. 2023)                      ***
 ***                                                                        ***
 ***     COPYRIGHT (C) BY THE INTERNATIONAL DEMON DEVELOPERS COMMUNITY      ***
 ***                                                                        ***
 ***  AUTHORS: A.M. Koster, G. Geudtner, A. Alvarez-Ibarra, M.C. Amirani,   ***
 ***           P. Calaminici, A.A.M. Carranza, M.E. Casida, J. Carmona-     ***
 ***           Espindola, J. Cuny, F.A. Delesma, R. Delgado-Venegas, V.D.   ***
 ***           Dominguez, R. Flores-Moreno, G.U. Gamboa, A. Goursot, T.     ***
 ***           Heine, K. Hermann, A. Ipatov, F. Janetzko, A. de la Lande,   ***
 ***           F. Louisnard, J. Martin del Campo, N. Pedroza Montero, L.G.  ***
 ***           M. Pettersson, D. Mejia-Rodriguez, J. Reveles, J. Vasquez-   ***
 ***           Perez, A. Vela, B. Zuniga-Gutierrez and D.R. Salahub         ***
 ***                                                                        ***
 ******************************************************************************
 ******************************************************************************
                                                                                

 FIRST TIMING           DATE: TUE FEB 13 12:37:44 2024  TOTAL TIME:       0.103
                                                                                

 INITIALIZATION                   STEP TIME:     0.034  TOTAL TIME:       0.139

 ******************************************************************************

 OPT TS-RNX5

 ******************************************************************************

 
 *** MOLECULAR SIMULATION DATA ***
 
 MOLECULAR CHARGE: 0
 NUMBER OF ATOMS: 8
 MOLECULAR SIMULATION TYPE: QM ONLY
 
 *** MOLECULAR QM DATA ***
 
 MULTIPLICITY: 1
 NUMBER OF QM ATOMS: 8
 NUMBER OF ELECTRONS: 26
 
 *** SCF OPTIONS ***
 
 SCF THEORY: RESTRICTED KOHN-SHAM (RKS)
 DIAGONALIZER: RS
 START GUESS: HUECKEL DENSITY
 SCF TOLERANCE: 0.100E-08
 SCF/SCP TOLERANCE WILL BE TIGHTEN
 POTENTIAL DENSITY: FITTED DENSITY
 NUMBER OF SCF ITERATIONS: 1000
 DIIS ACCELERATION: ON
 XC-POTENTIAL: PBE96 - PBE
 GRID TECHNIQUE: ADAPTIVE
 GRID PRUNING: ON
 GRID METHOD: DIRECT
 GRID GENERATING FUNCTION: SCF
 GRID TOLERANCE: 0.100E-04
 ATOMIC WEIGHT FUNCTION: BECKE SCREENED
 RADIAL QUADRATURE TYPE: GAUSS-CHEBYSHEV
 SCF METHODE: DIRECT & DOUBLE ASYMPTOTIC EXPANSION
 FREEZE AUXILIARY FUNCTIONS: OFF
 ANALYTICAL FIT SOLVER: DIAGONAL SVD
 SVD THRESHOLD: 0.100E-05
 SCF SCREENING: 0.385E-11
 SYMMETRY USE: NONE
 ROTATION OF THE ANGULAR GRIDS: ON
 SCF PRINTING UNTIL CYCLE 0
 SPHERICAL ORBITALS WILL BE USED
 
 *** GEOMETRY OPTIMIZATION OPTIONS ***
 
 NUMBER OF OPTIMIZATION STEPS: 200
 MAXIMUM OPTIMIZATION STEP: 0.300
 OPTMIZATION TOLERANCE: 0.100E-04
 COORDINATE SYSTEM: INTERNAL REDUNDANT
 TRANSITION STATE SEARCH
 FOLLOWING LOWEST MODE OF HESSIAN
 HESSIAN UPDATE: POWELL
 STEP TYPE: LEVENBERG-MARQUARDT
 THE START HESSIAN IS ANALYTICALLY CALCULATED
 NO WEIGHT DERIVATIVES WILL BE USED
 
 *** ACTIVATED INTERFACE PORTS ***
 
 FILE deMon.mol WILL BE WRITTEN
 
 
 *** GEOMETRY ***


 ORIGINAL INPUT ORIENTATION IN ANGSTROM

  NO.  ATOM        X              Y              Z        Z-ATOM   MASS

    1  C        -0.342248      -0.833233       0.117765       6    12.011
    2  F         1.129896       0.360789      -0.167448       9    18.998
    3  C        -1.296168       0.215702       0.042944       6    12.011
    4  H        -0.114229       0.786666      -0.136997       1     1.008
    5  H        -1.736805       0.591669       0.972796       1     1.008
    6  H        -1.894358       0.319726      -0.868900       1     1.008
    7  H        -0.116953      -1.457634      -0.753885       1     1.008
    8  H         0.033791      -1.195652       1.080048       1     1.008


 GENERATED Z-MATRIX IN ANGSTROM

  NO.  ATOM     NB    RAB     NC    THABC    ND    PHABCD  NCODE Z-ATOM   MASS

    1  C                                                            6    12.011
    2  C         1    1.4198                                        6    12.011
    3  H         1    1.0955    2  118.7434                  RAD    1     1.008
    4  H         2    1.0949    1  121.4413    3 -159.2855   RAD    1     1.008
    5  H         1    1.0955    2  118.6238    3  152.8212   RAD    1     1.008
    6  H         2    1.0956    1  121.1493    3    7.1425   RAD    1     1.008
    7  H         1    1.3249    2   74.1074    3 -103.8228   RAD    1     1.008
    8  F         7    1.3153    1  135.0242    2   -0.5646   RAD    9    18.998


 GENERATED Z-MATRIX ORIENTATION IN ANGSTROM

  NO.  ATOM        X            Y            Z      Z-ATOM   MASS   TYPE OPTXYZ

    1  C         0.000000     0.000000     0.000000     6    12.011  QM       
    2  C         0.000000     0.000000     1.419798     6    12.011  QM       
    3  H         0.960511     0.000000    -0.526811     1     1.008  QM       
    4  H        -0.873729    -0.330408     1.990910     1     1.008  QM       
    5  H        -0.855442    -0.439238    -0.524811     1     1.008  QM       
    6  H         0.930390     0.116586     1.986535     1     1.008  QM       
    7  H        -0.304445     1.237354     0.362804     1     1.008  QM       
    8  F        -0.466332     1.856967     1.511724     9    18.998  QM       


 
 
 *** ERI STATISTIC ***
 
 Est. Integrated ERIs: 996229
 Est. Asymptotic ERIS: 0
                                                                                

 INPUT                            STEP TIME:     0.063  TOTAL TIME:       0.203
 
 *** THE GENERATED Z-MATRIX ORIENTATION IS USED ***
 
 POINT GROUP: C1
 
 GROUP ORDER: 1


 STANDARD ORIENTATION IN ANGSTROM

  NO.  ATOM        X              Y              Z        Z-ATOM   MASS   TYPE

    1  C        -1.195136      -0.454957      -0.000039       6    12.011  QM
    2  C        -0.439259       0.746907      -0.000746       6    12.011  QM
    3  H        -1.673868      -0.775662       0.931667       1     1.008  QM
    4  H        -0.226104       1.286975      -0.928988       1     1.008  QM
    5  H        -1.658552      -0.784031      -0.936572       1     1.008  QM
    6  H        -0.233875       1.287787       0.929669       1     1.008  QM
    7  H         0.076663      -0.826224       0.006649       1     1.008  QM
    8  F         1.230418      -0.194593       0.000368       9    18.998  QM
                                                                                

 SYMMETRY ANALYSIS                STEP TIME:     0.000  TOTAL TIME:       0.206
 
 NUMBER OF TB ORBITALS: 20
                                                                                

 START GUESS                      STEP TIME:     1.836  TOTAL TIME:       2.043
 
 
 GENERAL BASIS SET: (DZVP-GGA)
 
 NUMBER OF SHELLS: 33
 NUMBER OF ORBITALS: 70
 NUMBER OF PRIMITIVE GAUSSIAN EXPONENTS: 75
 
 
 GENERAL AUXIS SET: (GEN-A2*)
 
 NUMBER OF AUXILIARY FUNCTION SETS: 41
 NUMBER OF AUXILIARY FUNCTION SHELLS: 97
 NUMBER OF AUXILIARY FUNCTION: 389
 
 
 
 *** WARNING IN INVCDERI ***
 
 *** 9 COULOMB EIGENVALUES ARE QUENCHED ***
                                                                                

 MPI AUXILIARY FUNCTION FIT       STEP TIME:     0.046  TOTAL TIME:       2.095  
                                                                                

 CORE INTEGRALS                   STEP TIME:     0.055  TOTAL TIME:       2.099
                                                                                

 NULLSPACE                        STEP TIME:     0.004  TOTAL TIME:       2.109
                                                                                

 ADAPTIVE GRID GENERATION         STEP TIME:     0.085  TOTAL TIME:       2.216

 CYCLE:    1    EUPPER =     -230.540662519374    CDMIX =        0.300000000000
 CYCLE:    1    ELOWER =     -390.736077197051    SHIFT =        0.000000000000
 CYCLE:    1    EXC    =      -22.689886729793    ERCDC =       13.973606236977
 CYCLE:    1    ETOTAL =     -253.230549249167    ERROR =      160.195414677677

 CYCLE:    2    EUPPER =     -228.296044541960    CDMIX =        0.300000000000
 CYCLE:    2    ELOWER =     -232.270998959254    SHIFT =        0.000000000000
 CYCLE:    2    EXC    =      -22.591036199170    ERCDC =        1.746951048027
 CYCLE:    2    ETOTAL =     -250.887080741131    ERROR =        3.974954417294

 CYCLE:    3    EUPPER =     -229.967764754669    CDMIX =        0.300000000000
 CYCLE:    3    ELOWER =     -230.510207455039    SHIFT =        0.000000000000
 CYCLE:    3    EXC    =      -22.841880962710    ERCDC =        0.878497435148
 CYCLE:    3    ETOTAL =     -252.809645717379    ERROR =        0.542442700370

 CYCLE:    4    EUPPER =     -230.705137547925    CDMIX =        0.300000000000
 CYCLE:    4    ELOWER =     -230.735571262244    SHIFT =        0.000000000000
 CYCLE:    4    EXC    =      -22.895065798394    ERCDC =        0.120674521792
 CYCLE:    4    ETOTAL =     -253.600203346319    ERROR =        0.030433714318

 CYCLE:    5    EUPPER =     -230.771842812308    CDMIX =        0.300000000000
 CYCLE:    5    ELOWER =     -230.782894634403    SHIFT =        0.000000000000
 CYCLE:    5    EXC    =      -22.915251299988    ERCDC =        0.048880162161
 CYCLE:    5    ETOTAL =     -253.687094112296    ERROR =        0.011051822095

 CYCLE:    6    EUPPER =     -230.771640884223    CDMIX =        0.300000000000
 CYCLE:    6    ELOWER =     -230.776200411874    SHIFT =        0.000000000000
 CYCLE:    6    EXC    =      -22.930354307719    ERCDC =        0.029512234669
 CYCLE:    6    ETOTAL =     -253.701995191941    ERROR =        0.004559527652

 CYCLE:    7    EUPPER =     -230.777150980451    CDMIX =        0.300000000000
 CYCLE:    7    ELOWER =     -230.779078752645    SHIFT =        0.000000000000
 CYCLE:    7    EXC    =      -22.939641218674    ERCDC =        0.018557511008
 CYCLE:    7    ETOTAL =     -253.716792199125    ERROR =        0.001927772194

 CYCLE:    8    EUPPER =     -230.778454245257    CDMIX =        0.300000000000
 CYCLE:    8    ELOWER =     -230.779275953996    SHIFT =        0.000000000000
 CYCLE:    8    EXC    =      -22.958713805367    EDIIS =        0.012017316001
 CYCLE:    8    ETOTAL =     -253.737168050624    ERROR =        0.000821708739

 CYCLE:    9    EUPPER =     -230.783789747504    CDMIX =        0.300000000000
 CYCLE:    9    ELOWER =     -230.783817539941    SHIFT =        0.000000000000
 CYCLE:    9    EXC    =      -22.957503047979    EDIIS =        0.004989592291
 CYCLE:    9    ETOTAL =     -253.741292795483    ERROR =        0.000027792437

 CYCLE:   10    EUPPER =     -230.779798631058    CDMIX =        0.300000000000
 CYCLE:   10    ELOWER =     -230.779804784787    SHIFT =        0.000000000000
 CYCLE:   10    EXC    =      -22.958132674335    EDIIS =        0.002869348001
 CYCLE:   10    ETOTAL =     -253.737931305392    ERROR =        0.000006153729

 CYCLE:   11    EUPPER =     -230.781655328776    CDMIX =        0.300000000000
 CYCLE:   11    ELOWER =     -230.781655447765    SHIFT =        0.000000000000
 CYCLE:   11    EXC    =      -22.957941668646    EDIIS =        0.000316298722
 CYCLE:   11    ETOTAL =     -253.739596997422    ERROR =        0.000000118989

 CYCLE:   12    EUPPER =     -230.781309991132    CDMIX =        0.300000000000
 CYCLE:   12    ELOWER =     -230.781309998686    SHIFT =        0.000000000000
 CYCLE:   12    EXC    =      -22.958006764625    EDIIS =        0.000062768775
 CYCLE:   12    ETOTAL =     -253.739316755757    ERROR =        0.000000007555

 CYCLE:   13    EUPPER =     -230.781405526632    CDMIX =        0.300000000000
 CYCLE:   13    ELOWER =     -230.781405527835    SHIFT =        0.000000000000
 CYCLE:   13    EXC    =      -22.957992596208    EDIIS =        0.000024106522
 CYCLE:   13    ETOTAL =     -253.739398122841    ERROR =        0.000000001203

 CYCLE:   14    EUPPER =     -230.781374189432    CDMIX =        0.300000000000
 CYCLE:   14    ELOWER =     -230.781374189711    SHIFT =        0.000000000000
 CYCLE:   14    EXC    =      -22.957997754832    EDIIS =        0.000014656960
 CYCLE:   14    ETOTAL =     -253.739371944264    ERROR =        0.000000000278

 CYCLE:   15    EUPPER =     -230.781393307301    CDMIX =        0.200000000000
 CYCLE:   15    ELOWER =     -230.781393307632    SHIFT =        0.000000000000
 CYCLE:   15    EXC    =      -22.957992436244    EDIIS =        0.000020005353
 CYCLE:   15    ETOTAL =     -253.739385743545    ERROR =        0.000000000331

 CYCLE:   16    EUPPER =     -230.781378980649    CDMIX =        0.200000000000
 CYCLE:   16    ELOWER =     -230.781378980680    SHIFT =        0.000000000000
 CYCLE:   16    EXC    =      -22.957995928613    EDIIS =        0.000005263324
 CYCLE:   16    ETOTAL =     -253.739374909262    ERROR =        0.000000000031

 CYCLE:   17    EUPPER =     -230.781385014536    CDMIX =        0.133333333333
 CYCLE:   17    ELOWER =     -230.781385014586    SHIFT =        0.000000000000
 CYCLE:   17    EXC    =      -22.957995915987    EDIIS =        0.000007514386
 CYCLE:   17    ETOTAL =     -253.739380930523    ERROR =        0.000000000050

 CYCLE:   18    EUPPER =     -230.781386973206    CDMIX =        0.133333333333
 CYCLE:   18    ELOWER =     -230.781386973248    SHIFT =        0.000000000000
 CYCLE:   18    EXC    =      -22.957991192610    EDIIS =        0.000007213740
 CYCLE:   18    ETOTAL =     -253.739378165816    ERROR =        0.000000000042

 CYCLE:   19    EUPPER =     -230.781373898194    CDMIX =        0.100000000000
 CYCLE:   19    ELOWER =     -230.781373898366    SHIFT =        0.000000000000
 CYCLE:   19    EXC    =      -22.957994486166    EDIIS =        0.000015048722
 CYCLE:   19    ETOTAL =     -253.739368384359    ERROR =        0.000000000173

 CYCLE:   20    EUPPER =     -230.781382516499    CDMIX =        0.100000000000
 CYCLE:   20    ELOWER =     -230.781382516527    SHIFT =        0.000000000000
 CYCLE:   20    EXC    =      -22.957996593435    EDIIS =        0.000005651415
 CYCLE:   20    ETOTAL =     -253.739379109934    ERROR =        0.000000000029

 CYCLE:   21    EUPPER =     -230.781389606538    CDMIX =        0.100000000000
 CYCLE:   21    ELOWER =     -230.781389606707    SHIFT =        0.000000000000
 CYCLE:   21    EXC    =      -22.957992805694    EDIIS =        0.000012109568
 CYCLE:   21    ETOTAL =     -253.739382412232    ERROR =        0.000000000169

 CYCLE:   22    EUPPER =     -230.781377852140    CDMIX =        0.100000000000
 CYCLE:   22    ELOWER =     -230.781377852210    SHIFT =        0.000000000000
 CYCLE:   22    EXC    =      -22.957995424312    EDIIS =        0.000008871911
 CYCLE:   22    ETOTAL =     -253.739373276452    ERROR =        0.000000000070

 CYCLE:   23    EUPPER =     -230.781385512694    CDMIX =        0.100000000000
 CYCLE:   23    ELOWER =     -230.781385512819    SHIFT =        0.000000000000
 CYCLE:   23    EXC    =      -22.957996435980    EDIIS =        0.000010923044
 CYCLE:   23    ETOTAL =     -253.739381948674    ERROR =        0.000000000125

 CYCLE:   24    EUPPER =     -230.781388981810    CDMIX =        0.100000000000
 CYCLE:   24    ELOWER =     -230.781388981919    SHIFT =        0.000000000000
 CYCLE:   24    EXC    =      -22.957989844745    EDIIS =        0.000010918889
 CYCLE:   24    ETOTAL =     -253.739378826555    ERROR =        0.000000000109

 CYCLE:   25    EUPPER =     -230.781368307792    CDMIX =        0.100000000000
 CYCLE:   25    ELOWER =     -230.781368308335    SHIFT =        0.000000000000
 CYCLE:   25    EXC    =      -22.957994392075    EDIIS =        0.000026418289
 CYCLE:   25    ETOTAL =     -253.739362699867    ERROR =        0.000000000543

 CYCLE:   26    EUPPER =     -230.781382569976    CDMIX =        0.100000000000
 CYCLE:   26    ELOWER =     -230.781382570061    SHIFT =        0.000000000000
 CYCLE:   26    EXC    =      -22.957994427618    ERCDC =        0.000009553136
 CYCLE:   26    ETOTAL =     -253.739376997594    ERROR =        0.000000000085

 CYCLE:   27    EUPPER =     -230.781382678909    CDMIX =        0.100000000000
 CYCLE:   27    ELOWER =     -230.781382678949    SHIFT =        0.000000000000
 CYCLE:   27    EXC    =      -22.957994448716    ERCDC =        0.000006573595
 CYCLE:   27    ETOTAL =     -253.739377127625    ERROR =        0.000000000040

 CYCLE:   28    EUPPER =     -230.781382743614    CDMIX =        0.100000000000
 CYCLE:   28    ELOWER =     -230.781382743633    SHIFT =        0.000000000000
 CYCLE:   28    EXC    =      -22.957994461235    ERCDC =        0.000004527570
 CYCLE:   28    ETOTAL =     -253.739377204849    ERROR =        0.000000000019

 CYCLE:   29    EUPPER =     -230.781382782121    CDMIX =        0.100000000000
 CYCLE:   29    ELOWER =     -230.781382782130    SHIFT =        0.000000000000
 CYCLE:   29    EXC    =      -22.957994468652    ERCDC =        0.000003122110
 CYCLE:   29    ETOTAL =     -253.739377250773    ERROR =        0.000000000009

 CYCLE:   30    EUPPER =     -230.781382805075    CDMIX =        0.100000000000
 CYCLE:   30    ELOWER =     -230.781382805080    SHIFT =        0.000000000000
 CYCLE:   30    EXC    =      -22.957994473033    ERCDC =        0.000002156256
 CYCLE:   30    ETOTAL =     -253.739377278108    ERROR =        0.000000000004

 CYCLE:   31    EUPPER =     -230.781382818772    CDMIX =        0.100000000000
 CYCLE:   31    ELOWER =     -230.781382818774    SHIFT =        0.000000000000
 CYCLE:   31    EXC    =      -22.957994475606    ERCDC =        0.000001492149
 CYCLE:   31    ETOTAL =     -253.739377294378    ERROR =        0.000000000002

 CYCLE:   32    EUPPER =     -230.781382826951    CDMIX =        0.100000000000
 CYCLE:   32    ELOWER =     -230.781382826952    SHIFT =        0.000000000000
 CYCLE:   32    EXC    =      -22.957994477104    ERCDC =        0.000001035209
 CYCLE:   32    ETOTAL =     -253.739377304054    ERROR =        0.000000000001

 CYCLE:   33    EUPPER =     -230.781382831832    CDMIX =        0.100000000000
 CYCLE:   33    ELOWER =     -230.781382831832    SHIFT =        0.000000000000
 CYCLE:   33    EXC    =      -22.957994477964    ERCDC =        0.000000720536
 CYCLE:   33    ETOTAL =     -253.739377309795    ERROR =        0.000000000001

 CYCLE:   34    EUPPER =     -230.781382834739    CDMIX =        0.100000000000
 CYCLE:   34    ELOWER =     -230.781382834740    SHIFT =        0.000000000000
 CYCLE:   34    EXC    =      -22.957994482796    ERCDC =        0.000000503592
 CYCLE:   34    ETOTAL =     -253.739377317536    ERROR =        0.000000000000
 
 *** SCF CONVERGED ***
 
 
 RANDOMIZED SCF GRID GENERATED IN 9 CYCLES
 

 ELECTRONIC CORE ENERGY      =       -393.743232962
 ELECTRONIC COULOMB ENERGY   =        162.961678418
 ELECTRONIC HARTREE ENERGY   =       -230.781554543

 EXCHANGE ENERGY             =        -22.112041543
 CORRELATION ENERGY          =         -0.845674505
 EXCHANGE-CORRELATION ENERGY =        -22.957716049

 ELECTRONIC SCF ENERGY       =       -253.739270592
 NUCLEAR-REPULSION ENERGY    =         74.953145452
 TOTAL SCF ENERGY            =       -178.786125140
                                                                                

 SCF ITERATION                    STEP TIME:     1.490  TOTAL TIME:       3.860
 
 
 
 ***************************************
 *** MOLECULAR GEOMETRY OPTIMIZATION ***
 ***************************************
 
 NUMBER OF REDUNDANT VARIABLES: 37
 NUMBER OF PRIMITIVE COORDINATES: 37
 
 *** ACTIVE DEGREES OF FREEDOM: 18 ***
                                                                                

 I/O MPGMAS INTERCOMM             STEP TIME:     0.010  TOTAL TIME:       4.634
                                                                                

 I/O GRK INTERCOMM                STEP TIME:     0.013  TOTAL TIME:       5.039
 
 *** LINEAR RESPONSE LOOP ***
 
 ATOM:    1
 
 
 ATOM:    2
 
 
 ATOM:    3
 
 
 ATOM:    4
 
 
 ATOM:    5
 
 
 ATOM:    6
 
 
 ATOM:    7
 
 
 ATOM:    8
 
 
 THE START HESSIAN WAS CALCULATED
 
 
 *** ENTERING OPTIMIZATION CYCLE: 1 ***
 
 
 RMSQ FORCE :   0.0013976  MAXIMUM :   0.0000100  CONVERGED : NO
 MAX FORCE  :   0.0035486  MAXIMUM :   0.0000150  CONVERGED : NO
 
 
 
 Z-MATRIX VARIABLES OF OPTIMIZATION CYCLE 1 IN ANGSTROM
 
 R1              1.415819
 R2              1.095327
 R3              1.095343
 R4              1.095326
 R5              1.095353
 R6              1.338708
 R7              1.299670
 A1            118.748481
 A2            121.449207
 A3            118.748283
 A4            121.452261
 A5             73.881513
 A6            135.878601
 D1           -160.636297
 D2            153.391449
 D3              7.210739
 D4           -103.304583
 D5             -0.014036


 COORDINATES OF OPTIMIZATION STEP 1 IN ANGSTROM

  NO.  ATOM        X              Y              Z        Z-ATOM   MASS   TYPE

    1  C         0.000000       0.000000       0.000000       6    12.011  QM
    2  C         0.000000       0.000000       1.415819       6    12.011  QM
    3  H         0.960317       0.000000      -0.526815       1     1.008  QM
    4  H        -0.881582      -0.309826       1.987306       1     1.008  QM
    5  H        -0.858607      -0.430119      -0.526811       1     1.008  QM
    6  H         0.927029       0.117287       1.987361       1     1.008  QM
    7  H        -0.295963       1.251565       0.371658       1     1.008  QM
    8  F        -0.444638       1.879316       1.499916       9    18.998  QM


 
 NEW SCF-ENERGY CALCULATED IN 28 CYCLES
 

 TOTAL ENERGY    =       -178.785971158
                                                                                

 OPTIMIZATION CYCLE               STEP TIME:     4.444  TOTAL TIME:       8.312
 
 *** ENTERING OPTIMIZATION CYCLE: 2 ***
 
 
 RMSQ FORCE :   0.0000233  MAXIMUM :   0.0000100  CONVERGED : NO
 MAX FORCE  :   0.0000665  MAXIMUM :   0.0000150  CONVERGED : NO
 RMSQ DR    :   0.0167852  MAXIMUM :   0.0000400  CONVERGED : NO
 MAX DR     :   0.0460955  MAXIMUM :   0.0000600  CONVERGED : NO
 
 
 
 Z-MATRIX VARIABLES OF OPTIMIZATION CYCLE 2 IN ANGSTROM
 
 R1              1.415870
 R2              1.095339
 R3              1.095355
 R4              1.095336
 R5              1.095359
 R6              1.339129
 R7              1.299256
 A1            118.747326
 A2            121.449346
 A3            118.748983
 A4            121.447482
 A5             73.895664
 A6            135.823333
 D1           -160.593701
 D2            153.371995
 D3              7.219763
 D4           -103.314272
 D5              0.000000
 
 *** SCFTOL TIGHTEN TO 0.250E-09 ***


 COORDINATES OF OPTIMIZATION STEP 2 IN ANGSTROM

  NO.  ATOM        X              Y              Z        Z-ATOM   MASS   TYPE

    1  C         0.000000       0.000000       0.000000       6    12.011  QM
    2  C         0.000000       0.000000       1.415870       6    12.011  QM
    3  H         0.960338       0.000000      -0.526801       1     1.008  QM
    4  H        -0.881360      -0.310485       1.987366       1     1.008  QM
    5  H        -0.858464      -0.430412      -0.526827       1     1.008  QM
    6  H         0.927062       0.117440       1.987338       1     1.008  QM
    7  H        -0.296289       1.251998       0.371458       1     1.008  QM
    8  F        -0.444621       1.878787       1.499819       9    18.998  QM


 
 NEW SCF-ENERGY CALCULATED IN 26 CYCLES
 

 TOTAL ENERGY    =       -178.785971279
                                                                                

 OPTIMIZATION CYCLE               STEP TIME:     1.112  TOTAL TIME:       9.424
 
 *** ENTERING OPTIMIZATION CYCLE: 3 ***
 
 
 *** CONVERGED BY GRADIENT AND ENERGY CRITERIA ***
 *** AFTER 2 OPTIMIZATION CYCLES ***
 
 
 RMSQ FORCE :   0.0000018  MAXIMUM :   0.0000100  CONVERGED :YES
 MAX FORCE  :   0.0000047  MAXIMUM :   0.0000150  CONVERGED :YES
 RMSQ DR    :   0.0005660  MAXIMUM :   0.0000400  CONVERGED : NO
 MAX DR     :   0.0013018  MAXIMUM :   0.0000600  CONVERGED : NO
 
 
 *** THE GEOMETRY IS OPTIMIZED ***
 
 
 *** SCFTOL TIGHTEN TO 0.100E-09 ***
 
 *** OPTIMIZED Z-MATRIX VARIABLES IN ANGSTROM ***
 
 R1              1.415870
 R2              1.095339
 R3              1.095355
 R4              1.095336
 R5              1.095359
 R6              1.339129
 R7              1.299256
 A1            118.747326
 A2            121.449346
 A3            118.748983
 A4            121.447482
 A5             73.895664
 A6            135.823333
 D1           -160.593701
 D2            153.371995
 D3              7.219763
 D4           -103.314272
 D5              0.000000


 FINAL INPUT ORIENTATION IN ANGSTROM

  NO.  ATOM        X              Y              Z        Z-ATOM   MASS   TYPE

    1  C         0.000000       0.000000       0.000000       6    12.011  QM
    2  C         0.000000       0.000000       1.415870       6    12.011  QM
    3  H         0.960338       0.000000      -0.526801       1     1.008  QM
    4  H        -0.881360      -0.310485       1.987366       1     1.008  QM
    5  H        -0.858464      -0.430412      -0.526827       1     1.008  QM
    6  H         0.927062       0.117440       1.987338       1     1.008  QM
    7  H        -0.296289       1.251998       0.371458       1     1.008  QM
    8  F        -0.444621       1.878787       1.499819       9    18.998  QM


 
 *** THE GENERATED Z-MATRIX ORIENTATION IS USED ***
 
 POINT GROUP: Cs
 
 GROUP ORDER: 2


 STANDARD ORIENTATION IN ANGSTROM

  NO.  ATOM        X              Y              Z        Z-ATOM   MASS   TYPE

    1  C        -1.193154      -0.459950      -0.000001       6    12.011  QM
    2  C        -0.453062       0.747093      -0.000004       6    12.011  QM
    3  H        -1.657060      -0.793448       0.934525       1     1.008  QM
    4  H        -0.238876       1.286132      -0.929177       1     1.008  QM
    5  H        -1.657060      -0.793483      -0.934511       1     1.008  QM
    6  H        -0.238929       1.286136       0.929185       1     1.008  QM
    7  H         0.097832      -0.815789       0.000002       1     1.008  QM
    8  F         1.236742      -0.190530       0.000002       9    18.998  QM


 ELECTRONIC CORE ENERGY      =       -393.547815371
 ELECTRONIC COULOMB ENERGY   =        162.865252064
 ELECTRONIC HARTREE ENERGY   =       -230.682563307

 EXCHANGE ENERGY             =        -22.112205586
 CORRELATION ENERGY          =         -0.845619437
 EXCHANGE-CORRELATION ENERGY =        -22.957825022

 ELECTRONIC SCF ENERGY       =       -253.640388329
 NUCLEAR-REPULSION ENERGY    =         74.854417050
 TOTAL SCF ENERGY            =       -178.785971279
                                                                                

 OPTIMIZATION CYCLE               CUM. TIME:     5.815  TOTAL TIME:       9.683
 
 TIMING STATISTICS (SECONDS)
 

 TIMER ENTRY                    NUMBER OF CALLS   CUMUL. CPU TIME   CONTRIBUT.

 INITIALIZATION                              1             0.034         0.4 %
 INPUT                                       1             0.063         0.7 %
 MATRIX MULTIPLICATION                     677             0.018         0.2 %
 DIAGONALIZATION                            54             0.005         0.1 %
 SYMMETRY ANALYSIS                           5             0.000         0.0 %
 START GUESS                                 1             1.836        19.0 %
 CORE INTEGRALS                              4             0.206         2.1 %
 ORTHOGONALIZATION MATRIX                    4             0.013         0.1 %
 MPI DIAGONALIZATION                       120             0.310         3.2 %
                         ON NODE             1             0.319
                         ON NODE             2             0.321
                         ON NODE             3             0.319
                         ON NODE             4             0.318
                         ON NODE             5             0.317
                         ON NODE             6             0.319
                         ON NODE             7             0.321
                         ON NODE             8             0.319
                         ON NODE             9             0.314
                         ON NODE            10             0.326
                         ON NODE            11             0.320
                         ON NODE            12             0.318
                         ON NODE            13             0.322
                         ON NODE            14             0.315
                         ON NODE            15             0.322
                         ON NODE            16             0.323
                         ON NODE            17             0.318
                         ON NODE            18             0.320
                         ON NODE            19             0.318
                         ON NODE            20             0.320
                         ON NODE            21             0.317
                         ON NODE            22             0.317
                         ON NODE            23             0.314
           AVERAGE PER PROCESSOR                           0.319
 MPI AUXILIARY FUNCTION FIT                211             0.838         8.7 %
                         ON NODE             1             0.787
                         ON NODE             2             0.836
                         ON NODE             3             0.812
                         ON NODE             4             0.826
                         ON NODE             5             0.841
                         ON NODE             6             0.831
                         ON NODE             7             0.841
                         ON NODE             8             0.865
                         ON NODE             9             0.835
                         ON NODE            10             0.838
                         ON NODE            11             0.843
                         ON NODE            12             0.835
                         ON NODE            13             0.834
                         ON NODE            14             0.826
                         ON NODE            15             0.841
                         ON NODE            16             0.846
                         ON NODE            17             0.842
                         ON NODE            18             0.837
                         ON NODE            19             0.843
                         ON NODE            20             0.835
                         ON NODE            21             0.842
                         ON NODE            22             0.837
                         ON NODE            23             0.847
           AVERAGE PER PROCESSOR                           0.836
 MPI CORE HAMILTONIAN                        4             0.013         0.1 %
                         ON NODE             1             0.013
                         ON NODE             2             0.010
                         ON NODE             3             0.013
                         ON NODE             4             0.011
                         ON NODE             5             0.009
                         ON NODE             6             0.010
                         ON NODE             7             0.010
                         ON NODE             8             0.010
                         ON NODE             9             0.010
                         ON NODE            10             0.010
                         ON NODE            11             0.011
                         ON NODE            12             0.011
                         ON NODE            13             0.010
                         ON NODE            14             0.010
                         ON NODE            15             0.011
                         ON NODE            16             0.009
                         ON NODE            17             0.009
                         ON NODE            18             0.012
                         ON NODE            19             0.010
                         ON NODE            20             0.011
                         ON NODE            21             0.009
                         ON NODE            22             0.011
                         ON NODE            23             0.011
           AVERAGE PER PROCESSOR                           0.011
 SCF ITERATION                               4             3.555        36.7 %
 NULLSPACE                                   1             0.004         0.0 %
 MPI NEAR J CALCULATION                    111             0.334         3.4 %
                         ON NODE             1             0.310
                         ON NODE             2             0.311
                         ON NODE             3             0.311
                         ON NODE             4             0.307
                         ON NODE             5             0.307
                         ON NODE             6             0.309
                         ON NODE             7             0.262
                         ON NODE             8             0.310
                         ON NODE             9             0.313
                         ON NODE            10             0.310
                         ON NODE            11             0.308
                         ON NODE            12             0.314
                         ON NODE            13             0.309
                         ON NODE            14             0.309
                         ON NODE            15             0.313
                         ON NODE            16             0.312
                         ON NODE            17             0.306
                         ON NODE            18             0.315
                         ON NODE            19             0.308
                         ON NODE            20             0.311
                         ON NODE            21             0.313
                         ON NODE            22             0.307
                         ON NODE            23             0.312
           AVERAGE PER PROCESSOR                           0.309
 MPI FAR J CALCULATION                     111             0.087         0.9 %
                         ON NODE             1             0.101
                         ON NODE             2             0.099
                         ON NODE             3             0.095
                         ON NODE             4             0.085
                         ON NODE             5             0.087
                         ON NODE             6             0.094
                         ON NODE             7             0.155
                         ON NODE             8             0.112
                         ON NODE             9             0.086
                         ON NODE            10             0.093
                         ON NODE            11             0.092
                         ON NODE            12             0.107
                         ON NODE            13             0.110
                         ON NODE            14             0.106
                         ON NODE            15             0.108
                         ON NODE            16             0.110
                         ON NODE            17             0.108
                         ON NODE            18             0.104
                         ON NODE            19             0.108
                         ON NODE            20             0.110
                         ON NODE            21             0.105
                         ON NODE            22             0.111
                         ON NODE            23             0.108
           AVERAGE PER PROCESSOR                           0.103
 GRID INITIALIZATION                         2             0.004         0.0 %
 ADAPTIVE GRID GENERATION                    2             0.229         2.4 %
 MPI XC POTENTIAL                          103             0.853         8.8 %
                         ON NODE             1             0.806
                         ON NODE             2             0.818
                         ON NODE             3             0.805
                         ON NODE             4             0.799
                         ON NODE             5             0.810
                         ON NODE             6             0.808
                         ON NODE             7             0.811
                         ON NODE             8             0.797
                         ON NODE             9             0.827
                         ON NODE            10             0.804
                         ON NODE            11             0.807
                         ON NODE            12             0.829
                         ON NODE            13             0.803
                         ON NODE            14             0.818
                         ON NODE            15             0.802
                         ON NODE            16             0.801
                         ON NODE            17             0.806
                         ON NODE            18             0.807
                         ON NODE            19             0.805
                         ON NODE            20             0.812
                         ON NODE            21             0.807
                         ON NODE            22             0.812
                         ON NODE            23             0.838
           AVERAGE PER PROCESSOR                           0.812
 MPI NEAR ERI CALCULATION                  119             0.340         3.5 %
                         ON NODE             1             0.341
                         ON NODE             2             0.334
                         ON NODE             3             0.336
                         ON NODE             4             0.340
                         ON NODE             5             0.330
                         ON NODE             6             0.335
                         ON NODE             7             0.338
                         ON NODE             8             0.331
                         ON NODE             9             0.332
                         ON NODE            10             0.336
                         ON NODE            11             0.340
                         ON NODE            12             0.337
                         ON NODE            13             0.338
                         ON NODE            14             0.338
                         ON NODE            15             0.342
                         ON NODE            16             0.338
                         ON NODE            17             0.339
                         ON NODE            18             0.335
                         ON NODE            19             0.337
                         ON NODE            20             0.341
                         ON NODE            21             0.337
                         ON NODE            22             0.335
                         ON NODE            23             0.342
           AVERAGE PER PROCESSOR                           0.337
 MPI FAR ERI CALCULATION                   119             0.087         0.9 %
                         ON NODE             1             0.044
                         ON NODE             2             0.048
                         ON NODE             3             0.046
                         ON NODE             4             0.049
                         ON NODE             5             0.055
                         ON NODE             6             0.028
                         ON NODE             7             0.043
                         ON NODE             8             0.049
                         ON NODE             9             0.035
                         ON NODE            10             0.049
                         ON NODE            11             0.048
                         ON NODE            12             0.050
                         ON NODE            13             0.050
                         ON NODE            14             0.047
                         ON NODE            15             0.043
                         ON NODE            16             0.046
                         ON NODE            17             0.047
                         ON NODE            18             0.048
                         ON NODE            19             0.045
                         ON NODE            20             0.045
                         ON NODE            21             0.047
                         ON NODE            22             0.053
                         ON NODE            23             0.047
           AVERAGE PER PROCESSOR                           0.048
 MPI MATRIX MULTIPLICATION                 402             0.274         2.8 %
                         ON NODE             1             0.274
                         ON NODE             2             0.270
                         ON NODE             3             0.276
                         ON NODE             4             0.276
                         ON NODE             5             0.278
                         ON NODE             6             0.282
                         ON NODE             7             0.272
                         ON NODE             8             0.282
                         ON NODE             9             0.275
                         ON NODE            10             0.280
                         ON NODE            11             0.280
                         ON NODE            12             0.277
                         ON NODE            13             0.279
                         ON NODE            14             0.275
                         ON NODE            15             0.278
                         ON NODE            16             0.272
                         ON NODE            17             0.278
                         ON NODE            18             0.286
                         ON NODE            19             0.281
                         ON NODE            20             0.277
                         ON NODE            21             0.274
                         ON NODE            22             0.280
                         ON NODE            23             0.280
           AVERAGE PER PROCESSOR                           0.277
 OPTIMIZATION CYCLE                          3             5.815        60.0 %
 PRIMITIVES                                  4             0.005         0.1 %
 ENERGY GRADIENTS                            3             0.139         1.4 %
 MPI XC ENERGY GRADIENTS                     3             0.065         0.7 %
                         ON NODE             1             0.066
                         ON NODE             2             0.065
                         ON NODE             3             0.064
                         ON NODE             4             0.066
                         ON NODE             5             0.064
                         ON NODE             6             0.066
                         ON NODE             7             0.065
                         ON NODE             8             0.065
                         ON NODE             9             0.064
                         ON NODE            10             0.066
                         ON NODE            11             0.066
                         ON NODE            12             0.064
                         ON NODE            13             0.064
                         ON NODE            14             0.064
                         ON NODE            15             0.066
                         ON NODE            16             0.065
                         ON NODE            17             0.064
                         ON NODE            18             0.065
                         ON NODE            19             0.065
                         ON NODE            20             0.065
                         ON NODE            21             0.065
                         ON NODE            22             0.065
                         ON NODE            23             0.064
           AVERAGE PER PROCESSOR                           0.065
 MPI NEAR ERI GRADIENTS                     11             0.106         1.1 %
                         ON NODE             1             0.108
                         ON NODE             2             0.102
                         ON NODE             3             0.107
                         ON NODE             4             0.106
                         ON NODE             5             0.109
                         ON NODE             6             0.110
                         ON NODE             7             0.107
                         ON NODE             8             0.107
                         ON NODE             9             0.107
                         ON NODE            10             0.110
                         ON NODE            11             0.107
                         ON NODE            12             0.109
                         ON NODE            13             0.107
                         ON NODE            14             0.108
                         ON NODE            15             0.109
                         ON NODE            16             0.109
                         ON NODE            17             0.111
                         ON NODE            18             0.109
                         ON NODE            19             0.108
                         ON NODE            20             0.105
                         ON NODE            21             0.107
                         ON NODE            22             0.108
                         ON NODE            23             0.107
           AVERAGE PER PROCESSOR                           0.108
 MPI FAR ERI GRADIENTS                      11             0.010         0.1 %
                         ON NODE             1             0.010
                         ON NODE             2             0.014
                         ON NODE             3             0.012
                         ON NODE             4             0.013
                         ON NODE             5             0.012
                         ON NODE             6             0.011
                         ON NODE             7             0.014
                         ON NODE             8             0.013
                         ON NODE             9             0.011
                         ON NODE            10             0.012
                         ON NODE            11             0.012
                         ON NODE            12             0.012
                         ON NODE            13             0.013
                         ON NODE            14             0.011
                         ON NODE            15             0.011
                         ON NODE            16             0.012
                         ON NODE            17             0.011
                         ON NODE            18             0.012
                         ON NODE            19             0.011
                         ON NODE            20             0.013
                         ON NODE            21             0.012
                         ON NODE            22             0.014
                         ON NODE            23             0.012
           AVERAGE PER PROCESSOR                           0.012
 MPI CORE HAMILTONIAN GRADIENTS             11             0.086         0.9 %
                         ON NODE             1             0.090
                         ON NODE             2             0.084
                         ON NODE             3             0.086
                         ON NODE             4             0.087
                         ON NODE             5             0.086
                         ON NODE             6             0.087
                         ON NODE             7             0.086
                         ON NODE             8             0.085
                         ON NODE             9             0.088
                         ON NODE            10             0.086
                         ON NODE            11             0.088
                         ON NODE            12             0.085
                         ON NODE            13             0.086
                         ON NODE            14             0.088
                         ON NODE            15             0.088
                         ON NODE            16             0.085
                         ON NODE            17             0.087
                         ON NODE            18             0.087
                         ON NODE            19             0.088
                         ON NODE            20             0.087
                         ON NODE            21             0.087
                         ON NODE            22             0.087
                         ON NODE            23             0.086
           AVERAGE PER PROCESSOR                           0.087
 FORCE CONSTANTS                             1             3.206        33.1 %
 MPI FXC KERNEL                              1             0.256         2.6 %
                         ON NODE             1             0.256
                         ON NODE             2             0.255
                         ON NODE             3             0.255
                         ON NODE             4             0.256
                         ON NODE             5             0.256
                         ON NODE             6             0.256
                         ON NODE             7             0.255
                         ON NODE             8             0.257
                         ON NODE             9             0.255
                         ON NODE            10             0.256
                         ON NODE            11             0.256
                         ON NODE            12             0.256
                         ON NODE            13             0.255
                         ON NODE            14             0.256
                         ON NODE            15             0.256
                         ON NODE            16             0.256
                         ON NODE            17             0.256
                         ON NODE            18             0.256
                         ON NODE            19             0.256
                         ON NODE            20             0.256
                         ON NODE            21             0.257
                         ON NODE            22             0.257
                         ON NODE            23             0.257
           AVERAGE PER PROCESSOR                           0.256
 MPI COULOMB MATRIX                          1             0.294         3.0 %
                         ON NODE             1             0.280
                         ON NODE             2             0.280
                         ON NODE             3             0.280
                         ON NODE             4             0.280
                         ON NODE             5             0.293
                         ON NODE             6             0.293
                         ON NODE             7             0.280
                         ON NODE             8             0.282
                         ON NODE             9             0.280
                         ON NODE            10             0.293
                         ON NODE            11             0.293
                         ON NODE            12             0.281
                         ON NODE            13             0.280
                         ON NODE            14             0.280
                         ON NODE            15             0.281
                         ON NODE            16             0.293
                         ON NODE            17             0.280
                         ON NODE            18             0.292
                         ON NODE            19             0.281
                         ON NODE            20             0.282
                         ON NODE            21             0.294
                         ON NODE            22             0.280
                         ON NODE            23             0.282
           AVERAGE PER PROCESSOR                           0.285
 I/O MPGMAS INTERCOMM                        1             0.010         0.1 %
 SKELETON HESSIAN MATRIX                     1             0.138         1.4 %
 MPI NEAR ERI HESSIAN                        1             0.056         0.6 %
                         ON NODE             1             0.057
                         ON NODE             2             0.057
                         ON NODE             3             0.057
                         ON NODE             4             0.057
                         ON NODE             5             0.057
                         ON NODE             6             0.057
                         ON NODE             7             0.057
                         ON NODE             8             0.056
                         ON NODE             9             0.057
                         ON NODE            10             0.057
                         ON NODE            11             0.057
                         ON NODE            12             0.057
                         ON NODE            13             0.057
                         ON NODE            14             0.056
                         ON NODE            15             0.057
                         ON NODE            16             0.057
                         ON NODE            17             0.056
                         ON NODE            18             0.057
                         ON NODE            19             0.057
                         ON NODE            20             0.056
                         ON NODE            21             0.056
                         ON NODE            22             0.057
                         ON NODE            23             0.056
           AVERAGE PER PROCESSOR                           0.057
 MPI FAR ERI HESSIAN                         1             0.002         0.0 %
                         ON NODE             1             0.003
                         ON NODE             2             0.002
                         ON NODE             3             0.002
                         ON NODE             4             0.002
                         ON NODE             5             0.002
                         ON NODE             6             0.002
                         ON NODE             7             0.003
                         ON NODE             8             0.003
                         ON NODE             9             0.003
                         ON NODE            10             0.002
                         ON NODE            11             0.003
                         ON NODE            12             0.002
                         ON NODE            13             0.002
                         ON NODE            14             0.002
                         ON NODE            15             0.002
                         ON NODE            16             0.002
                         ON NODE            17             0.003
                         ON NODE            18             0.003
                         ON NODE            19             0.003
                         ON NODE            20             0.003
                         ON NODE            21             0.002
                         ON NODE            22             0.002
                         ON NODE            23             0.002
           AVERAGE PER PROCESSOR                           0.002
 MPI D2CORE                                  1             0.033         0.3 %
                         ON NODE             1             0.035
                         ON NODE             2             0.035
                         ON NODE             3             0.035
                         ON NODE             4             0.035
                         ON NODE             5             0.035
                         ON NODE             6             0.035
                         ON NODE             7             0.036
                         ON NODE             8             0.035
                         ON NODE             9             0.036
                         ON NODE            10             0.035
                         ON NODE            11             0.035
                         ON NODE            12             0.035
                         ON NODE            13             0.035
                         ON NODE            14             0.036
                         ON NODE            15             0.035
                         ON NODE            16             0.035
                         ON NODE            17             0.036
                         ON NODE            18             0.036
                         ON NODE            19             0.036
                         ON NODE            20             0.036
                         ON NODE            21             0.035
                         ON NODE            22             0.035
                         ON NODE            23             0.035
           AVERAGE PER PROCESSOR                           0.035
 FREQUENCY ADPT                              1             2.352        24.3 %
 I/O GRK INTERCOMM                           1             0.013         0.1 %
 BDKS_BEFORE                                 8             0.196         2.0 %
 MPI HAMILTONIAN GRADIENTS                   8             0.037         0.4 %
                         ON NODE             1             0.045
                         ON NODE             2             0.045
                         ON NODE             3             0.045
                         ON NODE             4             0.044
                         ON NODE             5             0.047
                         ON NODE             6             0.043
                         ON NODE             7             0.047
                         ON NODE             8             0.042
                         ON NODE             9             0.046
                         ON NODE            10             0.044
                         ON NODE            11             0.047
                         ON NODE            12             0.044
                         ON NODE            13             0.046
                         ON NODE            14             0.045
                         ON NODE            15             0.046
                         ON NODE            16             0.047
                         ON NODE            17             0.047
                         ON NODE            18             0.044
                         ON NODE            19             0.045
                         ON NODE            20             0.045
                         ON NODE            21             0.045
                         ON NODE            22             0.044
                         ON NODE            23             0.047
           AVERAGE PER PROCESSOR                           0.045
 MPI COULOMBA_DE2 E GRADS                    8             0.055         0.6 %
                         ON NODE             1             0.046
                         ON NODE             2             0.044
                         ON NODE             3             0.044
                         ON NODE             4             0.045
                         ON NODE             5             0.046
                         ON NODE             6             0.044
                         ON NODE             7             0.046
                         ON NODE             8             0.043
                         ON NODE             9             0.046
                         ON NODE            10             0.044
                         ON NODE            11             0.046
                         ON NODE            12             0.045
                         ON NODE            13             0.046
                         ON NODE            14             0.047
                         ON NODE            15             0.047
                         ON NODE            16             0.045
                         ON NODE            17             0.044
                         ON NODE            18             0.043
                         ON NODE            19             0.045
                         ON NODE            20             0.047
                         ON NODE            21             0.045
                         ON NODE            22             0.043
                         ON NODE            23             0.047
           AVERAGE PER PROCESSOR                           0.046
 BLDSMAT_DE2                                 8             0.011         0.1 %
 BLDPMAT_DE2                                 8             0.085         0.9 %
 P. Vector build                             8             0.271         2.8 %
 MPI ANA2DIERIS ENERGY GRADIENTS             8             0.153         1.6 %
                         ON NODE             1             0.148
                         ON NODE             2             0.148
                         ON NODE             3             0.149
                         ON NODE             4             0.148
                         ON NODE             5             0.148
                         ON NODE             6             0.149
                         ON NODE             7             0.148
                         ON NODE             8             0.148
                         ON NODE             9             0.148
                         ON NODE            10             0.148
                         ON NODE            11             0.148
                         ON NODE            12             0.147
                         ON NODE            13             0.147
                         ON NODE            14             0.148
                         ON NODE            15             0.147
                         ON NODE            16             0.146
                         ON NODE            17             0.148
                         ON NODE            18             0.149
                         ON NODE            19             0.148
                         ON NODE            20             0.148
                         ON NODE            21             0.149
                         ON NODE            22             0.148
                         ON NODE            23             0.147
           AVERAGE PER PROCESSOR                           0.148
 MPI J_HESS CALCULATION                      8             0.109         1.1 %
                         ON NODE             1             0.104
                         ON NODE             2             0.103
                         ON NODE             3             0.102
                         ON NODE             4             0.102
                         ON NODE             5             0.104
                         ON NODE             6             0.103
                         ON NODE             7             0.105
                         ON NODE             8             0.104
                         ON NODE             9             0.104
                         ON NODE            10             0.103
                         ON NODE            11             0.103
                         ON NODE            12             0.102
                         ON NODE            13             0.104
                         ON NODE            14             0.103
                         ON NODE            15             0.105
                         ON NODE            16             0.103
                         ON NODE            17             0.105
                         ON NODE            18             0.104
                         ON NODE            19             0.102
                         ON NODE            20             0.105
                         ON NODE            21             0.104
                         ON NODE            22             0.105
                         ON NODE            23             0.104
           AVERAGE PER PROCESSOR                           0.104
 MPI EN ADPT SOLVER                         24             0.849         8.8 %
                         ON NODE             1             0.848
                         ON NODE             2             0.847
                         ON NODE             3             0.847
                         ON NODE             4             0.848
                         ON NODE             5             0.847
                         ON NODE             6             0.848
                         ON NODE             7             0.847
                         ON NODE             8             0.847
                         ON NODE             9             0.848
                         ON NODE            10             0.847
                         ON NODE            11             0.847
                         ON NODE            12             0.849
                         ON NODE            13             0.845
                         ON NODE            14             0.848
                         ON NODE            15             0.846
                         ON NODE            16             0.847
                         ON NODE            17             0.845
                         ON NODE            18             0.846
                         ON NODE            19             0.847
                         ON NODE            20             0.847
                         ON NODE            21             0.848
                         ON NODE            22             0.847
                         ON NODE            23             0.847
           AVERAGE PER PROCESSOR                           0.847
 P.D. SCF MATRICES DE2 CONTR                 8             0.278         2.9 %
 P.D. SCF VEC DE2 CONTRIBUTION               1             0.016         0.2 %

 FINAL TIMING           DATE: TUE FEB 13 12:37:54 2024  TOTAL TIME:       9.686
