# Supplementary material for: Constrained Structure Minimizations on Hyperspheres for Minimum Energy Path Following
Source: J Chem Inf Model. 2025 Apr 1;65(7):3488–501. doi: 10.1021/acs.jcim.4c02351 (PMC12004539; doi:10.1021/acs.jcim.4c02351)
Supplement: Supplementary file 1 — ci4c02351_si_001.zip [file ci4c02351_si_001.zip › data_availability/rxn6/outputs/TS/rxn6-TS.mol]

[Molden Format]
[Atoms](Angs)
  C     1    6      0.000000    0.000000    0.000000
  C     2    6      0.000000    0.000000    1.419798
  H     3    1      0.960511    0.000000   -0.526811
  H     4    1     -0.873729   -0.330408    1.990910
  H     5    1     -0.855442   -0.439238   -0.524811
  H     6    1      0.930390    0.116586    1.986535
  H     7    1     -0.304445    1.237354    0.362804
  F     8    9     -0.466332    1.856967    1.511724
[GEOMETRIES] XYZ
    8

  C      0.000000    0.000000    0.000000
  C      0.000000    0.000000    1.419798
  H      0.960511    0.000000   -0.526811
  H     -0.873729   -0.330408    1.990910
  H     -0.855442   -0.439238   -0.524811
  H      0.930390    0.116586    1.986535
  H     -0.304445    1.237354    0.362804
  F     -0.466332    1.856967    1.511724
    8

  C      0.000000    0.000000    0.000000
  C      0.000000    0.000000    1.415819
  H      0.960317    0.000000   -0.526815
  H     -0.881582   -0.309826    1.987306
  H     -0.858607   -0.430119   -0.526811
  H      0.927029    0.117287    1.987361
  H     -0.295963    1.251565    0.371658
  F     -0.444638    1.879316    1.499916
    8

  C      0.000000    0.000000    0.000000
  C      0.000000    0.000000    1.415870
  H      0.960338    0.000000   -0.526801
  H     -0.881360   -0.310485    1.987366
  H     -0.858464   -0.430412   -0.526827
  H      0.927062    0.117440    1.987338
  H     -0.296289    1.251998    0.371458
  F     -0.444621    1.878787    1.499819
[Scfconv]
scf-first  1 THROUGH     34
   -178.27740380
   -175.93393529
   -177.85650027
   -178.64705789
   -178.73394866
   -178.74884974
   -178.76364675
   -178.78402260
   -178.78814734
   -178.78478585
   -178.78645155
   -178.78617130
   -178.78625267
   -178.78622649
   -178.78624029
   -178.78622946
   -178.78623548
   -178.78623271
   -178.78622293
   -178.78623366
   -178.78623696
   -178.78622782
   -178.78623650
   -178.78623337
   -178.78621725
   -178.78623155
   -178.78623168
   -178.78623175
   -178.78623180
   -178.78623183
   -178.78623184
   -178.78623185
   -178.78623186
   -178.78623187
scf-last   1 THROUGH      5
   -178.78597128
   -178.78597109
   -178.78597109
   -178.78597111
   -178.78597128
[GEOCONV]
energy
   -178.78612514
   -178.78597116
   -178.78597128
   -178.78597128
OPTIMIZATION CYCLES=    3
PRE OPTIMIZATION CYCLES=    0
ENERGY CYCLES =    4
