# Supplementary material for: Constrained Structure Minimizations on Hyperspheres for Minimum Energy Path Following
Source: J Chem Inf Model. 2025 Apr 1;65(7):3488–501. doi: 10.1021/acs.jcim.4c02351 (PMC12004539; doi:10.1021/acs.jcim.4c02351)
Supplement: Supplementary file 1 — ci4c02351_si_001.zip [file ci4c02351_si_001.zip › data_availability/rxn6/outputs/IRC/rxn6-irc.out]

 Executing /home/jasa/demon/6.2.4/object.mpi/deMon.6.2.4.mpi.

node10
node10
node10
node10
node10
node10
node10
node10
node10
node10
node10
node10
node10
node10
node10
node10
node10
node10
node10
node10
node10
node10
node10
node10
(node10:0,1,2,3,4,5,6,7,8,9,10,11,12,13,14,15,16,17,18,19,20,21,22,23)

real	51m57.605s
user	1082m26.112s
sys	162m56.791s
50M	.
 ******************************************************************************
 ******************************************************************************
 ***                                                                        ***
 ***                              PROGRAM deMon2k                           ***
 ***                                                                        ***
 ***                        (VERSION 6.2.2, Jun. 2022)                      ***
 ***                                                                        ***
 ***     COPYRIGHT (C) BY THE INTERNATIONAL DEMON DEVELOPERS COMMUNITY      ***
 ***                                                                        ***
 ***  AUTHORS: A.M. Koster, G. Geudtner, A. Alvarez-Ibarra, M.C. Amirani,   ***
 ***           P. Calaminici, A.A.M. Carranza, M.E. Casida, J. Carmona-     ***
 ***           Espindola, J. Cuny, F.A. Delesma, R. Delgado-Venegas, V.D.   ***
 ***           Dominguez, R. Flores-Moreno, G.U. Gamboa, A. Goursot, T.     ***
 ***           Heine, K. Hermann, A. Ipatov, F. Janetzko, A. de la Lande,   ***
 ***           F. Louisnard, J. Martin del Campo, N. Pedroza Montero, L.G.  ***
 ***           M. Pettersson, D. Mejia-Rodriguez, J. Reveles, J. Vasquez-   ***
 ***           Perez, A. Vela, B. Zuniga-Gutierrez and D.R. Salahub         ***
 ***                                                                        ***
 ******************************************************************************
 ******************************************************************************
                                                                                

 FIRST TIMING           DATE: WED JAN 17 14:53:22 2024  TOTAL TIME:       0.066
                                                                                

 INITIALIZATION                   STEP TIME:     0.034  TOTAL TIME:       0.102

 ******************************************************************************

 IRC FORWARD RXN5

 ******************************************************************************

 
 *** THE RESTART FILE WILL BE READ ***
 
 
 *** MOLECULAR SIMULATION DATA ***
 
 MOLECULAR CHARGE: 0
 NUMBER OF ATOMS: 8
 MOLECULAR SIMULATION TYPE: QM ONLY
 
 *** MOLECULAR QM DATA ***
 
 MULTIPLICITY: 1
 NUMBER OF QM ATOMS: 8
 NUMBER OF ELECTRONS: 26
 
 *** SCF OPTIONS ***
 
 SCF THEORY: RESTRICTED KOHN-SHAM (RKS)
 DIAGONALIZER: RS
 START GUESS: RESTART DENSITY
 SCF TOLERANCE: 0.100E-08
 POTENTIAL DENSITY: FITTED DENSITY
 NUMBER OF SCF ITERATIONS: 1000
 DIIS ACCELERATION: ON
 XC-POTENTIAL: PBE96 - PBE
 GRID TECHNIQUE: FIXED
 GRID PRUNING: ON
 GRID METHOD: DIRECT
 GRID TYPE: (99,590)p
 ATOMIC WEIGHT FUNCTION: BECKE SCREENED
 RADIAL QUADRATURE TYPE: EULER-MACLAURIN
 SCF METHODE: DIRECT & DOUBLE ASYMPTOTIC EXPANSION
 FREEZE AUXILIARY FUNCTIONS: OFF
 ANALYTICAL FIT SOLVER: DIAGONAL SVD
 SVD THRESHOLD: 0.100E-05
 SCF SCREENING: 0.385E-11
 SYMMETRY USE: NONE
 ROTATION OF THE ANGULAR GRIDS: OFF
 SCF PRINTING UNTIL CYCLE 0
 SPHERICAL ORBITALS WILL BE USED
 
 *** INTRINSIC REACTION COORDINATE OPTIONS ***
 
 STEP DIRECTION: FORWARD
 MAXIMUM IRC STEP: 0.100
 INITIAL ENERGY DECREASE: 0.00
 IRC PATH IN MASS WEIGHTED COORDINATES
 
 *** IRC PATH OPTIMIZATION OPTIONS ***
 
 NUMBER OF OPTIMIZATION STEPS: 50
 MAXIMUM OPTIMIZATION STEP: 0.300
 OPTMIZATION TOLERANCE: 0.100E-04
 HESSIAN UPDATE: BFGS
 STEP TYPE: LEVENBERG-MARQUARDT
 THE START HESSIAN IS READ FROM THE RESTART FILE
 NO WEIGHT DERIVATIVES WILL BE USED
 
 *** ACTIVATED INTERFACE PORTS ***
 
 FILE deMon.mol WILL BE WRITTEN
 
 
 *** GEOMETRY ***


 INPUT ORIENTATION IN ANGSTROM

  NO.  ATOM        X            Y            Z      Z-ATOM   MASS   TYPE OPTXYZ

    1  C         0.000000     0.000000     0.000000     6    12.011  QM       
    2  C         0.000000     0.000000     1.415870     6    12.011  QM       
    3  H         0.960328     0.000000    -0.526817     1     1.008  QM       
    4  H         0.927061    -0.117482     1.987338     1     1.008  QM       
    5  H        -0.858503     0.430330    -0.526827     1     1.008  QM       
    6  H        -0.881365     0.310440     1.987381     1     1.008  QM       
    7  H        -0.296179    -1.251974     0.371445     1     1.008  QM       
    8  F        -0.444483    -1.878866     1.499790     9    18.998  QM       


 
 
 *** ERI STATISTIC ***
 
 Est. Integrated ERIs: 996229
 Est. Asymptotic ERIS: 0
                                                                                

 INPUT                            STEP TIME:     0.052  TOTAL TIME:       0.154
 
 *** THE INPUT ORIENTATION IS USED ***
 
 POINT GROUP: Cs
 
 GROUP ORDER: 2


 STANDARD ORIENTATION IN ANGSTROM

  NO.  ATOM        X              Y              Z        Z-ATOM   MASS   TYPE

    1  C         1.193154      -0.459960      -0.000002       6    12.011  QM
    2  C         0.453093       0.747102       0.000003       6    12.011  QM
    3  H         1.656992      -0.793530       0.934530       1     1.008  QM
    4  H         0.238874       1.286084       0.929211       1     1.008  QM
    5  H         1.657041      -0.793505      -0.934515       1     1.008  QM
    6  H         0.238939       1.286182      -0.929154       1     1.008  QM
    7  H        -0.097794      -0.815751      -0.000005       1     1.008  QM
    8  F        -1.236759      -0.190526      -0.000004       9    18.998  QM
                                                                                

 SYMMETRY ANALYSIS                STEP TIME:     0.000  TOTAL TIME:       0.157
 
 
 GENERAL BASIS SET: (DZVP-GGA)
 
 NUMBER OF SHELLS: 33
 NUMBER OF ORBITALS: 70
 NUMBER OF PRIMITIVE GAUSSIAN EXPONENTS: 75
 
 
 GENERAL AUXIS SET: (GEN-A2*)
 
 NUMBER OF AUXILIARY FUNCTION SETS: 41
 NUMBER OF AUXILIARY FUNCTION SHELLS: 97
 NUMBER OF AUXILIARY FUNCTION: 389
 
 
 
 *** WARNING IN INVCDERI ***
 
 *** 9 COULOMB EIGENVALUES ARE QUENCHED ***
                                                                                

 MPI AUXILIARY FUNCTION FIT       STEP TIME:     0.050  TOTAL TIME:       0.214  
                                                                                

 CORE INTEGRALS                   STEP TIME:     0.057  TOTAL TIME:       0.218
                                                                                

 FIXED GRID GENERATION            STEP TIME:     0.000  TOTAL TIME:       0.258

 CYCLE:    1    EUPPER =     -230.682176236039    CDMIX =        0.300000000000
 CYCLE:    1    ELOWER =     -393.547107861086    SHIFT =        0.000000000000
 CYCLE:    1    EXC    =      -22.957821437177    ERCDC =       14.259836890424
 CYCLE:    1    ETOTAL =     -253.639997673216    ERROR =      162.864931625047

 CYCLE:    2    EUPPER =     -230.682136701995    CDMIX =        0.300000000000
 CYCLE:    2    ELOWER =     -230.682136702859    SHIFT =        0.000000000000
 CYCLE:    2    EXC    =      -22.957833297311    ERCDC =        0.000035696108
 CYCLE:    2    ETOTAL =     -253.639969999306    ERROR =        0.000000000865

 CYCLE:    3    EUPPER =     -230.682164105206    CDMIX =        0.300000000000
 CYCLE:    3    ELOWER =     -230.682164105279    SHIFT =        0.000000000000
 CYCLE:    3    EXC    =      -22.957833378613    ERCDC =        0.000005986954
 CYCLE:    3    ETOTAL =     -253.639997483819    ERROR =        0.000000000072

 CYCLE:    4    EUPPER =     -230.682160829798    CDMIX =        0.300000000000
 CYCLE:    4    ELOWER =     -230.682160829809    SHIFT =        0.000000000000
 CYCLE:    4    EXC    =      -22.957836431157    EDIIS =        0.000002691740
 CYCLE:    4    ETOTAL =     -253.639997260955    ERROR =        0.000000000010

 CYCLE:    5    EUPPER =     -230.682165675915    CDMIX =        0.300000000000
 CYCLE:    5    ELOWER =     -230.682165675924    SHIFT =        0.000000000000
 CYCLE:    5    EXC    =      -22.957834519711    EDIIS =        0.000003267531
 CYCLE:    5    ETOTAL =     -253.640000195627    ERROR =        0.000000000009

 CYCLE:    6    EUPPER =     -230.682162421673    CDMIX =        0.300000000000
 CYCLE:    6    ELOWER =     -230.682162421674    SHIFT =        0.000000000000
 CYCLE:    6    EXC    =      -22.957834732830    EDIIS =        0.000000607926
 CYCLE:    6    ETOTAL =     -253.639997154503    ERROR =        0.000000000001

 CYCLE:    7    EUPPER =     -230.682162966940    CDMIX =        0.100000000000
 CYCLE:    7    ELOWER =     -230.682162966941    SHIFT =        0.000000000000
 CYCLE:    7    EXC    =      -22.957834706633    ERCDC =        0.000000694604
 CYCLE:    7    ETOTAL =     -253.639997673573    ERROR =        0.000000000001
 
 *** SCF CONVERGED ***
 

 ELECTRONIC CORE ENERGY      =       -393.547210142
 ELECTRONIC COULOMB ENERGY   =        162.865047175
 ELECTRONIC HARTREE ENERGY   =       -230.682162967

 EXCHANGE ENERGY             =        -22.112215418
 CORRELATION ENERGY          =         -0.845619288
 EXCHANGE-CORRELATION ENERGY =        -22.957834707

 ELECTRONIC SCF ENERGY       =       -253.639997674
 NUCLEAR-REPULSION ENERGY    =         74.854033828
 TOTAL SCF ENERGY            =       -178.785963846
                                                                                

 SCF ITERATION                    STEP TIME:     0.446  TOTAL TIME:       0.720
 
 
 
 *************************************
 *** INTRINSIC REACTION COORDINATE ***
 *************************************


 MOLECULE ORIENTATION OF IRC START STRUCTURE IN ANGSTROM

  NO.  ATOM        X              Y              Z        Z-ATOM   MASS   TYPE

    1  C         0.000000       0.000000       0.000000       6    12.011  QM
    2  C         0.000000       0.000000       1.415870       6    12.011  QM
    3  H         0.960328       0.000000      -0.526817       1     1.008  QM
    4  H         0.927061      -0.117482       1.987338       1     1.008  QM
    5  H        -0.858503       0.430330      -0.526827       1     1.008  QM
    6  H        -0.881365       0.310440       1.987381       1     1.008  QM
    7  H        -0.296179      -1.251974       0.371445       1     1.008  QM
    8  F        -0.444483      -1.878866       1.499790       9    18.998  QM


 
 THE START HESSIAN WAS READ FROM THE RESTART FILE

  ANGLE =       0.99  COS_ANGLE =       0.55


 IRC COORDINATES OF STEP 1 IN ANGSTROM

  NO.  ATOM        X              Y              Z        Z-ATOM   MASS   TYPE

    1  C         0.000557       0.002355       0.001392       6    12.011  QM
    2  C         0.000835       0.003521       1.413658       6    12.011  QM
    3  H         0.959730      -0.004216      -0.527472       1     1.008  QM
    4  H         0.926659      -0.119022       1.986275       1     1.008  QM
    5  H        -0.859864       0.426289      -0.527480       1     1.008  QM
    6  H        -0.881707       0.308869       1.986314       1     1.008  QM
    7  H        -0.302485      -1.278620       0.411216       1     1.008  QM
    8  F        -0.444886      -1.880564       1.498381       9    18.998  QM


 RMSQ FORCE :   0.0032922  MAXIMUM :   0.0000100  CONVERGED :NO 
 MAX FORCE  :   0.0080443  MAXIMUM :   0.0000150  CONVERGED :NO 

 NUMBER OF CONSTRAINED OPTIMIZATION CYCLES: 12
 
 TOTAL ENERGY = -178.786467568330
 
 
 CURRENT SPLINE LENGTH: 0.053 AMU^1/2*ANGSTROM
 IRC COORDINATE: 0.053 AMU^1/2*ANGSTROM

  ANGLE =       0.02  COS_ANGLE =       1.00


 IRC COORDINATES OF STEP 2 IN ANGSTROM

  NO.  ATOM        X              Y              Z        Z-ATOM   MASS   TYPE

    1  C         0.001137       0.004806       0.002775       6    12.011  QM
    2  C         0.001681       0.007095       1.411437       6    12.011  QM
    3  H         0.959132      -0.008333      -0.528157       1     1.008  QM
    4  H         0.926249      -0.120464       1.985167       1     1.008  QM
    5  H        -0.861176       0.422339      -0.528165       1     1.008  QM
    6  H        -0.881992       0.307389       1.985202       1     1.008  QM
    7  H        -0.308987      -1.306101       0.450249       1     1.008  QM
    8  F        -0.445304      -1.882332       1.497030       9    18.998  QM


 RMSQ FORCE :   0.0064661  MAXIMUM :   0.0000100  CONVERGED :NO 
 MAX FORCE  :   0.0158709  MAXIMUM :   0.0000150  CONVERGED :NO 

 NUMBER OF CONSTRAINED OPTIMIZATION CYCLES: 5
 
 TOTAL ENERGY = -178.787958983322
 
 
 CURRENT SPLINE LENGTH: 0.053 AMU^1/2*ANGSTROM
 IRC COORDINATE: 0.106 AMU^1/2*ANGSTROM

  ANGLE =       0.03  COS_ANGLE =       1.00


 IRC COORDINATES OF STEP 3 IN ANGSTROM

  NO.  ATOM        X              Y              Z        Z-ATOM   MASS   TYPE

    1  C         0.001755       0.007418       0.004186       6    12.011  QM
    2  C         0.002573       0.010859       1.409151       6    12.011  QM
    3  H         0.958503      -0.012512      -0.528905       1     1.008  QM
    4  H         0.925845      -0.121818       1.983981       1     1.008  QM
    5  H        -0.862487       0.418320      -0.528912       1     1.008  QM
    6  H        -0.882241       0.305991       1.984014       1     1.008  QM
    7  H        -0.315641      -1.334234       0.488231       1     1.008  QM
    8  F        -0.445767      -1.884290       1.495774       9    18.998  QM


 RMSQ FORCE :   0.0092679  MAXIMUM :   0.0000100  CONVERGED :NO 
 MAX FORCE  :   0.0230917  MAXIMUM :   0.0000150  CONVERGED :NO 

 NUMBER OF CONSTRAINED OPTIMIZATION CYCLES: 7
 
 TOTAL ENERGY = -178.790310136482
 
 
 CURRENT SPLINE LENGTH: 0.053 AMU^1/2*ANGSTROM
 IRC COORDINATE: 0.159 AMU^1/2*ANGSTROM

  ANGLE =       0.06  COS_ANGLE =       1.00


 IRC COORDINATES OF STEP 4 IN ANGSTROM

  NO.  ATOM        X              Y              Z        Z-ATOM   MASS   TYPE

    1  C         0.002438       0.010306       0.005679       6    12.011  QM
    2  C         0.003552       0.014996       1.406704       6    12.011  QM
    3  H         0.957797      -0.016956      -0.529757       1     1.008  QM
    4  H         0.925452      -0.123099       1.982663       1     1.008  QM
    5  H        -0.863849       0.414030      -0.529762       1     1.008  QM
    6  H        -0.882467       0.304666       1.982692       1     1.008  QM
    7  H        -0.322410      -1.362840       0.524521       1     1.008  QM
    8  F        -0.446317      -1.886612       1.494683       9    18.998  QM


 RMSQ FORCE :   0.0114954  MAXIMUM :   0.0000100  CONVERGED :NO 
 MAX FORCE  :   0.0293113  MAXIMUM :   0.0000150  CONVERGED :NO 

 NUMBER OF CONSTRAINED OPTIMIZATION CYCLES: 6
 
 TOTAL ENERGY = -178.793253677154
 
 
 CURRENT SPLINE LENGTH: 0.053 AMU^1/2*ANGSTROM
 IRC COORDINATE: 0.212 AMU^1/2*ANGSTROM

  ANGLE =       0.11  COS_ANGLE =       0.99


 IRC COORDINATES OF STEP 5 IN ANGSTROM

  NO.  ATOM        X              Y              Z        Z-ATOM   MASS   TYPE

    1  C         0.003234       0.013667       0.007311       6    12.011  QM
    2  C         0.004691       0.019807       1.403972       6    12.011  QM
    3  H         0.956951      -0.021963      -0.530777       1     1.008  QM
    4  H         0.925046      -0.124297       1.981082       1     1.008  QM
    5  H        -0.865339       0.409172      -0.530783       1     1.008  QM
    6  H        -0.882643       0.303412       1.981107       1     1.008  QM
    7  H        -0.329205      -1.391561       0.557711       1     1.008  QM
    8  F        -0.447024      -1.889600       1.493892       9    18.998  QM


 RMSQ FORCE :   0.0130795  MAXIMUM :   0.0000100  CONVERGED :NO 
 MAX FORCE  :   0.0341006  MAXIMUM :   0.0000150  CONVERGED :NO 

 NUMBER OF CONSTRAINED OPTIMIZATION CYCLES: 13
 
 TOTAL ENERGY = -178.796407980545
 
 
 CURRENT SPLINE LENGTH: 0.053 AMU^1/2*ANGSTROM
 IRC COORDINATE: 0.265 AMU^1/2*ANGSTROM

  ANGLE =       0.18  COS_ANGLE =       0.98


 IRC COORDINATES OF STEP 6 IN ANGSTROM

  NO.  ATOM        X              Y              Z        Z-ATOM   MASS   TYPE

    1  C         0.004200       0.017751       0.009108       6    12.011  QM
    2  C         0.006072       0.025640       1.400832       6    12.011  QM
    3  H         0.955883      -0.027846      -0.532057       1     1.008  QM
    4  H         0.924651      -0.125323       1.979105       1     1.008  QM
    5  H        -0.867023       0.403428      -0.532064       1     1.008  QM
    6  H        -0.882751       0.302330       1.979124       1     1.008  QM
    7  H        -0.335775      -1.419313       0.585167       1     1.008  QM
    8  F        -0.447987      -1.893670       1.493631       9    18.998  QM


 RMSQ FORCE :   0.0141152  MAXIMUM :   0.0000100  CONVERGED :NO 
 MAX FORCE  :   0.0408417  MAXIMUM :   0.0000150  CONVERGED :NO 

 NUMBER OF CONSTRAINED OPTIMIZATION CYCLES: 15
 
 TOTAL ENERGY = -178.799379578600
 
 
 CURRENT SPLINE LENGTH: 0.053 AMU^1/2*ANGSTROM
 IRC COORDINATE: 0.318 AMU^1/2*ANGSTROM

  ANGLE =       0.23  COS_ANGLE =       0.97


 IRC COORDINATES OF STEP 7 IN ANGSTROM

  NO.  ATOM        X              Y              Z        Z-ATOM   MASS   TYPE

    1  C         0.005348       0.022605       0.010937       6    12.011  QM
    2  C         0.007707       0.032551       1.397362       6    12.011  QM
    3  H         0.954579      -0.034562      -0.533627       1     1.008  QM
    4  H         0.924361      -0.125970       1.976698       1     1.008  QM
    5  H        -0.868870       0.396832      -0.533636       1     1.008  QM
    6  H        -0.882783       0.301640       1.976702       1     1.008  QM
    7  H        -0.341653      -1.444113       0.604240       1     1.008  QM
    8  F        -0.449251      -1.899015       1.494079       9    18.998  QM


 RMSQ FORCE :   0.0147111  MAXIMUM :   0.0000100  CONVERGED :NO 
 MAX FORCE  :   0.0464529  MAXIMUM :   0.0000150  CONVERGED :NO 

 NUMBER OF CONSTRAINED OPTIMIZATION CYCLES: 15
 
 TOTAL ENERGY = -178.801971018512
 
 
 CURRENT SPLINE LENGTH: 0.053 AMU^1/2*ANGSTROM
 IRC COORDINATE: 0.370 AMU^1/2*ANGSTROM

  ANGLE =       0.21  COS_ANGLE =       0.98


 IRC COORDINATES OF STEP 8 IN ANGSTROM

  NO.  ATOM        X              Y              Z        Z-ATOM   MASS   TYPE

    1  C         0.006614       0.027953       0.012553       6    12.011  QM
    2  C         0.009500       0.040126       1.393855       6    12.011  QM
    3  H         0.953140      -0.041591      -0.535412       1     1.008  QM
    4  H         0.924249      -0.126011       1.974002       1     1.008  QM
    5  H        -0.870734       0.389897      -0.535420       1     1.008  QM
    6  H        -0.882702       0.301573       1.973989       1     1.008  QM
    7  H        -0.346539      -1.464693       0.615510       1     1.008  QM
    8  F        -0.450748      -1.905348       1.495153       9    18.998  QM


 RMSQ FORCE :   0.0148842  MAXIMUM :   0.0000100  CONVERGED :NO 
 MAX FORCE  :   0.0495299  MAXIMUM :   0.0000150  CONVERGED :NO 

 NUMBER OF CONSTRAINED OPTIMIZATION CYCLES: 12
 
 TOTAL ENERGY = -178.804253479779
 
 
 CURRENT SPLINE LENGTH: 0.053 AMU^1/2*ANGSTROM
 IRC COORDINATE: 0.423 AMU^1/2*ANGSTROM

  ANGLE =       0.14  COS_ANGLE =       0.99


 IRC COORDINATES OF STEP 9 IN ANGSTROM

  NO.  ATOM        X              Y              Z        Z-ATOM   MASS   TYPE

    1  C         0.007929       0.033514       0.013815       6    12.011  QM
    2  C         0.011357       0.047976       1.390522       6    12.011  QM
    3  H         0.951675      -0.048474      -0.537319       1     1.008  QM
    4  H         0.924365      -0.125352       1.971188       1     1.008  QM
    5  H        -0.872505       0.383092      -0.537325       1     1.008  QM
    6  H        -0.882514       0.302223       1.971169       1     1.008  QM
    7  H        -0.350550      -1.481582       0.622119       1     1.008  QM
    8  F        -0.452386      -1.912273       1.496614       9    18.998  QM


 RMSQ FORCE :   0.0147224  MAXIMUM :   0.0000100  CONVERGED :NO 
 MAX FORCE  :   0.0506184  MAXIMUM :   0.0000150  CONVERGED :NO 

 NUMBER OF CONSTRAINED OPTIMIZATION CYCLES: 11
 
 TOTAL ENERGY = -178.806354647459
 
 
 CURRENT SPLINE LENGTH: 0.053 AMU^1/2*ANGSTROM
 IRC COORDINATE: 0.476 AMU^1/2*ANGSTROM

  ANGLE =       0.08  COS_ANGLE =       1.00


 IRC COORDINATES OF STEP 10 IN ANGSTROM

  NO.  ATOM        X              Y              Z        Z-ATOM   MASS   TYPE

    1  C         0.009264       0.039156       0.014683       6    12.011  QM
    2  C         0.013236       0.055919       1.387429       6    12.011  QM
    3  H         0.950248      -0.054975      -0.539305       1     1.008  QM
    4  H         0.924724      -0.123994       1.968355       1     1.008  QM
    5  H        -0.874141       0.376647      -0.539311       1     1.008  QM
    6  H        -0.882226       0.303596       1.968339       1     1.008  QM
    7  H        -0.353902      -1.495719       0.626636       1     1.008  QM
    8  F        -0.454112      -1.919570       1.498292       9    18.998  QM


 RMSQ FORCE :   0.0143637  MAXIMUM :   0.0000100  CONVERGED :NO 
 MAX FORCE  :   0.0505312  MAXIMUM :   0.0000150  CONVERGED :NO 

 NUMBER OF CONSTRAINED OPTIMIZATION CYCLES: 14
 
 TOTAL ENERGY = -178.808335062869
 
 
 CURRENT SPLINE LENGTH: 0.053 AMU^1/2*ANGSTROM
 IRC COORDINATE: 0.529 AMU^1/2*ANGSTROM

  ANGLE =       0.06  COS_ANGLE =       1.00


 IRC COORDINATES OF STEP 11 IN ANGSTROM

  NO.  ATOM        X              Y              Z        Z-ATOM   MASS   TYPE

    1  C         0.010602       0.044812       0.015188       6    12.011  QM
    2  C         0.015121       0.063891       1.384564       6    12.011  QM
    3  H         0.948896      -0.060987      -0.541335       1     1.008  QM
    4  H         0.925296      -0.121954       1.965557       1     1.008  QM
    5  H        -0.875623       0.370676      -0.541339       1     1.008  QM
    6  H        -0.881828       0.305669       1.965540       1     1.008  QM
    7  H        -0.356761      -1.507756       0.630526       1     1.008  QM
    8  F        -0.455900      -1.927131       1.500089       9    18.998  QM


 RMSQ FORCE :   0.0139168  MAXIMUM :   0.0000100  CONVERGED :NO 
 MAX FORCE  :   0.0498335  MAXIMUM :   0.0000150  CONVERGED :NO 

 NUMBER OF CONSTRAINED OPTIMIZATION CYCLES: 14
 
 TOTAL ENERGY = -178.810216446518
 
 
 CURRENT SPLINE LENGTH: 0.053 AMU^1/2*ANGSTROM
 IRC COORDINATE: 0.582 AMU^1/2*ANGSTROM

  ANGLE =       0.05  COS_ANGLE =       1.00


 IRC COORDINATES OF STEP 12 IN ANGSTROM

  NO.  ATOM        X              Y              Z        Z-ATOM   MASS   TYPE

    1  C         0.011936       0.050448       0.015361       6    12.011  QM
    2  C         0.017006       0.071860       1.381909       6    12.011  QM
    3  H         0.947633      -0.066445      -0.543410       1     1.008  QM
    4  H         0.926057      -0.119259       1.962821       1     1.008  QM
    5  H        -0.876942       0.365238      -0.543413       1     1.008  QM
    6  H        -0.881303       0.308409       1.962807       1     1.008  QM
    7  H        -0.359202      -1.518044       0.634395       1     1.008  QM
    8  F        -0.457737      -1.934896       1.501963       9    18.998  QM


 RMSQ FORCE :   0.0134354  MAXIMUM :   0.0000100  CONVERGED :NO 
 MAX FORCE  :   0.0488035  MAXIMUM :   0.0000150  CONVERGED :NO 

 NUMBER OF CONSTRAINED OPTIMIZATION CYCLES: 13
 
 TOTAL ENERGY = -178.812008733234
 
 
 CURRENT SPLINE LENGTH: 0.053 AMU^1/2*ANGSTROM
 IRC COORDINATE: 0.635 AMU^1/2*ANGSTROM

  ANGLE =       0.05  COS_ANGLE =       1.00


 IRC COORDINATES OF STEP 13 IN ANGSTROM

  NO.  ATOM        X              Y              Z        Z-ATOM   MASS   TYPE

    1  C         0.013260       0.056045       0.015244       6    12.011  QM
    2  C         0.018884       0.079802       1.379419       6    12.011  QM
    3  H         0.946481      -0.071309      -0.545473       1     1.008  QM
    4  H         0.927000      -0.115972       1.960163       1     1.008  QM
    5  H        -0.878087       0.360382      -0.545474       1     1.008  QM
    6  H        -0.880676       0.311765       1.960149       1     1.008  QM
    7  H        -0.361283      -1.526806       0.638516       1     1.008  QM
    8  F        -0.459613      -1.942828       1.503893       9    18.998  QM


 RMSQ FORCE :   0.0129432  MAXIMUM :   0.0000100  CONVERGED :NO 
 MAX FORCE  :   0.0475849  MAXIMUM :   0.0000150  CONVERGED :NO 

 NUMBER OF CONSTRAINED OPTIMIZATION CYCLES: 16
 
 TOTAL ENERGY = -178.813718746080
 
 
 CURRENT SPLINE LENGTH: 0.053 AMU^1/2*ANGSTROM
 IRC COORDINATE: 0.688 AMU^1/2*ANGSTROM

  ANGLE =       0.04  COS_ANGLE =       1.00


 IRC COORDINATES OF STEP 14 IN ANGSTROM

  NO.  ATOM        X              Y              Z        Z-ATOM   MASS   TYPE

    1  C         0.014569       0.061580       0.014882       6    12.011  QM
    2  C         0.020754       0.087710       1.377071       6    12.011  QM
    3  H         0.945444      -0.075564      -0.547531       1     1.008  QM
    4  H         0.928084      -0.112119       1.957584       1     1.008  QM
    5  H        -0.879068       0.356114      -0.547532       1     1.008  QM
    6  H        -0.879917       0.315693       1.957572       1     1.008  QM
    7  H        -0.363036      -1.534194       0.642997       1     1.008  QM
    8  F        -0.461521      -1.950895       1.505862       9    18.998  QM


 RMSQ FORCE :   0.0124529  MAXIMUM :   0.0000100  CONVERGED :NO 
 MAX FORCE  :   0.0462544  MAXIMUM :   0.0000150  CONVERGED :NO 

 NUMBER OF CONSTRAINED OPTIMIZATION CYCLES: 10
 
 TOTAL ENERGY = -178.815352159406
 
 
 CURRENT SPLINE LENGTH: 0.053 AMU^1/2*ANGSTROM
 IRC COORDINATE: 0.741 AMU^1/2*ANGSTROM

  ANGLE =       0.04  COS_ANGLE =       1.00


 IRC COORDINATES OF STEP 15 IN ANGSTROM

  NO.  ATOM        X              Y              Z        Z-ATOM   MASS   TYPE

    1  C         0.015862       0.067045       0.014312       6    12.011  QM
    2  C         0.022614       0.095570       1.374827       6    12.011  QM
    3  H         0.944522      -0.079198      -0.549580       1     1.008  QM
    4  H         0.929294      -0.107736       1.955099       1     1.008  QM
    5  H        -0.879871       0.352459      -0.549579       1     1.008  QM
    6  H        -0.879038       0.320141       1.955088       1     1.008  QM
    7  H        -0.364487      -1.540311       0.647872       1     1.008  QM
    8  F        -0.463457      -1.959077       1.507863       9    18.998  QM


 RMSQ FORCE :   0.0119684  MAXIMUM :   0.0000100  CONVERGED :NO 
 MAX FORCE  :   0.0448533  MAXIMUM :   0.0000150  CONVERGED :NO 

 NUMBER OF CONSTRAINED OPTIMIZATION CYCLES: 11
 
 TOTAL ENERGY = -178.816913685681
 
 
 CURRENT SPLINE LENGTH: 0.053 AMU^1/2*ANGSTROM
 IRC COORDINATE: 0.794 AMU^1/2*ANGSTROM

  ANGLE =       0.04  COS_ANGLE =       1.00


 IRC COORDINATES OF STEP 16 IN ANGSTROM

  NO.  ATOM        X              Y              Z        Z-ATOM   MASS   TYPE

    1  C         0.017137       0.072432       0.013560       6    12.011  QM
    2  C         0.024461       0.103377       1.372674       6    12.011  QM
    3  H         0.943733      -0.082229      -0.551604       1     1.008  QM
    4  H         0.930623      -0.102891       1.952690       1     1.008  QM
    5  H        -0.880522       0.349407      -0.551599       1     1.008  QM
    6  H        -0.878059       0.325058       1.952676       1     1.008  QM
    7  H        -0.365663      -1.545254       0.653172       1     1.008  QM
    8  F        -0.465414      -1.967352       1.509889       9    18.998  QM


 RMSQ FORCE :   0.0114948  MAXIMUM :   0.0000100  CONVERGED :NO 
 MAX FORCE  :   0.0434189  MAXIMUM :   0.0000150  CONVERGED :NO 

 NUMBER OF CONSTRAINED OPTIMIZATION CYCLES: 9
 
 TOTAL ENERGY = -178.818407493779
 
 
 CURRENT SPLINE LENGTH: 0.053 AMU^1/2*ANGSTROM
 IRC COORDINATE: 0.847 AMU^1/2*ANGSTROM

  ANGLE =       0.03  COS_ANGLE =       1.00


 IRC COORDINATES OF STEP 17 IN ANGSTROM

  NO.  ATOM        X              Y              Z        Z-ATOM   MASS   TYPE

    1  C         0.018389       0.077727       0.012670       6    12.011  QM
    2  C         0.026296       0.111135       1.370580       6    12.011  QM
    3  H         0.943063      -0.084674      -0.553576       1     1.008  QM
    4  H         0.932049      -0.097612       1.950350       1     1.008  QM
    5  H        -0.881016       0.346913      -0.553576       1     1.008  QM
    6  H        -0.876968       0.330413       1.950342       1     1.008  QM
    7  H        -0.366567      -1.549081       0.658883       1     1.008  QM
    8  F        -0.467390      -1.975704       1.511931       9    18.998  QM


 RMSQ FORCE :   0.0110309  MAXIMUM :   0.0000100  CONVERGED :NO 
 MAX FORCE  :   0.0419592  MAXIMUM :   0.0000150  CONVERGED :NO 

 NUMBER OF CONSTRAINED OPTIMIZATION CYCLES: 12
 
 TOTAL ENERGY = -178.819837624190
 
 
 CURRENT SPLINE LENGTH: 0.053 AMU^1/2*ANGSTROM
 IRC COORDINATE: 0.900 AMU^1/2*ANGSTROM

  ANGLE =       0.03  COS_ANGLE =       1.00


 IRC COORDINATES OF STEP 18 IN ANGSTROM

  NO.  ATOM        X              Y              Z        Z-ATOM   MASS   TYPE

    1  C         0.019623       0.082943       0.011643       6    12.011  QM
    2  C         0.028116       0.118826       1.368542       6    12.011  QM
    3  H         0.942519      -0.086542      -0.555533       1     1.008  QM
    4  H         0.933547      -0.091950       1.948075       1     1.008  QM
    5  H        -0.881368       0.345008      -0.555531       1     1.008  QM
    6  H        -0.875775       0.336140       1.948063       1     1.008  QM
    7  H        -0.367236      -1.551896       0.665043       1     1.008  QM
    8  F        -0.469381      -1.984118       1.513990       9    18.998  QM


 RMSQ FORCE :   0.0105814  MAXIMUM :   0.0000100  CONVERGED :NO 
 MAX FORCE  :   0.0405011  MAXIMUM :   0.0000150  CONVERGED :NO 

 NUMBER OF CONSTRAINED OPTIMIZATION CYCLES: 7
 
 TOTAL ENERGY = -178.821207549948
 
 
 CURRENT SPLINE LENGTH: 0.053 AMU^1/2*ANGSTROM
 IRC COORDINATE: 0.953 AMU^1/2*ANGSTROM

  ANGLE =       0.03  COS_ANGLE =       1.00


 IRC COORDINATES OF STEP 19 IN ANGSTROM

  NO.  ATOM        X              Y              Z        Z-ATOM   MASS   TYPE

    1  C         0.020838       0.088079       0.010525       6    12.011  QM
    2  C         0.029919       0.126451       1.366530       6    12.011  QM
    3  H         0.942092      -0.087901      -0.557448       1     1.008  QM
    4  H         0.935106      -0.085959       1.945842       1     1.008  QM
    5  H        -0.881595       0.343591      -0.557457       1     1.008  QM
    6  H        -0.874470       0.342222       1.945840       1     1.008  QM
    7  H        -0.367665      -1.553745       0.671655       1     1.008  QM
    8  F        -0.471382      -1.992581       1.516058       9    18.998  QM


 RMSQ FORCE :   0.0101470  MAXIMUM :   0.0000100  CONVERGED :NO 
 MAX FORCE  :   0.0390555  MAXIMUM :   0.0000150  CONVERGED :NO 

 NUMBER OF CONSTRAINED OPTIMIZATION CYCLES: 11
 
 TOTAL ENERGY = -178.822520524914
 
 
 CURRENT SPLINE LENGTH: 0.053 AMU^1/2*ANGSTROM
 IRC COORDINATE: 1.005 AMU^1/2*ANGSTROM

  ANGLE =       0.03  COS_ANGLE =       1.00


 IRC COORDINATES OF STEP 20 IN ANGSTROM

  NO.  ATOM        X              Y              Z        Z-ATOM   MASS   TYPE

    1  C         0.022030       0.093116       0.009320       6    12.011  QM
    2  C         0.031711       0.134024       1.364552       6    12.011  QM
    3  H         0.941780      -0.088741      -0.559321       1     1.008  QM
    4  H         0.936737      -0.079643       1.943657       1     1.008  QM
    5  H        -0.881704       0.342680      -0.559333       1     1.008  QM
    6  H        -0.873096       0.348596       1.943662       1     1.008  QM
    7  H        -0.367879      -1.554706       0.678712       1     1.008  QM
    8  F        -0.473395      -2.001082       1.518127       9    18.998  QM


 RMSQ FORCE :   0.0097268  MAXIMUM :   0.0000100  CONVERGED :NO 
 MAX FORCE  :   0.0376263  MAXIMUM :   0.0000150  CONVERGED :NO 

 NUMBER OF CONSTRAINED OPTIMIZATION CYCLES: 13
 
 TOTAL ENERGY = -178.823779493687
 
 
 CURRENT SPLINE LENGTH: 0.053 AMU^1/2*ANGSTROM
 IRC COORDINATE: 1.058 AMU^1/2*ANGSTROM

  ANGLE =       0.03  COS_ANGLE =       1.00


 IRC COORDINATES OF STEP 21 IN ANGSTROM

  NO.  ATOM        X              Y              Z        Z-ATOM   MASS   TYPE

    1  C         0.023202       0.098072       0.008046       6    12.011  QM
    2  C         0.033487       0.141535       1.362592       6    12.011  QM
    3  H         0.941575      -0.089156      -0.561177       1     1.008  QM
    4  H         0.938429      -0.073055       1.941531       1     1.008  QM
    5  H        -0.881698       0.342226      -0.561187       1     1.008  QM
    6  H        -0.871656       0.355247       1.941538       1     1.008  QM
    7  H        -0.367911      -1.554848       0.686239       1     1.008  QM
    8  F        -0.475412      -2.009611       1.520194       9    18.998  QM


 RMSQ FORCE :   0.0093228  MAXIMUM :   0.0000100  CONVERGED :NO 
 MAX FORCE  :   0.0362277  MAXIMUM :   0.0000150  CONVERGED :NO 

 NUMBER OF CONSTRAINED OPTIMIZATION CYCLES: 9
 
 TOTAL ENERGY = -178.824987306810
 
 
 CURRENT SPLINE LENGTH: 0.053 AMU^1/2*ANGSTROM
 IRC COORDINATE: 1.111 AMU^1/2*ANGSTROM

  ANGLE =       0.02  COS_ANGLE =       1.00


 IRC COORDINATES OF STEP 22 IN ANGSTROM

  NO.  ATOM        X              Y              Z        Z-ATOM   MASS   TYPE

    1  C         0.024354       0.102943       0.006709       6    12.011  QM
    2  C         0.035250       0.148985       1.360651       6    12.011  QM
    3  H         0.941465      -0.089130      -0.563007       1     1.008  QM
    4  H         0.940169      -0.066213       1.939434       1     1.008  QM
    5  H        -0.881588       0.342207      -0.563013       1     1.008  QM
    6  H        -0.870150       0.362133       1.939438       1     1.008  QM
    7  H        -0.367763      -1.554229       0.694231       1     1.008  QM
    8  F        -0.477436      -2.018162       1.522259       9    18.998  QM


 RMSQ FORCE :   0.0089337  MAXIMUM :   0.0000100  CONVERGED :NO 
 MAX FORCE  :   0.0348566  MAXIMUM :   0.0000150  CONVERGED :NO 

 NUMBER OF CONSTRAINED OPTIMIZATION CYCLES: 9
 
 TOTAL ENERGY = -178.826146538077
 
 
 CURRENT SPLINE LENGTH: 0.053 AMU^1/2*ANGSTROM
 IRC COORDINATE: 1.164 AMU^1/2*ANGSTROM

  ANGLE =       0.02  COS_ANGLE =       1.00


 IRC COORDINATES OF STEP 23 IN ANGSTROM

  NO.  ATOM        X              Y              Z        Z-ATOM   MASS   TYPE

    1  C         0.025489       0.107737       0.005323       6    12.011  QM
    2  C         0.037000       0.156380       1.358728       6    12.011  QM
    3  H         0.941446      -0.088745      -0.564809       1     1.008  QM
    4  H         0.941958      -0.059157       1.937363       1     1.008  QM
    5  H        -0.881400       0.342552      -0.564814       1     1.008  QM
    6  H        -0.868591       0.369234       1.937363       1     1.008  QM
    7  H        -0.367451      -1.552926       0.702690       1     1.008  QM
    8  F        -0.479462      -2.026727       1.524314       9    18.998  QM


 RMSQ FORCE :   0.0085597  MAXIMUM :   0.0000100  CONVERGED :NO 
 MAX FORCE  :   0.0335193  MAXIMUM :   0.0000150  CONVERGED :NO 

 NUMBER OF CONSTRAINED OPTIMIZATION CYCLES: 4
 
 TOTAL ENERGY = -178.827259550213
 
 
 CURRENT SPLINE LENGTH: 0.053 AMU^1/2*ANGSTROM
 IRC COORDINATE: 1.217 AMU^1/2*ANGSTROM

  ANGLE =       0.02  COS_ANGLE =       1.00


 IRC COORDINATES OF STEP 24 IN ANGSTROM

  NO.  ATOM        X              Y              Z        Z-ATOM   MASS   TYPE

    1  C         0.026612       0.112483       0.003891       6    12.011  QM
    2  C         0.038730       0.163697       1.356805       6    12.011  QM
    3  H         0.941519      -0.088032      -0.566588       1     1.008  QM
    4  H         0.943784      -0.051937       1.935305       1     1.008  QM
    5  H        -0.881147       0.343229      -0.566594       1     1.008  QM
    6  H        -0.866991       0.376508       1.935302       1     1.008  QM
    7  H        -0.367002      -1.551000       0.711650       1     1.008  QM
    8  F        -0.481489      -2.035298       1.526367       9    18.998  QM


 RMSQ FORCE :   0.0082026  MAXIMUM :   0.0000100  CONVERGED :NO 
 MAX FORCE  :   0.0322264  MAXIMUM :   0.0000150  CONVERGED :NO 

 NUMBER OF CONSTRAINED OPTIMIZATION CYCLES: 14
 
 TOTAL ENERGY = -178.828328479389
 
 
 CURRENT SPLINE LENGTH: 0.053 AMU^1/2*ANGSTROM
 IRC COORDINATE: 1.270 AMU^1/2*ANGSTROM

  ANGLE =       0.02  COS_ANGLE =       1.00


 IRC COORDINATES OF STEP 25 IN ANGSTROM

  NO.  ATOM        X              Y              Z        Z-ATOM   MASS   TYPE

    1  C         0.027718       0.117153       0.002433       6    12.011  QM
    2  C         0.040451       0.170971       1.354891       6    12.011  QM
    3  H         0.941658      -0.087047      -0.568333       1     1.008  QM
    4  H         0.945641      -0.044537       1.933270       1     1.008  QM
    5  H        -0.880828       0.344167      -0.568336       1     1.008  QM
    6  H        -0.865331       0.383964       1.933268       1     1.008  QM
    7  H        -0.366410      -1.548505       0.721043       1     1.008  QM
    8  F        -0.483517      -2.043872       1.528401       9    18.998  QM


 RMSQ FORCE :   0.0078552  MAXIMUM :   0.0000100  CONVERGED :NO 
 MAX FORCE  :   0.0309510  MAXIMUM :   0.0000150  CONVERGED :NO 

 NUMBER OF CONSTRAINED OPTIMIZATION CYCLES: 7
 
 TOTAL ENERGY = -178.829355212757
 
 
 CURRENT SPLINE LENGTH: 0.053 AMU^1/2*ANGSTROM
 IRC COORDINATE: 1.323 AMU^1/2*ANGSTROM

  ANGLE =       0.02  COS_ANGLE =       1.00


 IRC COORDINATES OF STEP 26 IN ANGSTROM

  NO.  ATOM        X              Y              Z        Z-ATOM   MASS   TYPE

    1  C         0.028804       0.121744       0.000963       6    12.011  QM
    2  C         0.042166       0.178217       1.352994       6    12.011  QM
    3  H         0.941844      -0.085902      -0.570068       1     1.008  QM
    4  H         0.947538      -0.036940       1.931266       1     1.008  QM
    5  H        -0.880479       0.345275      -0.570067       1     1.008  QM
    6  H        -0.863629       0.391600       1.931261       1     1.008  QM
    7  H        -0.365701      -1.545515       0.730940       1     1.008  QM
    8  F        -0.485545      -2.052441       1.530401       9    18.998  QM


 RMSQ FORCE :   0.0075257  MAXIMUM :   0.0000100  CONVERGED :NO 
 MAX FORCE  :   0.0297311  MAXIMUM :   0.0000150  CONVERGED :NO 

 NUMBER OF CONSTRAINED OPTIMIZATION CYCLES: 8
 
 TOTAL ENERGY = -178.830341569209
 
 
 CURRENT SPLINE LENGTH: 0.053 AMU^1/2*ANGSTROM
 IRC COORDINATE: 1.376 AMU^1/2*ANGSTROM

  ANGLE =       0.01  COS_ANGLE =       1.00


 IRC COORDINATES OF STEP 27 IN ANGSTROM

  NO.  ATOM        X              Y              Z        Z-ATOM   MASS   TYPE

    1  C         0.029878       0.126280      -0.000535       6    12.011  QM
    2  C         0.043869       0.185417       1.351110       6    12.011  QM
    3  H         0.942087      -0.084555      -0.571763       1     1.008  QM
    4  H         0.949474      -0.029200       1.929268       1     1.008  QM
    5  H        -0.880096       0.346590      -0.571758       1     1.008  QM
    6  H        -0.861897       0.399379       1.929259       1     1.008  QM
    7  H        -0.364898      -1.542117       0.741287       1     1.008  QM
    8  F        -0.487571      -2.061006       1.532382       9    18.998  QM


 RMSQ FORCE :   0.0072077  MAXIMUM :   0.0000100  CONVERGED :NO 
 MAX FORCE  :   0.0285420  MAXIMUM :   0.0000150  CONVERGED :NO 

 NUMBER OF CONSTRAINED OPTIMIZATION CYCLES: 10
 
 TOTAL ENERGY = -178.831289159039
 
 
 CURRENT SPLINE LENGTH: 0.053 AMU^1/2*ANGSTROM
 IRC COORDINATE: 1.429 AMU^1/2*ANGSTROM

  ANGLE =       0.01  COS_ANGLE =       1.00


 IRC COORDINATES OF STEP 28 IN ANGSTROM

  NO.  ATOM        X              Y              Z        Z-ATOM   MASS   TYPE

    1  C         0.030937       0.130759      -0.002040       6    12.011  QM
    2  C         0.045565       0.192584       1.349239       6    12.011  QM
    3  H         0.942349      -0.083077      -0.573467       1     1.008  QM
    4  H         0.951457      -0.021302       1.927278       1     1.008  QM
    5  H        -0.879664       0.348032      -0.573463       1     1.008  QM
    6  H        -0.860127       0.407324       1.927270       1     1.008  QM
    7  H        -0.364005      -1.538396       0.752066       1     1.008  QM
    8  F        -0.489595      -2.069562       1.534337       9    18.998  QM


 RMSQ FORCE :   0.0069020  MAXIMUM :   0.0000100  CONVERGED :NO 
 MAX FORCE  :   0.0273869  MAXIMUM :   0.0000150  CONVERGED :NO 

 NUMBER OF CONSTRAINED OPTIMIZATION CYCLES: 7
 
 TOTAL ENERGY = -178.832199372427
 
 
 CURRENT SPLINE LENGTH: 0.053 AMU^1/2*ANGSTROM
 IRC COORDINATE: 1.482 AMU^1/2*ANGSTROM

  ANGLE =       0.01  COS_ANGLE =       1.00


 IRC COORDINATES OF STEP 29 IN ANGSTROM

  NO.  ATOM        X              Y              Z        Z-ATOM   MASS   TYPE

    1  C         0.031987       0.135195      -0.003555       6    12.011  QM
    2  C         0.047251       0.199711       1.347369       6    12.011  QM
    3  H         0.942655      -0.081477      -0.575134       1     1.008  QM
    4  H         0.953460      -0.013279       1.925297       1     1.008  QM
    5  H        -0.879217       0.349609      -0.575126       1     1.008  QM
    6  H        -0.858327       0.415391       1.925284       1     1.008  QM
    7  H        -0.363049      -1.534373       0.763291       1     1.008  QM
    8  F        -0.491617      -2.078108       1.536269       9    18.998  QM


 RMSQ FORCE :   0.0066064  MAXIMUM :   0.0000100  CONVERGED :NO 
 MAX FORCE  :   0.0262618  MAXIMUM :   0.0000150  CONVERGED :NO 

 NUMBER OF CONSTRAINED OPTIMIZATION CYCLES: 5
 
 TOTAL ENERGY = -178.833073558395
 
 
 CURRENT SPLINE LENGTH: 0.053 AMU^1/2*ANGSTROM
 IRC COORDINATE: 1.535 AMU^1/2*ANGSTROM

  ANGLE =       0.01  COS_ANGLE =       1.00


 IRC COORDINATES OF STEP 30 IN ANGSTROM

  NO.  ATOM        X              Y              Z        Z-ATOM   MASS   TYPE

    1  C         0.033022       0.139572      -0.005063       6    12.011  QM
    2  C         0.048934       0.206822       1.345512       6    12.011  QM
    3  H         0.942976      -0.079844      -0.576775       1     1.008  QM
    4  H         0.955495      -0.005092       1.923331       1     1.008  QM
    5  H        -0.878772       0.351214      -0.576766       1     1.008  QM
    6  H        -0.856480       0.423624       1.923315       1     1.008  QM
    7  H        -0.362038      -1.530123       0.774962       1     1.008  QM
    8  F        -0.493636      -2.086640       1.538160       9    18.998  QM


 RMSQ FORCE :   0.0063241  MAXIMUM :   0.0000100  CONVERGED :NO 
 MAX FORCE  :   0.0251814  MAXIMUM :   0.0000150  CONVERGED :NO 

 NUMBER OF CONSTRAINED OPTIMIZATION CYCLES: 6
 
 TOTAL ENERGY = -178.833912823077
 
 
 CURRENT SPLINE LENGTH: 0.053 AMU^1/2*ANGSTROM
 IRC COORDINATE: 1.588 AMU^1/2*ANGSTROM

  ANGLE =       0.01  COS_ANGLE =       1.00


 IRC COORDINATES OF STEP 31 IN ANGSTROM

  NO.  ATOM        X              Y              Z        Z-ATOM   MASS   TYPE

    1  C         0.034048       0.143906      -0.006574       6    12.011  QM
    2  C         0.050610       0.213906       1.343664       6    12.011  QM
    3  H         0.943301      -0.078122      -0.578391       1     1.008  QM
    4  H         0.957578       0.003232       1.921370       1     1.008  QM
    5  H        -0.878296       0.352890      -0.578385       1     1.008  QM
    6  H        -0.854609       0.432012       1.921355       1     1.008  QM
    7  H        -0.360991      -1.525717       0.787004       1     1.008  QM
    8  F        -0.495651      -2.095159       1.540024       9    18.998  QM


 RMSQ FORCE :   0.0060482  MAXIMUM :   0.0000100  CONVERGED :NO 
 MAX FORCE  :   0.0241153  MAXIMUM :   0.0000150  CONVERGED :NO 

 NUMBER OF CONSTRAINED OPTIMIZATION CYCLES: 7
 
 TOTAL ENERGY = -178.834718282929
 
 
 CURRENT SPLINE LENGTH: 0.053 AMU^1/2*ANGSTROM
 IRC COORDINATE: 1.640 AMU^1/2*ANGSTROM

  ANGLE =       0.01  COS_ANGLE =       1.00


 IRC COORDINATES OF STEP 32 IN ANGSTROM

  NO.  ATOM        X              Y              Z        Z-ATOM   MASS   TYPE

    1  C         0.035067       0.148208      -0.008076       6    12.011  QM
    2  C         0.052279       0.220963       1.341811       6    12.011  QM
    3  H         0.943645      -0.076358      -0.579988       1     1.008  QM
    4  H         0.959677       0.011704       1.919421       1     1.008  QM
    5  H        -0.877818       0.354615      -0.579984       1     1.008  QM
    6  H        -0.852684       0.440534       1.919410       1     1.008  QM
    7  H        -0.359932      -1.521251       0.799450       1     1.008  QM
    8  F        -0.497664      -2.103664       1.541861       9    18.998  QM


 RMSQ FORCE :   0.0057849  MAXIMUM :   0.0000100  CONVERGED :NO 
 MAX FORCE  :   0.0230944  MAXIMUM :   0.0000150  CONVERGED :NO 

 NUMBER OF CONSTRAINED OPTIMIZATION CYCLES: 6
 
 TOTAL ENERGY = -178.835490931991
 
 
 CURRENT SPLINE LENGTH: 0.053 AMU^1/2*ANGSTROM
 IRC COORDINATE: 1.693 AMU^1/2*ANGSTROM

  ANGLE =       0.01  COS_ANGLE =       1.00


 IRC COORDINATES OF STEP 33 IN ANGSTROM

  NO.  ATOM        X              Y              Z        Z-ATOM   MASS   TYPE

    1  C         0.036067       0.152439      -0.009565       6    12.011  QM
    2  C         0.053954       0.228037       1.339997       6    12.011  QM
    3  H         0.943967      -0.074664      -0.581578       1     1.008  QM
    4  H         0.961843       0.020377       1.917476       1     1.008  QM
    5  H        -0.877338       0.356273      -0.581581       1     1.008  QM
    6  H        -0.850733       0.449258       1.917475       1     1.008  QM
    7  H        -0.358856      -1.516744       0.812233       1     1.008  QM
    8  F        -0.499672      -2.112153       1.543646       9    18.998  QM


 RMSQ FORCE :   0.0055302  MAXIMUM :   0.0000100  CONVERGED :NO 
 MAX FORCE  :   0.0221007  MAXIMUM :   0.0000150  CONVERGED :NO 

 NUMBER OF CONSTRAINED OPTIMIZATION CYCLES: 11
 
 TOTAL ENERGY = -178.836231620134
 
 
 CURRENT SPLINE LENGTH: 0.053 AMU^1/2*ANGSTROM
 IRC COORDINATE: 1.746 AMU^1/2*ANGSTROM

  ANGLE =       0.01  COS_ANGLE =       1.00


 IRC COORDINATES OF STEP 34 IN ANGSTROM

  NO.  ATOM        X              Y              Z        Z-ATOM   MASS   TYPE

    1  C         0.037065       0.156657      -0.011064       6    12.011  QM
    2  C         0.055619       0.235083       1.338181       6    12.011  QM
    3  H         0.944338      -0.072905      -0.583098       1     1.008  QM
    4  H         0.964026       0.029133       1.915513       1     1.008  QM
    5  H        -0.876876       0.358018      -0.583107       1     1.008  QM
    6  H        -0.848753       0.458069       1.915518       1     1.008  QM
    7  H        -0.357796      -1.512280       0.825346       1     1.008  QM
    8  F        -0.501677      -2.120630       1.545416       9    18.998  QM


 RMSQ FORCE :   0.0052830  MAXIMUM :   0.0000100  CONVERGED :NO 
 MAX FORCE  :   0.0211312  MAXIMUM :   0.0000150  CONVERGED :NO 

 NUMBER OF CONSTRAINED OPTIMIZATION CYCLES: 4
 
 TOTAL ENERGY = -178.836941204973
 
 
 CURRENT SPLINE LENGTH: 0.053 AMU^1/2*ANGSTROM
 IRC COORDINATE: 1.799 AMU^1/2*ANGSTROM

  ANGLE =       0.01  COS_ANGLE =       1.00


 IRC COORDINATES OF STEP 35 IN ANGSTROM

  NO.  ATOM        X              Y              Z        Z-ATOM   MASS   TYPE

    1  C         0.038055       0.160844      -0.012552       6    12.011  QM
    2  C         0.057286       0.242122       1.336376       6    12.011  QM
    3  H         0.944684      -0.071143      -0.584634       1     1.008  QM
    4  H         0.966236       0.038049       1.913572       1     1.008  QM
    5  H        -0.876401       0.359756      -0.584647       1     1.008  QM
    6  H        -0.846735       0.467020       1.913575       1     1.008  QM
    7  H        -0.356766      -1.507908       0.838718       1     1.008  QM
    8  F        -0.503678      -2.129092       1.547158       9    18.998  QM


 RMSQ FORCE :   0.0050406  MAXIMUM :   0.0000100  CONVERGED :NO 
 MAX FORCE  :   0.0201729  MAXIMUM :   0.0000150  CONVERGED :NO 

 NUMBER OF CONSTRAINED OPTIMIZATION CYCLES: 8
 
 TOTAL ENERGY = -178.837620409816
 
 
 CURRENT SPLINE LENGTH: 0.053 AMU^1/2*ANGSTROM
 IRC COORDINATE: 1.852 AMU^1/2*ANGSTROM
 
 
 
 
 ***************************************
 *** MOLECULAR GEOMETRY OPTIMIZATION ***
 ***************************************
 
 *** ACTIVE DEGREES OF FREEDOM: 18 ***
 
 HYPERSPHERE RADIUS: 0.0999998874
 
 *** ENTERING OPTIMIZATION CYCLE: 1 ***
 
 
 RMSQ FORCE :   0.0000740  MAXIMUM :   0.0000100  CONVERGED : NO
 MAX FORCE  :   0.0002755  MAXIMUM :   0.0000150  CONVERGED : NO
 
 LAMBDA ITERATION CONVERGED IN 9 CYCLES

  |TANGENTIAL STEP| =   0.050000  |PARALLEL STEP| =   0.013397
 
 HYPERSPHERE RADIUS: 0.0999998874


 COORDINATES OF OPTIMIZATION STEP 1 IN ANGSTROM

  NO.  ATOM        X              Y              Z        Z-ATOM   MASS   TYPE

    1  C         0.038100       0.160962      -0.011178       6    12.011  QM
    2  C         0.059344       0.250653       1.334143       6    12.011  QM
    3  H         0.943807      -0.074945      -0.582650       1     1.008  QM
    4  H         0.968439       0.051402       1.914826       1     1.008  QM
    5  H        -0.878081       0.353648      -0.582908       1     1.008  QM
    6  H        -0.842412       0.480226       1.915249       1     1.008  QM
    7  H        -0.354689      -1.500889       0.857827       1     1.008  QM
    8  F        -0.505328      -2.135817       1.546334       9    18.998  QM


 
 NEW SCF-ENERGY CALCULATED IN 30 CYCLES
 

 TOTAL ENERGY    =       -178.838150013
 
 *** LAST STEP WAS REJECTED ***
 
 LAMBDA ITERATION CONVERGED IN 8 CYCLES

  |TANGENTIAL STEP| =   0.025000  |PARALLEL STEP| =   0.003175
 
 HYPERSPHERE RADIUS: 0.0999998874


 COORDINATES OF OPTIMIZATION STEP 1 IN ANGSTROM

  NO.  ATOM        X              Y              Z        Z-ATOM   MASS   TYPE

    1  C         0.038682       0.163455      -0.012522       6    12.011  QM
    2  C         0.059101       0.249756       1.333824       6    12.011  QM
    3  H         0.944512      -0.071731      -0.584397       1     1.008  QM
    4  H         0.968318       0.049181       1.913542       1     1.008  QM
    5  H        -0.876869       0.357884      -0.584539       1     1.008  QM
    6  H        -0.843369       0.478313       1.913795       1     1.008  QM
    7  H        -0.355306      -1.502327       0.857343       1     1.008  QM
    8  F        -0.505555      -2.136926       1.547735       9    18.998  QM


 
 NEW SCF-ENERGY CALCULATED IN 28 CYCLES
 

 TOTAL ENERGY    =       -178.838230373
 
 *** LAST STEP WAS REJECTED ***
 
 LAMBDA ITERATION CONVERGED IN 6 CYCLES

  |TANGENTIAL STEP| =   0.012500  |PARALLEL STEP| =   0.000784
 
 HYPERSPHERE RADIUS: 0.0999998874


 COORDINATES OF OPTIMIZATION STEP 1 IN ANGSTROM

  NO.  ATOM        X              Y              Z        Z-ATOM   MASS   TYPE

    1  C         0.038905       0.164464      -0.013312       6    12.011  QM
    2  C         0.058989       0.249316       1.334058       6    12.011  QM
    3  H         0.944824      -0.070435      -0.585481       1     1.008  QM
    4  H         0.968514       0.047917       1.912718       1     1.008  QM
    5  H        -0.876235       0.359867      -0.585479       1     1.008  QM
    6  H        -0.844225       0.477120       1.912832       1     1.008  QM
    7  H        -0.355633      -1.503307       0.855832       1     1.008  QM
    8  F        -0.505622      -2.137277       1.548369       9    18.998  QM


 
 NEW SCF-ENERGY CALCULATED IN 24 CYCLES
 

 TOTAL ENERGY    =       -178.838256291
 
 *** LAST STEP WAS REJECTED ***
 
 LAMBDA ITERATION CONVERGED IN 5 CYCLES

  |TANGENTIAL STEP| =   0.006250  |PARALLEL STEP| =   0.000196
 
 HYPERSPHERE RADIUS: 0.0999998874


 COORDINATES OF OPTIMIZATION STEP 1 IN ANGSTROM

  NO.  ATOM        X              Y              Z        Z-ATOM   MASS   TYPE

    1  C         0.038984       0.164831      -0.013737       6    12.011  QM
    2  C         0.058958       0.249188       1.334332       6    12.011  QM
    3  H         0.944959      -0.069901      -0.586006       1     1.008  QM
    4  H         0.968654       0.047355       1.912205       1     1.008  QM
    5  H        -0.875972       0.360759      -0.585939       1     1.008  QM
    6  H        -0.844681       0.476518       1.912244       1     1.008  QM
    7  H        -0.355767      -1.503765       0.854431       1     1.008  QM
    8  F        -0.505650      -2.137417       1.548649       9    18.998  QM


 
 NEW SCF-ENERGY CALCULATED IN 26 CYCLES
 

 TOTAL ENERGY    =       -178.838265575
 
 *** LAST STEP WAS REJECTED ***
 
 LAMBDA ITERATION CONVERGED IN 3 CYCLES

  |TANGENTIAL STEP| =   0.003125  |PARALLEL STEP| =   0.000049
 
 HYPERSPHERE RADIUS: 0.0999998874


 COORDINATES OF OPTIMIZATION STEP 1 IN ANGSTROM

  NO.  ATOM        X              Y              Z        Z-ATOM   MASS   TYPE

    1  C         0.039017       0.164955      -0.013929       6    12.011  QM
    2  C         0.058952       0.249164       1.334485       6    12.011  QM
    3  H         0.945016      -0.069641      -0.586157       1     1.008  QM
    4  H         0.968633       0.047126       1.911906       1     1.008  QM
    5  H        -0.875916       0.361161      -0.586101       1     1.008  QM
    6  H        -0.844796       0.476232       1.911919       1     1.008  QM
    7  H        -0.355797      -1.503842       0.853432       1     1.008  QM
    8  F        -0.505664      -2.137484       1.548777       9    18.998  QM


 
 NEW SCF-ENERGY CALCULATED IN 27 CYCLES
 

 TOTAL ENERGY    =       -178.838268850
 
 *** ENTERING OPTIMIZATION CYCLE: 2 ***
 

 COSANG =        -0.804721886
 
 RMSQ FORCE :   0.0002614  MAXIMUM :   0.0000100  CONVERGED : NO
 MAX FORCE  :   0.0010018  MAXIMUM :   0.0000150  CONVERGED : NO
 RMSQ DR    :   0.0007367  MAXIMUM :   0.0000400  CONVERGED : NO
 MAX DR     :   0.0023118  MAXIMUM :   0.0000600  CONVERGED : NO
 
 LAMBDA ITERATION CONVERGED IN 4 CYCLES

  |TANGENTIAL STEP| =   0.006250  |PARALLEL STEP| =   0.000196
 
 HYPERSPHERE RADIUS: 0.0999998874


 COORDINATES OF OPTIMIZATION STEP 2 IN ANGSTROM

  NO.  ATOM        X              Y              Z        Z-ATOM   MASS   TYPE

    1  C         0.039059       0.164955      -0.014111       6    12.011  QM
    2  C         0.058955       0.249180       1.334759       6    12.011  QM
    3  H         0.944899      -0.069550      -0.585994       1     1.008  QM
    4  H         0.968091       0.047228       1.911241       1     1.008  QM
    5  H        -0.876211       0.361334      -0.586180       1     1.008  QM
    6  H        -0.844283       0.476062       1.911241       1     1.008  QM
    7  H        -0.355470      -1.502319       0.851208       1     1.008  QM
    8  F        -0.505686      -2.137586       1.548903       9    18.998  QM


 
 NEW SCF-ENERGY CALCULATED IN 24 CYCLES
 

 TOTAL ENERGY    =       -178.838226355
 
 *** ENTERING OPTIMIZATION CYCLE: 3 ***
 

 COSANG =        -0.993224786
 
 RMSQ FORCE :   0.0004942  MAXIMUM :   0.0000100  CONVERGED : NO
 MAX FORCE  :   0.0018685  MAXIMUM :   0.0000150  CONVERGED : NO
 RMSQ DR    :   0.0014739  MAXIMUM :   0.0000400  CONVERGED : NO
 MAX DR     :   0.0052719  MAXIMUM :   0.0000600  CONVERGED : NO
 
 LAMBDA ITERATION CONVERGED IN 12 CYCLES

  |TANGENTIAL STEP| =   0.005000  |PARALLEL STEP| =   0.000125
 
 HYPERSPHERE RADIUS: 0.0999998874


 COORDINATES OF OPTIMIZATION STEP 3 IN ANGSTROM

  NO.  ATOM        X              Y              Z        Z-ATOM   MASS   TYPE

    1  C         0.039114       0.165268      -0.014124       6    12.011  QM
    2  C         0.058877       0.248881       1.334474       6    12.011  QM
    3  H         0.945076      -0.068933      -0.586152       1     1.008  QM
    4  H         0.968117       0.046744       1.911402       1     1.008  QM
    5  H        -0.875825       0.362180      -0.586288       1     1.008  QM
    6  H        -0.844523       0.475705       1.911379       1     1.008  QM
    7  H        -0.355781      -1.503205       0.851957       1     1.008  QM
    8  F        -0.505674      -2.137581       1.549051       9    18.998  QM


 
 NEW SCF-ENERGY CALCULATED IN 25 CYCLES
 

 TOTAL ENERGY    =       -178.838228984
 
 *** ENTERING OPTIMIZATION CYCLE: 4 ***
 

 COSANG =         0.940946693
 
 RMSQ FORCE :   0.0002241  MAXIMUM :   0.0000100  CONVERGED : NO
 MAX FORCE  :   0.0007925  MAXIMUM :   0.0000150  CONVERGED : NO
 RMSQ DR    :   0.0011789  MAXIMUM :   0.0000400  CONVERGED : NO
 MAX DR     :   0.0025931  MAXIMUM :   0.0000600  CONVERGED : NO
 
 LAMBDA ITERATION CONVERGED IN 4 CYCLES

  |TANGENTIAL STEP| =   0.010000  |PARALLEL STEP| =   0.000501
 
 HYPERSPHERE RADIUS: 0.0999998874


 COORDINATES OF OPTIMIZATION STEP 4 IN ANGSTROM

  NO.  ATOM        X              Y              Z        Z-ATOM   MASS   TYPE

    1  C         0.038927       0.164649      -0.014142       6    12.011  QM
    2  C         0.059045       0.249524       1.335051       6    12.011  QM
    3  H         0.945025      -0.070473      -0.586390       1     1.008  QM
    4  H         0.969266       0.047189       1.911688       1     1.008  QM
    5  H        -0.876168       0.360241      -0.586118       1     1.008  QM
    6  H        -0.845361       0.476474       1.911690       1     1.008  QM
    7  H        -0.355480      -1.503288       0.852732       1     1.008  QM
    8  F        -0.505674      -2.137471       1.548627       9    18.998  QM


 
 NEW SCF-ENERGY CALCULATED IN 24 CYCLES
 

 TOTAL ENERGY    =       -178.838268011
 
 *** ENTERING OPTIMIZATION CYCLE: 5 ***
 

 COSANG =        -0.593293916
 
 RMSQ FORCE :   0.0001986  MAXIMUM :   0.0000100  CONVERGED : NO
 MAX FORCE  :   0.0004485  MAXIMUM :   0.0000150  CONVERGED : NO
 RMSQ DR    :   0.0023600  MAXIMUM :   0.0000400  CONVERGED : NO
 MAX DR     :   0.0049863  MAXIMUM :   0.0000600  CONVERGED : NO
 
 LAMBDA ITERATION CONVERGED IN 5 CYCLES

  |TANGENTIAL STEP| =   0.020000  |PARALLEL STEP| =   0.002020
 
 HYPERSPHERE RADIUS: 0.0999998874


 COORDINATES OF OPTIMIZATION STEP 5 IN ANGSTROM

  NO.  ATOM        X              Y              Z        Z-ATOM   MASS   TYPE

    1  C         0.039282       0.165829      -0.013872       6    12.011  QM
    2  C         0.058660       0.248049       1.333489       6    12.011  QM
    3  H         0.945412      -0.067562      -0.585539       1     1.008  QM
    4  H         0.967259       0.046088       1.912225       1     1.008  QM
    5  H        -0.875868       0.362956      -0.585907       1     1.008  QM
    6  H        -0.843812       0.475419       1.912417       1     1.008  QM
    7  H        -0.356099      -1.503747       0.854293       1     1.008  QM
    8  F        -0.505634      -2.137444       1.549238       9    18.998  QM


 
 NEW SCF-ENERGY CALCULATED IN 22 CYCLES
 

 TOTAL ENERGY    =       -178.838258702
 
 *** LAST STEP WAS REJECTED ***
 
 LAMBDA ITERATION CONVERGED IN 4 CYCLES

  |TANGENTIAL STEP| =   0.010000  |PARALLEL STEP| =   0.000501
 
 HYPERSPHERE RADIUS: 0.0999998874


 COORDINATES OF OPTIMIZATION STEP 5 IN ANGSTROM

  NO.  ATOM        X              Y              Z        Z-ATOM   MASS   TYPE

    1  C         0.039090       0.165134      -0.013858       6    12.011  QM
    2  C         0.058891       0.248922       1.334172       6    12.011  QM
    3  H         0.945048      -0.068970      -0.585800       1     1.008  QM
    4  H         0.968035       0.047057       1.911992       1     1.008  QM
    5  H        -0.875982       0.361673      -0.586000       1     1.008  QM
    6  H        -0.844239       0.476090       1.912082       1     1.008  QM
    7  H        -0.355855      -1.503696       0.853319       1     1.008  QM
    8  F        -0.505665      -2.137503       1.548898       9    18.998  QM


 
 NEW SCF-ENERGY CALCULATED IN 24 CYCLES
 

 TOTAL ENERGY    =       -178.838268346
 
 *** ENTERING OPTIMIZATION CYCLE: 6 ***
 

 COSANG =        -0.262178103
 
 RMSQ FORCE :   0.0002278  MAXIMUM :   0.0000100  CONVERGED : NO
 MAX FORCE  :   0.0007210  MAXIMUM :   0.0000150  CONVERGED : NO
 RMSQ DR    :   0.0023600  MAXIMUM :   0.0000400  CONVERGED : NO
 MAX DR     :   0.0059948  MAXIMUM :   0.0000600  CONVERGED : NO
 
 LAMBDA ITERATION CONVERGED IN 4 CYCLES

  |TANGENTIAL STEP| =   0.005000  |PARALLEL STEP| =   0.000125
 
 HYPERSPHERE RADIUS: 0.0999998874


 COORDINATES OF OPTIMIZATION STEP 6 IN ANGSTROM

  NO.  ATOM        X              Y              Z        Z-ATOM   MASS   TYPE

    1  C         0.039042       0.165063      -0.014106       6    12.011  QM
    2  C         0.058930       0.249091       1.334625       6    12.011  QM
    3  H         0.945156      -0.069365      -0.586202       1     1.008  QM
    4  H         0.968514       0.046966       1.911489       1     1.008  QM
    5  H        -0.875868       0.361621      -0.586135       1     1.008  QM
    6  H        -0.844761       0.476035       1.911476       1     1.008  QM
    7  H        -0.355690      -1.503203       0.852100       1     1.008  QM
    8  F        -0.505677      -2.137560       1.548921       9    18.998  QM


 
 NEW SCF-ENERGY CALCULATED IN 28 CYCLES
 

 TOTAL ENERGY    =       -178.838229893
 
 *** ENTERING OPTIMIZATION CYCLE: 7 ***
 

 COSANG =        -0.833656810
 
 RMSQ FORCE :   0.0001518  MAXIMUM :   0.0000100  CONVERGED : NO
 MAX FORCE  :   0.0005927  MAXIMUM :   0.0000150  CONVERGED : NO
 RMSQ DR    :   0.0011789  MAXIMUM :   0.0000400  CONVERGED : NO
 MAX DR     :   0.0030542  MAXIMUM :   0.0000600  CONVERGED : NO
 
 LAMBDA ITERATION CONVERGED IN 5 CYCLES

  |TANGENTIAL STEP| =   0.004000  |PARALLEL STEP| =   0.000080
 
 HYPERSPHERE RADIUS: 0.0999998874


 COORDINATES OF OPTIMIZATION STEP 7 IN ANGSTROM

  NO.  ATOM        X              Y              Z        Z-ATOM   MASS   TYPE

    1  C         0.038984       0.164779      -0.013934       6    12.011  QM
    2  C         0.059003       0.249334       1.334666       6    12.011  QM
    3  H         0.944885      -0.069804      -0.586099       1     1.008  QM
    4  H         0.968583       0.047468       1.911710       1     1.008  QM
    5  H        -0.876025       0.360910      -0.586137       1     1.008  QM
    6  H        -0.844638       0.476352       1.911728       1     1.008  QM
    7  H        -0.355643      -1.503386       0.852590       1     1.008  QM
    8  F        -0.505676      -2.137507       1.548730       9    18.998  QM


 
 NEW SCF-ENERGY CALCULATED IN 25 CYCLES
 

 TOTAL ENERGY    =       -178.838269830
 
 *** ENTERING OPTIMIZATION CYCLE: 8 ***
 

 COSANG =        -0.497565969
 
 RMSQ FORCE :   0.0000464  MAXIMUM :   0.0000100  CONVERGED : NO
 MAX FORCE  :   0.0000959  MAXIMUM :   0.0000150  CONVERGED : NO
 RMSQ DR    :   0.0009430  MAXIMUM :   0.0000400  CONVERGED : NO
 MAX DR     :   0.0023320  MAXIMUM :   0.0000600  CONVERGED : NO
 
 LAMBDA ITERATION CONVERGED IN 4 CYCLES

  |TANGENTIAL STEP| =   0.008000  |PARALLEL STEP| =   0.000321
 
 HYPERSPHERE RADIUS: 0.0999998874
 
 *** SCFTOL TIGHTEN TO 0.500E-09 ***


 COORDINATES OF OPTIMIZATION STEP 8 IN ANGSTROM

  NO.  ATOM        X              Y              Z        Z-ATOM   MASS   TYPE

    1  C         0.039136       0.165392      -0.014204       6    12.011  QM
    2  C         0.058859       0.248820       1.334455       6    12.011  QM
    3  H         0.945174      -0.068801      -0.586305       1     1.008  QM
    4  H         0.968352       0.046425       1.911542       1     1.008  QM
    5  H        -0.875748       0.362320      -0.586318       1     1.008  QM
    6  H        -0.844870       0.475607       1.911502       1     1.008  QM
    7  H        -0.356003      -1.504191       0.852430       1     1.008  QM
    8  F        -0.505668      -2.137560       1.549083       9    18.998  QM


 
 NEW SCF-ENERGY CALCULATED IN 15 CYCLES
 

 TOTAL ENERGY    =       -178.838229145
 
 *** LAST STEP WAS REJECTED ***
 
 LAMBDA ITERATION CONVERGED IN 3 CYCLES

  |TANGENTIAL STEP| =   0.004000  |PARALLEL STEP| =   0.000080
 
 HYPERSPHERE RADIUS: 0.0999998874


 COORDINATES OF OPTIMIZATION STEP 8 IN ANGSTROM

  NO.  ATOM        X              Y              Z        Z-ATOM   MASS   TYPE

    1  C         0.039060       0.165082      -0.014070       6    12.011  QM
    2  C         0.058931       0.249087       1.334553       6    12.011  QM
    3  H         0.945070      -0.069293      -0.586161       1     1.008  QM
    4  H         0.968478       0.046941       1.911615       1     1.008  QM
    5  H        -0.875907       0.361646      -0.586165       1     1.008  QM
    6  H        -0.844754       0.476006       1.911602       1     1.008  QM
    7  H        -0.355822      -1.503773       0.852482       1     1.008  QM
    8  F        -0.505674      -2.137542       1.548909       9    18.998  QM


 
 NEW SCF-ENERGY CALCULATED IN 24 CYCLES
 

 TOTAL ENERGY    =       -178.838230192
 
 *** ENTERING OPTIMIZATION CYCLE: 9 ***
 

 COSANG =        -0.455543661
 
 RMSQ FORCE :   0.0000425  MAXIMUM :   0.0000100  CONVERGED : NO
 MAX FORCE  :   0.0001112  MAXIMUM :   0.0000150  CONVERGED : NO
 RMSQ DR    :   0.0009430  MAXIMUM :   0.0000400  CONVERGED : NO
 MAX DR     :   0.0024713  MAXIMUM :   0.0000600  CONVERGED : NO
 
 LAMBDA ITERATION CONVERGED IN 3 CYCLES

  |TANGENTIAL STEP| =   0.003200  |PARALLEL STEP| =   0.000051
 
 HYPERSPHERE RADIUS: 0.0999998874


 COORDINATES OF OPTIMIZATION STEP 9 IN ANGSTROM

  NO.  ATOM        X              Y              Z        Z-ATOM   MASS   TYPE

    1  C         0.039011       0.164910      -0.014030       6    12.011  QM
    2  C         0.058963       0.249224       1.334674       6    12.011  QM
    3  H         0.945043      -0.069832      -0.586120       1     1.008  QM
    4  H         0.968553       0.047115       1.911601       1     1.008  QM
    5  H        -0.876070       0.361020      -0.586052       1     1.008  QM
    6  H        -0.844718       0.476200       1.911599       1     1.008  QM
    7  H        -0.355534      -1.502808       0.852450       1     1.008  QM
    8  F        -0.505675      -2.137528       1.548802       9    18.998  QM


 
 NEW SCF-ENERGY CALCULATED IN 24 CYCLES
 

 TOTAL ENERGY    =       -178.838230025
 
 *** ENTERING OPTIMIZATION CYCLE: 10 ***
 

 COSANG =        -0.703748753
 
 RMSQ FORCE :   0.0001271  MAXIMUM :   0.0000100  CONVERGED : NO
 MAX FORCE  :   0.0005060  MAXIMUM :   0.0000150  CONVERGED : NO
 RMSQ DR    :   0.0007543  MAXIMUM :   0.0000400  CONVERGED : NO
 MAX DR     :   0.0016022  MAXIMUM :   0.0000600  CONVERGED : NO
 
 LAMBDA ITERATION CONVERGED IN 6 CYCLES

  |TANGENTIAL STEP| =   0.002560  |PARALLEL STEP| =   0.000033
 
 HYPERSPHERE RADIUS: 0.0999998874


 COORDINATES OF OPTIMIZATION STEP 10 IN ANGSTROM

  NO.  ATOM        X              Y              Z        Z-ATOM   MASS   TYPE

    1  C         0.039059       0.165094      -0.014068       6    12.011  QM
    2  C         0.058927       0.249064       1.334554       6    12.011  QM
    3  H         0.945055      -0.069449      -0.586190       1     1.008  QM
    4  H         0.968414       0.046923       1.911656       1     1.008  QM
    5  H        -0.875948       0.361442      -0.586195       1     1.008  QM
    6  H        -0.844697       0.475956       1.911657       1     1.008  QM
    7  H        -0.355680      -1.503224       0.852533       1     1.008  QM
    8  F        -0.505675      -2.137541       1.548902       9    18.998  QM


 
 NEW SCF-ENERGY CALCULATED IN 18 CYCLES
 

 TOTAL ENERGY    =       -178.838230193
 
 *** ENTERING OPTIMIZATION CYCLE: 11 ***
 

 COSANG =         0.843624127
 
 RMSQ FORCE :   0.0000617  MAXIMUM :   0.0000100  CONVERGED : NO
 MAX FORCE  :   0.0002302  MAXIMUM :   0.0000150  CONVERGED : NO
 RMSQ DR    :   0.0006034  MAXIMUM :   0.0000400  CONVERGED : NO
 MAX DR     :   0.0014964  MAXIMUM :   0.0000600  CONVERGED : NO
 
 LAMBDA ITERATION CONVERGED IN 4 CYCLES

  |TANGENTIAL STEP| =   0.005120  |PARALLEL STEP| =   0.000131
 
 HYPERSPHERE RADIUS: 0.0999998874


 COORDINATES OF OPTIMIZATION STEP 11 IN ANGSTROM

  NO.  ATOM        X              Y              Z        Z-ATOM   MASS   TYPE

    1  C         0.038950       0.164650      -0.013893       6    12.011  QM
    2  C         0.059020       0.249436       1.334698       6    12.011  QM
    3  H         0.944945      -0.069926      -0.585942       1     1.008  QM
    4  H         0.968701       0.047535       1.911625       1     1.008  QM
    5  H        -0.876048       0.360956      -0.585915       1     1.008  QM
    6  H        -0.844706       0.476527       1.911607       1     1.008  QM
    7  H        -0.355671      -1.503386       0.852547       1     1.008  QM
    8  F        -0.505669      -2.137499       1.548676       9    18.998  QM


 
 NEW SCF-ENERGY CALCULATED IN 25 CYCLES
 

 TOTAL ENERGY    =       -178.838269573
 
 *** LAST STEP WAS REJECTED ***
 
 LAMBDA ITERATION CONVERGED IN 4 CYCLES

  |TANGENTIAL STEP| =   0.002560  |PARALLEL STEP| =   0.000033
 
 HYPERSPHERE RADIUS: 0.0999998874


 COORDINATES OF OPTIMIZATION STEP 11 IN ANGSTROM

  NO.  ATOM        X              Y              Z        Z-ATOM   MASS   TYPE

    1  C         0.039006       0.164877      -0.013986       6    12.011  QM
    2  C         0.058973       0.249249       1.334630       6    12.011  QM
    3  H         0.944996      -0.069675      -0.586064       1     1.008  QM
    4  H         0.968587       0.047216       1.911614       1     1.008  QM
    5  H        -0.875993       0.361211      -0.586048       1     1.008  QM
    6  H        -0.844733       0.476246       1.911605       1     1.008  QM
    7  H        -0.355690      -1.503385       0.852628       1     1.008  QM
    8  F        -0.505672      -2.137519       1.548788       9    18.998  QM


 
 NEW SCF-ENERGY CALCULATED IN 10 CYCLES
 

 TOTAL ENERGY    =       -178.838269995
 
 *** ENTERING OPTIMIZATION CYCLE: 12 ***
 

 COSANG =        -0.713507291
 
 RMSQ FORCE :   0.0000282  MAXIMUM :   0.0000100  CONVERGED : NO
 MAX FORCE  :   0.0000506  MAXIMUM :   0.0000150  CONVERGED : NO
 RMSQ DR    :   0.0006034  MAXIMUM :   0.0000400  CONVERGED : NO
 MAX DR     :   0.0017711  MAXIMUM :   0.0000600  CONVERGED : NO
 
 LAMBDA ITERATION CONVERGED IN 4 CYCLES

  |TANGENTIAL STEP| =   0.005120  |PARALLEL STEP| =   0.000131
 
 HYPERSPHERE RADIUS: 0.0999998874
 
 *** SCFTOL TIGHTEN TO 0.250E-09 ***


 COORDINATES OF OPTIMIZATION STEP 12 IN ANGSTROM

  NO.  ATOM        X              Y              Z        Z-ATOM   MASS   TYPE

    1  C         0.039100       0.165262      -0.014205       6    12.011  QM
    2  C         0.058903       0.248960       1.334587       6    12.011  QM
    3  H         0.945102      -0.068942      -0.586403       1     1.008  QM
    4  H         0.968435       0.046736       1.911573       1     1.008  QM
    5  H        -0.875787       0.361902      -0.586425       1     1.008  QM
    6  H        -0.844799       0.475759       1.911599       1     1.008  QM
    7  H        -0.355828      -1.504054       0.852032       1     1.008  QM
    8  F        -0.505685      -2.137569       1.549026       9    18.998  QM


 
 NEW SCF-ENERGY CALCULATED IN 12 CYCLES
 

 TOTAL ENERGY    =       -178.838229675
 
 *** LAST STEP WAS REJECTED ***
 
 LAMBDA ITERATION CONVERGED IN 4 CYCLES

  |TANGENTIAL STEP| =   0.002560  |PARALLEL STEP| =   0.000033
 
 HYPERSPHERE RADIUS: 0.0999998874


 COORDINATES OF OPTIMIZATION STEP 12 IN ANGSTROM

  NO.  ATOM        X              Y              Z        Z-ATOM   MASS   TYPE

    1  C         0.039053       0.165067      -0.014092       6    12.011  QM
    2  C         0.058940       0.249112       1.334605       6    12.011  QM
    3  H         0.945047      -0.069301      -0.586237       1     1.008  QM
    4  H         0.968479       0.047004       1.911627       1     1.008  QM
    5  H        -0.875901       0.361541      -0.586251       1     1.008  QM
    6  H        -0.844721       0.476026       1.911642       1     1.008  QM
    7  H        -0.355753      -1.503701       0.852245       1     1.008  QM
    8  F        -0.505680      -2.137550       1.548909       9    18.998  QM


 
 NEW SCF-ENERGY CALCULATED IN 15 CYCLES
 

 TOTAL ENERGY    =       -178.838230204
 
 *** ENTERING OPTIMIZATION CYCLE: 13 ***
 

 COSANG =        -0.820282974
 
 RMSQ FORCE :   0.0000473  MAXIMUM :   0.0000100  CONVERGED : NO
 MAX FORCE  :   0.0001305  MAXIMUM :   0.0000150  CONVERGED : NO
 RMSQ DR    :   0.0006034  MAXIMUM :   0.0000400  CONVERGED : NO
 MAX DR     :   0.0015483  MAXIMUM :   0.0000600  CONVERGED : NO
 
 LAMBDA ITERATION CONVERGED IN 4 CYCLES

  |TANGENTIAL STEP| =   0.002048  |PARALLEL STEP| =   0.000021
 
 HYPERSPHERE RADIUS: 0.0999998874


 COORDINATES OF OPTIMIZATION STEP 13 IN ANGSTROM

  NO.  ATOM        X              Y              Z        Z-ATOM   MASS   TYPE

    1  C         0.039038       0.164969      -0.013967       6    12.011  QM
    2  C         0.058952       0.249161       1.334518       6    12.011  QM
    3  H         0.944978      -0.069513      -0.586041       1     1.008  QM
    4  H         0.968439       0.047146       1.911737       1     1.008  QM
    5  H        -0.876012       0.361321      -0.586092       1     1.008  QM
    6  H        -0.844626       0.476174       1.911743       1     1.008  QM
    7  H        -0.355762      -1.503610       0.852817       1     1.008  QM
    8  F        -0.505671      -2.137517       1.548824       9    18.998  QM


 
 NEW SCF-ENERGY CALCULATED IN 19 CYCLES
 

 TOTAL ENERGY    =       -178.838269900
 
 *** ENTERING OPTIMIZATION CYCLE: 14 ***
 

 COSANG =        -0.793436176
 
 RMSQ FORCE :   0.0000858  MAXIMUM :   0.0000100  CONVERGED : NO
 MAX FORCE  :   0.0003238  MAXIMUM :   0.0000150  CONVERGED : NO
 RMSQ DR    :   0.0004827  MAXIMUM :   0.0000400  CONVERGED : NO
 MAX DR     :   0.0008829  MAXIMUM :   0.0000600  CONVERGED : NO
 
 LAMBDA ITERATION CONVERGED IN 10 CYCLES

  |TANGENTIAL STEP| =   0.004096  |PARALLEL STEP| =   0.000084
 
 HYPERSPHERE RADIUS: 0.0999998874


 COORDINATES OF OPTIMIZATION STEP 14 IN ANGSTROM

  NO.  ATOM        X              Y              Z        Z-ATOM   MASS   TYPE

    1  C         0.038976       0.164742      -0.013894       6    12.011  QM
    2  C         0.058992       0.249332       1.334651       6    12.011  QM
    3  H         0.944923      -0.070281      -0.585953       1     1.008  QM
    4  H         0.968540       0.047328       1.911716       1     1.008  QM
    5  H        -0.876226       0.360549      -0.585905       1     1.008  QM
    6  H        -0.844626       0.476396       1.911700       1     1.008  QM
    7  H        -0.355445      -1.502419       0.852975       1     1.008  QM
    8  F        -0.505665      -2.137485       1.548674       9    18.998  QM


 
 NEW SCF-ENERGY CALCULATED IN 22 CYCLES
 

 TOTAL ENERGY    =       -178.838269318
 
 *** LAST STEP WAS REJECTED ***
 
 LAMBDA ITERATION CONVERGED IN 7 CYCLES

  |TANGENTIAL STEP| =   0.002048  |PARALLEL STEP| =   0.000021
 
 HYPERSPHERE RADIUS: 0.0999998874


 COORDINATES OF OPTIMIZATION STEP 14 IN ANGSTROM

  NO.  ATOM        X              Y              Z        Z-ATOM   MASS   TYPE

    1  C         0.039022       0.164954      -0.014029       6    12.011  QM
    2  C         0.058957       0.249191       1.334651       6    12.011  QM
    3  H         0.945002      -0.069883      -0.586152       1     1.008  QM
    4  H         0.968562       0.047028       1.911578       1     1.008  QM
    5  H        -0.876043       0.361101      -0.586085       1     1.008  QM
    6  H        -0.844808       0.476086       1.911534       1     1.008  QM
    7  H        -0.355587      -1.502897       0.852703       1     1.008  QM
    8  F        -0.505670      -2.137521       1.548810       9    18.998  QM


 
 NEW SCF-ENERGY CALCULATED IN 12 CYCLES
 

 TOTAL ENERGY    =       -178.838230188
 
 *** ENTERING OPTIMIZATION CYCLE: 15 ***
 

 COSANG =        -0.916196004
 
 RMSQ FORCE :   0.0000679  MAXIMUM :   0.0000100  CONVERGED : NO
 MAX FORCE  :   0.0002517  MAXIMUM :   0.0000150  CONVERGED : NO
 RMSQ DR    :   0.0004827  MAXIMUM :   0.0000400  CONVERGED : NO
 MAX DR     :   0.0010669  MAXIMUM :   0.0000600  CONVERGED : NO
 
 LAMBDA ITERATION CONVERGED IN 4 CYCLES

  |TANGENTIAL STEP| =   0.001638  |PARALLEL STEP| =   0.000013
 
 HYPERSPHERE RADIUS: 0.0999998874


 COORDINATES OF OPTIMIZATION STEP 15 IN ANGSTROM

  NO.  ATOM        X              Y              Z        Z-ATOM   MASS   TYPE

    1  C         0.039034       0.164952      -0.013993       6    12.011  QM
    2  C         0.058956       0.249179       1.334583       6    12.011  QM
    3  H         0.944915      -0.069710      -0.586083       1     1.008  QM
    4  H         0.968526       0.047087       1.911679       1     1.008  QM
    5  H        -0.876033       0.361196      -0.586119       1     1.008  QM
    6  H        -0.844749       0.476125       1.911662       1     1.008  QM
    7  H        -0.355725      -1.503496       0.853142       1     1.008  QM
    8  F        -0.505666      -2.137501       1.548793       9    18.998  QM


 
 NEW SCF-ENERGY CALCULATED IN 27 CYCLES
 

 TOTAL ENERGY    =       -178.838269725
 
 *** ENTERING OPTIMIZATION CYCLE: 16 ***
 

 COSANG =        -0.860264264
 
 RMSQ FORCE :   0.0001314  MAXIMUM :   0.0000100  CONVERGED : NO
 MAX FORCE  :   0.0005231  MAXIMUM :   0.0000150  CONVERGED : NO
 RMSQ DR    :   0.0003862  MAXIMUM :   0.0000400  CONVERGED : NO
 MAX DR     :   0.0014181  MAXIMUM :   0.0000600  CONVERGED : NO
 
 LAMBDA ITERATION CONVERGED IN 7 CYCLES

  |TANGENTIAL STEP| =   0.003277  |PARALLEL STEP| =   0.000054
 
 HYPERSPHERE RADIUS: 0.0999998874


 COORDINATES OF OPTIMIZATION STEP 16 IN ANGSTROM

  NO.  ATOM        X              Y              Z        Z-ATOM   MASS   TYPE

    1  C         0.039050       0.165034      -0.014098       6    12.011  QM
    2  C         0.058951       0.249145       1.334611       6    12.011  QM
    3  H         0.945000      -0.069042      -0.586241       1     1.008  QM
    4  H         0.968533       0.047090       1.911648       1     1.008  QM
    5  H        -0.875811       0.361756      -0.586321       1     1.008  QM
    6  H        -0.844745       0.476044       1.911687       1     1.008  QM
    7  H        -0.355888      -1.504424       0.852310       1     1.008  QM
    8  F        -0.505682      -2.137543       1.548906       9    18.998  QM


 
 NEW SCF-ENERGY CALCULATED IN 12 CYCLES
 

 TOTAL ENERGY    =       -178.838269747
 
 *** ENTERING OPTIMIZATION CYCLE: 17 ***
 

 COSANG =         0.856085609
 
 RMSQ FORCE :   0.0001118  MAXIMUM :   0.0000100  CONVERGED : NO
 MAX FORCE  :   0.0004273  MAXIMUM :   0.0000150  CONVERGED : NO
 RMSQ DR    :   0.0007725  MAXIMUM :   0.0000400  CONVERGED : NO
 MAX DR     :   0.0017152  MAXIMUM :   0.0000600  CONVERGED : NO
 
 LAMBDA ITERATION CONVERGED IN 4 CYCLES

  |TANGENTIAL STEP| =   0.006554  |PARALLEL STEP| =   0.000215
 
 HYPERSPHERE RADIUS: 0.0999998874


 COORDINATES OF OPTIMIZATION STEP 17 IN ANGSTROM

  NO.  ATOM        X              Y              Z        Z-ATOM   MASS   TYPE

    1  C         0.039004       0.164900      -0.013859       6    12.011  QM
    2  C         0.058945       0.249164       1.334436       6    12.011  QM
    3  H         0.945223      -0.069816      -0.585861       1     1.008  QM
    4  H         0.968171       0.047238       1.911839       1     1.008  QM
    5  H        -0.876194       0.360854      -0.585774       1     1.008  QM
    6  H        -0.844240       0.476410       1.911886       1     1.008  QM
    7  H        -0.355313      -1.501730       0.851799       1     1.008  QM
    8  F        -0.505678      -2.137551       1.548822       9    18.998  QM


 
 NEW SCF-ENERGY CALCULATED IN 25 CYCLES
 

 TOTAL ENERGY    =       -178.838227028
 
 *** ENTERING OPTIMIZATION CYCLE: 18 ***
 

 COSANG =        -0.963030920
 
 RMSQ FORCE :   0.0004399  MAXIMUM :   0.0000100  CONVERGED : NO
 MAX FORCE  :   0.0017696  MAXIMUM :   0.0000150  CONVERGED : NO
 RMSQ DR    :   0.0015455  MAXIMUM :   0.0000400  CONVERGED : NO
 MAX DR     :   0.0040632  MAXIMUM :   0.0000600  CONVERGED : NO
 
 LAMBDA ITERATION CONVERGED IN 6 CYCLES

  |TANGENTIAL STEP| =   0.005243  |PARALLEL STEP| =   0.000138
 
 HYPERSPHERE RADIUS: 0.0999998874


 COORDINATES OF OPTIMIZATION STEP 18 IN ANGSTROM

  NO.  ATOM        X              Y              Z        Z-ATOM   MASS   TYPE

    1  C         0.039056       0.165119      -0.014050       6    12.011  QM
    2  C         0.058935       0.249081       1.334524       6    12.011  QM
    3  H         0.945191      -0.069274      -0.586207       1     1.008  QM
    4  H         0.968448       0.046959       1.911539       1     1.008  QM
    5  H        -0.875852       0.361829      -0.586124       1     1.008  QM
    6  H        -0.844780       0.475873       1.911472       1     1.008  QM
    7  H        -0.355800      -1.503498       0.851631       1     1.008  QM
    8  F        -0.505681      -2.137581       1.548971       9    18.998  QM


 
 NEW SCF-ENERGY CALCULATED IN 24 CYCLES
 

 TOTAL ENERGY    =       -178.838229536
 
 *** ENTERING OPTIMIZATION CYCLE: 19 ***
 

 COSANG =         0.939611617
 
 RMSQ FORCE :   0.0001993  MAXIMUM :   0.0000100  CONVERGED : NO
 MAX FORCE  :   0.0007852  MAXIMUM :   0.0000150  CONVERGED : NO
 RMSQ DR    :   0.0012362  MAXIMUM :   0.0000400  CONVERGED : NO
 MAX DR     :   0.0030146  MAXIMUM :   0.0000600  CONVERGED : NO
 
 LAMBDA ITERATION CONVERGED IN 5 CYCLES

  |TANGENTIAL STEP| =   0.010486  |PARALLEL STEP| =   0.000551
 
 HYPERSPHERE RADIUS: 0.0999998874


 COORDINATES OF OPTIMIZATION STEP 19 IN ANGSTROM

  NO.  ATOM        X              Y              Z        Z-ATOM   MASS   TYPE

    1  C         0.038943       0.164471      -0.013861       6    12.011  QM
    2  C         0.059028       0.249499       1.334771       6    12.011  QM
    3  H         0.944629      -0.070273      -0.585881       1     1.008  QM
    4  H         0.968388       0.047667       1.912150       1     1.008  QM
    5  H        -0.876538       0.359370      -0.586102       1     1.008  QM
    6  H        -0.844063       0.476889       1.912491       1     1.008  QM
    7  H        -0.355012      -1.502318       0.853566       1     1.008  QM
    8  F        -0.505680      -2.137406       1.548488       9    18.998  QM


 
 NEW SCF-ENERGY CALCULATED IN 29 CYCLES
 

 TOTAL ENERGY    =       -178.838267450
 
 *** LAST STEP WAS REJECTED ***
 
 LAMBDA ITERATION CONVERGED IN 4 CYCLES

  |TANGENTIAL STEP| =   0.005243  |PARALLEL STEP| =   0.000138
 
 HYPERSPHERE RADIUS: 0.0999998874


 COORDINATES OF OPTIMIZATION STEP 19 IN ANGSTROM

  NO.  ATOM        X              Y              Z        Z-ATOM   MASS   TYPE

    1  C         0.039022       0.164849      -0.013988       6    12.011  QM
    2  C         0.058968       0.249250       1.334625       6    12.011  QM
    3  H         0.944837      -0.069703      -0.586046       1     1.008  QM
    4  H         0.968347       0.047218       1.911927       1     1.008  QM
    5  H        -0.876201       0.360640      -0.586189       1     1.008  QM
    6  H        -0.844376       0.476372       1.912075       1     1.008  QM
    7  H        -0.355472      -1.503088       0.853010       1     1.008  QM
    8  F        -0.505677      -2.137493       1.548737       9    18.998  QM


 
 NEW SCF-ENERGY CALCULATED IN 24 CYCLES
 

 TOTAL ENERGY    =       -178.838269621
 
 *** ENTERING OPTIMIZATION CYCLE: 20 ***
 

 COSANG =        -0.662251129
 
 RMSQ FORCE :   0.0000833  MAXIMUM :   0.0000100  CONVERGED : NO
 MAX FORCE  :   0.0001613  MAXIMUM :   0.0000150  CONVERGED : NO
 RMSQ DR    :   0.0012362  MAXIMUM :   0.0000400  CONVERGED : NO
 MAX DR     :   0.0032404  MAXIMUM :   0.0000600  CONVERGED : NO
 
 LAMBDA ITERATION CONVERGED IN 4 CYCLES

  |TANGENTIAL STEP| =   0.010486  |PARALLEL STEP| =   0.000551
 
 HYPERSPHERE RADIUS: 0.0999998874


 COORDINATES OF OPTIMIZATION STEP 20 IN ANGSTROM

  NO.  ATOM        X              Y              Z        Z-ATOM   MASS   TYPE

    1  C         0.039005       0.165142      -0.014264       6    12.011  QM
    2  C         0.058935       0.249091       1.334805       6    12.011  QM
    3  H         0.945503      -0.069099      -0.586572       1     1.008  QM
    4  H         0.968871       0.046849       1.910912       1     1.008  QM
    5  H        -0.875227       0.363141      -0.586163       1     1.008  QM
    6  H        -0.845420       0.475664       1.910564       1     1.008  QM
    7  H        -0.356138      -1.503685       0.849813       1     1.008  QM
    8  F        -0.505670      -2.137654       1.549128       9    18.998  QM


 
 NEW SCF-ENERGY CALCULATED IN 27 CYCLES
 

 TOTAL ENERGY    =       -178.838223544
 
 *** LAST STEP WAS REJECTED ***
 
 LAMBDA ITERATION CONVERGED IN 3 CYCLES

  |TANGENTIAL STEP| =   0.005243  |PARALLEL STEP| =   0.000138
 
 HYPERSPHERE RADIUS: 0.0999998874


 COORDINATES OF OPTIMIZATION STEP 20 IN ANGSTROM

  NO.  ATOM        X              Y              Z        Z-ATOM   MASS   TYPE

    1  C         0.039000       0.164981      -0.014095       6    12.011  QM
    2  C         0.058958       0.249189       1.334704       6    12.011  QM
    3  H         0.945228      -0.069461      -0.586291       1     1.008  QM
    4  H         0.968697       0.047106       1.911328       1     1.008  QM
    5  H        -0.875686       0.361869      -0.586081       1     1.008  QM
    6  H        -0.844966       0.476041       1.911217       1     1.008  QM
    7  H        -0.355758      -1.503261       0.851428       1     1.008  QM
    8  F        -0.505678      -2.137583       1.548924       9    18.998  QM


 
 NEW SCF-ENERGY CALCULATED IN 31 CYCLES
 

 TOTAL ENERGY    =       -178.838228930
 
 *** ENTERING OPTIMIZATION CYCLE: 21 ***
 

 COSANG =        -0.702335218
 
 RMSQ FORCE :   0.0002757  MAXIMUM :   0.0000100  CONVERGED : NO
 MAX FORCE  :   0.0010624  MAXIMUM :   0.0000150  CONVERGED : NO
 RMSQ DR    :   0.0012362  MAXIMUM :   0.0000400  CONVERGED : NO
 MAX DR     :   0.0033494  MAXIMUM :   0.0000600  CONVERGED : NO
 
 LAMBDA ITERATION CONVERGED IN 4 CYCLES

  |TANGENTIAL STEP| =   0.004194  |PARALLEL STEP| =   0.000088
 
 HYPERSPHERE RADIUS: 0.0999998874


 COORDINATES OF OPTIMIZATION STEP 21 IN ANGSTROM

  NO.  ATOM        X              Y              Z        Z-ATOM   MASS   TYPE

    1  C         0.039046       0.164993      -0.013972       6    12.011  QM
    2  C         0.058951       0.249153       1.334515       6    12.011  QM
    3  H         0.944970      -0.069507      -0.586038       1     1.008  QM
    4  H         0.968549       0.047091       1.911645       1     1.008  QM
    5  H        -0.875986       0.361553      -0.586096       1     1.008  QM
    6  H        -0.844806       0.476088       1.911596       1     1.008  QM
    7  H        -0.355920      -1.504072       0.853058       1     1.008  QM
    8  F        -0.505664      -2.137508       1.548829       9    18.998  QM


 
 NEW SCF-ENERGY CALCULATED IN 21 CYCLES
 

 TOTAL ENERGY    =       -178.838269347
 
 *** ENTERING OPTIMIZATION CYCLE: 22 ***
 

 COSANG =        -0.960382224
 
 RMSQ FORCE :   0.0002078  MAXIMUM :   0.0000100  CONVERGED : NO
 MAX FORCE  :   0.0008414  MAXIMUM :   0.0000150  CONVERGED : NO
 RMSQ DR    :   0.0009888  MAXIMUM :   0.0000400  CONVERGED : NO
 MAX DR     :   0.0034699  MAXIMUM :   0.0000600  CONVERGED : NO
 
 LAMBDA ITERATION CONVERGED IN 8 CYCLES

  |TANGENTIAL STEP| =   0.008389  |PARALLEL STEP| =   0.000352
 
 HYPERSPHERE RADIUS: 0.0999998874


 COORDINATES OF OPTIMIZATION STEP 22 IN ANGSTROM

  NO.  ATOM        X              Y              Z        Z-ATOM   MASS   TYPE

    1  C         0.038945       0.164504      -0.013930       6    12.011  QM
    2  C         0.059055       0.249519       1.334855       6    12.011  QM
    3  H         0.944780      -0.069770      -0.586028       1     1.008  QM
    4  H         0.968603       0.047863       1.911947       1     1.008  QM
    5  H        -0.876576       0.359175      -0.586143       1     1.008  QM
    6  H        -0.844157       0.476752       1.912432       1     1.008  QM
    7  H        -0.354728      -1.502682       0.852705       1     1.008  QM
    8  F        -0.505725      -2.137440       1.548548       9    18.998  QM


 
 NEW SCF-ENERGY CALCULATED IN 22 CYCLES
 

 TOTAL ENERGY    =       -178.838267799
 
 *** LAST STEP WAS REJECTED ***
 
 LAMBDA ITERATION CONVERGED IN 7 CYCLES

  |TANGENTIAL STEP| =   0.004194  |PARALLEL STEP| =   0.000088
 
 HYPERSPHERE RADIUS: 0.0999998874


 COORDINATES OF OPTIMIZATION STEP 22 IN ANGSTROM

  NO.  ATOM        X              Y              Z        Z-ATOM   MASS   TYPE

    1  C         0.039022       0.164862      -0.014049       6    12.011  QM
    2  C         0.058978       0.249257       1.334710       6    12.011  QM
    3  H         0.944903      -0.069478      -0.586169       1     1.008  QM
    4  H         0.968452       0.047293       1.911841       1     1.008  QM
    5  H        -0.876258       0.360332      -0.586275       1     1.008  QM
    6  H        -0.844371       0.476371       1.912122       1     1.008  QM
    7  H        -0.355215      -1.503111       0.852597       1     1.008  QM
    8  F        -0.505704      -2.137504       1.548757       9    18.998  QM


 
 NEW SCF-ENERGY CALCULATED IN 23 CYCLES
 

 TOTAL ENERGY    =       -178.838229913
 
 *** ENTERING OPTIMIZATION CYCLE: 23 ***
 

 COSANG =        -0.602005646
 
 RMSQ FORCE :   0.0000864  MAXIMUM :   0.0000100  CONVERGED : NO
 MAX FORCE  :   0.0002038  MAXIMUM :   0.0000150  CONVERGED : NO
 RMSQ DR    :   0.0009888  MAXIMUM :   0.0000400  CONVERGED : NO
 MAX DR     :   0.0027861  MAXIMUM :   0.0000600  CONVERGED : NO
 
 LAMBDA ITERATION CONVERGED IN 4 CYCLES

  |TANGENTIAL STEP| =   0.003355  |PARALLEL STEP| =   0.000056
 
 HYPERSPHERE RADIUS: 0.0999998874


 COORDINATES OF OPTIMIZATION STEP 23 IN ANGSTROM

  NO.  ATOM        X              Y              Z        Z-ATOM   MASS   TYPE

    1  C         0.039023       0.164937      -0.013956       6    12.011  QM
    2  C         0.058962       0.249186       1.334550       6    12.011  QM
    3  H         0.944970      -0.069686      -0.586060       1     1.008  QM
    4  H         0.968585       0.047184       1.911673       1     1.008  QM
    5  H        -0.876012       0.361225      -0.586062       1     1.008  QM
    6  H        -0.844776       0.476106       1.911657       1     1.008  QM
    7  H        -0.355738      -1.503699       0.853278       1     1.008  QM
    8  F        -0.505668      -2.137492       1.548780       9    18.998  QM


 
 NEW SCF-ENERGY CALCULATED IN 28 CYCLES
 

 TOTAL ENERGY    =       -178.838269407
 
 *** ENTERING OPTIMIZATION CYCLE: 24 ***
 

 COSANG =        -0.586898327
 
 RMSQ FORCE :   0.0001929  MAXIMUM :   0.0000100  CONVERGED : NO
 MAX FORCE  :   0.0007778  MAXIMUM :   0.0000150  CONVERGED : NO
 RMSQ DR    :   0.0007910  MAXIMUM :   0.0000400  CONVERGED : NO
 MAX DR     :   0.0018761  MAXIMUM :   0.0000600  CONVERGED : NO
 
 LAMBDA ITERATION CONVERGED IN 8 CYCLES

  |TANGENTIAL STEP| =   0.006711  |PARALLEL STEP| =   0.000225
 
 HYPERSPHERE RADIUS: 0.0999998874


 COORDINATES OF OPTIMIZATION STEP 24 IN ANGSTROM

  NO.  ATOM        X              Y              Z        Z-ATOM   MASS   TYPE

    1  C         0.039029       0.165230      -0.014045       6    12.011  QM
    2  C         0.058899       0.248957       1.334462       6    12.011  QM
    3  H         0.945383      -0.069606      -0.586266       1     1.008  QM
    4  H         0.968797       0.046681       1.911106       1     1.008  QM
    5  H        -0.875249       0.363262      -0.585893       1     1.008  QM
    6  H        -0.845539       0.475455       1.910597       1     1.008  QM
    7  H        -0.356470      -1.504063       0.852319       1     1.008  QM
    8  F        -0.505627      -2.137564       1.549031       9    18.998  QM


 
 NEW SCF-ENERGY CALCULATED IN 26 CYCLES
 

 TOTAL ENERGY    =       -178.838228328
 
 *** LAST STEP WAS REJECTED ***
 
 LAMBDA ITERATION CONVERGED IN 6 CYCLES

  |TANGENTIAL STEP| =   0.003355  |PARALLEL STEP| =   0.000056
 
 HYPERSPHERE RADIUS: 0.0999998874


 COORDINATES OF OPTIMIZATION STEP 24 IN ANGSTROM

  NO.  ATOM        X              Y              Z        Z-ATOM   MASS   TYPE

    1  C         0.038984       0.164987      -0.013982       6    12.011  QM
    2  C         0.058954       0.249157       1.334574       6    12.011  QM
    3  H         0.945272      -0.069737      -0.586183       1     1.008  QM
    4  H         0.968792       0.047122       1.911289       1     1.008  QM
    5  H        -0.875580       0.362032      -0.585857       1     1.008  QM
    6  H        -0.845149       0.475896       1.911056       1     1.008  QM
    7  H        -0.355889      -1.503375       0.852305       1     1.008  QM
    8  F        -0.505661      -2.137548       1.548881       9    18.998  QM


 
 NEW SCF-ENERGY CALCULATED IN 12 CYCLES
 

 TOTAL ENERGY    =       -178.838229751
 
 *** ENTERING OPTIMIZATION CYCLE: 25 ***
 

 COSANG =        -0.455094948
 
 RMSQ FORCE :   0.0001361  MAXIMUM :   0.0000100  CONVERGED : NO
 MAX FORCE  :   0.0002568  MAXIMUM :   0.0000150  CONVERGED : NO
 RMSQ DR    :   0.0007910  MAXIMUM :   0.0000400  CONVERGED : NO
 MAX DR     :   0.0019587  MAXIMUM :   0.0000600  CONVERGED : NO
 
 LAMBDA ITERATION CONVERGED IN 4 CYCLES

  |TANGENTIAL STEP| =   0.002684  |PARALLEL STEP| =   0.000036
 
 HYPERSPHERE RADIUS: 0.0999998874


 COORDINATES OF OPTIMIZATION STEP 25 IN ANGSTROM

  NO.  ATOM        X              Y              Z        Z-ATOM   MASS   TYPE

    1  C         0.039051       0.164982      -0.014010       6    12.011  QM
    2  C         0.058954       0.249156       1.334568       6    12.011  QM
    3  H         0.944893      -0.069551      -0.586045       1     1.008  QM
    4  H         0.968509       0.047096       1.911632       1     1.008  QM
    5  H        -0.876032       0.361568      -0.586193       1     1.008  QM
    6  H        -0.844796       0.476046       1.911562       1     1.008  QM
    7  H        -0.355877      -1.503757       0.852936       1     1.008  QM
    8  F        -0.505664      -2.137516       1.548834       9    18.998  QM


 
 NEW SCF-ENERGY CALCULATED IN 27 CYCLES
 

 TOTAL ENERGY    =       -178.838269749
 
 *** ENTERING OPTIMIZATION CYCLE: 26 ***
 

 COSANG =        -0.617650878
 
 RMSQ FORCE :   0.0001352  MAXIMUM :   0.0000100  CONVERGED : NO
 MAX FORCE  :   0.0005274  MAXIMUM :   0.0000150  CONVERGED : NO
 RMSQ DR    :   0.0006328  MAXIMUM :   0.0000400  CONVERGED : NO
 MAX DR     :   0.0014211  MAXIMUM :   0.0000600  CONVERGED : NO
 
 LAMBDA ITERATION CONVERGED IN 4 CYCLES

  |TANGENTIAL STEP| =   0.005369  |PARALLEL STEP| =   0.000144
 
 HYPERSPHERE RADIUS: 0.0999998874


 COORDINATES OF OPTIMIZATION STEP 26 IN ANGSTROM

  NO.  ATOM        X              Y              Z        Z-ATOM   MASS   TYPE

    1  C         0.039106       0.164961      -0.014194       6    12.011  QM
    2  C         0.058947       0.249178       1.334749       6    12.011  QM
    3  H         0.944624      -0.069121      -0.586153       1     1.008  QM
    4  H         0.967943       0.047016       1.912137       1     1.008  QM
    5  H        -0.876527       0.360374      -0.586694       1     1.008  QM
    6  H        -0.843922       0.476488       1.912503       1     1.008  QM
    7  H        -0.355254      -1.502814       0.851829       1     1.008  QM
    8  F        -0.505703      -2.137545       1.548851       9    18.998  QM


 
 NEW SCF-ENERGY CALCULATED IN 23 CYCLES
 

 TOTAL ENERGY    =       -178.838227956
 
 *** ENTERING OPTIMIZATION CYCLE: 27 ***
 

 COSANG =        -0.645830410
 
 RMSQ FORCE :   0.0003251  MAXIMUM :   0.0000100  CONVERGED : NO
 MAX FORCE  :   0.0010541  MAXIMUM :   0.0000150  CONVERGED : NO
 RMSQ DR    :   0.0012659  MAXIMUM :   0.0000400  CONVERGED : NO
 MAX DR     :   0.0029066  MAXIMUM :   0.0000600  CONVERGED : NO
 
 LAMBDA ITERATION CONVERGED IN 5 CYCLES

  |TANGENTIAL STEP| =   0.004295  |PARALLEL STEP| =   0.000092
 
 HYPERSPHERE RADIUS: 0.0999998874


 COORDINATES OF OPTIMIZATION STEP 27 IN ANGSTROM

  NO.  ATOM        X              Y              Z        Z-ATOM   MASS   TYPE

    1  C         0.039039       0.164960      -0.014022       6    12.011  QM
    2  C         0.058950       0.249174       1.334589       6    12.011  QM
    3  H         0.944962      -0.069558      -0.586083       1     1.008  QM
    4  H         0.968362       0.047105       1.911666       1     1.008  QM
    5  H        -0.875979       0.361525      -0.586118       1     1.008  QM
    6  H        -0.844615       0.476159       1.911606       1     1.008  QM
    7  H        -0.355735      -1.503017       0.852055       1     1.008  QM
    8  F        -0.505669      -2.137556       1.548869       9    18.998  QM


 
 NEW SCF-ENERGY CALCULATED IN 25 CYCLES
 

 TOTAL ENERGY    =       -178.838229882
 
 *** ENTERING OPTIMIZATION CYCLE: 28 ***
 

 COSANG =         0.841115669
 
 RMSQ FORCE :   0.0001734  MAXIMUM :   0.0000100  CONVERGED : NO
 MAX FORCE  :   0.0006999  MAXIMUM :   0.0000150  CONVERGED : NO
 RMSQ DR    :   0.0010126  MAXIMUM :   0.0000400  CONVERGED : NO
 MAX DR     :   0.0023636  MAXIMUM :   0.0000600  CONVERGED : NO
 
 LAMBDA ITERATION CONVERGED IN 9 CYCLES

  |TANGENTIAL STEP| =   0.008590  |PARALLEL STEP| =   0.000370
 
 HYPERSPHERE RADIUS: 0.0999998874


 COORDINATES OF OPTIMIZATION STEP 28 IN ANGSTROM

  NO.  ATOM        X              Y              Z        Z-ATOM   MASS   TYPE

    1  C         0.039075       0.165041      -0.014163       6    12.011  QM
    2  C         0.058991       0.249143       1.334803       6    12.011  QM
    3  H         0.945041      -0.068391      -0.586476       1     1.008  QM
    4  H         0.969177       0.047394       1.911391       1     1.008  QM
    5  H        -0.876654       0.358819      -0.586499       1     1.008  QM
    6  H        -0.844671       0.475769       1.912447       1     1.008  QM
    7  H        -0.354072      -1.504661       0.853476       1     1.008  QM
    8  F        -0.505815      -2.137414       1.548758       9    18.998  QM


 
 NEW SCF-ENERGY CALCULATED IN 28 CYCLES
 

 TOTAL ENERGY    =       -178.838266131
 
 *** LAST STEP WAS REJECTED ***
 
 LAMBDA ITERATION CONVERGED IN 6 CYCLES

  |TANGENTIAL STEP| =   0.004295  |PARALLEL STEP| =   0.000092
 
 HYPERSPHERE RADIUS: 0.0999998874


 COORDINATES OF OPTIMIZATION STEP 28 IN ANGSTROM

  NO.  ATOM        X              Y              Z        Z-ATOM   MASS   TYPE

    1  C         0.039061       0.165023      -0.014119       6    12.011  QM
    2  C         0.058950       0.249165       1.334704       6    12.011  QM
    3  H         0.944932      -0.069292      -0.586288       1     1.008  QM
    4  H         0.968684       0.047008       1.911674       1     1.008  QM
    5  H        -0.876219       0.360519      -0.586427       1     1.008  QM
    6  H        -0.844656       0.476173       1.912025       1     1.008  QM
    7  H        -0.355341      -1.504239       0.853226       1     1.008  QM
    8  F        -0.505704      -2.137482       1.548800       9    18.998  QM


 
 NEW SCF-ENERGY CALCULATED IN 25 CYCLES
 

 TOTAL ENERGY    =       -178.838268745
 
 *** ENTERING OPTIMIZATION CYCLE: 29 ***
 

 COSANG =        -0.952729997
 
 RMSQ FORCE :   0.0002611  MAXIMUM :   0.0000100  CONVERGED : NO
 MAX FORCE  :   0.0010248  MAXIMUM :   0.0000150  CONVERGED : NO
 RMSQ DR    :   0.0010126  MAXIMUM :   0.0000400  CONVERGED : NO
 MAX DR     :   0.0031421  MAXIMUM :   0.0000600  CONVERGED : NO
 
 LAMBDA ITERATION CONVERGED IN 3 CYCLES

  |TANGENTIAL STEP| =   0.008590  |PARALLEL STEP| =   0.000370
 
 HYPERSPHERE RADIUS: 0.0999998874


 COORDINATES OF OPTIMIZATION STEP 29 IN ANGSTROM

  NO.  ATOM        X              Y              Z        Z-ATOM   MASS   TYPE

    1  C         0.039000       0.164980      -0.014180       6    12.011  QM
    2  C         0.058949       0.249167       1.334773       6    12.011  QM
    3  H         0.945237      -0.069334      -0.586409       1     1.008  QM
    4  H         0.968167       0.047074       1.911704       1     1.008  QM
    5  H        -0.875828       0.360910      -0.586199       1     1.008  QM
    6  H        -0.844245       0.476210       1.911843       1     1.008  QM
    7  H        -0.355078      -1.501450       0.849965       1     1.008  QM
    8  F        -0.505711      -2.137628       1.548970       9    18.998  QM


 
 NEW SCF-ENERGY CALCULATED IN 27 CYCLES
 

 TOTAL ENERGY    =       -178.838218679
 
 *** ENTERING OPTIMIZATION CYCLE: 30 ***
 

 COSANG =        -0.951355345
 
 RMSQ FORCE :   0.0008533  MAXIMUM :   0.0000100  CONVERGED : NO
 MAX FORCE  :   0.0034726  MAXIMUM :   0.0000150  CONVERGED : NO
 RMSQ DR    :   0.0020265  MAXIMUM :   0.0000400  CONVERGED : NO
 MAX DR     :   0.0083172  MAXIMUM :   0.0000600  CONVERGED : NO
 
 LAMBDA ITERATION CONVERGED IN 8 CYCLES

  |TANGENTIAL STEP| =   0.006872  |PARALLEL STEP| =   0.000236
 
 HYPERSPHERE RADIUS: 0.0999998874


 COORDINATES OF OPTIMIZATION STEP 30 IN ANGSTROM

  NO.  ATOM        X              Y              Z        Z-ATOM   MASS   TYPE

    1  C         0.038993       0.164868      -0.013822       6    12.011  QM
    2  C         0.058979       0.249183       1.334394       6    12.011  QM
    3  H         0.945008      -0.069900      -0.585779       1     1.008  QM
    4  H         0.968201       0.047435       1.911625       1     1.008  QM
    5  H        -0.875680       0.362578      -0.585728       1     1.008  QM
    6  H        -0.844772       0.475898       1.911059       1     1.008  QM
    7  H        -0.356280      -1.502284       0.851512       1     1.008  QM
    8  F        -0.505630      -2.137584       1.548889       9    18.998  QM


 
 NEW SCF-ENERGY CALCULATED IN 28 CYCLES
 

 TOTAL ENERGY    =       -178.838227379
 
 *** ENTERING OPTIMIZATION CYCLE: 31 ***
 

 COSANG =         0.941011944
 
 RMSQ FORCE :   0.0003909  MAXIMUM :   0.0000100  CONVERGED : NO
 MAX FORCE  :   0.0015306  MAXIMUM :   0.0000150  CONVERGED : NO
 RMSQ DR    :   0.0016207  MAXIMUM :   0.0000400  CONVERGED : NO
 MAX DR     :   0.0036512  MAXIMUM :   0.0000600  CONVERGED : NO
 
 LAMBDA ITERATION CONVERGED IN 5 CYCLES

  |TANGENTIAL STEP| =   0.013744  |PARALLEL STEP| =   0.000949
 
 HYPERSPHERE RADIUS: 0.0999998874


 COORDINATES OF OPTIMIZATION STEP 31 IN ANGSTROM

  NO.  ATOM        X              Y              Z        Z-ATOM   MASS   TYPE

    1  C         0.039099       0.165179      -0.014565       6    12.011  QM
    2  C         0.058859       0.249134       1.335213       6    12.011  QM
    3  H         0.945088      -0.069217      -0.587077       1     1.008  QM
    4  H         0.969021       0.046055       1.911575       1     1.008  QM
    5  H        -0.876448       0.358769      -0.586966       1     1.008  QM
    6  H        -0.844506       0.476714       1.912697       1     1.008  QM
    7  H        -0.354407      -1.504486       0.853170       1     1.008  QM
    8  F        -0.505743      -2.137437       1.548803       9    18.998  QM


 
 NEW SCF-ENERGY CALCULATED IN 27 CYCLES
 

 TOTAL ENERGY    =       -178.838264272
 
 *** ENTERING OPTIMIZATION CYCLE: 32 ***
 

 COSANG =        -0.859200268
 
 RMSQ FORCE :   0.0003696  MAXIMUM :   0.0000100  CONVERGED : NO
 MAX FORCE  :   0.0010400  MAXIMUM :   0.0000150  CONVERGED : NO
 RMSQ DR    :   0.0032472  MAXIMUM :   0.0000400  CONVERGED : NO
 MAX DR     :   0.0073211  MAXIMUM :   0.0000600  CONVERGED : NO
 
 LAMBDA ITERATION CONVERGED IN 8 CYCLES

  |TANGENTIAL STEP| =   0.027488  |PARALLEL STEP| =   0.003852
 
 HYPERSPHERE RADIUS: 0.0999998874


 COORDINATES OF OPTIMIZATION STEP 32 IN ANGSTROM

  NO.  ATOM        X              Y              Z        Z-ATOM   MASS   TYPE

    1  C         0.038820       0.164063      -0.013425       6    12.011  QM
    2  C         0.059007       0.249533       1.334265       6    12.011  QM
    3  H         0.944446      -0.073061      -0.584930       1     1.008  QM
    4  H         0.967183       0.047515       1.912975       1     1.008  QM
    5  H        -0.874891       0.367428      -0.584924       1     1.008  QM
    6  H        -0.845255       0.476729       1.909685       1     1.008  QM
    7  H        -0.360748      -1.502292       0.852325       1     1.008  QM
    8  F        -0.505235      -2.137434       1.548590       9    18.998  QM


 
 NEW SCF-ENERGY CALCULATED IN 25 CYCLES
 

 TOTAL ENERGY    =       -178.838253537
 
 *** LAST STEP WAS REJECTED ***
 
 LAMBDA ITERATION CONVERGED IN 4 CYCLES

  |TANGENTIAL STEP| =   0.013744  |PARALLEL STEP| =   0.000949
 
 HYPERSPHERE RADIUS: 0.0999998874


 COORDINATES OF OPTIMIZATION STEP 32 IN ANGSTROM

  NO.  ATOM        X              Y              Z        Z-ATOM   MASS   TYPE

    1  C         0.038994       0.164799      -0.013817       6    12.011  QM
    2  C         0.058986       0.249213       1.334379       6    12.011  QM
    3  H         0.944938      -0.069978      -0.585738       1     1.008  QM
    4  H         0.968214       0.047472       1.911908       1     1.008  QM
    5  H        -0.875744       0.362901      -0.585718       1     1.008  QM
    6  H        -0.844865       0.475991       1.911128       1     1.008  QM
    7  H        -0.356776      -1.503139       0.852673       1     1.008  QM
    8  F        -0.505598      -2.137534       1.548813       9    18.998  QM


 
 NEW SCF-ENERGY CALCULATED IN 22 CYCLES
 

 TOTAL ENERGY    =       -178.838268968
 
 *** ENTERING OPTIMIZATION CYCLE: 33 ***
 

 COSANG =        -0.593167185
 
 RMSQ FORCE :   0.0001215  MAXIMUM :   0.0000100  CONVERGED : NO
 MAX FORCE  :   0.0002373  MAXIMUM :   0.0000150  CONVERGED : NO
 RMSQ DR    :   0.0032472  MAXIMUM :   0.0000400  CONVERGED : NO
 MAX DR     :   0.0078577  MAXIMUM :   0.0000600  CONVERGED : NO
 
 LAMBDA ITERATION CONVERGED IN 5 CYCLES

  |TANGENTIAL STEP| =   0.027488  |PARALLEL STEP| =   0.003852
 
 HYPERSPHERE RADIUS: 0.0999998874


 COORDINATES OF OPTIMIZATION STEP 33 IN ANGSTROM

  NO.  ATOM        X              Y              Z        Z-ATOM   MASS   TYPE

    1  C         0.039128       0.165645      -0.015084       6    12.011  QM
    2  C         0.058773       0.248652       1.335577       6    12.011  QM
    3  H         0.946099      -0.066128      -0.587938       1     1.008  QM
    4  H         0.968901       0.045542       1.910651       1     1.008  QM
    5  H        -0.876282       0.356523      -0.587505       1     1.008  QM
    6  H        -0.843583       0.475988       1.913532       1     1.008  QM
    7  H        -0.351311      -1.501925       0.845852       1     1.008  QM
    8  F        -0.505976      -2.137541       1.549368       9    18.998  QM


 
 NEW SCF-ENERGY CALCULATED IN 31 CYCLES
 

 TOTAL ENERGY    =       -178.838164921
 
 *** LAST STEP WAS REJECTED ***
 
 LAMBDA ITERATION CONVERGED IN 4 CYCLES

  |TANGENTIAL STEP| =   0.013744  |PARALLEL STEP| =   0.000949
 
 HYPERSPHERE RADIUS: 0.0999998874


 COORDINATES OF OPTIMIZATION STEP 33 IN ANGSTROM

  NO.  ATOM        X              Y              Z        Z-ATOM   MASS   TYPE

    1  C         0.039061       0.165211      -0.014452       6    12.011  QM
    2  C         0.058888       0.249073       1.335038       6    12.011  QM
    3  H         0.945422      -0.068394      -0.586866       1     1.008  QM
    4  H         0.968683       0.046473       1.911191       1     1.008  QM
    5  H        -0.876044       0.359394      -0.586703       1     1.008  QM
    6  H        -0.844206       0.476439       1.912343       1     1.008  QM
    7  H        -0.354027      -1.502571       0.849610       1     1.008  QM
    8  F        -0.505794      -2.137605       1.549046       9    18.998  QM


 
 NEW SCF-ENERGY CALCULATED IN 27 CYCLES
 

 TOTAL ENERGY    =       -178.838217612
 
 *** LAST STEP WAS REJECTED ***
 
 LAMBDA ITERATION CONVERGED IN 3 CYCLES

  |TANGENTIAL STEP| =   0.006872  |PARALLEL STEP| =   0.000236
 
 HYPERSPHERE RADIUS: 0.0999998874


 COORDINATES OF OPTIMIZATION STEP 33 IN ANGSTROM

  NO.  ATOM        X              Y              Z        Z-ATOM   MASS   TYPE

    1  C         0.039034       0.165012      -0.014150       6    12.011  QM
    2  C         0.058934       0.249175       1.334738       6    12.011  QM
    3  H         0.945138      -0.069300      -0.586342       1     1.008  QM
    4  H         0.968511       0.046907       1.911526       1     1.008  QM
    5  H        -0.875916       0.361061      -0.586259       1     1.008  QM
    6  H        -0.844574       0.476351       1.911737       1     1.008  QM
    7  H        -0.355443      -1.502975       0.851352       1     1.008  QM
    8  F        -0.505694      -2.137581       1.548914       9    18.998  QM


 
 NEW SCF-ENERGY CALCULATED IN 27 CYCLES
 

 TOTAL ENERGY    =       -178.838228530
 
 *** ENTERING OPTIMIZATION CYCLE: 34 ***
 

 COSANG =        -0.280260042
 
 RMSQ FORCE :   0.0003335  MAXIMUM :   0.0000100  CONVERGED : NO
 MAX FORCE  :   0.0013418  MAXIMUM :   0.0000150  CONVERGED : NO
 RMSQ DR    :   0.0016207  MAXIMUM :   0.0000400  CONVERGED : NO
 MAX DR     :   0.0032091  MAXIMUM :   0.0000600  CONVERGED : NO
 
 LAMBDA ITERATION CONVERGED IN 4 CYCLES

  |TANGENTIAL STEP| =   0.005498  |PARALLEL STEP| =   0.000151
 
 HYPERSPHERE RADIUS: 0.0999998874


 COORDINATES OF OPTIMIZATION STEP 34 IN ANGSTROM

  NO.  ATOM        X              Y              Z        Z-ATOM   MASS   TYPE

    1  C         0.039052       0.164987      -0.014005       6    12.011  QM
    2  C         0.058950       0.249163       1.334567       6    12.011  QM
    3  H         0.944926      -0.069395      -0.586073       1     1.008  QM
    4  H         0.968605       0.047049       1.911631       1     1.008  QM
    5  H        -0.876054       0.361307      -0.586233       1     1.008  QM
    6  H        -0.844784       0.476213       1.911732       1     1.008  QM
    7  H        -0.355882      -1.504527       0.853457       1     1.008  QM
    8  F        -0.505668      -2.137483       1.548799       9    18.998  QM


 
 NEW SCF-ENERGY CALCULATED IN 28 CYCLES
 

 TOTAL ENERGY    =       -178.838268070
 
 *** ENTERING OPTIMIZATION CYCLE: 35 ***
 

 COSANG =        -0.984289285
 
 RMSQ FORCE :   0.0003627  MAXIMUM :   0.0000100  CONVERGED : NO
 MAX FORCE  :   0.0014803  MAXIMUM :   0.0000150  CONVERGED : NO
 RMSQ DR    :   0.0012963  MAXIMUM :   0.0000400  CONVERGED : NO
 MAX DR     :   0.0051620  MAXIMUM :   0.0000600  CONVERGED : NO
 
 LAMBDA ITERATION CONVERGED IN 10 CYCLES

  |TANGENTIAL STEP| =   0.010995  |PARALLEL STEP| =   0.000606
 
 HYPERSPHERE RADIUS: 0.0999998874


 COORDINATES OF OPTIMIZATION STEP 35 IN ANGSTROM

  NO.  ATOM        X              Y              Z        Z-ATOM   MASS   TYPE

    1  C         0.038824       0.164113      -0.013592       6    12.011  QM
    2  C         0.059105       0.249773       1.334765       6    12.011  QM
    3  H         0.944682      -0.071200      -0.585587       1     1.008  QM
    4  H         0.968726       0.048219       1.911945       1     1.008  QM
    5  H        -0.876310       0.360081      -0.585505       1     1.008  QM
    6  H        -0.844556       0.477136       1.911740       1     1.008  QM
    7  H        -0.355692      -1.502469       0.853480       1     1.008  QM
    8  F        -0.505624      -2.137375       1.548329       9    18.998  QM


 
 NEW SCF-ENERGY CALCULATED IN 27 CYCLES
 

 TOTAL ENERGY    =       -178.838266012
 
 *** LAST STEP WAS REJECTED ***
 
 LAMBDA ITERATION CONVERGED IN 8 CYCLES

  |TANGENTIAL STEP| =   0.005498  |PARALLEL STEP| =   0.000151
 
 HYPERSPHERE RADIUS: 0.0999998874


 COORDINATES OF OPTIMIZATION STEP 35 IN ANGSTROM

  NO.  ATOM        X              Y              Z        Z-ATOM   MASS   TYPE

    1  C         0.038976       0.164763      -0.013870       6    12.011  QM
    2  C         0.058984       0.249271       1.334575       6    12.011  QM
    3  H         0.944889      -0.070448      -0.585971       1     1.008  QM
    4  H         0.968413       0.047399       1.911843       1     1.008  QM
    5  H        -0.876026       0.361227      -0.585783       1     1.008  QM
    6  H        -0.844734       0.476252       1.911475       1     1.008  QM
    7  H        -0.355838      -1.502198       0.853105       1     1.008  QM
    8  F        -0.505636      -2.137494       1.548700       9    18.998  QM


 
 NEW SCF-ENERGY CALCULATED IN 25 CYCLES
 

 TOTAL ENERGY    =       -178.838269335
 
 *** ENTERING OPTIMIZATION CYCLE: 36 ***
 

 COSANG =        -0.623166748
 
 RMSQ FORCE :   0.0001065  MAXIMUM :   0.0000100  CONVERGED : NO
 MAX FORCE  :   0.0002674  MAXIMUM :   0.0000150  CONVERGED : NO
 RMSQ DR    :   0.0012963  MAXIMUM :   0.0000400  CONVERGED : NO
 MAX DR     :   0.0032226  MAXIMUM :   0.0000600  CONVERGED : NO
 
 LAMBDA ITERATION CONVERGED IN 4 CYCLES

  |TANGENTIAL STEP| =   0.010995  |PARALLEL STEP| =   0.000606
 
 HYPERSPHERE RADIUS: 0.0999998874


 COORDINATES OF OPTIMIZATION STEP 36 IN ANGSTROM

  NO.  ATOM        X              Y              Z        Z-ATOM   MASS   TYPE

    1  C         0.039126       0.165261      -0.014266       6    12.011  QM
    2  C         0.058912       0.249003       1.334633       6    12.011  QM
    3  H         0.945125      -0.067992      -0.586329       1     1.008  QM
    4  H         0.968637       0.046715       1.911420       1     1.008  QM
    5  H        -0.875914       0.361917      -0.586723       1     1.008  QM
    6  H        -0.844757       0.475921       1.911854       1     1.008  QM
    7  H        -0.355843      -1.506134       0.851996       1     1.008  QM
    8  F        -0.505714      -2.137543       1.549044       9    18.998  QM


 
 NEW SCF-ENERGY CALCULATED IN 27 CYCLES
 

 TOTAL ENERGY    =       -178.838267192
 
 *** LAST STEP WAS REJECTED ***
 
 LAMBDA ITERATION CONVERGED IN 4 CYCLES

  |TANGENTIAL STEP| =   0.005498  |PARALLEL STEP| =   0.000151
 
 HYPERSPHERE RADIUS: 0.0999998874


 COORDINATES OF OPTIMIZATION STEP 36 IN ANGSTROM

  NO.  ATOM        X              Y              Z        Z-ATOM   MASS   TYPE

    1  C         0.039052       0.164981      -0.014067       6    12.011  QM
    2  C         0.058954       0.249176       1.334630       6    12.011  QM
    3  H         0.944946      -0.069256      -0.586122       1     1.008  QM
    4  H         0.968570       0.047071       1.911618       1     1.008  QM
    5  H        -0.876025       0.361480      -0.586295       1     1.008  QM
    6  H        -0.844747       0.476212       1.911689       1     1.008  QM
    7  H        -0.355875      -1.504365       0.852866       1     1.008  QM
    8  F        -0.505673      -2.137514       1.548839       9    18.998  QM


 
 NEW SCF-ENERGY CALCULATED IN 26 CYCLES
 

 TOTAL ENERGY    =       -178.838269348
 
 *** ENTERING OPTIMIZATION CYCLE: 37 ***
 

 COSANG =        -0.690515082
 
 RMSQ FORCE :   0.0002180  MAXIMUM :   0.0000100  CONVERGED : NO
 MAX FORCE  :   0.0008775  MAXIMUM :   0.0000150  CONVERGED : NO
 RMSQ DR    :   0.0012963  MAXIMUM :   0.0000400  CONVERGED : NO
 MAX DR     :   0.0027534  MAXIMUM :   0.0000600  CONVERGED : NO
 
 LAMBDA ITERATION CONVERGED IN 4 CYCLES

  |TANGENTIAL STEP| =   0.002749  |PARALLEL STEP| =   0.000038
 
 HYPERSPHERE RADIUS: 0.0999998874


 COORDINATES OF OPTIMIZATION STEP 37 IN ANGSTROM

  NO.  ATOM        X              Y              Z        Z-ATOM   MASS   TYPE

    1  C         0.039034       0.164987      -0.014064       6    12.011  QM
    2  C         0.058951       0.249180       1.334631       6    12.011  QM
    3  H         0.945061      -0.069346      -0.586185       1     1.008  QM
    4  H         0.968500       0.047064       1.911605       1     1.008  QM
    5  H        -0.875923       0.361416      -0.586182       1     1.008  QM
    6  H        -0.844667       0.476188       1.911651       1     1.008  QM
    7  H        -0.355668      -1.503397       0.851887       1     1.008  QM
    8  F        -0.505683      -2.137561       1.548888       9    18.998  QM


 
 NEW SCF-ENERGY CALCULATED IN 29 CYCLES
 

 TOTAL ENERGY    =       -178.838230010
 
 *** ENTERING OPTIMIZATION CYCLE: 38 ***
 

 COSANG =        -0.946703306
 
 RMSQ FORCE :   0.0001505  MAXIMUM :   0.0000100  CONVERGED : NO
 MAX FORCE  :   0.0006044  MAXIMUM :   0.0000150  CONVERGED : NO
 RMSQ DR    :   0.0006480  MAXIMUM :   0.0000400  CONVERGED : NO
 MAX DR     :   0.0026997  MAXIMUM :   0.0000600  CONVERGED : NO
 
 LAMBDA ITERATION CONVERGED IN 4 CYCLES

  |TANGENTIAL STEP| =   0.002199  |PARALLEL STEP| =   0.000024
 
 HYPERSPHERE RADIUS: 0.0999998874


 COORDINATES OF OPTIMIZATION STEP 38 IN ANGSTROM

  NO.  ATOM        X              Y              Z        Z-ATOM   MASS   TYPE

    1  C         0.039024       0.164960      -0.013972       6    12.011  QM
    2  C         0.058951       0.249164       1.334552       6    12.011  QM
    3  H         0.945008      -0.069714      -0.586097       1     1.008  QM
    4  H         0.968486       0.047147       1.911677       1     1.008  QM
    5  H        -0.875966       0.361263      -0.586042       1     1.008  QM
    6  H        -0.844695       0.476142       1.911643       1     1.008  QM
    7  H        -0.355677      -1.503166       0.852763       1     1.008  QM
    8  F        -0.505669      -2.137521       1.548818       9    18.998  QM


 
 NEW SCF-ENERGY CALCULATED IN 27 CYCLES
 

 TOTAL ENERGY    =       -178.838270026
 
 *** ENTERING OPTIMIZATION CYCLE: 39 ***
 

 COSANG =        -0.073846373
 
 RMSQ FORCE :   0.0000331  MAXIMUM :   0.0000100  CONVERGED : NO
 MAX FORCE  :   0.0000598  MAXIMUM :   0.0000150  CONVERGED : NO
 RMSQ DR    :   0.0005183  MAXIMUM :   0.0000400  CONVERGED : NO
 MAX DR     :   0.0010514  MAXIMUM :   0.0000600  CONVERGED : NO
 
 LAMBDA ITERATION CONVERGED IN 4 CYCLES

  |TANGENTIAL STEP| =   0.004398  |PARALLEL STEP| =   0.000097
 
 HYPERSPHERE RADIUS: 0.0999998874


 COORDINATES OF OPTIMIZATION STEP 39 IN ANGSTROM

  NO.  ATOM        X              Y              Z        Z-ATOM   MASS   TYPE

    1  C         0.039055       0.165038      -0.014130       6    12.011  QM
    2  C         0.058964       0.249186       1.334646       6    12.011  QM
    3  H         0.945074      -0.068914      -0.586213       1     1.008  QM
    4  H         0.968554       0.047040       1.911609       1     1.008  QM
    5  H        -0.875920       0.361787      -0.586341       1     1.008  QM
    6  H        -0.844768       0.476032       1.911664       1     1.008  QM
    7  H        -0.355937      -1.504844       0.851937       1     1.008  QM
    8  F        -0.505689      -2.137555       1.548926       9    18.998  QM


 
 NEW SCF-ENERGY CALCULATED IN 24 CYCLES
 

 TOTAL ENERGY    =       -178.838229683
 
 *** LAST STEP WAS REJECTED ***
 
 LAMBDA ITERATION CONVERGED IN 3 CYCLES

  |TANGENTIAL STEP| =   0.002199  |PARALLEL STEP| =   0.000024
 
 HYPERSPHERE RADIUS: 0.0999998874


 COORDINATES OF OPTIMIZATION STEP 39 IN ANGSTROM

  NO.  ATOM        X              Y              Z        Z-ATOM   MASS   TYPE

    1  C         0.039039       0.164983      -0.014062       6    12.011  QM
    2  C         0.058961       0.249191       1.334626       6    12.011  QM
    3  H         0.945024      -0.069323      -0.586146       1     1.008  QM
    4  H         0.968536       0.047100       1.911621       1     1.008  QM
    5  H        -0.875971       0.361501      -0.586208       1     1.008  QM
    6  H        -0.844735       0.476128       1.911633       1     1.008  QM
    7  H        -0.355808      -1.503992       0.852357       1     1.008  QM
    8  F        -0.505679      -2.137539       1.548864       9    18.998  QM


 
 NEW SCF-ENERGY CALCULATED IN 11 CYCLES
 

 TOTAL ENERGY    =       -178.838230239
 
 *** ENTERING OPTIMIZATION CYCLE: 40 ***
 

 COSANG =        -0.687480990
 
 RMSQ FORCE :   0.0000600  MAXIMUM :   0.0000100  CONVERGED : NO
 MAX FORCE  :   0.0001956  MAXIMUM :   0.0000150  CONVERGED : NO
 RMSQ DR    :   0.0005183  MAXIMUM :   0.0000400  CONVERGED : NO
 MAX DR     :   0.0011612  MAXIMUM :   0.0000600  CONVERGED : NO
 
 LAMBDA ITERATION CONVERGED IN 3 CYCLES

  |TANGENTIAL STEP| =   0.001759  |PARALLEL STEP| =   0.000015
 
 HYPERSPHERE RADIUS: 0.0999998874


 COORDINATES OF OPTIMIZATION STEP 40 IN ANGSTROM

  NO.  ATOM        X              Y              Z        Z-ATOM   MASS   TYPE

    1  C         0.039027       0.164976      -0.014032       6    12.011  QM
    2  C         0.058954       0.249180       1.334608       6    12.011  QM
    3  H         0.945053      -0.069511      -0.586160       1     1.008  QM
    4  H         0.968488       0.047099       1.911632       1     1.008  QM
    5  H        -0.875936       0.361328      -0.586117       1     1.008  QM
    6  H        -0.844676       0.476139       1.911635       1     1.008  QM
    7  H        -0.355633      -1.503184       0.852090       1     1.008  QM
    8  F        -0.505680      -2.137552       1.548866       9    18.998  QM


 
 NEW SCF-ENERGY CALCULATED IN 24 CYCLES
 

 TOTAL ENERGY    =       -178.838230086
 
 *** ENTERING OPTIMIZATION CYCLE: 41 ***
 

 COSANG =        -0.738724496
 
 RMSQ FORCE :   0.0001421  MAXIMUM :   0.0000100  CONVERGED : NO
 MAX FORCE  :   0.0005782  MAXIMUM :   0.0000150  CONVERGED : NO
 RMSQ DR    :   0.0004147  MAXIMUM :   0.0000400  CONVERGED : NO
 MAX DR     :   0.0014243  MAXIMUM :   0.0000600  CONVERGED : NO
 
 LAMBDA ITERATION CONVERGED IN 5 CYCLES

  |TANGENTIAL STEP| =   0.001407  |PARALLEL STEP| =   0.000010
 
 HYPERSPHERE RADIUS: 0.0999998874


 COORDINATES OF OPTIMIZATION STEP 41 IN ANGSTROM

  NO.  ATOM        X              Y              Z        Z-ATOM   MASS   TYPE

    1  C         0.039024       0.164963      -0.013986       6    12.011  QM
    2  C         0.058950       0.249161       1.334571       6    12.011  QM
    3  H         0.945002      -0.069716      -0.586122       1     1.008  QM
    4  H         0.968480       0.047119       1.911672       1     1.008  QM
    5  H        -0.875972       0.361170      -0.586070       1     1.008  QM
    6  H        -0.844673       0.476148       1.911663       1     1.008  QM
    7  H        -0.355601      -1.502972       0.852662       1     1.008  QM
    8  F        -0.505672      -2.137525       1.548822       9    18.998  QM


 
 NEW SCF-ENERGY CALCULATED IN 17 CYCLES
 

 TOTAL ENERGY    =       -178.838230291
 
 *** ENTERING OPTIMIZATION CYCLE: 42 ***
 

 COSANG =         0.940785966
 
 RMSQ FORCE :   0.0000618  MAXIMUM :   0.0000100  CONVERGED : NO
 MAX FORCE  :   0.0002421  MAXIMUM :   0.0000150  CONVERGED : NO
 RMSQ DR    :   0.0003317  MAXIMUM :   0.0000400  CONVERGED : NO
 MAX DR     :   0.0006946  MAXIMUM :   0.0000600  CONVERGED : NO
 
 LAMBDA ITERATION CONVERGED IN 4 CYCLES

  |TANGENTIAL STEP| =   0.001407  |PARALLEL STEP| =   0.000010
 
 HYPERSPHERE RADIUS: 0.0999998874


 COORDINATES OF OPTIMIZATION STEP 42 IN ANGSTROM

  NO.  ATOM        X              Y              Z        Z-ATOM   MASS   TYPE

    1  C         0.039032       0.164955      -0.014063       6    12.011  QM
    2  C         0.058963       0.249196       1.334652       6    12.011  QM
    3  H         0.944977      -0.069531      -0.586142       1     1.008  QM
    4  H         0.968524       0.047094       1.911647       1     1.008  QM
    5  H        -0.876015       0.361311      -0.586198       1     1.008  QM
    6  H        -0.844740       0.476098       1.911642       1     1.008  QM
    7  H        -0.355710      -1.503504       0.852610       1     1.008  QM
    8  F        -0.505675      -2.137527       1.548832       9    18.998  QM


 
 NEW SCF-ENERGY CALCULATED IN 15 CYCLES
 

 TOTAL ENERGY    =       -178.838270071
 
 *** ENTERING OPTIMIZATION CYCLE: 43 ***
 

 COSANG =        -0.751456244
 
 RMSQ FORCE :   0.0000330  MAXIMUM :   0.0000100  CONVERGED : NO
 MAX FORCE  :   0.0000862  MAXIMUM :   0.0000150  CONVERGED : NO
 RMSQ DR    :   0.0003317  MAXIMUM :   0.0000400  CONVERGED : NO
 MAX DR     :   0.0006524  MAXIMUM :   0.0000600  CONVERGED : NO
 
 LAMBDA ITERATION CONVERGED IN 9 CYCLES

  |TANGENTIAL STEP| =   0.002815  |PARALLEL STEP| =   0.000040
 
 HYPERSPHERE RADIUS: 0.0999998874


 COORDINATES OF OPTIMIZATION STEP 43 IN ANGSTROM

  NO.  ATOM        X              Y              Z        Z-ATOM   MASS   TYPE

    1  C         0.039081       0.165145      -0.014085       6    12.011  QM
    2  C         0.058902       0.249017       1.334522       6    12.011  QM
    3  H         0.945039      -0.069212      -0.586134       1     1.008  QM
    4  H         0.968421       0.046824       1.911574       1     1.008  QM
    5  H        -0.875861       0.361931      -0.586252       1     1.008  QM
    6  H        -0.844720       0.476122       1.911560       1     1.008  QM
    7  H        -0.355946      -1.503921       0.852486       1     1.008  QM
    8  F        -0.505662      -2.137549       1.548945       9    18.998  QM


 
 NEW SCF-ENERGY CALCULATED IN 13 CYCLES
 

 TOTAL ENERGY    =       -178.838230041
 
 *** LAST STEP WAS REJECTED ***
 
 LAMBDA ITERATION CONVERGED IN 7 CYCLES

  |TANGENTIAL STEP| =   0.001407  |PARALLEL STEP| =   0.000010
 
 HYPERSPHERE RADIUS: 0.0999998874


 COORDINATES OF OPTIMIZATION STEP 43 IN ANGSTROM

  NO.  ATOM        X              Y              Z        Z-ATOM   MASS   TYPE

    1  C         0.039048       0.165019      -0.014020       6    12.011  QM
    2  C         0.058932       0.249120       1.334547       6    12.011  QM
    3  H         0.945014      -0.069396      -0.586078       1     1.008  QM
    4  H         0.968475       0.047041       1.911610       1     1.008  QM
    5  H        -0.875921       0.361626      -0.586149       1     1.008  QM
    6  H        -0.844680       0.476239       1.911608       1     1.008  QM
    7  H        -0.355835      -1.503703       0.852520       1     1.008  QM
    8  F        -0.505667      -2.137538       1.548874       9    18.998  QM


 
 NEW SCF-ENERGY CALCULATED IN 24 CYCLES
 

 TOTAL ENERGY    =       -178.838270062
 
 *** LAST STEP WAS REJECTED ***
 
 LAMBDA ITERATION CONVERGED IN 4 CYCLES

  |TANGENTIAL STEP| =   0.000704  |PARALLEL STEP| =   0.000002
 
 HYPERSPHERE RADIUS: 0.0999998874


 COORDINATES OF OPTIMIZATION STEP 43 IN ANGSTROM

  NO.  ATOM        X              Y              Z        Z-ATOM   MASS   TYPE

    1  C         0.039034       0.164970      -0.014015       6    12.011  QM
    2  C         0.058952       0.249171       1.334584       6    12.011  QM
    3  H         0.945004      -0.069480      -0.586103       1     1.008  QM
    4  H         0.968507       0.047120       1.911639       1     1.008  QM
    5  H        -0.875966       0.361409      -0.586131       1     1.008  QM
    6  H        -0.844695       0.476183       1.911642       1     1.008  QM
    7  H        -0.355740      -1.503568       0.852544       1     1.008  QM
    8  F        -0.505673      -2.137532       1.548843       9    18.998  QM


 
 NEW SCF-ENERGY CALCULATED IN 14 CYCLES
 

 TOTAL ENERGY    =       -178.838270099
 
 *** ENTERING OPTIMIZATION CYCLE: 44 ***
 

 COSANG =         0.662606899
 
 RMSQ FORCE :   0.0000193  MAXIMUM :   0.0000100  CONVERGED : NO
 MAX FORCE  :   0.0000689  MAXIMUM :   0.0000150  CONVERGED : NO
 RMSQ DR    :   0.0001659  MAXIMUM :   0.0000400  CONVERGED : NO
 MAX DR     :   0.0004242  MAXIMUM :   0.0000600  CONVERGED : NO
 
 LAMBDA ITERATION CONVERGED IN 4 CYCLES

  |TANGENTIAL STEP| =   0.001407  |PARALLEL STEP| =   0.000010
 
 HYPERSPHERE RADIUS: 0.0999998874


 COORDINATES OF OPTIMIZATION STEP 44 IN ANGSTROM

  NO.  ATOM        X              Y              Z        Z-ATOM   MASS   TYPE

    1  C         0.039031       0.164970      -0.014083       6    12.011  QM
    2  C         0.058961       0.249198       1.334666       6    12.011  QM
    3  H         0.945042      -0.069438      -0.586171       1     1.008  QM
    4  H         0.968507       0.047091       1.911597       1     1.008  QM
    5  H        -0.875964       0.361419      -0.586176       1     1.008  QM
    6  H        -0.844714       0.476118       1.911590       1     1.008  QM
    7  H        -0.355685      -1.503385       0.851981       1     1.008  QM
    8  F        -0.505681      -2.137556       1.548875       9    18.998  QM


 
 NEW SCF-ENERGY CALCULATED IN 27 CYCLES
 

 TOTAL ENERGY    =       -178.838230071
 
 *** ENTERING OPTIMIZATION CYCLE: 45 ***
 

 COSANG =        -0.924850835
 
 RMSQ FORCE :   0.0001335  MAXIMUM :   0.0000100  CONVERGED : NO
 MAX FORCE  :   0.0005262  MAXIMUM :   0.0000150  CONVERGED : NO
 RMSQ DR    :   0.0003317  MAXIMUM :   0.0000400  CONVERGED : NO
 MAX DR     :   0.0010764  MAXIMUM :   0.0000600  CONVERGED : NO
 
 LAMBDA ITERATION CONVERGED IN 7 CYCLES

  |TANGENTIAL STEP| =   0.001126  |PARALLEL STEP| =   0.000006
 
 HYPERSPHERE RADIUS: 0.0999998874


 COORDINATES OF OPTIMIZATION STEP 45 IN ANGSTROM

  NO.  ATOM        X              Y              Z        Z-ATOM   MASS   TYPE

    1  C         0.039030       0.164971      -0.014020       6    12.011  QM
    2  C         0.058950       0.249167       1.334598       6    12.011  QM
    3  H         0.945026      -0.069569      -0.586115       1     1.008  QM
    4  H         0.968493       0.047118       1.911618       1     1.008  QM
    5  H        -0.875963       0.361353      -0.586105       1     1.008  QM
    6  H        -0.844684       0.476182       1.911610       1     1.008  QM
    7  H        -0.355677      -1.503241       0.852381       1     1.008  QM
    8  F        -0.505674      -2.137539       1.548848       9    18.998  QM


 
 NEW SCF-ENERGY CALCULATED IN 13 CYCLES
 

 TOTAL ENERGY    =       -178.838230300
 
 *** ENTERING OPTIMIZATION CYCLE: 46 ***
 

 COSANG =         0.978376250
 
 RMSQ FORCE :   0.0000719  MAXIMUM :   0.0000100  CONVERGED : NO
 MAX FORCE  :   0.0002905  MAXIMUM :   0.0000150  CONVERGED : NO
 RMSQ DR    :   0.0002654  MAXIMUM :   0.0000400  CONVERGED : NO
 MAX DR     :   0.0005521  MAXIMUM :   0.0000600  CONVERGED : NO
 
 LAMBDA ITERATION CONVERGED IN 10 CYCLES

  |TANGENTIAL STEP| =   0.002252  |PARALLEL STEP| =   0.000025
 
 HYPERSPHERE RADIUS: 0.0999998874


 COORDINATES OF OPTIMIZATION STEP 46 IN ANGSTROM

  NO.  ATOM        X              Y              Z        Z-ATOM   MASS   TYPE

    1  C         0.038997       0.164816      -0.013998       6    12.011  QM
    2  C         0.059006       0.249325       1.334671       6    12.011  QM
    3  H         0.944987      -0.069484      -0.586125       1     1.008  QM
    4  H         0.968588       0.047370       1.911740       1     1.008  QM
    5  H        -0.876084       0.360955      -0.586099       1     1.008  QM
    6  H        -0.844669       0.476164       1.911809       1     1.008  QM
    7  H        -0.355547      -1.503697       0.852517       1     1.008  QM
    8  F        -0.505693      -2.137513       1.548764       9    18.998  QM


 
 NEW SCF-ENERGY CALCULATED IN 25 CYCLES
 

 TOTAL ENERGY    =       -178.838269934
 
 *** LAST STEP WAS REJECTED ***
 
 LAMBDA ITERATION CONVERGED IN 7 CYCLES

  |TANGENTIAL STEP| =   0.001126  |PARALLEL STEP| =   0.000006
 
 HYPERSPHERE RADIUS: 0.0999998874


 COORDINATES OF OPTIMIZATION STEP 46 IN ANGSTROM

  NO.  ATOM        X              Y              Z        Z-ATOM   MASS   TYPE

    1  C         0.039027       0.164941      -0.014044       6    12.011  QM
    2  C         0.058971       0.249213       1.334636       6    12.011  QM
    3  H         0.944994      -0.069486      -0.586168       1     1.008  QM
    4  H         0.968520       0.047138       1.911705       1     1.008  QM
    5  H        -0.876022       0.361193      -0.586169       1     1.008  QM
    6  H        -0.844709       0.476077       1.911731       1     1.008  QM
    7  H        -0.355642      -1.503590       0.852635       1     1.008  QM
    8  F        -0.505682      -2.137522       1.548821       9    18.998  QM


 
 NEW SCF-ENERGY CALCULATED IN 8 CYCLES
 

 TOTAL ENERGY    =       -178.838270056
 
 *** ENTERING OPTIMIZATION CYCLE: 47 ***
 

 COSANG =        -0.924991078
 
 RMSQ FORCE :   0.0000437  MAXIMUM :   0.0000100  CONVERGED : NO
 MAX FORCE  :   0.0001581  MAXIMUM :   0.0000150  CONVERGED : NO
 RMSQ DR    :   0.0002654  MAXIMUM :   0.0000400  CONVERGED : NO
 MAX DR     :   0.0008169  MAXIMUM :   0.0000600  CONVERGED : NO
 
 LAMBDA ITERATION CONVERGED IN 4 CYCLES

  |TANGENTIAL STEP| =   0.002252  |PARALLEL STEP| =   0.000025
 
 HYPERSPHERE RADIUS: 0.0999998874


 COORDINATES OF OPTIMIZATION STEP 47 IN ANGSTROM

  NO.  ATOM        X              Y              Z        Z-ATOM   MASS   TYPE

    1  C         0.039036       0.165003      -0.014075       6    12.011  QM
    2  C         0.058949       0.249162       1.334645       6    12.011  QM
    3  H         0.945044      -0.069519      -0.586131       1     1.008  QM
    4  H         0.968492       0.047023       1.911520       1     1.008  QM
    5  H        -0.875928       0.361554      -0.586162       1     1.008  QM
    6  H        -0.844742       0.476107       1.911468       1     1.008  QM
    7  H        -0.355728      -1.503100       0.851831       1     1.008  QM
    8  F        -0.505674      -2.137568       1.548899       9    18.998  QM


 
 NEW SCF-ENERGY CALCULATED IN 27 CYCLES
 

 TOTAL ENERGY    =       -178.838229683
 
 *** ENTERING OPTIMIZATION CYCLE: 48 ***
 

 COSANG =        -0.890581256
 
 RMSQ FORCE :   0.0002077  MAXIMUM :   0.0000100  CONVERGED : NO
 MAX FORCE  :   0.0008386  MAXIMUM :   0.0000150  CONVERGED : NO
 RMSQ DR    :   0.0005308  MAXIMUM :   0.0000400  CONVERGED : NO
 MAX DR     :   0.0018214  MAXIMUM :   0.0000600  CONVERGED : NO
 
 LAMBDA ITERATION CONVERGED IN 7 CYCLES

  |TANGENTIAL STEP| =   0.001801  |PARALLEL STEP| =   0.000016
 
 HYPERSPHERE RADIUS: 0.0999998874


 COORDINATES OF OPTIMIZATION STEP 48 IN ANGSTROM

  NO.  ATOM        X              Y              Z        Z-ATOM   MASS   TYPE

    1  C         0.039015       0.164906      -0.013980       6    12.011  QM
    2  C         0.058968       0.249217       1.334602       6    12.011  QM
    3  H         0.945019      -0.069539      -0.586073       1     1.008  QM
    4  H         0.968545       0.047276       1.911598       1     1.008  QM
    5  H        -0.876005       0.361205      -0.586050       1     1.008  QM
    6  H        -0.844661       0.476221       1.911619       1     1.008  QM
    7  H        -0.355579      -1.503183       0.852270       1     1.008  QM
    8  F        -0.505683      -2.137537       1.548822       9    18.998  QM


 
 NEW SCF-ENERGY CALCULATED IN 23 CYCLES
 

 TOTAL ENERGY    =       -178.838230224
 
 *** ENTERING OPTIMIZATION CYCLE: 49 ***
 

 COSANG =         0.976677584
 
 RMSQ FORCE :   0.0001011  MAXIMUM :   0.0000100  CONVERGED : NO
 MAX FORCE  :   0.0004088  MAXIMUM :   0.0000150  CONVERGED : NO
 RMSQ DR    :   0.0004246  MAXIMUM :   0.0000400  CONVERGED : NO
 MAX DR     :   0.0010075  MAXIMUM :   0.0000600  CONVERGED : NO
 
 LAMBDA ITERATION CONVERGED IN 6 CYCLES

  |TANGENTIAL STEP| =   0.003603  |PARALLEL STEP| =   0.000065
 
 HYPERSPHERE RADIUS: 0.0999998874


 COORDINATES OF OPTIMIZATION STEP 49 IN ANGSTROM

  NO.  ATOM        X              Y              Z        Z-ATOM   MASS   TYPE

    1  C         0.039082       0.165191      -0.014173       6    12.011  QM
    2  C         0.058915       0.249012       1.334617       6    12.011  QM
    3  H         0.944994      -0.069554      -0.586353       1     1.008  QM
    4  H         0.968382       0.046713       1.911699       1     1.008  QM
    5  H        -0.875910       0.361561      -0.586374       1     1.008  QM
    6  H        -0.844811       0.475717       1.911622       1     1.008  QM
    7  H        -0.355799      -1.503459       0.852820       1     1.008  QM
    8  F        -0.505667      -2.137534       1.548932       9    18.998  QM


 
 NEW SCF-ENERGY CALCULATED IN 19 CYCLES
 

 TOTAL ENERGY    =       -178.838269802
 
 *** LAST STEP WAS REJECTED ***
 
 LAMBDA ITERATION CONVERGED IN 5 CYCLES

  |TANGENTIAL STEP| =   0.001801  |PARALLEL STEP| =   0.000016
 
 HYPERSPHERE RADIUS: 0.0999998874


 COORDINATES OF OPTIMIZATION STEP 49 IN ANGSTROM

  NO.  ATOM        X              Y              Z        Z-ATOM   MASS   TYPE

    1  C         0.039042       0.165025      -0.014078       6    12.011  QM
    2  C         0.058949       0.249140       1.334628       6    12.011  QM
    3  H         0.944990      -0.069620      -0.586219       1     1.008  QM
    4  H         0.968477       0.047016       1.911683       1     1.008  QM
    5  H        -0.875974       0.361327      -0.586225       1     1.008  QM
    6  H        -0.844743       0.475978       1.911648       1     1.008  QM
    7  H        -0.355714      -1.503419       0.852728       1     1.008  QM
    8  F        -0.505673      -2.137527       1.548853       9    18.998  QM


 
 NEW SCF-ENERGY CALCULATED IN 13 CYCLES
 

 TOTAL ENERGY    =       -178.838270044
 
 *** ENTERING OPTIMIZATION CYCLE: 50 ***
 

 COSANG =        -0.774720139
 
 RMSQ FORCE :   0.0000365  MAXIMUM :   0.0000100  CONVERGED : NO
 MAX FORCE  :   0.0001040  MAXIMUM :   0.0000150  CONVERGED : NO
 RMSQ DR    :   0.0004246  MAXIMUM :   0.0000400  CONVERGED : NO
 MAX DR     :   0.0009732  MAXIMUM :   0.0000600  CONVERGED : NO
 
 LAMBDA ITERATION CONVERGED IN 4 CYCLES

  |TANGENTIAL STEP| =   0.003603  |PARALLEL STEP| =   0.000065
 
 HYPERSPHERE RADIUS: 0.0999998874


 COORDINATES OF OPTIMIZATION STEP 50 IN ANGSTROM

  NO.  ATOM        X              Y              Z        Z-ATOM   MASS   TYPE

    1  C         0.039010       0.164881      -0.013989       6    12.011  QM
    2  C         0.058967       0.249249       1.334628       6    12.011  QM
    3  H         0.945088      -0.069358      -0.585942       1     1.008  QM
    4  H         0.968571       0.047251       1.911396       1     1.008  QM
    5  H        -0.875947       0.361581      -0.585998       1     1.008  QM
    6  H        -0.844665       0.476385       1.911394       1     1.008  QM
    7  H        -0.355676      -1.503078       0.851225       1     1.008  QM
    8  F        -0.505682      -2.137584       1.548880       9    18.998  QM


 
 NEW SCF-ENERGY CALCULATED IN 28 CYCLES
 

 TOTAL ENERGY    =       -178.838228680
 
 *** OPTIMIZATION NOT COMPLETED ***
 


 LAST INPUT ORIENTATION IN ANGSTROM

  NO.  ATOM        X              Y              Z        Z-ATOM   MASS   TYPE

    1  C         0.039010       0.164881      -0.013989       6    12.011  QM
    2  C         0.058967       0.249249       1.334628       6    12.011  QM
    3  H         0.945088      -0.069358      -0.585942       1     1.008  QM
    4  H         0.968571       0.047251       1.911396       1     1.008  QM
    5  H        -0.875947       0.361581      -0.585998       1     1.008  QM
    6  H        -0.844665       0.476385       1.911394       1     1.008  QM
    7  H        -0.355676      -1.503078       0.851225       1     1.008  QM
    8  F        -0.505682      -2.137584       1.548880       9    18.998  QM


 
 HYPERSPHERE RADIUS: 0.0999998874

  ANGLE =       0.19  COS_ANGLE =       0.98
 
 *** COORDINATES RELOADED ***

  ANGLE =       0.00  COS_ANGLE =       1.00


 IRC COORDINATES OF STEP 36 IN ANGSTROM

  NO.  ATOM        X              Y              Z        Z-ATOM   MASS   TYPE

    1  C         0.038548       0.162927      -0.013299       6    12.011  QM
    2  C         0.058118       0.245643       1.335486       6    12.011  QM
    3  H         0.944864      -0.070295      -0.585401       1     1.008  QM
    4  H         0.967367       0.042534       1.912600       1     1.008  QM
    5  H        -0.876176       0.360595      -0.585405       1     1.008  QM
    6  H        -0.845738       0.471532       1.912603       1     1.008  QM
    7  H        -0.356258      -1.505759       0.845535       1     1.008  QM
    8  F        -0.504678      -2.133316       1.548016       9    18.998  QM


 RMSQ FORCE :   0.0049238  MAXIMUM :   0.0000100  CONVERGED :NO 
 MAX FORCE  :   0.0197139  MAXIMUM :   0.0000150  CONVERGED :NO 

 NUMBER OF CONSTRAINED OPTIMIZATION CYCLES: 6
 
 TOTAL ENERGY = -178.837948859102
 
 
 CURRENT SPLINE LENGTH: 0.026 AMU^1/2*ANGSTROM
 IRC COORDINATE: 1.931 AMU^1/2*ANGSTROM

  ANGLE =       0.01  COS_ANGLE =       1.00


 IRC COORDINATES OF STEP 37 IN ANGSTROM

  NO.  ATOM        X              Y              Z        Z-ATOM   MASS   TYPE

    1  C         0.039035       0.164984      -0.014023       6    12.011  QM
    2  C         0.058952       0.249166       1.334588       6    12.011  QM
    3  H         0.945015      -0.069516      -0.586125       1     1.008  QM
    4  H         0.968509       0.047072       1.911638       1     1.008  QM
    5  H        -0.875971       0.361350      -0.586132       1     1.008  QM
    6  H        -0.844726       0.476100       1.911639       1     1.008  QM
    7  H        -0.355716      -1.503467       0.852564       1     1.008  QM
    8  F        -0.505675      -2.137530       1.548847       9    18.998  QM


 RMSQ FORCE :   0.0048109  MAXIMUM :   0.0000100  CONVERGED :NO 
 MAX FORCE  :   0.0192746  MAXIMUM :   0.0000150  CONVERGED :NO 

 NUMBER OF CONSTRAINED OPTIMIZATION CYCLES: 7
 
 TOTAL ENERGY = -178.838230285410
 
 
 CURRENT SPLINE LENGTH: 0.026 AMU^1/2*ANGSTROM
 IRC COORDINATE: 1.958 AMU^1/2*ANGSTROM

  ANGLE =       0.01  COS_ANGLE =       1.00


 IRC COORDINATES OF STEP 38 IN ANGSTROM

  NO.  ATOM        X              Y              Z        Z-ATOM   MASS   TYPE

    1  C         0.039515       0.167017      -0.014744       6    12.011  QM
    2  C         0.059788       0.252701       1.333709       6    12.011  QM
    3  H         0.945161      -0.068785      -0.586852       1     1.008  QM
    4  H         0.969664       0.051675       1.910660       1     1.008  QM
    5  H        -0.875768       0.362072      -0.586854       1     1.008  QM
    6  H        -0.843693       0.480742       1.910661       1     1.008  QM
    7  H        -0.355176      -1.501188       0.859652       1     1.008  QM
    8  F        -0.506670      -2.141739       1.549662       9    18.998  QM


 RMSQ FORCE :   0.0046983  MAXIMUM :   0.0000100  CONVERGED :NO 
 MAX FORCE  :   0.0188284  MAXIMUM :   0.0000150  CONVERGED :NO 

 NUMBER OF CONSTRAINED OPTIMIZATION CYCLES: 4
 
 TOTAL ENERGY = -178.838544617361
 
 
 CURRENT SPLINE LENGTH: 0.026 AMU^1/2*ANGSTROM
 IRC COORDINATE: 1.984 AMU^1/2*ANGSTROM

  ANGLE =       0.01  COS_ANGLE =       1.00


 IRC COORDINATES OF STEP 39 IN ANGSTROM

  NO.  ATOM        X              Y              Z        Z-ATOM   MASS   TYPE

    1  C         0.039997       0.169049      -0.015462       6    12.011  QM
    2  C         0.060623       0.256228       1.332822       6    12.011  QM
    3  H         0.945305      -0.068019      -0.587562       1     1.008  QM
    4  H         0.970811       0.056306       1.909697       1     1.008  QM
    5  H        -0.875570       0.362823      -0.587575       1     1.008  QM
    6  H        -0.842643       0.485400       1.909700       1     1.008  QM
    7  H        -0.354649      -1.498957       0.866809       1     1.008  QM
    8  F        -0.507665      -2.145944       1.550475       9    18.998  QM


 RMSQ FORCE :   0.0045876  MAXIMUM :   0.0000100  CONVERGED :NO 
 MAX FORCE  :   0.0183904  MAXIMUM :   0.0000150  CONVERGED :NO 

 NUMBER OF CONSTRAINED OPTIMIZATION CYCLES: 7
 
 TOTAL ENERGY = -178.838852072327
 
 
 CURRENT SPLINE LENGTH: 0.026 AMU^1/2*ANGSTROM
 IRC COORDINATE: 2.011 AMU^1/2*ANGSTROM

  ANGLE =       0.00  COS_ANGLE =       1.00


 IRC COORDINATES OF STEP 40 IN ANGSTROM

  NO.  ATOM        X              Y              Z        Z-ATOM   MASS   TYPE

    1  C         0.040475       0.171073      -0.016183       6    12.011  QM
    2  C         0.061459       0.259761       1.331944       6    12.011  QM
    3  H         0.945457      -0.067275      -0.588289       1     1.008  QM
    4  H         0.971959       0.060958       1.908761       1     1.008  QM
    5  H        -0.875364       0.363555      -0.588298       1     1.008  QM
    6  H        -0.841585       0.490071       1.908762       1     1.008  QM
    7  H        -0.354138      -1.496791       0.874041       1     1.008  QM
    8  F        -0.508659      -2.150145       1.551279       9    18.998  QM


 RMSQ FORCE :   0.0044800  MAXIMUM :   0.0000100  CONVERGED :NO 
 MAX FORCE  :   0.0179672  MAXIMUM :   0.0000150  CONVERGED :NO 

 NUMBER OF CONSTRAINED OPTIMIZATION CYCLES: 3
 
 TOTAL ENERGY = -178.839152719951
 
 
 CURRENT SPLINE LENGTH: 0.026 AMU^1/2*ANGSTROM
 IRC COORDINATE: 2.037 AMU^1/2*ANGSTROM

  ANGLE =       0.01  COS_ANGLE =       1.00


 IRC COORDINATES OF STEP 41 IN ANGSTROM

  NO.  ATOM        X              Y              Z        Z-ATOM   MASS   TYPE

    1  C         0.040948       0.173078      -0.016900       6    12.011  QM
    2  C         0.062296       0.263301       1.331078       6    12.011  QM
    3  H         0.945605      -0.066541      -0.589002       1     1.008  QM
    4  H         0.973138       0.065671       1.907792       1     1.008  QM
    5  H        -0.875165       0.364278      -0.589007       1     1.008  QM
    6  H        -0.840526       0.494814       1.907793       1     1.008  QM
    7  H        -0.353633      -1.494663       0.881302       1     1.008  QM
    8  F        -0.509652      -2.154342       1.552072       9    18.998  QM


 RMSQ FORCE :   0.0043714  MAXIMUM :   0.0000100  CONVERGED :NO 
 MAX FORCE  :   0.0175338  MAXIMUM :   0.0000150  CONVERGED :NO 

 NUMBER OF CONSTRAINED OPTIMIZATION CYCLES: 5
 
 TOTAL ENERGY = -178.839446617823
 
 
 CURRENT SPLINE LENGTH: 0.026 AMU^1/2*ANGSTROM
 IRC COORDINATE: 2.064 AMU^1/2*ANGSTROM

  ANGLE =       0.00  COS_ANGLE =       1.00


 IRC COORDINATES OF STEP 42 IN ANGSTROM

  NO.  ATOM        X              Y              Z        Z-ATOM   MASS   TYPE

    1  C         0.041416       0.175056      -0.017595       6    12.011  QM
    2  C         0.063136       0.266852       1.330208       6    12.011  QM
    3  H         0.945753      -0.065839      -0.589690       1     1.008  QM
    4  H         0.974327       0.070456       1.906832       1     1.008  QM
    5  H        -0.874967       0.364975      -0.589684       1     1.008  QM
    6  H        -0.839440       0.499639       1.906832       1     1.008  QM
    7  H        -0.353141      -1.492584       0.888644       1     1.008  QM
    8  F        -0.510643      -2.158532       1.552847       9    18.998  QM


 RMSQ FORCE :   0.0042668  MAXIMUM :   0.0000100  CONVERGED :NO 
 MAX FORCE  :   0.0171176  MAXIMUM :   0.0000150  CONVERGED :NO 

 NUMBER OF CONSTRAINED OPTIMIZATION CYCLES: 4
 
 TOTAL ENERGY = -178.839733864876
 
 
 CURRENT SPLINE LENGTH: 0.026 AMU^1/2*ANGSTROM
 IRC COORDINATE: 2.090 AMU^1/2*ANGSTROM

  ANGLE =       0.01  COS_ANGLE =       1.00


 IRC COORDINATES OF STEP 43 IN ANGSTROM

  NO.  ATOM        X              Y              Z        Z-ATOM   MASS   TYPE

    1  C         0.041883       0.177031      -0.018298       6    12.011  QM
    2  C         0.063977       0.270406       1.329350       6    12.011  QM
    3  H         0.945889      -0.065131      -0.590375       1     1.008  QM
    4  H         0.975530       0.075259       1.905861       1     1.008  QM
    5  H        -0.874785       0.365675      -0.590373       1     1.008  QM
    6  H        -0.838367       0.504474       1.905860       1     1.008  QM
    7  H        -0.352667      -1.490576       0.896020       1     1.008  QM
    8  F        -0.511634      -2.162720       1.553617       9    18.998  QM


 RMSQ FORCE :   0.0041626  MAXIMUM :   0.0000100  CONVERGED :NO 
 MAX FORCE  :   0.0167017  MAXIMUM :   0.0000150  CONVERGED :NO 

 NUMBER OF CONSTRAINED OPTIMIZATION CYCLES: 6
 
 TOTAL ENERGY = -178.840014514903
 
 
 CURRENT SPLINE LENGTH: 0.026 AMU^1/2*ANGSTROM
 IRC COORDINATE: 2.117 AMU^1/2*ANGSTROM

  ANGLE =       0.01  COS_ANGLE =       1.00


 IRC COORDINATES OF STEP 44 IN ANGSTROM

  NO.  ATOM        X              Y              Z        Z-ATOM   MASS   TYPE

    1  C         0.042346       0.178987      -0.018991       6    12.011  QM
    2  C         0.064820       0.273971       1.328498       6    12.011  QM
    3  H         0.946030      -0.064439      -0.591048       1     1.008  QM
    4  H         0.976748       0.080114       1.904887       1     1.008  QM
    5  H        -0.874598       0.366357      -0.591045       1     1.008  QM
    6  H        -0.837277       0.509366       1.904886       1     1.008  QM
    7  H        -0.352206      -1.488638       0.903432       1     1.008  QM
    8  F        -0.512624      -2.166904       1.554377       9    18.998  QM


 RMSQ FORCE :   0.0040598  MAXIMUM :   0.0000100  CONVERGED :NO 
 MAX FORCE  :   0.0162892  MAXIMUM :   0.0000150  CONVERGED :NO 

 NUMBER OF CONSTRAINED OPTIMIZATION CYCLES: 4
 
 TOTAL ENERGY = -178.840288675343
 
 
 CURRENT SPLINE LENGTH: 0.026 AMU^1/2*ANGSTROM
 IRC COORDINATE: 2.143 AMU^1/2*ANGSTROM

  ANGLE =       0.01  COS_ANGLE =       1.00


 IRC COORDINATES OF STEP 45 IN ANGSTROM

  NO.  ATOM        X              Y              Z        Z-ATOM   MASS   TYPE

    1  C         0.042803       0.180922      -0.019678       6    12.011  QM
    2  C         0.065666       0.277549       1.327655       6    12.011  QM
    3  H         0.946168      -0.063782      -0.591712       1     1.008  QM
    4  H         0.977984       0.085026       1.903906       1     1.008  QM
    5  H        -0.874418       0.367012      -0.591703       1     1.008  QM
    6  H        -0.836176       0.514322       1.903906       1     1.008  QM
    7  H        -0.351762      -1.486766       0.910885       1     1.008  QM
    8  F        -0.513612      -2.171083       1.555122       9    18.998  QM


 RMSQ FORCE :   0.0039590  MAXIMUM :   0.0000100  CONVERGED :NO 
 MAX FORCE  :   0.0158855  MAXIMUM :   0.0000150  CONVERGED :NO 

 NUMBER OF CONSTRAINED OPTIMIZATION CYCLES: 4
 
 TOTAL ENERGY = -178.840556361629
 
 
 CURRENT SPLINE LENGTH: 0.026 AMU^1/2*ANGSTROM
 IRC COORDINATE: 2.170 AMU^1/2*ANGSTROM

  ANGLE =       0.01  COS_ANGLE =       1.00


 IRC COORDINATES OF STEP 46 IN ANGSTROM

  NO.  ATOM        X              Y              Z        Z-ATOM   MASS   TYPE

    1  C         0.043259       0.182852      -0.020352       6    12.011  QM
    2  C         0.066514       0.281131       1.326804       6    12.011  QM
    3  H         0.946290      -0.063126      -0.592360       1     1.008  QM
    4  H         0.979219       0.089962       1.902939       1     1.008  QM
    5  H        -0.874245       0.367658      -0.592360       1     1.008  QM
    6  H        -0.835075       0.519280       1.902938       1     1.008  QM
    7  H        -0.351333      -1.484954       0.918385       1     1.008  QM
    8  F        -0.514600      -2.175257       1.555860       9    18.998  QM


 RMSQ FORCE :   0.0038588  MAXIMUM :   0.0000100  CONVERGED :NO 
 MAX FORCE  :   0.0154847  MAXIMUM :   0.0000150  CONVERGED :NO 

 NUMBER OF CONSTRAINED OPTIMIZATION CYCLES: 8
 
 TOTAL ENERGY = -178.840817647589
 
 
 CURRENT SPLINE LENGTH: 0.026 AMU^1/2*ANGSTROM
 IRC COORDINATE: 2.196 AMU^1/2*ANGSTROM

  ANGLE =       0.01  COS_ANGLE =       1.00


 IRC COORDINATES OF STEP 47 IN ANGSTROM

  NO.  ATOM        X              Y              Z        Z-ATOM   MASS   TYPE

    1  C         0.043712       0.184767      -0.021025       6    12.011  QM
    2  C         0.067364       0.284723       1.325963       6    12.011  QM
    3  H         0.946420      -0.062480      -0.593002       1     1.008  QM
    4  H         0.980466       0.094944       1.901963       1     1.008  QM
    5  H        -0.874071       0.368294      -0.593002       1     1.008  QM
    6  H        -0.833957       0.524285       1.901963       1     1.008  QM
    7  H        -0.350924      -1.483230       0.925899       1     1.008  QM
    8  F        -0.515587      -2.179428       1.556591       9    18.998  QM


 RMSQ FORCE :   0.0037592  MAXIMUM :   0.0000100  CONVERGED :NO 
 MAX FORCE  :   0.0150834  MAXIMUM :   0.0000150  CONVERGED :NO 

 NUMBER OF CONSTRAINED OPTIMIZATION CYCLES: 5
 
 TOTAL ENERGY = -178.841072599084
 
 
 CURRENT SPLINE LENGTH: 0.026 AMU^1/2*ANGSTROM
 IRC COORDINATE: 2.223 AMU^1/2*ANGSTROM

  ANGLE =       0.01  COS_ANGLE =       1.00


 IRC COORDINATES OF STEP 48 IN ANGSTROM

  NO.  ATOM        X              Y              Z        Z-ATOM   MASS   TYPE

    1  C         0.044161       0.186664      -0.021685       6    12.011  QM
    2  C         0.068216       0.288326       1.325120       6    12.011  QM
    3  H         0.946544      -0.061853      -0.593626       1     1.008  QM
    4  H         0.981718       0.099976       1.900997       1     1.008  QM
    5  H        -0.873904       0.368914      -0.593629       1     1.008  QM
    6  H        -0.832823       0.529342       1.900997       1     1.008  QM
    7  H        -0.350535      -1.481579       0.933456       1     1.008  QM
    8  F        -0.516573      -2.183594       1.557309       9    18.998  QM


 RMSQ FORCE :   0.0036620  MAXIMUM :   0.0000100  CONVERGED :NO 
 MAX FORCE  :   0.0146924  MAXIMUM :   0.0000150  CONVERGED :NO 

 NUMBER OF CONSTRAINED OPTIMIZATION CYCLES: 3
 
 TOTAL ENERGY = -178.841321272873
 
 
 CURRENT SPLINE LENGTH: 0.026 AMU^1/2*ANGSTROM
 IRC COORDINATE: 2.249 AMU^1/2*ANGSTROM

  ANGLE =       0.00  COS_ANGLE =       1.00


 IRC COORDINATES OF STEP 49 IN ANGSTROM

  NO.  ATOM        X              Y              Z        Z-ATOM   MASS   TYPE

    1  C         0.044604       0.188538      -0.022340       6    12.011  QM
    2  C         0.069072       0.291944       1.324293       6    12.011  QM
    3  H         0.946667      -0.061245      -0.594241       1     1.008  QM
    4  H         0.982993       0.105080       1.900018       1     1.008  QM
    5  H        -0.873739       0.369518      -0.594238       1     1.008  QM
    6  H        -0.831674       0.534487       1.900019       1     1.008  QM
    7  H        -0.350172      -1.480046       0.941002       1     1.008  QM
    8  F        -0.517558      -2.187756       1.558014       9    18.998  QM


 RMSQ FORCE :   0.0035677  MAXIMUM :   0.0000100  CONVERGED :NO 
 MAX FORCE  :   0.0143130  MAXIMUM :   0.0000150  CONVERGED :NO 

 NUMBER OF CONSTRAINED OPTIMIZATION CYCLES: 1
 
 TOTAL ENERGY = -178.841563715575
 
 
 CURRENT SPLINE LENGTH: 0.026 AMU^1/2*ANGSTROM
 IRC COORDINATE: 2.275 AMU^1/2*ANGSTROM

  ANGLE =       0.01  COS_ANGLE =       1.00


 IRC COORDINATES OF STEP 50 IN ANGSTROM

  NO.  ATOM        X              Y              Z        Z-ATOM   MASS   TYPE

    1  C         0.045045       0.190402      -0.022984       6    12.011  QM
    2  C         0.069930       0.295572       1.323459       6    12.011  QM
    3  H         0.946786      -0.060651      -0.594842       1     1.008  QM
    4  H         0.984264       0.110199       1.899049       1     1.008  QM
    5  H        -0.873580       0.370102      -0.594839       1     1.008  QM
    6  H        -0.830514       0.539637       1.899050       1     1.008  QM
    7  H        -0.349821      -1.478564       0.948572       1     1.008  QM
    8  F        -0.518542      -2.191914       1.558712       9    18.998  QM


 RMSQ FORCE :   0.0034713  MAXIMUM :   0.0000100  CONVERGED :NO 
 MAX FORCE  :   0.0139219  MAXIMUM :   0.0000150  CONVERGED :NO 

 NUMBER OF CONSTRAINED OPTIMIZATION CYCLES: 5
 
 TOTAL ENERGY = -178.841799990430
 
 
 CURRENT SPLINE LENGTH: 0.026 AMU^1/2*ANGSTROM
 IRC COORDINATE: 2.302 AMU^1/2*ANGSTROM

  ANGLE =       0.01  COS_ANGLE =       1.00


 IRC COORDINATES OF STEP 51 IN ANGSTROM

  NO.  ATOM        X              Y              Z        Z-ATOM   MASS   TYPE

    1  C         0.045482       0.192253      -0.023621       6    12.011  QM
    2  C         0.070791       0.299213       1.322631       6    12.011  QM
    3  H         0.946898      -0.060078      -0.595435       1     1.008  QM
    4  H         0.985545       0.115352       1.898079       1     1.008  QM
    5  H        -0.873426       0.370667      -0.595433       1     1.008  QM
    6  H        -0.829351       0.544813       1.898083       1     1.008  QM
    7  H        -0.349493      -1.477179       0.956160       1     1.008  QM
    8  F        -0.519524      -2.196068       1.559402       9    18.998  QM


 RMSQ FORCE :   0.0033773  MAXIMUM :   0.0000100  CONVERGED :NO 
 MAX FORCE  :   0.0135431  MAXIMUM :   0.0000150  CONVERGED :NO 

 NUMBER OF CONSTRAINED OPTIMIZATION CYCLES: 7
 
 TOTAL ENERGY = -178.842030117339
 
 
 CURRENT SPLINE LENGTH: 0.026 AMU^1/2*ANGSTROM
 IRC COORDINATE: 2.328 AMU^1/2*ANGSTROM

  ANGLE =       0.01  COS_ANGLE =       1.00


 IRC COORDINATES OF STEP 52 IN ANGSTROM

  NO.  ATOM        X              Y              Z        Z-ATOM   MASS   TYPE

    1  C         0.045914       0.194079      -0.024245       6    12.011  QM
    2  C         0.071655       0.302867       1.321811       6    12.011  QM
    3  H         0.947008      -0.059518      -0.596008       1     1.008  QM
    4  H         0.986856       0.120583       1.897097       1     1.008  QM
    5  H        -0.873278       0.371209      -0.596003       1     1.008  QM
    6  H        -0.828171       0.550104       1.897105       1     1.008  QM
    7  H        -0.349190      -1.475909       0.963721       1     1.008  QM
    8  F        -0.520506      -2.200218       1.560078       9    18.998  QM


 RMSQ FORCE :   0.0032846  MAXIMUM :   0.0000100  CONVERGED :NO 
 MAX FORCE  :   0.0131650  MAXIMUM :   0.0000150  CONVERGED :NO 

 NUMBER OF CONSTRAINED OPTIMIZATION CYCLES: 4
 
 TOTAL ENERGY = -178.842254173238
 
 
 CURRENT SPLINE LENGTH: 0.026 AMU^1/2*ANGSTROM
 IRC COORDINATE: 2.355 AMU^1/2*ANGSTROM

  ANGLE =       0.01  COS_ANGLE =       1.00


 IRC COORDINATES OF STEP 53 IN ANGSTROM

  NO.  ATOM        X              Y              Z        Z-ATOM   MASS   TYPE

    1  C         0.046344       0.195901      -0.024866       6    12.011  QM
    2  C         0.072522       0.306529       1.320994       6    12.011  QM
    3  H         0.947112      -0.058988      -0.596583       1     1.008  QM
    4  H         0.988167       0.125816       1.896105       1     1.008  QM
    5  H        -0.873143       0.371714      -0.596568       1     1.008  QM
    6  H        -0.827003       0.555348       1.896111       1     1.008  QM
    7  H        -0.348894      -1.474673       0.971371       1     1.008  QM
    8  F        -0.521487      -2.204362       1.560747       9    18.998  QM


 RMSQ FORCE :   0.0031945  MAXIMUM :   0.0000100  CONVERGED :NO 
 MAX FORCE  :   0.0128023  MAXIMUM :   0.0000150  CONVERGED :NO 

 NUMBER OF CONSTRAINED OPTIMIZATION CYCLES: 10
 
 TOTAL ENERGY = -178.842472196411
 
 
 CURRENT SPLINE LENGTH: 0.026 AMU^1/2*ANGSTROM
 IRC COORDINATE: 2.381 AMU^1/2*ANGSTROM

  ANGLE =       0.01  COS_ANGLE =       1.00


 IRC COORDINATES OF STEP 54 IN ANGSTROM

  NO.  ATOM        X              Y              Z        Z-ATOM   MASS   TYPE

    1  C         0.046768       0.197693      -0.025482       6    12.011  QM
    2  C         0.073397       0.310222       1.320193       6    12.011  QM
    3  H         0.947208      -0.058485      -0.597140       1     1.008  QM
    4  H         0.989486       0.131104       1.895125       1     1.008  QM
    5  H        -0.873004       0.372211      -0.597124       1     1.008  QM
    6  H        -0.825815       0.560658       1.895127       1     1.008  QM
    7  H        -0.348634      -1.473571       0.978927       1     1.008  QM
    8  F        -0.522467      -2.208503       1.561404       9    18.998  QM


 RMSQ FORCE :   0.0031017  MAXIMUM :   0.0000100  CONVERGED :NO 
 MAX FORCE  :   0.0124228  MAXIMUM :   0.0000150  CONVERGED :NO 

 NUMBER OF CONSTRAINED OPTIMIZATION CYCLES: 5
 
 TOTAL ENERGY = -178.842684237782
 
 
 CURRENT SPLINE LENGTH: 0.026 AMU^1/2*ANGSTROM
 IRC COORDINATE: 2.408 AMU^1/2*ANGSTROM

  ANGLE =       0.01  COS_ANGLE =       1.00


 IRC COORDINATES OF STEP 55 IN ANGSTROM

  NO.  ATOM        X              Y              Z        Z-ATOM   MASS   TYPE

    1  C         0.047181       0.199448      -0.026079       6    12.011  QM
    2  C         0.074277       0.313946       1.319396       6    12.011  QM
    3  H         0.947302      -0.058007      -0.597667       1     1.008  QM
    4  H         0.990811       0.136459       1.894160       1     1.008  QM
    5  H        -0.872870       0.372684      -0.597657       1     1.008  QM
    6  H        -0.824596       0.566041       1.894167       1     1.008  QM
    7  H        -0.348406      -1.472613       0.986444       1     1.008  QM
    8  F        -0.523445      -2.212639       1.562045       9    18.998  QM


 RMSQ FORCE :   0.0030130  MAXIMUM :   0.0000100  CONVERGED :NO 
 MAX FORCE  :   0.0120650  MAXIMUM :   0.0000150  CONVERGED :NO 

 NUMBER OF CONSTRAINED OPTIMIZATION CYCLES: 4
 
 TOTAL ENERGY = -178.842890354778
 
 
 CURRENT SPLINE LENGTH: 0.026 AMU^1/2*ANGSTROM
 IRC COORDINATE: 2.434 AMU^1/2*ANGSTROM

  ANGLE =       0.01  COS_ANGLE =       1.00


 IRC COORDINATES OF STEP 56 IN ANGSTROM

  NO.  ATOM        X              Y              Z        Z-ATOM   MASS   TYPE

    1  C         0.047598       0.201211      -0.026668       6    12.011  QM
    2  C         0.075158       0.317664       1.318596       6    12.011  QM
    3  H         0.947391      -0.057552      -0.598195       1     1.008  QM
    4  H         0.992155       0.141822       1.893166       1     1.008  QM
    5  H        -0.872748       0.373136      -0.598184       1     1.008  QM
    6  H        -0.823396       0.571433       1.893171       1     1.008  QM
    7  H        -0.348193      -1.471697       0.994003       1     1.008  QM
    8  F        -0.524423      -2.216771       1.562684       9    18.998  QM


 RMSQ FORCE :   0.0029240  MAXIMUM :   0.0000100  CONVERGED :NO 
 MAX FORCE  :   0.0117021  MAXIMUM :   0.0000150  CONVERGED :NO 

 NUMBER OF CONSTRAINED OPTIMIZATION CYCLES: 3
 
 TOTAL ENERGY = -178.843090595892
 
 
 CURRENT SPLINE LENGTH: 0.026 AMU^1/2*ANGSTROM
 IRC COORDINATE: 2.461 AMU^1/2*ANGSTROM

  ANGLE =       0.01  COS_ANGLE =       1.00


 IRC COORDINATES OF STEP 57 IN ANGSTROM

  NO.  ATOM        X              Y              Z        Z-ATOM   MASS   TYPE

    1  C         0.048011       0.202958      -0.027243       6    12.011  QM
    2  C         0.076039       0.321388       1.317790       6    12.011  QM
    3  H         0.947469      -0.057101      -0.598712       1     1.008  QM
    4  H         0.993488       0.147249       1.892186       1     1.008  QM
    5  H        -0.872624       0.373567      -0.598697       1     1.008  QM
    6  H        -0.822157       0.576880       1.892191       1     1.008  QM
    7  H        -0.347989      -1.470849       1.001577       1     1.008  QM
    8  F        -0.525400      -2.220899       1.563313       9    18.998  QM


 RMSQ FORCE :   0.0028355  MAXIMUM :   0.0000100  CONVERGED :NO 
 MAX FORCE  :   0.0113375  MAXIMUM :   0.0000150  CONVERGED :NO 

 NUMBER OF CONSTRAINED OPTIMIZATION CYCLES: 21
 
 TOTAL ENERGY = -178.843285025753
 
 
 CURRENT SPLINE LENGTH: 0.026 AMU^1/2*ANGSTROM
 IRC COORDINATE: 2.487 AMU^1/2*ANGSTROM

  ANGLE =       0.01  COS_ANGLE =       1.00


 IRC COORDINATES OF STEP 58 IN ANGSTROM

  NO.  ATOM        X              Y              Z        Z-ATOM   MASS   TYPE

    1  C         0.048413       0.204665      -0.027808       6    12.011  QM
    2  C         0.076930       0.325156       1.317005       6    12.011  QM
    3  H         0.947542      -0.056687      -0.599206       1     1.008  QM
    4  H         0.994841       0.152727       1.891200       1     1.008  QM
    5  H        -0.872500       0.373979      -0.599195       1     1.008  QM
    6  H        -0.820913       0.582381       1.891207       1     1.008  QM
    7  H        -0.347833      -1.470196       1.009036       1     1.008  QM
    8  F        -0.526376      -2.225022       1.563928       9    18.998  QM


 RMSQ FORCE :   0.0027511  MAXIMUM :   0.0000100  CONVERGED :NO 
 MAX FORCE  :   0.0109959  MAXIMUM :   0.0000150  CONVERGED :NO 

 NUMBER OF CONSTRAINED OPTIMIZATION CYCLES: 1
 
 TOTAL ENERGY = -178.843473662514
 
 
 CURRENT SPLINE LENGTH: 0.026 AMU^1/2*ANGSTROM
 IRC COORDINATE: 2.514 AMU^1/2*ANGSTROM

  ANGLE =       0.01  COS_ANGLE =       1.00


 IRC COORDINATES OF STEP 59 IN ANGSTROM

  NO.  ATOM        X              Y              Z        Z-ATOM   MASS   TYPE

    1  C         0.048812       0.206357      -0.028369       6    12.011  QM
    2  C         0.077826       0.328946       1.316228       6    12.011  QM
    3  H         0.947620      -0.056285      -0.599689       1     1.008  QM
    4  H         0.996220       0.158226       1.890222       1     1.008  QM
    5  H        -0.872391       0.374381      -0.599685       1     1.008  QM
    6  H        -0.819681       0.587914       1.890230       1     1.008  QM
    7  H        -0.347714      -1.469674       1.016418       1     1.008  QM
    8  F        -0.527350      -2.229144       1.564538       9    18.998  QM


 RMSQ FORCE :   0.0026658  MAXIMUM :   0.0000100  CONVERGED :NO 
 MAX FORCE  :   0.0106503  MAXIMUM :   0.0000150  CONVERGED :NO 

 NUMBER OF CONSTRAINED OPTIMIZATION CYCLES: 9
 
 TOTAL ENERGY = -178.843656576482
 
 
 CURRENT SPLINE LENGTH: 0.026 AMU^1/2*ANGSTROM
 IRC COORDINATE: 2.540 AMU^1/2*ANGSTROM

  ANGLE =       0.01  COS_ANGLE =       1.00


 IRC COORDINATES OF STEP 60 IN ANGSTROM

  NO.  ATOM        X              Y              Z        Z-ATOM   MASS   TYPE

    1  C         0.049205       0.208022      -0.028906       6    12.011  QM
    2  C         0.078728       0.332757       1.315448       6    12.011  QM
    3  H         0.947684      -0.055924      -0.600145       1     1.008  QM
    4  H         0.997584       0.163767       1.889232       1     1.008  QM
    5  H        -0.872285       0.374730      -0.600138       1     1.008  QM
    6  H        -0.818416       0.593482       1.889243       1     1.008  QM
    7  H        -0.347604      -1.469209       1.023807       1     1.008  QM
    8  F        -0.528323      -2.233258       1.565132       9    18.998  QM


 RMSQ FORCE :   0.0025823  MAXIMUM :   0.0000100  CONVERGED :NO 
 MAX FORCE  :   0.0103100  MAXIMUM :   0.0000150  CONVERGED :NO 

 NUMBER OF CONSTRAINED OPTIMIZATION CYCLES: 6
 
 TOTAL ENERGY = -178.843833830085
 
 
 CURRENT SPLINE LENGTH: 0.026 AMU^1/2*ANGSTROM
 IRC COORDINATE: 2.567 AMU^1/2*ANGSTROM

  ANGLE =       0.01  COS_ANGLE =       1.00


 IRC COORDINATES OF STEP 61 IN ANGSTROM

  NO.  ATOM        X              Y              Z        Z-ATOM   MASS   TYPE

    1  C         0.049593       0.209665      -0.029435       6    12.011  QM
    2  C         0.079636       0.336594       1.314677       6    12.011  QM
    3  H         0.947749      -0.055587      -0.600585       1     1.008  QM
    4  H         0.998978       0.169348       1.888248       1     1.008  QM
    5  H        -0.872198       0.375042      -0.600578       1     1.008  QM
    6  H        -0.817158       0.599083       1.888265       1     1.008  QM
    7  H        -0.347508      -1.468857       1.031116       1     1.008  QM
    8  F        -0.529297      -2.237369       1.565717       9    18.998  QM


 RMSQ FORCE :   0.0024963  MAXIMUM :   0.0000100  CONVERGED :NO 
 MAX FORCE  :   0.0099563  MAXIMUM :   0.0000150  CONVERGED :NO 

 NUMBER OF CONSTRAINED OPTIMIZATION CYCLES: 12
 
 TOTAL ENERGY = -178.844005471462
 
 
 CURRENT SPLINE LENGTH: 0.026 AMU^1/2*ANGSTROM
 IRC COORDINATE: 2.593 AMU^1/2*ANGSTROM

  ANGLE =       0.01  COS_ANGLE =       1.00


 IRC COORDINATES OF STEP 62 IN ANGSTROM

  NO.  ATOM        X              Y              Z        Z-ATOM   MASS   TYPE

    1  C         0.049974       0.211280      -0.029954       6    12.011  QM
    2  C         0.080549       0.340452       1.313913       6    12.011  QM
    3  H         0.947813      -0.055280      -0.600998       1     1.008  QM
    4  H         1.000382       0.174966       1.887265       1     1.008  QM
    5  H        -0.872122       0.375349      -0.600986       1     1.008  QM
    6  H        -0.815900       0.604726       1.887275       1     1.008  QM
    7  H        -0.347459      -1.468617       1.038426       1     1.008  QM
    8  F        -0.530268      -2.241472       1.566289       9    18.998  QM


 RMSQ FORCE :   0.0024173  MAXIMUM :   0.0000100  CONVERGED :NO 
 MAX FORCE  :   0.0096399  MAXIMUM :   0.0000150  CONVERGED :NO 

 NUMBER OF CONSTRAINED OPTIMIZATION CYCLES: 6
 
 TOTAL ENERGY = -178.844171542090
 
 
 CURRENT SPLINE LENGTH: 0.026 AMU^1/2*ANGSTROM
 IRC COORDINATE: 2.619 AMU^1/2*ANGSTROM

  ANGLE =       0.01  COS_ANGLE =       1.00


 IRC COORDINATES OF STEP 63 IN ANGSTROM

  NO.  ATOM        X              Y              Z        Z-ATOM   MASS   TYPE

    1  C         0.050350       0.212877      -0.030463       6    12.011  QM
    2  C         0.081468       0.344334       1.313160       6    12.011  QM
    3  H         0.947865      -0.054997      -0.601406       1     1.008  QM
    4  H         1.001783       0.180606       1.886265       1     1.008  QM
    5  H        -0.872040       0.375640      -0.601401       1     1.008  QM
    6  H        -0.814624       0.610404       1.886273       1     1.008  QM
    7  H        -0.347430      -1.468473       1.045611       1     1.008  QM
    8  F        -0.531238      -2.245575       1.566856       9    18.998  QM


 RMSQ FORCE :   0.0023320  MAXIMUM :   0.0000100  CONVERGED :NO 
 MAX FORCE  :   0.0092859  MAXIMUM :   0.0000150  CONVERGED :NO 

 NUMBER OF CONSTRAINED OPTIMIZATION CYCLES: 5
 
 TOTAL ENERGY = -178.844332117692
 
 
 CURRENT SPLINE LENGTH: 0.026 AMU^1/2*ANGSTROM
 IRC COORDINATE: 2.646 AMU^1/2*ANGSTROM

  ANGLE =       0.01  COS_ANGLE =       1.00


 IRC COORDINATES OF STEP 64 IN ANGSTROM

  NO.  ATOM        X              Y              Z        Z-ATOM   MASS   TYPE

    1  C         0.050717       0.214435      -0.030942       6    12.011  QM
    2  C         0.082395       0.348252       1.312408       6    12.011  QM
    3  H         0.947889      -0.054766      -0.601815       1     1.008  QM
    4  H         1.003186       0.186333       1.885289       1     1.008  QM
    5  H        -0.871956       0.375874      -0.601805       1     1.008  QM
    6  H        -0.813321       0.616140       1.885298       1     1.008  QM
    7  H        -0.347436      -1.468490       1.052715       1     1.008  QM
    8  F        -0.532207      -2.249669       1.567405       9    18.998  QM


 RMSQ FORCE :   0.0022534  MAXIMUM :   0.0000100  CONVERGED :NO 
 MAX FORCE  :   0.0089671  MAXIMUM :   0.0000150  CONVERGED :NO 

 NUMBER OF CONSTRAINED OPTIMIZATION CYCLES: 4
 
 TOTAL ENERGY = -178.844487267389
 
 
 CURRENT SPLINE LENGTH: 0.026 AMU^1/2*ANGSTROM
 IRC COORDINATE: 2.672 AMU^1/2*ANGSTROM

  ANGLE =       0.01  COS_ANGLE =       1.00


 IRC COORDINATES OF STEP 65 IN ANGSTROM

  NO.  ATOM        X              Y              Z        Z-ATOM   MASS   TYPE

    1  C         0.051080       0.215970      -0.031411       6    12.011  QM
    2  C         0.083324       0.352186       1.311659       6    12.011  QM
    3  H         0.947912      -0.054580      -0.602185       1     1.008  QM
    4  H         1.004590       0.192078       1.884321       1     1.008  QM
    5  H        -0.871891       0.376109      -0.602161       1     1.008  QM
    6  H        -0.812004       0.621949       1.884308       1     1.008  QM
    7  H        -0.347492      -1.468567       1.059784       1     1.008  QM
    8  F        -0.533171      -2.253759       1.567943       9    18.998  QM


 RMSQ FORCE :   0.0021746  MAXIMUM :   0.0000100  CONVERGED :NO 
 MAX FORCE  :   0.0086440  MAXIMUM :   0.0000150  CONVERGED :NO 

 NUMBER OF CONSTRAINED OPTIMIZATION CYCLES: 17
 
 TOTAL ENERGY = -178.844637045587
 
 
 CURRENT SPLINE LENGTH: 0.026 AMU^1/2*ANGSTROM
 IRC COORDINATE: 2.699 AMU^1/2*ANGSTROM

  ANGLE =       0.01  COS_ANGLE =       1.00


 IRC COORDINATES OF STEP 66 IN ANGSTROM

  NO.  ATOM        X              Y              Z        Z-ATOM   MASS   TYPE

    1  C         0.051437       0.217486      -0.031865       6    12.011  QM
    2  C         0.084263       0.356153       1.310917       6    12.011  QM
    3  H         0.947916      -0.054410      -0.602556       1     1.008  QM
    4  H         1.006016       0.197856       1.883336       1     1.008  QM
    5  H        -0.871820       0.376274      -0.602543       1     1.008  QM
    6  H        -0.810691       0.627745       1.883327       1     1.008  QM
    7  H        -0.347545      -1.468802       1.066719       1     1.008  QM
    8  F        -0.534137      -2.257844       1.568475       9    18.998  QM


 RMSQ FORCE :   0.0020960  MAXIMUM :   0.0000100  CONVERGED :NO 
 MAX FORCE  :   0.0083230  MAXIMUM :   0.0000150  CONVERGED :NO 

 NUMBER OF CONSTRAINED OPTIMIZATION CYCLES: 9
 
 TOTAL ENERGY = -178.844781513955
 
 
 CURRENT SPLINE LENGTH: 0.026 AMU^1/2*ANGSTROM
 IRC COORDINATE: 2.725 AMU^1/2*ANGSTROM

  ANGLE =       0.01  COS_ANGLE =       1.00


 IRC COORDINATES OF STEP 67 IN ANGSTROM

  NO.  ATOM        X              Y              Z        Z-ATOM   MASS   TYPE

    1  C         0.051793       0.218990      -0.032315       6    12.011  QM
    2  C         0.085200       0.360120       1.310172       6    12.011  QM
    3  H         0.947956      -0.054230      -0.602868       1     1.008  QM
    4  H         1.007443       0.203647       1.882339       1     1.008  QM
    5  H        -0.871784       0.376444      -0.602850       1     1.008  QM
    6  H        -0.809363       0.633580       1.882331       1     1.008  QM
    7  H        -0.347619      -1.469054       1.073686       1     1.008  QM
    8  F        -0.535102      -2.261925       1.569000       9    18.998  QM


 RMSQ FORCE :   0.0020168  MAXIMUM :   0.0000100  CONVERGED :NO 
 MAX FORCE  :   0.0079932  MAXIMUM :   0.0000150  CONVERGED :NO 

 NUMBER OF CONSTRAINED OPTIMIZATION CYCLES: 6
 
 TOTAL ENERGY = -178.844920740692
 
 
 CURRENT SPLINE LENGTH: 0.026 AMU^1/2*ANGSTROM
 IRC COORDINATE: 2.752 AMU^1/2*ANGSTROM

  ANGLE =       0.01  COS_ANGLE =       1.00


 IRC COORDINATES OF STEP 68 IN ANGSTROM

  NO.  ATOM        X              Y              Z        Z-ATOM   MASS   TYPE

    1  C         0.052131       0.220424      -0.032729       6    12.011  QM
    2  C         0.086156       0.364158       1.309446       6    12.011  QM
    3  H         0.947962      -0.054129      -0.603164       1     1.008  QM
    4  H         1.008886       0.209532       1.881355       1     1.008  QM
    5  H        -0.871750       0.376531      -0.603143       1     1.008  QM
    6  H        -0.808018       0.639490       1.881348       1     1.008  QM
    7  H        -0.347732      -1.469540       1.080397       1     1.008  QM
    8  F        -0.536065      -2.265995       1.569500       9    18.998  QM


 RMSQ FORCE :   0.0019420  MAXIMUM :   0.0000100  CONVERGED :NO 
 MAX FORCE  :   0.0076895  MAXIMUM :   0.0000150  CONVERGED :NO 

 NUMBER OF CONSTRAINED OPTIMIZATION CYCLES: 1
 
 TOTAL ENERGY = -178.845054803077
 
 
 CURRENT SPLINE LENGTH: 0.026 AMU^1/2*ANGSTROM
 IRC COORDINATE: 2.778 AMU^1/2*ANGSTROM

  ANGLE =       0.01  COS_ANGLE =       1.00


 IRC COORDINATES OF STEP 69 IN ANGSTROM

  NO.  ATOM        X              Y              Z        Z-ATOM   MASS   TYPE

    1  C         0.052465       0.221844      -0.033133       6    12.011  QM
    2  C         0.087114       0.368209       1.308725       6    12.011  QM
    3  H         0.947960      -0.054073      -0.603455       1     1.008  QM
    4  H         1.010342       0.215423       1.880372       1     1.008  QM
    5  H        -0.871716       0.376558      -0.603439       1     1.008  QM
    6  H        -0.806667       0.645412       1.880381       1     1.008  QM
    7  H        -0.347842      -1.470042       1.087129       1     1.008  QM
    8  F        -0.537026      -2.270058       1.569990       9    18.998  QM


 RMSQ FORCE :   0.0018654  MAXIMUM :   0.0000100  CONVERGED :NO 
 MAX FORCE  :   0.0073735  MAXIMUM :   0.0000150  CONVERGED :NO 

 NUMBER OF CONSTRAINED OPTIMIZATION CYCLES: 8
 
 TOTAL ENERGY = -178.845183788542
 
 
 CURRENT SPLINE LENGTH: 0.026 AMU^1/2*ANGSTROM
 IRC COORDINATE: 2.805 AMU^1/2*ANGSTROM

  ANGLE =       0.01  COS_ANGLE =       1.00


 IRC COORDINATES OF STEP 70 IN ANGSTROM

  NO.  ATOM        X              Y              Z        Z-ATOM   MASS   TYPE

    1  C         0.052789       0.223218      -0.033512       6    12.011  QM
    2  C         0.088082       0.372301       1.308008       6    12.011  QM
    3  H         0.947951      -0.054055      -0.603701       1     1.008  QM
    4  H         1.011808       0.221390       1.879385       1     1.008  QM
    5  H        -0.871700       0.376586      -0.603682       1     1.008  QM
    6  H        -0.805303       0.651403       1.879395       1     1.008  QM
    7  H        -0.347997      -1.470744       1.093653       1     1.008  QM
    8  F        -0.537985      -2.274114       1.570467       9    18.998  QM


 RMSQ FORCE :   0.0017941  MAXIMUM :   0.0000100  CONVERGED :NO 
 MAX FORCE  :   0.0070854  MAXIMUM :   0.0000150  CONVERGED :NO 

 NUMBER OF CONSTRAINED OPTIMIZATION CYCLES: 1
 
 TOTAL ENERGY = -178.845307756953
 
 
 CURRENT SPLINE LENGTH: 0.026 AMU^1/2*ANGSTROM
 IRC COORDINATE: 2.831 AMU^1/2*ANGSTROM

  ANGLE =       0.01  COS_ANGLE =       1.00


 IRC COORDINATES OF STEP 71 IN ANGSTROM

  NO.  ATOM        X              Y              Z        Z-ATOM   MASS   TYPE

    1  C         0.053111       0.224583      -0.033888       6    12.011  QM
    2  C         0.089054       0.376411       1.307301       6    12.011  QM
    3  H         0.947930      -0.054056      -0.603948       1     1.008  QM
    4  H         1.013273       0.227340       1.878393       1     1.008  QM
    5  H        -0.871691       0.376562      -0.603937       1     1.008  QM
    6  H        -0.803938       0.657384       1.878413       1     1.008  QM
    7  H        -0.348167      -1.471494       1.100119       1     1.008  QM
    8  F        -0.538945      -2.278167       1.570940       9    18.998  QM


 RMSQ FORCE :   0.0017194  MAXIMUM :   0.0000100  CONVERGED :NO 
 MAX FORCE  :   0.0067758  MAXIMUM :   0.0000150  CONVERGED :NO 

 NUMBER OF CONSTRAINED OPTIMIZATION CYCLES: 4
 
 TOTAL ENERGY = -178.845426804244
 
 
 CURRENT SPLINE LENGTH: 0.026 AMU^1/2*ANGSTROM
 IRC COORDINATE: 2.858 AMU^1/2*ANGSTROM

  ANGLE =       0.01  COS_ANGLE =       1.00


 IRC COORDINATES OF STEP 72 IN ANGSTROM

  NO.  ATOM        X              Y              Z        Z-ATOM   MASS   TYPE

    1  C         0.053427       0.225923      -0.034244       6    12.011  QM
    2  C         0.090032       0.380545       1.306592       6    12.011  QM
    3  H         0.947910      -0.054080      -0.604169       1     1.008  QM
    4  H         1.014741       0.233326       1.877400       1     1.008  QM
    5  H        -0.871688       0.376529      -0.604154       1     1.008  QM
    6  H        -0.802565       0.663388       1.877425       1     1.008  QM
    7  H        -0.348375      -1.472370       1.106481       1     1.008  QM
    8  F        -0.539903      -2.282215       1.571405       9    18.998  QM


 RMSQ FORCE :   0.0016484  MAXIMUM :   0.0000100  CONVERGED :NO 
 MAX FORCE  :   0.0064859  MAXIMUM :   0.0000150  CONVERGED :NO 

 NUMBER OF CONSTRAINED OPTIMIZATION CYCLES: 6
 
 TOTAL ENERGY = -178.845541006651
 
 
 CURRENT SPLINE LENGTH: 0.026 AMU^1/2*ANGSTROM
 IRC COORDINATE: 2.884 AMU^1/2*ANGSTROM

  ANGLE =       0.01  COS_ANGLE =       1.00


 IRC COORDINATES OF STEP 73 IN ANGSTROM

  NO.  ATOM        X              Y              Z        Z-ATOM   MASS   TYPE

    1  C         0.053722       0.227182      -0.034550       6    12.011  QM
    2  C         0.091027       0.384749       1.305890       6    12.011  QM
    3  H         0.947868      -0.054207      -0.604327       1     1.008  QM
    4  H         1.016231       0.239405       1.876421       1     1.008  QM
    5  H        -0.871705       0.376361      -0.604327       1     1.008  QM
    6  H        -0.801160       0.669475       1.876474       1     1.008  QM
    7  H        -0.348595      -1.473425       1.112592       1     1.008  QM
    8  F        -0.540858      -2.286243       1.571837       9    18.998  QM


 RMSQ FORCE :   0.0015798  MAXIMUM :   0.0000100  CONVERGED :NO 
 MAX FORCE  :   0.0062117  MAXIMUM :   0.0000150  CONVERGED :NO 

 NUMBER OF CONSTRAINED OPTIMIZATION CYCLES: 5
 
 TOTAL ENERGY = -178.845650429721
 
 
 CURRENT SPLINE LENGTH: 0.026 AMU^1/2*ANGSTROM
 IRC COORDINATE: 2.910 AMU^1/2*ANGSTROM

  ANGLE =       0.01  COS_ANGLE =       1.00


 IRC COORDINATES OF STEP 74 IN ANGSTROM

  NO.  ATOM        X              Y              Z        Z-ATOM   MASS   TYPE

    1  C         0.054017       0.228431      -0.034859       6    12.011  QM
    2  C         0.092023       0.388950       1.305202       6    12.011  QM
    3  H         0.947822      -0.054344      -0.604499       1     1.008  QM
    4  H         1.017730       0.245514       1.875437       1     1.008  QM
    5  H        -0.871729       0.376227      -0.604476       1     1.008  QM
    6  H        -0.799773       0.675598       1.875473       1     1.008  QM
    7  H        -0.348858      -1.474471       1.118748       1     1.008  QM
    8  F        -0.541810      -2.290268       1.572264       9    18.998  QM


 RMSQ FORCE :   0.0015120  MAXIMUM :   0.0000100  CONVERGED :NO 
 MAX FORCE  :   0.0059331  MAXIMUM :   0.0000150  CONVERGED :NO 

 NUMBER OF CONSTRAINED OPTIMIZATION CYCLES: 9
 
 TOTAL ENERGY = -178.845755207975
 
 
 CURRENT SPLINE LENGTH: 0.026 AMU^1/2*ANGSTROM
 IRC COORDINATE: 2.937 AMU^1/2*ANGSTROM

  ANGLE =       0.01  COS_ANGLE =       1.00


 IRC COORDINATES OF STEP 75 IN ANGSTROM

  NO.  ATOM        X              Y              Z        Z-ATOM   MASS   TYPE

    1  C         0.054303       0.229640      -0.035142       6    12.011  QM
    2  C         0.093027       0.393191       1.304517       6    12.011  QM
    3  H         0.947761      -0.054528      -0.604634       1     1.008  QM
    4  H         1.019226       0.251662       1.874453       1     1.008  QM
    5  H        -0.871772       0.376018      -0.604600       1     1.008  QM
    6  H        -0.798357       0.681760       1.874490       1     1.008  QM
    7  H        -0.349133      -1.475658       1.124706       1     1.008  QM
    8  F        -0.542760      -2.294283       1.572679       9    18.998  QM


 RMSQ FORCE :   0.0014443  MAXIMUM :   0.0000100  CONVERGED :NO 
 MAX FORCE  :   0.0056545  MAXIMUM :   0.0000150  CONVERGED :NO 

 NUMBER OF CONSTRAINED OPTIMIZATION CYCLES: 16
 
 TOTAL ENERGY = -178.845855383751
 
 
 CURRENT SPLINE LENGTH: 0.026 AMU^1/2*ANGSTROM
 IRC COORDINATE: 2.963 AMU^1/2*ANGSTROM

  ANGLE =       0.01  COS_ANGLE =       1.00


 IRC COORDINATES OF STEP 76 IN ANGSTROM

  NO.  ATOM        X              Y              Z        Z-ATOM   MASS   TYPE

    1  C         0.054574       0.230791      -0.035391       6    12.011  QM
    2  C         0.094045       0.397488       1.303843       6    12.011  QM
    3  H         0.947682      -0.054798      -0.604717       1     1.008  QM
    4  H         1.020741       0.257844       1.873464       1     1.008  QM
    5  H        -0.871836       0.375684      -0.604695       1     1.008  QM
    6  H        -0.796927       0.687936       1.873530       1     1.008  QM
    7  H        -0.349409      -1.476958       1.130501       1     1.008  QM
    8  F        -0.543709      -2.298282       1.573069       9    18.998  QM


 RMSQ FORCE :   0.0013774  MAXIMUM :   0.0000100  CONVERGED :NO 
 MAX FORCE  :   0.0053829  MAXIMUM :   0.0000150  CONVERGED :NO 

 NUMBER OF CONSTRAINED OPTIMIZATION CYCLES: 10
 
 TOTAL ENERGY = -178.845951073401
 
 
 CURRENT SPLINE LENGTH: 0.026 AMU^1/2*ANGSTROM
 IRC COORDINATE: 2.990 AMU^1/2*ANGSTROM

  ANGLE =       0.01  COS_ANGLE =       1.00


 IRC COORDINATES OF STEP 77 IN ANGSTROM

  NO.  ATOM        X              Y              Z        Z-ATOM   MASS   TYPE

    1  C         0.054842       0.231929      -0.035631       6    12.011  QM
    2  C         0.095065       0.401791       1.303169       6    12.011  QM
    3  H         0.947600      -0.055085      -0.604796       1     1.008  QM
    4  H         1.022255       0.264054       1.872478       1     1.008  QM
    5  H        -0.871896       0.375397      -0.604764       1     1.008  QM
    6  H        -0.795505       0.694149       1.872536       1     1.008  QM
    7  H        -0.349742      -1.478332       1.136201       1     1.008  QM
    8  F        -0.544654      -2.302280       1.573457       9    18.998  QM


 RMSQ FORCE :   0.0013126  MAXIMUM :   0.0000100  CONVERGED :NO 
 MAX FORCE  :   0.0051177  MAXIMUM :   0.0000150  CONVERGED :NO 

 NUMBER OF CONSTRAINED OPTIMIZATION CYCLES: 8
 
 TOTAL ENERGY = -178.846042367936
 
 
 CURRENT SPLINE LENGTH: 0.026 AMU^1/2*ANGSTROM
 IRC COORDINATE: 3.016 AMU^1/2*ANGSTROM

  ANGLE =       0.01  COS_ANGLE =       1.00


 IRC COORDINATES OF STEP 78 IN ANGSTROM

  NO.  ATOM        X              Y              Z        Z-ATOM   MASS   TYPE

    1  C         0.055103       0.233032      -0.035845       6    12.011  QM
    2  C         0.096093       0.406131       1.302500       6    12.011  QM
    3  H         0.947497      -0.055436      -0.604853       1     1.008  QM
    4  H         1.023772       0.270290       1.871495       1     1.008  QM
    5  H        -0.871962       0.375062      -0.604811       1     1.008  QM
    6  H        -0.794078       0.700387       1.871540       1     1.008  QM
    7  H        -0.350114      -1.479826       1.141716       1     1.008  QM
    8  F        -0.545597      -2.306268       1.573833       9    18.998  QM


 RMSQ FORCE :   0.0012487  MAXIMUM :   0.0000100  CONVERGED :NO 
 MAX FORCE  :   0.0048560  MAXIMUM :   0.0000150  CONVERGED :NO 

 NUMBER OF CONSTRAINED OPTIMIZATION CYCLES: 10
 
 TOTAL ENERGY = -178.846129363121
 
 
 CURRENT SPLINE LENGTH: 0.026 AMU^1/2*ANGSTROM
 IRC COORDINATE: 3.043 AMU^1/2*ANGSTROM

  ANGLE =       0.01  COS_ANGLE =       1.00


 IRC COORDINATES OF STEP 79 IN ANGSTROM

  NO.  ATOM        X              Y              Z        Z-ATOM   MASS   TYPE

    1  C         0.055348       0.234064      -0.036027       6    12.011  QM
    2  C         0.097132       0.410514       1.301843       6    12.011  QM
    3  H         0.947390      -0.055852      -0.604848       1     1.008  QM
    4  H         1.025306       0.276605       1.870518       1     1.008  QM
    5  H        -0.872068       0.374619      -0.604794       1     1.008  QM
    6  H        -0.792620       0.706705       1.870560       1     1.008  QM
    7  H        -0.350476      -1.481373       1.147148       1     1.008  QM
    8  F        -0.546535      -2.310234       1.574178       9    18.998  QM


 RMSQ FORCE :   0.0011873  MAXIMUM :   0.0000100  CONVERGED :NO 
 MAX FORCE  :   0.0046052  MAXIMUM :   0.0000150  CONVERGED :NO 

 NUMBER OF CONSTRAINED OPTIMIZATION CYCLES: 16
 
 TOTAL ENERGY = -178.846212147027
 
 
 CURRENT SPLINE LENGTH: 0.026 AMU^1/2*ANGSTROM
 IRC COORDINATE: 3.069 AMU^1/2*ANGSTROM

  ANGLE =       0.02  COS_ANGLE =       1.00


 IRC COORDINATES OF STEP 80 IN ANGSTROM

  NO.  ATOM        X              Y              Z        Z-ATOM   MASS   TYPE

    1  C         0.055587       0.235071      -0.036198       6    12.011  QM
    2  C         0.098175       0.414923       1.301195       6    12.011  QM
    3  H         0.947283      -0.056293      -0.604815       1     1.008  QM
    4  H         1.026846       0.282916       1.869528       1     1.008  QM
    5  H        -0.872183       0.374136      -0.604761       1     1.008  QM
    6  H        -0.791153       0.713038       1.869582       1     1.008  QM
    7  H        -0.350856      -1.483026       1.152401       1     1.008  QM
    8  F        -0.547474      -2.314195       1.574518       9    18.998  QM


 RMSQ FORCE :   0.0011250  MAXIMUM :   0.0000100  CONVERGED :NO 
 MAX FORCE  :   0.0043484  MAXIMUM :   0.0000150  CONVERGED :NO 

 NUMBER OF CONSTRAINED OPTIMIZATION CYCLES: 24
 
 TOTAL ENERGY = -178.846290817137
 
 
 CURRENT SPLINE LENGTH: 0.026 AMU^1/2*ANGSTROM
 IRC COORDINATE: 3.096 AMU^1/2*ANGSTROM

  ANGLE =       0.02  COS_ANGLE =       1.00


 IRC COORDINATES OF STEP 81 IN ANGSTROM

  NO.  ATOM        X              Y              Z        Z-ATOM   MASS   TYPE

    1  C         0.055812       0.236025      -0.036322       6    12.011  QM
    2  C         0.099231       0.419372       1.300545       6    12.011  QM
    3  H         0.947137      -0.056829      -0.604772       1     1.008  QM
    4  H         1.028400       0.289306       1.868550       1     1.008  QM
    5  H        -0.872294       0.373566      -0.604712       1     1.008  QM
    6  H        -0.789691       0.719398       1.868614       1     1.008  QM
    7  H        -0.351258      -1.484777       1.157493       1     1.008  QM
    8  F        -0.548408      -2.318136       1.574836       9    18.998  QM


 RMSQ FORCE :   0.0010659  MAXIMUM :   0.0000100  CONVERGED :NO 
 MAX FORCE  :   0.0041079  MAXIMUM :   0.0000150  CONVERGED :NO 

 NUMBER OF CONSTRAINED OPTIMIZATION CYCLES: 25
 
 TOTAL ENERGY = -178.846365472844
 
 
 CURRENT SPLINE LENGTH: 0.026 AMU^1/2*ANGSTROM
 IRC COORDINATE: 3.122 AMU^1/2*ANGSTROM

  ANGLE =       0.02  COS_ANGLE =       1.00


 IRC COORDINATES OF STEP 82 IN ANGSTROM

  NO.  ATOM        X              Y              Z        Z-ATOM   MASS   TYPE

    1  C         0.056023       0.236922      -0.036427       6    12.011  QM
    2  C         0.100295       0.423864       1.299920       6    12.011  QM
    3  H         0.946968      -0.057473      -0.604689       1     1.008  QM
    4  H         1.029963       0.295710       1.867565       1     1.008  QM
    5  H        -0.872427       0.372940      -0.604629       1     1.008  QM
    6  H        -0.788220       0.725822       1.867625       1     1.008  QM
    7  H        -0.351698      -1.486597       1.162421       1     1.008  QM
    8  F        -0.549336      -2.322062       1.575133       9    18.998  QM


 RMSQ FORCE :   0.0010074  MAXIMUM :   0.0000100  CONVERGED :NO 
 MAX FORCE  :   0.0038691  MAXIMUM :   0.0000150  CONVERGED :NO 

 NUMBER OF CONSTRAINED OPTIMIZATION CYCLES: 7
 
 TOTAL ENERGY = -178.846436223225
 
 
 CURRENT SPLINE LENGTH: 0.026 AMU^1/2*ANGSTROM
 IRC COORDINATE: 3.149 AMU^1/2*ANGSTROM

  ANGLE =       0.02  COS_ANGLE =       1.00


 IRC COORDINATES OF STEP 83 IN ANGSTROM

  NO.  ATOM        X              Y              Z        Z-ATOM   MASS   TYPE

    1  C         0.056215       0.237735      -0.036473       6    12.011  QM
    2  C         0.101366       0.428397       1.299291       6    12.011  QM
    3  H         0.946778      -0.058254      -0.604509       1     1.008  QM
    4  H         1.031522       0.302203       1.866600       1     1.008  QM
    5  H        -0.872599       0.372176      -0.604455       1     1.008  QM
    6  H        -0.786690       0.732365       1.866660       1     1.008  QM
    7  H        -0.352145      -1.488439       1.167270       1     1.008  QM
    8  F        -0.550256      -2.325955       1.575387       9    18.998  QM


 RMSQ FORCE :   0.0009513  MAXIMUM :   0.0000100  CONVERGED :NO 
 MAX FORCE  :   0.0036394  MAXIMUM :   0.0000150  CONVERGED :NO 

 NUMBER OF CONSTRAINED OPTIMIZATION CYCLES: 9
 
 TOTAL ENERGY = -178.846503160169
 
 
 CURRENT SPLINE LENGTH: 0.026 AMU^1/2*ANGSTROM
 IRC COORDINATE: 3.175 AMU^1/2*ANGSTROM

  ANGLE =       0.02  COS_ANGLE =       1.00


 IRC COORDINATES OF STEP 84 IN ANGSTROM

  NO.  ATOM        X              Y              Z        Z-ATOM   MASS   TYPE

    1  C         0.056380       0.238435      -0.036461       6    12.011  QM
    2  C         0.102456       0.433002       1.298685       6    12.011  QM
    3  H         0.946543      -0.059202      -0.604262       1     1.008  QM
    4  H         1.033107       0.308801       1.865659       1     1.008  QM
    5  H        -0.872816       0.371242      -0.604211       1     1.008  QM
    6  H        -0.785144       0.738968       1.865709       1     1.008  QM
    7  H        -0.352582      -1.490390       1.171853       1     1.008  QM
    8  F        -0.551168      -2.329808       1.575594       9    18.998  QM


 RMSQ FORCE :   0.0008980  MAXIMUM :   0.0000100  CONVERGED :NO 
 MAX FORCE  :   0.0034270  MAXIMUM :   0.0000150  CONVERGED :NO 

 NUMBER OF CONSTRAINED OPTIMIZATION CYCLES: 1
 
 TOTAL ENERGY = -178.846566384128
 
 
 CURRENT SPLINE LENGTH: 0.026 AMU^1/2*ANGSTROM
 IRC COORDINATE: 3.202 AMU^1/2*ANGSTROM

  ANGLE =       0.02  COS_ANGLE =       1.00


 IRC COORDINATES OF STEP 85 IN ANGSTROM

  NO.  ATOM        X              Y              Z        Z-ATOM   MASS   TYPE

    1  C         0.056554       0.239164      -0.036464       6    12.011  QM
    2  C         0.103554       0.437592       1.298073       6    12.011  QM
    3  H         0.946378      -0.059849      -0.604069       1     1.008  QM
    4  H         1.034745       0.315497       1.864638       1     1.008  QM
    5  H        -0.873055       0.370229      -0.603943       1     1.008  QM
    6  H        -0.783660       0.745359       1.864756       1     1.008  QM
    7  H        -0.352837      -1.492435       1.176409       1     1.008  QM
    8  F        -0.552103      -2.333669       1.575822       9    18.998  QM


 RMSQ FORCE :   0.0008442  MAXIMUM :   0.0000100  CONVERGED :NO 
 MAX FORCE  :   0.0032078  MAXIMUM :   0.0000150  CONVERGED :NO 

 NUMBER OF CONSTRAINED OPTIMIZATION CYCLES: 18
 
 TOTAL ENERGY = -178.846626011664
 
 
 CURRENT SPLINE LENGTH: 0.026 AMU^1/2*ANGSTROM
 IRC COORDINATE: 3.228 AMU^1/2*ANGSTROM

  ANGLE =       0.02  COS_ANGLE =       1.00


 IRC COORDINATES OF STEP 86 IN ANGSTROM

  NO.  ATOM        X              Y              Z        Z-ATOM   MASS   TYPE

    1  C         0.056706       0.239803      -0.036417       6    12.011  QM
    2  C         0.104655       0.442233       1.297475       6    12.011  QM
    3  H         0.946144      -0.060813      -0.603784       1     1.008  QM
    4  H         1.036350       0.322136       1.863655       1     1.008  QM
    5  H        -0.873282       0.369247      -0.603646       1     1.008  QM
    6  H        -0.782132       0.751973       1.863778       1     1.008  QM
    7  H        -0.353355      -1.494451       1.180818       1     1.008  QM
    8  F        -0.553009      -2.337503       1.576011       9    18.998  QM


 RMSQ FORCE :   0.0007907  MAXIMUM :   0.0000100  CONVERGED :NO 
 MAX FORCE  :   0.0029867  MAXIMUM :   0.0000150  CONVERGED :NO 

 NUMBER OF CONSTRAINED OPTIMIZATION CYCLES: 13
 
 TOTAL ENERGY = -178.846682156413
 
 
 CURRENT SPLINE LENGTH: 0.026 AMU^1/2*ANGSTROM
 IRC COORDINATE: 3.254 AMU^1/2*ANGSTROM

  ANGLE =       0.02  COS_ANGLE =       1.00


 IRC COORDINATES OF STEP 87 IN ANGSTROM

  NO.  ATOM        X              Y              Z        Z-ATOM   MASS   TYPE

    1  C         0.056833       0.240343      -0.036320       6    12.011  QM
    2  C         0.105764       0.446932       1.296901       6    12.011  QM
    3  H         0.945858      -0.062026      -0.603416       1     1.008  QM
    4  H         1.037961       0.328786       1.862682       1     1.008  QM
    5  H        -0.873535       0.368096      -0.603309       1     1.008  QM
    6  H        -0.780570       0.758714       1.862827       1     1.008  QM
    7  H        -0.353921      -1.496478       1.185120       1     1.008  QM
    8  F        -0.553901      -2.341295       1.576149       9    18.998  QM


 RMSQ FORCE :   0.0007402  MAXIMUM :   0.0000100  CONVERGED :NO 
 MAX FORCE  :   0.0027841  MAXIMUM :   0.0000150  CONVERGED :NO 

 NUMBER OF CONSTRAINED OPTIMIZATION CYCLES: 7
 
 TOTAL ENERGY = -178.846734913100
 
 
 CURRENT SPLINE LENGTH: 0.026 AMU^1/2*ANGSTROM
 IRC COORDINATE: 3.281 AMU^1/2*ANGSTROM

  ANGLE =       0.02  COS_ANGLE =       1.00


 IRC COORDINATES OF STEP 88 IN ANGSTROM

  NO.  ATOM        X              Y              Z        Z-ATOM   MASS   TYPE

    1  C         0.056953       0.240835      -0.036185       6    12.011  QM
    2  C         0.106889       0.451640       1.296319       6    12.011  QM
    3  H         0.945607      -0.063042      -0.603048       1     1.008  QM
    4  H         1.039632       0.335705       1.861684       1     1.008  QM
    5  H        -0.873857       0.366774      -0.602867       1     1.008  QM
    6  H        -0.779018       0.765326       1.861858       1     1.008  QM
    7  H        -0.354284      -1.498606       1.189303       1     1.008  QM
    8  F        -0.554809      -2.345067       1.576273       9    18.998  QM


 RMSQ FORCE :   0.0006916  MAXIMUM :   0.0000100  CONVERGED :NO 
 MAX FORCE  :   0.0025831  MAXIMUM :   0.0000150  CONVERGED :NO 

 NUMBER OF CONSTRAINED OPTIMIZATION CYCLES: 6
 
 TOTAL ENERGY = -178.846784385198
 
 
 CURRENT SPLINE LENGTH: 0.026 AMU^1/2*ANGSTROM
 IRC COORDINATE: 3.307 AMU^1/2*ANGSTROM

  ANGLE =       0.02  COS_ANGLE =       1.00


 IRC COORDINATES OF STEP 89 IN ANGSTROM

  NO.  ATOM        X              Y              Z        Z-ATOM   MASS   TYPE

    1  C         0.057036       0.241173      -0.035967       6    12.011  QM
    2  C         0.108026       0.456433       1.295765       6    12.011  QM
    3  H         0.945254      -0.064488      -0.602557       1     1.008  QM
    4  H         1.041274       0.342585       1.860724       1     1.008  QM
    5  H        -0.874199       0.365304      -0.602354       1     1.008  QM
    6  H        -0.777425       0.772137       1.860908       1     1.008  QM
    7  H        -0.354859      -1.500704       1.193266       1     1.008  QM
    8  F        -0.555686      -2.348774       1.576323       9    18.998  QM


 RMSQ FORCE :   0.0006443  MAXIMUM :   0.0000100  CONVERGED :NO 
 MAX FORCE  :   0.0023951  MAXIMUM :   0.0000150  CONVERGED :NO 

 NUMBER OF CONSTRAINED OPTIMIZATION CYCLES: 1
 
 TOTAL ENERGY = -178.846830681822
 
 
 CURRENT SPLINE LENGTH: 0.026 AMU^1/2*ANGSTROM
 IRC COORDINATE: 3.334 AMU^1/2*ANGSTROM

  ANGLE =       0.03  COS_ANGLE =       1.00


 IRC COORDINATES OF STEP 90 IN ANGSTROM

  NO.  ATOM        X              Y              Z        Z-ATOM   MASS   TYPE

    1  C         0.057130       0.241575      -0.035772       6    12.011  QM
    2  C         0.109150       0.461195       1.295192       6    12.011  QM
    3  H         0.944935      -0.065857      -0.602064       1     1.008  QM
    4  H         1.042905       0.349378       1.859738       1     1.008  QM
    5  H        -0.874505       0.363970      -0.601870       1     1.008  QM
    6  H        -0.775827       0.779001       1.859941       1     1.008  QM
    7  H        -0.355436      -1.502857       1.197213       1     1.008  QM
    8  F        -0.556565      -2.352508       1.576406       9    18.998  QM


 RMSQ FORCE :   0.0005973  MAXIMUM :   0.0000100  CONVERGED :NO 
 MAX FORCE  :   0.0021957  MAXIMUM :   0.0000150  CONVERGED :NO 

 NUMBER OF CONSTRAINED OPTIMIZATION CYCLES: 12
 
 TOTAL ENERGY = -178.846873913347
 
 
 CURRENT SPLINE LENGTH: 0.026 AMU^1/2*ANGSTROM
 IRC COORDINATE: 3.360 AMU^1/2*ANGSTROM

  ANGLE =       0.03  COS_ANGLE =       1.00


 IRC COORDINATES OF STEP 91 IN ANGSTROM

  NO.  ATOM        X              Y              Z        Z-ATOM   MASS   TYPE

    1  C         0.057163       0.241722      -0.035462       6    12.011  QM
    2  C         0.110299       0.466059       1.294683       6    12.011  QM
    3  H         0.944512      -0.067607      -0.601437       1     1.008  QM
    4  H         1.044593       0.356337       1.858778       1     1.008  QM
    5  H        -0.874903       0.362240      -0.601264       1     1.008  QM
    6  H        -0.774199       0.786039       1.858972       1     1.008  QM
    7  H        -0.355942      -1.504945       1.201035       1     1.008  QM
    8  F        -0.557420      -2.356126       1.576367       9    18.998  QM


 RMSQ FORCE :   0.0005541  MAXIMUM :   0.0000100  CONVERGED :NO 
 MAX FORCE  :   0.0020235  MAXIMUM :   0.0000150  CONVERGED :NO 

 NUMBER OF CONSTRAINED OPTIMIZATION CYCLES: 13
 
 TOTAL ENERGY = -178.846914189707
 
 
 CURRENT SPLINE LENGTH: 0.026 AMU^1/2*ANGSTROM
 IRC COORDINATE: 3.387 AMU^1/2*ANGSTROM

  ANGLE =       0.03  COS_ANGLE =       1.00


 IRC COORDINATES OF STEP 92 IN ANGSTROM

  NO.  ATOM        X              Y              Z        Z-ATOM   MASS   TYPE

    1  C         0.057187       0.241827      -0.035108       6    12.011  QM
    2  C         0.111455       0.470942       1.294160       6    12.011  QM
    3  H         0.944091      -0.069349      -0.600765       1     1.008  QM
    4  H         1.046288       0.363398       1.857800       1     1.008  QM
    5  H        -0.875329       0.360422      -0.600575       1     1.008  QM
    6  H        -0.772563       0.793044       1.858010       1     1.008  QM
    7  H        -0.356383      -1.507121       1.204639       1     1.008  QM
    8  F        -0.558276      -2.359723       1.576314       9    18.998  QM


 RMSQ FORCE :   0.0005104  MAXIMUM :   0.0000100  CONVERGED :NO 
 MAX FORCE  :   0.0018404  MAXIMUM :   0.0000150  CONVERGED :NO 

 NUMBER OF CONSTRAINED OPTIMIZATION CYCLES: 7
 
 TOTAL ENERGY = -178.846951633625
 
 
 CURRENT SPLINE LENGTH: 0.026 AMU^1/2*ANGSTROM
 IRC COORDINATE: 3.413 AMU^1/2*ANGSTROM

  ANGLE =       0.04  COS_ANGLE =       1.00


 IRC COORDINATES OF STEP 93 IN ANGSTROM

  NO.  ATOM        X              Y              Z        Z-ATOM   MASS   TYPE

    1  C         0.057150       0.241676      -0.034633       6    12.011  QM
    2  C         0.112622       0.475892       1.293688       6    12.011  QM
    3  H         0.943566      -0.071570      -0.599919       1     1.008  QM
    4  H         1.048002       0.370577       1.856856       1     1.008  QM
    5  H        -0.875837       0.358266      -0.599744       1     1.008  QM
    6  H        -0.770860       0.800321       1.857053       1     1.008  QM
    7  H        -0.356898      -1.509112       1.208287       1     1.008  QM
    8  F        -0.559092      -2.363189       1.576130       9    18.998  QM


 RMSQ FORCE :   0.0004736  MAXIMUM :   0.0000100  CONVERGED :NO 
 MAX FORCE  :   0.0016970  MAXIMUM :   0.0000150  CONVERGED :NO 

 NUMBER OF CONSTRAINED OPTIMIZATION CYCLES: 9
 
 TOTAL ENERGY = -178.846986344566
 
 
 CURRENT SPLINE LENGTH: 0.026 AMU^1/2*ANGSTROM
 IRC COORDINATE: 3.440 AMU^1/2*ANGSTROM

  ANGLE =       0.03  COS_ANGLE =       1.00


 IRC COORDINATES OF STEP 94 IN ANGSTROM

  NO.  ATOM        X              Y              Z        Z-ATOM   MASS   TYPE

    1  C         0.057095       0.241447      -0.034110       6    12.011  QM
    2  C         0.113798       0.480869       1.293225       6    12.011  QM
    3  H         0.943016      -0.073870      -0.599025       1     1.008  QM
    4  H         1.049732       0.377830       1.855910       1     1.008  QM
    5  H        -0.876375       0.355992      -0.598846       1     1.008  QM
    6  H        -0.769166       0.807583       1.856099       1     1.008  QM
    7  H        -0.357372      -1.511120       1.211752       1     1.008  QM
    8  F        -0.559902      -2.366615       1.575915       9    18.998  QM


 RMSQ FORCE :   0.0004337  MAXIMUM :   0.0000100  CONVERGED :NO 
 MAX FORCE  :   0.0015289  MAXIMUM :   0.0000150  CONVERGED :NO 

 NUMBER OF CONSTRAINED OPTIMIZATION CYCLES: 5
 
 TOTAL ENERGY = -178.847018482202
 
 
 CURRENT SPLINE LENGTH: 0.026 AMU^1/2*ANGSTROM
 IRC COORDINATE: 3.466 AMU^1/2*ANGSTROM

  ANGLE =       0.04  COS_ANGLE =       1.00


 IRC COORDINATES OF STEP 95 IN ANGSTROM

  NO.  ATOM        X              Y              Z        Z-ATOM   MASS   TYPE

    1  C         0.057035       0.241198      -0.033565       6    12.011  QM
    2  C         0.114977       0.485866       1.292763       6    12.011  QM
    3  H         0.942460      -0.076207      -0.598098       1     1.008  QM
    4  H         1.051462       0.385046       1.854935       1     1.008  QM
    5  H        -0.876911       0.353690      -0.597927       1     1.008  QM
    6  H        -0.767479       0.814836       1.855128       1     1.008  QM
    7  H        -0.357898      -1.513211       1.215005       1     1.008  QM
    8  F        -0.560707      -2.370031       1.575697       9    18.998  QM


 RMSQ FORCE :   0.0003949  MAXIMUM :   0.0000100  CONVERGED :NO 
 MAX FORCE  :   0.0013676  MAXIMUM :   0.0000150  CONVERGED :NO 

 NUMBER OF CONSTRAINED OPTIMIZATION CYCLES: 10
 
 TOTAL ENERGY = -178.847048141092
 
 
 CURRENT SPLINE LENGTH: 0.026 AMU^1/2*ANGSTROM
 IRC COORDINATE: 3.493 AMU^1/2*ANGSTROM

  ANGLE =       0.05  COS_ANGLE =       1.00


 IRC COORDINATES OF STEP 96 IN ANGSTROM

  NO.  ATOM        X              Y              Z        Z-ATOM   MASS   TYPE

    1  C         0.056882       0.240550      -0.032823       6    12.011  QM
    2  C         0.116160       0.490907       1.292367       6    12.011  QM
    3  H         0.941746      -0.079210      -0.596926       1     1.008  QM
    4  H         1.053216       0.392468       1.854013       1     1.008  QM
    5  H        -0.877566       0.350898      -0.596761       1     1.008  QM
    6  H        -0.765706       0.822468       1.854190       1     1.008  QM
    7  H        -0.358460      -1.514918       1.218423       1     1.008  QM
    8  F        -0.561446      -2.373212       1.575273       9    18.998  QM


 RMSQ FORCE :   0.0003626  MAXIMUM :   0.0000100  CONVERGED :NO 
 MAX FORCE  :   0.0012325  MAXIMUM :   0.0000150  CONVERGED :NO 

 NUMBER OF CONSTRAINED OPTIMIZATION CYCLES: 11
 
 TOTAL ENERGY = -178.847075399072
 
 
 CURRENT SPLINE LENGTH: 0.026 AMU^1/2*ANGSTROM
 IRC COORDINATE: 3.519 AMU^1/2*ANGSTROM

  ANGLE =       0.06  COS_ANGLE =       1.00


 IRC COORDINATES OF STEP 97 IN ANGSTROM

  NO.  ATOM        X              Y              Z        Z-ATOM   MASS   TYPE

    1  C         0.056728       0.239912      -0.032065       6    12.011  QM
    2  C         0.117353       0.495969       1.291959       6    12.011  QM
    3  H         0.941047      -0.082104      -0.595708       1     1.008  QM
    4  H         1.055000       0.399905       1.853070       1     1.008  QM
    5  H        -0.878251       0.348032      -0.595583       1     1.008  QM
    6  H        -0.763943       0.829957       1.853209       1     1.008  QM
    7  H        -0.358860      -1.516831       1.221505       1     1.008  QM
    8  F        -0.562200      -2.376397       1.574864       9    18.998  QM


 RMSQ FORCE :   0.0003298  MAXIMUM :   0.0000100  CONVERGED :NO 
 MAX FORCE  :   0.0010997  MAXIMUM :   0.0000150  CONVERGED :NO 

 NUMBER OF CONSTRAINED OPTIMIZATION CYCLES: 14
 
 TOTAL ENERGY = -178.847100477826
 
 
 CURRENT SPLINE LENGTH: 0.026 AMU^1/2*ANGSTROM
 IRC COORDINATE: 3.545 AMU^1/2*ANGSTROM

  ANGLE =       0.05  COS_ANGLE =       1.00


 IRC COORDINATES OF STEP 98 IN ANGSTROM

  NO.  ATOM        X              Y              Z        Z-ATOM   MASS   TYPE

    1  C         0.056562       0.239239      -0.031280       6    12.011  QM
    2  C         0.118559       0.501051       1.291545       6    12.011  QM
    3  H         0.940366      -0.084987      -0.594466       1     1.008  QM
    4  H         1.056778       0.407351       1.852120       1     1.008  QM
    5  H        -0.878956       0.345010      -0.594353       1     1.008  QM
    6  H        -0.762221       0.837325       1.852274       1     1.008  QM
    7  H        -0.359218      -1.518779       1.224520       1     1.008  QM
    8  F        -0.562955      -2.379557       1.574440       9    18.998  QM


 RMSQ FORCE :   0.0002974  MAXIMUM :   0.0000100  CONVERGED :NO 
 MAX FORCE  :   0.0009985  MAXIMUM :   0.0000150  CONVERGED :NO 

 NUMBER OF CONSTRAINED OPTIMIZATION CYCLES: 11
 
 TOTAL ENERGY = -178.847123427816
 
 
 CURRENT SPLINE LENGTH: 0.026 AMU^1/2*ANGSTROM
 IRC COORDINATE: 3.572 AMU^1/2*ANGSTROM

  ANGLE =       0.07  COS_ANGLE =       1.00


 IRC COORDINATES OF STEP 99 IN ANGSTROM

  NO.  ATOM        X              Y              Z        Z-ATOM   MASS   TYPE

    1  C         0.056387       0.238478      -0.030442       6    12.011  QM
    2  C         0.119741       0.506101       1.291152       6    12.011  QM
    3  H         0.939593      -0.088142      -0.593183       1     1.008  QM
    4  H         1.058581       0.414923       1.851135       1     1.008  QM
    5  H        -0.879654       0.342087      -0.593065       1     1.008  QM
    6  H        -0.760426       0.845054       1.851263       1     1.008  QM
    7  H        -0.359794      -1.520638       1.227433       1     1.008  QM
    8  F        -0.563678      -2.382664       1.573975       9    18.998  QM


 RMSQ FORCE :   0.0002713  MAXIMUM :   0.0000100  CONVERGED :NO 
 MAX FORCE  :   0.0009307  MAXIMUM :   0.0000150  CONVERGED :NO 

 NUMBER OF CONSTRAINED OPTIMIZATION CYCLES: 8
 
 TOTAL ENERGY = -178.847144335432
 
 
 CURRENT SPLINE LENGTH: 0.026 AMU^1/2*ANGSTROM
 IRC COORDINATE: 3.598 AMU^1/2*ANGSTROM

  ANGLE =       0.07  COS_ANGLE =       1.00


 IRC COORDINATES OF STEP 100 IN ANGSTROM

  NO.  ATOM        X              Y              Z        Z-ATOM   MASS   TYPE

    1  C         0.056082       0.237219      -0.029361       6    12.011  QM
    2  C         0.120944       0.511202       1.290833       6    12.011  QM
    3  H         0.938717      -0.091915      -0.591546       1     1.008  QM
    4  H         1.060366       0.422519       1.850228       1     1.008  QM
    5  H        -0.880530       0.338363      -0.591453       1     1.008  QM
    6  H        -0.758620       0.852728       1.850323       1     1.008  QM
    7  H        -0.360122      -1.522103       1.230333       1     1.008  QM
    8  F        -0.564330      -2.385431       1.573265       9    18.998  QM


 RMSQ FORCE :   0.0002424  MAXIMUM :   0.0000100  CONVERGED :NO 
 MAX FORCE  :   0.0008412  MAXIMUM :   0.0000150  CONVERGED :NO 

 NUMBER OF CONSTRAINED OPTIMIZATION CYCLES: 28
 
 TOTAL ENERGY = -178.847163369909
 
 
 CURRENT SPLINE LENGTH: 0.026 AMU^1/2*ANGSTROM
 IRC COORDINATE: 3.625 AMU^1/2*ANGSTROM

  ANGLE =       0.07  COS_ANGLE =       1.00


 IRC COORDINATES OF STEP 101 IN ANGSTROM

  NO.  ATOM        X              Y              Z        Z-ATOM   MASS   TYPE

    1  C         0.055742       0.235812      -0.028186       6    12.011  QM
    2  C         0.122142       0.516286       1.290538       6    12.011  QM
    3  H         0.937760      -0.095952      -0.589819       1     1.008  QM
    4  H         1.062186       0.430195       1.849313       1     1.008  QM
    5  H        -0.881444       0.334408      -0.589754       1     1.008  QM
    6  H        -0.756804       0.860492       1.849388       1     1.008  QM
    7  H        -0.360424      -1.523542       1.232976       1     1.008  QM
    8  F        -0.564953      -2.388078       1.572486       9    18.998  QM


 RMSQ FORCE :   0.0002174  MAXIMUM :   0.0000100  CONVERGED :NO 
 MAX FORCE  :   0.0007671  MAXIMUM :   0.0000150  CONVERGED :NO 

 NUMBER OF CONSTRAINED OPTIMIZATION CYCLES: 2
 
 TOTAL ENERGY = -178.847180673899
 
 
 CURRENT SPLINE LENGTH: 0.026 AMU^1/2*ANGSTROM
 IRC COORDINATE: 3.651 AMU^1/2*ANGSTROM

  ANGLE =       0.09  COS_ANGLE =       1.00


 IRC COORDINATES OF STEP 102 IN ANGSTROM

  NO.  ATOM        X              Y              Z        Z-ATOM   MASS   TYPE

    1  C         0.055373       0.234242      -0.026955       6    12.011  QM
    2  C         0.123335       0.521353       1.290289       6    12.011  QM
    3  H         0.936763      -0.100128      -0.588005       1     1.008  QM
    4  H         1.064027       0.437923       1.848379       1     1.008  QM
    5  H        -0.882437       0.330280      -0.587952       1     1.008  QM
    6  H        -0.754988       0.868268       1.848435       1     1.008  QM
    7  H        -0.360761      -1.524799       1.235700       1     1.008  QM
    8  F        -0.565548      -2.390609       1.571630       9    18.998  QM


 RMSQ FORCE :   0.0001939  MAXIMUM :   0.0000100  CONVERGED :NO 
 MAX FORCE  :   0.0006808  MAXIMUM :   0.0000150  CONVERGED :NO 

 NUMBER OF CONSTRAINED OPTIMIZATION CYCLES: 13
 
 TOTAL ENERGY = -178.847196363875
 
 
 CURRENT SPLINE LENGTH: 0.026 AMU^1/2*ANGSTROM
 IRC COORDINATE: 3.678 AMU^1/2*ANGSTROM

  ANGLE =       0.07  COS_ANGLE =       1.00


 IRC COORDINATES OF STEP 103 IN ANGSTROM

  NO.  ATOM        X              Y              Z        Z-ATOM   MASS   TYPE

    1  C         0.054901       0.232245      -0.025491       6    12.011  QM
    2  C         0.124508       0.526324       1.290093       6    12.011  QM
    3  H         0.935656      -0.104844      -0.585907       1     1.008  QM
    4  H         1.065862       0.445733       1.847492       1     1.008  QM
    5  H        -0.883563       0.325532      -0.585854       1     1.008  QM
    6  H        -0.753148       0.876032       1.847549       1     1.008  QM
    7  H        -0.360950      -1.525679       1.238289       1     1.008  QM
    8  F        -0.566060      -2.392770       1.570564       9    18.998  QM


 RMSQ FORCE :   0.0001743  MAXIMUM :   0.0000100  CONVERGED :NO 
 MAX FORCE  :   0.0006209  MAXIMUM :   0.0000150  CONVERGED :NO 

 NUMBER OF CONSTRAINED OPTIMIZATION CYCLES: 9
 
 TOTAL ENERGY = -178.847210530310
 
 
 CURRENT SPLINE LENGTH: 0.026 AMU^1/2*ANGSTROM
 IRC COORDINATE: 3.704 AMU^1/2*ANGSTROM

  ANGLE =       0.08  COS_ANGLE =       1.00


 IRC COORDINATES OF STEP 104 IN ANGSTROM

  NO.  ATOM        X              Y              Z        Z-ATOM   MASS   TYPE

    1  C         0.054413       0.230176      -0.023997       6    12.011  QM
    2  C         0.125679       0.531287       1.289929       6    12.011  QM
    3  H         0.934511      -0.109681      -0.583775       1     1.008  QM
    4  H         1.067718       0.453491       1.846574       1     1.008  QM
    5  H        -0.884704       0.320661      -0.583727       1     1.008  QM
    6  H        -0.751342       0.883787       1.846636       1     1.008  QM
    7  H        -0.361151      -1.526568       1.240672       1     1.008  QM
    8  F        -0.566555      -2.394865       1.569469       9    18.998  QM


 RMSQ FORCE :   0.0001548  MAXIMUM :   0.0000100  CONVERGED :NO 
 MAX FORCE  :   0.0005454  MAXIMUM :   0.0000150  CONVERGED :NO 

 NUMBER OF CONSTRAINED OPTIMIZATION CYCLES: 17
 
 TOTAL ENERGY = -178.847223345947
 
 
 CURRENT SPLINE LENGTH: 0.026 AMU^1/2*ANGSTROM
 IRC COORDINATE: 3.731 AMU^1/2*ANGSTROM

  ANGLE =       0.07  COS_ANGLE =       1.00


 IRC COORDINATES OF STEP 105 IN ANGSTROM

  NO.  ATOM        X              Y              Z        Z-ATOM   MASS   TYPE

    1  C         0.053869       0.227865      -0.022371       6    12.011  QM
    2  C         0.126829       0.536166       1.289799       6    12.011  QM
    3  H         0.933288      -0.114815      -0.581495       1     1.008  QM
    4  H         1.069556       0.461197       1.845678       1     1.008  QM
    5  H        -0.885911       0.315509      -0.581441       1     1.008  QM
    6  H        -0.749543       0.891517       1.845723       1     1.008  QM
    7  H        -0.361295      -1.527225       1.242953       1     1.008  QM
    8  F        -0.566994      -2.396731       1.568257       9    18.998  QM


 RMSQ FORCE :   0.0001369  MAXIMUM :   0.0000100  CONVERGED :NO 
 MAX FORCE  :   0.0004779  MAXIMUM :   0.0000150  CONVERGED :NO 

 NUMBER OF CONSTRAINED OPTIMIZATION CYCLES: 4
 
 TOTAL ENERGY = -178.847234865936
 
 
 CURRENT SPLINE LENGTH: 0.026 AMU^1/2*ANGSTROM
 IRC COORDINATE: 3.757 AMU^1/2*ANGSTROM

  ANGLE =       0.07  COS_ANGLE =       1.00


 IRC COORDINATES OF STEP 106 IN ANGSTROM

  NO.  ATOM        X              Y              Z        Z-ATOM   MASS   TYPE

    1  C         0.053277       0.225352      -0.020633       6    12.011  QM
    2  C         0.127957       0.540945       1.289694       6    12.011  QM
    3  H         0.932029      -0.120192      -0.579042       1     1.008  QM
    4  H         1.071367       0.468909       1.844809       1     1.008  QM
    5  H        -0.887187       0.310101      -0.578998       1     1.008  QM
    6  H        -0.747730       0.899169       1.844851       1     1.008  QM
    7  H        -0.361337      -1.527698       1.245135       1     1.008  QM
    8  F        -0.567388      -2.398386       1.566943       9    18.998  QM


 RMSQ FORCE :   0.0001215  MAXIMUM :   0.0000100  CONVERGED :NO 
 MAX FORCE  :   0.0004238  MAXIMUM :   0.0000150  CONVERGED :NO 

 NUMBER OF CONSTRAINED OPTIMIZATION CYCLES: 15
 
 TOTAL ENERGY = -178.847245186563
 
 
 CURRENT SPLINE LENGTH: 0.026 AMU^1/2*ANGSTROM
 IRC COORDINATE: 3.784 AMU^1/2*ANGSTROM

  ANGLE =       0.07  COS_ANGLE =       1.00


 IRC COORDINATES OF STEP 107 IN ANGSTROM

  NO.  ATOM        X              Y              Z        Z-ATOM   MASS   TYPE

    1  C         0.052654       0.222681      -0.018815       6    12.011  QM
    2  C         0.129070       0.545642       1.289616       6    12.011  QM
    3  H         0.930741      -0.125698      -0.576505       1     1.008  QM
    4  H         1.073188       0.476596       1.843901       1     1.008  QM
    5  H        -0.888512       0.304442      -0.576442       1     1.008  QM
    6  H        -0.745957       0.906707       1.843977       1     1.008  QM
    7  H        -0.361438      -1.527964       1.247292       1     1.008  QM
    8  F        -0.567740      -2.399871       1.565555       9    18.998  QM


 RMSQ FORCE :   0.0001072  MAXIMUM :   0.0000100  CONVERGED :NO 
 MAX FORCE  :   0.0003698  MAXIMUM :   0.0000150  CONVERGED :NO 

 NUMBER OF CONSTRAINED OPTIMIZATION CYCLES: 27
 
 TOTAL ENERGY = -178.847254388311
 
 
 CURRENT SPLINE LENGTH: 0.026 AMU^1/2*ANGSTROM
 IRC COORDINATE: 3.810 AMU^1/2*ANGSTROM

  ANGLE =       0.15  COS_ANGLE =       0.99


 IRC COORDINATES OF STEP 108 IN ANGSTROM

  NO.  ATOM        X              Y              Z        Z-ATOM   MASS   TYPE

    1  C         0.052003       0.219886      -0.016907       6    12.011  QM
    2  C         0.130161       0.550257       1.289531       6    12.011  QM
    3  H         0.929404      -0.131386      -0.573861       1     1.008  QM
    4  H         1.074960       0.484185       1.843012       1     1.008  QM
    5  H        -0.889851       0.298702      -0.573782       1     1.008  QM
    6  H        -0.744183       0.914248       1.843095       1     1.008  QM
    7  H        -0.361457      -1.528126       1.249364       1     1.008  QM
    8  F        -0.568059      -2.401213       1.564106       9    18.998  QM


 RMSQ FORCE :   0.0000953  MAXIMUM :   0.0000100  CONVERGED :NO 
 MAX FORCE  :   0.0003349  MAXIMUM :   0.0000150  CONVERGED :NO 

 NUMBER OF CONSTRAINED OPTIMIZATION CYCLES: 41
 
 TOTAL ENERGY = -178.847262531217
 
 
 CURRENT SPLINE LENGTH: 0.026 AMU^1/2*ANGSTROM
 IRC COORDINATE: 3.837 AMU^1/2*ANGSTROM

  ANGLE =       0.14  COS_ANGLE =       0.99


 IRC COORDINATES OF STEP 109 IN ANGSTROM

  NO.  ATOM        X              Y              Z        Z-ATOM   MASS   TYPE

    1  C         0.051319       0.216949      -0.014946       6    12.011  QM
    2  C         0.131231       0.554795       1.289501       6    12.011  QM
    3  H         0.928033      -0.137232      -0.571139       1     1.008  QM
    4  H         1.076750       0.491681       1.842118       1     1.008  QM
    5  H        -0.891242       0.292762      -0.571053       1     1.008  QM
    6  H        -0.742451       0.921651       1.842196       1     1.008  QM
    7  H        -0.361398      -1.528189       1.251265       1     1.008  QM
    8  F        -0.568340      -2.402388       1.562591       9    18.998  QM


 RMSQ FORCE :   0.0000821  MAXIMUM :   0.0000100  CONVERGED :NO 
 MAX FORCE  :   0.0002743  MAXIMUM :   0.0000150  CONVERGED :NO 

 NUMBER OF CONSTRAINED OPTIMIZATION CYCLES: 15
 
 TOTAL ENERGY = -178.847269667173
 
 
 CURRENT SPLINE LENGTH: 0.026 AMU^1/2*ANGSTROM
 IRC COORDINATE: 3.863 AMU^1/2*ANGSTROM

  ANGLE =       0.11  COS_ANGLE =       0.99


 IRC COORDINATES OF STEP 110 IN ANGSTROM

  NO.  ATOM        X              Y              Z        Z-ATOM   MASS   TYPE

    1  C         0.050540       0.213708      -0.012838       6    12.011  QM
    2  C         0.132201       0.559069       1.289536       6    12.011  QM
    3  H         0.926384      -0.144217      -0.568012       1     1.008  QM
    4  H         1.078230       0.498125       1.841512       1     1.008  QM
    5  H        -0.892527       0.287277      -0.568375       1     1.008  QM
    6  H        -0.740610       0.929635       1.841136       1     1.008  QM
    7  H        -0.361872      -1.527674       1.253032       1     1.008  QM
    8  F        -0.568446      -2.403173       1.560925       9    18.998  QM


 RMSQ FORCE :   0.0000710  MAXIMUM :   0.0000100  CONVERGED :NO 
 MAX FORCE  :   0.0002334  MAXIMUM :   0.0000150  CONVERGED :NO 

 NUMBER OF CONSTRAINED OPTIMIZATION CYCLES: 8
 
 TOTAL ENERGY = -178.847275824020
 
 
 CURRENT SPLINE LENGTH: 0.026 AMU^1/2*ANGSTROM
 IRC COORDINATE: 3.889 AMU^1/2*ANGSTROM

  ANGLE =       0.33  COS_ANGLE =       0.95


 IRC COORDINATES OF STEP 111 IN ANGSTROM

  NO.  ATOM        X              Y              Z        Z-ATOM   MASS   TYPE

    1  C         0.049789       0.210364      -0.010667       6    12.011  QM
    2  C         0.133235       0.563223       1.289563       6    12.011  QM
    3  H         0.925178      -0.149510      -0.565256       1     1.008  QM
    4  H         1.080170       0.506247       1.840448       1     1.008  QM
    5  H        -0.894209       0.280026      -0.565137       1     1.008  QM
    6  H        -0.739158       0.935661       1.840562       1     1.008  QM
    7  H        -0.360791      -1.527435       1.254729       1     1.008  QM
    8  F        -0.568696      -2.403780       1.559215       9    18.998  QM


 RMSQ FORCE :   0.0000605  MAXIMUM :   0.0000100  CONVERGED :NO 
 MAX FORCE  :   0.0002014  MAXIMUM :   0.0000150  CONVERGED :NO 

 NUMBER OF CONSTRAINED OPTIMIZATION CYCLES: 5
 
 TOTAL ENERGY = -178.847281018048
 
 
 CURRENT SPLINE LENGTH: 0.026 AMU^1/2*ANGSTROM
 IRC COORDINATE: 3.916 AMU^1/2*ANGSTROM

  ANGLE =       0.52  COS_ANGLE =       0.87


 IRC COORDINATES OF STEP 112 IN ANGSTROM

  NO.  ATOM        X              Y              Z        Z-ATOM   MASS   TYPE

    1  C         0.049075       0.207241      -0.008550       6    12.011  QM
    2  C         0.134240       0.567587       1.289526       6    12.011  QM
    3  H         0.923717      -0.155805      -0.562329       1     1.008  QM
    4  H         1.081829       0.513290       1.839495       1     1.008  QM
    5  H        -0.895568       0.274134      -0.562240       1     1.008  QM
    6  H        -0.737407       0.943231       1.839557       1     1.008  QM
    7  H        -0.360994      -1.527128       1.256624       1     1.008  QM
    8  F        -0.568885      -2.404703       1.557594       9    18.998  QM


 RMSQ FORCE :   0.0000484  MAXIMUM :   0.0000100  CONVERGED :NO 
 MAX FORCE  :   0.0001562  MAXIMUM :   0.0000150  CONVERGED :NO 

 NUMBER OF CONSTRAINED OPTIMIZATION CYCLES: 3
 
 TOTAL ENERGY = -178.847285374727
 
 
 CURRENT SPLINE LENGTH: 0.026 AMU^1/2*ANGSTROM
 IRC COORDINATE: 3.942 AMU^1/2*ANGSTROM

  ANGLE =       0.43  COS_ANGLE =       0.91


 IRC COORDINATES OF STEP 113 IN ANGSTROM

  NO.  ATOM        X              Y              Z        Z-ATOM   MASS   TYPE

    1  C         0.048234       0.203644      -0.006256       6    12.011  QM
    2  C         0.135158       0.571491       1.289596       6    12.011  QM
    3  H         0.922163      -0.162519      -0.559056       1     1.008  QM
    4  H         1.083402       0.519953       1.838764       1     1.008  QM
    5  H        -0.897057       0.267689      -0.559185       1     1.008  QM
    6  H        -0.735773       0.950160       1.838658       1     1.008  QM
    7  H        -0.360992      -1.526250       1.258180       1     1.008  QM
    8  F        -0.568924      -2.404957       1.555768       9    18.998  QM


 RMSQ FORCE :   0.0000381  MAXIMUM :   0.0000100  CONVERGED :NO 
 MAX FORCE  :   0.0001228  MAXIMUM :   0.0000150  CONVERGED :NO 

 NUMBER OF CONSTRAINED OPTIMIZATION CYCLES: 2
 
 TOTAL ENERGY = -178.847288796196
 
 
 CURRENT SPLINE LENGTH: 0.026 AMU^1/2*ANGSTROM
 IRC COORDINATE: 3.969 AMU^1/2*ANGSTROM

  ANGLE =       0.25  COS_ANGLE =       0.97


 IRC COORDINATES OF STEP 114 IN ANGSTROM

  NO.  ATOM        X              Y              Z        Z-ATOM   MASS   TYPE

    1  C         0.047495       0.200359      -0.004032       6    12.011  QM
    2  C         0.136156       0.575700       1.289547       6    12.011  QM
    3  H         0.920779      -0.168564      -0.556012       1     1.008  QM
    4  H         1.085126       0.527284       1.837728       1     1.008  QM
    5  H        -0.898520       0.261246      -0.556070       1     1.008  QM
    6  H        -0.734147       0.957112       1.837711       1     1.008  QM
    7  H        -0.360850      -1.525838       1.259964       1     1.008  QM
    8  F        -0.569098      -2.405641       1.554074       9    18.998  QM


 RMSQ FORCE :   0.0000269  MAXIMUM :   0.0000100  CONVERGED :NO 
 MAX FORCE  :   0.0000867  MAXIMUM :   0.0000150  CONVERGED :NO 

 NUMBER OF CONSTRAINED OPTIMIZATION CYCLES: 2
 
 TOTAL ENERGY = -178.847291362971
 
 
 CURRENT SPLINE LENGTH: 0.026 AMU^1/2*ANGSTROM
 IRC COORDINATE: 3.995 AMU^1/2*ANGSTROM

  ANGLE =       0.17  COS_ANGLE =       0.99


 IRC COORDINATES OF STEP 115 IN ANGSTROM

  NO.  ATOM        X              Y              Z        Z-ATOM   MASS   TYPE

    1  C         0.046755       0.197077      -0.001782       6    12.011  QM
    2  C         0.137132       0.579900       1.289488       6    12.011  QM
    3  H         0.919323      -0.174914      -0.552833       1     1.008  QM
    4  H         1.086761       0.534301       1.836774       1     1.008  QM
    5  H        -0.899913       0.255119      -0.553010       1     1.008  QM
    6  H        -0.732463       0.964367       1.836646       1     1.008  QM
    7  H        -0.360911      -1.525393       1.261696       1     1.008  QM
    8  F        -0.569237      -2.406314       1.552367       9    18.998  QM


 RMSQ FORCE :   0.0000161  MAXIMUM :   0.0000100  CONVERGED :NO 
 MAX FORCE  :   0.0000502  MAXIMUM :   0.0000150  CONVERGED :NO 

 NUMBER OF CONSTRAINED OPTIMIZATION CYCLES: 2
 
 TOTAL ENERGY = -178.847293044321
 
 
 CURRENT SPLINE LENGTH: 0.026 AMU^1/2*ANGSTROM
 IRC COORDINATE: 4.022 AMU^1/2*ANGSTROM

  ANGLE =       0.55  COS_ANGLE =       0.85


 IRC COORDINATES OF STEP 116 IN ANGSTROM

  NO.  ATOM        X              Y              Z        Z-ATOM   MASS   TYPE

    1  C         0.046021       0.193720       0.000501       6    12.011  QM
    2  C         0.138103       0.584036       1.289408       6    12.011  QM
    3  H         0.917948      -0.181109      -0.549634       1     1.008  QM
    4  H         1.088413       0.541485       1.835757       1     1.008  QM
    5  H        -0.901347       0.248684      -0.549852       1     1.008  QM
    6  H        -0.730858       0.971343       1.835575       1     1.008  QM
    7  H        -0.360736      -1.524900       1.263387       1     1.008  QM
    8  F        -0.569371      -2.406862       1.550648       9    18.998  QM


 RMSQ FORCE :   0.0000057  MAXIMUM :   0.0000100  CONVERGED :YES
 MAX FORCE  :   0.0000184  MAXIMUM :   0.0000150  CONVERGED :NO 

 NUMBER OF CONSTRAINED OPTIMIZATION CYCLES: 2
 
 TOTAL ENERGY = -178.847293839465
 
 
 CURRENT SPLINE LENGTH: 0.026 AMU^1/2*ANGSTROM
 IRC COORDINATE: 4.048 AMU^1/2*ANGSTROM

  ANGLE =       2.10  COS_ANGLE =      -0.51


 IRC COORDINATES OF STEP 117 IN ANGSTROM

  NO.  ATOM        X              Y              Z        Z-ATOM   MASS   TYPE

    1  C         0.045310       0.190468       0.002769       6    12.011  QM
    2  C         0.138992       0.588237       1.289280       6    12.011  QM
    3  H         0.916270      -0.188703      -0.545940       1     1.008  QM
    4  H         1.089599       0.547297       1.835247       1     1.008  QM
    5  H        -0.902360       0.243950      -0.547201       1     1.008  QM
    6  H        -0.729040       0.979801       1.833867       1     1.008  QM
    7  H        -0.360568      -1.524416       1.265110       1     1.008  QM
    8  F        -0.569400      -2.407449       1.548956       9    18.998  QM


 RMSQ FORCE :   0.0000076  MAXIMUM :   0.0000100  CONVERGED :NO 
 MAX FORCE  :   0.0000180  MAXIMUM :   0.0000150  CONVERGED :NO 

 NUMBER OF CONSTRAINED OPTIMIZATION CYCLES: 3
 
 TOTAL ENERGY = -178.847293746903
 
 
 CURRENT SPLINE LENGTH: 0.026 AMU^1/2*ANGSTROM
 IRC COORDINATE: 4.075 AMU^1/2*ANGSTROM

  ANGLE =       2.10  COS_ANGLE =      -0.51


 IRC COORDINATES OF STEP 118 IN ANGSTROM

  NO.  ATOM        X              Y              Z        Z-ATOM   MASS   TYPE

    1  C         0.046237       0.193748       0.000472       6    12.011  QM
    2  C         0.138105       0.584187       1.289354       6    12.011  QM
    3  H         0.918409      -0.180399      -0.549739       1     1.008  QM
    4  H         1.088504       0.542455       1.835601       1     1.008  QM
    5  H        -0.901222       0.247940      -0.549774       1     1.008  QM
    6  H        -0.731125       0.970807       1.835598       1     1.008  QM
    7  H        -0.360177      -1.524930       1.263478       1     1.008  QM
    8  F        -0.569404      -2.406777       1.550660       9    18.998  QM


 RMSQ FORCE :   0.0000064  MAXIMUM :   0.0000100  CONVERGED :YES
 MAX FORCE  :   0.0000206  MAXIMUM :   0.0000150  CONVERGED :NO 

 NUMBER OF CONSTRAINED OPTIMIZATION CYCLES: 5
 
 TOTAL ENERGY = -178.847293821293
 
 
 CURRENT SPLINE LENGTH: 0.026 AMU^1/2*ANGSTROM
 IRC COORDINATE: 4.101 AMU^1/2*ANGSTROM

  ANGLE =       2.67  COS_ANGLE =      -0.89


 IRC COORDINATES OF STEP 119 IN ANGSTROM

  NO.  ATOM        X              Y              Z        Z-ATOM   MASS   TYPE

    1  C         0.045486       0.190483       0.002775       6    12.011  QM
    2  C         0.138984       0.588305       1.289283       6    12.011  QM
    3  H         0.916628      -0.188272      -0.545907       1     1.008  QM
    4  H         1.089619       0.547804       1.835232       1     1.008  QM
    5  H        -0.902210       0.243417      -0.547202       1     1.008  QM
    6  H        -0.729226       0.979473       1.833886       1     1.008  QM
    7  H        -0.360875      -1.524219       1.265097       1     1.008  QM
    8  F        -0.569375      -2.407330       1.548911       9    18.998  QM


 RMSQ FORCE :   0.0000048  MAXIMUM :   0.0000100  CONVERGED :YES
 MAX FORCE  :   0.0000145  MAXIMUM :   0.0000150  CONVERGED :YES

 NUMBER OF CONSTRAINED OPTIMIZATION CYCLES: 4
 
 TOTAL ENERGY = -178.847293747931
 
 
 CURRENT SPLINE LENGTH: 0.026 AMU^1/2*ANGSTROM
 IRC COORDINATE: 4.128 AMU^1/2*ANGSTROM
 
 
 *** IRC PATH GENERATION FINISHED ***
 
 
 *** CONVERGED BY GRADIENT AND ENERGY CRITERIA ***
 
 
 *** IRC PATH IN AMU^1/2*ANGSTROM ***
 
 IRC STEP  IRC COORDINATE   IRC ENERGY   No.REDO
     0        0.000000     -178.785964
     1        0.052918     -178.786468
     2        0.105835     -178.787959
     3        0.158753     -178.790310
     4        0.211671     -178.793254
     5        0.264589     -178.796408
     6        0.317506     -178.799380
     7        0.370424     -178.801971
     8        0.423342     -178.804253
     9        0.476259     -178.806355
    10        0.529177     -178.808335
    11        0.582095     -178.810216
    12        0.635013     -178.812009
    13        0.687930     -178.813719
    14        0.740848     -178.815352
    15        0.793766     -178.816914
    16        0.846684     -178.818407
    17        0.899601     -178.819838
    18        0.952519     -178.821208
    19        1.005437     -178.822521
    20        1.058354     -178.823779
    21        1.111272     -178.824987
    22        1.164190     -178.826147
    23        1.217108     -178.827260
    24        1.270025     -178.828328
    25        1.322943     -178.829355
    26        1.375861     -178.830342
    27        1.428778     -178.831289
    28        1.481696     -178.832199
    29        1.534614     -178.833074
    30        1.587532     -178.833913
    31        1.640449     -178.834718
    32        1.693367     -178.835491
    33        1.746285     -178.836232
    34        1.799203     -178.836941
    35        1.852120     -178.837620
    36        1.931497     -178.837949
    37        1.957956     -178.838230
    38        1.984415     -178.838545
    39        2.010873     -178.838852
    40        2.037332     -178.839153
    41        2.063791     -178.839447
    42        2.090250     -178.839734
    43        2.116709     -178.840015
    44        2.143168     -178.840289
    45        2.169627     -178.840556
    46        2.196085     -178.840818
    47        2.222544     -178.841073
    48        2.249003     -178.841321
    49        2.275462     -178.841564
    50        2.301921     -178.841800
    51        2.328380     -178.842030
    52        2.354839     -178.842254
    53        2.381297     -178.842472
    54        2.407756     -178.842684
    55        2.434215     -178.842890
    56        2.460674     -178.843091
    57        2.487133     -178.843285
    58        2.513592     -178.843474
    59        2.540051     -178.843657
    60        2.566509     -178.843834
    61        2.592968     -178.844005
    62        2.619427     -178.844172
    63        2.645886     -178.844332
    64        2.672345     -178.844487
    65        2.698804     -178.844637
    66        2.725263     -178.844782
    67        2.751721     -178.844921
    68        2.778180     -178.845055
    69        2.804639     -178.845184
    70        2.831098     -178.845308
    71        2.857557     -178.845427
    72        2.884016     -178.845541
    73        2.910475     -178.845650
    74        2.936934     -178.845755
    75        2.963392     -178.845855
    76        2.989851     -178.845951
    77        3.016310     -178.846042
    78        3.042769     -178.846129
    79        3.069228     -178.846212
    80        3.095687     -178.846291
    81        3.122146     -178.846365
    82        3.148604     -178.846436
    83        3.175063     -178.846503
    84        3.201522     -178.846566
    85        3.227981     -178.846626
    86        3.254440     -178.846682
    87        3.280899     -178.846735
    88        3.307358     -178.846784
    89        3.333816     -178.846831
    90        3.360275     -178.846874
    91        3.386734     -178.846914
    92        3.413193     -178.846952
    93        3.439652     -178.846986
    94        3.466111     -178.847018
    95        3.492570     -178.847048
    96        3.519028     -178.847075
    97        3.545487     -178.847100
    98        3.571946     -178.847123
    99        3.598405     -178.847144
   100        3.624864     -178.847163
   101        3.651323     -178.847181
   102        3.677782     -178.847196
   103        3.704240     -178.847211
   104        3.730699     -178.847223
   105        3.757158     -178.847235
   106        3.783617     -178.847245
   107        3.810076     -178.847254
   108        3.836535     -178.847263
   109        3.862994     -178.847270
   110        3.889452     -178.847276
   111        3.915911     -178.847281
   112        3.942370     -178.847285
   113        3.968829     -178.847289
   114        3.995288     -178.847291
   115        4.021747     -178.847293
   116        4.048206     -178.847294
   117        4.074665     -178.847294
   118        4.101123     -178.847294
   119        4.127582     -178.847294
                                                                                

 IRC PATH                         STEP TIME:  3111.251  TOTAL TIME:    3111.972
 
 TIMING STATISTICS (SECONDS)
 

 TIMER ENTRY                    NUMBER OF CALLS   CUMUL. CPU TIME   CONTRIBUT.

 INITIALIZATION                              1             0.034         0.0 %
 INPUT                                       1             0.052         0.0 %
 DIAGONALIZATION                         10978             0.772         0.0 %
 SYMMETRY ANALYSIS                        2116             0.054         0.0 %
 CORE INTEGRALS                           2116           103.462         3.3 %
 ORTHOGONALIZATION MATRIX                 2116             6.055         0.2 %
 MPI DIAGONALIZATION                     42471           120.563         3.9 %
                         ON NODE             1           123.030
                         ON NODE             2           122.931
                         ON NODE             3           122.787
                         ON NODE             4           123.572
                         ON NODE             5           123.518
                         ON NODE             6           123.517
                         ON NODE             7           123.630
                         ON NODE             8           123.803
                         ON NODE             9           123.596
                         ON NODE            10           123.605
                         ON NODE            11           123.642
                         ON NODE            12           124.002
                         ON NODE            13           123.644
                         ON NODE            14           123.793
                         ON NODE            15           123.591
                         ON NODE            16           123.652
                         ON NODE            17           123.478
                         ON NODE            18           123.685
                         ON NODE            19           123.737
                         ON NODE            20           123.994
                         ON NODE            21           123.777
                         ON NODE            22           123.705
                         ON NODE            23           123.730
           AVERAGE PER PROCESSOR                         123.458
 MPI AUXILIARY FUNCTION FIT              78114           316.886        10.2 %
                         ON NODE             1           313.863
                         ON NODE             2           321.078
                         ON NODE             3           313.632
                         ON NODE             4           314.058
                         ON NODE             5           320.424
                         ON NODE             6           320.175
                         ON NODE             7           320.448
                         ON NODE             8           325.825
                         ON NODE             9           320.643
                         ON NODE            10           319.847
                         ON NODE            11           320.674
                         ON NODE            12           321.707
                         ON NODE            13           320.882
                         ON NODE            14           320.215
                         ON NODE            15           320.240
                         ON NODE            16           324.490
                         ON NODE            17           320.460
                         ON NODE            18           319.480
                         ON NODE            19           319.994
                         ON NODE            20           321.183
                         ON NODE            21           319.868
                         ON NODE            22           318.947
                         ON NODE            23           319.554
           AVERAGE PER PROCESSOR                         319.774
 MPI CORE HAMILTONIAN                     2116             6.256         0.2 %
                         ON NODE             1             6.176
                         ON NODE             2             6.074
                         ON NODE             3             6.151
                         ON NODE             4             5.603
                         ON NODE             5             5.375
                         ON NODE             6             5.273
                         ON NODE             7             5.217
                         ON NODE             8             5.241
                         ON NODE             9             5.256
                         ON NODE            10             5.265
                         ON NODE            11             5.228
                         ON NODE            12             5.233
                         ON NODE            13             5.273
                         ON NODE            14             5.212
                         ON NODE            15             5.218
                         ON NODE            16             5.231
                         ON NODE            17             5.268
                         ON NODE            18             5.209
                         ON NODE            19             5.251
                         ON NODE            20             5.189
                         ON NODE            21             5.240
                         ON NODE            22             5.238
                         ON NODE            23             5.245
           AVERAGE PER PROCESSOR                           5.414
 SCF ITERATION                            2116          2436.176        78.3 %
 MPI NEAR J CALCULATION                  37999           120.778         3.9 %
                         ON NODE             1           102.690
                         ON NODE             2           102.784
                         ON NODE             3           102.659
                         ON NODE             4           102.655
                         ON NODE             5           102.738
                         ON NODE             6           103.080
                         ON NODE             7            87.759
                         ON NODE             8           100.693
                         ON NODE             9           103.371
                         ON NODE            10           103.833
                         ON NODE            11           103.548
                         ON NODE            12           103.958
                         ON NODE            13           103.338
                         ON NODE            14           103.737
                         ON NODE            15           103.123
                         ON NODE            16           102.867
                         ON NODE            17           102.741
                         ON NODE            18           103.174
                         ON NODE            19           103.160
                         ON NODE            20           103.522
                         ON NODE            21           103.185
                         ON NODE            22           103.527
                         ON NODE            23           103.074
           AVERAGE PER PROCESSOR                         103.167
 MPI FAR J CALCULATION                   37999            35.197         1.1 %
                         ON NODE             1            23.362
                         ON NODE             2            24.831
                         ON NODE             3            33.618
                         ON NODE             4            32.696
                         ON NODE             5            33.113
                         ON NODE             6            32.685
                         ON NODE             7            50.569
                         ON NODE             8            37.592
                         ON NODE             9            32.320
                         ON NODE            10            32.353
                         ON NODE            11            32.484
                         ON NODE            12            34.541
                         ON NODE            13            35.372
                         ON NODE            14            32.802
                         ON NODE            15            34.048
                         ON NODE            16            34.732
                         ON NODE            17            35.043
                         ON NODE            18            34.152
                         ON NODE            19            33.815
                         ON NODE            20            34.777
                         ON NODE            21            35.192
                         ON NODE            22            35.539
                         ON NODE            23            35.464
           AVERAGE PER PROCESSOR                          34.012
 GRID INITIALIZATION                       121             0.504         0.0 %
 FIXED GRID GENERATION                     121             0.008         0.0 %
 MPI XC POTENTIAL                        37999          1494.553        48.0 %
                         ON NODE             1          1484.868
                         ON NODE             2          1479.702
                         ON NODE             3          1478.807
                         ON NODE             4          1479.513
                         ON NODE             5          1478.926
                         ON NODE             6          1481.643
                         ON NODE             7          1489.609
                         ON NODE             8          1477.931
                         ON NODE             9          1487.258
                         ON NODE            10          1494.868
                         ON NODE            11          1478.235
                         ON NODE            12          1475.364
                         ON NODE            13          1476.704
                         ON NODE            14          1476.638
                         ON NODE            15          1477.575
                         ON NODE            16          1477.346
                         ON NODE            17          1478.946
                         ON NODE            18          1478.808
                         ON NODE            19          1478.870
                         ON NODE            20          1478.313
                         ON NODE            21          1479.003
                         ON NODE            22          1478.771
                         ON NODE            23          1478.759
           AVERAGE PER PROCESSOR                        1480.875
 MPI NEAR ERI CALCULATION                37999           107.093         3.4 %
                         ON NODE             1            97.443
                         ON NODE             2            94.881
                         ON NODE             3            97.539
                         ON NODE             4            97.604
                         ON NODE             5            97.580
                         ON NODE             6            97.477
                         ON NODE             7            97.404
                         ON NODE             8            89.754
                         ON NODE             9            97.578
                         ON NODE            10            97.590
                         ON NODE            11            97.399
                         ON NODE            12            97.563
                         ON NODE            13            97.454
                         ON NODE            14            97.577
                         ON NODE            15            97.405
                         ON NODE            16            97.436
                         ON NODE            17            97.369
                         ON NODE            18            97.392
                         ON NODE            19            97.442
                         ON NODE            20            97.423
                         ON NODE            21            97.331
                         ON NODE            22            97.541
                         ON NODE            23            97.497
           AVERAGE PER PROCESSOR                          97.449
 MPI FAR ERI CALCULATION                 37999            22.973         0.7 %
                         ON NODE             1            13.158
                         ON NODE             2            14.606
                         ON NODE             3            14.591
                         ON NODE             4            14.995
                         ON NODE             5            13.270
                         ON NODE             6            11.644
                         ON NODE             7            14.363
                         ON NODE             8            20.161
                         ON NODE             9            11.549
                         ON NODE            10            13.600
                         ON NODE            11            12.361
                         ON NODE            12            14.629
                         ON NODE            13            14.917
                         ON NODE            14            14.677
                         ON NODE            15            14.868
                         ON NODE            16            15.231
                         ON NODE            17            15.400
                         ON NODE            18            15.421
                         ON NODE            19            15.343
                         ON NODE            20            15.349
                         ON NODE            21            15.369
                         ON NODE            22            15.306
                         ON NODE            23            15.286
           AVERAGE PER PROCESSOR                          14.961
 MPI MATRIX MULTIPLICATION              120433            80.738         2.6 %
                         ON NODE             1            83.038
                         ON NODE             2            82.878
                         ON NODE             3            83.371
                         ON NODE             4            83.222
                         ON NODE             5            83.087
                         ON NODE             6            83.062
                         ON NODE             7            82.953
                         ON NODE             8            83.064
                         ON NODE             9            83.381
                         ON NODE            10            83.126
                         ON NODE            11            83.069
                         ON NODE            12            82.900
                         ON NODE            13            83.222
                         ON NODE            14            83.122
                         ON NODE            15            83.299
                         ON NODE            16            83.163
                         ON NODE            17            83.293
                         ON NODE            18            83.087
                         ON NODE            19            83.181
                         ON NODE            20            83.158
                         ON NODE            21            83.036
                         ON NODE            22            83.181
                         ON NODE            23            83.118
           AVERAGE PER PROCESSOR                          83.032
 IRC PATH                                    1          3111.251       100.0 %
 OPTIMIZATION CYCLE                          1          3111.251       100.0 %
 ENERGY GRADIENTS                         1997           180.530         5.8 %
 MPI XC ENERGY GRADIENTS                  1997           134.363         4.3 %
                         ON NODE             1           133.460
                         ON NODE             2           133.526
                         ON NODE             3           133.464
                         ON NODE             4           133.430
                         ON NODE             5           133.332
                         ON NODE             6           133.418
                         ON NODE             7           133.476
                         ON NODE             8           133.401
                         ON NODE             9           133.356
                         ON NODE            10           133.453
                         ON NODE            11           133.358
                         ON NODE            12           133.387
                         ON NODE            13           133.514
                         ON NODE            14           133.447
                         ON NODE            15           133.409
                         ON NODE            16           133.433
                         ON NODE            17           133.421
                         ON NODE            18           133.399
                         ON NODE            19           133.474
                         ON NODE            20           133.399
                         ON NODE            21           133.506
                         ON NODE            22           133.457
                         ON NODE            23           133.491
           AVERAGE PER PROCESSOR                         133.474
 MPI NEAR ERI GRADIENTS                   1997            14.212         0.5 %
                         ON NODE             1            13.868
                         ON NODE             2            13.625
                         ON NODE             3            13.878
                         ON NODE             4            13.874
                         ON NODE             5            13.883
                         ON NODE             6            13.886
                         ON NODE             7            13.175
                         ON NODE             8            13.860
                         ON NODE             9            13.910
                         ON NODE            10            13.932
                         ON NODE            11            13.933
                         ON NODE            12            13.943
                         ON NODE            13            13.905
                         ON NODE            14            13.890
                         ON NODE            15            13.901
                         ON NODE            16            13.889
                         ON NODE            17            13.920
                         ON NODE            18            13.908
                         ON NODE            19            13.924
                         ON NODE            20            13.926
                         ON NODE            21            13.932
                         ON NODE            22            13.895
                         ON NODE            23            13.920
           AVERAGE PER PROCESSOR                          13.874
 MPI FAR ERI GRADIENTS                    1997             1.838         0.1 %
                         ON NODE             1             1.220
                         ON NODE             2             1.683
                         ON NODE             3             1.732
                         ON NODE             4             1.748
                         ON NODE             5             1.803
                         ON NODE             6             1.782
                         ON NODE             7             2.564
                         ON NODE             8             1.885
                         ON NODE             9             1.721
                         ON NODE            10             1.772
                         ON NODE            11             1.767
                         ON NODE            12             1.889
                         ON NODE            13             1.871
                         ON NODE            14             1.866
                         ON NODE            15             1.888
                         ON NODE            16             1.901
                         ON NODE            17             1.898
                         ON NODE            18             1.889
                         ON NODE            19             1.894
                         ON NODE            20             1.887
                         ON NODE            21             1.868
                         ON NODE            22             1.888
                         ON NODE            23             1.897
           AVERAGE PER PROCESSOR                           1.839
 MPI CORE HAMILTONIAN GRADIENTS           1997             6.783         0.2 %
                         ON NODE             1             9.587
                         ON NODE             2             8.553
                         ON NODE             3             9.115
                         ON NODE             4             9.123
                         ON NODE             5             9.039
                         ON NODE             6             9.072
                         ON NODE             7             8.988
                         ON NODE             8             8.873
                         ON NODE             9             9.122
                         ON NODE            10             9.069
                         ON NODE            11             9.050
                         ON NODE            12             8.956
                         ON NODE            13             8.935
                         ON NODE            14             9.013
                         ON NODE            15             8.989
                         ON NODE            16             8.923
                         ON NODE            17             8.945
                         ON NODE            18             8.970
                         ON NODE            19             8.945
                         ON NODE            20             8.961
                         ON NODE            21             8.993
                         ON NODE            22             8.967
                         ON NODE            23             8.950
           AVERAGE PER PROCESSOR                           8.913
 MATRIX MULTIPLICATION                   39611             0.251         0.0 %
 START GUESS                               120           222.072         7.1 %
 NULLSPACE                                 120             0.409         0.0 %

 FINAL TIMING           DATE: WED JAN 17 15:45:20 2024  TOTAL TIME:    3111.975
