# Supplementary material for: Constrained Structure Minimizations on Hyperspheres for Minimum Energy Path Following
Source: J Chem Inf Model. 2025 Apr 1;65(7):3488–501. doi: 10.1021/acs.jcim.4c02351 (PMC12004539; doi:10.1021/acs.jcim.4c02351)
Supplement: Supplementary file 1 — ci4c02351_si_001.zip [file ci4c02351_si_001.zip › data_availability/rxn6/outputs/IRC/irc-full.out]

 Executing /home/jasa/demon/6.2.4/object.mpi/deMon.6.2.4.mpi.

node05
node05
node05
node05
node05
node05
node05
node05
node05
node05
node05
node05
node05
node05
node05
node05
node05
node05
node05
node05
node05
node05
node05
node05
(node05:0,1,2,3,4,5,6,7,8,9,10,11,12,13,14,15,16,17,18,19,20,21,22,23)

real	19m16.289s
user	391m38.016s
sys	70m15.410s
31M	.
 ******************************************************************************
 ******************************************************************************
 ***                                                                        ***
 ***                              PROGRAM deMon2k                           ***
 ***                                                                        ***
 ***                        (VERSION 6.2.2, Jun. 2022)                      ***
 ***                                                                        ***
 ***     COPYRIGHT (C) BY THE INTERNATIONAL DEMON DEVELOPERS COMMUNITY      ***
 ***                                                                        ***
 ***  AUTHORS: A.M. Koster, G. Geudtner, A. Alvarez-Ibarra, M.C. Amirani,   ***
 ***           P. Calaminici, A.A.M. Carranza, M.E. Casida, J. Carmona-     ***
 ***           Espindola, J. Cuny, F.A. Delesma, R. Delgado-Venegas, V.D.   ***
 ***           Dominguez, R. Flores-Moreno, G.U. Gamboa, A. Goursot, T.     ***
 ***           Heine, K. Hermann, A. Ipatov, F. Janetzko, A. de la Lande,   ***
 ***           F. Louisnard, J. Martin del Campo, N. Pedroza Montero, L.G.  ***
 ***           M. Pettersson, D. Mejia-Rodriguez, J. Reveles, J. Vasquez-   ***
 ***           Perez, A. Vela, B. Zuniga-Gutierrez and D.R. Salahub         ***
 ***                                                                        ***
 ******************************************************************************
 ******************************************************************************
                                                                                

 FIRST TIMING           DATE: FRI JAN 26 10:13:32 2024  TOTAL TIME:       0.071
                                                                                

 INITIALIZATION                   STEP TIME:     0.034  TOTAL TIME:       0.107

 ******************************************************************************

 IRC FORWARD RXN5

 ******************************************************************************

 
 *** THE RESTART FILE WILL BE READ ***
 
 
 *** MOLECULAR SIMULATION DATA ***
 
 MOLECULAR CHARGE: 0
 NUMBER OF ATOMS: 8
 MOLECULAR SIMULATION TYPE: QM ONLY
 
 *** MOLECULAR QM DATA ***
 
 MULTIPLICITY: 1
 NUMBER OF QM ATOMS: 8
 NUMBER OF ELECTRONS: 26
 
 *** SCF OPTIONS ***
 
 SCF THEORY: RESTRICTED KOHN-SHAM (RKS)
 DIAGONALIZER: RS
 START GUESS: RESTART DENSITY
 SCF TOLERANCE: 0.100E-08
 POTENTIAL DENSITY: FITTED DENSITY
 NUMBER OF SCF ITERATIONS: 1000
 DIIS ACCELERATION: ON
 XC-POTENTIAL: PBE96 - PBE
 GRID TECHNIQUE: FIXED
 GRID PRUNING: ON
 GRID METHOD: DIRECT
 GRID TYPE: (99,590)p
 ATOMIC WEIGHT FUNCTION: BECKE SCREENED
 RADIAL QUADRATURE TYPE: EULER-MACLAURIN
 SCF METHODE: DIRECT & DOUBLE ASYMPTOTIC EXPANSION
 FREEZE AUXILIARY FUNCTIONS: OFF
 ANALYTICAL FIT SOLVER: DIAGONAL SVD
 SVD THRESHOLD: 0.100E-05
 SCF SCREENING: 0.385E-11
 SYMMETRY USE: NONE
 ROTATION OF THE ANGULAR GRIDS: OFF
 SCF PRINTING UNTIL CYCLE 0
 SPHERICAL ORBITALS WILL BE USED
 
 *** INTRINSIC REACTION COORDINATE OPTIONS ***
 
 STEP DIRECTION: REVERSE (IRC EXTENSION)
 MAXIMUM IRC STEP: 0.100
 INITIAL ENERGY DECREASE: 0.00
 IRC PATH IN MASS WEIGHTED COORDINATES
 
 *** IRC PATH OPTIMIZATION OPTIONS ***
 
 NUMBER OF OPTIMIZATION STEPS: 50
 MAXIMUM OPTIMIZATION STEP: 0.300
 OPTMIZATION TOLERANCE: 0.100E-04
 HESSIAN UPDATE: BFGS
 STEP TYPE: LEVENBERG-MARQUARDT
 THE START HESSIAN IS READ FROM THE RESTART FILE
 NO WEIGHT DERIVATIVES WILL BE USED
 
 *** ACTIVATED INTERFACE PORTS ***
 
 FILE deMon.mol WILL BE WRITTEN
 
 
 *** GEOMETRY ***


 INPUT ORIENTATION IN ANGSTROM

  NO.  ATOM        X            Y            Z      Z-ATOM   MASS   TYPE OPTXYZ

    1  C         0.000000     0.000000     0.000000     6    12.011  QM       
    2  C         0.000000     0.000000     1.415870     6    12.011  QM       
    3  H         0.960328     0.000000    -0.526817     1     1.008  QM       
    4  H         0.927061    -0.117482     1.987338     1     1.008  QM       
    5  H        -0.858503     0.430330    -0.526827     1     1.008  QM       
    6  H        -0.881365     0.310440     1.987381     1     1.008  QM       
    7  H        -0.296179    -1.251974     0.371445     1     1.008  QM       
    8  F        -0.444483    -1.878866     1.499790     9    18.998  QM       


 
 
 *** ERI STATISTIC ***
 
 Est. Integrated ERIs: 996229
 Est. Asymptotic ERIS: 0
                                                                                

 INPUT                            STEP TIME:     0.052  TOTAL TIME:       0.159
 
 *** THE INPUT ORIENTATION IS USED ***
 
 POINT GROUP: Cs
 
 GROUP ORDER: 2


 STANDARD ORIENTATION IN ANGSTROM

  NO.  ATOM        X              Y              Z        Z-ATOM   MASS   TYPE

    1  C         1.193154      -0.459960      -0.000002       6    12.011  QM
    2  C         0.453093       0.747102       0.000003       6    12.011  QM
    3  H         1.656992      -0.793530       0.934530       1     1.008  QM
    4  H         0.238874       1.286084       0.929211       1     1.008  QM
    5  H         1.657041      -0.793505      -0.934515       1     1.008  QM
    6  H         0.238939       1.286182      -0.929154       1     1.008  QM
    7  H        -0.097794      -0.815751      -0.000005       1     1.008  QM
    8  F        -1.236759      -0.190526      -0.000004       9    18.998  QM
                                                                                

 SYMMETRY ANALYSIS                STEP TIME:     0.000  TOTAL TIME:       0.178
 
 
 GENERAL BASIS SET: (DZVP-GGA)
 
 NUMBER OF SHELLS: 33
 NUMBER OF ORBITALS: 70
 NUMBER OF PRIMITIVE GAUSSIAN EXPONENTS: 75
 
 
 GENERAL AUXIS SET: (GEN-A2*)
 
 NUMBER OF AUXILIARY FUNCTION SETS: 41
 NUMBER OF AUXILIARY FUNCTION SHELLS: 97
 NUMBER OF AUXILIARY FUNCTION: 389
 
 
 
 *** WARNING IN INVCDERI ***
 
 *** 9 COULOMB EIGENVALUES ARE QUENCHED ***
                                                                                

 MPI AUXILIARY FUNCTION FIT       STEP TIME:     0.049  TOTAL TIME:       0.235  
                                                                                

 CORE INTEGRALS                   STEP TIME:     0.058  TOTAL TIME:       0.239
                                                                                

 FIXED GRID GENERATION            STEP TIME:     0.000  TOTAL TIME:       0.278

 CYCLE:    1    EUPPER =     -230.682176236039    CDMIX =        0.300000000000
 CYCLE:    1    ELOWER =     -393.547107861086    SHIFT =        0.000000000000
 CYCLE:    1    EXC    =      -22.957821437177    ERCDC =       14.259836890424
 CYCLE:    1    ETOTAL =     -253.639997673216    ERROR =      162.864931625047

 CYCLE:    2    EUPPER =     -230.682136701995    CDMIX =        0.300000000000
 CYCLE:    2    ELOWER =     -230.682136702859    SHIFT =        0.000000000000
 CYCLE:    2    EXC    =      -22.957833297311    ERCDC =        0.000035696108
 CYCLE:    2    ETOTAL =     -253.639969999306    ERROR =        0.000000000865

 CYCLE:    3    EUPPER =     -230.682164105206    CDMIX =        0.300000000000
 CYCLE:    3    ELOWER =     -230.682164105279    SHIFT =        0.000000000000
 CYCLE:    3    EXC    =      -22.957833378613    ERCDC =        0.000005986954
 CYCLE:    3    ETOTAL =     -253.639997483819    ERROR =        0.000000000072

 CYCLE:    4    EUPPER =     -230.682160829798    CDMIX =        0.300000000000
 CYCLE:    4    ELOWER =     -230.682160829809    SHIFT =        0.000000000000
 CYCLE:    4    EXC    =      -22.957836431157    EDIIS =        0.000002691740
 CYCLE:    4    ETOTAL =     -253.639997260955    ERROR =        0.000000000011

 CYCLE:    5    EUPPER =     -230.682165675915    CDMIX =        0.300000000000
 CYCLE:    5    ELOWER =     -230.682165675923    SHIFT =        0.000000000000
 CYCLE:    5    EXC    =      -22.957834519711    EDIIS =        0.000003267531
 CYCLE:    5    ETOTAL =     -253.640000195626    ERROR =        0.000000000009

 CYCLE:    6    EUPPER =     -230.682162421673    CDMIX =        0.300000000000
 CYCLE:    6    ELOWER =     -230.682162421674    SHIFT =        0.000000000000
 CYCLE:    6    EXC    =      -22.957834732830    EDIIS =        0.000000607926
 CYCLE:    6    ETOTAL =     -253.639997154503    ERROR =        0.000000000001

 CYCLE:    7    EUPPER =     -230.682162966939    CDMIX =        0.100000000000
 CYCLE:    7    ELOWER =     -230.682162966941    SHIFT =        0.000000000000
 CYCLE:    7    EXC    =      -22.957834706633    ERCDC =        0.000000694604
 CYCLE:    7    ETOTAL =     -253.639997673572    ERROR =        0.000000000001
 
 *** SCF CONVERGED ***
 

 ELECTRONIC CORE ENERGY      =       -393.547210142
 ELECTRONIC COULOMB ENERGY   =        162.865047175
 ELECTRONIC HARTREE ENERGY   =       -230.682162967

 EXCHANGE ENERGY             =        -22.112215418
 CORRELATION ENERGY          =         -0.845619288
 EXCHANGE-CORRELATION ENERGY =        -22.957834707

 ELECTRONIC SCF ENERGY       =       -253.639997674
 NUCLEAR-REPULSION ENERGY    =         74.854033828
 TOTAL SCF ENERGY            =       -178.785963846
                                                                                

 SCF ITERATION                    STEP TIME:     0.470  TOTAL TIME:       0.764
 
 
 
 *************************************
 *** INTRINSIC REACTION COORDINATE ***
 *************************************


 MOLECULE ORIENTATION OF IRC START STRUCTURE IN ANGSTROM

  NO.  ATOM        X              Y              Z        Z-ATOM   MASS   TYPE

    1  C         0.000000       0.000000       0.000000       6    12.011  QM
    2  C         0.000000       0.000000       1.415870       6    12.011  QM
    3  H         0.960328       0.000000      -0.526817       1     1.008  QM
    4  H         0.927061      -0.117482       1.987338       1     1.008  QM
    5  H        -0.858503       0.430330      -0.526827       1     1.008  QM
    6  H        -0.881365       0.310440       1.987381       1     1.008  QM
    7  H        -0.296179      -1.251974       0.371445       1     1.008  QM
    8  F        -0.444483      -1.878866       1.499790       9    18.998  QM


 
 THE START HESSIAN WAS READ FROM THE RESTART FILE

  ANGLE =       2.11  COS_ANGLE =      -0.51


 IRC COORDINATES OF STEP 1 IN ANGSTROM

  NO.  ATOM        X              Y              Z        Z-ATOM   MASS   TYPE

    1  C        -0.000539      -0.002280      -0.001482       6    12.011  QM
    2  C        -0.000868      -0.003675       1.418153       6    12.011  QM
    3  H         0.960991       0.004759      -0.526144       1     1.008  QM
    4  H         0.927485      -0.115720       1.988410       1     1.008  QM
    5  H        -0.856968       0.434878      -0.526153       1     1.008  QM
    6  H        -0.880968       0.312189       1.988446       1     1.008  QM
    7  H        -0.290349      -1.227311       0.330786       1     1.008  QM
    8  F        -0.444063      -1.877090       1.501255       9    18.998  QM


 RMSQ FORCE :   0.0031526  MAXIMUM :   0.0000100  CONVERGED :NO 
 MAX FORCE  :   0.0078909  MAXIMUM :   0.0000150  CONVERGED :NO 

 NUMBER OF CONSTRAINED OPTIMIZATION CYCLES: 4
 
 TOTAL ENERGY = -178.786444008496
 
 
 CURRENT SPLINE LENGTH: 0.053 AMU^1/2*ANGSTROM
 IRC COORDINATE: 0.053 AMU^1/2*ANGSTROM

  ANGLE =       0.04  COS_ANGLE =       1.00


 IRC COORDINATES OF STEP 2 IN ANGSTROM

  NO.  ATOM        X              Y              Z        Z-ATOM   MASS   TYPE

    1  C        -0.001065      -0.004501      -0.003059       6    12.011  QM
    2  C        -0.001787      -0.007566       1.420508       6    12.011  QM
    3  H         0.961723       0.010015      -0.525438       1     1.008  QM
    4  H         0.927924      -0.113838       1.989496       1     1.008  QM
    5  H        -0.855269       0.439902      -0.525446       1     1.008  QM
    6  H        -0.880523       0.314057       1.989528       1     1.008  QM
    7  H        -0.284926      -1.204384       0.289633       1     1.008  QM
    8  F        -0.443613      -1.875187       1.502756       9    18.998  QM


 RMSQ FORCE :   0.0059751  MAXIMUM :   0.0000100  CONVERGED :NO 
 MAX FORCE  :   0.0153303  MAXIMUM :   0.0000150  CONVERGED :NO 

 NUMBER OF CONSTRAINED OPTIMIZATION CYCLES: 7
 
 TOTAL ENERGY = -178.787798453081
 
 
 CURRENT SPLINE LENGTH: 0.053 AMU^1/2*ANGSTROM
 IRC COORDINATE: 0.106 AMU^1/2*ANGSTROM

  ANGLE =       0.05  COS_ANGLE =       1.00


 IRC COORDINATES OF STEP 3 IN ANGSTROM

  NO.  ATOM        X              Y              Z        Z-ATOM   MASS   TYPE

    1  C        -0.001573      -0.006649      -0.004743       6    12.011  QM
    2  C        -0.002776      -0.011748       1.422944       6    12.011  QM
    3  H         0.962537       0.015880      -0.524663       1     1.008  QM
    4  H         0.928357      -0.111823       1.990595       1     1.008  QM
    5  H        -0.853371       0.445508      -0.524670       1     1.008  QM
    6  H        -0.880012       0.316041       1.990623       1     1.008  QM
    7  H        -0.280034      -1.183704       0.248024       1     1.008  QM
    8  F        -0.443121      -1.873103       1.504290       9    18.998  QM


 RMSQ FORCE :   0.0083557  MAXIMUM :   0.0000100  CONVERGED :NO 
 MAX FORCE  :   0.0221394  MAXIMUM :   0.0000150  CONVERGED :NO 

 NUMBER OF CONSTRAINED OPTIMIZATION CYCLES: 5
 
 TOTAL ENERGY = -178.789849200547
 
 
 CURRENT SPLINE LENGTH: 0.053 AMU^1/2*ANGSTROM
 IRC COORDINATE: 0.159 AMU^1/2*ANGSTROM

  ANGLE =       0.07  COS_ANGLE =       1.00


 IRC COORDINATES OF STEP 4 IN ANGSTROM

  NO.  ATOM        X              Y              Z        Z-ATOM   MASS   TYPE

    1  C        -0.002056      -0.008693      -0.006551       6    12.011  QM
    2  C        -0.003854      -0.016308       1.425445       6    12.011  QM
    3  H         0.963450       0.022499      -0.523788       1     1.008  QM
    4  H         0.928785      -0.109680       1.991706       1     1.008  QM
    5  H        -0.851225       0.451832      -0.523792       1     1.008  QM
    6  H        -0.879441       0.318122       1.991731       1     1.008  QM
    7  H        -0.275773      -1.165705       0.206139       1     1.008  QM
    8  F        -0.442575      -1.870794       1.505863       9    18.998  QM


 RMSQ FORCE :   0.0102724  MAXIMUM :   0.0000100  CONVERGED :NO 
 MAX FORCE  :   0.0282295  MAXIMUM :   0.0000150  CONVERGED :NO 

 NUMBER OF CONSTRAINED OPTIMIZATION CYCLES: 4
 
 TOTAL ENERGY = -178.792395641767
 
 
 CURRENT SPLINE LENGTH: 0.053 AMU^1/2*ANGSTROM
 IRC COORDINATE: 0.212 AMU^1/2*ANGSTROM

  ANGLE =       0.07  COS_ANGLE =       1.00


 IRC COORDINATES OF STEP 5 IN ANGSTROM

  NO.  ATOM        X              Y              Z        Z-ATOM   MASS   TYPE

    1  C        -0.002510      -0.010611      -0.008477       6    12.011  QM
    2  C        -0.005035      -0.021304       1.427991       6    12.011  QM
    3  H         0.964462       0.029928      -0.522777       1     1.008  QM
    4  H         0.929189      -0.107437       1.992811       1     1.008  QM
    5  H        -0.848804       0.458924      -0.522779       1     1.008  QM
    6  H        -0.878803       0.320289       1.992835       1     1.008  QM
    7  H        -0.272222      -1.150706       0.164281       1     1.008  QM
    8  F        -0.441967      -1.868222       1.507467       9    18.998  QM


 RMSQ FORCE :   0.0117758  MAXIMUM :   0.0000100  CONVERGED :NO 
 MAX FORCE  :   0.0335978  MAXIMUM :   0.0000150  CONVERGED :NO 

 NUMBER OF CONSTRAINED OPTIMIZATION CYCLES: 5
 
 TOTAL ENERGY = -178.795253525818
 
 
 CURRENT SPLINE LENGTH: 0.053 AMU^1/2*ANGSTROM
 IRC COORDINATE: 0.265 AMU^1/2*ANGSTROM

  ANGLE =       0.08  COS_ANGLE =       1.00


 IRC COORDINATES OF STEP 6 IN ANGSTROM

  NO.  ATOM        X              Y              Z        Z-ATOM   MASS   TYPE

    1  C        -0.002931      -0.012392      -0.010504       6    12.011  QM
    2  C        -0.006329      -0.026776       1.430536       6    12.011  QM
    3  H         0.965568       0.038196      -0.521590       1     1.008  QM
    4  H         0.929547      -0.105139       1.993883       1     1.008  QM
    5  H        -0.846089       0.466809      -0.521589       1     1.008  QM
    6  H        -0.878099       0.322480       1.993907       1     1.008  QM
    7  H        -0.269374      -1.138677       0.122853       1     1.008  QM
    8  F        -0.441293      -1.865370       1.509098       9    18.998  QM


 RMSQ FORCE :   0.0129513  MAXIMUM :   0.0000100  CONVERGED :NO 
 MAX FORCE  :   0.0382851  MAXIMUM :   0.0000150  CONVERGED :NO 

 NUMBER OF CONSTRAINED OPTIMIZATION CYCLES: 6
 
 TOTAL ENERGY = -178.798282701293
 
 
 CURRENT SPLINE LENGTH: 0.053 AMU^1/2*ANGSTROM
 IRC COORDINATE: 0.318 AMU^1/2*ANGSTROM

  ANGLE =       0.07  COS_ANGLE =       1.00


 IRC COORDINATES OF STEP 7 IN ANGSTROM

  NO.  ATOM        X              Y              Z        Z-ATOM   MASS   TYPE

    1  C        -0.003320      -0.014038      -0.012601       6    12.011  QM
    2  C        -0.007741      -0.032749       1.433024       6    12.011  QM
    3  H         0.966749       0.047279      -0.520175       1     1.008  QM
    4  H         0.929826      -0.102857       1.994883       1     1.008  QM
    5  H        -0.843077       0.475456      -0.520171       1     1.008  QM
    6  H        -0.877332       0.324630       1.994907       1     1.008  QM
    7  H        -0.267164      -1.129340       0.082297       1     1.008  QM
    8  F        -0.440549      -1.862225       1.510747       9    18.998  QM


 RMSQ FORCE :   0.0138836  MAXIMUM :   0.0000100  CONVERGED :NO 
 MAX FORCE  :   0.0423535  MAXIMUM :   0.0000150  CONVERGED :NO 

 NUMBER OF CONSTRAINED OPTIMIZATION CYCLES: 5
 
 TOTAL ENERGY = -178.801389474359
 
 
 CURRENT SPLINE LENGTH: 0.053 AMU^1/2*ANGSTROM
 IRC COORDINATE: 0.370 AMU^1/2*ANGSTROM

  ANGLE =       0.07  COS_ANGLE =       1.00


 IRC COORDINATES OF STEP 8 IN ANGSTROM

  NO.  ATOM        X              Y              Z        Z-ATOM   MASS   TYPE

    1  C        -0.003681      -0.015567      -0.014743       6    12.011  QM
    2  C        -0.009269      -0.039212       1.435418       6    12.011  QM
    3  H         0.967972       0.057057      -0.518503       1     1.008  QM
    4  H         0.930001      -0.100662       1.995776       1     1.008  QM
    5  H        -0.839790       0.484743      -0.518498       1     1.008  QM
    6  H        -0.876510       0.326659       1.995800       1     1.008  QM
    7  H        -0.265454      -1.122119       0.042952       1     1.008  QM
    8  F        -0.439737      -1.858792       1.512402       9    18.998  QM


 RMSQ FORCE :   0.0146369  MAXIMUM :   0.0000100  CONVERGED :NO 
 MAX FORCE  :   0.0458728  MAXIMUM :   0.0000150  CONVERGED :NO 

 NUMBER OF CONSTRAINED OPTIMIZATION CYCLES: 6
 
 TOTAL ENERGY = -178.804517367572
 
 
 CURRENT SPLINE LENGTH: 0.053 AMU^1/2*ANGSTROM
 IRC COORDINATE: 0.423 AMU^1/2*ANGSTROM

  ANGLE =       0.06  COS_ANGLE =       1.00


 IRC COORDINATES OF STEP 9 IN ANGSTROM

  NO.  ATOM        X              Y              Z        Z-ATOM   MASS   TYPE

    1  C        -0.004020      -0.016997      -0.016904       6    12.011  QM
    2  C        -0.010910      -0.046152       1.437677       6    12.011  QM
    3  H         0.969210       0.067417      -0.516545       1     1.008  QM
    4  H         0.930048      -0.098636       1.996528       1     1.008  QM
    5  H        -0.836257       0.494559      -0.516537       1     1.008  QM
    6  H        -0.875648       0.328486       1.996553       1     1.008  QM
    7  H        -0.264103      -1.116406       0.005080       1     1.008  QM
    8  F        -0.438858      -1.855078       1.514062       9    18.998  QM


 RMSQ FORCE :   0.0152557  MAXIMUM :   0.0000100  CONVERGED :NO 
 MAX FORCE  :   0.0489018  MAXIMUM :   0.0000150  CONVERGED :NO 

 NUMBER OF CONSTRAINED OPTIMIZATION CYCLES: 6
 
 TOTAL ENERGY = -178.807633393068
 
 
 CURRENT SPLINE LENGTH: 0.053 AMU^1/2*ANGSTROM
 IRC COORDINATE: 0.476 AMU^1/2*ANGSTROM

  ANGLE =       0.06  COS_ANGLE =       1.00


 IRC COORDINATES OF STEP 10 IN ANGSTROM

  NO.  ATOM        X              Y              Z        Z-ATOM   MASS   TYPE

    1  C        -0.004337      -0.018340      -0.019068       6    12.011  QM
    2  C        -0.012660      -0.053553       1.439771       6    12.011  QM
    3  H         0.970443       0.078230      -0.514280       1     1.008  QM
    4  H         0.929948      -0.096853       1.997114       1     1.008  QM
    5  H        -0.832514       0.504776      -0.514271       1     1.008  QM
    6  H        -0.874762       0.330031       1.997139       1     1.008  QM
    7  H        -0.262980      -1.111662      -0.031145       1     1.008  QM
    8  F        -0.437916      -1.851094       1.515725       9    18.998  QM


 RMSQ FORCE :   0.0157699  MAXIMUM :   0.0000100  CONVERGED :NO 
 MAX FORCE  :   0.0514921  MAXIMUM :   0.0000150  CONVERGED :NO 

 NUMBER OF CONSTRAINED OPTIMIZATION CYCLES: 7
 
 TOTAL ENERGY = -178.810718210224
 
 
 CURRENT SPLINE LENGTH: 0.053 AMU^1/2*ANGSTROM
 IRC COORDINATE: 0.529 AMU^1/2*ANGSTROM

  ANGLE =       0.05  COS_ANGLE =       1.00


 IRC COORDINATES OF STEP 11 IN ANGSTROM

  NO.  ATOM        X              Y              Z        Z-ATOM   MASS   TYPE

    1  C        -0.004638      -0.019614      -0.021220       6    12.011  QM
    2  C        -0.014512      -0.061384       1.441697       6    12.011  QM
    3  H         0.971649       0.089353      -0.511707       1     1.008  QM
    4  H         0.929693      -0.095356       1.997525       1     1.008  QM
    5  H        -0.828610       0.515259      -0.511697       1     1.008  QM
    6  H        -0.873866       0.331257       1.997550       1     1.008  QM
    7  H        -0.261996      -1.107492      -0.065639       1     1.008  QM
    8  F        -0.436911      -1.846849       1.517383       9    18.998  QM


 RMSQ FORCE :   0.0161992  MAXIMUM :   0.0000100  CONVERGED :NO 
 MAX FORCE  :   0.0536899  MAXIMUM :   0.0000150  CONVERGED :NO 

 NUMBER OF CONSTRAINED OPTIMIZATION CYCLES: 6
 
 TOTAL ENERGY = -178.813760513211
 
 
 CURRENT SPLINE LENGTH: 0.053 AMU^1/2*ANGSTROM
 IRC COORDINATE: 0.582 AMU^1/2*ANGSTROM

  ANGLE =       0.05  COS_ANGLE =       1.00


 IRC COORDINATES OF STEP 12 IN ANGSTROM

  NO.  ATOM        X              Y              Z        Z-ATOM   MASS   TYPE

    1  C        -0.004919      -0.020803      -0.023345       6    12.011  QM
    2  C        -0.016462      -0.069625       1.443429       6    12.011  QM
    3  H         0.972790       0.100618      -0.508837       1     1.008  QM
    4  H         0.929260      -0.094223       1.997762       1     1.008  QM
    5  H        -0.824583       0.525840      -0.508826       1     1.008  QM
    6  H        -0.872970       0.332078       1.997786       1     1.008  QM
    7  H        -0.261072      -1.103586      -0.098366       1     1.008  QM
    8  F        -0.435849      -1.842357       1.519039       9    18.998  QM


 RMSQ FORCE :   0.0165563  MAXIMUM :   0.0000100  CONVERGED :NO 
 MAX FORCE  :   0.0555341  MAXIMUM :   0.0000150  CONVERGED :NO 

 NUMBER OF CONSTRAINED OPTIMIZATION CYCLES: 7
 
 TOTAL ENERGY = -178.816745157090
 
 
 CURRENT SPLINE LENGTH: 0.053 AMU^1/2*ANGSTROM
 IRC COORDINATE: 0.635 AMU^1/2*ANGSTROM

  ANGLE =       0.05  COS_ANGLE =       1.00


 IRC COORDINATES OF STEP 13 IN ANGSTROM

  NO.  ATOM        X              Y              Z        Z-ATOM   MASS   TYPE

    1  C        -0.005182      -0.021911      -0.025437       6    12.011  QM
    2  C        -0.018500      -0.078241       1.444973       6    12.011  QM
    3  H         0.973882       0.111907      -0.505686       1     1.008  QM
    4  H         0.928658      -0.093493       1.997806       1     1.008  QM
    5  H        -0.820502       0.536422      -0.505672       1     1.008  QM
    6  H        -0.872103       0.332465       1.997830       1     1.008  QM
    7  H        -0.260168      -1.099762      -0.129314       1     1.008  QM
    8  F        -0.434731      -1.837631       1.520688       9    18.998  QM


 RMSQ FORCE :   0.0168501  MAXIMUM :   0.0000100  CONVERGED :NO 
 MAX FORCE  :   0.0570476  MAXIMUM :   0.0000150  CONVERGED :NO 

 NUMBER OF CONSTRAINED OPTIMIZATION CYCLES: 9
 
 TOTAL ENERGY = -178.819688597626
 
 
 CURRENT SPLINE LENGTH: 0.053 AMU^1/2*ANGSTROM
 IRC COORDINATE: 0.688 AMU^1/2*ANGSTROM

  ANGLE =       0.05  COS_ANGLE =       1.00


 IRC COORDINATES OF STEP 14 IN ANGSTROM

  NO.  ATOM        X              Y              Z        Z-ATOM   MASS   TYPE

    1  C        -0.005426      -0.022942      -0.027490       6    12.011  QM
    2  C        -0.020618      -0.087192       1.446331       6    12.011  QM
    3  H         0.974921       0.123136      -0.502263       1     1.008  QM
    4  H         0.927893      -0.093180       1.997663       1     1.008  QM
    5  H        -0.816403       0.546925      -0.502250       1     1.008  QM
    6  H        -0.871278       0.332407       1.997686       1     1.008  QM
    7  H        -0.259259      -1.095914      -0.158524       1     1.008  QM
    8  F        -0.433562      -1.832691       1.522328       9    18.998  QM


 RMSQ FORCE :   0.0170853  MAXIMUM :   0.0000100  CONVERGED :NO 
 MAX FORCE  :   0.0582623  MAXIMUM :   0.0000150  CONVERGED :NO 

 NUMBER OF CONSTRAINED OPTIMIZATION CYCLES: 7
 
 TOTAL ENERGY = -178.822580626847
 
 
 CURRENT SPLINE LENGTH: 0.053 AMU^1/2*ANGSTROM
 IRC COORDINATE: 0.741 AMU^1/2*ANGSTROM

  ANGLE =       0.05  COS_ANGLE =       1.00


 IRC COORDINATES OF STEP 15 IN ANGSTROM

  NO.  ATOM        X              Y              Z        Z-ATOM   MASS   TYPE

    1  C        -0.005650      -0.023889      -0.029491       6    12.011  QM
    2  C        -0.022807      -0.096444       1.447510       6    12.011  QM
    3  H         0.975902       0.134180      -0.498606       1     1.008  QM
    4  H         0.926973      -0.093289       1.997342       1     1.008  QM
    5  H        -0.812334       0.557238      -0.498589       1     1.008  QM
    6  H        -0.870504       0.331894       1.997365       1     1.008  QM
    7  H        -0.258329      -1.091988      -0.186076       1     1.008  QM
    8  F        -0.432346      -1.827552       1.523955       9    18.998  QM


 RMSQ FORCE :   0.0172653  MAXIMUM :   0.0000100  CONVERGED :NO 
 MAX FORCE  :   0.0591995  MAXIMUM :   0.0000150  CONVERGED :NO 

 NUMBER OF CONSTRAINED OPTIMIZATION CYCLES: 6
 
 TOTAL ENERGY = -178.825422423726
 
 
 CURRENT SPLINE LENGTH: 0.053 AMU^1/2*ANGSTROM
 IRC COORDINATE: 0.794 AMU^1/2*ANGSTROM

  ANGLE =       0.04  COS_ANGLE =       1.00


 IRC COORDINATES OF STEP 16 IN ANGSTROM

  NO.  ATOM        X              Y              Z        Z-ATOM   MASS   TYPE

    1  C        -0.005850      -0.024735      -0.031439       6    12.011  QM
    2  C        -0.025059      -0.105966       1.448509       6    12.011  QM
    3  H         0.976831       0.144965      -0.494748       1     1.008  QM
    4  H         0.925888      -0.093869       1.996853       1     1.008  QM
    5  H        -0.808332       0.567293      -0.494733       1     1.008  QM
    6  H        -0.869796       0.330897       1.996876       1     1.008  QM
    7  H        -0.257375      -1.087951      -0.212038       1     1.008  QM
    8  F        -0.431088      -1.822233       1.525575       9    18.998  QM


 RMSQ FORCE :   0.0173910  MAXIMUM :   0.0000100  CONVERGED :NO 
 MAX FORCE  :   0.0598757  MAXIMUM :   0.0000150  CONVERGED :NO 

 NUMBER OF CONSTRAINED OPTIMIZATION CYCLES: 7
 
 TOTAL ENERGY = -178.828215192526
 
 
 CURRENT SPLINE LENGTH: 0.053 AMU^1/2*ANGSTROM
 IRC COORDINATE: 0.847 AMU^1/2*ANGSTROM

  ANGLE =       0.04  COS_ANGLE =       1.00


 IRC COORDINATES OF STEP 17 IN ANGSTROM

  NO.  ATOM        X              Y              Z        Z-ATOM   MASS   TYPE

    1  C        -0.006028      -0.025486      -0.033325       6    12.011  QM
    2  C        -0.027368      -0.115723       1.449338       6    12.011  QM
    3  H         0.977709       0.155430      -0.490719       1     1.008  QM
    4  H         0.924662      -0.094885       1.996212       1     1.008  QM
    5  H        -0.804427       0.577042      -0.490705       1     1.008  QM
    6  H        -0.869154       0.329445       1.996233       1     1.008  QM
    7  H        -0.256395      -1.083807      -0.236511       1     1.008  QM
    8  F        -0.429791      -1.816751       1.527183       9    18.998  QM


 RMSQ FORCE :   0.0174622  MAXIMUM :   0.0000100  CONVERGED :NO 
 MAX FORCE  :   0.0603010  MAXIMUM :   0.0000150  CONVERGED :NO 

 NUMBER OF CONSTRAINED OPTIMIZATION CYCLES: 9
 
 TOTAL ENERGY = -178.830960263677
 
 
 CURRENT SPLINE LENGTH: 0.053 AMU^1/2*ANGSTROM
 IRC COORDINATE: 0.900 AMU^1/2*ANGSTROM

  ANGLE =       0.04  COS_ANGLE =       1.00


 IRC COORDINATES OF STEP 18 IN ANGSTROM

  NO.  ATOM        X              Y              Z        Z-ATOM   MASS   TYPE

    1  C        -0.006183      -0.026141      -0.035146       6    12.011  QM
    2  C        -0.029724      -0.125681       1.450008       6    12.011  QM
    3  H         0.978543       0.165539      -0.486550       1     1.008  QM
    4  H         0.923300      -0.096323       1.995429       1     1.008  QM
    5  H        -0.800644       0.586454      -0.486536       1     1.008  QM
    6  H        -0.868580       0.327553       1.995450       1     1.008  QM
    7  H        -0.255389      -1.079554      -0.259613       1     1.008  QM
    8  F        -0.428460      -1.811126       1.528776       9    18.998  QM


 RMSQ FORCE :   0.0174770  MAXIMUM :   0.0000100  CONVERGED :NO 
 MAX FORCE  :   0.0604813  MAXIMUM :   0.0000150  CONVERGED :NO 

 NUMBER OF CONSTRAINED OPTIMIZATION CYCLES: 8
 
 TOTAL ENERGY = -178.833658057159
 
 
 CURRENT SPLINE LENGTH: 0.053 AMU^1/2*ANGSTROM
 IRC COORDINATE: 0.953 AMU^1/2*ANGSTROM

  ANGLE =       0.04  COS_ANGLE =       1.00


 IRC COORDINATES OF STEP 19 IN ANGSTROM

  NO.  ATOM        X              Y              Z        Z-ATOM   MASS   TYPE

    1  C        -0.006315      -0.026700      -0.036901       6    12.011  QM
    2  C        -0.032122      -0.135813       1.450527       6    12.011  QM
    3  H         0.979340       0.175264      -0.482269       1     1.008  QM
    4  H         0.921812      -0.098165       1.994522       1     1.008  QM
    5  H        -0.796999       0.595504      -0.482256       1     1.008  QM
    6  H        -0.868076       0.325242       1.994541       1     1.008  QM
    7  H        -0.254358      -1.075197      -0.281456       1     1.008  QM
    8  F        -0.427099      -1.805375       1.530359       9    18.998  QM


 RMSQ FORCE :   0.0174336  MAXIMUM :   0.0000100  CONVERGED :NO 
 MAX FORCE  :   0.0604204  MAXIMUM :   0.0000150  CONVERGED :NO 

 NUMBER OF CONSTRAINED OPTIMIZATION CYCLES: 10
 
 TOTAL ENERGY = -178.836308196335
 
 
 CURRENT SPLINE LENGTH: 0.053 AMU^1/2*ANGSTROM
 IRC COORDINATE: 1.005 AMU^1/2*ANGSTROM

  ANGLE =       0.03  COS_ANGLE =       1.00


 IRC COORDINATES OF STEP 20 IN ANGSTROM

  NO.  ATOM        X              Y              Z        Z-ATOM   MASS   TYPE

    1  C        -0.006426      -0.027170      -0.038590       6    12.011  QM
    2  C        -0.034552      -0.146089       1.450907       6    12.011  QM
    3  H         0.980111       0.184619      -0.477900       1     1.008  QM
    4  H         0.920220      -0.100366       1.993493       1     1.008  QM
    5  H        -0.793497       0.604190      -0.477886       1     1.008  QM
    6  H        -0.867635       0.322548       1.993520       1     1.008  QM
    7  H        -0.253301      -1.070740      -0.302176       1     1.008  QM
    8  F        -0.425713      -1.799515       1.531931       9    18.998  QM


 RMSQ FORCE :   0.0173284  MAXIMUM :   0.0000100  CONVERGED :NO 
 MAX FORCE  :   0.0601159  MAXIMUM :   0.0000150  CONVERGED :NO 

 NUMBER OF CONSTRAINED OPTIMIZATION CYCLES: 6
 
 TOTAL ENERGY = -178.838909206132
 
 
 CURRENT SPLINE LENGTH: 0.053 AMU^1/2*ANGSTROM
 IRC COORDINATE: 1.058 AMU^1/2*ANGSTROM

  ANGLE =       0.03  COS_ANGLE =       1.00


 IRC COORDINATES OF STEP 21 IN ANGSTROM

  NO.  ATOM        X              Y              Z        Z-ATOM   MASS   TYPE

    1  C        -0.006515      -0.027547      -0.040212       6    12.011  QM
    2  C        -0.037013      -0.156488       1.451153       6    12.011  QM
    3  H         0.980846       0.193562      -0.473456       1     1.008  QM
    4  H         0.918513      -0.102929       1.992370       1     1.008  QM
    5  H        -0.790150       0.612526      -0.473446       1     1.008  QM
    6  H        -0.867260       0.319503       1.992395       1     1.008  QM
    7  H        -0.252225      -1.066192      -0.321872       1     1.008  QM
    8  F        -0.424305      -1.793562       1.533494       9    18.998  QM


 RMSQ FORCE :   0.0171579  MAXIMUM :   0.0000100  CONVERGED :NO 
 MAX FORCE  :   0.0595622  MAXIMUM :   0.0000150  CONVERGED :NO 

 NUMBER OF CONSTRAINED OPTIMIZATION CYCLES: 7
 
 TOTAL ENERGY = -178.841458310884
 
 
 CURRENT SPLINE LENGTH: 0.053 AMU^1/2*ANGSTROM
 IRC COORDINATE: 1.111 AMU^1/2*ANGSTROM

  ANGLE =       0.03  COS_ANGLE =       1.00


 IRC COORDINATES OF STEP 22 IN ANGSTROM

  NO.  ATOM        X              Y              Z        Z-ATOM   MASS   TYPE

    1  C        -0.006585      -0.027843      -0.041770       6    12.011  QM
    2  C        -0.039498      -0.166991       1.451277       6    12.011  QM
    3  H         0.981562       0.202138      -0.468953       1     1.008  QM
    4  H         0.916714      -0.105801       1.991150       1     1.008  QM
    5  H        -0.786948       0.620526      -0.468939       1     1.008  QM
    6  H        -0.866941       0.316144       1.991172       1     1.008  QM
    7  H        -0.251127      -1.061558      -0.340653       1     1.008  QM
    8  F        -0.422877      -1.787530       1.535049       9    18.998  QM


 RMSQ FORCE :   0.0169165  MAXIMUM :   0.0000100  CONVERGED :NO 
 MAX FORCE  :   0.0587481  MAXIMUM :   0.0000150  CONVERGED :NO 

 NUMBER OF CONSTRAINED OPTIMIZATION CYCLES: 6
 
 TOTAL ENERGY = -178.843951550157
 
 
 CURRENT SPLINE LENGTH: 0.053 AMU^1/2*ANGSTROM
 IRC COORDINATE: 1.164 AMU^1/2*ANGSTROM

  ANGLE =       0.02  COS_ANGLE =       1.00


 IRC COORDINATES OF STEP 23 IN ANGSTROM

  NO.  ATOM        X              Y              Z        Z-ATOM   MASS   TYPE

    1  C        -0.006636      -0.028057      -0.043265       6    12.011  QM
    2  C        -0.042003      -0.177578       1.451281       6    12.011  QM
    3  H         0.982273       0.210361      -0.464393       1     1.008  QM
    4  H         0.914833      -0.108962       1.989845       1     1.008  QM
    5  H        -0.783895       0.628183      -0.464382       1     1.008  QM
    6  H        -0.866671       0.312466       1.989863       1     1.008  QM
    7  H        -0.250014      -1.056836      -0.358629       1     1.008  QM
    8  F        -0.421435      -1.781431       1.536601       9    18.998  QM


 RMSQ FORCE :   0.0165997  MAXIMUM :   0.0000100  CONVERGED :NO 
 MAX FORCE  :   0.0576680  MAXIMUM :   0.0000150  CONVERGED :NO 

 NUMBER OF CONSTRAINED OPTIMIZATION CYCLES: 7
 
 TOTAL ENERGY = -178.846383538489
 
 
 CURRENT SPLINE LENGTH: 0.053 AMU^1/2*ANGSTROM
 IRC COORDINATE: 1.217 AMU^1/2*ANGSTROM

  ANGLE =       0.02  COS_ANGLE =       1.00


 IRC COORDINATES OF STEP 24 IN ANGSTROM

  NO.  ATOM        X              Y              Z        Z-ATOM   MASS   TYPE

    1  C        -0.006668      -0.028197      -0.044703       6    12.011  QM
    2  C        -0.044524      -0.188236       1.451173       6    12.011  QM
    3  H         0.982968       0.218259      -0.459780       1     1.008  QM
    4  H         0.912875      -0.112372       1.988451       1     1.008  QM
    5  H        -0.780979       0.635557      -0.459771       1     1.008  QM
    6  H        -0.866449       0.308544       1.988469       1     1.008  QM
    7  H        -0.248875      -1.052023      -0.375898       1     1.008  QM
    8  F        -0.419980      -1.775281       1.538152       9    18.998  QM


 RMSQ FORCE :   0.0162003  MAXIMUM :   0.0000100  CONVERGED :NO 
 MAX FORCE  :   0.0562960  MAXIMUM :   0.0000150  CONVERGED :NO 

 NUMBER OF CONSTRAINED OPTIMIZATION CYCLES: 9
 
 TOTAL ENERGY = -178.848747666431
 
 
 CURRENT SPLINE LENGTH: 0.053 AMU^1/2*ANGSTROM
 IRC COORDINATE: 1.270 AMU^1/2*ANGSTROM

  ANGLE =       0.02  COS_ANGLE =       1.00


 IRC COORDINATES OF STEP 25 IN ANGSTROM

  NO.  ATOM        X              Y              Z        Z-ATOM   MASS   TYPE

    1  C        -0.006685      -0.028266      -0.046087       6    12.011  QM
    2  C        -0.047059      -0.198949       1.450958       6    12.011  QM
    3  H         0.983664       0.225867      -0.455111       1     1.008  QM
    4  H         0.910850      -0.116002       1.986975       1     1.008  QM
    5  H        -0.778189       0.642667      -0.455104       1     1.008  QM
    6  H        -0.866268       0.304403       1.986993       1     1.008  QM
    7  H        -0.247714      -1.047102      -0.392586       1     1.008  QM
    8  F        -0.418516      -1.769095       1.539710       9    18.998  QM


 RMSQ FORCE :   0.0157126  MAXIMUM :   0.0000100  CONVERGED :NO 
 MAX FORCE  :   0.0546184  MAXIMUM :   0.0000150  CONVERGED :NO 

 NUMBER OF CONSTRAINED OPTIMIZATION CYCLES: 5
 
 TOTAL ENERGY = -178.851035577824
 
 
 CURRENT SPLINE LENGTH: 0.053 AMU^1/2*ANGSTROM
 IRC COORDINATE: 1.323 AMU^1/2*ANGSTROM

  ANGLE =       0.02  COS_ANGLE =       1.00


 IRC COORDINATES OF STEP 26 IN ANGSTROM

  NO.  ATOM        X              Y              Z        Z-ATOM   MASS   TYPE

    1  C        -0.006685      -0.028266      -0.047423       6    12.011  QM
    2  C        -0.049604      -0.209705       1.450634       6    12.011  QM
    3  H         0.984360       0.233220      -0.450376       1     1.008  QM
    4  H         0.908767      -0.119827       1.985415       1     1.008  QM
    5  H        -0.775514       0.649549      -0.450374       1     1.008  QM
    6  H        -0.866117       0.300064       1.985431       1     1.008  QM
    7  H        -0.246526      -1.042062      -0.408780       1     1.008  QM
    8  F        -0.417046      -1.762884       1.541282       9    18.998  QM


 RMSQ FORCE :   0.0151287  MAXIMUM :   0.0000100  CONVERGED :NO 
 MAX FORCE  :   0.0526117  MAXIMUM :   0.0000150  CONVERGED :NO 

 NUMBER OF CONSTRAINED OPTIMIZATION CYCLES: 5
 
 TOTAL ENERGY = -178.853237816542
 
 
 CURRENT SPLINE LENGTH: 0.053 AMU^1/2*ANGSTROM
 IRC COORDINATE: 1.376 AMU^1/2*ANGSTROM

  ANGLE =       0.01  COS_ANGLE =       1.00


 IRC COORDINATES OF STEP 27 IN ANGSTROM

  NO.  ATOM        X              Y              Z        Z-ATOM   MASS   TYPE

    1  C        -0.006668      -0.028197      -0.048718       6    12.011  QM
    2  C        -0.052156      -0.220493       1.450201       6    12.011  QM
    3  H         0.985062       0.240358      -0.445563       1     1.008  QM
    4  H         0.906634      -0.123819       1.983764       1     1.008  QM
    5  H        -0.772943       0.656243      -0.445566       1     1.008  QM
    6  H        -0.865992       0.295553       1.983779       1     1.008  QM
    7  H        -0.245305      -1.036885      -0.424585       1     1.008  QM
    8  F        -0.415574      -1.756664       1.542878       9    18.998  QM


 RMSQ FORCE :   0.0144414  MAXIMUM :   0.0000100  CONVERGED :NO 
 MAX FORCE  :   0.0502546  MAXIMUM :   0.0000150  CONVERGED :NO 

 NUMBER OF CONSTRAINED OPTIMIZATION CYCLES: 5
 
 TOTAL ENERGY = -178.855343377634
 
 
 CURRENT SPLINE LENGTH: 0.053 AMU^1/2*ANGSTROM
 IRC COORDINATE: 1.429 AMU^1/2*ANGSTROM

  ANGLE =       0.01  COS_ANGLE =       1.00


 IRC COORDINATES OF STEP 28 IN ANGSTROM

  NO.  ATOM        X              Y              Z        Z-ATOM   MASS   TYPE

    1  C        -0.006636      -0.028061      -0.049978       6    12.011  QM
    2  C        -0.054714      -0.231302       1.449654       6    12.011  QM
    3  H         0.985773       0.247327      -0.440651       1     1.008  QM
    4  H         0.904456      -0.127954       1.982017       1     1.008  QM
    5  H        -0.770455       0.662791      -0.440657       1     1.008  QM
    6  H        -0.865892       0.290892       1.982030       1     1.008  QM
    7  H        -0.244043      -1.031543      -0.440101       1     1.008  QM
    8  F        -0.414104      -1.750451       1.544507       9    18.998  QM


 RMSQ FORCE :   0.0136419  MAXIMUM :   0.0000100  CONVERGED :NO 
 MAX FORCE  :   0.0475174  MAXIMUM :   0.0000150  CONVERGED :NO 

 NUMBER OF CONSTRAINED OPTIMIZATION CYCLES: 5
 
 TOTAL ENERGY = -178.857339991030
 
 
 CURRENT SPLINE LENGTH: 0.053 AMU^1/2*ANGSTROM
 IRC COORDINATE: 1.482 AMU^1/2*ANGSTROM

  ANGLE =       0.01  COS_ANGLE =       1.00


 IRC COORDINATES OF STEP 29 IN ANGSTROM

  NO.  ATOM        X              Y              Z        Z-ATOM   MASS   TYPE

    1  C        -0.006588      -0.027859      -0.051212       6    12.011  QM
    2  C        -0.057272      -0.242117       1.448988       6    12.011  QM
    3  H         0.986493       0.254174      -0.435618       1     1.008  QM
    4  H         0.902245      -0.132189       1.980160       1     1.008  QM
    5  H        -0.768036       0.669258      -0.435611       1     1.008  QM
    6  H        -0.865815       0.286083       1.980171       1     1.008  QM
    7  H        -0.242723      -1.026002      -0.455453       1     1.008  QM
    8  F        -0.412640      -1.744261       1.546185       9    18.998  QM


 RMSQ FORCE :   0.0127234  MAXIMUM :   0.0000100  CONVERGED :NO 
 MAX FORCE  :   0.0443801  MAXIMUM :   0.0000150  CONVERGED :NO 

 NUMBER OF CONSTRAINED OPTIMIZATION CYCLES: 4
 
 TOTAL ENERGY = -178.859214108128
 
 
 CURRENT SPLINE LENGTH: 0.053 AMU^1/2*ANGSTROM
 IRC COORDINATE: 1.535 AMU^1/2*ANGSTROM

  ANGLE =       0.02  COS_ANGLE =       1.00


 IRC COORDINATES OF STEP 30 IN ANGSTROM

  NO.  ATOM        X              Y              Z        Z-ATOM   MASS   TYPE

    1  C        -0.006522      -0.027575      -0.052434       6    12.011  QM
    2  C        -0.059829      -0.252929       1.448181       6    12.011  QM
    3  H         0.987244       0.260965      -0.430424       1     1.008  QM
    4  H         0.900002      -0.136532       1.978172       1     1.008  QM
    5  H        -0.765663       0.675672      -0.430409       1     1.008  QM
    6  H        -0.865760       0.281185       1.978184       1     1.008  QM
    7  H        -0.241348      -1.020199      -0.470747       1     1.008  QM
    8  F        -0.411188      -1.738123       1.547939       9    18.998  QM


 RMSQ FORCE :   0.0116775  MAXIMUM :   0.0000100  CONVERGED :NO 
 MAX FORCE  :   0.0408067  MAXIMUM :   0.0000150  CONVERGED :NO 

 NUMBER OF CONSTRAINED OPTIMIZATION CYCLES: 4
 
 TOTAL ENERGY = -178.860950783725
 
 
 CURRENT SPLINE LENGTH: 0.053 AMU^1/2*ANGSTROM
 IRC COORDINATE: 1.588 AMU^1/2*ANGSTROM

  ANGLE =       0.02  COS_ANGLE =       1.00


 IRC COORDINATES OF STEP 31 IN ANGSTROM

  NO.  ATOM        X              Y              Z        Z-ATOM   MASS   TYPE

    1  C        -0.006430      -0.027184      -0.053665       6    12.011  QM
    2  C        -0.062382      -0.263722       1.447206       6    12.011  QM
    3  H         0.988042       0.267786      -0.425025       1     1.008  QM
    4  H         0.897734      -0.140977       1.976021       1     1.008  QM
    5  H        -0.763314       0.682109      -0.425018       1     1.008  QM
    6  H        -0.865722       0.276219       1.976037       1     1.008  QM
    7  H        -0.239900      -1.014051      -0.486130       1     1.008  QM
    8  F        -0.409758      -1.732076       1.549805       9    18.998  QM


 RMSQ FORCE :   0.0104991  MAXIMUM :   0.0000100  CONVERGED :NO 
 MAX FORCE  :   0.0367764  MAXIMUM :   0.0000150  CONVERGED :NO 

 NUMBER OF CONSTRAINED OPTIMIZATION CYCLES: 3
 
 TOTAL ENERGY = -178.862534211148
 
 
 CURRENT SPLINE LENGTH: 0.053 AMU^1/2*ANGSTROM
 IRC COORDINATE: 1.640 AMU^1/2*ANGSTROM

  ANGLE =       0.03  COS_ANGLE =       1.00


 IRC COORDINATES OF STEP 32 IN ANGSTROM

  NO.  ATOM        X              Y              Z        Z-ATOM   MASS   TYPE

    1  C        -0.006311      -0.026686      -0.054911       6    12.011  QM
    2  C        -0.064924      -0.274470       1.446038       6    12.011  QM
    3  H         0.988862       0.274681      -0.419366       1     1.008  QM
    4  H         0.895459      -0.145447       1.973678       1     1.008  QM
    5  H        -0.760968       0.688676      -0.419340       1     1.008  QM
    6  H        -0.865697       0.271153       1.973685       1     1.008  QM
    7  H        -0.238342      -1.007498      -0.501765       1     1.008  QM
    8  F        -0.408358      -1.726152       1.551809       9    18.998  QM


 RMSQ FORCE :   0.0091881  MAXIMUM :   0.0000100  CONVERGED :NO 
 MAX FORCE  :   0.0322900  MAXIMUM :   0.0000150  CONVERGED :NO 

 NUMBER OF CONSTRAINED OPTIMIZATION CYCLES: 4
 
 TOTAL ENERGY = -178.863948027088
 
 
 CURRENT SPLINE LENGTH: 0.053 AMU^1/2*ANGSTROM
 IRC COORDINATE: 1.693 AMU^1/2*ANGSTROM

  ANGLE =       0.04  COS_ANGLE =       1.00


 IRC COORDINATES OF STEP 33 IN ANGSTROM

  NO.  ATOM        X              Y              Z        Z-ATOM   MASS   TYPE

    1  C        -0.006149      -0.025996      -0.056234       6    12.011  QM
    2  C        -0.067446      -0.285133       1.444599       6    12.011  QM
    3  H         0.989780       0.281860      -0.413377       1     1.008  QM
    4  H         0.893182      -0.149988       1.971052       1     1.008  QM
    5  H        -0.758573       0.695485      -0.413356       1     1.008  QM
    6  H        -0.865697       0.266073       1.971066       1     1.008  QM
    7  H        -0.236644      -1.000327      -0.517897       1     1.008  QM
    8  F        -0.407012      -1.720459       1.554054       9    18.998  QM


 RMSQ FORCE :   0.0077536  MAXIMUM :   0.0000100  CONVERGED :NO 
 MAX FORCE  :   0.0273512  MAXIMUM :   0.0000150  CONVERGED :NO 

 NUMBER OF CONSTRAINED OPTIMIZATION CYCLES: 5
 
 TOTAL ENERGY = -178.865175831771
 
 
 CURRENT SPLINE LENGTH: 0.053 AMU^1/2*ANGSTROM
 IRC COORDINATE: 1.746 AMU^1/2*ANGSTROM

  ANGLE =       0.06  COS_ANGLE =       1.00


 IRC COORDINATES OF STEP 34 IN ANGSTROM

  NO.  ATOM        X              Y              Z        Z-ATOM   MASS   TYPE

    1  C        -0.005925      -0.025050      -0.057678       6    12.011  QM
    2  C        -0.069930      -0.295640       1.442811       6    12.011  QM
    3  H         0.990790       0.289455      -0.406969       1     1.008  QM
    4  H         0.890932      -0.154503       1.968055       1     1.008  QM
    5  H        -0.756086       0.702709      -0.406952       1     1.008  QM
    6  H        -0.865704       0.261040       1.968074       1     1.008  QM
    7  H        -0.234747      -0.992343      -0.534822       1     1.008  QM
    8  F        -0.405749      -1.715118       1.556633       9    18.998  QM


 RMSQ FORCE :   0.0062228  MAXIMUM :   0.0000100  CONVERGED :NO 
 MAX FORCE  :   0.0220253  MAXIMUM :   0.0000150  CONVERGED :NO 

 NUMBER OF CONSTRAINED OPTIMIZATION CYCLES: 7
 
 TOTAL ENERGY = -178.866203075503
 
 
 CURRENT SPLINE LENGTH: 0.053 AMU^1/2*ANGSTROM
 IRC COORDINATE: 1.799 AMU^1/2*ANGSTROM

  ANGLE =       0.09  COS_ANGLE =       1.00


 IRC COORDINATES OF STEP 35 IN ANGSTROM

  NO.  ATOM        X              Y              Z        Z-ATOM   MASS   TYPE

    1  C        -0.005603      -0.023688      -0.059334       6    12.011  QM
    2  C        -0.072345      -0.305849       1.440525       6    12.011  QM
    3  H         0.991948       0.297689      -0.400083       1     1.008  QM
    4  H         0.888747      -0.158919       1.964538       1     1.008  QM
    5  H        -0.753438       0.710589      -0.400072       1     1.008  QM
    6  H        -0.865729       0.256110       1.964551       1     1.008  QM
    7  H        -0.232593      -0.983230      -0.552846       1     1.008  QM
    8  F        -0.404626      -1.710368       1.559726       9    18.998  QM


 RMSQ FORCE :   0.0046607  MAXIMUM :   0.0000100  CONVERGED :NO 
 MAX FORCE  :   0.0164761  MAXIMUM :   0.0000150  CONVERGED :NO 

 NUMBER OF CONSTRAINED OPTIMIZATION CYCLES: 5
 
 TOTAL ENERGY = -178.867019973172
 
 
 CURRENT SPLINE LENGTH: 0.053 AMU^1/2*ANGSTROM
 IRC COORDINATE: 1.852 AMU^1/2*ANGSTROM

  ANGLE =       0.14  COS_ANGLE =       0.99


 IRC COORDINATES OF STEP 36 IN ANGSTROM

  NO.  ATOM        X              Y              Z        Z-ATOM   MASS   TYPE

    1  C        -0.005125      -0.021665      -0.061365       6    12.011  QM
    2  C        -0.074619      -0.315438       1.437559       6    12.011  QM
    3  H         0.993342       0.306859      -0.392761       1     1.008  QM
    4  H         0.886683      -0.163119       1.960301       1     1.008  QM
    5  H        -0.750547       0.719437      -0.392756       1     1.008  QM
    6  H        -0.865769       0.251466       1.960311       1     1.008  QM
    7  H        -0.230089      -0.972573      -0.572299       1     1.008  QM
    8  F        -0.403742      -1.706638       1.563590       9    18.998  QM


 RMSQ FORCE :   0.0032104  MAXIMUM :   0.0000100  CONVERGED :NO 
 MAX FORCE  :   0.0110972  MAXIMUM :   0.0000150  CONVERGED :NO 

 NUMBER OF CONSTRAINED OPTIMIZATION CYCLES: 9
 
 TOTAL ENERGY = -178.867627507610
 
 
 CURRENT SPLINE LENGTH: 0.053 AMU^1/2*ANGSTROM
 IRC COORDINATE: 1.905 AMU^1/2*ANGSTROM

  ANGLE =       0.21  COS_ANGLE =       0.98


 IRC COORDINATES OF STEP 37 IN ANGSTROM

  NO.  ATOM        X              Y              Z        Z-ATOM   MASS   TYPE

    1  C        -0.004408      -0.018636      -0.063948       6    12.011  QM
    2  C        -0.076611      -0.323867       1.433776       6    12.011  QM
    3  H         0.995005       0.317078      -0.385428       1     1.008  QM
    4  H         0.884919      -0.166751       1.955189       1     1.008  QM
    5  H        -0.747481       0.729249      -0.385430       1     1.008  QM
    6  H        -0.865804       0.247408       1.955221       1     1.008  QM
    7  H        -0.227156      -0.960265      -0.592744       1     1.008  QM
    8  F        -0.403248      -1.704533       1.568463       9    18.998  QM


 RMSQ FORCE :   0.0020750  MAXIMUM :   0.0000100  CONVERGED :NO 
 MAX FORCE  :   0.0065178  MAXIMUM :   0.0000150  CONVERGED :NO 

 NUMBER OF CONSTRAINED OPTIMIZATION CYCLES: 18
 
 TOTAL ENERGY = -178.868046660204
 
 
 CURRENT SPLINE LENGTH: 0.053 AMU^1/2*ANGSTROM
 IRC COORDINATE: 1.958 AMU^1/2*ANGSTROM

  ANGLE =       0.24  COS_ANGLE =       0.97


 IRC COORDINATES OF STEP 38 IN ANGSTROM

  NO.  ATOM        X              Y              Z        Z-ATOM   MASS   TYPE

    1  C        -0.003421      -0.014473      -0.067082       6    12.011  QM
    2  C        -0.078210      -0.330604       1.429267       6    12.011  QM
    3  H         0.996910       0.327712      -0.378981       1     1.008  QM
    4  H         0.883479      -0.169710       1.949575       1     1.008  QM
    5  H        -0.744374       0.739677      -0.378959       1     1.008  QM
    6  H        -0.865872       0.244090       1.949604       1     1.008  QM
    7  H        -0.224033      -0.946977      -0.612835       1     1.008  QM
    8  F        -0.403214      -1.704398       1.574272       9    18.998  QM


 RMSQ FORCE :   0.0013356  MAXIMUM :   0.0000100  CONVERGED :NO 
 MAX FORCE  :   0.0045319  MAXIMUM :   0.0000150  CONVERGED :NO 

 NUMBER OF CONSTRAINED OPTIMIZATION CYCLES: 14
 
 TOTAL ENERGY = -178.868320070830
 
 
 CURRENT SPLINE LENGTH: 0.053 AMU^1/2*ANGSTROM
 IRC COORDINATE: 2.011 AMU^1/2*ANGSTROM

  ANGLE =       0.20  COS_ANGLE =       0.98


 IRC COORDINATES OF STEP 39 IN ANGSTROM

  NO.  ATOM        X              Y              Z        Z-ATOM   MASS   TYPE

    1  C        -0.002224      -0.009423      -0.070659       6    12.011  QM
    2  C        -0.079438      -0.335745       1.424478       6    12.011  QM
    3  H         0.998985       0.338112      -0.374013       1     1.008  QM
    4  H         0.882306      -0.172070       1.943815       1     1.008  QM
    5  H        -0.741415       0.750018      -0.373868       1     1.008  QM
    6  H        -0.865976       0.241448       1.943790       1     1.008  QM
    7  H        -0.220930      -0.933503      -0.631376       1     1.008  QM
    8  F        -0.403559      -1.705892       1.580623       9    18.998  QM


 RMSQ FORCE :   0.0008222  MAXIMUM :   0.0000100  CONVERGED :NO 
 MAX FORCE  :   0.0029205  MAXIMUM :   0.0000150  CONVERGED :NO 

 NUMBER OF CONSTRAINED OPTIMIZATION CYCLES: 14
 
 TOTAL ENERGY = -178.868490185849
 
 
 CURRENT SPLINE LENGTH: 0.053 AMU^1/2*ANGSTROM
 IRC COORDINATE: 2.064 AMU^1/2*ANGSTROM

  ANGLE =       0.13  COS_ANGLE =       0.99


 IRC COORDINATES OF STEP 40 IN ANGSTROM

  NO.  ATOM        X              Y              Z        Z-ATOM   MASS   TYPE

    1  C        -0.000902      -0.003874      -0.074485       6    12.011  QM
    2  C        -0.080476      -0.339895       1.419647       6    12.011  QM
    3  H         1.001217       0.347751      -0.370170       1     1.008  QM
    4  H         0.881282      -0.173996       1.938191       1     1.008  QM
    5  H        -0.738464       0.760310      -0.369957       1     1.008  QM
    6  H        -0.866200       0.239200       1.938010       1     1.008  QM
    7  H        -0.218275      -0.920105      -0.648415       1     1.008  QM
    8  F        -0.404087      -1.708325       1.587194       9    18.998  QM


 RMSQ FORCE :   0.0003468  MAXIMUM :   0.0000100  CONVERGED :NO 
 MAX FORCE  :   0.0012256  MAXIMUM :   0.0000150  CONVERGED :NO 

 NUMBER OF CONSTRAINED OPTIMIZATION CYCLES: 14
 
 TOTAL ENERGY = -178.868579320982
 
 
 CURRENT SPLINE LENGTH: 0.053 AMU^1/2*ANGSTROM
 IRC COORDINATE: 2.117 AMU^1/2*ANGSTROM

  ANGLE =       1.01  COS_ANGLE =       0.53


 IRC COORDINATES OF STEP 41 IN ANGSTROM

  NO.  ATOM        X              Y              Z        Z-ATOM   MASS   TYPE

    1  C        -0.000552      -0.000691      -0.076612       6    12.011  QM
    2  C        -0.078155      -0.342600       1.417065       6    12.011  QM
    3  H         0.995128       0.374881      -0.364693       1     1.008  QM
    4  H         0.886350      -0.180700       1.931695       1     1.008  QM
    5  H        -0.752987       0.748926      -0.371891       1     1.008  QM
    6  H        -0.858794       0.240595       1.938459       1     1.008  QM
    7  H        -0.194020      -0.918113      -0.657221       1     1.008  QM
    8  F        -0.406628      -1.709289       1.590770       9    18.998  QM


 RMSQ FORCE :   0.0001029  MAXIMUM :   0.0000100  CONVERGED :NO 
 MAX FORCE  :   0.0003066  MAXIMUM :   0.0000150  CONVERGED :NO 

 NUMBER OF CONSTRAINED OPTIMIZATION CYCLES: 6
 
 TOTAL ENERGY = -178.868605069972
 
 
 CURRENT SPLINE LENGTH: 0.053 AMU^1/2*ANGSTROM
 IRC COORDINATE: 2.170 AMU^1/2*ANGSTROM

  ANGLE =       0.48  COS_ANGLE =       0.89


 IRC COORDINATES OF STEP 42 IN ANGSTROM

  NO.  ATOM        X              Y              Z        Z-ATOM   MASS   TYPE

    1  C        -0.000841       0.000035      -0.077031       6    12.011  QM
    2  C        -0.074958      -0.343820       1.416443       6    12.011  QM
    3  H         0.986271       0.401648      -0.359776       1     1.008  QM
    4  H         0.892721      -0.187584       1.926846       1     1.008  QM
    5  H        -0.770933       0.730033      -0.375833       1     1.008  QM
    6  H        -0.849916       0.243402       1.941761       1     1.008  QM
    7  H        -0.166850      -0.921871      -0.659040       1     1.008  QM
    8  F        -0.409285      -1.708985       1.591553       9    18.998  QM


 RMSQ FORCE :   0.0001275  MAXIMUM :   0.0000100  CONVERGED :NO 
 MAX FORCE  :   0.0004192  MAXIMUM :   0.0000150  CONVERGED :NO 

 NUMBER OF CONSTRAINED OPTIMIZATION CYCLES: 5
 
 TOTAL ENERGY = -178.868638385815
 
 
 CURRENT SPLINE LENGTH: 0.053 AMU^1/2*ANGSTROM
 IRC COORDINATE: 2.223 AMU^1/2*ANGSTROM

  ANGLE =       0.03  COS_ANGLE =       1.00


 IRC COORDINATES OF STEP 43 IN ANGSTROM

  NO.  ATOM        X              Y              Z        Z-ATOM   MASS   TYPE

    1  C        -0.001327      -0.000057      -0.076881       6    12.011  QM
    2  C        -0.071621      -0.344559       1.416439       6    12.011  QM
    3  H         0.976364       0.427069      -0.355155       1     1.008  QM
    4  H         0.899211      -0.194258       1.922643       1     1.008  QM
    5  H        -0.788791       0.709247      -0.380041       1     1.008  QM
    6  H        -0.840984       0.246458       1.945764       1     1.008  QM
    7  H        -0.139771      -0.926649      -0.658671       1     1.008  QM
    8  F        -0.411864      -1.708264       1.591431       9    18.998  QM


 RMSQ FORCE :   0.0001939  MAXIMUM :   0.0000100  CONVERGED :NO 
 MAX FORCE  :   0.0006425  MAXIMUM :   0.0000150  CONVERGED :NO 

 NUMBER OF CONSTRAINED OPTIMIZATION CYCLES: 7
 
 TOTAL ENERGY = -178.868694782618
 
 
 CURRENT SPLINE LENGTH: 0.053 AMU^1/2*ANGSTROM
 IRC COORDINATE: 2.275 AMU^1/2*ANGSTROM

  ANGLE =       0.08  COS_ANGLE =       1.00


 IRC COORDINATES OF STEP 44 IN ANGSTROM

  NO.  ATOM        X              Y              Z        Z-ATOM   MASS   TYPE

    1  C        -0.001732       0.000163      -0.076957       6    12.011  QM
    2  C        -0.068341      -0.345501       1.416162       6    12.011  QM
    3  H         0.965916       0.452794      -0.350225       1     1.008  QM
    4  H         0.905621      -0.200970       1.917956       1     1.008  QM
    5  H        -0.805942       0.688616      -0.384046       1     1.008  QM
    6  H        -0.832027       0.249420       1.949262       1     1.008  QM
    7  H        -0.112408      -0.929805      -0.659212       1     1.008  QM
    8  F        -0.414485      -1.707716       1.591702       9    18.998  QM


 RMSQ FORCE :   0.0002581  MAXIMUM :   0.0000100  CONVERGED :NO 
 MAX FORCE  :   0.0008414  MAXIMUM :   0.0000150  CONVERGED :NO 

 NUMBER OF CONSTRAINED OPTIMIZATION CYCLES: 7
 
 TOTAL ENERGY = -178.868774676947
 
 
 CURRENT SPLINE LENGTH: 0.053 AMU^1/2*ANGSTROM
 IRC COORDINATE: 2.328 AMU^1/2*ANGSTROM

  ANGLE =       0.08  COS_ANGLE =       1.00


 IRC COORDINATES OF STEP 45 IN ANGSTROM

  NO.  ATOM        X              Y              Z        Z-ATOM   MASS   TYPE

    1  C        -0.002180       0.000190      -0.076848       6    12.011  QM
    2  C        -0.065037      -0.346390       1.415890       6    12.011  QM
    3  H         0.954706       0.478078      -0.345269       1     1.008  QM
    4  H         0.912001      -0.207667       1.913467       1     1.008  QM
    5  H        -0.822586       0.667357      -0.387961       1     1.008  QM
    6  H        -0.823055       0.252345       1.952950       1     1.008  QM
    7  H        -0.085031      -0.932615      -0.659338       1     1.008  QM
    8  F        -0.417081      -1.707036       1.591802       9    18.998  QM


 RMSQ FORCE :   0.0003185  MAXIMUM :   0.0000100  CONVERGED :NO 
 MAX FORCE  :   0.0010437  MAXIMUM :   0.0000150  CONVERGED :NO 

 NUMBER OF CONSTRAINED OPTIMIZATION CYCLES: 13
 
 TOTAL ENERGY = -178.868876989496
 
 
 CURRENT SPLINE LENGTH: 0.053 AMU^1/2*ANGSTROM
 IRC COORDINATE: 2.381 AMU^1/2*ANGSTROM

  ANGLE =       0.03  COS_ANGLE =       1.00


 IRC COORDINATES OF STEP 46 IN ANGSTROM

  NO.  ATOM        X              Y              Z        Z-ATOM   MASS   TYPE

    1  C        -0.002633       0.000159      -0.076719       6    12.011  QM
    2  C        -0.061726      -0.347278       1.415644       6    12.011  QM
    3  H         0.942806       0.503070      -0.340271       1     1.008  QM
    4  H         0.918329      -0.214320       1.908915       1     1.008  QM
    5  H        -0.838673       0.645658      -0.391797       1     1.008  QM
    6  H        -0.814070       0.255239       1.956526       1     1.008  QM
    7  H        -0.057607      -0.934646      -0.659370       1     1.008  QM
    8  F        -0.419672      -1.706323       1.591872       9    18.998  QM


 RMSQ FORCE :   0.0003771  MAXIMUM :   0.0000100  CONVERGED :NO 
 MAX FORCE  :   0.0012359  MAXIMUM :   0.0000150  CONVERGED :NO 

 NUMBER OF CONSTRAINED OPTIMIZATION CYCLES: 8
 
 TOTAL ENERGY = -178.869000681334
 
 
 CURRENT SPLINE LENGTH: 0.053 AMU^1/2*ANGSTROM
 IRC COORDINATE: 2.434 AMU^1/2*ANGSTROM

  ANGLE =       0.02  COS_ANGLE =       1.00


 IRC COORDINATES OF STEP 47 IN ANGSTROM

  NO.  ATOM        X              Y              Z        Z-ATOM   MASS   TYPE

    1  C        -0.003090       0.000038      -0.076529       6    12.011  QM
    2  C        -0.058408      -0.348143       1.415405       6    12.011  QM
    3  H         0.930211       0.527713      -0.335221       1     1.008  QM
    4  H         0.924622      -0.220911       1.904295       1     1.008  QM
    5  H        -0.854237       0.623487      -0.395485       1     1.008  QM
    6  H        -0.805065       0.258134       1.959991       1     1.008  QM
    7  H        -0.030196      -0.935941      -0.659258       1     1.008  QM
    8  F        -0.422256      -1.705567       1.591886       9    18.998  QM


 RMSQ FORCE :   0.0004334  MAXIMUM :   0.0000100  CONVERGED :NO 
 MAX FORCE  :   0.0014157  MAXIMUM :   0.0000150  CONVERGED :NO 

 NUMBER OF CONSTRAINED OPTIMIZATION CYCLES: 5
 
 TOTAL ENERGY = -178.869144385381
 
 
 CURRENT SPLINE LENGTH: 0.053 AMU^1/2*ANGSTROM
 IRC COORDINATE: 2.487 AMU^1/2*ANGSTROM

  ANGLE =       0.03  COS_ANGLE =       1.00


 IRC COORDINATES OF STEP 48 IN ANGSTROM

  NO.  ATOM        X              Y              Z        Z-ATOM   MASS   TYPE

    1  C        -0.003559      -0.000154      -0.076281       6    12.011  QM
    2  C        -0.055066      -0.348998       1.415158       6    12.011  QM
    3  H         0.916927       0.551999      -0.330133       1     1.008  QM
    4  H         0.930866      -0.227414       1.899690       1     1.008  QM
    5  H        -0.869235       0.600904      -0.399065       1     1.008  QM
    6  H        -0.796078       0.260994       1.963375       1     1.008  QM
    7  H        -0.002786      -0.936566      -0.659018       1     1.008  QM
    8  F        -0.424836      -1.704772       1.591858       9    18.998  QM


 RMSQ FORCE :   0.0004833  MAXIMUM :   0.0000100  CONVERGED :NO 
 MAX FORCE  :   0.0015772  MAXIMUM :   0.0000150  CONVERGED :NO 

 NUMBER OF CONSTRAINED OPTIMIZATION CYCLES: 4
 
 TOTAL ENERGY = -178.869306421176
 
 
 CURRENT SPLINE LENGTH: 0.053 AMU^1/2*ANGSTROM
 IRC COORDINATE: 2.540 AMU^1/2*ANGSTROM

  ANGLE =       0.03  COS_ANGLE =       1.00


 IRC COORDINATES OF STEP 49 IN ANGSTROM

  NO.  ATOM        X              Y              Z        Z-ATOM   MASS   TYPE

    1  C        -0.003998      -0.000328      -0.076058       6    12.011  QM
    2  C        -0.051731      -0.349878       1.414853       6    12.011  QM
    3  H         0.902990       0.576093      -0.324998       1     1.008  QM
    4  H         0.937051      -0.233903       1.895022       1     1.008  QM
    5  H        -0.883636       0.578033      -0.402524       1     1.008  QM
    6  H        -0.787100       0.263785       1.966648       1     1.008  QM
    7  H         0.024593      -0.936283      -0.658859       1     1.008  QM
    8  F        -0.427422      -1.703991       1.591885       9    18.998  QM


 RMSQ FORCE :   0.0005297  MAXIMUM :   0.0000100  CONVERGED :NO 
 MAX FORCE  :   0.0017183  MAXIMUM :   0.0000150  CONVERGED :NO 

 NUMBER OF CONSTRAINED OPTIMIZATION CYCLES: 2
 
 TOTAL ENERGY = -178.869484999670
 
 
 CURRENT SPLINE LENGTH: 0.053 AMU^1/2*ANGSTROM
 IRC COORDINATE: 2.593 AMU^1/2*ANGSTROM

  ANGLE =       0.03  COS_ANGLE =       1.00


 IRC COORDINATES OF STEP 50 IN ANGSTROM

  NO.  ATOM        X              Y              Z        Z-ATOM   MASS   TYPE

    1  C        -0.004438      -0.000598      -0.075743       6    12.011  QM
    2  C        -0.048393      -0.350780       1.414520       6    12.011  QM
    3  H         0.888331       0.599783      -0.319783       1     1.008  QM
    4  H         0.943170      -0.240339       1.890337       1     1.008  QM
    5  H        -0.897470       0.554766      -0.405734       1     1.008  QM
    6  H        -0.778153       0.266547       1.969745       1     1.008  QM
    7  H         0.051911      -0.935244      -0.658708       1     1.008  QM
    8  F        -0.429992      -1.703135       1.591864       9    18.998  QM


 RMSQ FORCE :   0.0005710  MAXIMUM :   0.0000100  CONVERGED :NO 
 MAX FORCE  :   0.0018544  MAXIMUM :   0.0000150  CONVERGED :NO 

 NUMBER OF CONSTRAINED OPTIMIZATION CYCLES: 3
 
 TOTAL ENERGY = -178.869678455541
 
 
 CURRENT SPLINE LENGTH: 0.053 AMU^1/2*ANGSTROM
 IRC COORDINATE: 2.646 AMU^1/2*ANGSTROM

  ANGLE =       0.03  COS_ANGLE =       1.00


 IRC COORDINATES OF STEP 51 IN ANGSTROM

  NO.  ATOM        X              Y              Z        Z-ATOM   MASS   TYPE

    1  C        -0.004895      -0.000916      -0.075423       6    12.011  QM
    2  C        -0.045026      -0.351628       1.414239       6    12.011  QM
    3  H         0.873026       0.623035      -0.314569       1     1.008  QM
    4  H         0.949276      -0.246709       1.885686       1     1.008  QM
    5  H        -0.910694       0.531139      -0.409057       1     1.008  QM
    6  H        -0.769175       0.269274       1.972921       1     1.008  QM
    7  H         0.079173      -0.933575      -0.658311       1     1.008  QM
    8  F        -0.432565      -1.702276       1.591796       9    18.998  QM


 RMSQ FORCE :   0.0006058  MAXIMUM :   0.0000100  CONVERGED :NO 
 MAX FORCE  :   0.0019610  MAXIMUM :   0.0000150  CONVERGED :NO 

 NUMBER OF CONSTRAINED OPTIMIZATION CYCLES: 2
 
 TOTAL ENERGY = -178.869885152132
 
 
 CURRENT SPLINE LENGTH: 0.053 AMU^1/2*ANGSTROM
 IRC COORDINATE: 2.699 AMU^1/2*ANGSTROM

  ANGLE =       0.02  COS_ANGLE =       1.00


 IRC COORDINATES OF STEP 52 IN ANGSTROM

  NO.  ATOM        X              Y              Z        Z-ATOM   MASS   TYPE

    1  C        -0.005313      -0.001219      -0.075093       6    12.011  QM
    2  C        -0.041675      -0.352542       1.413872       6    12.011  QM
    3  H         0.857089       0.646001      -0.309311       1     1.008  QM
    4  H         0.955285      -0.253060       1.880975       1     1.008  QM
    5  H        -0.923328       0.507203      -0.412088       1     1.008  QM
    6  H        -0.760241       0.271925       1.975852       1     1.008  QM
    7  H         0.106329      -0.930962      -0.658078       1     1.008  QM
    8  F        -0.435138      -1.701399       1.591784       9    18.998  QM


 RMSQ FORCE :   0.0006368  MAXIMUM :   0.0000100  CONVERGED :NO 
 MAX FORCE  :   0.0020534  MAXIMUM :   0.0000150  CONVERGED :NO 

 NUMBER OF CONSTRAINED OPTIMIZATION CYCLES: 2
 
 TOTAL ENERGY = -178.870103221939
 
 
 CURRENT SPLINE LENGTH: 0.053 AMU^1/2*ANGSTROM
 IRC COORDINATE: 2.752 AMU^1/2*ANGSTROM

  ANGLE =       0.03  COS_ANGLE =       1.00


 IRC COORDINATES OF STEP 53 IN ANGSTROM

  NO.  ATOM        X              Y              Z        Z-ATOM   MASS   TYPE

    1  C        -0.005718      -0.001586      -0.074719       6    12.011  QM
    2  C        -0.038307      -0.353463       1.413491       6    12.011  QM
    3  H         0.840439       0.668571      -0.304013       1     1.008  QM
    4  H         0.961218      -0.259340       1.876315       1     1.008  QM
    5  H        -0.935392       0.482972      -0.415036       1     1.008  QM
    6  H        -0.751341       0.274543       1.978676       1     1.008  QM
    7  H         0.133307      -0.927562      -0.657820       1     1.008  QM
    8  F        -0.437705      -1.700485       1.591748       9    18.998  QM


 RMSQ FORCE :   0.0006603  MAXIMUM :   0.0000100  CONVERGED :NO 
 MAX FORCE  :   0.0021289  MAXIMUM :   0.0000150  CONVERGED :NO 

 NUMBER OF CONSTRAINED OPTIMIZATION CYCLES: 4
 
 TOTAL ENERGY = -178.870330458030
 
 
 CURRENT SPLINE LENGTH: 0.053 AMU^1/2*ANGSTROM
 IRC COORDINATE: 2.805 AMU^1/2*ANGSTROM

  ANGLE =       0.03  COS_ANGLE =       1.00


 IRC COORDINATES OF STEP 54 IN ANGSTROM

  NO.  ATOM        X              Y              Z        Z-ATOM   MASS   TYPE

    1  C        -0.006116      -0.001979      -0.074334       6    12.011  QM
    2  C        -0.034932      -0.354396       1.413100       6    12.011  QM
    3  H         0.823158       0.690742      -0.298710       1     1.008  QM
    4  H         0.967106      -0.265573       1.871655       1     1.008  QM
    5  H        -0.946805       0.458446      -0.417822       1     1.008  QM
    6  H        -0.742466       0.277093       1.981397       1     1.008  QM
    7  H         0.160159      -0.923437      -0.657567       1     1.008  QM
    8  F        -0.440274      -1.699547       1.591708       9    18.998  QM


 RMSQ FORCE :   0.0006782  MAXIMUM :   0.0000100  CONVERGED :NO 
 MAX FORCE  :   0.0021838  MAXIMUM :   0.0000150  CONVERGED :NO 

 NUMBER OF CONSTRAINED OPTIMIZATION CYCLES: 4
 
 TOTAL ENERGY = -178.870564452000
 
 
 CURRENT SPLINE LENGTH: 0.053 AMU^1/2*ANGSTROM
 IRC COORDINATE: 2.858 AMU^1/2*ANGSTROM

  ANGLE =       0.03  COS_ANGLE =       1.00


 IRC COORDINATES OF STEP 55 IN ANGSTROM

  NO.  ATOM        X              Y              Z        Z-ATOM   MASS   TYPE

    1  C        -0.006495      -0.002415      -0.073932       6    12.011  QM
    2  C        -0.031544      -0.355340       1.412698       6    12.011  QM
    3  H         0.805220       0.712498      -0.293403       1     1.008  QM
    4  H         0.972914      -0.271734       1.867041       1     1.008  QM
    5  H        -0.957650       0.433682      -0.420498       1     1.008  QM
    6  H        -0.733638       0.279588       1.984014       1     1.008  QM
    7  H         0.186833      -0.918494      -0.657337       1     1.008  QM
    8  F        -0.442842      -1.698586       1.591662       9    18.998  QM


 RMSQ FORCE :   0.0006884  MAXIMUM :   0.0000100  CONVERGED :NO 
 MAX FORCE  :   0.0022158  MAXIMUM :   0.0000150  CONVERGED :NO 

 NUMBER OF CONSTRAINED OPTIMIZATION CYCLES: 3
 
 TOTAL ENERGY = -178.870802837672
 
 
 CURRENT SPLINE LENGTH: 0.053 AMU^1/2*ANGSTROM
 IRC COORDINATE: 2.910 AMU^1/2*ANGSTROM

  ANGLE =       0.03  COS_ANGLE =       1.00


 IRC COORDINATES OF STEP 56 IN ANGSTROM

  NO.  ATOM        X              Y              Z        Z-ATOM   MASS   TYPE

    1  C        -0.006842      -0.002831      -0.073543       6    12.011  QM
    2  C        -0.028153      -0.356317       1.412259       6    12.011  QM
    3  H         0.786640       0.733852      -0.288089       1     1.008  QM
    4  H         0.978631      -0.277858       1.862465       1     1.008  QM
    5  H        -0.967862       0.408647      -0.423027       1     1.008  QM
    6  H        -0.724854       0.281983       1.986464       1     1.008  QM
    7  H         0.213291      -0.912739      -0.657196       1     1.008  QM
    8  F        -0.445413      -1.697620       1.591650       9    18.998  QM


 RMSQ FORCE :   0.0006940  MAXIMUM :   0.0000100  CONVERGED :NO 
 MAX FORCE  :   0.0022251  MAXIMUM :   0.0000150  CONVERGED :NO 

 NUMBER OF CONSTRAINED OPTIMIZATION CYCLES: 4
 
 TOTAL ENERGY = -178.871043492847
 
 
 CURRENT SPLINE LENGTH: 0.053 AMU^1/2*ANGSTROM
 IRC COORDINATE: 2.963 AMU^1/2*ANGSTROM

  ANGLE =       0.03  COS_ANGLE =       1.00


 IRC COORDINATES OF STEP 57 IN ANGSTROM

  NO.  ATOM        X              Y              Z        Z-ATOM   MASS   TYPE

    1  C        -0.007169      -0.003277      -0.073146       6    12.011  QM
    2  C        -0.024758      -0.357311       1.411808       6    12.011  QM
    3  H         0.767426       0.754773      -0.282788       1     1.008  QM
    4  H         0.984291      -0.283940       1.857940       1     1.008  QM
    5  H        -0.977443       0.383390      -0.425439       1     1.008  QM
    6  H        -0.716120       0.284363       1.988827       1     1.008  QM
    7  H         0.239516      -0.906173      -0.657093       1     1.008  QM
    8  F        -0.447982      -1.696634       1.591640       9    18.998  QM


 RMSQ FORCE :   0.0006922  MAXIMUM :   0.0000100  CONVERGED :NO 
 MAX FORCE  :   0.0022166  MAXIMUM :   0.0000150  CONVERGED :NO 

 NUMBER OF CONSTRAINED OPTIMIZATION CYCLES: 5
 
 TOTAL ENERGY = -178.871284377324
 
 
 CURRENT SPLINE LENGTH: 0.053 AMU^1/2*ANGSTROM
 IRC COORDINATE: 3.016 AMU^1/2*ANGSTROM

  ANGLE =       0.02  COS_ANGLE =       1.00


 IRC COORDINATES OF STEP 58 IN ANGSTROM

  NO.  ATOM        X              Y              Z        Z-ATOM   MASS   TYPE

    1  C        -0.007469      -0.003749      -0.072739       6    12.011  QM
    2  C        -0.021354      -0.358345       1.411334       6    12.011  QM
    3  H         0.747546       0.775250      -0.277429       1     1.008  QM
    4  H         0.989854      -0.289962       1.853479       1     1.008  QM
    5  H        -0.986398       0.357974      -0.427696       1     1.008  QM
    6  H        -0.707443       0.286663       1.991013       1     1.008  QM
    7  H         0.265478      -0.898800      -0.657103       1     1.008  QM
    8  F        -0.450549      -1.695616       1.591638       9    18.998  QM


 RMSQ FORCE :   0.0006837  MAXIMUM :   0.0000100  CONVERGED :NO 
 MAX FORCE  :   0.0021924  MAXIMUM :   0.0000150  CONVERGED :NO 

 NUMBER OF CONSTRAINED OPTIMIZATION CYCLES: 3
 
 TOTAL ENERGY = -178.871523308801
 
 
 CURRENT SPLINE LENGTH: 0.053 AMU^1/2*ANGSTROM
 IRC COORDINATE: 3.069 AMU^1/2*ANGSTROM

  ANGLE =       0.03  COS_ANGLE =       1.00


 IRC COORDINATES OF STEP 59 IN ANGSTROM

  NO.  ATOM        X              Y              Z        Z-ATOM   MASS   TYPE

    1  C        -0.007751      -0.004215      -0.072336       6    12.011  QM
    2  C        -0.017933      -0.359374       1.410873       6    12.011  QM
    3  H         0.727106       0.795194      -0.272214       1     1.008  QM
    4  H         0.995368      -0.295951       1.849092       1     1.008  QM
    5  H        -0.994728       0.332236      -0.429884       1     1.008  QM
    6  H        -0.698810       0.288879       1.993162       1     1.008  QM
    7  H         0.291162      -0.890727      -0.657059       1     1.008  QM
    8  F        -0.453122      -1.694594       1.591631       9    18.998  QM


 RMSQ FORCE :   0.0006694  MAXIMUM :   0.0000100  CONVERGED :NO 
 MAX FORCE  :   0.0021393  MAXIMUM :   0.0000150  CONVERGED :NO 

 NUMBER OF CONSTRAINED OPTIMIZATION CYCLES: 5
 
 TOTAL ENERGY = -178.871757973450
 
 
 CURRENT SPLINE LENGTH: 0.053 AMU^1/2*ANGSTROM
 IRC COORDINATE: 3.122 AMU^1/2*ANGSTROM

  ANGLE =       0.03  COS_ANGLE =       1.00


 IRC COORDINATES OF STEP 60 IN ANGSTROM

  NO.  ATOM        X              Y              Z        Z-ATOM   MASS   TYPE

    1  C        -0.008012      -0.004718      -0.071919       6    12.011  QM
    2  C        -0.014499      -0.360414       1.410421       6    12.011  QM
    3  H         0.706029       0.814600      -0.267056       1     1.008  QM
    4  H         1.000809      -0.301900       1.844799       1     1.008  QM
    5  H        -1.002445       0.306299      -0.431966       1     1.008  QM
    6  H        -0.690224       0.291032       1.995239       1     1.008  QM
    7  H         0.316531      -0.881928      -0.657023       1     1.008  QM
    8  F        -0.455692      -1.693541       1.591606       9    18.998  QM


 RMSQ FORCE :   0.0006485  MAXIMUM :   0.0000100  CONVERGED :NO 
 MAX FORCE  :   0.0020704  MAXIMUM :   0.0000150  CONVERGED :NO 

 NUMBER OF CONSTRAINED OPTIMIZATION CYCLES: 4
 
 TOTAL ENERGY = -178.871986042644
 
 
 CURRENT SPLINE LENGTH: 0.053 AMU^1/2*ANGSTROM
 IRC COORDINATE: 3.175 AMU^1/2*ANGSTROM

  ANGLE =       0.03  COS_ANGLE =       1.00


 IRC COORDINATES OF STEP 61 IN ANGSTROM

  NO.  ATOM        X              Y              Z        Z-ATOM   MASS   TYPE

    1  C        -0.008238      -0.005209      -0.071525       6    12.011  QM
    2  C        -0.011053      -0.361490       1.409952       6    12.011  QM
    3  H         0.684342       0.833532      -0.261933       1     1.008  QM
    4  H         1.006155      -0.307797       1.840617       1     1.008  QM
    5  H        -1.009508       0.280227      -0.433914       1     1.008  QM
    6  H        -0.681721       0.293096       1.997167       1     1.008  QM
    7  H         0.341572      -0.872331      -0.657119       1     1.008  QM
    8  F        -0.458267      -1.692479       1.591611       9    18.998  QM


 RMSQ FORCE :   0.0006209  MAXIMUM :   0.0000100  CONVERGED :NO 
 MAX FORCE  :   0.0019811  MAXIMUM :   0.0000150  CONVERGED :NO 

 NUMBER OF CONSTRAINED OPTIMIZATION CYCLES: 2
 
 TOTAL ENERGY = -178.872205388973
 
 
 CURRENT SPLINE LENGTH: 0.053 AMU^1/2*ANGSTROM
 IRC COORDINATE: 3.228 AMU^1/2*ANGSTROM

  ANGLE =       0.03  COS_ANGLE =       1.00


 IRC COORDINATES OF STEP 62 IN ANGSTROM

  NO.  ATOM        X              Y              Z        Z-ATOM   MASS   TYPE

    1  C        -0.008430      -0.005696      -0.071142       6    12.011  QM
    2  C        -0.007601      -0.362598       1.409476       6    12.011  QM
    3  H         0.662074       0.851927      -0.256885       1     1.008  QM
    4  H         1.011415      -0.313661       1.836545       1     1.008  QM
    5  H        -1.015929       0.253987      -0.435748       1     1.008  QM
    6  H        -0.673289       0.295075       1.998972       1     1.008  QM
    7  H         0.366261      -0.861962      -0.657321       1     1.008  QM
    8  F        -0.460843      -1.691401       1.591630       9    18.998  QM


 RMSQ FORCE :   0.0005883  MAXIMUM :   0.0000100  CONVERGED :NO 
 MAX FORCE  :   0.0018736  MAXIMUM :   0.0000150  CONVERGED :NO 

 NUMBER OF CONSTRAINED OPTIMIZATION CYCLES: 4
 
 TOTAL ENERGY = -178.872414060370
 
 
 CURRENT SPLINE LENGTH: 0.053 AMU^1/2*ANGSTROM
 IRC COORDINATE: 3.281 AMU^1/2*ANGSTROM

  ANGLE =       0.03  COS_ANGLE =       1.00


 IRC COORDINATES OF STEP 63 IN ANGSTROM

  NO.  ATOM        X              Y              Z        Z-ATOM   MASS   TYPE

    1  C        -0.008593      -0.006175      -0.070776       6    12.011  QM
    2  C        -0.004139      -0.363736       1.408996       6    12.011  QM
    3  H         0.639232       0.869768      -0.251914       1     1.008  QM
    4  H         1.016594      -0.319494       1.832589       1     1.008  QM
    5  H        -1.021694       0.227626      -0.437494       1     1.008  QM
    6  H        -0.664931       0.296975       2.000684       1     1.008  QM
    7  H         0.390597      -0.850836      -0.657617       1     1.008  QM
    8  F        -0.463421      -1.690311       1.591667       9    18.998  QM


 RMSQ FORCE :   0.0005497  MAXIMUM :   0.0000100  CONVERGED :NO 
 MAX FORCE  :   0.0017497  MAXIMUM :   0.0000150  CONVERGED :NO 

 NUMBER OF CONSTRAINED OPTIMIZATION CYCLES: 4
 
 TOTAL ENERGY = -178.872610210474
 
 
 CURRENT SPLINE LENGTH: 0.053 AMU^1/2*ANGSTROM
 IRC COORDINATE: 3.334 AMU^1/2*ANGSTROM

  ANGLE =       0.03  COS_ANGLE =       1.00


 IRC COORDINATES OF STEP 64 IN ANGSTROM

  NO.  ATOM        X              Y              Z        Z-ATOM   MASS   TYPE

    1  C        -0.008722      -0.006652      -0.070428       6    12.011  QM
    2  C        -0.000665      -0.364894       1.408528       6    12.011  QM
    3  H         0.615812       0.887047      -0.247055       1     1.008  QM
    4  H         1.021691      -0.325299       1.828765       1     1.008  QM
    5  H        -1.026813       0.201123      -0.439161       1     1.008  QM
    6  H        -0.656651       0.298786       2.002318       1     1.008  QM
    7  H         0.414509      -0.838993      -0.657961       1     1.008  QM
    8  F        -0.466001      -1.689206       1.591710       9    18.998  QM


 RMSQ FORCE :   0.0005058  MAXIMUM :   0.0000100  CONVERGED :NO 
 MAX FORCE  :   0.0016104  MAXIMUM :   0.0000150  CONVERGED :NO 

 NUMBER OF CONSTRAINED OPTIMIZATION CYCLES: 2
 
 TOTAL ENERGY = -178.872792065749
 
 
 CURRENT SPLINE LENGTH: 0.053 AMU^1/2*ANGSTROM
 IRC COORDINATE: 3.387 AMU^1/2*ANGSTROM

  ANGLE =       0.03  COS_ANGLE =       1.00


 IRC COORDINATES OF STEP 65 IN ANGSTROM

  NO.  ATOM        X              Y              Z        Z-ATOM   MASS   TYPE

    1  C        -0.008812      -0.007093      -0.070108       6    12.011  QM
    2  C         0.002813      -0.366084       1.408054       6    12.011  QM
    3  H         0.591831       0.903739      -0.242317       1     1.008  QM
    4  H         1.026689      -0.331099       1.825090       1     1.008  QM
    5  H        -1.031254       0.174487      -0.440710       1     1.008  QM
    6  H        -0.648443       0.300498       2.003842       1     1.008  QM
    7  H         0.438006      -0.826464      -0.658454       1     1.008  QM
    8  F        -0.468584      -1.688099       1.591780       9    18.998  QM


 RMSQ FORCE :   0.0004585  MAXIMUM :   0.0000100  CONVERGED :NO 
 MAX FORCE  :   0.0014577  MAXIMUM :   0.0000150  CONVERGED :NO 

 NUMBER OF CONSTRAINED OPTIMIZATION CYCLES: 4
 
 TOTAL ENERGY = -178.872957978148
 
 
 CURRENT SPLINE LENGTH: 0.053 AMU^1/2*ANGSTROM
 IRC COORDINATE: 3.440 AMU^1/2*ANGSTROM

  ANGLE =       0.04  COS_ANGLE =       1.00


 IRC COORDINATES OF STEP 66 IN ANGSTROM

  NO.  ATOM        X              Y              Z        Z-ATOM   MASS   TYPE

    1  C        -0.008885      -0.007506      -0.069831       6    12.011  QM
    2  C         0.006297      -0.367322       1.407564       6    12.011  QM
    3  H         0.567425       0.919825      -0.237647       1     1.008  QM
    4  H         1.031612      -0.336873       1.821496       1     1.008  QM
    5  H        -1.035008       0.147913      -0.442301       1     1.008  QM
    6  H        -0.640318       0.302115       2.005283       1     1.008  QM
    7  H         0.461217      -0.813031      -0.659036       1     1.008  QM
    8  F        -0.471173      -1.686994       1.591900       9    18.998  QM


 RMSQ FORCE :   0.0004044  MAXIMUM :   0.0000100  CONVERGED :NO 
 MAX FORCE  :   0.0012890  MAXIMUM :   0.0000150  CONVERGED :NO 

 NUMBER OF CONSTRAINED OPTIMIZATION CYCLES: 3
 
 TOTAL ENERGY = -178.873106447739
 
 
 CURRENT SPLINE LENGTH: 0.053 AMU^1/2*ANGSTROM
 IRC COORDINATE: 3.493 AMU^1/2*ANGSTROM

  ANGLE =       0.03  COS_ANGLE =       1.00


 IRC COORDINATES OF STEP 67 IN ANGSTROM

  NO.  ATOM        X              Y              Z        Z-ATOM   MASS   TYPE

    1  C        -0.008923      -0.007945      -0.069537       6    12.011  QM
    2  C         0.009803      -0.368539       1.407146       6    12.011  QM
    3  H         0.542358       0.935229      -0.233240       1     1.008  QM
    4  H         1.036461      -0.342649       1.818114       1     1.008  QM
    5  H        -1.038126       0.121037      -0.443713       1     1.008  QM
    6  H        -0.632237       0.303663       2.006729       1     1.008  QM
    7  H         0.483802      -0.799231      -0.659560       1     1.008  QM
    8  F        -0.473757      -1.685850       1.591953       9    18.998  QM


 RMSQ FORCE :   0.0003488  MAXIMUM :   0.0000100  CONVERGED :NO 
 MAX FORCE  :   0.0011131  MAXIMUM :   0.0000150  CONVERGED :NO 

 NUMBER OF CONSTRAINED OPTIMIZATION CYCLES: 4
 
 TOTAL ENERGY = -178.873236148953
 
 
 CURRENT SPLINE LENGTH: 0.053 AMU^1/2*ANGSTROM
 IRC COORDINATE: 3.545 AMU^1/2*ANGSTROM

  ANGLE =       0.03  COS_ANGLE =       1.00


 IRC COORDINATES OF STEP 68 IN ANGSTROM

  NO.  ATOM        X              Y              Z        Z-ATOM   MASS   TYPE

    1  C        -0.008928      -0.008334      -0.069293       6    12.011  QM
    2  C         0.013308      -0.369799       1.406718       6    12.011  QM
    3  H         0.516871       0.950014      -0.228974       1     1.008  QM
    4  H         1.041238      -0.348430       1.814845       1     1.008  QM
    5  H        -1.040567       0.094173      -0.445147       1     1.008  QM
    6  H        -0.624222       0.305111       2.008123       1     1.008  QM
    7  H         0.505993      -0.784631      -0.660198       1     1.008  QM
    8  F        -0.476347      -1.684714       1.592055       9    18.998  QM


 RMSQ FORCE :   0.0002898  MAXIMUM :   0.0000100  CONVERGED :NO 
 MAX FORCE  :   0.0009258  MAXIMUM :   0.0000150  CONVERGED :NO 

 NUMBER OF CONSTRAINED OPTIMIZATION CYCLES: 3
 
 TOTAL ENERGY = -178.873345885867
 
 
 CURRENT SPLINE LENGTH: 0.053 AMU^1/2*ANGSTROM
 IRC COORDINATE: 3.598 AMU^1/2*ANGSTROM

  ANGLE =       0.03  COS_ANGLE =       1.00


 IRC COORDINATES OF STEP 69 IN ANGSTROM

  NO.  ATOM        X              Y              Z        Z-ATOM   MASS   TYPE

    1  C        -0.008893      -0.008643      -0.069107       6    12.011  QM
    2  C         0.016808      -0.371102       1.406273       6    12.011  QM
    3  H         0.490954       0.964174      -0.224855       1     1.008  QM
    4  H         1.045919      -0.354255       1.811692       1     1.008  QM
    5  H        -1.042276       0.067272      -0.446580       1     1.008  QM
    6  H        -0.616283       0.306441       2.009448       1     1.008  QM
    7  H         0.527714      -0.769314      -0.660974       1     1.008  QM
    8  F        -0.478942      -1.683595       1.592218       9    18.998  QM


 RMSQ FORCE :   0.0002286  MAXIMUM :   0.0000100  CONVERGED :NO 
 MAX FORCE  :   0.0007297  MAXIMUM :   0.0000150  CONVERGED :NO 

 NUMBER OF CONSTRAINED OPTIMIZATION CYCLES: 3
 
 TOTAL ENERGY = -178.873434686121
 
 
 CURRENT SPLINE LENGTH: 0.053 AMU^1/2*ANGSTROM
 IRC COORDINATE: 3.651 AMU^1/2*ANGSTROM

  ANGLE =       0.04  COS_ANGLE =       1.00


 IRC COORDINATES OF STEP 70 IN ANGSTROM

  NO.  ATOM        X              Y              Z        Z-ATOM   MASS   TYPE

    1  C        -0.008852      -0.008986      -0.068906       6    12.011  QM
    2  C         0.020327      -0.372396       1.405894       6    12.011  QM
    3  H         0.464511       0.977586      -0.220986       1     1.008  QM
    4  H         1.050546      -0.360083       1.808653       1     1.008  QM
    5  H        -1.043328       0.040302      -0.447983       1     1.008  QM
    6  H        -0.608356       0.307704       2.010825       1     1.008  QM
    7  H         0.548944      -0.753538      -0.661618       1     1.008  QM
    8  F        -0.481530      -1.682438       1.592326       9    18.998  QM


 RMSQ FORCE :   0.0001647  MAXIMUM :   0.0000100  CONVERGED :NO 
 MAX FORCE  :   0.0005316  MAXIMUM :   0.0000150  CONVERGED :NO 

 NUMBER OF CONSTRAINED OPTIMIZATION CYCLES: 4
 
 TOTAL ENERGY = -178.873501851023
 
 
 CURRENT SPLINE LENGTH: 0.053 AMU^1/2*ANGSTROM
 IRC COORDINATE: 3.704 AMU^1/2*ANGSTROM

  ANGLE =       0.08  COS_ANGLE =       1.00


 IRC COORDINATES OF STEP 71 IN ANGSTROM

  NO.  ATOM        X              Y              Z        Z-ATOM   MASS   TYPE

    1  C        -0.008736      -0.009126      -0.068873       6    12.011  QM
    2  C         0.023795      -0.373796       1.405399       6    12.011  QM
    3  H         0.437807       0.990502      -0.216973       1     1.008  QM
    4  H         1.055076      -0.366009       1.805665       1     1.008  QM
    5  H        -1.043569       0.013637      -0.449600       1     1.008  QM
    6  H        -0.600490       0.308843       2.012017       1     1.008  QM
    7  H         0.569782      -0.736722      -0.662687       1     1.008  QM
    8  F        -0.484135      -1.681375       1.592652       9    18.998  QM


 RMSQ FORCE :   0.0001033  MAXIMUM :   0.0000100  CONVERGED :NO 
 MAX FORCE  :   0.0003226  MAXIMUM :   0.0000150  CONVERGED :NO 

 NUMBER OF CONSTRAINED OPTIMIZATION CYCLES: 2
 
 TOTAL ENERGY = -178.873547043334
 
 
 CURRENT SPLINE LENGTH: 0.053 AMU^1/2*ANGSTROM
 IRC COORDINATE: 3.757 AMU^1/2*ANGSTROM

  ANGLE =       0.10  COS_ANGLE =       0.99


 IRC COORDINATES OF STEP 72 IN ANGSTROM

  NO.  ATOM        X              Y              Z        Z-ATOM   MASS   TYPE

    1  C        -0.008618      -0.009256      -0.068838       6    12.011  QM
    2  C         0.027282      -0.375218       1.404942       6    12.011  QM
    3  H         0.410657       1.002652      -0.213255       1     1.008  QM
    4  H         1.059528      -0.371934       1.802717       1     1.008  QM
    5  H        -1.043130      -0.013073      -0.451268       1     1.008  QM
    6  H        -0.592693       0.309866       2.013278       1     1.008  QM
    7  H         0.590122      -0.719454      -0.663597       1     1.008  QM
    8  F        -0.486734      -1.680283       1.592963       9    18.998  QM


 RMSQ FORCE :   0.0000343  MAXIMUM :   0.0000100  CONVERGED :NO 
 MAX FORCE  :   0.0001096  MAXIMUM :   0.0000150  CONVERGED :NO 

 NUMBER OF CONSTRAINED OPTIMIZATION CYCLES: 3
 
 TOTAL ENERGY = -178.873570021301
 
 
 CURRENT SPLINE LENGTH: 0.053 AMU^1/2*ANGSTROM
 IRC COORDINATE: 3.810 AMU^1/2*ANGSTROM

  ANGLE =       3.02  COS_ANGLE =      -0.99
 
 *** COORDINATES RELOADED ***

  ANGLE =       0.56  COS_ANGLE =       0.85


 IRC COORDINATES OF STEP 73 IN ANGSTROM

  NO.  ATOM        X              Y              Z        Z-ATOM   MASS   TYPE

    1  C        -0.008559      -0.009309      -0.068840       6    12.011  QM
    2  C         0.029008      -0.375931       1.404727       6    12.011  QM
    3  H         0.396931       1.008462      -0.211476       1     1.008  QM
    4  H         1.061725      -0.374924       1.801281       1     1.008  QM
    5  H        -1.042657      -0.026440      -0.452129       1     1.008  QM
    6  H        -0.588776       0.310356       2.013921       1     1.008  QM
    7  H         0.600104      -0.710597      -0.664056       1     1.008  QM
    8  F        -0.488023      -1.679747       1.593138       9    18.998  QM


 RMSQ FORCE :   0.0000026  MAXIMUM :   0.0000100  CONVERGED :YES
 MAX FORCE  :   0.0000061  MAXIMUM :   0.0000150  CONVERGED :YES

 NUMBER OF CONSTRAINED OPTIMIZATION CYCLES: 2
 
 TOTAL ENERGY = -178.873573138056
 
 
 CURRENT SPLINE LENGTH: 0.026 AMU^1/2*ANGSTROM
 IRC COORDINATE: 3.889 AMU^1/2*ANGSTROM
 
 
 *** IRC PATH GENERATION FINISHED ***
 
 
 *** CONVERGED BY GRADIENT AND ENERGY CRITERIA ***
 
 
 *** IRC PATH IN AMU^1/2*ANGSTROM ***
 
 IRC STEP  IRC COORDINATE   IRC ENERGY   No.REDO
   -73       -3.889452     -178.873573
   -72       -3.810076     -178.873570
   -71       -3.757158     -178.873547
   -70       -3.704240     -178.873502
   -69       -3.651323     -178.873435
   -68       -3.598405     -178.873346
   -67       -3.545487     -178.873236
   -66       -3.492570     -178.873106
   -65       -3.439652     -178.872958
   -64       -3.386734     -178.872792
   -63       -3.333816     -178.872610
   -62       -3.280899     -178.872414
   -61       -3.227981     -178.872205
   -60       -3.175063     -178.871986
   -59       -3.122146     -178.871758
   -58       -3.069228     -178.871523
   -57       -3.016310     -178.871284
   -56       -2.963392     -178.871043
   -55       -2.910475     -178.870803
   -54       -2.857557     -178.870564
   -53       -2.804639     -178.870330
   -52       -2.751721     -178.870103
   -51       -2.698804     -178.869885
   -50       -2.645886     -178.869678
   -49       -2.592968     -178.869485
   -48       -2.540051     -178.869306
   -47       -2.487133     -178.869144
   -46       -2.434215     -178.869001
   -45       -2.381297     -178.868877
   -44       -2.328380     -178.868775
   -43       -2.275462     -178.868695
   -42       -2.222544     -178.868638
   -41       -2.169627     -178.868605
   -40       -2.116709     -178.868579
   -39       -2.063791     -178.868490
   -38       -2.010873     -178.868320
   -37       -1.957956     -178.868047
   -36       -1.905038     -178.867628
   -35       -1.852120     -178.867020
   -34       -1.799203     -178.866203
   -33       -1.746285     -178.865176
   -32       -1.693367     -178.863948
   -31       -1.640449     -178.862534
   -30       -1.587532     -178.860951
   -29       -1.534614     -178.859214
   -28       -1.481696     -178.857340
   -27       -1.428778     -178.855343
   -26       -1.375861     -178.853238
   -25       -1.322943     -178.851036
   -24       -1.270025     -178.848748
   -23       -1.217108     -178.846384
   -22       -1.164190     -178.843952
   -21       -1.111272     -178.841458
   -20       -1.058354     -178.838909
   -19       -1.005437     -178.836308
   -18       -0.952519     -178.833658
   -17       -0.899601     -178.830960
   -16       -0.846684     -178.828215
   -15       -0.793766     -178.825422
   -14       -0.740848     -178.822581
   -13       -0.687930     -178.819689
   -12       -0.635013     -178.816745
   -11       -0.582095     -178.813761
   -10       -0.529177     -178.810718
    -9       -0.476259     -178.807633
    -8       -0.423342     -178.804517
    -7       -0.370424     -178.801389
    -6       -0.317506     -178.798283
    -5       -0.264589     -178.795254
    -4       -0.211671     -178.792396
    -3       -0.158753     -178.789849
    -2       -0.105835     -178.787798
    -1       -0.052918     -178.786444
     0        0.000000     -178.785964
     1        0.052918     -178.786468
     2        0.105835     -178.787959
     3        0.158753     -178.790310
     4        0.211671     -178.793254
     5        0.264589     -178.796408
     6        0.317506     -178.799380
     7        0.370424     -178.801971
     8        0.423342     -178.804253
     9        0.476259     -178.806355
    10        0.529177     -178.808335
    11        0.582095     -178.810216
    12        0.635013     -178.812009
    13        0.687930     -178.813719
    14        0.740848     -178.815352
    15        0.793766     -178.816914
    16        0.846684     -178.818407
    17        0.899601     -178.819838
    18        0.952519     -178.821208
    19        1.005437     -178.822521
    20        1.058354     -178.823779
    21        1.111272     -178.824987
    22        1.164190     -178.826147
    23        1.217108     -178.827260
    24        1.270025     -178.828328
    25        1.322943     -178.829355
    26        1.375861     -178.830342
    27        1.428778     -178.831289
    28        1.481696     -178.832199
    29        1.534614     -178.833074
    30        1.587532     -178.833913
    31        1.640449     -178.834718
    32        1.693367     -178.835491
    33        1.746285     -178.836232
    34        1.799203     -178.836941
    35        1.852120     -178.837620
    36        1.931497     -178.837949
    37        1.957956     -178.838230
    38        1.984415     -178.838545
    39        2.010873     -178.838852
    40        2.037332     -178.839153
    41        2.063791     -178.839447
    42        2.090250     -178.839734
    43        2.116709     -178.840015
    44        2.143168     -178.840289
    45        2.169627     -178.840556
    46        2.196085     -178.840818
    47        2.222544     -178.841073
    48        2.249003     -178.841321
    49        2.275462     -178.841564
    50        2.301921     -178.841800
    51        2.328380     -178.842030
    52        2.354839     -178.842254
    53        2.381297     -178.842472
    54        2.407756     -178.842684
    55        2.434215     -178.842890
    56        2.460674     -178.843091
    57        2.487133     -178.843285
    58        2.513592     -178.843474
    59        2.540051     -178.843657
    60        2.566509     -178.843834
    61        2.592968     -178.844005
    62        2.619427     -178.844172
    63        2.645886     -178.844332
    64        2.672345     -178.844487
    65        2.698804     -178.844637
    66        2.725263     -178.844782
    67        2.751721     -178.844921
    68        2.778180     -178.845055
    69        2.804639     -178.845184
    70        2.831098     -178.845308
    71        2.857557     -178.845427
    72        2.884016     -178.845541
    73        2.910475     -178.845650
    74        2.936934     -178.845755
    75        2.963392     -178.845855
    76        2.989851     -178.845951
    77        3.016310     -178.846042
    78        3.042769     -178.846129
    79        3.069228     -178.846212
    80        3.095687     -178.846291
    81        3.122146     -178.846365
    82        3.148604     -178.846436
    83        3.175063     -178.846503
    84        3.201522     -178.846566
    85        3.227981     -178.846626
    86        3.254440     -178.846682
    87        3.280899     -178.846735
    88        3.307358     -178.846784
    89        3.333816     -178.846831
    90        3.360275     -178.846874
    91        3.386734     -178.846914
    92        3.413193     -178.846952
    93        3.439652     -178.846986
    94        3.466111     -178.847018
    95        3.492570     -178.847048
    96        3.519028     -178.847075
    97        3.545487     -178.847100
    98        3.571946     -178.847123
    99        3.598405     -178.847144
   100        3.624864     -178.847163
   101        3.651323     -178.847181
   102        3.677782     -178.847196
   103        3.704240     -178.847211
   104        3.730699     -178.847223
   105        3.757158     -178.847235
   106        3.783617     -178.847245
   107        3.810076     -178.847254
   108        3.836535     -178.847263
   109        3.862994     -178.847270
   110        3.889452     -178.847276
   111        3.915911     -178.847281
   112        3.942370     -178.847285
   113        3.968829     -178.847289
   114        3.995288     -178.847291
   115        4.021747     -178.847293
   116        4.048206     -178.847294
   117        4.074665     -178.847294
   118        4.101123     -178.847294
   119        4.127582     -178.847294
                                                                                

 IRC PATH                         STEP TIME:  1154.100  TOTAL TIME:    1154.864
 
 TIMING STATISTICS (SECONDS)
 

 TIMER ENTRY                    NUMBER OF CALLS   CUMUL. CPU TIME   CONTRIBUT.

 INITIALIZATION                              1             0.034         0.0 %
 INPUT                                       1             0.052         0.0 %
 DIAGONALIZATION                          5951             0.458         0.0 %
 SYMMETRY ANALYSIS                        1026             0.042         0.0 %
 CORE INTEGRALS                           1026            50.645         4.4 %
 ORTHOGONALIZATION MATRIX                 1026             2.866         0.2 %
 MPI DIAGONALIZATION                     14881            49.042         4.2 %
                         ON NODE             1            49.866
                         ON NODE             2            49.826
                         ON NODE             3            49.810
                         ON NODE             4            49.818
                         ON NODE             5            49.792
                         ON NODE             6            49.781
                         ON NODE             7            49.816
                         ON NODE             8            49.894
                         ON NODE             9            49.836
                         ON NODE            10            49.930
                         ON NODE            11            49.876
                         ON NODE            12            49.959
                         ON NODE            13            49.832
                         ON NODE            14            49.803
                         ON NODE            15            49.952
                         ON NODE            16            49.872
                         ON NODE            17            49.314
                         ON NODE            18            49.834
                         ON NODE            19            49.832
                         ON NODE            20            49.971
                         ON NODE            21            49.821
                         ON NODE            22            49.823
                         ON NODE            23            49.856
           AVERAGE PER PROCESSOR                          49.799
 MPI AUXILIARY FUNCTION FIT              26388           119.067        10.3 %
                         ON NODE             1           118.255
                         ON NODE             2           119.307
                         ON NODE             3           117.798
                         ON NODE             4           118.238
                         ON NODE             5           120.333
                         ON NODE             6           120.059
                         ON NODE             7           120.384
                         ON NODE             8           121.576
                         ON NODE             9           120.361
                         ON NODE            10           120.022
                         ON NODE            11           120.248
                         ON NODE            12           120.498
                         ON NODE            13           120.030
                         ON NODE            14           119.968
                         ON NODE            15           120.317
                         ON NODE            16           121.865
                         ON NODE            17           120.266
                         ON NODE            18           119.883
                         ON NODE            19           120.322
                         ON NODE            20           120.653
                         ON NODE            21           120.256
                         ON NODE            22           120.132
                         ON NODE            23           120.080
           AVERAGE PER PROCESSOR                         119.996
 MPI CORE HAMILTONIAN                     1026             3.057         0.3 %
                         ON NODE             1             2.949
                         ON NODE             2             2.941
                         ON NODE             3             2.914
                         ON NODE             4             2.719
                         ON NODE             5             2.581
                         ON NODE             6             2.557
                         ON NODE             7             2.534
                         ON NODE             8             2.561
                         ON NODE             9             2.558
                         ON NODE            10             2.533
                         ON NODE            11             2.554
                         ON NODE            12             2.572
                         ON NODE            13             2.546
                         ON NODE            14             2.582
                         ON NODE            15             2.563
                         ON NODE            16             2.553
                         ON NODE            17             2.568
                         ON NODE            18             2.567
                         ON NODE            19             2.553
                         ON NODE            20             2.551
                         ON NODE            21             2.571
                         ON NODE            22             2.559
                         ON NODE            23             2.552
           AVERAGE PER PROCESSOR                           2.633
 SCF ITERATION                            1026           820.404        71.0 %
 MPI NEAR J CALCULATION                  12681            40.784         3.5 %
                         ON NODE             1            34.955
                         ON NODE             2            34.845
                         ON NODE             3            34.920
                         ON NODE             4            34.900
                         ON NODE             5            35.090
                         ON NODE             6            35.176
                         ON NODE             7            29.236
                         ON NODE             8            34.938
                         ON NODE             9            35.185
                         ON NODE            10            35.235
                         ON NODE            11            35.114
                         ON NODE            12            35.310
                         ON NODE            13            35.040
                         ON NODE            14            35.180
                         ON NODE            15            35.003
                         ON NODE            16            34.972
                         ON NODE            17            34.902
                         ON NODE            18            34.948
                         ON NODE            19            35.094
                         ON NODE            20            35.094
                         ON NODE            21            35.011
                         ON NODE            22            35.040
                         ON NODE            23            35.018
           AVERAGE PER PROCESSOR                          35.041
 MPI FAR J CALCULATION                   12681            11.775         1.0 %
                         ON NODE             1             8.870
                         ON NODE             2            10.085
                         ON NODE             3             9.874
                         ON NODE             4             9.114
                         ON NODE             5             9.206
                         ON NODE             6             9.957
                         ON NODE             7            17.642
                         ON NODE             8            12.006
                         ON NODE             9            10.234
                         ON NODE            10             9.059
                         ON NODE            11             8.918
                         ON NODE            12            11.626
                         ON NODE            13            11.878
                         ON NODE            14            10.701
                         ON NODE            15            11.336
                         ON NODE            16            11.132
                         ON NODE            17            11.692
                         ON NODE            18            11.472
                         ON NODE            19            10.962
                         ON NODE            20            11.509
                         ON NODE            21            11.753
                         ON NODE            22            11.994
                         ON NODE            23            11.884
           AVERAGE PER PROCESSOR                          11.028
 GRID INITIALIZATION                        75             0.313         0.0 %
 FIXED GRID GENERATION                      75             0.004         0.0 %
 MPI XC POTENTIAL                        12681           500.912        43.4 %
                         ON NODE             1           500.463
                         ON NODE             2           500.216
                         ON NODE             3           495.722
                         ON NODE             4           497.107
                         ON NODE             5           495.820
                         ON NODE             6           500.434
                         ON NODE             7           495.237
                         ON NODE             8           498.471
                         ON NODE             9           498.884
                         ON NODE            10           498.950
                         ON NODE            11           495.206
                         ON NODE            12           494.194
                         ON NODE            13           494.789
                         ON NODE            14           494.754
                         ON NODE            15           495.009
                         ON NODE            16           494.988
                         ON NODE            17           495.642
                         ON NODE            18           495.612
                         ON NODE            19           495.622
                         ON NODE            20           495.226
                         ON NODE            21           495.555
                         ON NODE            22           495.548
                         ON NODE            23           495.583
           AVERAGE PER PROCESSOR                         496.664
 MPI NEAR ERI CALCULATION                12681            32.963         2.9 %
                         ON NODE             1            32.365
                         ON NODE             2            32.470
                         ON NODE             3            32.557
                         ON NODE             4            32.470
                         ON NODE             5            32.369
                         ON NODE             6            32.370
                         ON NODE             7            32.426
                         ON NODE             8            31.978
                         ON NODE             9            32.327
                         ON NODE            10            32.448
                         ON NODE            11            32.465
                         ON NODE            12            32.441
                         ON NODE            13            32.411
                         ON NODE            14            32.354
                         ON NODE            15            32.423
                         ON NODE            16            32.393
                         ON NODE            17            32.437
                         ON NODE            18            32.465
                         ON NODE            19            32.473
                         ON NODE            20            32.438
                         ON NODE            21            32.455
                         ON NODE            22            32.535
                         ON NODE            23            32.433
           AVERAGE PER PROCESSOR                          32.436
 MPI FAR ERI CALCULATION                 12681             9.725         0.8 %
                         ON NODE             1             4.649
                         ON NODE             2             4.371
                         ON NODE             3             4.640
                         ON NODE             4             4.680
                         ON NODE             5             4.145
                         ON NODE             6             3.591
                         ON NODE             7             4.532
                         ON NODE             8             4.544
                         ON NODE             9             3.892
                         ON NODE            10             4.431
                         ON NODE            11             3.818
                         ON NODE            12             3.582
                         ON NODE            13             4.538
                         ON NODE            14             4.445
                         ON NODE            15             4.592
                         ON NODE            16             4.675
                         ON NODE            17             4.622
                         ON NODE            18             4.557
                         ON NODE            19             4.621
                         ON NODE            20             4.777
                         ON NODE            21             4.705
                         ON NODE            22             4.673
                         ON NODE            23             4.761
           AVERAGE PER PROCESSOR                           4.649
 MPI MATRIX MULTIPLICATION               40931            26.662         2.3 %
                         ON NODE             1            27.707
                         ON NODE             2            27.714
                         ON NODE             3            27.730
                         ON NODE             4            27.758
                         ON NODE             5            27.711
                         ON NODE             6            27.740
                         ON NODE             7            27.699
                         ON NODE             8            27.758
                         ON NODE             9            27.623
                         ON NODE            10            27.627
                         ON NODE            11            27.682
                         ON NODE            12            27.545
                         ON NODE            13            27.815
                         ON NODE            14            27.719
                         ON NODE            15            27.633
                         ON NODE            16            27.586
                         ON NODE            17            27.836
                         ON NODE            18            27.757
                         ON NODE            19            27.790
                         ON NODE            20            27.798
                         ON NODE            21            27.887
                         ON NODE            22            27.844
                         ON NODE            23            27.572
           AVERAGE PER PROCESSOR                          27.675
 IRC PATH                                    1          1154.100        99.9 %
 OPTIMIZATION CYCLE                          1          1154.100        99.9 %
 ENERGY GRADIENTS                          952            87.692         7.6 %
 MPI XC ENERGY GRADIENTS                   952            65.539         5.7 %
                         ON NODE             1            65.112
                         ON NODE             2            65.117
                         ON NODE             3            65.132
                         ON NODE             4            65.122
                         ON NODE             5            65.091
                         ON NODE             6            65.081
                         ON NODE             7            65.118
                         ON NODE             8            65.062
                         ON NODE             9            65.126
                         ON NODE            10            65.108
                         ON NODE            11            65.096
                         ON NODE            12            65.107
                         ON NODE            13            65.132
                         ON NODE            14            65.126
                         ON NODE            15            65.095
                         ON NODE            16            65.122
                         ON NODE            17            65.106
                         ON NODE            18            65.111
                         ON NODE            19            65.121
                         ON NODE            20            65.115
                         ON NODE            21            65.091
                         ON NODE            22            65.145
                         ON NODE            23            65.110
           AVERAGE PER PROCESSOR                          65.129
 MPI NEAR ERI GRADIENTS                    952             7.178         0.6 %
                         ON NODE             1             6.776
                         ON NODE             2             6.700
                         ON NODE             3             6.770
                         ON NODE             4             6.775
                         ON NODE             5             6.777
                         ON NODE             6             6.785
                         ON NODE             7             6.569
                         ON NODE             8             6.780
                         ON NODE             9             6.795
                         ON NODE            10             6.805
                         ON NODE            11             6.795
                         ON NODE            12             6.797
                         ON NODE            13             6.577
                         ON NODE            14             6.781
                         ON NODE            15             6.784
                         ON NODE            16             6.787
                         ON NODE            17             6.778
                         ON NODE            18             6.780
                         ON NODE            19             6.779
                         ON NODE            20             6.766
                         ON NODE            21             6.773
                         ON NODE            22             6.788
                         ON NODE            23             6.770
           AVERAGE PER PROCESSOR                           6.778
 MPI FAR ERI GRADIENTS                     952             0.887         0.1 %
                         ON NODE             1             0.793
                         ON NODE             2             0.890
                         ON NODE             3             0.859
                         ON NODE             4             0.858
                         ON NODE             5             0.860
                         ON NODE             6             0.877
                         ON NODE             7             1.087
                         ON NODE             8             0.895
                         ON NODE             9             0.879
                         ON NODE            10             0.872
                         ON NODE            11             0.839
                         ON NODE            12             0.873
                         ON NODE            13             1.095
                         ON NODE            14             0.600
                         ON NODE            15             0.694
                         ON NODE            16             0.812
                         ON NODE            17             0.873
                         ON NODE            18             0.866
                         ON NODE            19             0.847
                         ON NODE            20             0.875
                         ON NODE            21             0.885
                         ON NODE            22             0.904
                         ON NODE            23             0.892
           AVERAGE PER PROCESSOR                           0.867
 MPI CORE HAMILTONIAN GRADIENTS            952             3.236         0.3 %
                         ON NODE             1             4.403
                         ON NODE             2             4.029
                         ON NODE             3             4.347
                         ON NODE             4             4.341
                         ON NODE             5             4.347
                         ON NODE             6             4.331
                         ON NODE             7             4.340
                         ON NODE             8             4.225
                         ON NODE             9             4.336
                         ON NODE            10             4.330
                         ON NODE            11             4.340
                         ON NODE            12             4.345
                         ON NODE            13             4.111
                         ON NODE            14             4.586
                         ON NODE            15             4.485
                         ON NODE            16             4.383
                         ON NODE            17             4.320
                         ON NODE            18             4.331
                         ON NODE            19             4.373
                         ON NODE            20             4.346
                         ON NODE            21             4.314
                         ON NODE            22             4.309
                         ON NODE            23             4.324
           AVERAGE PER PROCESSOR                           4.285
 MATRIX MULTIPLICATION                   20249             0.171         0.0 %
 START GUESS                                74           135.691        11.7 %
 NULLSPACE                                  74             0.250         0.0 %

 FINAL TIMING           DATE: FRI JAN 26 10:32:48 2024  TOTAL TIME:    1154.867
