# Supplementary material for: Constrained Structure Minimizations on Hyperspheres for Minimum Energy Path Following
Source: J Chem Inf Model. 2025 Apr 1;65(7):3488–501. doi: 10.1021/acs.jcim.4c02351 (PMC12004539; doi:10.1021/acs.jcim.4c02351)
Supplement: Supplementary file 1 — ci4c02351_si_001.zip [file ci4c02351_si_001.zip › data_availability/rxn6/outputs/IRC/irc-full.mol]

    8
 TRAJECTORY GEOMETRY    -178.873573
  C     -0.008559   -0.009309   -0.068840
  C      0.029008   -0.375931    1.404727
  H      0.396931    1.008462   -0.211476
  H      1.061725   -0.374924    1.801281
  H     -1.042657   -0.026440   -0.452129
  H     -0.588776    0.310356    2.013921
  H      0.600104   -0.710597   -0.664056
  F     -0.488023   -1.679747    1.593138
    8
 TRAJECTORY GEOMETRY    -178.873570
  C     -0.008618   -0.009256   -0.068838
  C      0.027282   -0.375218    1.404942
  H      0.410657    1.002652   -0.213255
  H      1.059528   -0.371934    1.802717
  H     -1.043130   -0.013073   -0.451268
  H     -0.592693    0.309866    2.013278
  H      0.590122   -0.719454   -0.663597
  F     -0.486734   -1.680283    1.592963
    8
 TRAJECTORY GEOMETRY    -178.873547
  C     -0.008736   -0.009126   -0.068873
  C      0.023795   -0.373796    1.405399
  H      0.437807    0.990502   -0.216973
  H      1.055076   -0.366009    1.805665
  H     -1.043569    0.013637   -0.449600
  H     -0.600490    0.308843    2.012017
  H      0.569782   -0.736722   -0.662687
  F     -0.484135   -1.681375    1.592652
    8
 TRAJECTORY GEOMETRY    -178.873502
  C     -0.008852   -0.008986   -0.068906
  C      0.020327   -0.372396    1.405894
  H      0.464511    0.977586   -0.220986
  H      1.050546   -0.360083    1.808653
  H     -1.043328    0.040302   -0.447983
  H     -0.608356    0.307704    2.010825
  H      0.548944   -0.753538   -0.661618
  F     -0.481530   -1.682438    1.592326
    8
 TRAJECTORY GEOMETRY    -178.873435
  C     -0.008893   -0.008643   -0.069107
  C      0.016808   -0.371102    1.406273
  H      0.490954    0.964174   -0.224855
  H      1.045919   -0.354255    1.811692
  H     -1.042276    0.067272   -0.446580
  H     -0.616283    0.306441    2.009448
  H      0.527714   -0.769314   -0.660974
  F     -0.478942   -1.683595    1.592218
    8
 TRAJECTORY GEOMETRY    -178.873346
  C     -0.008928   -0.008334   -0.069293
  C      0.013308   -0.369799    1.406718
  H      0.516871    0.950014   -0.228974
  H      1.041238   -0.348430    1.814845
  H     -1.040567    0.094173   -0.445147
  H     -0.624222    0.305111    2.008123
  H      0.505993   -0.784631   -0.660198
  F     -0.476347   -1.684714    1.592055
    8
 TRAJECTORY GEOMETRY    -178.873236
  C     -0.008923   -0.007945   -0.069537
  C      0.009803   -0.368539    1.407146
  H      0.542358    0.935229   -0.233240
  H      1.036461   -0.342649    1.818114
  H     -1.038126    0.121037   -0.443713
  H     -0.632237    0.303663    2.006729
  H      0.483802   -0.799231   -0.659560
  F     -0.473757   -1.685850    1.591953
    8
 TRAJECTORY GEOMETRY    -178.873106
  C     -0.008885   -0.007506   -0.069831
  C      0.006297   -0.367322    1.407564
  H      0.567425    0.919825   -0.237647
  H      1.031612   -0.336873    1.821496
  H     -1.035008    0.147913   -0.442301
  H     -0.640318    0.302115    2.005283
  H      0.461217   -0.813031   -0.659036
  F     -0.471173   -1.686994    1.591900
    8
 TRAJECTORY GEOMETRY    -178.872958
  C     -0.008812   -0.007093   -0.070108
  C      0.002813   -0.366084    1.408054
  H      0.591831    0.903739   -0.242317
  H      1.026689   -0.331099    1.825090
  H     -1.031254    0.174487   -0.440710
  H     -0.648443    0.300498    2.003842
  H      0.438006   -0.826464   -0.658454
  F     -0.468584   -1.688099    1.591780
    8
 TRAJECTORY GEOMETRY    -178.872792
  C     -0.008722   -0.006652   -0.070428
  C     -0.000665   -0.364894    1.408528
  H      0.615812    0.887047   -0.247055
  H      1.021691   -0.325299    1.828765
  H     -1.026813    0.201123   -0.439161
  H     -0.656651    0.298786    2.002318
  H      0.414509   -0.838993   -0.657961
  F     -0.466001   -1.689206    1.591710
    8
 TRAJECTORY GEOMETRY    -178.872610
  C     -0.008593   -0.006175   -0.070776
  C     -0.004139   -0.363736    1.408996
  H      0.639232    0.869768   -0.251914
  H      1.016594   -0.319494    1.832589
  H     -1.021694    0.227626   -0.437494
  H     -0.664931    0.296975    2.000684
  H      0.390597   -0.850836   -0.657617
  F     -0.463421   -1.690311    1.591667
    8
 TRAJECTORY GEOMETRY    -178.872414
  C     -0.008430   -0.005696   -0.071142
  C     -0.007601   -0.362598    1.409476
  H      0.662074    0.851927   -0.256885
  H      1.011415   -0.313661    1.836545
  H     -1.015929    0.253987   -0.435748
  H     -0.673289    0.295075    1.998972
  H      0.366261   -0.861962   -0.657321
  F     -0.460843   -1.691401    1.591630
    8
 TRAJECTORY GEOMETRY    -178.872205
  C     -0.008238   -0.005209   -0.071525
  C     -0.011053   -0.361490    1.409952
  H      0.684342    0.833532   -0.261933
  H      1.006155   -0.307797    1.840617
  H     -1.009508    0.280227   -0.433914
  H     -0.681721    0.293096    1.997167
  H      0.341572   -0.872331   -0.657119
  F     -0.458267   -1.692479    1.591611
    8
 TRAJECTORY GEOMETRY    -178.871986
  C     -0.008012   -0.004718   -0.071919
  C     -0.014499   -0.360414    1.410421
  H      0.706029    0.814600   -0.267056
  H      1.000809   -0.301900    1.844799
  H     -1.002445    0.306299   -0.431966
  H     -0.690224    0.291032    1.995239
  H      0.316531   -0.881928   -0.657023
  F     -0.455692   -1.693541    1.591606
    8
 TRAJECTORY GEOMETRY    -178.871758
  C     -0.007751   -0.004215   -0.072336
  C     -0.017933   -0.359374    1.410873
  H      0.727106    0.795194   -0.272214
  H      0.995368   -0.295951    1.849092
  H     -0.994728    0.332236   -0.429884
  H     -0.698810    0.288879    1.993162
  H      0.291162   -0.890727   -0.657059
  F     -0.453122   -1.694594    1.591631
    8
 TRAJECTORY GEOMETRY    -178.871523
  C     -0.007469   -0.003749   -0.072739
  C     -0.021354   -0.358345    1.411334
  H      0.747546    0.775250   -0.277429
  H      0.989854   -0.289962    1.853479
  H     -0.986398    0.357974   -0.427696
  H     -0.707443    0.286663    1.991013
  H      0.265478   -0.898800   -0.657103
  F     -0.450549   -1.695616    1.591638
    8
 TRAJECTORY GEOMETRY    -178.871284
  C     -0.007169   -0.003277   -0.073146
  C     -0.024758   -0.357311    1.411808
  H      0.767426    0.754773   -0.282788
  H      0.984291   -0.283940    1.857940
  H     -0.977443    0.383390   -0.425439
  H     -0.716120    0.284363    1.988827
  H      0.239516   -0.906173   -0.657093
  F     -0.447982   -1.696634    1.591640
    8
 TRAJECTORY GEOMETRY    -178.871043
  C     -0.006842   -0.002831   -0.073543
  C     -0.028153   -0.356317    1.412259
  H      0.786640    0.733852   -0.288089
  H      0.978631   -0.277858    1.862465
  H     -0.967862    0.408647   -0.423027
  H     -0.724854    0.281983    1.986464
  H      0.213291   -0.912739   -0.657196
  F     -0.445413   -1.697620    1.591650
    8
 TRAJECTORY GEOMETRY    -178.870803
  C     -0.006495   -0.002415   -0.073932
  C     -0.031544   -0.355340    1.412698
  H      0.805220    0.712498   -0.293403
  H      0.972914   -0.271734    1.867041
  H     -0.957650    0.433682   -0.420498
  H     -0.733638    0.279588    1.984014
  H      0.186833   -0.918494   -0.657337
  F     -0.442842   -1.698586    1.591662
    8
 TRAJECTORY GEOMETRY    -178.870564
  C     -0.006116   -0.001979   -0.074334
  C     -0.034932   -0.354396    1.413100
  H      0.823158    0.690742   -0.298710
  H      0.967106   -0.265573    1.871655
  H     -0.946805    0.458446   -0.417822
  H     -0.742466    0.277093    1.981397
  H      0.160159   -0.923437   -0.657567
  F     -0.440274   -1.699547    1.591708
    8
 TRAJECTORY GEOMETRY    -178.870330
  C     -0.005718   -0.001586   -0.074719
  C     -0.038307   -0.353463    1.413491
  H      0.840439    0.668571   -0.304013
  H      0.961218   -0.259340    1.876315
  H     -0.935392    0.482972   -0.415036
  H     -0.751341    0.274543    1.978676
  H      0.133307   -0.927562   -0.657820
  F     -0.437705   -1.700485    1.591748
    8
 TRAJECTORY GEOMETRY    -178.870103
  C     -0.005313   -0.001219   -0.075093
  C     -0.041675   -0.352542    1.413872
  H      0.857089    0.646001   -0.309311
  H      0.955285   -0.253060    1.880975
  H     -0.923328    0.507203   -0.412088
  H     -0.760241    0.271925    1.975852
  H      0.106329   -0.930962   -0.658078
  F     -0.435138   -1.701399    1.591784
    8
 TRAJECTORY GEOMETRY    -178.869885
  C     -0.004895   -0.000916   -0.075423
  C     -0.045026   -0.351628    1.414239
  H      0.873026    0.623035   -0.314569
  H      0.949276   -0.246709    1.885686
  H     -0.910694    0.531139   -0.409057
  H     -0.769175    0.269274    1.972921
  H      0.079173   -0.933575   -0.658311
  F     -0.432565   -1.702276    1.591796
    8
 TRAJECTORY GEOMETRY    -178.869678
  C     -0.004438   -0.000598   -0.075743
  C     -0.048393   -0.350780    1.414520
  H      0.888331    0.599783   -0.319783
  H      0.943170   -0.240339    1.890337
  H     -0.897470    0.554766   -0.405734
  H     -0.778153    0.266547    1.969745
  H      0.051911   -0.935244   -0.658708
  F     -0.429992   -1.703135    1.591864
    8
 TRAJECTORY GEOMETRY    -178.869485
  C     -0.003998   -0.000328   -0.076058
  C     -0.051731   -0.349878    1.414853
  H      0.902990    0.576093   -0.324998
  H      0.937051   -0.233903    1.895022
  H     -0.883636    0.578033   -0.402524
  H     -0.787100    0.263785    1.966648
  H      0.024593   -0.936283   -0.658859
  F     -0.427422   -1.703991    1.591885
    8
 TRAJECTORY GEOMETRY    -178.869306
  C     -0.003559   -0.000154   -0.076281
  C     -0.055066   -0.348998    1.415158
  H      0.916927    0.551999   -0.330133
  H      0.930866   -0.227414    1.899690
  H     -0.869235    0.600904   -0.399065
  H     -0.796078    0.260994    1.963375
  H     -0.002786   -0.936566   -0.659018
  F     -0.424836   -1.704772    1.591858
    8
 TRAJECTORY GEOMETRY    -178.869144
  C     -0.003090    0.000038   -0.076529
  C     -0.058408   -0.348143    1.415405
  H      0.930211    0.527713   -0.335221
  H      0.924622   -0.220911    1.904295
  H     -0.854237    0.623487   -0.395485
  H     -0.805065    0.258134    1.959991
  H     -0.030196   -0.935941   -0.659258
  F     -0.422256   -1.705567    1.591886
    8
 TRAJECTORY GEOMETRY    -178.869001
  C     -0.002633    0.000159   -0.076719
  C     -0.061726   -0.347278    1.415644
  H      0.942806    0.503070   -0.340271
  H      0.918329   -0.214320    1.908915
  H     -0.838673    0.645658   -0.391797
  H     -0.814070    0.255239    1.956526
  H     -0.057607   -0.934646   -0.659370
  F     -0.419672   -1.706323    1.591872
    8
 TRAJECTORY GEOMETRY    -178.868877
  C     -0.002180    0.000190   -0.076848
  C     -0.065037   -0.346390    1.415890
  H      0.954706    0.478078   -0.345269
  H      0.912001   -0.207667    1.913467
  H     -0.822586    0.667357   -0.387961
  H     -0.823055    0.252345    1.952950
  H     -0.085031   -0.932615   -0.659338
  F     -0.417081   -1.707036    1.591802
    8
 TRAJECTORY GEOMETRY    -178.868775
  C     -0.001732    0.000163   -0.076957
  C     -0.068341   -0.345501    1.416162
  H      0.965916    0.452794   -0.350225
  H      0.905621   -0.200970    1.917956
  H     -0.805942    0.688616   -0.384046
  H     -0.832027    0.249420    1.949262
  H     -0.112408   -0.929805   -0.659212
  F     -0.414485   -1.707716    1.591702
    8
 TRAJECTORY GEOMETRY    -178.868695
  C     -0.001327   -0.000057   -0.076881
  C     -0.071621   -0.344559    1.416439
  H      0.976364    0.427069   -0.355155
  H      0.899211   -0.194258    1.922643
  H     -0.788791    0.709247   -0.380041
  H     -0.840984    0.246458    1.945764
  H     -0.139771   -0.926649   -0.658671
  F     -0.411864   -1.708264    1.591431
    8
 TRAJECTORY GEOMETRY    -178.868638
  C     -0.000841    0.000035   -0.077031
  C     -0.074958   -0.343820    1.416443
  H      0.986271    0.401648   -0.359776
  H      0.892721   -0.187584    1.926846
  H     -0.770933    0.730033   -0.375833
  H     -0.849916    0.243402    1.941761
  H     -0.166850   -0.921871   -0.659040
  F     -0.409285   -1.708985    1.591553
    8
 TRAJECTORY GEOMETRY    -178.868605
  C     -0.000552   -0.000691   -0.076612
  C     -0.078155   -0.342600    1.417065
  H      0.995128    0.374881   -0.364693
  H      0.886350   -0.180700    1.931695
  H     -0.752987    0.748926   -0.371891
  H     -0.858794    0.240595    1.938459
  H     -0.194020   -0.918113   -0.657221
  F     -0.406628   -1.709289    1.590770
    8
 TRAJECTORY GEOMETRY    -178.868579
  C     -0.000902   -0.003874   -0.074485
  C     -0.080476   -0.339895    1.419647
  H      1.001217    0.347751   -0.370170
  H      0.881282   -0.173996    1.938191
  H     -0.738464    0.760310   -0.369957
  H     -0.866200    0.239200    1.938010
  H     -0.218275   -0.920105   -0.648415
  F     -0.404087   -1.708325    1.587194
    8
 TRAJECTORY GEOMETRY    -178.868490
  C     -0.002224   -0.009423   -0.070659
  C     -0.079438   -0.335745    1.424478
  H      0.998985    0.338112   -0.374013
  H      0.882306   -0.172070    1.943815
  H     -0.741415    0.750018   -0.373868
  H     -0.865976    0.241448    1.943790
  H     -0.220930   -0.933503   -0.631376
  F     -0.403559   -1.705892    1.580623
    8
 TRAJECTORY GEOMETRY    -178.868320
  C     -0.003421   -0.014473   -0.067082
  C     -0.078210   -0.330604    1.429267
  H      0.996910    0.327712   -0.378981
  H      0.883479   -0.169710    1.949575
  H     -0.744374    0.739677   -0.378959
  H     -0.865872    0.244090    1.949604
  H     -0.224033   -0.946977   -0.612835
  F     -0.403214   -1.704398    1.574272
    8
 TRAJECTORY GEOMETRY    -178.868047
  C     -0.004408   -0.018636   -0.063948
  C     -0.076611   -0.323867    1.433776
  H      0.995005    0.317078   -0.385428
  H      0.884919   -0.166751    1.955189
  H     -0.747481    0.729249   -0.385430
  H     -0.865804    0.247408    1.955221
  H     -0.227156   -0.960265   -0.592744
  F     -0.403248   -1.704533    1.568463
    8
 TRAJECTORY GEOMETRY    -178.867628
  C     -0.005125   -0.021665   -0.061365
  C     -0.074619   -0.315438    1.437559
  H      0.993342    0.306859   -0.392761
  H      0.886683   -0.163119    1.960301
  H     -0.750547    0.719437   -0.392756
  H     -0.865769    0.251466    1.960311
  H     -0.230089   -0.972573   -0.572299
  F     -0.403742   -1.706638    1.563590
    8
 TRAJECTORY GEOMETRY    -178.867020
  C     -0.005603   -0.023688   -0.059334
  C     -0.072345   -0.305849    1.440525
  H      0.991948    0.297689   -0.400083
  H      0.888747   -0.158919    1.964538
  H     -0.753438    0.710589   -0.400072
  H     -0.865729    0.256110    1.964551
  H     -0.232593   -0.983230   -0.552846
  F     -0.404626   -1.710368    1.559726
    8
 TRAJECTORY GEOMETRY    -178.866203
  C     -0.005925   -0.025050   -0.057678
  C     -0.069930   -0.295640    1.442811
  H      0.990790    0.289455   -0.406969
  H      0.890932   -0.154503    1.968055
  H     -0.756086    0.702709   -0.406952
  H     -0.865704    0.261040    1.968074
  H     -0.234747   -0.992343   -0.534822
  F     -0.405749   -1.715118    1.556633
    8
 TRAJECTORY GEOMETRY    -178.865176
  C     -0.006149   -0.025996   -0.056234
  C     -0.067446   -0.285133    1.444599
  H      0.989780    0.281860   -0.413377
  H      0.893182   -0.149988    1.971052
  H     -0.758573    0.695485   -0.413356
  H     -0.865697    0.266073    1.971066
  H     -0.236644   -1.000327   -0.517897
  F     -0.407012   -1.720459    1.554054
    8
 TRAJECTORY GEOMETRY    -178.863948
  C     -0.006311   -0.026686   -0.054911
  C     -0.064924   -0.274470    1.446038
  H      0.988862    0.274681   -0.419366
  H      0.895459   -0.145447    1.973678
  H     -0.760968    0.688676   -0.419340
  H     -0.865697    0.271153    1.973685
  H     -0.238342   -1.007498   -0.501765
  F     -0.408358   -1.726152    1.551809
    8
 TRAJECTORY GEOMETRY    -178.862534
  C     -0.006430   -0.027184   -0.053665
  C     -0.062382   -0.263722    1.447206
  H      0.988042    0.267786   -0.425025
  H      0.897734   -0.140977    1.976021
  H     -0.763314    0.682109   -0.425018
  H     -0.865722    0.276219    1.976037
  H     -0.239900   -1.014051   -0.486130
  F     -0.409758   -1.732076    1.549805
    8
 TRAJECTORY GEOMETRY    -178.860951
  C     -0.006522   -0.027575   -0.052434
  C     -0.059829   -0.252929    1.448181
  H      0.987244    0.260965   -0.430424
  H      0.900002   -0.136532    1.978172
  H     -0.765663    0.675672   -0.430409
  H     -0.865760    0.281185    1.978184
  H     -0.241348   -1.020199   -0.470747
  F     -0.411188   -1.738123    1.547939
    8
 TRAJECTORY GEOMETRY    -178.859214
  C     -0.006588   -0.027859   -0.051212
  C     -0.057272   -0.242117    1.448988
  H      0.986493    0.254174   -0.435618
  H      0.902245   -0.132189    1.980160
  H     -0.768036    0.669258   -0.435611
  H     -0.865815    0.286083    1.980171
  H     -0.242723   -1.026002   -0.455453
  F     -0.412640   -1.744261    1.546185
    8
 TRAJECTORY GEOMETRY    -178.857340
  C     -0.006636   -0.028061   -0.049978
  C     -0.054714   -0.231302    1.449654
  H      0.985773    0.247327   -0.440651
  H      0.904456   -0.127954    1.982017
  H     -0.770455    0.662791   -0.440657
  H     -0.865892    0.290892    1.982030
  H     -0.244043   -1.031543   -0.440101
  F     -0.414104   -1.750451    1.544507
    8
 TRAJECTORY GEOMETRY    -178.855343
  C     -0.006668   -0.028197   -0.048718
  C     -0.052156   -0.220493    1.450201
  H      0.985062    0.240358   -0.445563
  H      0.906634   -0.123819    1.983764
  H     -0.772943    0.656243   -0.445566
  H     -0.865992    0.295553    1.983779
  H     -0.245305   -1.036885   -0.424585
  F     -0.415574   -1.756664    1.542878
    8
 TRAJECTORY GEOMETRY    -178.853238
  C     -0.006685   -0.028266   -0.047423
  C     -0.049604   -0.209705    1.450634
  H      0.984360    0.233220   -0.450376
  H      0.908767   -0.119827    1.985415
  H     -0.775514    0.649549   -0.450374
  H     -0.866117    0.300064    1.985431
  H     -0.246526   -1.042062   -0.408780
  F     -0.417046   -1.762884    1.541282
    8
 TRAJECTORY GEOMETRY    -178.851036
  C     -0.006685   -0.028266   -0.046087
  C     -0.047059   -0.198949    1.450958
  H      0.983664    0.225867   -0.455111
  H      0.910850   -0.116002    1.986975
  H     -0.778189    0.642667   -0.455104
  H     -0.866268    0.304403    1.986993
  H     -0.247714   -1.047102   -0.392586
  F     -0.418516   -1.769095    1.539710
    8
 TRAJECTORY GEOMETRY    -178.848748
  C     -0.006668   -0.028197   -0.044703
  C     -0.044524   -0.188236    1.451173
  H      0.982968    0.218259   -0.459780
  H      0.912875   -0.112372    1.988451
  H     -0.780979    0.635557   -0.459771
  H     -0.866449    0.308544    1.988469
  H     -0.248875   -1.052023   -0.375898
  F     -0.419980   -1.775281    1.538152
    8
 TRAJECTORY GEOMETRY    -178.846384
  C     -0.006636   -0.028057   -0.043265
  C     -0.042003   -0.177578    1.451281
  H      0.982273    0.210361   -0.464393
  H      0.914833   -0.108962    1.989845
  H     -0.783895    0.628183   -0.464382
  H     -0.866671    0.312466    1.989863
  H     -0.250014   -1.056836   -0.358629
  F     -0.421435   -1.781431    1.536601
    8
 TRAJECTORY GEOMETRY    -178.843952
  C     -0.006585   -0.027843   -0.041770
  C     -0.039498   -0.166991    1.451277
  H      0.981562    0.202138   -0.468953
  H      0.916714   -0.105801    1.991150
  H     -0.786948    0.620526   -0.468939
  H     -0.866941    0.316144    1.991172
  H     -0.251127   -1.061558   -0.340653
  F     -0.422877   -1.787530    1.535049
    8
 TRAJECTORY GEOMETRY    -178.841458
  C     -0.006515   -0.027547   -0.040212
  C     -0.037013   -0.156488    1.451153
  H      0.980846    0.193562   -0.473456
  H      0.918513   -0.102929    1.992370
  H     -0.790150    0.612526   -0.473446
  H     -0.867260    0.319503    1.992395
  H     -0.252225   -1.066192   -0.321872
  F     -0.424305   -1.793562    1.533494
    8
 TRAJECTORY GEOMETRY    -178.838909
  C     -0.006426   -0.027170   -0.038590
  C     -0.034552   -0.146089    1.450907
  H      0.980111    0.184619   -0.477900
  H      0.920220   -0.100366    1.993493
  H     -0.793497    0.604190   -0.477886
  H     -0.867635    0.322548    1.993520
  H     -0.253301   -1.070740   -0.302176
  F     -0.425713   -1.799515    1.531931
    8
 TRAJECTORY GEOMETRY    -178.836308
  C     -0.006315   -0.026700   -0.036901
  C     -0.032122   -0.135813    1.450527
  H      0.979340    0.175264   -0.482269
  H      0.921812   -0.098165    1.994522
  H     -0.796999    0.595504   -0.482256
  H     -0.868076    0.325242    1.994541
  H     -0.254358   -1.075197   -0.281456
  F     -0.427099   -1.805375    1.530359
    8
 TRAJECTORY GEOMETRY    -178.833658
  C     -0.006183   -0.026141   -0.035146
  C     -0.029724   -0.125681    1.450008
  H      0.978543    0.165539   -0.486550
  H      0.923300   -0.096323    1.995429
  H     -0.800644    0.586454   -0.486536
  H     -0.868580    0.327553    1.995450
  H     -0.255389   -1.079554   -0.259613
  F     -0.428460   -1.811126    1.528776
    8
 TRAJECTORY GEOMETRY    -178.830960
  C     -0.006028   -0.025486   -0.033325
  C     -0.027368   -0.115723    1.449338
  H      0.977709    0.155430   -0.490719
  H      0.924662   -0.094885    1.996212
  H     -0.804427    0.577042   -0.490705
  H     -0.869154    0.329445    1.996233
  H     -0.256395   -1.083807   -0.236511
  F     -0.429791   -1.816751    1.527183
    8
 TRAJECTORY GEOMETRY    -178.828215
  C     -0.005850   -0.024735   -0.031439
  C     -0.025059   -0.105966    1.448509
  H      0.976831    0.144965   -0.494748
  H      0.925888   -0.093869    1.996853
  H     -0.808332    0.567293   -0.494733
  H     -0.869796    0.330897    1.996876
  H     -0.257375   -1.087951   -0.212038
  F     -0.431088   -1.822233    1.525575
    8
 TRAJECTORY GEOMETRY    -178.825422
  C     -0.005650   -0.023889   -0.029491
  C     -0.022807   -0.096444    1.447510
  H      0.975902    0.134180   -0.498606
  H      0.926973   -0.093289    1.997342
  H     -0.812334    0.557238   -0.498589
  H     -0.870504    0.331894    1.997365
  H     -0.258329   -1.091988   -0.186076
  F     -0.432346   -1.827552    1.523955
    8
 TRAJECTORY GEOMETRY    -178.822581
  C     -0.005426   -0.022942   -0.027490
  C     -0.020618   -0.087192    1.446331
  H      0.974921    0.123136   -0.502263
  H      0.927893   -0.093180    1.997663
  H     -0.816403    0.546925   -0.502250
  H     -0.871278    0.332407    1.997686
  H     -0.259259   -1.095914   -0.158524
  F     -0.433562   -1.832691    1.522328
    8
 TRAJECTORY GEOMETRY    -178.819689
  C     -0.005182   -0.021911   -0.025437
  C     -0.018500   -0.078241    1.444973
  H      0.973882    0.111907   -0.505686
  H      0.928658   -0.093493    1.997806
  H     -0.820502    0.536422   -0.505672
  H     -0.872103    0.332465    1.997830
  H     -0.260168   -1.099762   -0.129314
  F     -0.434731   -1.837631    1.520688
    8
 TRAJECTORY GEOMETRY    -178.816745
  C     -0.004919   -0.020803   -0.023345
  C     -0.016462   -0.069625    1.443429
  H      0.972790    0.100618   -0.508837
  H      0.929260   -0.094223    1.997762
  H     -0.824583    0.525840   -0.508826
  H     -0.872970    0.332078    1.997786
  H     -0.261072   -1.103586   -0.098366
  F     -0.435849   -1.842357    1.519039
    8
 TRAJECTORY GEOMETRY    -178.813761
  C     -0.004638   -0.019614   -0.021220
  C     -0.014512   -0.061384    1.441697
  H      0.971649    0.089353   -0.511707
  H      0.929693   -0.095356    1.997525
  H     -0.828610    0.515259   -0.511697
  H     -0.873866    0.331257    1.997550
  H     -0.261996   -1.107492   -0.065639
  F     -0.436911   -1.846849    1.517383
    8
 TRAJECTORY GEOMETRY    -178.810718
  C     -0.004337   -0.018340   -0.019068
  C     -0.012660   -0.053553    1.439771
  H      0.970443    0.078230   -0.514280
  H      0.929948   -0.096853    1.997114
  H     -0.832514    0.504776   -0.514271
  H     -0.874762    0.330031    1.997139
  H     -0.262980   -1.111662   -0.031145
  F     -0.437916   -1.851094    1.515725
    8
 TRAJECTORY GEOMETRY    -178.807633
  C     -0.004020   -0.016997   -0.016904
  C     -0.010910   -0.046152    1.437677
  H      0.969210    0.067417   -0.516545
  H      0.930048   -0.098636    1.996528
  H     -0.836257    0.494559   -0.516537
  H     -0.875648    0.328486    1.996553
  H     -0.264103   -1.116406    0.005080
  F     -0.438858   -1.855078    1.514062
    8
 TRAJECTORY GEOMETRY    -178.804517
  C     -0.003681   -0.015567   -0.014743
  C     -0.009269   -0.039212    1.435418
  H      0.967972    0.057057   -0.518503
  H      0.930001   -0.100662    1.995776
  H     -0.839790    0.484743   -0.518498
  H     -0.876510    0.326659    1.995800
  H     -0.265454   -1.122119    0.042952
  F     -0.439737   -1.858792    1.512402
    8
 TRAJECTORY GEOMETRY    -178.801389
  C     -0.003320   -0.014038   -0.012601
  C     -0.007741   -0.032749    1.433024
  H      0.966749    0.047279   -0.520175
  H      0.929826   -0.102857    1.994883
  H     -0.843077    0.475456   -0.520171
  H     -0.877332    0.324630    1.994907
  H     -0.267164   -1.129340    0.082297
  F     -0.440549   -1.862225    1.510747
    8
 TRAJECTORY GEOMETRY    -178.798283
  C     -0.002931   -0.012392   -0.010504
  C     -0.006329   -0.026776    1.430536
  H      0.965568    0.038196   -0.521590
  H      0.929547   -0.105139    1.993883
  H     -0.846089    0.466809   -0.521589
  H     -0.878099    0.322480    1.993907
  H     -0.269374   -1.138677    0.122853
  F     -0.441293   -1.865370    1.509098
    8
 TRAJECTORY GEOMETRY    -178.795254
  C     -0.002510   -0.010611   -0.008477
  C     -0.005035   -0.021304    1.427991
  H      0.964462    0.029928   -0.522777
  H      0.929189   -0.107437    1.992811
  H     -0.848804    0.458924   -0.522779
  H     -0.878803    0.320289    1.992835
  H     -0.272222   -1.150706    0.164281
  F     -0.441967   -1.868222    1.507467
    8
 TRAJECTORY GEOMETRY    -178.792396
  C     -0.002056   -0.008693   -0.006551
  C     -0.003854   -0.016308    1.425445
  H      0.963450    0.022499   -0.523788
  H      0.928785   -0.109680    1.991706
  H     -0.851225    0.451832   -0.523792
  H     -0.879441    0.318122    1.991731
  H     -0.275773   -1.165705    0.206139
  F     -0.442575   -1.870794    1.505863
    8
 TRAJECTORY GEOMETRY    -178.789849
  C     -0.001573   -0.006649   -0.004743
  C     -0.002776   -0.011748    1.422944
  H      0.962537    0.015880   -0.524663
  H      0.928357   -0.111823    1.990595
  H     -0.853371    0.445508   -0.524670
  H     -0.880012    0.316041    1.990623
  H     -0.280034   -1.183704    0.248024
  F     -0.443121   -1.873103    1.504290
    8
 TRAJECTORY GEOMETRY    -178.787798
  C     -0.001065   -0.004501   -0.003059
  C     -0.001787   -0.007566    1.420508
  H      0.961723    0.010015   -0.525438
  H      0.927924   -0.113838    1.989496
  H     -0.855269    0.439902   -0.525446
  H     -0.880523    0.314057    1.989528
  H     -0.284926   -1.204384    0.289633
  F     -0.443613   -1.875187    1.502756
    8
 TRAJECTORY GEOMETRY    -178.786444
  C     -0.000539   -0.002280   -0.001482
  C     -0.000868   -0.003675    1.418153
  H      0.960991    0.004759   -0.526144
  H      0.927485   -0.115720    1.988410
  H     -0.856968    0.434878   -0.526153
  H     -0.880968    0.312189    1.988446
  H     -0.290349   -1.227311    0.330786
  F     -0.444063   -1.877090    1.501255
    8
 TRAJECTORY GEOMETRY    -178.785964
  C      0.000000    0.000000    0.000000
  C      0.000000    0.000000    1.415870
  H      0.960328    0.000000   -0.526817
  H      0.927061   -0.117482    1.987338
  H     -0.858503    0.430330   -0.526827
  H     -0.881365    0.310440    1.987381
  H     -0.296179   -1.251974    0.371445
  F     -0.444483   -1.878866    1.499790
    8
 TRAJECTORY GEOMETRY    -178.786468
  C      0.000557    0.002355    0.001392
  C      0.000835    0.003521    1.413658
  H      0.959730   -0.004216   -0.527472
  H      0.926659   -0.119022    1.986275
  H     -0.859864    0.426289   -0.527480
  H     -0.881707    0.308869    1.986314
  H     -0.302485   -1.278620    0.411216
  F     -0.444886   -1.880564    1.498381
    8
 TRAJECTORY GEOMETRY    -178.787959
  C      0.001137    0.004806    0.002775
  C      0.001681    0.007095    1.411437
  H      0.959132   -0.008333   -0.528157
  H      0.926249   -0.120464    1.985167
  H     -0.861176    0.422339   -0.528165
  H     -0.881992    0.307389    1.985202
  H     -0.308987   -1.306101    0.450249
  F     -0.445304   -1.882332    1.497030
    8
 TRAJECTORY GEOMETRY    -178.790310
  C      0.001755    0.007418    0.004186
  C      0.002573    0.010859    1.409151
  H      0.958503   -0.012512   -0.528905
  H      0.925845   -0.121818    1.983981
  H     -0.862487    0.418320   -0.528912
  H     -0.882241    0.305991    1.984014
  H     -0.315641   -1.334234    0.488231
  F     -0.445767   -1.884290    1.495774
    8
 TRAJECTORY GEOMETRY    -178.793254
  C      0.002438    0.010306    0.005679
  C      0.003552    0.014996    1.406704
  H      0.957797   -0.016956   -0.529757
  H      0.925452   -0.123099    1.982663
  H     -0.863849    0.414030   -0.529762
  H     -0.882467    0.304666    1.982692
  H     -0.322410   -1.362840    0.524521
  F     -0.446317   -1.886612    1.494683
    8
 TRAJECTORY GEOMETRY    -178.796408
  C      0.003234    0.013667    0.007311
  C      0.004691    0.019807    1.403972
  H      0.956951   -0.021963   -0.530777
  H      0.925046   -0.124297    1.981082
  H     -0.865339    0.409172   -0.530783
  H     -0.882643    0.303412    1.981107
  H     -0.329205   -1.391561    0.557711
  F     -0.447024   -1.889600    1.493892
    8
 TRAJECTORY GEOMETRY    -178.799380
  C      0.004200    0.017751    0.009108
  C      0.006072    0.025640    1.400832
  H      0.955883   -0.027846   -0.532057
  H      0.924651   -0.125323    1.979105
  H     -0.867023    0.403428   -0.532064
  H     -0.882751    0.302330    1.979124
  H     -0.335775   -1.419313    0.585167
  F     -0.447987   -1.893670    1.493631
    8
 TRAJECTORY GEOMETRY    -178.801971
  C      0.005348    0.022605    0.010937
  C      0.007707    0.032551    1.397362
  H      0.954579   -0.034562   -0.533627
  H      0.924361   -0.125970    1.976698
  H     -0.868870    0.396832   -0.533636
  H     -0.882783    0.301640    1.976702
  H     -0.341653   -1.444113    0.604240
  F     -0.449251   -1.899015    1.494079
    8
 TRAJECTORY GEOMETRY    -178.804253
  C      0.006614    0.027953    0.012553
  C      0.009500    0.040126    1.393855
  H      0.953140   -0.041591   -0.535412
  H      0.924249   -0.126011    1.974002
  H     -0.870734    0.389897   -0.535420
  H     -0.882702    0.301573    1.973989
  H     -0.346539   -1.464693    0.615510
  F     -0.450748   -1.905348    1.495153
    8
 TRAJECTORY GEOMETRY    -178.806355
  C      0.007929    0.033514    0.013815
  C      0.011357    0.047976    1.390522
  H      0.951675   -0.048474   -0.537319
  H      0.924365   -0.125352    1.971188
  H     -0.872505    0.383092   -0.537325
  H     -0.882514    0.302223    1.971169
  H     -0.350550   -1.481582    0.622119
  F     -0.452386   -1.912273    1.496614
    8
 TRAJECTORY GEOMETRY    -178.808335
  C      0.009264    0.039156    0.014683
  C      0.013236    0.055919    1.387429
  H      0.950248   -0.054975   -0.539305
  H      0.924724   -0.123994    1.968355
  H     -0.874141    0.376647   -0.539311
  H     -0.882226    0.303596    1.968339
  H     -0.353902   -1.495719    0.626636
  F     -0.454112   -1.919570    1.498292
    8
 TRAJECTORY GEOMETRY    -178.810216
  C      0.010602    0.044812    0.015188
  C      0.015121    0.063891    1.384564
  H      0.948896   -0.060987   -0.541335
  H      0.925296   -0.121954    1.965557
  H     -0.875623    0.370676   -0.541339
  H     -0.881828    0.305669    1.965540
  H     -0.356761   -1.507756    0.630526
  F     -0.455900   -1.927131    1.500089
    8
 TRAJECTORY GEOMETRY    -178.812009
  C      0.011936    0.050448    0.015361
  C      0.017006    0.071860    1.381909
  H      0.947633   -0.066445   -0.543410
  H      0.926057   -0.119259    1.962821
  H     -0.876942    0.365238   -0.543413
  H     -0.881303    0.308409    1.962807
  H     -0.359202   -1.518044    0.634395
  F     -0.457737   -1.934896    1.501963
    8
 TRAJECTORY GEOMETRY    -178.813719
  C      0.013260    0.056045    0.015244
  C      0.018884    0.079802    1.379419
  H      0.946481   -0.071309   -0.545473
  H      0.927000   -0.115972    1.960163
  H     -0.878087    0.360382   -0.545474
  H     -0.880676    0.311765    1.960149
  H     -0.361283   -1.526806    0.638516
  F     -0.459613   -1.942828    1.503893
    8
 TRAJECTORY GEOMETRY    -178.815352
  C      0.014569    0.061580    0.014882
  C      0.020754    0.087710    1.377071
  H      0.945444   -0.075564   -0.547531
  H      0.928084   -0.112119    1.957584
  H     -0.879068    0.356114   -0.547532
  H     -0.879917    0.315693    1.957572
  H     -0.363036   -1.534194    0.642997
  F     -0.461521   -1.950895    1.505862
    8
 TRAJECTORY GEOMETRY    -178.816914
  C      0.015862    0.067045    0.014312
  C      0.022614    0.095570    1.374827
  H      0.944522   -0.079198   -0.549580
  H      0.929294   -0.107736    1.955099
  H     -0.879871    0.352459   -0.549579
  H     -0.879038    0.320141    1.955088
  H     -0.364487   -1.540311    0.647872
  F     -0.463457   -1.959077    1.507863
    8
 TRAJECTORY GEOMETRY    -178.818407
  C      0.017137    0.072432    0.013560
  C      0.024461    0.103377    1.372674
  H      0.943733   -0.082229   -0.551604
  H      0.930623   -0.102891    1.952690
  H     -0.880522    0.349407   -0.551599
  H     -0.878059    0.325058    1.952676
  H     -0.365663   -1.545254    0.653172
  F     -0.465414   -1.967352    1.509889
    8
 TRAJECTORY GEOMETRY    -178.819838
  C      0.018389    0.077727    0.012670
  C      0.026296    0.111135    1.370580
  H      0.943063   -0.084674   -0.553576
  H      0.932049   -0.097612    1.950350
  H     -0.881016    0.346913   -0.553576
  H     -0.876968    0.330413    1.950342
  H     -0.366567   -1.549081    0.658883
  F     -0.467390   -1.975704    1.511931
    8
 TRAJECTORY GEOMETRY    -178.821208
  C      0.019623    0.082943    0.011643
  C      0.028116    0.118826    1.368542
  H      0.942519   -0.086542   -0.555533
  H      0.933547   -0.091950    1.948075
  H     -0.881368    0.345008   -0.555531
  H     -0.875775    0.336140    1.948063
  H     -0.367236   -1.551896    0.665043
  F     -0.469381   -1.984118    1.513990
    8
 TRAJECTORY GEOMETRY    -178.822521
  C      0.020838    0.088079    0.010525
  C      0.029919    0.126451    1.366530
  H      0.942092   -0.087901   -0.557448
  H      0.935106   -0.085959    1.945842
  H     -0.881595    0.343591   -0.557457
  H     -0.874470    0.342222    1.945840
  H     -0.367665   -1.553745    0.671655
  F     -0.471382   -1.992581    1.516058
    8
 TRAJECTORY GEOMETRY    -178.823779
  C      0.022030    0.093116    0.009320
  C      0.031711    0.134024    1.364552
  H      0.941780   -0.088741   -0.559321
  H      0.936737   -0.079643    1.943657
  H     -0.881704    0.342680   -0.559333
  H     -0.873096    0.348596    1.943662
  H     -0.367879   -1.554706    0.678712
  F     -0.473395   -2.001082    1.518127
    8
 TRAJECTORY GEOMETRY    -178.824987
  C      0.023202    0.098072    0.008046
  C      0.033487    0.141535    1.362592
  H      0.941575   -0.089156   -0.561177
  H      0.938429   -0.073055    1.941531
  H     -0.881698    0.342226   -0.561187
  H     -0.871656    0.355247    1.941538
  H     -0.367911   -1.554848    0.686239
  F     -0.475412   -2.009611    1.520194
    8
 TRAJECTORY GEOMETRY    -178.826147
  C      0.024354    0.102943    0.006709
  C      0.035250    0.148985    1.360651
  H      0.941465   -0.089130   -0.563007
  H      0.940169   -0.066213    1.939434
  H     -0.881588    0.342207   -0.563013
  H     -0.870150    0.362133    1.939438
  H     -0.367763   -1.554229    0.694231
  F     -0.477436   -2.018162    1.522259
    8
 TRAJECTORY GEOMETRY    -178.827260
  C      0.025489    0.107737    0.005323
  C      0.037000    0.156380    1.358728
  H      0.941446   -0.088745   -0.564809
  H      0.941958   -0.059157    1.937363
  H     -0.881400    0.342552   -0.564814
  H     -0.868591    0.369234    1.937363
  H     -0.367451   -1.552926    0.702690
  F     -0.479462   -2.026727    1.524314
    8
 TRAJECTORY GEOMETRY    -178.828328
  C      0.026612    0.112483    0.003891
  C      0.038730    0.163697    1.356805
  H      0.941519   -0.088032   -0.566588
  H      0.943784   -0.051937    1.935305
  H     -0.881147    0.343229   -0.566594
  H     -0.866991    0.376508    1.935302
  H     -0.367002   -1.551000    0.711650
  F     -0.481489   -2.035298    1.526367
    8
 TRAJECTORY GEOMETRY    -178.829355
  C      0.027718    0.117153    0.002433
  C      0.040451    0.170971    1.354891
  H      0.941658   -0.087047   -0.568333
  H      0.945641   -0.044537    1.933270
  H     -0.880828    0.344167   -0.568336
  H     -0.865331    0.383964    1.933268
  H     -0.366410   -1.548505    0.721043
  F     -0.483517   -2.043872    1.528401
    8
 TRAJECTORY GEOMETRY    -178.830342
  C      0.028804    0.121744    0.000963
  C      0.042166    0.178217    1.352994
  H      0.941844   -0.085902   -0.570068
  H      0.947538   -0.036940    1.931266
  H     -0.880479    0.345275   -0.570067
  H     -0.863629    0.391600    1.931261
  H     -0.365701   -1.545515    0.730940
  F     -0.485545   -2.052441    1.530401
    8
 TRAJECTORY GEOMETRY    -178.831289
  C      0.029878    0.126280   -0.000535
  C      0.043869    0.185417    1.351110
  H      0.942087   -0.084555   -0.571763
  H      0.949474   -0.029200    1.929268
  H     -0.880096    0.346590   -0.571758
  H     -0.861897    0.399379    1.929259
  H     -0.364898   -1.542117    0.741287
  F     -0.487571   -2.061006    1.532382
    8
 TRAJECTORY GEOMETRY    -178.832199
  C      0.030937    0.130759   -0.002040
  C      0.045565    0.192584    1.349239
  H      0.942349   -0.083077   -0.573467
  H      0.951457   -0.021302    1.927278
  H     -0.879664    0.348032   -0.573463
  H     -0.860127    0.407324    1.927270
  H     -0.364005   -1.538396    0.752066
  F     -0.489595   -2.069562    1.534337
    8
 TRAJECTORY GEOMETRY    -178.833074
  C      0.031987    0.135195   -0.003555
  C      0.047251    0.199711    1.347369
  H      0.942655   -0.081477   -0.575134
  H      0.953460   -0.013279    1.925297
  H     -0.879217    0.349609   -0.575126
  H     -0.858327    0.415391    1.925284
  H     -0.363049   -1.534373    0.763291
  F     -0.491617   -2.078108    1.536269
    8
 TRAJECTORY GEOMETRY    -178.833913
  C      0.033022    0.139572   -0.005063
  C      0.048934    0.206822    1.345512
  H      0.942976   -0.079844   -0.576775
  H      0.955495   -0.005092    1.923331
  H     -0.878772    0.351214   -0.576766
  H     -0.856480    0.423624    1.923315
  H     -0.362038   -1.530123    0.774962
  F     -0.493636   -2.086640    1.538160
    8
 TRAJECTORY GEOMETRY    -178.834718
  C      0.034048    0.143906   -0.006574
  C      0.050610    0.213906    1.343664
  H      0.943301   -0.078122   -0.578391
  H      0.957578    0.003232    1.921370
  H     -0.878296    0.352890   -0.578385
  H     -0.854609    0.432012    1.921355
  H     -0.360991   -1.525717    0.787004
  F     -0.495651   -2.095159    1.540024
    8
 TRAJECTORY GEOMETRY    -178.835491
  C      0.035067    0.148208   -0.008076
  C      0.052279    0.220963    1.341811
  H      0.943645   -0.076358   -0.579988
  H      0.959677    0.011704    1.919421
  H     -0.877818    0.354615   -0.579984
  H     -0.852684    0.440534    1.919410
  H     -0.359932   -1.521251    0.799450
  F     -0.497664   -2.103664    1.541861
    8
 TRAJECTORY GEOMETRY    -178.836232
  C      0.036067    0.152439   -0.009565
  C      0.053954    0.228037    1.339997
  H      0.943967   -0.074664   -0.581578
  H      0.961843    0.020377    1.917476
  H     -0.877338    0.356273   -0.581581
  H     -0.850733    0.449258    1.917475
  H     -0.358856   -1.516744    0.812233
  F     -0.499672   -2.112153    1.543646
    8
 TRAJECTORY GEOMETRY    -178.836941
  C      0.037065    0.156657   -0.011064
  C      0.055619    0.235083    1.338181
  H      0.944338   -0.072905   -0.583098
  H      0.964026    0.029133    1.915513
  H     -0.876876    0.358018   -0.583107
  H     -0.848753    0.458069    1.915518
  H     -0.357796   -1.512280    0.825346
  F     -0.501677   -2.120630    1.545416
    8
 TRAJECTORY GEOMETRY    -178.837620
  C      0.038055    0.160844   -0.012552
  C      0.057286    0.242122    1.336376
  H      0.944684   -0.071143   -0.584634
  H      0.966236    0.038049    1.913572
  H     -0.876401    0.359756   -0.584647
  H     -0.846735    0.467020    1.913575
  H     -0.356766   -1.507908    0.838718
  F     -0.503678   -2.129092    1.547158
    8
 TRAJECTORY GEOMETRY    -178.837949
  C      0.038548    0.162927   -0.013299
  C      0.058118    0.245643    1.335486
  H      0.944864   -0.070295   -0.585401
  H      0.967367    0.042534    1.912600
  H     -0.876176    0.360595   -0.585405
  H     -0.845738    0.471532    1.912603
  H     -0.356258   -1.505759    0.845535
  F     -0.504678   -2.133316    1.548016
    8
 TRAJECTORY GEOMETRY    -178.838230
  C      0.039035    0.164984   -0.014023
  C      0.058952    0.249166    1.334588
  H      0.945015   -0.069516   -0.586125
  H      0.968509    0.047072    1.911638
  H     -0.875971    0.361350   -0.586132
  H     -0.844726    0.476100    1.911639
  H     -0.355716   -1.503467    0.852564
  F     -0.505675   -2.137530    1.548847
    8
 TRAJECTORY GEOMETRY    -178.838545
  C      0.039515    0.167017   -0.014744
  C      0.059788    0.252701    1.333709
  H      0.945161   -0.068785   -0.586852
  H      0.969664    0.051675    1.910660
  H     -0.875768    0.362072   -0.586854
  H     -0.843693    0.480742    1.910661
  H     -0.355176   -1.501188    0.859652
  F     -0.506670   -2.141739    1.549662
    8
 TRAJECTORY GEOMETRY    -178.838852
  C      0.039997    0.169049   -0.015462
  C      0.060623    0.256228    1.332822
  H      0.945305   -0.068019   -0.587562
  H      0.970811    0.056306    1.909697
  H     -0.875570    0.362823   -0.587575
  H     -0.842643    0.485400    1.909700
  H     -0.354649   -1.498957    0.866809
  F     -0.507665   -2.145944    1.550475
    8
 TRAJECTORY GEOMETRY    -178.839153
  C      0.040475    0.171073   -0.016183
  C      0.061459    0.259761    1.331944
  H      0.945457   -0.067275   -0.588289
  H      0.971959    0.060958    1.908761
  H     -0.875364    0.363555   -0.588298
  H     -0.841585    0.490071    1.908762
  H     -0.354138   -1.496791    0.874041
  F     -0.508659   -2.150145    1.551279
    8
 TRAJECTORY GEOMETRY    -178.839447
  C      0.040948    0.173078   -0.016900
  C      0.062296    0.263301    1.331078
  H      0.945605   -0.066541   -0.589002
  H      0.973138    0.065671    1.907792
  H     -0.875165    0.364278   -0.589007
  H     -0.840526    0.494814    1.907793
  H     -0.353633   -1.494663    0.881302
  F     -0.509652   -2.154342    1.552072
    8
 TRAJECTORY GEOMETRY    -178.839734
  C      0.041416    0.175056   -0.017595
  C      0.063136    0.266852    1.330208
  H      0.945753   -0.065839   -0.589690
  H      0.974327    0.070456    1.906832
  H     -0.874967    0.364975   -0.589684
  H     -0.839440    0.499639    1.906832
  H     -0.353141   -1.492584    0.888644
  F     -0.510643   -2.158532    1.552847
    8
 TRAJECTORY GEOMETRY    -178.840015
  C      0.041883    0.177031   -0.018298
  C      0.063977    0.270406    1.329350
  H      0.945889   -0.065131   -0.590375
  H      0.975530    0.075259    1.905861
  H     -0.874785    0.365675   -0.590373
  H     -0.838367    0.504474    1.905860
  H     -0.352667   -1.490576    0.896020
  F     -0.511634   -2.162720    1.553617
    8
 TRAJECTORY GEOMETRY    -178.840289
  C      0.042346    0.178987   -0.018991
  C      0.064820    0.273971    1.328498
  H      0.946030   -0.064439   -0.591048
  H      0.976748    0.080114    1.904887
  H     -0.874598    0.366357   -0.591045
  H     -0.837277    0.509366    1.904886
  H     -0.352206   -1.488638    0.903432
  F     -0.512624   -2.166904    1.554377
    8
 TRAJECTORY GEOMETRY    -178.840556
  C      0.042803    0.180922   -0.019678
  C      0.065666    0.277549    1.327655
  H      0.946168   -0.063782   -0.591712
  H      0.977984    0.085026    1.903906
  H     -0.874418    0.367012   -0.591703
  H     -0.836176    0.514322    1.903906
  H     -0.351762   -1.486766    0.910885
  F     -0.513612   -2.171083    1.555122
    8
 TRAJECTORY GEOMETRY    -178.840818
  C      0.043259    0.182852   -0.020352
  C      0.066514    0.281131    1.326804
  H      0.946290   -0.063126   -0.592360
  H      0.979219    0.089962    1.902939
  H     -0.874245    0.367658   -0.592360
  H     -0.835075    0.519280    1.902938
  H     -0.351333   -1.484954    0.918385
  F     -0.514600   -2.175257    1.555860
    8
 TRAJECTORY GEOMETRY    -178.841073
  C      0.043712    0.184767   -0.021025
  C      0.067364    0.284723    1.325963
  H      0.946420   -0.062480   -0.593002
  H      0.980466    0.094944    1.901963
  H     -0.874071    0.368294   -0.593002
  H     -0.833957    0.524285    1.901963
  H     -0.350924   -1.483230    0.925899
  F     -0.515587   -2.179428    1.556591
    8
 TRAJECTORY GEOMETRY    -178.841321
  C      0.044161    0.186664   -0.021685
  C      0.068216    0.288326    1.325120
  H      0.946544   -0.061853   -0.593626
  H      0.981718    0.099976    1.900997
  H     -0.873904    0.368914   -0.593629
  H     -0.832823    0.529342    1.900997
  H     -0.350535   -1.481579    0.933456
  F     -0.516573   -2.183594    1.557309
    8
 TRAJECTORY GEOMETRY    -178.841564
  C      0.044604    0.188538   -0.022340
  C      0.069072    0.291944    1.324293
  H      0.946667   -0.061245   -0.594241
  H      0.982993    0.105080    1.900018
  H     -0.873739    0.369518   -0.594238
  H     -0.831674    0.534487    1.900019
  H     -0.350172   -1.480046    0.941002
  F     -0.517558   -2.187756    1.558014
    8
 TRAJECTORY GEOMETRY    -178.841800
  C      0.045045    0.190402   -0.022984
  C      0.069930    0.295572    1.323459
  H      0.946786   -0.060651   -0.594842
  H      0.984264    0.110199    1.899049
  H     -0.873580    0.370102   -0.594839
  H     -0.830514    0.539637    1.899050
  H     -0.349821   -1.478564    0.948572
  F     -0.518542   -2.191914    1.558712
    8
 TRAJECTORY GEOMETRY    -178.842030
  C      0.045482    0.192253   -0.023621
  C      0.070791    0.299213    1.322631
  H      0.946898   -0.060078   -0.595435
  H      0.985545    0.115352    1.898079
  H     -0.873426    0.370667   -0.595433
  H     -0.829351    0.544813    1.898083
  H     -0.349493   -1.477179    0.956160
  F     -0.519524   -2.196068    1.559402
    8
 TRAJECTORY GEOMETRY    -178.842254
  C      0.045914    0.194079   -0.024245
  C      0.071655    0.302867    1.321811
  H      0.947008   -0.059518   -0.596008
  H      0.986856    0.120583    1.897097
  H     -0.873278    0.371209   -0.596003
  H     -0.828171    0.550104    1.897105
  H     -0.349190   -1.475909    0.963721
  F     -0.520506   -2.200218    1.560078
    8
 TRAJECTORY GEOMETRY    -178.842472
  C      0.046344    0.195901   -0.024866
  C      0.072522    0.306529    1.320994
  H      0.947112   -0.058988   -0.596583
  H      0.988167    0.125816    1.896105
  H     -0.873143    0.371714   -0.596568
  H     -0.827003    0.555348    1.896111
  H     -0.348894   -1.474673    0.971371
  F     -0.521487   -2.204362    1.560747
    8
 TRAJECTORY GEOMETRY    -178.842684
  C      0.046768    0.197693   -0.025482
  C      0.073397    0.310222    1.320193
  H      0.947208   -0.058485   -0.597140
  H      0.989486    0.131104    1.895125
  H     -0.873004    0.372211   -0.597124
  H     -0.825815    0.560658    1.895127
  H     -0.348634   -1.473571    0.978927
  F     -0.522467   -2.208503    1.561404
    8
 TRAJECTORY GEOMETRY    -178.842890
  C      0.047181    0.199448   -0.026079
  C      0.074277    0.313946    1.319396
  H      0.947302   -0.058007   -0.597667
  H      0.990811    0.136459    1.894160
  H     -0.872870    0.372684   -0.597657
  H     -0.824596    0.566041    1.894167
  H     -0.348406   -1.472613    0.986444
  F     -0.523445   -2.212639    1.562045
    8
 TRAJECTORY GEOMETRY    -178.843091
  C      0.047598    0.201211   -0.026668
  C      0.075158    0.317664    1.318596
  H      0.947391   -0.057552   -0.598195
  H      0.992155    0.141822    1.893166
  H     -0.872748    0.373136   -0.598184
  H     -0.823396    0.571433    1.893171
  H     -0.348193   -1.471697    0.994003
  F     -0.524423   -2.216771    1.562684
    8
 TRAJECTORY GEOMETRY    -178.843285
  C      0.048011    0.202958   -0.027243
  C      0.076039    0.321388    1.317790
  H      0.947469   -0.057101   -0.598712
  H      0.993488    0.147249    1.892186
  H     -0.872624    0.373567   -0.598697
  H     -0.822157    0.576880    1.892191
  H     -0.347989   -1.470849    1.001577
  F     -0.525400   -2.220899    1.563313
    8
 TRAJECTORY GEOMETRY    -178.843474
  C      0.048413    0.204665   -0.027808
  C      0.076930    0.325156    1.317005
  H      0.947542   -0.056687   -0.599206
  H      0.994841    0.152727    1.891200
  H     -0.872500    0.373979   -0.599195
  H     -0.820913    0.582381    1.891207
  H     -0.347833   -1.470196    1.009036
  F     -0.526376   -2.225022    1.563928
    8
 TRAJECTORY GEOMETRY    -178.843657
  C      0.048812    0.206357   -0.028369
  C      0.077826    0.328946    1.316228
  H      0.947620   -0.056285   -0.599689
  H      0.996220    0.158226    1.890222
  H     -0.872391    0.374381   -0.599685
  H     -0.819681    0.587914    1.890230
  H     -0.347714   -1.469674    1.016418
  F     -0.527350   -2.229144    1.564538
    8
 TRAJECTORY GEOMETRY    -178.843834
  C      0.049205    0.208022   -0.028906
  C      0.078728    0.332757    1.315448
  H      0.947684   -0.055924   -0.600145
  H      0.997584    0.163767    1.889232
  H     -0.872285    0.374730   -0.600138
  H     -0.818416    0.593482    1.889243
  H     -0.347604   -1.469209    1.023807
  F     -0.528323   -2.233258    1.565132
    8
 TRAJECTORY GEOMETRY    -178.844005
  C      0.049593    0.209665   -0.029435
  C      0.079636    0.336594    1.314677
  H      0.947749   -0.055587   -0.600585
  H      0.998978    0.169348    1.888248
  H     -0.872198    0.375042   -0.600578
  H     -0.817158    0.599083    1.888265
  H     -0.347508   -1.468857    1.031116
  F     -0.529297   -2.237369    1.565717
    8
 TRAJECTORY GEOMETRY    -178.844172
  C      0.049974    0.211280   -0.029954
  C      0.080549    0.340452    1.313913
  H      0.947813   -0.055280   -0.600998
  H      1.000382    0.174966    1.887265
  H     -0.872122    0.375349   -0.600986
  H     -0.815900    0.604726    1.887275
  H     -0.347459   -1.468617    1.038426
  F     -0.530268   -2.241472    1.566289
    8
 TRAJECTORY GEOMETRY    -178.844332
  C      0.050350    0.212877   -0.030463
  C      0.081468    0.344334    1.313160
  H      0.947865   -0.054997   -0.601406
  H      1.001783    0.180606    1.886265
  H     -0.872040    0.375640   -0.601401
  H     -0.814624    0.610404    1.886273
  H     -0.347430   -1.468473    1.045611
  F     -0.531238   -2.245575    1.566856
    8
 TRAJECTORY GEOMETRY    -178.844487
  C      0.050717    0.214435   -0.030942
  C      0.082395    0.348252    1.312408
  H      0.947889   -0.054766   -0.601815
  H      1.003186    0.186333    1.885289
  H     -0.871956    0.375874   -0.601805
  H     -0.813321    0.616140    1.885298
  H     -0.347436   -1.468490    1.052715
  F     -0.532207   -2.249669    1.567405
    8
 TRAJECTORY GEOMETRY    -178.844637
  C      0.051080    0.215970   -0.031411
  C      0.083324    0.352186    1.311659
  H      0.947912   -0.054580   -0.602185
  H      1.004590    0.192078    1.884321
  H     -0.871891    0.376109   -0.602161
  H     -0.812004    0.621949    1.884308
  H     -0.347492   -1.468567    1.059784
  F     -0.533171   -2.253759    1.567943
    8
 TRAJECTORY GEOMETRY    -178.844782
  C      0.051437    0.217486   -0.031865
  C      0.084263    0.356153    1.310917
  H      0.947916   -0.054410   -0.602556
  H      1.006016    0.197856    1.883336
  H     -0.871820    0.376274   -0.602543
  H     -0.810691    0.627745    1.883327
  H     -0.347545   -1.468802    1.066719
  F     -0.534137   -2.257844    1.568475
    8
 TRAJECTORY GEOMETRY    -178.844921
  C      0.051793    0.218990   -0.032315
  C      0.085200    0.360120    1.310172
  H      0.947956   -0.054230   -0.602868
  H      1.007443    0.203647    1.882339
  H     -0.871784    0.376444   -0.602850
  H     -0.809363    0.633580    1.882331
  H     -0.347619   -1.469054    1.073686
  F     -0.535102   -2.261925    1.569000
    8
 TRAJECTORY GEOMETRY    -178.845055
  C      0.052131    0.220424   -0.032729
  C      0.086156    0.364158    1.309446
  H      0.947962   -0.054129   -0.603164
  H      1.008886    0.209532    1.881355
  H     -0.871750    0.376531   -0.603143
  H     -0.808018    0.639490    1.881348
  H     -0.347732   -1.469540    1.080397
  F     -0.536065   -2.265995    1.569500
    8
 TRAJECTORY GEOMETRY    -178.845184
  C      0.052465    0.221844   -0.033133
  C      0.087114    0.368209    1.308725
  H      0.947960   -0.054073   -0.603455
  H      1.010342    0.215423    1.880372
  H     -0.871716    0.376558   -0.603439
  H     -0.806667    0.645412    1.880381
  H     -0.347842   -1.470042    1.087129
  F     -0.537026   -2.270058    1.569990
    8
 TRAJECTORY GEOMETRY    -178.845308
  C      0.052789    0.223218   -0.033512
  C      0.088082    0.372301    1.308008
  H      0.947951   -0.054055   -0.603701
  H      1.011808    0.221390    1.879385
  H     -0.871700    0.376586   -0.603682
  H     -0.805303    0.651403    1.879395
  H     -0.347997   -1.470744    1.093653
  F     -0.537985   -2.274114    1.570467
    8
 TRAJECTORY GEOMETRY    -178.845427
  C      0.053111    0.224583   -0.033888
  C      0.089054    0.376411    1.307301
  H      0.947930   -0.054056   -0.603948
  H      1.013273    0.227340    1.878393
  H     -0.871691    0.376562   -0.603937
  H     -0.803938    0.657384    1.878413
  H     -0.348167   -1.471494    1.100119
  F     -0.538945   -2.278167    1.570940
    8
 TRAJECTORY GEOMETRY    -178.845541
  C      0.053427    0.225923   -0.034244
  C      0.090032    0.380545    1.306592
  H      0.947910   -0.054080   -0.604169
  H      1.014741    0.233326    1.877400
  H     -0.871688    0.376529   -0.604154
  H     -0.802565    0.663388    1.877425
  H     -0.348375   -1.472370    1.106481
  F     -0.539903   -2.282215    1.571405
    8
 TRAJECTORY GEOMETRY    -178.845650
  C      0.053722    0.227182   -0.034550
  C      0.091027    0.384749    1.305890
  H      0.947868   -0.054207   -0.604327
  H      1.016231    0.239405    1.876421
  H     -0.871705    0.376361   -0.604327
  H     -0.801160    0.669475    1.876474
  H     -0.348595   -1.473425    1.112592
  F     -0.540858   -2.286243    1.571837
    8
 TRAJECTORY GEOMETRY    -178.845755
  C      0.054017    0.228431   -0.034859
  C      0.092023    0.388950    1.305202
  H      0.947822   -0.054344   -0.604499
  H      1.017730    0.245514    1.875437
  H     -0.871729    0.376227   -0.604476
  H     -0.799773    0.675598    1.875473
  H     -0.348858   -1.474471    1.118748
  F     -0.541810   -2.290268    1.572264
    8
 TRAJECTORY GEOMETRY    -178.845855
  C      0.054303    0.229640   -0.035142
  C      0.093027    0.393191    1.304517
  H      0.947761   -0.054528   -0.604634
  H      1.019226    0.251662    1.874453
  H     -0.871772    0.376018   -0.604600
  H     -0.798357    0.681760    1.874490
  H     -0.349133   -1.475658    1.124706
  F     -0.542760   -2.294283    1.572679
    8
 TRAJECTORY GEOMETRY    -178.845951
  C      0.054574    0.230791   -0.035391
  C      0.094045    0.397488    1.303843
  H      0.947682   -0.054798   -0.604717
  H      1.020741    0.257844    1.873464
  H     -0.871836    0.375684   -0.604695
  H     -0.796927    0.687936    1.873530
  H     -0.349409   -1.476958    1.130501
  F     -0.543709   -2.298282    1.573069
    8
 TRAJECTORY GEOMETRY    -178.846042
  C      0.054842    0.231929   -0.035631
  C      0.095065    0.401791    1.303169
  H      0.947600   -0.055085   -0.604796
  H      1.022255    0.264054    1.872478
  H     -0.871896    0.375397   -0.604764
  H     -0.795505    0.694149    1.872536
  H     -0.349742   -1.478332    1.136201
  F     -0.544654   -2.302280    1.573457
    8
 TRAJECTORY GEOMETRY    -178.846129
  C      0.055103    0.233032   -0.035845
  C      0.096093    0.406131    1.302500
  H      0.947497   -0.055436   -0.604853
  H      1.023772    0.270290    1.871495
  H     -0.871962    0.375062   -0.604811
  H     -0.794078    0.700387    1.871540
  H     -0.350114   -1.479826    1.141716
  F     -0.545597   -2.306268    1.573833
    8
 TRAJECTORY GEOMETRY    -178.846212
  C      0.055348    0.234064   -0.036027
  C      0.097132    0.410514    1.301843
  H      0.947390   -0.055852   -0.604848
  H      1.025306    0.276605    1.870518
  H     -0.872068    0.374619   -0.604794
  H     -0.792620    0.706705    1.870560
  H     -0.350476   -1.481373    1.147148
  F     -0.546535   -2.310234    1.574178
    8
 TRAJECTORY GEOMETRY    -178.846291
  C      0.055587    0.235071   -0.036198
  C      0.098175    0.414923    1.301195
  H      0.947283   -0.056293   -0.604815
  H      1.026846    0.282916    1.869528
  H     -0.872183    0.374136   -0.604761
  H     -0.791153    0.713038    1.869582
  H     -0.350856   -1.483026    1.152401
  F     -0.547474   -2.314195    1.574518
    8
 TRAJECTORY GEOMETRY    -178.846365
  C      0.055812    0.236025   -0.036322
  C      0.099231    0.419372    1.300545
  H      0.947137   -0.056829   -0.604772
  H      1.028400    0.289306    1.868550
  H     -0.872294    0.373566   -0.604712
  H     -0.789691    0.719398    1.868614
  H     -0.351258   -1.484777    1.157493
  F     -0.548408   -2.318136    1.574836
    8
 TRAJECTORY GEOMETRY    -178.846436
  C      0.056023    0.236922   -0.036427
  C      0.100295    0.423864    1.299920
  H      0.946968   -0.057473   -0.604689
  H      1.029963    0.295710    1.867565
  H     -0.872427    0.372940   -0.604629
  H     -0.788220    0.725822    1.867625
  H     -0.351698   -1.486597    1.162421
  F     -0.549336   -2.322062    1.575133
    8
 TRAJECTORY GEOMETRY    -178.846503
  C      0.056215    0.237735   -0.036473
  C      0.101366    0.428397    1.299291
  H      0.946778   -0.058254   -0.604509
  H      1.031522    0.302203    1.866600
  H     -0.872599    0.372176   -0.604455
  H     -0.786690    0.732365    1.866660
  H     -0.352145   -1.488439    1.167270
  F     -0.550256   -2.325955    1.575387
    8
 TRAJECTORY GEOMETRY    -178.846566
  C      0.056380    0.238435   -0.036461
  C      0.102456    0.433002    1.298685
  H      0.946543   -0.059202   -0.604262
  H      1.033107    0.308801    1.865659
  H     -0.872816    0.371242   -0.604211
  H     -0.785144    0.738968    1.865709
  H     -0.352582   -1.490390    1.171853
  F     -0.551168   -2.329808    1.575594
    8
 TRAJECTORY GEOMETRY    -178.846626
  C      0.056554    0.239164   -0.036464
  C      0.103554    0.437592    1.298073
  H      0.946378   -0.059849   -0.604069
  H      1.034745    0.315497    1.864638
  H     -0.873055    0.370229   -0.603943
  H     -0.783660    0.745359    1.864756
  H     -0.352837   -1.492435    1.176409
  F     -0.552103   -2.333669    1.575822
    8
 TRAJECTORY GEOMETRY    -178.846682
  C      0.056706    0.239803   -0.036417
  C      0.104655    0.442233    1.297475
  H      0.946144   -0.060813   -0.603784
  H      1.036350    0.322136    1.863655
  H     -0.873282    0.369247   -0.603646
  H     -0.782132    0.751973    1.863778
  H     -0.353355   -1.494451    1.180818
  F     -0.553009   -2.337503    1.576011
    8
 TRAJECTORY GEOMETRY    -178.846735
  C      0.056833    0.240343   -0.036320
  C      0.105764    0.446932    1.296901
  H      0.945858   -0.062026   -0.603416
  H      1.037961    0.328786    1.862682
  H     -0.873535    0.368096   -0.603309
  H     -0.780570    0.758714    1.862827
  H     -0.353921   -1.496478    1.185120
  F     -0.553901   -2.341295    1.576149
    8
 TRAJECTORY GEOMETRY    -178.846784
  C      0.056953    0.240835   -0.036185
  C      0.106889    0.451640    1.296319
  H      0.945607   -0.063042   -0.603048
  H      1.039632    0.335705    1.861684
  H     -0.873857    0.366774   -0.602867
  H     -0.779018    0.765326    1.861858
  H     -0.354284   -1.498606    1.189303
  F     -0.554809   -2.345067    1.576273
    8
 TRAJECTORY GEOMETRY    -178.846831
  C      0.057036    0.241173   -0.035967
  C      0.108026    0.456433    1.295765
  H      0.945254   -0.064488   -0.602557
  H      1.041274    0.342585    1.860724
  H     -0.874199    0.365304   -0.602354
  H     -0.777425    0.772137    1.860908
  H     -0.354859   -1.500704    1.193266
  F     -0.555686   -2.348774    1.576323
    8
 TRAJECTORY GEOMETRY    -178.846874
  C      0.057130    0.241575   -0.035772
  C      0.109150    0.461195    1.295192
  H      0.944935   -0.065857   -0.602064
  H      1.042905    0.349378    1.859738
  H     -0.874505    0.363970   -0.601870
  H     -0.775827    0.779001    1.859941
  H     -0.355436   -1.502857    1.197213
  F     -0.556565   -2.352508    1.576406
    8
 TRAJECTORY GEOMETRY    -178.846914
  C      0.057163    0.241722   -0.035462
  C      0.110299    0.466059    1.294683
  H      0.944512   -0.067607   -0.601437
  H      1.044593    0.356337    1.858778
  H     -0.874903    0.362240   -0.601264
  H     -0.774199    0.786039    1.858972
  H     -0.355942   -1.504945    1.201035
  F     -0.557420   -2.356126    1.576367
    8
 TRAJECTORY GEOMETRY    -178.846952
  C      0.057187    0.241827   -0.035108
  C      0.111455    0.470942    1.294160
  H      0.944091   -0.069349   -0.600765
  H      1.046288    0.363398    1.857800
  H     -0.875329    0.360422   -0.600575
  H     -0.772563    0.793044    1.858010
  H     -0.356383   -1.507121    1.204639
  F     -0.558276   -2.359723    1.576314
    8
 TRAJECTORY GEOMETRY    -178.846986
  C      0.057150    0.241676   -0.034633
  C      0.112622    0.475892    1.293688
  H      0.943566   -0.071570   -0.599919
  H      1.048002    0.370577    1.856856
  H     -0.875837    0.358266   -0.599744
  H     -0.770860    0.800321    1.857053
  H     -0.356898   -1.509112    1.208287
  F     -0.559092   -2.363189    1.576130
    8
 TRAJECTORY GEOMETRY    -178.847018
  C      0.057095    0.241447   -0.034110
  C      0.113798    0.480869    1.293225
  H      0.943016   -0.073870   -0.599025
  H      1.049732    0.377830    1.855910
  H     -0.876375    0.355992   -0.598846
  H     -0.769166    0.807583    1.856099
  H     -0.357372   -1.511120    1.211752
  F     -0.559902   -2.366615    1.575915
    8
 TRAJECTORY GEOMETRY    -178.847048
  C      0.057035    0.241198   -0.033565
  C      0.114977    0.485866    1.292763
  H      0.942460   -0.076207   -0.598098
  H      1.051462    0.385046    1.854935
  H     -0.876911    0.353690   -0.597927
  H     -0.767479    0.814836    1.855128
  H     -0.357898   -1.513211    1.215005
  F     -0.560707   -2.370031    1.575697
    8
 TRAJECTORY GEOMETRY    -178.847075
  C      0.056882    0.240550   -0.032823
  C      0.116160    0.490907    1.292367
  H      0.941746   -0.079210   -0.596926
  H      1.053216    0.392468    1.854013
  H     -0.877566    0.350898   -0.596761
  H     -0.765706    0.822468    1.854190
  H     -0.358460   -1.514918    1.218423
  F     -0.561446   -2.373212    1.575273
    8
 TRAJECTORY GEOMETRY    -178.847100
  C      0.056728    0.239912   -0.032065
  C      0.117353    0.495969    1.291959
  H      0.941047   -0.082104   -0.595708
  H      1.055000    0.399905    1.853070
  H     -0.878251    0.348032   -0.595583
  H     -0.763943    0.829957    1.853209
  H     -0.358860   -1.516831    1.221505
  F     -0.562200   -2.376397    1.574864
    8
 TRAJECTORY GEOMETRY    -178.847123
  C      0.056562    0.239239   -0.031280
  C      0.118559    0.501051    1.291545
  H      0.940366   -0.084987   -0.594466
  H      1.056778    0.407351    1.852120
  H     -0.878956    0.345010   -0.594353
  H     -0.762221    0.837325    1.852274
  H     -0.359218   -1.518779    1.224520
  F     -0.562955   -2.379557    1.574440
    8
 TRAJECTORY GEOMETRY    -178.847144
  C      0.056387    0.238478   -0.030442
  C      0.119741    0.506101    1.291152
  H      0.939593   -0.088142   -0.593183
  H      1.058581    0.414923    1.851135
  H     -0.879654    0.342087   -0.593065
  H     -0.760426    0.845054    1.851263
  H     -0.359794   -1.520638    1.227433
  F     -0.563678   -2.382664    1.573975
    8
 TRAJECTORY GEOMETRY    -178.847163
  C      0.056082    0.237219   -0.029361
  C      0.120944    0.511202    1.290833
  H      0.938717   -0.091915   -0.591546
  H      1.060366    0.422519    1.850228
  H     -0.880530    0.338363   -0.591453
  H     -0.758620    0.852728    1.850323
  H     -0.360122   -1.522103    1.230333
  F     -0.564330   -2.385431    1.573265
    8
 TRAJECTORY GEOMETRY    -178.847181
  C      0.055742    0.235812   -0.028186
  C      0.122142    0.516286    1.290538
  H      0.937760   -0.095952   -0.589819
  H      1.062186    0.430195    1.849313
  H     -0.881444    0.334408   -0.589754
  H     -0.756804    0.860492    1.849388
  H     -0.360424   -1.523542    1.232976
  F     -0.564953   -2.388078    1.572486
    8
 TRAJECTORY GEOMETRY    -178.847196
  C      0.055373    0.234242   -0.026955
  C      0.123335    0.521353    1.290289
  H      0.936763   -0.100128   -0.588005
  H      1.064027    0.437923    1.848379
  H     -0.882437    0.330280   -0.587952
  H     -0.754988    0.868268    1.848435
  H     -0.360761   -1.524799    1.235700
  F     -0.565548   -2.390609    1.571630
    8
 TRAJECTORY GEOMETRY    -178.847211
  C      0.054901    0.232245   -0.025491
  C      0.124508    0.526324    1.290093
  H      0.935656   -0.104844   -0.585907
  H      1.065862    0.445733    1.847492
  H     -0.883563    0.325532   -0.585854
  H     -0.753148    0.876032    1.847549
  H     -0.360950   -1.525679    1.238289
  F     -0.566060   -2.392770    1.570564
    8
 TRAJECTORY GEOMETRY    -178.847223
  C      0.054413    0.230176   -0.023997
  C      0.125679    0.531287    1.289929
  H      0.934511   -0.109681   -0.583775
  H      1.067718    0.453491    1.846574
  H     -0.884704    0.320661   -0.583727
  H     -0.751342    0.883787    1.846636
  H     -0.361151   -1.526568    1.240672
  F     -0.566555   -2.394865    1.569469
    8
 TRAJECTORY GEOMETRY    -178.847235
  C      0.053869    0.227865   -0.022371
  C      0.126829    0.536166    1.289799
  H      0.933288   -0.114815   -0.581495
  H      1.069556    0.461197    1.845678
  H     -0.885911    0.315509   -0.581441
  H     -0.749543    0.891517    1.845723
  H     -0.361295   -1.527225    1.242953
  F     -0.566994   -2.396731    1.568257
    8
 TRAJECTORY GEOMETRY    -178.847245
  C      0.053277    0.225352   -0.020633
  C      0.127957    0.540945    1.289694
  H      0.932029   -0.120192   -0.579042
  H      1.071367    0.468909    1.844809
  H     -0.887187    0.310101   -0.578998
  H     -0.747730    0.899169    1.844851
  H     -0.361337   -1.527698    1.245135
  F     -0.567388   -2.398386    1.566943
    8
 TRAJECTORY GEOMETRY    -178.847254
  C      0.052654    0.222681   -0.018815
  C      0.129070    0.545642    1.289616
  H      0.930741   -0.125698   -0.576505
  H      1.073188    0.476596    1.843901
  H     -0.888512    0.304442   -0.576442
  H     -0.745957    0.906707    1.843977
  H     -0.361438   -1.527964    1.247292
  F     -0.567740   -2.399871    1.565555
    8
 TRAJECTORY GEOMETRY    -178.847263
  C      0.052003    0.219886   -0.016907
  C      0.130161    0.550257    1.289531
  H      0.929404   -0.131386   -0.573861
  H      1.074960    0.484185    1.843012
  H     -0.889851    0.298702   -0.573782
  H     -0.744183    0.914248    1.843095
  H     -0.361457   -1.528126    1.249364
  F     -0.568059   -2.401213    1.564106
    8
 TRAJECTORY GEOMETRY    -178.847270
  C      0.051319    0.216949   -0.014946
  C      0.131231    0.554795    1.289501
  H      0.928033   -0.137232   -0.571139
  H      1.076750    0.491681    1.842118
  H     -0.891242    0.292762   -0.571053
  H     -0.742451    0.921651    1.842196
  H     -0.361398   -1.528189    1.251265
  F     -0.568340   -2.402388    1.562591
    8
 TRAJECTORY GEOMETRY    -178.847276
  C      0.050540    0.213708   -0.012838
  C      0.132201    0.559069    1.289536
  H      0.926384   -0.144217   -0.568012
  H      1.078230    0.498125    1.841512
  H     -0.892527    0.287277   -0.568375
  H     -0.740610    0.929635    1.841136
  H     -0.361872   -1.527674    1.253032
  F     -0.568446   -2.403173    1.560925
    8
 TRAJECTORY GEOMETRY    -178.847281
  C      0.049789    0.210364   -0.010667
  C      0.133235    0.563223    1.289563
  H      0.925178   -0.149510   -0.565256
  H      1.080170    0.506247    1.840448
  H     -0.894209    0.280026   -0.565137
  H     -0.739158    0.935661    1.840562
  H     -0.360791   -1.527435    1.254729
  F     -0.568696   -2.403780    1.559215
    8
 TRAJECTORY GEOMETRY    -178.847285
  C      0.049075    0.207241   -0.008550
  C      0.134240    0.567587    1.289526
  H      0.923717   -0.155805   -0.562329
  H      1.081829    0.513290    1.839495
  H     -0.895568    0.274134   -0.562240
  H     -0.737407    0.943231    1.839557
  H     -0.360994   -1.527128    1.256624
  F     -0.568885   -2.404703    1.557594
    8
 TRAJECTORY GEOMETRY    -178.847289
  C      0.048234    0.203644   -0.006256
  C      0.135158    0.571491    1.289596
  H      0.922163   -0.162519   -0.559056
  H      1.083402    0.519953    1.838764
  H     -0.897057    0.267689   -0.559185
  H     -0.735773    0.950160    1.838658
  H     -0.360992   -1.526250    1.258180
  F     -0.568924   -2.404957    1.555768
    8
 TRAJECTORY GEOMETRY    -178.847291
  C      0.047495    0.200359   -0.004032
  C      0.136156    0.575700    1.289547
  H      0.920779   -0.168564   -0.556012
  H      1.085126    0.527284    1.837728
  H     -0.898520    0.261246   -0.556070
  H     -0.734147    0.957112    1.837711
  H     -0.360850   -1.525838    1.259964
  F     -0.569098   -2.405641    1.554074
    8
 TRAJECTORY GEOMETRY    -178.847293
  C      0.046755    0.197077   -0.001782
  C      0.137132    0.579900    1.289488
  H      0.919323   -0.174914   -0.552833
  H      1.086761    0.534301    1.836774
  H     -0.899913    0.255119   -0.553010
  H     -0.732463    0.964367    1.836646
  H     -0.360911   -1.525393    1.261696
  F     -0.569237   -2.406314    1.552367
    8
 TRAJECTORY GEOMETRY    -178.847294
  C      0.046021    0.193720    0.000501
  C      0.138103    0.584036    1.289408
  H      0.917948   -0.181109   -0.549634
  H      1.088413    0.541485    1.835757
  H     -0.901347    0.248684   -0.549852
  H     -0.730858    0.971343    1.835575
  H     -0.360736   -1.524900    1.263387
  F     -0.569371   -2.406862    1.550648
    8
 TRAJECTORY GEOMETRY    -178.847294
  C      0.045310    0.190468    0.002769
  C      0.138992    0.588237    1.289280
  H      0.916270   -0.188703   -0.545940
  H      1.089599    0.547297    1.835247
  H     -0.902360    0.243950   -0.547201
  H     -0.729040    0.979801    1.833867
  H     -0.360568   -1.524416    1.265110
  F     -0.569400   -2.407449    1.548956
    8
 TRAJECTORY GEOMETRY    -178.847294
  C      0.046237    0.193748    0.000472
  C      0.138105    0.584187    1.289354
  H      0.918409   -0.180399   -0.549739
  H      1.088504    0.542455    1.835601
  H     -0.901222    0.247940   -0.549774
  H     -0.731125    0.970807    1.835598
  H     -0.360177   -1.524930    1.263478
  F     -0.569404   -2.406777    1.550660
    8
 TRAJECTORY GEOMETRY    -178.847294
  C      0.045486    0.190483    0.002775
  C      0.138984    0.588305    1.289283
  H      0.916628   -0.188272   -0.545907
  H      1.089619    0.547804    1.835232
  H     -0.902210    0.243417   -0.547202
  H     -0.729226    0.979473    1.833886
  H     -0.360875   -1.524219    1.265097
  F     -0.569375   -2.407330    1.548911
