# Supplementary material for: Constrained Structure Minimizations on Hyperspheres for Minimum Energy Path Following
Source: J Chem Inf Model. 2025 Apr 1;65(7):3488–501. doi: 10.1021/acs.jcim.4c02351 (PMC12004539; doi:10.1021/acs.jcim.4c02351)
Supplement: Supplementary file 1 — ci4c02351_si_001.zip [file ci4c02351_si_001.zip › data_availability/rxn6/inputs/rxn6-irc.inp]

TITLE RXN6 IRC
#
IRC FORWARD EXTEND MAX=500 STEP=0.1 TOL=1.0E-5 TOL2=1.0E-5
HESSIAN ANALYTIC
VXCTYPE PBE
BASIS (DZVP-GGA)
AUXIS (GEN-A2*)
MATINV ANALYTIC
SCFTYPE MAX=1000 TOL=1.0E-09 CDF=1.0E-06
GRID FIXED FINE
#
GEOMETRY CARTESIAN ANGSTROM
C        -1.193154      -0.459950      -0.000001
C        -0.453062       0.747093      -0.000004
H        -1.657060      -0.793448       0.934525
H        -0.238876       1.286132      -0.929177
H        -1.657060      -0.793483      -0.934511
H        -0.238929       1.286136       0.929185
H         0.097832      -0.815789       0.000002
F         1.236742      -0.190530       0.000002
