# Supplementary material for: Constrained Structure Minimizations on Hyperspheres for Minimum Energy Path Following
Source: J Chem Inf Model. 2025 Apr 1;65(7):3488–501. doi: 10.1021/acs.jcim.4c02351 (PMC12004539; doi:10.1021/acs.jcim.4c02351)
Supplement: Supplementary file 1 — ci4c02351_si_001.zip [file ci4c02351_si_001.zip › data_availability/rxn6/inputs/rxn6-sad.inp]

TITLE RXN6 SADDLE
#
SADDLE MAX=500 INT=5.0
BASIS (DZVP-GGA)
AUXIS (GEN-A2*)
SCFTYPE MAX=1000
VXCTYPE PBE
GRID FIXED FINE
PRINT OPT SADDLE IRC
MATINV ANALYTIC DIA
#
REACTANT CARTESIAN ANGSTROMS
C         0.000000       0.000000       0.000000
C         0.000000       0.000000       1.349855
H         0.934705       0.000000      -0.574230
H         0.934707       0.000000       1.924079
H        -0.934623       0.013821      -0.574192
H        -0.934625       0.013847       1.924047
H        -0.012635      -2.064777       0.675563
F        -0.017166      -3.015484       0.675877
#
PRODUCT CARTESIAN ANGSTROMS
C         0.000000       0.000000       0.000000 
F         0.000000       0.000000       1.415259 
C         1.427012       0.000000      -0.520477 
H         1.970837      -0.896066      -0.177141 
H         1.970847       0.896048      -0.177109 
H         1.422136       0.000000      -1.625294 
H        -0.555057      -0.899853      -0.325510 
H        -0.555077       0.899836      -0.325516 
