# Supplementary material for: Constrained Structure Minimizations on Hyperspheres for Minimum Energy Path Following
Source: J Chem Inf Model. 2025 Apr 1;65(7):3488–501. doi: 10.1021/acs.jcim.4c02351 (PMC12004539; doi:10.1021/acs.jcim.4c02351)
Supplement: Supplementary file 1 — ci4c02351_si_001.zip [file ci4c02351_si_001.zip › data_availability/rxn6/inputs/rxn6-TS.inp]

TITLE RXN6 TS OPTIMIZE
#
OPTIMIZATION TS MAX=200 TOL=1.0E-05
HESSIAN ANALYTIC
VXCTYPE PBE
BASIS (DZVP-GGA)
AUXIS (GEN-A2*)
MATINV ANALYTIC
SCFTYPE MAX=1000 TOL=1.0E-09 CDF=1.0E-06
ADPTYPE MAX=1000 TOL=1.0E-08
#
GEOMETRY CARTESIAN ANGSTROM
C        -0.360717      -0.840936       0.115470
F         1.137899       0.366530      -0.163201
C        -1.298435       0.212009       0.043670
H        -0.075259       0.775504      -0.136552
H        -1.732221       0.595073       0.973580
H        -1.891848       0.327574      -0.869589
H        -0.120307      -1.455649      -0.758780
H         0.030345      -1.197909       1.074981
