# Supplementary material for: Constrained Structure Minimizations on Hyperspheres for Minimum Energy Path Following
Source: J Chem Inf Model. 2025 Apr 1;65(7):3488–501. doi: 10.1021/acs.jcim.4c02351 (PMC12004539; doi:10.1021/acs.jcim.4c02351)
Supplement: Supplementary file 1 — ci4c02351_si_001.zip [file ci4c02351_si_001.zip › data_availability/rxn7/inputs/rxn7-sad.inp]

TITLE RXN7 SADDLE
#
SADDLE MAX=500 INT=5.0
BASIS (DZVP-GGA)
AUXIS (GEN-A2*)
SCFTYPE MAX=1000
VXCTYPE PBE
GRID FIXED FINE
PRINT OPT SADDLE IRC
MATINV ANALYTIC DIA
#
REACTANT CARTESIAN ANGSTROMS
C         0.000000       0.000000       0.000000 
O         0.000000       0.000000       1.201694 
H         0.889755       0.000000      -0.662403 
CL       -1.493716      -0.000000      -0.998616
#
PRODUCT CARTESIAN ANGSTROMS
C        -0.000220       0.000046       1.663606
O         0.000135      -0.000021       2.813990
H        -0.000594      -0.000277      -0.513383
CL        0.000031       0.000002      -1.818938
