# Supplementary material for: Constrained Structure Minimizations on Hyperspheres for Minimum Energy Path Following
Source: J Chem Inf Model. 2025 Apr 1;65(7):3488–501. doi: 10.1021/acs.jcim.4c02351 (PMC12004539; doi:10.1021/acs.jcim.4c02351)
Supplement: Supplementary file 1 — ci4c02351_si_001.zip [file ci4c02351_si_001.zip › data_availability/rxn7/outputs/SADDLE/5/rxn7-sad.out]

 Executing /home/jasa/demon/6.2.4/object.mpi/deMon.6.2.4.mpi.

node07
node07
node07
node07
node07
node07
node07
node07
node07
node07
node07
node07
node07
node07
node07
node07
node07
node07
node07
node07
node07
node07
node07
node07
(node07:0,1,2,3,4,5,6,7,8,9,10,11,12,13,14,15,16,17,18,19,20,21,22,23)

real	5m13.192s
user	79m36.968s
sys	45m24.699s
10M	.
 ******************************************************************************
 ******************************************************************************
 ***                                                                        ***
 ***                              PROGRAM deMon2k                           ***
 ***                                                                        ***
 ***                        (VERSION 6.2.4, Sep. 2023)                      ***
 ***                                                                        ***
 ***     COPYRIGHT (C) BY THE INTERNATIONAL DEMON DEVELOPERS COMMUNITY      ***
 ***                                                                        ***
 ***  AUTHORS: A.M. Koster, G. Geudtner, A. Alvarez-Ibarra, M.C. Amirani,   ***
 ***           P. Calaminici, A.A.M. Carranza, M.E. Casida, J. Carmona-     ***
 ***           Espindola, J. Cuny, F.A. Delesma, R. Delgado-Venegas, V.D.   ***
 ***           Dominguez, R. Flores-Moreno, G.U. Gamboa, A. Goursot, T.     ***
 ***           Heine, K. Hermann, A. Ipatov, F. Janetzko, A. de la Lande,   ***
 ***           F. Louisnard, J. Martin del Campo, N. Pedroza Montero, L.G.  ***
 ***           M. Pettersson, D. Mejia-Rodriguez, J. Reveles, J. Vasquez-   ***
 ***           Perez, A. Vela, B. Zuniga-Gutierrez and D.R. Salahub         ***
 ***                                                                        ***
 ******************************************************************************
 ******************************************************************************
                                                                                

 FIRST TIMING           DATE: WED OCT 02 11:10:02 2024  TOTAL TIME:       0.076
                                                                                

 INITIALIZATION                   STEP TIME:     0.035  TOTAL TIME:       0.112

 ******************************************************************************

 RXN6

 ******************************************************************************

 
 *** MOLECULAR SIMULATION DATA ***
 
 MOLECULAR CHARGE: 0
 NUMBER OF ATOMS: 4
 MOLECULAR SIMULATION TYPE: QM ONLY
 
 *** MOLECULAR QM DATA ***
 
 MULTIPLICITY: 1
 NUMBER OF QM ATOMS: 4
 NUMBER OF ELECTRONS: 32
 
 *** SCF OPTIONS ***
 
 SCF THEORY: RESTRICTED KOHN-SHAM (RKS)
 DIAGONALIZER: RS
 START GUESS: HUECKEL DENSITY
 SCF TOLERANCE: 0.100E-04
 POTENTIAL DENSITY: FITTED DENSITY
 NUMBER OF SCF ITERATIONS: 1000
 DIIS ACCELERATION: ON
 XC-POTENTIAL: PBE96 - PBE
 GRID TECHNIQUE: FIXED
 GRID PRUNING: ON
 GRID METHOD: DIRECT
 GRID TYPE: (99,590)p
 ATOMIC WEIGHT FUNCTION: BECKE SCREENED
 RADIAL QUADRATURE TYPE: EULER-MACLAURIN
 SCF METHODE: DIRECT & DOUBLE ASYMPTOTIC EXPANSION
 FREEZE AUXILIARY FUNCTIONS: OFF
 ANALYTICAL FIT SOLVER: DIAGONAL SVD
 SVD THRESHOLD: 0.100E-05
 SCF SCREENING: 0.313E-11
 SYMMETRY USE: NONE
 ROTATION OF THE ANGULAR GRIDS: OFF
 SCF PRINTING UNTIL CYCLE 0
 SPHERICAL ORBITALS WILL BE USED
 
 *** SADDLE INTERPOLATION OPTIONS ***
 
 SADDLE TOLERANCE: 0.100
 NUMBER OF INTERPOLATION STEPS: 500
 INTERPOLATION DISTANCE REDUCTION [%]: 5.00
 REACTANT-PRODUCT ALIGNMENT ENABLED
 
 *** PRINT OPTIONS ***
 
 PRINT OPTIMIZATION INFORMATION
 PRINT SADDLE DEBUG OUTPUT
 
 *** OUTPUT OPTIONS ***
 
 SADDLE OPTIMIZATIONS NOT REMOVED
 
 *** ACTIVATED INTERFACE PORTS ***
 
 FILE deMon.mol WILL BE WRITTEN
 
 
 *** GEOMETRY ***


 INPUT ORIENTATION IN ANGSTROM

  NO.  ATOM        X            Y            Z      Z-ATOM   MASS   TYPE OPTXYZ

    1  C         0.000000     0.000000     0.000000     6    12.011  QM       
    2  O         0.000000     0.000000     1.201694     8    15.999  QM       
    3  H         0.889755     0.000000    -0.662403     1     1.008  QM       
    4  CL       -1.493716     0.000000    -0.998616    17    35.453  QM       


 
 
 *** ERI STATISTIC ***
 
 Est. Integrated ERIs: 535608
 Est. Asymptotic ERIS: 0
                                                                                

 INPUT                            STEP TIME:     0.051  TOTAL TIME:       0.163
 
 *** THE INPUT ORIENTATION IS USED ***
 
 POINT GROUP: Cs
 
 GROUP ORDER: 2


 STANDARD ORIENTATION IN ANGSTROM

  NO.  ATOM        X              Y              Z        Z-ATOM   MASS   TYPE

    1  C         0.710671       0.463947       0.000000       6    12.011  QM
    2  O         1.645456      -0.291199       0.000000       8    15.999  QM
    3  H         0.754518       1.572332       0.000000       1     1.008  QM
    4  CL       -1.004795      -0.070468       0.000000      17    35.453  QM
                                                                                

 SYMMETRY ANALYSIS                STEP TIME:     0.000  TOTAL TIME:       0.166
 
 NUMBER OF TB ORBITALS: 25
                                                                                

 START GUESS                      STEP TIME:     2.558  TOTAL TIME:       2.725
 
 
 GENERAL BASIS SET: (DZVP-GGA)
 
 NUMBER OF SHELLS: 23
 NUMBER OF ORBITALS: 54
 NUMBER OF PRIMITIVE GAUSSIAN EXPONENTS: 57
 
 
 GENERAL AUXIS SET: (GEN-A2*)
 
 NUMBER OF AUXILIARY FUNCTION SETS: 27
 NUMBER OF AUXILIARY FUNCTION SHELLS: 73
 NUMBER OF AUXILIARY FUNCTION: 346
 
 
 
 *** WARNING IN INVCDERI ***
 
 *** 3 COULOMB EIGENVALUES ARE QUENCHED ***
                                                                                

 MPI AUXILIARY FUNCTION FIT       STEP TIME:     0.039  TOTAL TIME:       2.768  
                                                                                

 CORE INTEGRALS                   STEP TIME:     0.045  TOTAL TIME:       2.771
                                                                                

 NULLSPACE                        STEP TIME:     0.003  TOTAL TIME:       2.779
                                                                                

 FIXED GRID GENERATION            STEP TIME:     0.000  TOTAL TIME:       2.799

 CYCLE:    1    EUPPER =     -617.873551969216    CDMIX =        0.300000000000
 CYCLE:    1    ELOWER =     -959.431187864891    SHIFT =        0.000000000000
 CYCLE:    1    EXC    =      -42.242075223114    ERCDC =       21.730222813690
 CYCLE:    1    ETOTAL =     -660.115627192330    ERROR =      341.557635895675

 CYCLE:    2    EUPPER =     -616.804259029216    CDMIX =        0.300000000000
 CYCLE:    2    ELOWER =     -618.712776440605    SHIFT =        0.000000000000
 CYCLE:    2    EXC    =      -42.304489186040    ERCDC =        1.479429872355
 CYCLE:    2    ETOTAL =     -659.108748215256    ERROR =        1.908517411389

 CYCLE:    3    EUPPER =     -617.858098668486    CDMIX =        0.300000000000
 CYCLE:    3    ELOWER =     -617.935335306256    SHIFT =        0.000000000000
 CYCLE:    3    EXC    =      -42.411144196376    ERCDC =        0.263614741954
 CYCLE:    3    ETOTAL =     -660.269242864862    ERROR =        0.077236637769

 CYCLE:    4    EUPPER =     -618.033404663324    CDMIX =        0.300000000000
 CYCLE:    4    ELOWER =     -618.050062821805    SHIFT =        0.000000000000
 CYCLE:    4    EXC    =      -42.443711190934    ERCDC =        0.122930427105
 CYCLE:    4    ETOTAL =     -660.477115854257    ERROR =        0.016658158481

 CYCLE:    5    EUPPER =     -618.053607410620    CDMIX =        0.300000000000
 CYCLE:    5    ELOWER =     -618.058898584777    SHIFT =        0.000000000000
 CYCLE:    5    EXC    =      -42.462141420809    ERCDC =        0.059850751828
 CYCLE:    5    ETOTAL =     -660.515748831429    ERROR =        0.005291174157

 CYCLE:    6    EUPPER =     -618.075082823864    CDMIX =        0.300000000000
 CYCLE:    6    ELOWER =     -618.076953419810    SHIFT =        0.000000000000
 CYCLE:    6    EXC    =      -42.469085930822    ERCDC =        0.036928781308
 CYCLE:    6    ETOTAL =     -660.544168754687    ERROR =        0.001870595945

 CYCLE:    7    EUPPER =     -618.079360822157    CDMIX =        0.300000000000
 CYCLE:    7    ELOWER =     -618.080103457067    SHIFT =        0.000000000000
 CYCLE:    7    EXC    =      -42.477049080817    EDIIS =        0.020343932914
 CYCLE:    7    ETOTAL =     -660.556409902974    ERROR =        0.000742634911

 CYCLE:    8    EUPPER =     -618.090273511012    CDMIX =        0.200000000000
 CYCLE:    8    ELOWER =     -618.091030823859    SHIFT =        0.000000000000
 CYCLE:    8    EXC    =      -42.474403811443    EDIIS =        0.029196381553
 CYCLE:    8    ETOTAL =     -660.564677322454    ERROR =        0.000757312847

 CYCLE:    9    EUPPER =     -618.081456434066    CDMIX =        0.200000000000
 CYCLE:    9    ELOWER =     -618.081466620730    SHIFT =        0.000000000000
 CYCLE:    9    EXC    =      -42.477147350594    EDIIS =        0.003395174969
 CYCLE:    9    ETOTAL =     -660.558603784660    ERROR =        0.000010186663

 CYCLE:   10    EUPPER =     -618.084752218257    CDMIX =        0.200000000000
 CYCLE:   10    ELOWER =     -618.084752716689    SHIFT =        0.000000000000
 CYCLE:   10    EXC    =      -42.476902152519    EDIIS =        0.000647484312
 CYCLE:   10    ETOTAL =     -660.561654370777    ERROR =        0.000000498431

 CYCLE:   11    EUPPER =     -618.084322186198    CDMIX =        0.200000000000
 CYCLE:   11    ELOWER =     -618.084322191820    SHIFT =        0.000000000000
 CYCLE:   11    EXC    =      -42.476895196110    EDIIS =        0.000066172966
 CYCLE:   11    ETOTAL =     -660.561217382308    ERROR =        0.000000005621

 CYCLE:   12    EUPPER =     -618.084321530956    CDMIX =        0.100000000000
 CYCLE:   12    ELOWER =     -618.084321533609    SHIFT =        0.000000000000
 CYCLE:   12    EXC    =      -42.476908142933    ERCDC =        0.000047808953
 CYCLE:   12    ETOTAL =     -660.561229673889    ERROR =        0.000000002653
 
 *** SCF CONVERGED ***
 

 ELECTRONIC CORE ENERGY      =       -963.074166150
 ELECTRONIC COULOMB ENERGY   =        344.989844619
 ELECTRONIC HARTREE ENERGY   =       -618.084321531

 EXCHANGE ENERGY             =        -41.319172090
 CORRELATION ENERGY          =         -1.157736053
 EXCHANGE-CORRELATION ENERGY =        -42.476908143

 ELECTRONIC SCF ENERGY       =       -660.561229674
 NUCLEAR-REPULSION ENERGY    =         86.888396597
 TOTAL SCF ENERGY            =       -573.672833077
                                                                                

 SCF ITERATION                    STEP TIME:     0.429  TOTAL TIME:       3.253
 
 
 
 *********************************************
 *** TRANSITION STATE SADDLE INTERPOLATION ***
 *********************************************


 UNRELAXED COORDINATES OF SADDLE STEP 0 IN ANGSTROM

  NO.  ATOM        X              Y              Z        Z-ATOM   MASS   TYPE

    1  C        -0.000220       0.000046       1.663606       6    12.011  QM
    2  O         0.000135      -0.000021       2.813990       8    15.999  QM
    3  H        -0.000594      -0.000277      -0.513383       1     1.008  QM
    4  CL        0.000031       0.000002      -1.818938      17    35.453  QM


 UNRELAXED SCF-ENERGY CALCULATED IN 11 CYCLES
 
 UNRELAXED TOTAL SADDLE ENERGY = -573.658137470231
 


 ALIGNED COORDINATES OF REFERENCE STRUCTURE IN ANGSTROM

  NO.  ATOM        X              Y              Z        Z-ATOM   MASS   TYPE

    1  C        -0.000220       0.000046       1.663606       6    12.011  QM
    2  O         0.000135      -0.000021       2.813990       8    15.999  QM
    3  H        -0.000595      -0.000277      -0.513383       1     1.008  QM
    4  CL        0.000031       0.000002      -1.818938      17    35.453  QM


 ALIGNED COORDINATES OF REACTANT IN ANGSTROM

  NO.  ATOM        X              Y              Z        Z-ATOM   MASS   TYPE

    1  C        -0.464241      -0.014108       0.710339       6    12.011  QM
    2  O         0.289887       0.008803       1.645664       8    15.999  QM
    3  H        -1.572147      -0.047771       0.753392       1     1.008  QM
    4  CL        0.071154       0.002165      -1.004744      17    35.453  QM

 SIMILARITY INDEX: 0.705
 


 UNRELAXED COORDINATES OF SADDLE STEP 1 IN ANGSTROM

  NO.  ATOM        X              Y              Z        Z-ATOM   MASS   TYPE

    1  C        -0.441040      -0.013400       0.758002       6    12.011  QM
    2  O         0.275400       0.008362       1.704080       8    15.999  QM
    3  H        -1.493569      -0.045397       0.690053       1     1.008  QM
    4  CL        0.067598       0.002057      -1.045454      17    35.453  QM


 UNRELAXED SCF-ENERGY CALCULATED IN 12 CYCLES
 
 UNRELAXED TOTAL SADDLE ENERGY = -573.668439922951
 
 
 
 
 ***************************************
 *** MOLECULAR GEOMETRY OPTIMIZATION ***
 ***************************************
 
 INTERPOLATION DISTANCE: 4.8240123956
 
 *** ACTIVE DEGREES OF FREEDOM: 6 ***
 
 *** ENTERING OPTIMIZATION CYCLE: 1 ***
 

 PROJECTED CARTESIAN GRADIENTS IN A.U.

  NO.  ATOM        X             Y             Z

    1  C       -0.015586     -0.000473      0.030162
    2  O       -0.002158     -0.000066     -0.006804
    3  H        0.039877      0.001211     -0.004562
    4  CL       0.003798      0.000115     -0.012216


 ACTIVE CARTESIAN GRADIENTS

              1          2          3          4          5          6
          -0.018078  -0.000374   0.033021  -0.026124   0.010552   0.027727


 FULL LOCAL GRADIENT

              1          2          3          4          5          6
          -0.034376  -0.000011  -0.030211   0.026827   0.011760  -0.005254


 TANGENTIAL LOCAL GRADIENTS IN A.U.

              1          2          3          4          5
          -0.000011  -0.030211   0.026827   0.011760  -0.005254
 
 RMSQ FORCE :   0.0189646  MAXIMUM :   0.0003000  CONVERGED : NO
 MAX FORCE  :   0.0302110  MAXIMUM :   0.0004500  CONVERGED : NO
 RMSQ FORCE6:   4.9810354  MAXIMUM6:   0.0003000  CONVERGED : NO
 MAX FORCE6 :   4.9697890  MAXIMUM6:   0.0004500  CONVERGED : NO
 


 HESSIAN EIGENVALUES


                1           2           3           4           5
             1.00000     1.00000     1.00000     1.00000     1.00000
 


 LAMBDA FOR LMQA STEP: 0.00

  |TANGENTIAL STEP| =   0.042406  |PARALLEL STEP| =   0.000186


 STEP IN NORMAL COORDINATES

              1          2          3          4          5          6
           0.023964   0.000500  -0.020199   0.026574   0.009818  -0.003638

 DISPLACEMENT STEP IN ANGSTROM

  NO.  ATOM        X             Y             Z

    1  C        0.010933      0.000333     -0.010086
    2  O       -0.001212     -0.000037      0.010720
    3  H       -0.010545     -0.000321     -0.006340
    4  CL      -0.003771     -0.000115     -0.000262


 ACTIVE CARTESIAN DISPLACEMENT STEP

              1          2          3          4          5          6
           0.023964   0.000500  -0.020199   0.026574   0.009818  -0.003638
 
 PREDICTED ENERGY CHANGE: -0.000892717
 
 INTERPOLATION DISTANCE: 4.8240123956
 
 *** SCFTOL TIGHTEN TO 0.100E-06 ***
 
 *** CDFTOL TIGHTEN TO 0.750E-04 ***


 COORDINATES OF OPTIMIZATION STEP 1 IN ANGSTROM

  NO.  ATOM        X              Y              Z        Z-ATOM   MASS   TYPE

    1  C        -0.430107      -0.013067       0.747916       6    12.011  QM
    2  O         0.274188       0.008325       1.714800       8    15.999  QM
    3  H        -1.504114      -0.045718       0.683713       1     1.008  QM
    4  CL        0.063827       0.001942      -1.045716      17    35.453  QM


 
 NEW SCF-ENERGY CALCULATED IN 10 CYCLES
 

 TOTAL ENERGY    =       -573.669651448

 ENERGY CHANGE =         -0.001211525
 ENERGY RATIO  =          1.357121198
 TRUST RADIUS  =          0.200000000
 
 BFGS DELTA*GAMMA: 0.113E-02
 
 BFGS DELTA*DE2*DELTA: 0.180E-02
 
 *** ENTERING OPTIMIZATION CYCLE: 2 ***
 

 PROJECTED CARTESIAN GRADIENTS IN A.U.

  NO.  ATOM        X             Y             Z

    1  C       -0.006918     -0.000209      0.014946
    2  O       -0.000598     -0.000019      0.006904
    3  H        0.022490      0.000682     -0.006368
    4  CL       0.000636      0.000019     -0.012264


 ACTIVE CARTESIAN GRADIENTS

              1          2          3          4          5          6
          -0.008024  -0.000165   0.016412  -0.008804   0.016864   0.017924


 FULL LOCAL GRADIENT

              1          2          3          4          5          6
          -0.027176  -0.000006  -0.013963   0.009019  -0.000128   0.001450


 TANGENTIAL LOCAL GRADIENTS IN A.U.

              1          2          3          4          5
          -0.000006  -0.013963   0.009019  -0.000128   0.001450

 COSANG =         0.925198395
 
 RMSQ FORCE :   0.0074623  MAXIMUM :   0.0003000  CONVERGED : NO
 MAX FORCE  :   0.0139635  MAXIMUM :   0.0004500  CONVERGED : NO
 RMSQ FORCE6:   4.4654644  MAXIMUM6:   0.0003000  CONVERGED : NO
 MAX FORCE6 :   4.4596526  MAXIMUM6:   0.0004500  CONVERGED : NO
 RMSQ DR    :   0.0173124  MAXIMUM :   0.0012000  CONVERGED : NO
 MAX DR     :   0.0265739  MAXIMUM :   0.0018000  CONVERGED : NO
 


 HESSIAN EIGENVALUES


                1           2           3           4           5
             0.57872     1.00000     1.00000     1.00000     1.08734
 


 LAMBDA FOR LMQA STEP: 0.00

  |TANGENTIAL STEP| =   0.028772  |PARALLEL STEP| =   0.000086


 STEP IN NORMAL COORDINATES

              1          2          3          4          5          6
           0.021248   0.000443  -0.011030   0.015868  -0.000747   0.001475

 DISPLACEMENT STEP IN ANGSTROM

  NO.  ATOM        X             Y             Z

    1  C        0.009694      0.000295     -0.005712
    2  O       -0.002491     -0.000076      0.003664
    3  H       -0.006214     -0.000189     -0.005903
    4  CL      -0.002921     -0.000089      0.001859


 ACTIVE CARTESIAN DISPLACEMENT STEP

              1          2          3          4          5          6
           0.021248   0.000443  -0.011030   0.015868  -0.000747   0.001475
 
 PREDICTED ENERGY CHANGE: -0.000237922
 
 INTERPOLATION DISTANCE: 4.8240123956


 COORDINATES OF OPTIMIZATION STEP 2 IN ANGSTROM

  NO.  ATOM        X              Y              Z        Z-ATOM   MASS   TYPE

    1  C        -0.420413      -0.012772       0.742204       6    12.011  QM
    2  O         0.271697       0.008249       1.718464       8    15.999  QM
    3  H        -1.510328      -0.045907       0.677810       1     1.008  QM
    4  CL        0.060906       0.001854      -1.043857      17    35.453  QM


 
 NEW SCF-ENERGY CALCULATED IN 10 CYCLES
 

 TOTAL ENERGY    =       -573.669899562

 ENERGY CHANGE =         -0.000248114
 ENERGY RATIO  =          1.042838128
 TRUST RADIUS  =          0.200000000
 
 BFGS DELTA*GAMMA: 0.454E-03
 
 BFGS DELTA*DE2*DELTA: 0.479E-03
 
 *** ENTERING OPTIMIZATION CYCLE: 3 ***
 

 PROJECTED CARTESIAN GRADIENTS IN A.U.

  NO.  ATOM        X             Y             Z

    1  C        0.005837      0.000179      0.012363
    2  O       -0.005400     -0.000165      0.007899
    3  H        0.011220      0.000339     -0.007571
    4  CL      -0.001662     -0.000051     -0.011225


 ACTIVE CARTESIAN GRADIENTS

              1          2          3          4          5          6
           0.006771   0.000143   0.014290  -0.001070   0.014189   0.011751


 FULL LOCAL GRADIENT

              1          2          3          4          5          6
          -0.023011   0.000001   0.000624   0.001232   0.004819   0.005997


 TANGENTIAL LOCAL GRADIENTS IN A.U.

              1          2          3          4          5
           0.000001   0.000624   0.001232   0.004819   0.005997

 COSANG =         0.080291989
 
 RMSQ FORCE :   0.0034956  MAXIMUM :   0.0003000  CONVERGED : NO
 MAX FORCE  :   0.0059972  MAXIMUM :   0.0004500  CONVERGED : NO
 RMSQ FORCE6:   3.8702822  MAXIMUM6:   0.0003000  CONVERGED : NO
 MAX FORCE6 :   3.8683547  MAXIMUM6:   0.0004500  CONVERGED : NO
 RMSQ DR    :   0.0117462  MAXIMUM :   0.0012000  CONVERGED : NO
 MAX DR     :   0.0212475  MAXIMUM :   0.0018000  CONVERGED : NO
 


 HESSIAN EIGENVALUES


                1           2           3           4           5
             0.43977     1.00000     1.00000     1.07938     1.25095
 


 LAMBDA FOR LMQA STEP: 0.00

  |TANGENTIAL STEP| =   0.009809  |PARALLEL STEP| =   0.000010


 STEP IN NORMAL COORDINATES

              1          2          3          4          5          6
           0.000257   0.000005  -0.007631   0.003774  -0.000862   0.004788

 DISPLACEMENT STEP IN ANGSTROM

  NO.  ATOM        X             Y             Z

    1  C        0.000117      0.000004     -0.003590
    2  O        0.000955      0.000029      0.001087
    3  H        0.000237      0.000007     -0.002820
    4  CL      -0.000750     -0.000023      0.001835


 ACTIVE CARTESIAN DISPLACEMENT STEP

              1          2          3          4          5          6
           0.000257   0.000005  -0.007631   0.003774  -0.000862   0.004788
 
 PREDICTED ENERGY CHANGE: -0.000033540
 
 INTERPOLATION DISTANCE: 4.8240123956
 
 *** SCFTOL TIGHTEN TO 0.500E-07 ***
 
 *** CDFTOL TIGHTEN TO 0.250E-04 ***


 COORDINATES OF OPTIMIZATION STEP 3 IN ANGSTROM

  NO.  ATOM        X              Y              Z        Z-ATOM   MASS   TYPE

    1  C        -0.420296      -0.012769       0.738613       6    12.011  QM
    2  O         0.272652       0.008278       1.719552       8    15.999  QM
    3  H        -1.510091      -0.045900       0.674989       1     1.008  QM
    4  CL        0.060155       0.001831      -1.042022      17    35.453  QM


 
 NEW SCF-ENERGY CALCULATED IN 10 CYCLES
 

 TOTAL ENERGY    =       -573.669935034

 ENERGY CHANGE =         -0.000035472
 ENERGY RATIO  =          1.057630401
 TRUST RADIUS  =          0.200000000
 
 BFGS DELTA*GAMMA: 0.617E-04
 
 BFGS DELTA*DE2*DELTA: 0.675E-04
 
 *** ENTERING OPTIMIZATION CYCLE: 4 ***
 

 PROJECTED CARTESIAN GRADIENTS IN A.U.

  NO.  ATOM        X             Y             Z

    1  C        0.002180      0.000068      0.006117
    2  O       -0.001877     -0.000058      0.013136
    3  H        0.011260      0.000340     -0.007953
    4  CL      -0.001906     -0.000058     -0.011044


 ACTIVE CARTESIAN GRADIENTS

              1          2          3          4          5          6
           0.002528   0.000055   0.007027   0.001344   0.018162   0.012108


 FULL LOCAL GRADIENT

              1          2          3          4          5          6
          -0.022181  -0.000001  -0.000418  -0.001282  -0.004306   0.004655


 TANGENTIAL LOCAL GRADIENTS IN A.U.

              1          2          3          4          5
          -0.000001  -0.000418  -0.001282  -0.004306   0.004655

 COSANG =         0.105047106
 
 RMSQ FORCE :   0.0028993  MAXIMUM :   0.0003000  CONVERGED : NO
 MAX FORCE  :   0.0046548  MAXIMUM :   0.0004500  CONVERGED : NO
 RMSQ FORCE6:   3.1604528  MAXIMUM6:   0.0003000  CONVERGED : NO
 MAX FORCE6 :   3.1593572  MAXIMUM6:   0.0004500  CONVERGED : NO
 RMSQ DR    :   0.0040043  MAXIMUM :   0.0012000  CONVERGED : NO
 MAX DR     :   0.0076310  MAXIMUM :   0.0018000  CONVERGED : NO
 


 HESSIAN EIGENVALUES


                1           2           3           4           5
             0.29731     0.81296     1.00000     1.00149     2.24050
 


 LAMBDA FOR LMQA STEP: 0.00

  |TANGENTIAL STEP| =   0.009743  |PARALLEL STEP| =   0.000010


 STEP IN NORMAL COORDINATES

              1          2          3          4          5          6
           0.001163   0.000024  -0.003791   0.001343  -0.005753   0.006656

 DISPLACEMENT STEP IN ANGSTROM

  NO.  ATOM        X             Y             Z

    1  C        0.000531      0.000016     -0.001809
    2  O        0.000161      0.000005     -0.001727
    3  H        0.001055      0.000032     -0.003298
    4  CL      -0.000595     -0.000018      0.002769


 ACTIVE CARTESIAN DISPLACEMENT STEP

              1          2          3          4          5          6
           0.001163   0.000024  -0.003791   0.001343  -0.005753   0.006656
 
 PREDICTED ENERGY CHANGE: -0.000022774
 
 INTERPOLATION DISTANCE: 4.8240123956
 
 *** SCFTOL TIGHTEN TO 0.250E-07 ***
 
 *** CDFTOL TIGHTEN TO 0.100E-04 ***


 COORDINATES OF OPTIMIZATION STEP 4 IN ANGSTROM

  NO.  ATOM        X              Y              Z        Z-ATOM   MASS   TYPE

    1  C        -0.419765      -0.012753       0.736804       6    12.011  QM
    2  O         0.272813       0.008283       1.717825       8    15.999  QM
    3  H        -1.509037      -0.045868       0.671691       1     1.008  QM
    4  CL        0.059561       0.001813      -1.039253      17    35.453  QM


 
 NEW SCF-ENERGY CALCULATED IN 13 CYCLES
 

 TOTAL ENERGY    =       -573.669974661

 ENERGY CHANGE =         -0.000039626
 ENERGY RATIO  =          1.739995077
 TRUST RADIUS  =          0.200000000
 
 BFGS DELTA*GAMMA: 0.124E-04
 
 BFGS DELTA*DE2*DELTA: 0.460E-04
 
 *** ENTERING OPTIMIZATION CYCLE: 5 ***
 

 PROJECTED CARTESIAN GRADIENTS IN A.U.

  NO.  ATOM        X             Y             Z

    1  C        0.002695      0.000083      0.005763
    2  O       -0.002182     -0.000067      0.012305
    3  H        0.011677      0.000353     -0.008376
    4  CL      -0.002072     -0.000063     -0.010209


 ACTIVE CARTESIAN GRADIENTS

              1          2          3          4          5          6
           0.003126   0.000067   0.006660   0.000967   0.017104   0.012814


 FULL LOCAL GRADIENT

              1          2          3          4          5          6
          -0.022014  -0.000001   0.000285  -0.000911  -0.003784   0.003459


 TANGENTIAL LOCAL GRADIENTS IN A.U.

              1          2          3          4          5
          -0.000001   0.000285  -0.000911  -0.003784   0.003459

 COSANG =         0.989263183
 
 RMSQ FORCE :   0.0023323  MAXIMUM :   0.0003000  CONVERGED : NO
 MAX FORCE  :   0.0037843  MAXIMUM :   0.0004500  CONVERGED : NO
 RMSQ FORCE6:   2.2350386  MAXIMUM6:   0.0003000  CONVERGED : NO
 MAX FORCE6 :   2.2344117  MAXIMUM6:   0.0004500  CONVERGED : NO
 RMSQ DR    :   0.0039775  MAXIMUM :   0.0012000  CONVERGED : NO
 MAX DR     :   0.0066560  MAXIMUM :   0.0018000  CONVERGED : NO
 


 HESSIAN EIGENVALUES


                1           2           3           4           5
             0.12505     0.61339     1.00000     1.02494     1.85452
 


 LAMBDA FOR LMQA STEP: 0.00

  |TANGENTIAL STEP| =   0.026546  |PARALLEL STEP| =   0.000073


 STEP IN NORMAL COORDINATES

              1          2          3          4          5          6
           0.000563   0.000010  -0.007634   0.003069  -0.017063   0.018589

 DISPLACEMENT STEP IN ANGSTROM

  NO.  ATOM        X             Y             Z

    1  C        0.000257      0.000007     -0.003600
    2  O        0.000799      0.000024     -0.005729
    3  H        0.003156      0.000097     -0.009132
    4  CL      -0.001219     -0.000037      0.007484


 ACTIVE CARTESIAN DISPLACEMENT STEP

              1          2          3          4          5          6
           0.000563   0.000010  -0.007634   0.003069  -0.017063   0.018589
 
 PREDICTED ENERGY CHANGE: -0.000049059
 
 INTERPOLATION DISTANCE: 4.8240123956


 COORDINATES OF OPTIMIZATION STEP 5 IN ANGSTROM

  NO.  ATOM        X              Y              Z        Z-ATOM   MASS   TYPE

    1  C        -0.419508      -0.012746       0.733204       6    12.011  QM
    2  O         0.273612       0.008308       1.712096       8    15.999  QM
    3  H        -1.505880      -0.045771       0.662559       1     1.008  QM
    4  CL        0.058342       0.001776      -1.031769      17    35.453  QM


 
 NEW SCF-ENERGY CALCULATED IN 12 CYCLES
 

 TOTAL ENERGY    =       -573.670023417

 ENERGY CHANGE =         -0.000048756
 ENERGY RATIO  =          0.993826245
 TRUST RADIUS  =          0.200000000
 
 BFGS DELTA*GAMMA: 0.102E-03
 
 BFGS DELTA*DE2*DELTA: 0.101E-03
 
 *** ENTERING OPTIMIZATION CYCLE: 6 ***
 

 PROJECTED CARTESIAN GRADIENTS IN A.U.

  NO.  ATOM        X             Y             Z

    1  C        0.003684      0.000113      0.006442
    2  O       -0.003301     -0.000101      0.008537
    3  H        0.013800      0.000418     -0.009586
    4  CL      -0.002254     -0.000069     -0.007869


 ACTIVE CARTESIAN GRADIENTS

              1          2          3          4          5          6
           0.004273   0.000091   0.007486  -0.001190   0.013234   0.015412


 FULL LOCAL GRADIENT

              1          2          3          4          5          6
          -0.022032   0.000000   0.001035   0.001242  -0.000569  -0.000253


 TANGENTIAL LOCAL GRADIENTS IN A.U.

              1          2          3          4          5
           0.000000   0.001035   0.001242  -0.000569  -0.000253

 COSANG =         0.048682599
 
 RMSQ FORCE :   0.0007749  MAXIMUM :   0.0003000  CONVERGED : NO
 MAX FORCE  :   0.0012421  MAXIMUM :   0.0004500  CONVERGED : NO
 RMSQ FORCE6:   0.0088310  MAXIMUM6:   0.0003000  CONVERGED : NO
 MAX FORCE6 :   0.0144344  MAXIMUM6:   0.0004500  CONVERGED : NO
 RMSQ DR    :   0.0108374  MAXIMUM :   0.0012000  CONVERGED : NO
 MAX DR     :   0.0185886  MAXIMUM :   0.0018000  CONVERGED : NO
 


 HESSIAN EIGENVALUES


                1           2           3           4           5
             0.12571     0.60143     1.00000     1.04388     1.85604
 


 LAMBDA FOR LMQA STEP: 0.00

  |TANGENTIAL STEP| =   0.001846  |PARALLEL STEP| =   0.000000


 STEP IN NORMAL COORDINATES

              1          2          3          4          5          6
          -0.000867  -0.000018   0.001208   0.000932   0.000110  -0.000562

 DISPLACEMENT STEP IN ANGSTROM

  NO.  ATOM        X             Y             Z

    1  C       -0.000396     -0.000012      0.000589
    2  O        0.000227      0.000007      0.000024
    3  H       -0.000493     -0.000015     -0.000120
    4  CL       0.000161      0.000005     -0.000339


 ACTIVE CARTESIAN DISPLACEMENT STEP

              1          2          3          4          5          6
          -0.000867  -0.000018   0.001208   0.000932   0.000110  -0.000562
 
 PREDICTED ENERGY CHANGE: -0.000001488
 
 INTERPOLATION DISTANCE: 4.8240123956


 COORDINATES OF OPTIMIZATION STEP 6 IN ANGSTROM

  NO.  ATOM        X              Y              Z        Z-ATOM   MASS   TYPE

    1  C        -0.419903      -0.012758       0.733793       6    12.011  QM
    2  O         0.273840       0.008315       1.712119       8    15.999  QM
    3  H        -1.506374      -0.045786       0.662440       1     1.008  QM
    4  CL        0.058503       0.001781      -1.032108      17    35.453  QM


 
 NEW SCF-ENERGY CALCULATED IN 14 CYCLES
 

 TOTAL ENERGY    =       -573.670026059

 ENERGY CHANGE =         -0.000002642
 ENERGY RATIO  =          1.775910510
 TRUST RADIUS  =          0.200000000
 
 BFGS DELTA*GAMMA: 0.731E-06
 
 BFGS DELTA*DE2*DELTA: 0.299E-05
 
 *** ENTERING OPTIMIZATION CYCLE: 7 ***
 

 PROJECTED CARTESIAN GRADIENTS IN A.U.

  NO.  ATOM        X             Y             Z

    1  C        0.003518      0.000108      0.006742
    2  O       -0.003230     -0.000099      0.008509
    3  H        0.013675      0.000414     -0.009641
    4  CL      -0.002184     -0.000067     -0.008015


 ACTIVE CARTESIAN GRADIENTS

              1          2          3          4          5          6
           0.004081   0.000087   0.007814  -0.001052   0.013251   0.015344


 FULL LOCAL GRADIENT

              1          2          3          4          5          6
          -0.022090   0.000000   0.000725   0.001101  -0.000388  -0.000101


 TANGENTIAL LOCAL GRADIENTS IN A.U.

              1          2          3          4          5
           0.000000   0.000725   0.001101  -0.000388  -0.000101

 COSANG =         0.990322371
 
 RMSQ FORCE :   0.0006165  MAXIMUM :   0.0003000  CONVERGED : NO
 MAX FORCE  :   0.0011015  MAXIMUM :   0.0004500  CONVERGED : NO
 RMSQ FORCE6:   0.0035591  MAXIMUM6:   0.0003000  CONVERGED : NO
 MAX FORCE6 :   0.0064690  MAXIMUM6:   0.0004500  CONVERGED : NO
 RMSQ DR    :   0.0007537  MAXIMUM :   0.0012000  CONVERGED :YES
 MAX DR     :   0.0012084  MAXIMUM :   0.0018000  CONVERGED :YES
 


 HESSIAN EIGENVALUES


                1           2           3           4           5
             0.14415     0.21006     0.63666     1.00000     1.85808
 


 LAMBDA FOR LMQA STEP: 0.00

  |TANGENTIAL STEP| =   0.007090  |PARALLEL STEP| =   0.000005


 STEP IN NORMAL COORDINATES

              1          2          3          4          5          6
          -0.002852  -0.000060   0.003105   0.005385  -0.001803   0.000485

 DISPLACEMENT STEP IN ANGSTROM

  NO.  ATOM        X             Y             Z

    1  C       -0.001301     -0.000040      0.001530
    2  O        0.001083      0.000033     -0.000382
    3  H       -0.001932     -0.000058     -0.002188
    4  CL       0.000355      0.000011     -0.000265


 ACTIVE CARTESIAN DISPLACEMENT STEP

              1          2          3          4          5          6
          -0.002852  -0.000060   0.003105   0.005385  -0.001803   0.000485
 
 PREDICTED ENERGY CHANGE: -0.000004687
 
 INTERPOLATION DISTANCE: 4.8240123956


 COORDINATES OF OPTIMIZATION STEP 7 IN ANGSTROM

  NO.  ATOM        X              Y              Z        Z-ATOM   MASS   TYPE

    1  C        -0.421205      -0.012797       0.735323       6    12.011  QM
    2  O         0.274923       0.008348       1.711737       8    15.999  QM
    3  H        -1.508305      -0.045845       0.660251       1     1.008  QM
    4  CL        0.058858       0.001791      -1.032373      17    35.453  QM


 
 NEW SCF-ENERGY CALCULATED IN 13 CYCLES
 

 TOTAL ENERGY    =       -573.670031300

 ENERGY CHANGE =         -0.000005242
 ENERGY RATIO  =          1.118366880
 TRUST RADIUS  =          0.200000000
 
 BFGS DELTA*GAMMA: 0.850E-05
 
 BFGS DELTA*DE2*DELTA: 0.960E-05
 
 *** ENTERING OPTIMIZATION CYCLE: 8 ***
 

 PROJECTED CARTESIAN GRADIENTS IN A.U.

  NO.  ATOM        X             Y             Z

    1  C        0.003165      0.000097      0.007577
    2  O       -0.003004     -0.000092      0.008324
    3  H        0.012996      0.000393     -0.010095
    4  CL      -0.002015     -0.000061     -0.008300


 ACTIVE CARTESIAN GRADIENTS

              1          2          3          4          5          6
           0.003671   0.000078   0.008733  -0.000283   0.013023   0.015174


 FULL LOCAL GRADIENT

              1          2          3          4          5          6
          -0.022124  -0.000000  -0.000028   0.000311   0.000322   0.000164


 TANGENTIAL LOCAL GRADIENTS IN A.U.

              1          2          3          4          5
          -0.000000  -0.000028   0.000311   0.000322   0.000164

 COSANG =         0.275137264
 
 RMSQ FORCE :   0.0002135  MAXIMUM :   0.0003000  CONVERGED :YES
 MAX FORCE  :   0.0003216  MAXIMUM :   0.0004500  CONVERGED :YES
 RMSQ FORCE6:   0.0021426  MAXIMUM6:   0.0003000  CONVERGED : NO
 MAX FORCE6 :   0.0035898  MAXIMUM6:   0.0004500  CONVERGED : NO
 RMSQ DR    :   0.0028945  MAXIMUM :   0.0012000  CONVERGED : NO
 MAX DR     :   0.0053852  MAXIMUM :   0.0018000  CONVERGED : NO
 


 HESSIAN EIGENVALUES


                1           2           3           4           5
             0.11760     0.22662     0.63628     1.00000     1.86895
 


 LAMBDA FOR LMQA STEP: 0.00

  |TANGENTIAL STEP| =   0.001891  |PARALLEL STEP| =   0.000000


 STEP IN NORMAL COORDINATES

              1          2          3          4          5          6
          -0.000235  -0.000005  -0.000280   0.001306  -0.000891   0.000971

 DISPLACEMENT STEP IN ANGSTROM

  NO.  ATOM        X             Y             Z

    1  C       -0.000107     -0.000003     -0.000126
    2  O        0.000230      0.000007     -0.000152
    3  H       -0.000242     -0.000007     -0.000857
    4  CL      -0.000051     -0.000002      0.000320


 ACTIVE CARTESIAN DISPLACEMENT STEP

              1          2          3          4          5          6
          -0.000235  -0.000005  -0.000280   0.001306  -0.000891   0.000971
 
 PREDICTED ENERGY CHANGE: -0.000000268
 
 INTERPOLATION DISTANCE: 4.8240123956
 
 *** SCFTOL TIGHTEN TO 0.100E-08 ***
 
 *** CDFTOL TIGHTEN TO 0.500E-05 ***


 COORDINATES OF OPTIMIZATION STEP 8 IN ANGSTROM

  NO.  ATOM        X              Y              Z        Z-ATOM   MASS   TYPE

    1  C        -0.421312      -0.012801       0.735198       6    12.011  QM
    2  O         0.275153       0.008355       1.711585       8    15.999  QM
    3  H        -1.508547      -0.045852       0.659394       1     1.008  QM
    4  CL        0.058807       0.001790      -1.032053      17    35.453  QM


 
 NEW SCF-ENERGY CALCULATED IN 10 CYCLES
 

 TOTAL ENERGY    =       -573.670031626

 ENERGY CHANGE =         -0.000000326
 ENERGY RATIO  =          1.218489919
 TRUST RADIUS  =          0.200000000
 
 BFGS DELTA*GAMMA: 0.428E-06
 
 BFGS DELTA*DE2*DELTA: 0.551E-06
 
 *** ENTERING OPTIMIZATION CYCLE: 9 ***
 

 PROJECTED CARTESIAN GRADIENTS IN A.U.

  NO.  ATOM        X             Y             Z

    1  C        0.003070      0.000094      0.007389
    2  O       -0.002871     -0.000088      0.008430
    3  H        0.012869      0.000390     -0.010242
    4  CL      -0.002028     -0.000062     -0.008237


 ACTIVE CARTESIAN GRADIENTS

              1          2          3          4          5          6
           0.003561   0.000076   0.008515  -0.000049   0.013020   0.015208


 FULL LOCAL GRADIENT

              1          2          3          4          5          6
          -0.022045  -0.000000  -0.000044   0.000070   0.000125   0.000036


 TANGENTIAL LOCAL GRADIENTS IN A.U.

              1          2          3          4          5
          -0.000000  -0.000044   0.000070   0.000125   0.000036

 COSANG =         0.938528475
 
 *** CONVERGED BY GRADIENT AND DISPLACEMENT CRITERIA ***
 *** AFTER 8 OPTIMIZATION CYCLES ***
 
 
 RMSQ FORCE :   0.0000691  MAXIMUM :   0.0003000  CONVERGED :YES
 MAX FORCE  :   0.0001252  MAXIMUM :   0.0004500  CONVERGED :YES
 RMSQ FORCE6:   0.0016704  MAXIMUM6:   0.0003000  CONVERGED : NO
 MAX FORCE6 :   0.0026887  MAXIMUM6:   0.0004500  CONVERGED : NO
 RMSQ DR    :   0.0007721  MAXIMUM :   0.0012000  CONVERGED :YES
 MAX DR     :   0.0013063  MAXIMUM :   0.0018000  CONVERGED :YES
 
 
 *** THE GEOMETRY IS OPTIMIZED ***
 
 
 INTERPOLATION DISTANCE: 4.8240123956


 RELAXED REACTANT COORDINATES OF SADDLE STEP 1 IN ANGSTROM

  NO.  ATOM        X              Y              Z        Z-ATOM   MASS   TYPE

    1  C        -0.421312      -0.012801       0.735198       6    12.011  QM
    2  O         0.275153       0.008355       1.711585       8    15.999  QM
    3  H        -1.508547      -0.045852       0.659394       1     1.008  QM
    4  CL        0.058807       0.001790      -1.032053      17    35.453  QM


 NUMBER OF CONSTRAINED OPTIMIZATION CYCLES: 8
 
 RELAXED REACTANT ENERGY = -573.670031626271
 
 ANGLE BETWEEN SUCCESSIVE SADDLE GRADIENTS: 58.198
 
 RMSQ FORCE :   0.0067835  MAXIMUM :   0.0003000  CONVERGED :NO 
 MAX FORCE  :   0.0122683  MAXIMUM :   0.0004500  CONVERGED :NO 


 UNRELAXED COORDINATES OF SADDLE STEP 2 IN ANGSTROM

  NO.  ATOM        X              Y              Z        Z-ATOM   MASS   TYPE

    1  C        -0.400257      -0.012158       0.781618       6    12.011  QM
    2  O         0.261402       0.007936       1.766705       8    15.999  QM
    3  H        -1.433150      -0.043573       0.600755       1     1.008  QM
    4  CL        0.055868       0.001700      -1.071397      17    35.453  QM


 UNRELAXED SCF-ENERGY CALCULATED IN 12 CYCLES
 
 UNRELAXED TOTAL SADDLE ENERGY = -573.661833697330
 
 
 
 
 ***************************************
 *** MOLECULAR GEOMETRY OPTIMIZATION ***
 ***************************************
 
 INTERPOLATION DISTANCE: 4.5818033042
 
 *** ACTIVE DEGREES OF FREEDOM: 6 ***
 
 *** ENTERING OPTIMIZATION CYCLE: 1 ***
 

 PROJECTED CARTESIAN GRADIENTS IN A.U.

  NO.  ATOM        X             Y             Z

    1  C       -0.010382     -0.000314      0.027977
    2  O       -0.003296     -0.000101      0.001241
    3  H        0.046083      0.001399     -0.011023
    4  CL       0.000487      0.000015     -0.015259


 ACTIVE CARTESIAN GRADIENTS

              1          2          3          4          5          6
          -0.012043  -0.000253   0.030843  -0.024044   0.019572   0.036409


 FULL LOCAL GRADIENT

              1          2          3          4          5          6
          -0.046366  -0.000010  -0.023294   0.024314   0.007917  -0.006083


 TANGENTIAL LOCAL GRADIENTS IN A.U.

              1          2          3          4          5
          -0.000010  -0.023294   0.024314   0.007917  -0.006083
 
 RMSQ FORCE :   0.0157064  MAXIMUM :   0.0003000  CONVERGED : NO
 MAX FORCE  :   0.0243137  MAXIMUM :   0.0004500  CONVERGED : NO
 RMSQ FORCE6:   4.9842936  MAXIMUM6:   0.0003000  CONVERGED : NO
 MAX FORCE6 :   4.9756863  MAXIMUM6:   0.0004500  CONVERGED : NO
 


 HESSIAN EIGENVALUES


                1           2           3           4           5
             1.00000     1.00000     1.00000     1.00000     1.00000
 


 LAMBDA FOR LMQA STEP: 0.00

  |TANGENTIAL STEP| =   0.035121  |PARALLEL STEP| =   0.000135


 STEP IN NORMAL COORDINATES

              1          2          3          4          5          6
           0.019661   0.000419  -0.013214   0.024265   0.008048  -0.004308

 DISPLACEMENT STEP IN ANGSTROM

  NO.  ATOM        X             Y             Z

    1  C        0.008970      0.000273     -0.006663
    2  O       -0.001282     -0.000039      0.008837
    3  H       -0.010030     -0.000306     -0.005630
    4  CL      -0.002669     -0.000081     -0.001109


 ACTIVE CARTESIAN DISPLACEMENT STEP

              1          2          3          4          5          6
           0.019661   0.000419  -0.013214   0.024265   0.008048  -0.004308
 
 PREDICTED ENERGY CHANGE: -0.000610475
 
 INTERPOLATION DISTANCE: 4.5818033042
 
 *** SCFTOL TIGHTEN TO 0.100E-06 ***
 
 *** CDFTOL TIGHTEN TO 0.750E-04 ***


 COORDINATES OF OPTIMIZATION STEP 1 IN ANGSTROM

  NO.  ATOM        X              Y              Z        Z-ATOM   MASS   TYPE

    1  C        -0.391287      -0.011885       0.774955       6    12.011  QM
    2  O         0.260120       0.007897       1.775542       8    15.999  QM
    3  H        -1.443180      -0.043879       0.595125       1     1.008  QM
    4  CL        0.053199       0.001619      -1.072506      17    35.453  QM


 
 NEW SCF-ENERGY CALCULATED IN 10 CYCLES
 

 TOTAL ENERGY    =       -573.662648093

 ENERGY CHANGE =         -0.000814396
 ENERGY RATIO  =          1.334036030
 TRUST RADIUS  =          0.200000000
 
 BFGS DELTA*GAMMA: 0.802E-03
 
 BFGS DELTA*DE2*DELTA: 0.123E-02
 
 *** ENTERING OPTIMIZATION CYCLE: 2 ***
 

 PROJECTED CARTESIAN GRADIENTS IN A.U.

  NO.  ATOM        X             Y             Z

    1  C       -0.001734     -0.000051      0.017614
    2  O       -0.003212     -0.000098      0.011987
    3  H        0.030481      0.000924     -0.014423
    4  CL      -0.001972     -0.000060     -0.015873


 ACTIVE CARTESIAN GRADIENTS

              1          2          3          4          5          6
          -0.002012  -0.000039   0.019679  -0.007974   0.023931   0.028870


 FULL LOCAL GRADIENT

              1          2          3          4          5          6
          -0.041331  -0.000005  -0.009442   0.007952   0.000544  -0.000414


 TANGENTIAL LOCAL GRADIENTS IN A.U.

              1          2          3          4          5
          -0.000005  -0.009442   0.007952   0.000544  -0.000414

 COSANG =         0.967529438
 
 RMSQ FORCE :   0.0055289  MAXIMUM :   0.0003000  CONVERGED : NO
 MAX FORCE  :   0.0094418  MAXIMUM :   0.0004500  CONVERGED : NO
 RMSQ FORCE6:   4.4671931  MAXIMUM6:   0.0003000  CONVERGED : NO
 MAX FORCE6 :   4.4636959  MAXIMUM6:   0.0004500  CONVERGED : NO
 RMSQ DR    :   0.0143380  MAXIMUM :   0.0012000  CONVERGED : NO
 MAX DR     :   0.0242654  MAXIMUM :   0.0018000  CONVERGED : NO
 


 HESSIAN EIGENVALUES


                1           2           3           4           5
             0.62772     1.00000     1.00000     1.00000     1.03446
 


 LAMBDA FOR LMQA STEP: 0.00

  |TANGENTIAL STEP| =   0.019690  |PARALLEL STEP| =   0.000042


 STEP IN NORMAL COORDINATES

              1          2          3          4          5          6
           0.013612   0.000290  -0.006242   0.012726   0.001063  -0.000533

 DISPLACEMENT STEP IN ANGSTROM

  NO.  ATOM        X             Y             Z

    1  C        0.006210      0.000189     -0.003243
    2  O       -0.001525     -0.000046      0.003302
    3  H       -0.005235     -0.000160     -0.003969
    4  CL      -0.001707     -0.000052      0.000338


 ACTIVE CARTESIAN DISPLACEMENT STEP

              1          2          3          4          5          6
           0.013612   0.000290  -0.006242   0.012726   0.001063  -0.000533
 
 PREDICTED ENERGY CHANGE: -0.000120067
 
 INTERPOLATION DISTANCE: 4.5818033042
 
 *** SCFTOL TIGHTEN TO 0.750E-07 ***
 
 *** CDFTOL TIGHTEN TO 0.500E-04 ***


 COORDINATES OF OPTIMIZATION STEP 2 IN ANGSTROM

  NO.  ATOM        X              Y              Z        Z-ATOM   MASS   TYPE

    1  C        -0.385078      -0.011696       0.771712       6    12.011  QM
    2  O         0.258595       0.007850       1.778844       8    15.999  QM
    3  H        -1.448415      -0.044038       0.591156       1     1.008  QM
    4  CL        0.051492       0.001567      -1.072168      17    35.453  QM


 
 NEW SCF-ENERGY CALCULATED IN 10 CYCLES
 

 TOTAL ENERGY    =       -573.662772898

 ENERGY CHANGE =         -0.000124805
 ENERGY RATIO  =          1.039461957
 TRUST RADIUS  =          0.200000000
 
 BFGS DELTA*GAMMA: 0.231E-03
 
 BFGS DELTA*DE2*DELTA: 0.243E-03
 
 *** ENTERING OPTIMIZATION CYCLE: 3 ***
 

 PROJECTED CARTESIAN GRADIENTS IN A.U.

  NO.  ATOM        X             Y             Z

    1  C        0.006326      0.000194      0.015686
    2  O       -0.005842     -0.000178      0.014007
    3  H        0.021868      0.000662     -0.016257
    4  CL      -0.003445     -0.000105     -0.015799


 ACTIVE CARTESIAN GRADIENTS

              1          2          3          4          5          6
           0.007338   0.000159   0.017954  -0.000811   0.023064   0.024740


 FULL LOCAL GRADIENT

              1          2          3          4          5          6
          -0.038794   0.000001   0.000006   0.000656   0.002676   0.002882


 TANGENTIAL LOCAL GRADIENTS IN A.U.

              1          2          3          4          5
           0.000001   0.000006   0.000656   0.002676   0.002882

 COSANG =         0.110133849
 
 RMSQ FORCE :   0.0017832  MAXIMUM :   0.0003000  CONVERGED : NO
 MAX FORCE  :   0.0028818  MAXIMUM :   0.0004500  CONVERGED : NO
 RMSQ FORCE6:   3.8716075  MAXIMUM6:   0.0003000  CONVERGED : NO
 MAX FORCE6 :   3.8707641  MAXIMUM6:   0.0004500  CONVERGED : NO
 RMSQ DR    :   0.0080382  MAXIMUM :   0.0012000  CONVERGED : NO
 MAX DR     :   0.0136117  MAXIMUM :   0.0018000  CONVERGED : NO
 


 HESSIAN EIGENVALUES


                1           2           3           4           5
             0.51970     1.00000     1.00000     1.03222     1.14534
 


 LAMBDA FOR LMQA STEP: 0.00

  |TANGENTIAL STEP| =   0.004675  |PARALLEL STEP| =   0.000002


 STEP IN NORMAL COORDINATES

              1          2          3          4          5          6
          -0.000124  -0.000003  -0.003742   0.001812  -0.000020   0.002133

 DISPLACEMENT STEP IN ANGSTROM

  NO.  ATOM        X             Y             Z

    1  C       -0.000057     -0.000002     -0.001761
    2  O        0.000479      0.000015      0.000703
    3  H        0.000105      0.000003     -0.001264
    4  CL      -0.000307     -0.000009      0.000766


 ACTIVE CARTESIAN DISPLACEMENT STEP

              1          2          3          4          5          6
          -0.000124  -0.000003  -0.003742   0.001812  -0.000020   0.002133
 
 PREDICTED ENERGY CHANGE: -0.000008590
 
 INTERPOLATION DISTANCE: 4.5818033042
 
 *** SCFTOL TIGHTEN TO 0.250E-07 ***
 
 *** CDFTOL TIGHTEN TO 0.100E-04 ***


 COORDINATES OF OPTIMIZATION STEP 3 IN ANGSTROM

  NO.  ATOM        X              Y              Z        Z-ATOM   MASS   TYPE

    1  C        -0.385134      -0.011698       0.769951       6    12.011  QM
    2  O         0.259074       0.007865       1.779547       8    15.999  QM
    3  H        -1.448311      -0.044035       0.589892       1     1.008  QM
    4  CL        0.051186       0.001558      -1.071402      17    35.453  QM


 
 NEW SCF-ENERGY CALCULATED IN 10 CYCLES
 

 TOTAL ENERGY    =       -573.662780831

 ENERGY CHANGE =         -0.000007933
 ENERGY RATIO  =          0.923544589
 TRUST RADIUS  =          0.200000000
 
 BFGS DELTA*GAMMA: 0.180E-04
 
 BFGS DELTA*DE2*DELTA: 0.174E-04
 
 *** ENTERING OPTIMIZATION CYCLE: 4 ***
 

 PROJECTED CARTESIAN GRADIENTS IN A.U.

  NO.  ATOM        X             Y             Z

    1  C        0.004205      0.000130      0.012251
    2  O       -0.003937     -0.000121      0.017098
    3  H        0.022023      0.000667     -0.016447
    4  CL      -0.003516     -0.000107     -0.015843


 ACTIVE CARTESIAN GRADIENTS

              1          2          3          4          5          6
           0.004877   0.000107   0.013981   0.000465   0.025520   0.024984


 FULL LOCAL GRADIENT

              1          2          3          4          5          6
          -0.038504  -0.000001  -0.000761  -0.000597  -0.002541   0.002240


 TANGENTIAL LOCAL GRADIENTS IN A.U.

              1          2          3          4          5
          -0.000001  -0.000761  -0.000597  -0.002541   0.002240

 COSANG =        -0.052754154
 
 RMSQ FORCE :   0.0015755  MAXIMUM :   0.0003000  CONVERGED : NO
 MAX FORCE  :   0.0025410  MAXIMUM :   0.0004500  CONVERGED : NO
 RMSQ FORCE6:   3.1612880  MAXIMUM6:   0.0003000  CONVERGED : NO
 MAX FORCE6 :   3.1606871  MAXIMUM6:   0.0004500  CONVERGED : NO
 RMSQ DR    :   0.0019084  MAXIMUM :   0.0012000  CONVERGED : NO
 MAX DR     :   0.0037423  MAXIMUM :   0.0018000  CONVERGED : NO
 


 HESSIAN EIGENVALUES


                1           2           3           4           5
             0.35433     0.78462     1.00000     1.00048     2.28362
 


 LAMBDA FOR LMQA STEP: 0.00

  |TANGENTIAL STEP| =   0.004278  |PARALLEL STEP| =   0.000002


 STEP IN NORMAL COORDINATES

              1          2          3          4          5          6
           0.000894   0.000019  -0.001589   0.000520  -0.002546   0.002868

 DISPLACEMENT STEP IN ANGSTROM

  NO.  ATOM        X             Y             Z

    1  C        0.000408      0.000012     -0.000769
    2  O       -0.000055     -0.000002     -0.000772
    3  H        0.000432      0.000013     -0.001431
    4  CL      -0.000273     -0.000008      0.001208


 ACTIVE CARTESIAN DISPLACEMENT STEP

              1          2          3          4          5          6
           0.000894   0.000019  -0.001589   0.000520  -0.002546   0.002868
 
 PREDICTED ENERGY CHANGE: -0.000005427
 
 INTERPOLATION DISTANCE: 4.5818033042


 COORDINATES OF OPTIMIZATION STEP 4 IN ANGSTROM

  NO.  ATOM        X              Y              Z        Z-ATOM   MASS   TYPE

    1  C        -0.384726      -0.011685       0.769182       6    12.011  QM
    2  O         0.259019       0.007863       1.778775       8    15.999  QM
    3  H        -1.447878      -0.044022       0.588461       1     1.008  QM
    4  CL        0.050913       0.001549      -1.070194      17    35.453  QM


 
 NEW SCF-ENERGY CALCULATED IN 12 CYCLES
 

 TOTAL ENERGY    =       -573.662790487

 ENERGY CHANGE =         -0.000009656
 ENERGY RATIO  =          1.779246875
 TRUST RADIUS  =          0.200000000
 
 BFGS DELTA*GAMMA: 0.229E-05
 
 BFGS DELTA*DE2*DELTA: 0.110E-04
 
 *** ENTERING OPTIMIZATION CYCLE: 5 ***
 

 PROJECTED CARTESIAN GRADIENTS IN A.U.

  NO.  ATOM        X             Y             Z

    1  C        0.004758      0.000147      0.012393
    2  O       -0.004284     -0.000131      0.016591
    3  H        0.022053      0.000668     -0.016654
    4  CL      -0.003610     -0.000110     -0.015551


 ACTIVE CARTESIAN GRADIENTS

              1          2          3          4          5          6
           0.005518   0.000121   0.014171   0.000340   0.024946   0.025203


 FULL LOCAL GRADIENT

              1          2          3          4          5          6
          -0.038491  -0.000000  -0.000227  -0.000480  -0.001864   0.001890


 TANGENTIAL LOCAL GRADIENTS IN A.U.

              1          2          3          4          5
          -0.000000  -0.000227  -0.000480  -0.001864   0.001890

 COSANG =         0.988776111
 
 RMSQ FORCE :   0.0012106  MAXIMUM :   0.0003000  CONVERGED : NO
 MAX FORCE  :   0.0018904  MAXIMUM :   0.0004500  CONVERGED : NO
 RMSQ FORCE6:   2.2355368  MAXIMUM6:   0.0003000  CONVERGED : NO
 MAX FORCE6 :   2.2352477  MAXIMUM6:   0.0004500  CONVERGED : NO
 RMSQ DR    :   0.0017466  MAXIMUM :   0.0012000  CONVERGED : NO
 MAX DR     :   0.0028681  MAXIMUM :   0.0018000  CONVERGED : NO
 


 HESSIAN EIGENVALUES


                1           2           3           4           5
             0.10779     0.63674     1.00000     1.01323     1.90342
 


 LAMBDA FOR LMQA STEP: 0.00

  |TANGENTIAL STEP| =   0.017543  |PARALLEL STEP| =   0.000034


 STEP IN NORMAL COORDINATES

              1          2          3          4          5          6
           0.001615   0.000034  -0.006004   0.001588  -0.010764   0.012276

 DISPLACEMENT STEP IN ANGSTROM

  NO.  ATOM        X             Y             Z

    1  C        0.000737      0.000022     -0.002866
    2  O        0.000182      0.000006     -0.003476
    3  H        0.002191      0.000067     -0.005889
    4  CL      -0.000921     -0.000028      0.004996


 ACTIVE CARTESIAN DISPLACEMENT STEP

              1          2          3          4          5          6
           0.001615   0.000034  -0.006004   0.001588  -0.010764   0.012276
 
 PREDICTED ENERGY CHANGE: -0.000016728
 
 INTERPOLATION DISTANCE: 4.5818033042


 COORDINATES OF OPTIMIZATION STEP 5 IN ANGSTROM

  NO.  ATOM        X              Y              Z        Z-ATOM   MASS   TYPE

    1  C        -0.383989      -0.011663       0.766316       6    12.011  QM
    2  O         0.259201       0.007869       1.775299       8    15.999  QM
    3  H        -1.445687      -0.043955       0.582572       1     1.008  QM
    4  CL        0.049992       0.001521      -1.065198      17    35.453  QM


 
 NEW SCF-ENERGY CALCULATED IN 13 CYCLES
 

 TOTAL ENERGY    =       -573.662804555

 ENERGY CHANGE =         -0.000014068
 ENERGY RATIO  =          0.840969620
 TRUST RADIUS  =          0.200000000
 
 BFGS DELTA*GAMMA: 0.403E-04
 
 BFGS DELTA*DE2*DELTA: 0.361E-04
 
 *** ENTERING OPTIMIZATION CYCLE: 6 ***
 

 PROJECTED CARTESIAN GRADIENTS IN A.U.

  NO.  ATOM        X             Y             Z

    1  C        0.005941      0.000183      0.012813
    2  O       -0.005212     -0.000159      0.014394
    3  H        0.023070      0.000699     -0.017486
    4  CL      -0.003847     -0.000117     -0.014179


 ACTIVE CARTESIAN GRADIENTS

              1          2          3          4          5          6
           0.006891   0.000150   0.014707  -0.000761   0.022628   0.026680


 FULL LOCAL GRADIENT

              1          2          3          4          5          6
          -0.038561   0.000000   0.000875   0.000598   0.000322  -0.000226


 TANGENTIAL LOCAL GRADIENTS IN A.U.

              1          2          3          4          5
           0.000000   0.000875   0.000598   0.000322  -0.000226

 COSANG =        -0.494330461
 
 RMSQ FORCE :   0.0005055  MAXIMUM :   0.0003000  CONVERGED : NO
 MAX FORCE  :   0.0008747  MAXIMUM :   0.0004500  CONVERGED : NO
 RMSQ FORCE6:   0.0072052  MAXIMUM6:   0.0003000  CONVERGED : NO
 MAX FORCE6 :   0.0112305  MAXIMUM6:   0.0004500  CONVERGED : NO
 RMSQ DR    :   0.0071617  MAXIMUM :   0.0012000  CONVERGED : NO
 MAX DR     :   0.0122759  MAXIMUM :   0.0018000  CONVERGED : NO
 


 HESSIAN EIGENVALUES


                1           2           3           4           5
             0.11751     0.62834     1.00000     1.02188     1.96113
 


 LAMBDA FOR LMQA STEP: 0.00

  |TANGENTIAL STEP| =   0.002908  |PARALLEL STEP| =   0.000001


 STEP IN NORMAL COORDINATES

              1          2          3          4          5          6
          -0.000894  -0.000019   0.001344   0.000037   0.001530  -0.001873

 DISPLACEMENT STEP IN ANGSTROM

  NO.  ATOM        X             Y             Z

    1  C       -0.000408     -0.000012      0.000653
    2  O        0.000132      0.000004      0.000464
    3  H       -0.000427     -0.000013      0.000793
    4  CL       0.000221      0.000007     -0.000826


 ACTIVE CARTESIAN DISPLACEMENT STEP

              1          2          3          4          5          6
          -0.000894  -0.000019   0.001344   0.000037   0.001530  -0.001873
 
 PREDICTED ENERGY CHANGE: -0.000000874
 
 INTERPOLATION DISTANCE: 4.5818033042
 
 *** SCFTOL TIGHTEN TO 0.100E-07 ***
 
 *** CDFTOL TIGHTEN TO 0.750E-05 ***


 COORDINATES OF OPTIMIZATION STEP 6 IN ANGSTROM

  NO.  ATOM        X              Y              Z        Z-ATOM   MASS   TYPE

    1  C        -0.384397      -0.011676       0.766969       6    12.011  QM
    2  O         0.259333       0.007873       1.775763       8    15.999  QM
    3  H        -1.446114      -0.043968       0.583365       1     1.008  QM
    4  CL        0.050213       0.001528      -1.066023      17    35.453  QM


 
 NEW SCF-ENERGY CALCULATED IN 14 CYCLES
 

 TOTAL ENERGY    =       -573.662805710

 ENERGY CHANGE =         -0.000001155
 ENERGY RATIO  =          1.321301912
 TRUST RADIUS  =          0.200000000
 
 BFGS DELTA*GAMMA: 0.135E-05
 
 BFGS DELTA*DE2*DELTA: 0.182E-05
 
 *** ENTERING OPTIMIZATION CYCLE: 7 ***
 

 PROJECTED CARTESIAN GRADIENTS IN A.U.

  NO.  ATOM        X             Y             Z

    1  C        0.005516      0.000170      0.012845
    2  O       -0.004962     -0.000152      0.014712
    3  H        0.023026      0.000697     -0.017366
    4  CL      -0.003760     -0.000115     -0.014431


 ACTIVE CARTESIAN GRADIENTS

              1          2          3          4          5          6
           0.006398   0.000139   0.014719  -0.000645   0.023017   0.026521


 FULL LOCAL GRADIENT

              1          2          3          4          5          6
          -0.038611   0.000000   0.000401   0.000484  -0.000046   0.000061


 TANGENTIAL LOCAL GRADIENTS IN A.U.

              1          2          3          4          5
           0.000000   0.000401   0.000484  -0.000046   0.000061

 COSANG =         0.854866644
 
 RMSQ FORCE :   0.0002834  MAXIMUM :   0.0003000  CONVERGED :YES
 MAX FORCE  :   0.0004844  MAXIMUM :   0.0004500  CONVERGED : NO
 RMSQ FORCE6:   0.0025434  MAXIMUM6:   0.0003000  CONVERGED : NO
 MAX FORCE6 :   0.0042974  MAXIMUM6:   0.0004500  CONVERGED : NO
 RMSQ DR    :   0.0011874  MAXIMUM :   0.0012000  CONVERGED :YES
 MAX DR     :   0.0018735  MAXIMUM :   0.0018000  CONVERGED : NO
 


 HESSIAN EIGENVALUES


                1           2           3           4           5
             0.13870     0.60844     0.68056     1.00000     1.91678
 


 LAMBDA FOR LMQA STEP: 0.00

  |TANGENTIAL STEP| =   0.001020  |PARALLEL STEP| =   0.000000


 STEP IN NORMAL COORDINATES

              1          2          3          4          5          6
          -0.000584  -0.000012   0.000458   0.000689   0.000004  -0.000123

 DISPLACEMENT STEP IN ANGSTROM

  NO.  ATOM        X             Y             Z

    1  C       -0.000266     -0.000008      0.000229
    2  O        0.000187      0.000006      0.000040
    3  H       -0.000272     -0.000008     -0.000187
    4  CL       0.000076      0.000002     -0.000128


 ACTIVE CARTESIAN DISPLACEMENT STEP

              1          2          3          4          5          6
          -0.000584  -0.000012   0.000458   0.000689   0.000004  -0.000123
 
 PREDICTED ENERGY CHANGE: -0.000000304
 
 INTERPOLATION DISTANCE: 4.5818033042
 
 *** SCFTOL TIGHTEN TO 0.100E-08 ***
 
 *** CDFTOL TIGHTEN TO 0.500E-05 ***


 COORDINATES OF OPTIMIZATION STEP 7 IN ANGSTROM

  NO.  ATOM        X              Y              Z        Z-ATOM   MASS   TYPE

    1  C        -0.384664      -0.011684       0.767198       6    12.011  QM
    2  O         0.259520       0.007879       1.775803       8    15.999  QM
    3  H        -1.446387      -0.043976       0.583178       1     1.008  QM
    4  CL        0.050288       0.001530      -1.066152      17    35.453  QM


 
 NEW SCF-ENERGY CALCULATED IN 9 CYCLES
 

 TOTAL ENERGY    =       -573.662806224

 ENERGY CHANGE =         -0.000000515
 ENERGY RATIO  =          1.690873481
 TRUST RADIUS  =          0.200000000
 
 BFGS DELTA*GAMMA: 0.206E-06
 
 BFGS DELTA*DE2*DELTA: 0.618E-06
 
 *** ENTERING OPTIMIZATION CYCLE: 8 ***
 

 PROJECTED CARTESIAN GRADIENTS IN A.U.

  NO.  ATOM        X             Y             Z

    1  C        0.005325      0.000164      0.012791
    2  O       -0.004819     -0.000147      0.014849
    3  H        0.022949      0.000695     -0.017407
    4  CL      -0.003731     -0.000114     -0.014486


 ACTIVE CARTESIAN GRADIENTS

              1          2          3          4          5          6
           0.006176   0.000135   0.014649  -0.000494   0.023128   0.026491


 FULL LOCAL GRADIENT

              1          2          3          4          5          6
          -0.038593   0.000000   0.000216   0.000329  -0.000230   0.000087


 TANGENTIAL LOCAL GRADIENTS IN A.U.

              1          2          3          4          5
           0.000000   0.000216   0.000329  -0.000230   0.000087

 COSANG =         0.890315428
 
 *** CONVERGED BY GRADIENT AND DISPLACEMENT CRITERIA ***
 *** AFTER 7 OPTIMIZATION CYCLES ***
 
 
 RMSQ FORCE :   0.0002077  MAXIMUM :   0.0003000  CONVERGED :YES
 MAX FORCE  :   0.0003290  MAXIMUM :   0.0004500  CONVERGED :YES
 RMSQ FORCE6:   0.0010443  MAXIMUM6:   0.0003000  CONVERGED : NO
 MAX FORCE6 :   0.0016834  MAXIMUM6:   0.0004500  CONVERGED : NO
 RMSQ DR    :   0.0004162  MAXIMUM :   0.0012000  CONVERGED :YES
 MAX DR     :   0.0006887  MAXIMUM :   0.0018000  CONVERGED :YES
 
 
 *** THE GEOMETRY IS OPTIMIZED ***
 
 
 INTERPOLATION DISTANCE: 4.5818033042


 RELAXED REACTANT COORDINATES OF SADDLE STEP 2 IN ANGSTROM

  NO.  ATOM        X              Y              Z        Z-ATOM   MASS   TYPE

    1  C        -0.384664      -0.011684       0.767198       6    12.011  QM
    2  O         0.259520       0.007879       1.775803       8    15.999  QM
    3  H        -1.446387      -0.043976       0.583178       1     1.008  QM
    4  CL        0.050288       0.001530      -1.066152      17    35.453  QM


 NUMBER OF CONSTRAINED OPTIMIZATION CYCLES: 7
 
 RELAXED REACTANT ENERGY = -573.662806224453
 
 ANGLE BETWEEN SUCCESSIVE SADDLE GRADIENTS: 58.372
 
 RMSQ FORCE :   0.0118787  MAXIMUM :   0.0003000  CONVERGED :NO 
 MAX FORCE  :   0.0217911  MAXIMUM :   0.0004500  CONVERGED :NO 


 UNRELAXED COORDINATES OF SADDLE STEP 3 IN ANGSTROM

  NO.  ATOM        X              Y              Z        Z-ATOM   MASS   TYPE

    1  C        -0.365441      -0.011097       0.812018       6    12.011  QM
    2  O         0.246550       0.007484       1.827712       8    15.999  QM
    3  H        -1.374097      -0.041791       0.528350       1     1.008  QM
    4  CL        0.047775       0.001454      -1.103791      17    35.453  QM


 UNRELAXED SCF-ENERGY CALCULATED IN 13 CYCLES
 
 UNRELAXED TOTAL SADDLE ENERGY = -573.652422229875
 
 
 
 
 ***************************************
 *** MOLECULAR GEOMETRY OPTIMIZATION ***
 ***************************************
 
 INTERPOLATION DISTANCE: 4.3520270250
 
 *** ACTIVE DEGREES OF FREEDOM: 6 ***
 
 *** ENTERING OPTIMIZATION CYCLE: 1 ***
 

 PROJECTED CARTESIAN GRADIENTS IN A.U.

  NO.  ATOM        X             Y             Z

    1  C       -0.004587     -0.000137      0.023386
    2  O       -0.004458     -0.000136      0.008033
    3  H        0.048095      0.001460     -0.016242
    4  CL      -0.002445     -0.000075     -0.016270


 ACTIVE CARTESIAN GRADIENTS

              1          2          3          4          5          6
          -0.005325  -0.000111   0.025960  -0.020742   0.025483   0.041477


 FULL LOCAL GRADIENT

              1          2          3          4          5          6
          -0.052997  -0.000007  -0.014810   0.020241   0.003876  -0.007026


 TANGENTIAL LOCAL GRADIENTS IN A.U.

              1          2          3          4          5
          -0.000007  -0.014810   0.020241   0.003876  -0.007026
 
 RMSQ FORCE :   0.0117767  MAXIMUM :   0.0003000  CONVERGED : NO
 MAX FORCE  :   0.0202414  MAXIMUM :   0.0004500  CONVERGED : NO
 RMSQ FORCE6:   4.9882233  MAXIMUM6:   0.0003000  CONVERGED : NO
 MAX FORCE6 :   4.9797586  MAXIMUM6:   0.0004500  CONVERGED : NO
 


 HESSIAN EIGENVALUES


                1           2           3           4           5
             1.00000     1.00000     1.00000     1.00000     1.00000
 


 LAMBDA FOR LMQA STEP: 0.00

  |TANGENTIAL STEP| =   0.026334  |PARALLEL STEP| =   0.000080


 STEP IN NORMAL COORDINATES

              1          2          3          4          5          6
           0.013714   0.000298  -0.005586   0.020245   0.006219  -0.005056

 DISPLACEMENT STEP IN ANGSTROM

  NO.  ATOM        X             Y             Z

    1  C        0.006251      0.000190     -0.002911
    2  O       -0.000979     -0.000030      0.006476
    3  H       -0.008910     -0.000272     -0.004279
    4  CL      -0.001479     -0.000045     -0.001935


 ACTIVE CARTESIAN DISPLACEMENT STEP

              1          2          3          4          5          6
           0.013714   0.000298  -0.005586   0.020245   0.006219  -0.005056
 
 PREDICTED ENERGY CHANGE: -0.000342501
 
 INTERPOLATION DISTANCE: 4.3520270250
 
 *** SCFTOL TIGHTEN TO 0.100E-06 ***
 
 *** CDFTOL TIGHTEN TO 0.750E-04 ***


 COORDINATES OF OPTIMIZATION STEP 1 IN ANGSTROM

  NO.  ATOM        X              Y              Z        Z-ATOM   MASS   TYPE

    1  C        -0.359190      -0.010907       0.809107       6    12.011  QM
    2  O         0.245571       0.007454       1.834188       8    15.999  QM
    3  H        -1.383007      -0.042063       0.524071       1     1.008  QM
    4  CL        0.046296       0.001409      -1.105726      17    35.453  QM


 
 NEW SCF-ENERGY CALCULATED IN 10 CYCLES
 

 TOTAL ENERGY    =       -573.652891377

 ENERGY CHANGE =         -0.000469148
 ENERGY RATIO  =          1.369769433
 TRUST RADIUS  =          0.200000000
 
 BFGS DELTA*GAMMA: 0.439E-03
 
 BFGS DELTA*DE2*DELTA: 0.693E-03
 
 *** ENTERING OPTIMIZATION CYCLE: 2 ***
 

 PROJECTED CARTESIAN GRADIENTS IN A.U.

  NO.  ATOM        X             Y             Z

    1  C        0.003444      0.000107      0.019844
    2  O       -0.005980     -0.000183      0.013978
    3  H        0.035556      0.001078     -0.019828
    4  CL      -0.003982     -0.000121     -0.017598


 ACTIVE CARTESIAN GRADIENTS

              1          2          3          4          5          6
           0.003998   0.000091   0.022384  -0.008224   0.027186   0.036016


 FULL LOCAL GRADIENT

              1          2          3          4          5          6
          -0.050310  -0.000002  -0.004645   0.007469   0.002930  -0.001977


 TANGENTIAL LOCAL GRADIENTS IN A.U.

              1          2          3          4          5
          -0.000002  -0.004645   0.007469   0.002930  -0.001977

 COSANG =         0.982385229
 
 RMSQ FORCE :   0.0042392  MAXIMUM :   0.0003000  CONVERGED : NO
 MAX FORCE  :   0.0074691  MAXIMUM :   0.0004500  CONVERGED : NO
 RMSQ FORCE6:   4.4683456  MAXIMUM6:   0.0003000  CONVERGED : NO
 MAX FORCE6 :   4.4654590  MAXIMUM6:   0.0004500  CONVERGED : NO
 RMSQ DR    :   0.0107507  MAXIMUM :   0.0012000  CONVERGED : NO
 MAX DR     :   0.0202452  MAXIMUM :   0.0018000  CONVERGED : NO
 


 HESSIAN EIGENVALUES


                1           2           3           4           5
             0.62268     1.00000     1.00000     1.00000     1.01677
 


 LAMBDA FOR LMQA STEP: 0.00

  |TANGENTIAL STEP| =   0.015222  |PARALLEL STEP| =   0.000027


 STEP IN NORMAL COORDINATES

              1          2          3          4          5          6
           0.006156   0.000134  -0.004775   0.012070   0.004474  -0.002306

 DISPLACEMENT STEP IN ANGSTROM

  NO.  ATOM        X             Y             Z

    1  C        0.002806      0.000086     -0.002378
    2  O        0.000000     -0.000000      0.004320
    3  H       -0.004873     -0.000149     -0.002668
    4  CL      -0.000812     -0.000025     -0.001068


 ACTIVE CARTESIAN DISPLACEMENT STEP

              1          2          3          4          5          6
           0.006156   0.000134  -0.004775   0.012070   0.004474  -0.002306
 
 PREDICTED ENERGY CHANGE: -0.000070847
 
 INTERPOLATION DISTANCE: 4.3520270250
 
 *** SCFTOL TIGHTEN TO 0.500E-07 ***
 
 *** CDFTOL TIGHTEN TO 0.250E-04 ***


 COORDINATES OF OPTIMIZATION STEP 2 IN ANGSTROM

  NO.  ATOM        X              Y              Z        Z-ATOM   MASS   TYPE

    1  C        -0.356384      -0.010821       0.806729       6    12.011  QM
    2  O         0.245571       0.007454       1.838508       8    15.999  QM
    3  H        -1.387880      -0.042211       0.521403       1     1.008  QM
    4  CL        0.045485       0.001384      -1.106793      17    35.453  QM


 
 NEW SCF-ENERGY CALCULATED IN 12 CYCLES
 

 TOTAL ENERGY    =       -573.652956405

 ENERGY CHANGE =         -0.000065028
 ENERGY RATIO  =          0.917864118
 TRUST RADIUS  =          0.200000000
 
 BFGS DELTA*GAMMA: 0.153E-03
 
 BFGS DELTA*DE2*DELTA: 0.144E-03
 
 *** ENTERING OPTIMIZATION CYCLE: 3 ***
 

 PROJECTED CARTESIAN GRADIENTS IN A.U.

  NO.  ATOM        X             Y             Z

    1  C        0.004998      0.000155      0.014273
    2  O       -0.004688     -0.000144      0.020436
    3  H        0.029649      0.000898     -0.021704
    4  CL      -0.004759     -0.000145     -0.018376


 ACTIVE CARTESIAN GRADIENTS

              1          2          3          4          5          6
           0.005802   0.000130   0.016222  -0.000780   0.030908   0.033569


 FULL LOCAL GRADIENT

              1          2          3          4          5          6
          -0.048645  -0.000001  -0.000599   0.000085  -0.003589  -0.000148


 TANGENTIAL LOCAL GRADIENTS IN A.U.

              1          2          3          4          5
          -0.000001  -0.000599   0.000085  -0.003589  -0.000148

 COSANG =        -0.197089657
 
 RMSQ FORCE :   0.0016290  MAXIMUM :   0.0003000  CONVERGED : NO
 MAX FORCE  :   0.0035889  MAXIMUM :   0.0004500  CONVERGED : NO
 RMSQ FORCE6:   3.8717244  MAXIMUM6:   0.0003000  CONVERGED : NO
 MAX FORCE6 :   3.8702110  MAXIMUM6:   0.0004500  CONVERGED : NO
 RMSQ DR    :   0.0062144  MAXIMUM :   0.0012000  CONVERGED : NO
 MAX DR     :   0.0120696  MAXIMUM :   0.0018000  CONVERGED : NO
 


 HESSIAN EIGENVALUES


                1           2           3           4           5
             0.55500     1.00000     1.00000     1.00228     1.20354
 


 LAMBDA FOR LMQA STEP: 0.00

  |TANGENTIAL STEP| =   0.003264  |PARALLEL STEP| =   0.000001


 STEP IN NORMAL COORDINATES

              1          2          3          4          5          6
           0.001809   0.000039   0.002117   0.000564  -0.001593  -0.000199

 DISPLACEMENT STEP IN ANGSTROM

  NO.  ATOM        X             Y             Z

    1  C        0.000824      0.000025      0.000965
    2  O       -0.000515     -0.000016     -0.000801
    3  H       -0.000581     -0.000018     -0.000353
    4  CL      -0.000036     -0.000001      0.000036


 ACTIVE CARTESIAN DISPLACEMENT STEP

              1          2          3          4          5          6
           0.001809   0.000039   0.002117   0.000564  -0.001593  -0.000199
 
 PREDICTED ENERGY CHANGE: -0.000005736
 
 INTERPOLATION DISTANCE: 4.3520270250
 
 *** SCFTOL TIGHTEN TO 0.250E-07 ***
 
 *** CDFTOL TIGHTEN TO 0.100E-04 ***


 COORDINATES OF OPTIMIZATION STEP 3 IN ANGSTROM

  NO.  ATOM        X              Y              Z        Z-ATOM   MASS   TYPE

    1  C        -0.355559      -0.010796       0.807693       6    12.011  QM
    2  O         0.245056       0.007438       1.837707       8    15.999  QM
    3  H        -1.388461      -0.042229       0.521050       1     1.008  QM
    4  CL        0.045448       0.001383      -1.106757      17    35.453  QM


 
 NEW SCF-ENERGY CALCULATED IN 11 CYCLES
 

 TOTAL ENERGY    =       -573.652958503

 ENERGY CHANGE =         -0.000002098
 ENERGY RATIO  =          0.365739793
 TRUST RADIUS  =          0.200000000
 
 BFGS DELTA*GAMMA: 0.193E-04
 
 BFGS DELTA*DE2*DELTA: 0.116E-04
 
 *** ENTERING OPTIMIZATION CYCLE: 4 ***
 

 PROJECTED CARTESIAN GRADIENTS IN A.U.

  NO.  ATOM        X             Y             Z

    1  C        0.008115      0.000249      0.017593
    2  O       -0.006861     -0.000210      0.017332
    3  H        0.028432      0.000861     -0.022017
    4  CL      -0.004908     -0.000150     -0.018171


 ACTIVE CARTESIAN GRADIENTS

              1          2          3          4          5          6
           0.009420   0.000208   0.020091  -0.001043   0.028018   0.033055


 FULL LOCAL GRADIENT

              1          2          3          4          5          6
          -0.048625   0.000001   0.001346   0.000140   0.002149   0.000544


 TANGENTIAL LOCAL GRADIENTS IN A.U.

              1          2          3          4          5
           0.000001   0.001346   0.000140   0.002149   0.000544

 COSANG =        -0.907590460
 
 RMSQ FORCE :   0.0011615  MAXIMUM :   0.0003000  CONVERGED : NO
 MAX FORCE  :   0.0021487  MAXIMUM :   0.0004500  CONVERGED : NO
 RMSQ FORCE6:   3.1615469  MAXIMUM6:   0.0003000  CONVERGED : NO
 MAX FORCE6 :   3.1609300  MAXIMUM6:   0.0004500  CONVERGED : NO
 RMSQ DR    :   0.0013323  MAXIMUM :   0.0012000  CONVERGED : NO
 MAX DR     :   0.0021167  MAXIMUM :   0.0018000  CONVERGED : NO
 


 HESSIAN EIGENVALUES


                1           2           3           4           5
             0.59338     0.94947     1.00000     1.00026     1.97772
 


 LAMBDA FOR LMQA STEP: 0.00

  |TANGENTIAL STEP| =   0.001496  |PARALLEL STEP| =   0.000000


 STEP IN NORMAL COORDINATES

              1          2          3          4          5          6
          -0.001297  -0.000028  -0.000539  -0.000255   0.000331   0.000299

 DISPLACEMENT STEP IN ANGSTROM

  NO.  ATOM        X             Y             Z

    1  C       -0.000591     -0.000018     -0.000229
    2  O        0.000326      0.000010      0.000143
    3  H        0.000299      0.000009      0.000042
    4  CL       0.000075      0.000002      0.000030


 ACTIVE CARTESIAN DISPLACEMENT STEP

              1          2          3          4          5          6
          -0.001297  -0.000028  -0.000539  -0.000255   0.000331   0.000299
 
 PREDICTED ENERGY CHANGE: -0.000001813
 
 INTERPOLATION DISTANCE: 4.3520270250


 COORDINATES OF OPTIMIZATION STEP 4 IN ANGSTROM

  NO.  ATOM        X              Y              Z        Z-ATOM   MASS   TYPE

    1  C        -0.356150      -0.010814       0.807464       6    12.011  QM
    2  O         0.245382       0.007448       1.837850       8    15.999  QM
    3  H        -1.388162      -0.042220       0.521091       1     1.008  QM
    4  CL        0.045523       0.001386      -1.106727      17    35.453  QM


 
 NEW SCF-ENERGY CALCULATED IN 9 CYCLES
 

 TOTAL ENERGY    =       -573.652960383

 ENERGY CHANGE =         -0.000001880
 ENERGY RATIO  =          1.036742763
 TRUST RADIUS  =          0.200000000
 
 BFGS DELTA*GAMMA: 0.348E-05
 
 BFGS DELTA*DE2*DELTA: 0.365E-05
 
 *** ENTERING OPTIMIZATION CYCLE: 5 ***
 

 PROJECTED CARTESIAN GRADIENTS IN A.U.

  NO.  ATOM        X             Y             Z

    1  C        0.006665      0.000205      0.016301
    2  O       -0.005916     -0.000181      0.018492
    3  H        0.029109      0.000882     -0.021871
    4  CL      -0.004813     -0.000147     -0.018223


 ACTIVE CARTESIAN GRADIENTS

              1          2          3          4          5          6
           0.007737   0.000172   0.018574  -0.001095   0.029145   0.033368


 FULL LOCAL GRADIENT

              1          2          3          4          5          6
          -0.048669   0.000000   0.000330   0.000279  -0.000169   0.000150


 TANGENTIAL LOCAL GRADIENTS IN A.U.

              1          2          3          4          5
           0.000000   0.000330   0.000279  -0.000169   0.000150

 COSANG =         0.158493344
 
 *** CONVERGED BY GRADIENT AND DISPLACEMENT CRITERIA ***
 *** AFTER 4 OPTIMIZATION CYCLES ***
 
 
 RMSQ FORCE :   0.0002178  MAXIMUM :   0.0003000  CONVERGED :YES
 MAX FORCE  :   0.0003295  MAXIMUM :   0.0004500  CONVERGED :YES
 RMSQ FORCE6:   2.2359774  MAXIMUM6:   0.0003000  CONVERGED : NO
 MAX FORCE6 :   2.2359412  MAXIMUM6:   0.0004500  CONVERGED : NO
 RMSQ DR    :   0.0006106  MAXIMUM :   0.0012000  CONVERGED :YES
 MAX DR     :   0.0012969  MAXIMUM :   0.0018000  CONVERGED :YES
 
 
 *** THE GEOMETRY IS OPTIMIZED ***
 
 
 INTERPOLATION DISTANCE: 4.3520270250


 RELAXED REACTANT COORDINATES OF SADDLE STEP 3 IN ANGSTROM

  NO.  ATOM        X              Y              Z        Z-ATOM   MASS   TYPE

    1  C        -0.356150      -0.010814       0.807464       6    12.011  QM
    2  O         0.245382       0.007448       1.837850       8    15.999  QM
    3  H        -1.388162      -0.042220       0.521091       1     1.008  QM
    4  CL        0.045523       0.001386      -1.106727      17    35.453  QM


 NUMBER OF CONSTRAINED OPTIMIZATION CYCLES: 4
 
 RELAXED REACTANT ENERGY = -573.652960382636
 
 ANGLE BETWEEN SUCCESSIVE SADDLE GRADIENTS: 57.855
 
 RMSQ FORCE :   0.0149822  MAXIMUM :   0.0003000  CONVERGED :NO 
 MAX FORCE  :   0.0275643  MAXIMUM :   0.0004500  CONVERGED :NO 

 
 *** RELAXING OF PRODUCT STRUCTURE ***


 UNRELAXED COORDINATES OF SADDLE STEP 4 IN ANGSTROM

  NO.  ATOM        X              Y              Z        Z-ATOM   MASS   TYPE

    1  C        -0.000220       0.000046       1.663606       6    12.011  QM
    2  O         0.000135      -0.000021       2.813990       8    15.999  QM
    3  H        -0.000595      -0.000277      -0.513383       1     1.008  QM
    4  CL        0.000031       0.000002      -1.818938      17    35.453  QM


 UNRELAXED SCF-ENERGY CALCULATED IN 11 CYCLES
 
 UNRELAXED TOTAL SADDLE ENERGY = -573.658137470224
 


 RELAXED PRODUCT COORDINATES OF SADDLE STEP 4 IN ANGSTROM

  NO.  ATOM        X              Y              Z        Z-ATOM   MASS   TYPE

    1  C        -0.000220       0.000046       1.663606       6    12.011  QM
    2  O         0.000135      -0.000021       2.813990       8    15.999  QM
    3  H        -0.000595      -0.000277      -0.513383       1     1.008  QM
    4  CL        0.000031       0.000002      -1.818938      17    35.453  QM


 NUMBER OF CONSTRAINED OPTIMIZATION CYCLES: -1
 
 RELAXED PRODUCT ENERGY = -573.658137470224
 
 ANGLE BETWEEN SUCCESSIVE SADDLE GRADIENTS: 57.855
 
 RMSQ FORCE :   0.0149822  MAXIMUM :   0.0003000  CONVERGED :NO 
 MAX FORCE  :   0.0275643  MAXIMUM :   0.0004500  CONVERGED :NO 


 UNRELAXED COORDINATES OF SADDLE STEP 5 IN ANGSTROM

  NO.  ATOM        X              Y              Z        Z-ATOM   MASS   TYPE

    1  C        -0.018017      -0.000497       1.620799       6    12.011  QM
    2  O         0.012397       0.000352       2.765183       8    15.999  QM
    3  H        -0.069973      -0.002374      -0.461659       1     1.008  QM
    4  CL        0.002306       0.000071      -1.783327      17    35.453  QM


 UNRELAXED SCF-ENERGY CALCULATED IN 13 CYCLES
 
 UNRELAXED TOTAL SADDLE ENERGY = -573.657814231932
 
 
 
 
 ***************************************
 *** MOLECULAR GEOMETRY OPTIMIZATION ***
 ***************************************
 
 INTERPOLATION DISTANCE: 4.1358577241
 
 *** ACTIVE DEGREES OF FREEDOM: 6 ***
 
 *** ENTERING OPTIMIZATION CYCLE: 1 ***
 

 PROJECTED CARTESIAN GRADIENTS IN A.U.

  NO.  ATOM        X             Y             Z

    1  C        0.000610      0.000019      0.013288
    2  O       -0.000427     -0.000013     -0.009053
    3  H       -0.001061     -0.000038      0.009239
    4  CL       0.000110      0.000004     -0.003210


 ACTIVE CARTESIAN GRADIENTS

              1          2          3          4          5          6
           0.000732   0.000018   0.014732  -0.006648  -0.001033   0.009646


 FULL LOCAL GRADIENT

              1          2          3          4          5          6
          -0.002556  -0.000004   0.005067  -0.015133  -0.002532   0.009395


 TANGENTIAL LOCAL GRADIENTS IN A.U.

              1          2          3          4          5
          -0.000004   0.005067  -0.015133  -0.002532   0.009395
 
 RMSQ FORCE :   0.0083588  MAXIMUM :   0.0003000  CONVERGED : NO
 MAX FORCE  :   0.0151327  MAXIMUM :   0.0004500  CONVERGED : NO
 RMSQ FORCE6:   4.9916412  MAXIMUM6:   0.0003000  CONVERGED : NO
 MAX FORCE6 :   4.9848673  MAXIMUM6:   0.0004500  CONVERGED : NO
 


 HESSIAN EIGENVALUES


                1           2           3           4           5
             1.00000     1.00000     1.00000     1.00000     1.00000
 


 LAMBDA FOR LMQA STEP: 0.00

  |TANGENTIAL STEP| =   0.018691  |PARALLEL STEP| =   0.000042


 STEP IN NORMAL COORDINATES

              1          2          3          4          5          6
          -0.001140  -0.000031  -0.015696   0.005187  -0.000543  -0.008630

 DISPLACEMENT STEP IN ANGSTROM

  NO.  ATOM        X             Y             Z

    1  C       -0.000503     -0.000017     -0.007492
    2  O        0.000400      0.000013      0.004267
    3  H       -0.000253     -0.000005     -0.004257
    4  CL       0.000067      0.000002      0.002212


 ACTIVE CARTESIAN DISPLACEMENT STEP

              1          2          3          4          5          6
          -0.001140  -0.000031  -0.015696   0.005187  -0.000543  -0.008630
 
 PREDICTED ENERGY CHANGE: -0.000174567
 
 INTERPOLATION DISTANCE: 4.1358577241
 
 *** SCFTOL TIGHTEN TO 0.100E-06 ***
 
 *** CDFTOL TIGHTEN TO 0.750E-04 ***


 COORDINATES OF OPTIMIZATION STEP 1 IN ANGSTROM

  NO.  ATOM        X              Y              Z        Z-ATOM   MASS   TYPE

    1  C        -0.018520      -0.000514       1.613307       6    12.011  QM
    2  O         0.012797       0.000365       2.769450       8    15.999  QM
    3  H        -0.070226      -0.002379      -0.465916       1     1.008  QM
    4  CL        0.002373       0.000073      -1.781115      17    35.453  QM


 
 NEW SCF-ENERGY CALCULATED IN 9 CYCLES
 

 TOTAL ENERGY    =       -573.657850648

 ENERGY CHANGE =         -0.000036416
 ENERGY RATIO  =          0.208607638
 TRUST RADIUS  =          0.100000000
 
 BFGS DELTA*GAMMA: 0.617E-03
 
 BFGS DELTA*DE2*DELTA: 0.349E-03
 
 *** ENTERING OPTIMIZATION CYCLE: 2 ***
 

 PROJECTED CARTESIAN GRADIENTS IN A.U.

  NO.  ATOM        X             Y             Z

    1  C       -0.000112     -0.000001     -0.014403
    2  O        0.000202      0.000005      0.014875
    3  H       -0.000865     -0.000032      0.005699
    4  CL       0.000076      0.000003     -0.002570


 ACTIVE CARTESIAN GRADIENTS

              1          2          3          4          5          6
          -0.000135   0.000001  -0.015968   0.013278  -0.000881   0.006047


 FULL LOCAL GRADIENT

              1          2          3          4          5          6
          -0.001312   0.000005  -0.006145   0.019702  -0.002189   0.006015


 TANGENTIAL LOCAL GRADIENTS IN A.U.

              1          2          3          4          5
           0.000005  -0.006145   0.019702  -0.002189   0.006015

 COSANG =        -0.661659888
 
 RMSQ FORCE :   0.0096634  MAXIMUM :   0.0003000  CONVERGED : NO
 MAX FORCE  :   0.0197020  MAXIMUM :   0.0004500  CONVERGED : NO
 RMSQ FORCE6:   4.4634928  MAXIMUM6:   0.0003000  CONVERGED : NO
 MAX FORCE6 :   4.4545144  MAXIMUM6:   0.0004500  CONVERGED : NO
 RMSQ DR    :   0.0076306  MAXIMUM :   0.0012000  CONVERGED : NO
 MAX DR     :   0.0156964  MAXIMUM :   0.0018000  CONVERGED : NO
 


 HESSIAN EIGENVALUES


                1           2           3           4           5
             0.71323     1.00000     1.00000     1.00000     2.47649
 


 LAMBDA FOR LMQA STEP: 0.00

  |TANGENTIAL STEP| =   0.004921  |PARALLEL STEP| =   0.000003


 STEP IN NORMAL COORDINATES

              1          2          3          4          5          6
          -0.000158  -0.000006   0.002500  -0.003349  -0.000046  -0.002594

 DISPLACEMENT STEP IN ANGSTROM

  NO.  ATOM        X             Y             Z

    1  C       -0.000070     -0.000003      0.001193
    2  O        0.000043      0.000002     -0.001793
    3  H       -0.000020      0.000000     -0.001270
    4  CL       0.000015      0.000000      0.000724


 ACTIVE CARTESIAN DISPLACEMENT STEP

              1          2          3          4          5          6
          -0.000158  -0.000006   0.002500  -0.003349  -0.000046  -0.002594
 
 PREDICTED ENERGY CHANGE: -0.000075005
 
 INTERPOLATION DISTANCE: 4.1358577241


 COORDINATES OF OPTIMIZATION STEP 2 IN ANGSTROM

  NO.  ATOM        X              Y              Z        Z-ATOM   MASS   TYPE

    1  C        -0.018590      -0.000516       1.614501       6    12.011  QM
    2  O         0.012840       0.000366       2.767657       8    15.999  QM
    3  H        -0.070245      -0.002379      -0.467186       1     1.008  QM
    4  CL        0.002388       0.000073      -1.780391      17    35.453  QM


 
 NEW SCF-ENERGY CALCULATED IN 9 CYCLES
 

 TOTAL ENERGY    =       -573.657931436

 ENERGY CHANGE =         -0.000080789
 ENERGY RATIO  =          1.077109798
 TRUST RADIUS  =          0.100000000
 
 BFGS DELTA*GAMMA: 0.399E-04
 
 BFGS DELTA*DE2*DELTA: 0.500E-04
 
 *** ENTERING OPTIMIZATION CYCLE: 3 ***
 

 PROJECTED CARTESIAN GRADIENTS IN A.U.

  NO.  ATOM        X             Y             Z

    1  C        0.000074      0.000004     -0.008057
    2  O        0.000042      0.000000      0.008369
    3  H       -0.000804     -0.000030      0.004676
    4  CL       0.000064      0.000002     -0.001721


 ACTIVE CARTESIAN GRADIENTS

              1          2          3          4          5          6
           0.000089   0.000005  -0.008932   0.007485  -0.000808   0.004897


 FULL LOCAL GRADIENT

              1          2          3          4          5          6
          -0.001477   0.000002  -0.003583   0.011006  -0.001506   0.004695


 TANGENTIAL LOCAL GRADIENTS IN A.U.

              1          2          3          4          5
           0.000002  -0.003583   0.011006  -0.001506   0.004695

 COSANG =         0.994653644
 
 RMSQ FORCE :   0.0056261  MAXIMUM :   0.0003000  CONVERGED : NO
 MAX FORCE  :   0.0110056  MAXIMUM :   0.0004500  CONVERGED : NO
 RMSQ FORCE6:   3.8686260  MAXIMUM6:   0.0003000  CONVERGED : NO
 MAX FORCE6 :   3.8644609  MAXIMUM6:   0.0004500  CONVERGED : NO
 RMSQ DR    :   0.0020092  MAXIMUM :   0.0012000  CONVERGED : NO
 MAX DR     :   0.0033491  MAXIMUM :   0.0018000  CONVERGED : NO
 


 HESSIAN EIGENVALUES


                1           2           3           4           5
             0.59385     0.99972     1.00000     1.00000     2.37586
 


 LAMBDA FOR LMQA STEP: 0.00

  |TANGENTIAL STEP| =   0.010372  |PARALLEL STEP| =   0.000013


 STEP IN NORMAL COORDINATES

              1          2          3          4          5          6
          -0.001043  -0.000032   0.002163  -0.006214  -0.000448  -0.007937

 DISPLACEMENT STEP IN ANGSTROM

  NO.  ATOM        X             Y             Z

    1  C       -0.000460     -0.000017      0.001033
    2  O        0.000318      0.000011     -0.003015
    3  H       -0.000205     -0.000002     -0.003907
    4  CL       0.000089      0.000003      0.002083


 ACTIVE CARTESIAN DISPLACEMENT STEP

              1          2          3          4          5          6
          -0.001043  -0.000032   0.002163  -0.006214  -0.000448  -0.007937
 
 PREDICTED ENERGY CHANGE: -0.000052204
 
 INTERPOLATION DISTANCE: 4.1358577241


 COORDINATES OF OPTIMIZATION STEP 3 IN ANGSTROM

  NO.  ATOM        X              Y              Z        Z-ATOM   MASS   TYPE

    1  C        -0.019050      -0.000533       1.615534       6    12.011  QM
    2  O         0.013158       0.000378       2.764642       8    15.999  QM
    3  H        -0.070451      -0.002381      -0.471093       1     1.008  QM
    4  CL        0.002476       0.000076      -1.778309      17    35.453  QM


 
 NEW SCF-ENERGY CALCULATED IN 9 CYCLES
 

 TOTAL ENERGY    =       -573.657985493

 ENERGY CHANGE =         -0.000054056
 ENERGY RATIO  =          1.035486589
 TRUST RADIUS  =          0.100000000
 
 BFGS DELTA*GAMMA: 0.103E-03
 
 BFGS DELTA*DE2*DELTA: 0.104E-03
 
 *** ENTERING OPTIMIZATION CYCLE: 4 ***
 

 PROJECTED CARTESIAN GRADIENTS IN A.U.

  NO.  ATOM        X             Y             Z

    1  C        0.000343      0.000012      0.000358
    2  O       -0.000188     -0.000006     -0.001280
    3  H       -0.000614     -0.000023      0.001466
    4  CL       0.000030      0.000001      0.000404


 ACTIVE CARTESIAN GRADIENTS

              1          2          3          4          5          6
           0.000412   0.000012   0.000398  -0.001423  -0.000598   0.001379


 FULL LOCAL GRADIENT

              1          2          3          4          5          6
          -0.001496  -0.000001  -0.000224  -0.001255   0.000114   0.000857


 TANGENTIAL LOCAL GRADIENTS IN A.U.

              1          2          3          4          5
          -0.000001  -0.000224  -0.001255   0.000114   0.000857

 COSANG =        -0.472588290
 
 RMSQ FORCE :   0.0006890  MAXIMUM :   0.0003000  CONVERGED : NO
 MAX FORCE  :   0.0012552  MAXIMUM :   0.0004500  CONVERGED : NO
 RMSQ FORCE6:   3.1618471  MAXIMUM6:   0.0003000  CONVERGED : NO
 MAX FORCE6 :   3.1615037  MAXIMUM6:   0.0004500  CONVERGED : NO
 RMSQ DR    :   0.0042345  MAXIMUM :   0.0012000  CONVERGED : NO
 MAX DR     :   0.0079374  MAXIMUM :   0.0018000  CONVERGED : NO
 


 HESSIAN EIGENVALUES


                1           2           3           4           5
             0.52216     0.99716     1.00000     1.00000     2.67174
 


 LAMBDA FOR LMQA STEP: 0.00

  |TANGENTIAL STEP| =   0.001628  |PARALLEL STEP| =   0.000000


 STEP IN NORMAL COORDINATES

              1          2          3          4          5          6
          -0.000689  -0.000020  -0.000449  -0.000121  -0.000326  -0.001361

 DISPLACEMENT STEP IN ANGSTROM

  NO.  ATOM        X             Y             Z

    1  C       -0.000304     -0.000011     -0.000214
    2  O        0.000212      0.000007      0.000003
    3  H       -0.000151     -0.000002     -0.000690
    4  CL       0.000060      0.000002      0.000239


 ACTIVE CARTESIAN DISPLACEMENT STEP

              1          2          3          4          5          6
          -0.000689  -0.000020  -0.000449  -0.000121  -0.000326  -0.001361
 
 PREDICTED ENERGY CHANGE: -0.000000986
 
 INTERPOLATION DISTANCE: 4.1358577241
 
 *** SCFTOL TIGHTEN TO 0.250E-07 ***
 
 *** CDFTOL TIGHTEN TO 0.100E-04 ***


 COORDINATES OF OPTIMIZATION STEP 4 IN ANGSTROM

  NO.  ATOM        X              Y              Z        Z-ATOM   MASS   TYPE

    1  C        -0.019354      -0.000543       1.615320       6    12.011  QM
    2  O         0.013370       0.000385       2.764645       8    15.999  QM
    3  H        -0.070602      -0.002383      -0.471783       1     1.008  QM
    4  CL        0.002536       0.000078      -1.778070      17    35.453  QM


 
 NEW SCF-ENERGY CALCULATED IN 9 CYCLES
 

 TOTAL ENERGY    =       -573.657986843

 ENERGY CHANGE =         -0.000001350
 ENERGY RATIO  =          1.369166501
 TRUST RADIUS  =          0.100000000
 
 BFGS DELTA*GAMMA: 0.106E-05
 
 BFGS DELTA*DE2*DELTA: 0.197E-05
 
 *** ENTERING OPTIMIZATION CYCLE: 5 ***
 

 PROJECTED CARTESIAN GRADIENTS IN A.U.

  NO.  ATOM        X             Y             Z

    1  C        0.000325      0.000011     -0.000356
    2  O       -0.000173     -0.000006     -0.000881
    3  H       -0.000583     -0.000022      0.000959
    4  CL       0.000025      0.000001      0.000637


 ACTIVE CARTESIAN GRADIENTS

              1          2          3          4          5          6
           0.000390   0.000011  -0.000394  -0.001169  -0.000568   0.000841


 FULL LOCAL GRADIENT

              1          2          3          4          5          6
          -0.001418  -0.000001  -0.000513  -0.000508   0.000283   0.000304


 TANGENTIAL LOCAL GRADIENTS IN A.U.

              1          2          3          4          5
          -0.000001  -0.000513  -0.000508   0.000283   0.000304

 COSANG =         0.814507527
 
 RMSQ FORCE :   0.0003723  MAXIMUM :   0.0003000  CONVERGED : NO
 MAX FORCE  :   0.0005128  MAXIMUM :   0.0004500  CONVERGED : NO
 RMSQ FORCE6:   2.2359094  MAXIMUM6:   0.0003000  CONVERGED : NO
 MAX FORCE6 :   2.2358696  MAXIMUM6:   0.0004500  CONVERGED : NO
 RMSQ DR    :   0.0006647  MAXIMUM :   0.0012000  CONVERGED :YES
 MAX DR     :   0.0013615  MAXIMUM :   0.0018000  CONVERGED :YES
 


 HESSIAN EIGENVALUES


                1           2           3           4           5
             0.29820     0.94348     1.00000     1.00000     2.66469
 


 LAMBDA FOR LMQA STEP: 0.00

  |TANGENTIAL STEP| =   0.002131  |PARALLEL STEP| =   0.000001


 STEP IN NORMAL COORDINATES

              1          2          3          4          5          6
          -0.001435  -0.000041  -0.000112   0.000223  -0.000682  -0.001398

 DISPLACEMENT STEP IN ANGSTROM

  NO.  ATOM        X             Y             Z

    1  C       -0.000633     -0.000022     -0.000052
    2  O        0.000437      0.000015      0.000112
    3  H       -0.000317     -0.000006     -0.000736
    4  CL       0.000128      0.000004      0.000079


 ACTIVE CARTESIAN DISPLACEMENT STEP

              1          2          3          4          5          6
          -0.001435  -0.000041  -0.000112   0.000223  -0.000682  -0.001398
 
 PREDICTED ENERGY CHANGE: -0.000000782
 
 INTERPOLATION DISTANCE: 4.1358577241
 
 *** SCFTOL TIGHTEN TO 0.500E-08 ***
 
 *** CDFTOL TIGHTEN TO 0.750E-05 ***


 COORDINATES OF OPTIMIZATION STEP 5 IN ANGSTROM

  NO.  ATOM        X              Y              Z        Z-ATOM   MASS   TYPE

    1  C        -0.019987      -0.000565       1.615268       6    12.011  QM
    2  O         0.013807       0.000399       2.764756       8    15.999  QM
    3  H        -0.070919      -0.002389      -0.472518       1     1.008  QM
    4  CL        0.002665       0.000081      -1.777990      17    35.453  QM


 
 NEW SCF-ENERGY CALCULATED IN 9 CYCLES
 

 TOTAL ENERGY    =       -573.657987953

 ENERGY CHANGE =         -0.000001110
 ENERGY RATIO  =          1.419524063
 TRUST RADIUS  =          0.100000000
 
 BFGS DELTA*GAMMA: 0.793E-06
 
 BFGS DELTA*DE2*DELTA: 0.157E-05
 
 *** ENTERING OPTIMIZATION CYCLE: 6 ***
 

 PROJECTED CARTESIAN GRADIENTS IN A.U.

  NO.  ATOM        X             Y             Z

    1  C        0.000308      0.000011     -0.000944
    2  O       -0.000159     -0.000005     -0.000569
    3  H       -0.000553     -0.000021      0.000510
    4  CL       0.000021      0.000001      0.000845


 ACTIVE CARTESIAN GRADIENTS

              1          2          3          4          5          6
           0.000369   0.000011  -0.001046  -0.000982  -0.000539   0.000363


 FULL LOCAL GRADIENT

              1          2          3          4          5          6
          -0.001350  -0.000001  -0.000748   0.000097   0.000437  -0.000187


 TANGENTIAL LOCAL GRADIENTS IN A.U.

              1          2          3          4          5
          -0.000001  -0.000748   0.000097   0.000437  -0.000187

 COSANG =         0.539939598
 
 RMSQ FORCE :   0.0003985  MAXIMUM :   0.0003000  CONVERGED : NO
 MAX FORCE  :   0.0007475  MAXIMUM :   0.0004500  CONVERGED : NO
 RMSQ FORCE6:   0.0059433  MAXIMUM6:   0.0003000  CONVERGED : NO
 MAX FORCE6 :   0.0115909  MAXIMUM6:   0.0004500  CONVERGED : NO
 RMSQ DR    :   0.0008702  MAXIMUM :   0.0012000  CONVERGED :YES
 MAX DR     :   0.0014349  MAXIMUM :   0.0018000  CONVERGED :YES
 


 HESSIAN EIGENVALUES


                1           2           3           4           5
             0.12537     0.92410     1.00000     1.00002     3.27762
 


 LAMBDA FOR LMQA STEP: 0.00

  |TANGENTIAL STEP| =   0.003977  |PARALLEL STEP| =   0.000002


 STEP IN NORMAL COORDINATES

              1          2          3          4          5          6
          -0.003077  -0.000090   0.000417   0.000914  -0.001474  -0.001778

 DISPLACEMENT STEP IN ANGSTROM

  NO.  ATOM        X             Y             Z

    1  C       -0.001358     -0.000047      0.000202
    2  O        0.000934      0.000031      0.000348
    3  H       -0.000686     -0.000011     -0.000983
    4  CL       0.000278      0.000008     -0.000186


 ACTIVE CARTESIAN DISPLACEMENT STEP

              1          2          3          4          5          6
          -0.003077  -0.000090   0.000417   0.000914  -0.001474  -0.001778
 
 PREDICTED ENERGY CHANGE: -0.000001159
 
 INTERPOLATION DISTANCE: 4.1358577241


 COORDINATES OF OPTIMIZATION STEP 6 IN ANGSTROM

  NO.  ATOM        X              Y              Z        Z-ATOM   MASS   TYPE

    1  C        -0.021344      -0.000612       1.615470       6    12.011  QM
    2  O         0.014741       0.000431       2.765105       8    15.999  QM
    3  H        -0.071605      -0.002400      -0.473501       1     1.008  QM
    4  CL        0.002943       0.000090      -1.778176      17    35.453  QM


 
 NEW SCF-ENERGY CALCULATED IN 9 CYCLES
 

 TOTAL ENERGY    =       -573.657989849

 ENERGY CHANGE =         -0.000001896
 ENERGY RATIO  =          1.636044666
 TRUST RADIUS  =          0.100000000
 
 BFGS DELTA*GAMMA: 0.801E-06
 
 BFGS DELTA*DE2*DELTA: 0.232E-05
 
 *** ENTERING OPTIMIZATION CYCLE: 7 ***
 

 PROJECTED CARTESIAN GRADIENTS IN A.U.

  NO.  ATOM        X             Y             Z

    1  C        0.000282      0.000010     -0.001609
    2  O       -0.000139     -0.000005     -0.000159
    3  H       -0.000521     -0.000020      0.000083
    4  CL       0.000017      0.000001      0.001030


 ACTIVE CARTESIAN GRADIENTS

              1          2          3          4          5          6
           0.000338   0.000010  -0.001784  -0.000702  -0.000508  -0.000089


 FULL LOCAL GRADIENT

              1          2          3          4          5          6
          -0.001271  -0.000001  -0.001004   0.000825   0.000575  -0.000647


 TANGENTIAL LOCAL GRADIENTS IN A.U.

              1          2          3          4          5
          -0.000001  -0.001004   0.000825   0.000575  -0.000647

 COSANG =         0.864661141
 
 RMSQ FORCE :   0.0006983  MAXIMUM :   0.0003000  CONVERGED : NO
 MAX FORCE  :   0.0010043  MAXIMUM :   0.0004500  CONVERGED : NO
 RMSQ FORCE6:   0.0045794  MAXIMUM6:   0.0003000  CONVERGED : NO
 MAX FORCE6 :   0.0094868  MAXIMUM6:   0.0004500  CONVERGED : NO
 RMSQ DR    :   0.0016236  MAXIMUM :   0.0012000  CONVERGED : NO
 MAX DR     :   0.0030766  MAXIMUM :   0.0018000  CONVERGED : NO
 


 HESSIAN EIGENVALUES


                1           2           3           4           5
             0.03637     0.87885     1.00000     1.00005     4.09888
 


 LAMBDA FOR LMQA STEP: 0.00

  |TANGENTIAL STEP| =   0.013449  |PARALLEL STEP| =   0.000022


 STEP IN NORMAL COORDINATES

              1          2          3          4          5          6
          -0.010672  -0.000312   0.002401   0.003581  -0.005142  -0.004677

 DISPLACEMENT STEP IN ANGSTROM

  NO.  ATOM        X             Y             Z

    1  C       -0.004709     -0.000163      0.001155
    2  O        0.003237      0.000109      0.001270
    3  H       -0.002395     -0.000040     -0.002680
    4  CL       0.000970      0.000028     -0.001073


 ACTIVE CARTESIAN DISPLACEMENT STEP

              1          2          3          4          5          6
          -0.010672  -0.000312   0.002401   0.003581  -0.005142  -0.004677
 
 PREDICTED ENERGY CHANGE: -0.000003672
 
 INTERPOLATION DISTANCE: 4.1358577241


 COORDINATES OF OPTIMIZATION STEP 7 IN ANGSTROM

  NO.  ATOM        X              Y              Z        Z-ATOM   MASS   TYPE

    1  C        -0.026053      -0.000775       1.616625       6    12.011  QM
    2  O         0.017978       0.000539       2.766375       8    15.999  QM
    3  H        -0.074001      -0.002441      -0.476181       1     1.008  QM
    4  CL        0.003913       0.000118      -1.779249      17    35.453  QM


 
 NEW SCF-ENERGY CALCULATED IN 12 CYCLES
 

 TOTAL ENERGY    =       -573.657995675

 ENERGY CHANGE =         -0.000005826
 ENERGY RATIO  =          1.586610194
 TRUST RADIUS  =          0.100000000
 
 BFGS DELTA*GAMMA: 0.309E-05
 
 BFGS DELTA*DE2*DELTA: 0.741E-05
 
 *** ENTERING OPTIMIZATION CYCLE: 8 ***
 

 PROJECTED CARTESIAN GRADIENTS IN A.U.

  NO.  ATOM        X             Y             Z

    1  C        0.000211      0.000007     -0.002638
    2  O       -0.000090     -0.000003      0.000444
    3  H       -0.000446     -0.000017     -0.000700
    4  CL       0.000013      0.000001      0.001355


 ACTIVE CARTESIAN GRADIENTS

              1          2          3          4          5          6
           0.000253   0.000007  -0.002924  -0.000304  -0.000437  -0.000915


 FULL LOCAL GRADIENT

              1          2          3          4          5          6
          -0.001112  -0.000001  -0.001351   0.001948   0.000829  -0.001480


 TANGENTIAL LOCAL GRADIENTS IN A.U.

              1          2          3          4          5
          -0.000001  -0.001351   0.001948   0.000829  -0.001480

 COSANG =         0.966218378
 
 RMSQ FORCE :   0.0013036  MAXIMUM :   0.0003000  CONVERGED : NO
 MAX FORCE  :   0.0019481  MAXIMUM :   0.0004500  CONVERGED : NO
 RMSQ FORCE6:   0.0020550  MAXIMUM6:   0.0003000  CONVERGED : NO
 MAX FORCE6 :   0.0041692  MAXIMUM6:   0.0004500  CONVERGED : NO
 RMSQ DR    :   0.0054906  MAXIMUM :   0.0012000  CONVERGED : NO
 MAX DR     :   0.0106717  MAXIMUM :   0.0018000  CONVERGED : NO
 


 HESSIAN EIGENVALUES


                1           2           3           4           5
             0.01372     0.89159     1.00000     1.00043     4.46506
 


 LAMBDA FOR LMQA STEP: 0.00

  |TANGENTIAL STEP| =   0.029892  |PARALLEL STEP| =   0.000108


 STEP IN NORMAL COORDINATES

              1          2          3          4          5          6
          -0.023879  -0.000700   0.006445   0.008653  -0.011658  -0.008398

 DISPLACEMENT STEP IN ANGSTROM

  NO.  ATOM        X             Y             Z

    1  C       -0.010536     -0.000365      0.003096
    2  O        0.007243      0.000244      0.002988
    3  H       -0.005439     -0.000092     -0.004984
    4  CL       0.002184      0.000064     -0.002969


 ACTIVE CARTESIAN DISPLACEMENT STEP

              1          2          3          4          5          6
          -0.023879  -0.000700   0.006445   0.008653  -0.011658  -0.008398
 
 PREDICTED ENERGY CHANGE: -0.000007278
 
 INTERPOLATION DISTANCE: 4.1358577241


 COORDINATES OF OPTIMIZATION STEP 8 IN ANGSTROM

  NO.  ATOM        X              Y              Z        Z-ATOM   MASS   TYPE

    1  C        -0.036589      -0.001139       1.619721       6    12.011  QM
    2  O         0.025222       0.000783       2.769363       8    15.999  QM
    3  H        -0.079440      -0.002533      -0.481166       1     1.008  QM
    4  CL        0.006097       0.000182      -1.782219      17    35.453  QM


 
 NEW SCF-ENERGY CALCULATED IN 12 CYCLES
 

 TOTAL ENERGY    =       -573.658006412

 ENERGY CHANGE =         -0.000010737
 ENERGY RATIO  =          1.475278190
 TRUST RADIUS  =          0.100000000
 
 BFGS DELTA*GAMMA: 0.815E-05
 
 BFGS DELTA*DE2*DELTA: 0.149E-04
 
 *** ENTERING OPTIMIZATION CYCLE: 9 ***
 

 PROJECTED CARTESIAN GRADIENTS IN A.U.

  NO.  ATOM        X             Y             Z

    1  C        0.000019      0.000001     -0.004280
    2  O        0.000038      0.000001      0.001702
    3  H       -0.000333     -0.000011     -0.001505
    4  CL       0.000019      0.000001      0.001601


 ACTIVE CARTESIAN GRADIENTS

              1          2          3          4          5          6
           0.000023   0.000001  -0.004744   0.000685  -0.000335  -0.001750


 FULL LOCAL GRADIENT

              1          2          3          4          5          6
          -0.000869  -0.000000  -0.001769   0.003992   0.001047  -0.002289


 TANGENTIAL LOCAL GRADIENTS IN A.U.

              1          2          3          4          5
          -0.000000  -0.001769   0.003992   0.001047  -0.002289

 COSANG =         0.981665190
 
 RMSQ FORCE :   0.0022539  MAXIMUM :   0.0003000  CONVERGED : NO
 MAX FORCE  :   0.0039918  MAXIMUM :   0.0004500  CONVERGED : NO
 RMSQ FORCE6:   0.0015971  MAXIMUM6:   0.0003000  CONVERGED : NO
 MAX FORCE6 :   0.0029400  MAXIMUM6:   0.0004500  CONVERGED : NO
 RMSQ DR    :   0.0122035  MAXIMUM :   0.0012000  CONVERGED : NO
 MAX DR     :   0.0238792  MAXIMUM :   0.0018000  CONVERGED : NO
 


 HESSIAN EIGENVALUES


                1           2           3           4           5
             0.00787     0.82965     1.00000     1.00101     4.56295
 


 LAMBDA FOR LMQA STEP: 0.00

  |TANGENTIAL STEP| =   0.038365  |PARALLEL STEP| =   0.000178


 STEP IN NORMAL COORDINATES

              1          2          3          4          5          6
          -0.030613  -0.000898   0.009708   0.011219  -0.015281  -0.008963

 DISPLACEMENT STEP IN ANGSTROM

  NO.  ATOM        X             Y             Z

    1  C       -0.013508     -0.000468      0.004659
    2  O        0.009292      0.000313      0.003704
    3  H       -0.007149     -0.000124     -0.005501
    4  CL       0.002825      0.000083     -0.004273


 ACTIVE CARTESIAN DISPLACEMENT STEP

              1          2          3          4          5          6
          -0.030613  -0.000898   0.009708   0.011219  -0.015281  -0.008963
 
 PREDICTED ENERGY CHANGE: -0.000008958
 
 INTERPOLATION DISTANCE: 4.1358577241


 COORDINATES OF OPTIMIZATION STEP 9 IN ANGSTROM

  NO.  ATOM        X              Y              Z        Z-ATOM   MASS   TYPE

    1  C        -0.050097      -0.001607       1.624380       6    12.011  QM
    2  O         0.034514       0.001096       2.773068       8    15.999  QM
    3  H        -0.086589      -0.002657      -0.486667       1     1.008  QM
    4  CL        0.008922       0.000265      -1.786492      17    35.453  QM


 
 NEW SCF-ENERGY CALCULATED IN 12 CYCLES
 

 TOTAL ENERGY    =       -573.658019969

 ENERGY CHANGE =         -0.000013557
 ENERGY RATIO  =          1.513371886
 TRUST RADIUS  =          0.100000000
 
 BFGS DELTA*GAMMA: 0.934E-05
 
 BFGS DELTA*DE2*DELTA: 0.186E-04
 
 *** ENTERING OPTIMIZATION CYCLE: 10 ***
 

 PROJECTED CARTESIAN GRADIENTS IN A.U.

  NO.  ATOM        X             Y             Z

    1  C       -0.000231     -0.000008     -0.005204
    2  O        0.000200      0.000007      0.002643
    3  H       -0.000235     -0.000006     -0.001742
    4  CL       0.000040      0.000001      0.001548


 ACTIVE CARTESIAN GRADIENTS

              1          2          3          4          5          6
          -0.000277  -0.000008  -0.005770   0.001521  -0.000252  -0.001976


 FULL LOCAL GRADIENT

              1          2          3          4          5          6
          -0.000684   0.000001  -0.001761   0.005377   0.001061  -0.002458


 TANGENTIAL LOCAL GRADIENTS IN A.U.

              1          2          3          4          5
           0.000001  -0.001761   0.005377   0.001061  -0.002458

 COSANG =         0.992713227
 
 RMSQ FORCE :   0.0027993  MAXIMUM :   0.0003000  CONVERGED : NO
 MAX FORCE  :   0.0053767  MAXIMUM :   0.0004500  CONVERGED : NO
 RMSQ FORCE6:   0.0019288  MAXIMUM6:   0.0003000  CONVERGED : NO
 MAX FORCE6 :   0.0039466  MAXIMUM6:   0.0004500  CONVERGED : NO
 RMSQ DR    :   0.0156627  MAXIMUM :   0.0012000  CONVERGED : NO
 MAX DR     :   0.0306134  MAXIMUM :   0.0018000  CONVERGED : NO
 


 HESSIAN EIGENVALUES


                1           2           3           4           5
             0.00597     0.72278     1.00000     1.00231     3.47377
 


 LAMBDA FOR LMQA STEP: 0.00

  |TANGENTIAL STEP| =   0.047309  |PARALLEL STEP| =   0.000271


 STEP IN NORMAL COORDINATES

              1          2          3          4          5          6
          -0.037454  -0.001100   0.014000   0.013655  -0.019333  -0.008830

 DISPLACEMENT STEP IN ANGSTROM

  NO.  ATOM        X             Y             Z

    1  C       -0.016526     -0.000573      0.006714
    2  O        0.011384      0.000384      0.004233
    3  H       -0.009080     -0.000162     -0.005680
    4  CL       0.003502      0.000103     -0.005794


 ACTIVE CARTESIAN DISPLACEMENT STEP

              1          2          3          4          5          6
          -0.037454  -0.001100   0.014000   0.013655  -0.019333  -0.008830
 
 PREDICTED ENERGY CHANGE: -0.000013415
 
 INTERPOLATION DISTANCE: 4.1358577241


 COORDINATES OF OPTIMIZATION STEP 10 IN ANGSTROM

  NO.  ATOM        X              Y              Z        Z-ATOM   MASS   TYPE

    1  C        -0.066623      -0.002180       1.631094       6    12.011  QM
    2  O         0.045899       0.001480       2.777301       8    15.999  QM
    3  H        -0.095669      -0.002819      -0.492346       1     1.008  QM
    4  CL        0.012424       0.000368      -1.792286      17    35.453  QM


 
 NEW SCF-ENERGY CALCULATED IN 12 CYCLES
 

 TOTAL ENERGY    =       -573.658038869

 ENERGY CHANGE =         -0.000018900
 ENERGY RATIO  =          1.408825185
 TRUST RADIUS  =          0.100000000
 
 BFGS DELTA*GAMMA: 0.166E-04
 
 BFGS DELTA*DE2*DELTA: 0.278E-04
 
 *** ENTERING OPTIMIZATION CYCLE: 11 ***
 

 PROJECTED CARTESIAN GRADIENTS IN A.U.

  NO.  ATOM        X             Y             Z

    1  C       -0.000460     -0.000016     -0.004458
    2  O        0.000339      0.000011      0.002580
    3  H       -0.000196     -0.000002     -0.001030
    4  CL       0.000073      0.000002      0.001036


 ACTIVE CARTESIAN GRADIENTS

              1          2          3          4          5          6
          -0.000551  -0.000017  -0.004943   0.001682  -0.000227  -0.001189


 FULL LOCAL GRADIENT

              1          2          3          4          5          6
          -0.000626   0.000000  -0.001098   0.004941   0.000734  -0.001577


 TANGENTIAL LOCAL GRADIENTS IN A.U.

              1          2          3          4          5
           0.000000  -0.001098   0.004941   0.000734  -0.001577

 COSANG =         0.989699713
 
 RMSQ FORCE :   0.0023935  MAXIMUM :   0.0003000  CONVERGED : NO
 MAX FORCE  :   0.0049410  MAXIMUM :   0.0004500  CONVERGED : NO
 RMSQ FORCE6:   0.0012826  MAXIMUM6:   0.0003000  CONVERGED : NO
 MAX FORCE6 :   0.0029370  MAXIMUM6:   0.0004500  CONVERGED : NO
 RMSQ DR    :   0.0193140  MAXIMUM :   0.0012000  CONVERGED : NO
 MAX DR     :   0.0374536  MAXIMUM :   0.0018000  CONVERGED : NO
 


 HESSIAN EIGENVALUES


                1           2           3           4           5
             0.00668     0.60294     1.00000     1.00307     2.24691
 


 LAMBDA FOR LMQA STEP: 0.00

  |TANGENTIAL STEP| =   0.020611  |PARALLEL STEP| =   0.000051


 STEP IN NORMAL COORDINATES

              1          2          3          4          5          6
          -0.015552  -0.000457   0.008465   0.005633  -0.008713  -0.001852

 DISPLACEMENT STEP IN ANGSTROM

  NO.  ATOM        X             Y             Z

    1  C       -0.006862     -0.000238      0.004054
    2  O        0.004744      0.000160      0.001407
    3  H       -0.004129     -0.000079     -0.001494
    4  CL       0.001503      0.000044     -0.003053


 ACTIVE CARTESIAN DISPLACEMENT STEP

              1          2          3          4          5          6
          -0.015552  -0.000457   0.008465   0.005633  -0.008713  -0.001852
 
 PREDICTED ENERGY CHANGE: -0.000009786
 
 INTERPOLATION DISTANCE: 4.1358577241


 COORDINATES OF OPTIMIZATION STEP 11 IN ANGSTROM

  NO.  ATOM        X              Y              Z        Z-ATOM   MASS   TYPE

    1  C        -0.073485      -0.002418       1.635148       6    12.011  QM
    2  O         0.050643       0.001640       2.778708       8    15.999  QM
    3  H        -0.099798      -0.002899      -0.493840       1     1.008  QM
    4  CL        0.013927       0.000413      -1.795338      17    35.453  QM


 
 NEW SCF-ENERGY CALCULATED IN 10 CYCLES
 

 TOTAL ENERGY    =       -573.658050421

 ENERGY CHANGE =         -0.000011552
 ENERGY RATIO  =          1.180459138
 TRUST RADIUS  =          0.100000000
 
 BFGS DELTA*GAMMA: 0.159E-04
 
 BFGS DELTA*DE2*DELTA: 0.197E-04
 
 *** ENTERING OPTIMIZATION CYCLE: 12 ***
 

 PROJECTED CARTESIAN GRADIENTS IN A.U.

  NO.  ATOM        X             Y             Z

    1  C       -0.000180     -0.000009     -0.000777
    2  O        0.000138      0.000006     -0.000107
    3  H       -0.000267     -0.000004      0.000166
    4  CL       0.000057      0.000002      0.000497


 ACTIVE CARTESIAN GRADIENTS

              1          2          3          4          5          6
          -0.000216  -0.000010  -0.000862  -0.000375  -0.000281   0.000080


 FULL LOCAL GRADIENT

              1          2          3          4          5          6
          -0.000767  -0.000004  -0.000069   0.000512   0.000312  -0.000252


 TANGENTIAL LOCAL GRADIENTS IN A.U.

              1          2          3          4          5
          -0.000004  -0.000069   0.000512   0.000312  -0.000252

 COSANG =         0.923212529
 
 RMSQ FORCE :   0.0002925  MAXIMUM :   0.0003000  CONVERGED :YES
 MAX FORCE  :   0.0005122  MAXIMUM :   0.0004500  CONVERGED : NO
 RMSQ FORCE6:   0.0017738  MAXIMUM6:   0.0003000  CONVERGED : NO
 MAX FORCE6 :   0.0033967  MAXIMUM6:   0.0004500  CONVERGED : NO
 RMSQ DR    :   0.0084145  MAXIMUM :   0.0012000  CONVERGED : NO
 MAX DR     :   0.0155524  MAXIMUM :   0.0018000  CONVERGED : NO
 


 HESSIAN EIGENVALUES


                1           2           3           4           5
             0.00580     0.56599     0.99663     1.00000     2.25905
 


 LAMBDA FOR LMQA STEP: 0.00

  |TANGENTIAL STEP| =   0.013688  |PARALLEL STEP| =   0.000023


 STEP IN NORMAL COORDINATES

              1          2          3          4          5          6
          -0.010602  -0.000307   0.004385   0.003932  -0.005922  -0.002260

 DISPLACEMENT STEP IN ANGSTROM

  NO.  ATOM        X             Y             Z

    1  C       -0.004678     -0.000161      0.002102
    2  O        0.003239      0.000108      0.001174
    3  H       -0.002806     -0.000056     -0.001500
    4  CL       0.001020      0.000030     -0.001759


 ACTIVE CARTESIAN DISPLACEMENT STEP

              1          2          3          4          5          6
          -0.010602  -0.000307   0.004385   0.003932  -0.005922  -0.002260
 
 PREDICTED ENERGY CHANGE: -0.000000727
 
 INTERPOLATION DISTANCE: 4.1358577241


 COORDINATES OF OPTIMIZATION STEP 12 IN ANGSTROM

  NO.  ATOM        X              Y              Z        Z-ATOM   MASS   TYPE

    1  C        -0.078163      -0.002579       1.637250       6    12.011  QM
    2  O         0.053882       0.001748       2.779882       8    15.999  QM
    3  H        -0.102604      -0.002955      -0.495339       1     1.008  QM
    4  CL        0.014948       0.000443      -1.797098      17    35.453  QM


 
 NEW SCF-ENERGY CALCULATED IN 12 CYCLES
 

 TOTAL ENERGY    =       -573.658051282

 ENERGY CHANGE =         -0.000000861
 ENERGY RATIO  =          1.184965390
 TRUST RADIUS  =          0.100000000
 
 BFGS DELTA*GAMMA: 0.110E-05
 
 BFGS DELTA*DE2*DELTA: 0.150E-05
 
 *** ENTERING OPTIMIZATION CYCLE: 13 ***
 

 PROJECTED CARTESIAN GRADIENTS IN A.U.

  NO.  ATOM        X             Y             Z

    1  C       -0.000183     -0.000009     -0.000427
    2  O        0.000139      0.000006     -0.000170
    3  H       -0.000284     -0.000005      0.000532
    4  CL       0.000061      0.000002      0.000273


 ACTIVE CARTESIAN GRADIENTS

              1          2          3          4          5          6
          -0.000220  -0.000011  -0.000473  -0.000339  -0.000299   0.000479


 FULL LOCAL GRADIENT

              1          2          3          4          5          6
          -0.000771  -0.000004   0.000062   0.000232   0.000142   0.000182


 TANGENTIAL LOCAL GRADIENTS IN A.U.

              1          2          3          4          5
          -0.000004   0.000062   0.000232   0.000142   0.000182

 COSANG =         0.519430132
 
 *** CONVERGED BY GRADIENT AND ENERGY CRITERIA ***
 *** AFTER 12 OPTIMIZATION CYCLES ***
 
 
 RMSQ FORCE :   0.0001490  MAXIMUM :   0.0003000  CONVERGED :YES
 MAX FORCE  :   0.0002318  MAXIMUM :   0.0004500  CONVERGED :YES
 RMSQ FORCE6:   0.0018892  MAXIMUM6:   0.0003000  CONVERGED : NO
 MAX FORCE6 :   0.0036279  MAXIMUM6:   0.0004500  CONVERGED : NO
 RMSQ DR    :   0.0055883  MAXIMUM :   0.0012000  CONVERGED : NO
 MAX DR     :   0.0106024  MAXIMUM :   0.0018000  CONVERGED : NO
 
 
 *** THE GEOMETRY IS OPTIMIZED ***
 
 
 INTERPOLATION DISTANCE: 4.1358577241


 RELAXED PRODUCT COORDINATES OF SADDLE STEP 5 IN ANGSTROM

  NO.  ATOM        X              Y              Z        Z-ATOM   MASS   TYPE

    1  C        -0.078163      -0.002579       1.637250       6    12.011  QM
    2  O         0.053882       0.001748       2.779882       8    15.999  QM
    3  H        -0.102604      -0.002955      -0.495339       1     1.008  QM
    4  CL        0.014948       0.000443      -1.797098      17    35.453  QM


 NUMBER OF CONSTRAINED OPTIMIZATION CYCLES: 12
 
 RELAXED PRODUCT ENERGY = -573.658051281707
 
 ANGLE BETWEEN SUCCESSIVE SADDLE GRADIENTS: 119.527
 
 RMSQ FORCE :   0.0002500  MAXIMUM :   0.0003000  CONVERGED :NO 
 MAX FORCE  :   0.0005171  MAXIMUM :   0.0004500  CONVERGED :NO 


 UNRELAXED COORDINATES OF SADDLE STEP 6 IN ANGSTROM

  NO.  ATOM        X              Y              Z        Z-ATOM   MASS   TYPE

    1  C        -0.092063      -0.002991       1.595761       6    12.011  QM
    2  O         0.063457       0.002033       2.732780       8    15.999  QM
    3  H        -0.166882      -0.004918      -0.444518       1     1.008  QM
    4  CL        0.016477       0.000490      -1.762579      17    35.453  QM


 UNRELAXED SCF-ENERGY CALCULATED IN 13 CYCLES
 
 UNRELAXED TOTAL SADDLE ENERGY = -573.657529243073
 
 
 
 
 ***************************************
 *** MOLECULAR GEOMETRY OPTIMIZATION ***
 ***************************************
 
 INTERPOLATION DISTANCE: 3.9290603960
 
 *** ACTIVE DEGREES OF FREEDOM: 6 ***
 
 *** ENTERING OPTIMIZATION CYCLE: 1 ***
 

 PROJECTED CARTESIAN GRADIENTS IN A.U.

  NO.  ATOM        X             Y             Z

    1  C        0.000808      0.000024      0.006367
    2  O       -0.000615     -0.000019     -0.001746
    3  H       -0.002521     -0.000070      0.012303
    4  CL       0.000368      0.000011     -0.004608


 ACTIVE CARTESIAN GRADIENTS

              1          2          3          4          5          6
           0.000968   0.000009   0.007070  -0.000082  -0.002495   0.012905


 FULL LOCAL GRADIENT

              1          2          3          4          5          6
          -0.003928  -0.000000   0.001268  -0.005800  -0.004461   0.012374


 TANGENTIAL LOCAL GRADIENTS IN A.U.

              1          2          3          4          5
          -0.000000   0.001268  -0.005800  -0.004461   0.012374
 
 RMSQ FORCE :   0.0064540  MAXIMUM :   0.0003000  CONVERGED : NO
 MAX FORCE  :   0.0123743  MAXIMUM :   0.0004500  CONVERGED : NO
 RMSQ FORCE6:   4.9935460  MAXIMUM6:   0.0003000  CONVERGED : NO
 MAX FORCE6 :   4.9876257  MAXIMUM6:   0.0004500  CONVERGED : NO
 


 HESSIAN EIGENVALUES


                1           2           3           4           5
             1.00000     1.00000     1.00000     1.00000     1.00000
 


 LAMBDA FOR LMQA STEP: 0.00

  |TANGENTIAL STEP| =   0.014432  |PARALLEL STEP| =   0.000027


 STEP IN NORMAL COORDINATES

              1          2          3          4          5          6
          -0.001459  -0.000013  -0.008576  -0.002181   0.000162  -0.011305

 DISPLACEMENT STEP IN ANGSTROM

  NO.  ATOM        X             Y             Z

    1  C       -0.000644     -0.000019     -0.004086
    2  O        0.000551      0.000017      0.000113
    3  H        0.000126     -0.000000     -0.005517
    4  CL      -0.000016     -0.000000      0.003232


 ACTIVE CARTESIAN DISPLACEMENT STEP

              1          2          3          4          5          6
          -0.001459  -0.000013  -0.008576  -0.002181   0.000162  -0.011305
 
 PREDICTED ENERGY CHANGE: -0.000104032
 
 INTERPOLATION DISTANCE: 3.9290603960
 
 *** SCFTOL TIGHTEN TO 0.100E-06 ***
 
 *** CDFTOL TIGHTEN TO 0.750E-04 ***


 COORDINATES OF OPTIMIZATION STEP 1 IN ANGSTROM

  NO.  ATOM        X              Y              Z        Z-ATOM   MASS   TYPE

    1  C        -0.092707      -0.003010       1.591675       6    12.011  QM
    2  O         0.064008       0.002050       2.732893       8    15.999  QM
    3  H        -0.166756      -0.004918      -0.450035       1     1.008  QM
    4  CL        0.016461       0.000490      -1.759347      17    35.453  QM


 
 NEW SCF-ENERGY CALCULATED IN 9 CYCLES
 

 TOTAL ENERGY    =       -573.657663915

 ENERGY CHANGE =         -0.000134672
 ENERGY RATIO  =          1.294521819
 TRUST RADIUS  =          0.200000000
 
 BFGS DELTA*GAMMA: 0.148E-03
 
 BFGS DELTA*DE2*DELTA: 0.208E-03
 
 *** ENTERING OPTIMIZATION CYCLE: 2 ***
 

 PROJECTED CARTESIAN GRADIENTS IN A.U.

  NO.  ATOM        X             Y             Z

    1  C       -0.000470     -0.000017     -0.004706
    2  O        0.000526      0.000018      0.006103
    3  H       -0.001902     -0.000052      0.007883
    4  CL       0.000241      0.000007     -0.002690


 ACTIVE CARTESIAN GRADIENTS

              1          2          3          4          5          6
          -0.000564  -0.000013  -0.005224   0.005834  -0.001951   0.008216


 FULL LOCAL GRADIENT

              1          2          3          4          5          6
          -0.003212  -0.000008  -0.001085   0.007554  -0.002682   0.007563


 TANGENTIAL LOCAL GRADIENTS IN A.U.

              1          2          3          4          5
          -0.000008  -0.001085   0.007554  -0.002682   0.007563

 COSANG =         0.377754312
 
 RMSQ FORCE :   0.0049524  MAXIMUM :   0.0003000  CONVERGED : NO
 MAX FORCE  :   0.0075633  MAXIMUM :   0.0004500  CONVERGED : NO
 RMSQ FORCE6:   4.4677065  MAXIMUM6:   0.0003000  CONVERGED : NO
 MAX FORCE6 :   4.4653717  MAXIMUM6:   0.0004500  CONVERGED : NO
 RMSQ DR    :   0.0058917  MAXIMUM :   0.0012000  CONVERGED : NO
 MAX DR     :   0.0113050  MAXIMUM :   0.0018000  CONVERGED : NO
 


 HESSIAN EIGENVALUES


                1           2           3           4           5
             0.34123     1.00000     1.00000     1.00000     2.08012
 


 LAMBDA FOR LMQA STEP: 0.00

  |TANGENTIAL STEP| =   0.024934  |PARALLEL STEP| =   0.000079


 STEP IN NORMAL COORDINATES

              1          2          3          4          5          6
          -0.001241  -0.000000  -0.002994  -0.013040   0.000178  -0.021003

 DISPLACEMENT STEP IN ANGSTROM

  NO.  ATOM        X             Y             Z

    1  C       -0.000548     -0.000014     -0.001423
    2  O        0.000423      0.000012     -0.005379
    3  H        0.000129     -0.000005     -0.010228
    4  CL       0.000013      0.000001      0.006167


 ACTIVE CARTESIAN DISPLACEMENT STEP

              1          2          3          4          5          6
          -0.001241  -0.000000  -0.002994  -0.013040   0.000178  -0.021003
 
 PREDICTED ENERGY CHANGE: -0.000116212
 
 INTERPOLATION DISTANCE: 3.9290603960
 
 *** SCFTOL TIGHTEN TO 0.750E-07 ***
 
 *** CDFTOL TIGHTEN TO 0.500E-04 ***


 COORDINATES OF OPTIMIZATION STEP 2 IN ANGSTROM

  NO.  ATOM        X              Y              Z        Z-ATOM   MASS   TYPE

    1  C        -0.093255      -0.003025       1.590252       6    12.011  QM
    2  O         0.064431       0.002062       2.727514       8    15.999  QM
    3  H        -0.166628      -0.004923      -0.460263       1     1.008  QM
    4  CL        0.016473       0.000491      -1.753180      17    35.453  QM


 
 NEW SCF-ENERGY CALCULATED IN 9 CYCLES
 

 TOTAL ENERGY    =       -573.657740392

 ENERGY CHANGE =         -0.000076477
 ENERGY RATIO  =          0.658081137
 TRUST RADIUS  =          0.200000000
 
 BFGS DELTA*GAMMA: 0.317E-03
 
 BFGS DELTA*DE2*DELTA: 0.233E-03
 
 *** ENTERING OPTIMIZATION CYCLE: 3 ***
 

 PROJECTED CARTESIAN GRADIENTS IN A.U.

  NO.  ATOM        X             Y             Z

    1  C        0.000865      0.000026      0.001783
    2  O       -0.000595     -0.000019     -0.004790
    3  H       -0.000607     -0.000014     -0.000759
    4  CL      -0.000002     -0.000000      0.002308


 ACTIVE CARTESIAN GRADIENTS

              1          2          3          4          5          6
           0.001037   0.000010   0.001988  -0.005186  -0.000558  -0.001126


 FULL LOCAL GRADIENT

              1          2          3          4          5          6
          -0.001933  -0.000000  -0.000370  -0.004785   0.001507  -0.002113


 TANGENTIAL LOCAL GRADIENTS IN A.U.

              1          2          3          4          5
          -0.000000  -0.000370  -0.004785   0.001507  -0.002113

 COSANG =        -0.922947874
 
 RMSQ FORCE :   0.0024399  MAXIMUM :   0.0003000  CONVERGED : NO
 MAX FORCE  :   0.0047847  MAXIMUM :   0.0004500  CONVERGED : NO
 RMSQ FORCE6:   3.8710940  MAXIMUM6:   0.0003000  CONVERGED : NO
 MAX FORCE6 :   3.8692788  MAXIMUM6:   0.0004500  CONVERGED : NO
 RMSQ DR    :   0.0101794  MAXIMUM :   0.0012000  CONVERGED : NO
 MAX DR     :   0.0210033  MAXIMUM :   0.0018000  CONVERGED : NO
 


 HESSIAN EIGENVALUES


                1           2           3           4           5
             0.41555     1.00000     1.00000     1.00643     2.30469
 


 LAMBDA FOR LMQA STEP: 0.00

  |TANGENTIAL STEP| =   0.006061  |PARALLEL STEP| =   0.000005


 STEP IN NORMAL COORDINATES

              1          2          3          4          5          6
          -0.000526  -0.000005   0.000357   0.003754  -0.000460   0.004693

 DISPLACEMENT STEP IN ANGSTROM

  NO.  ATOM        X             Y             Z

    1  C       -0.000232     -0.000007      0.000173
    2  O        0.000157      0.000005      0.001609
    3  H       -0.000226     -0.000008      0.002256
    4  CL       0.000068      0.000002     -0.001562


 ACTIVE CARTESIAN DISPLACEMENT STEP

              1          2          3          4          5          6
          -0.000526  -0.000005   0.000357   0.003754  -0.000460   0.004693
 
 PREDICTED ENERGY CHANGE: -0.000012160
 
 INTERPOLATION DISTANCE: 3.9290603960
 
 *** SCFTOL TIGHTEN TO 0.250E-07 ***
 
 *** CDFTOL TIGHTEN TO 0.100E-04 ***


 COORDINATES OF OPTIMIZATION STEP 3 IN ANGSTROM

  NO.  ATOM        X              Y              Z        Z-ATOM   MASS   TYPE

    1  C        -0.093487      -0.003032       1.590425       6    12.011  QM
    2  O         0.064588       0.002067       2.729124       8    15.999  QM
    3  H        -0.166854      -0.004930      -0.458006       1     1.008  QM
    4  CL        0.016541       0.000493      -1.754742      17    35.453  QM


 
 NEW SCF-ENERGY CALCULATED IN 10 CYCLES
 

 TOTAL ENERGY    =       -573.657752598

 ENERGY CHANGE =         -0.000012206
 ENERGY RATIO  =          1.003729070
 TRUST RADIUS  =          0.200000000
 
 BFGS DELTA*GAMMA: 0.237E-04
 
 BFGS DELTA*DE2*DELTA: 0.243E-04
 
 *** ENTERING OPTIMIZATION CYCLE: 4 ***
 

 PROJECTED CARTESIAN GRADIENTS IN A.U.

  NO.  ATOM        X             Y             Z

    1  C        0.000387      0.000011     -0.000934
    2  O       -0.000188     -0.000005     -0.001069
    3  H       -0.000927     -0.000023      0.001367
    4  CL       0.000057      0.000001      0.001031


 ACTIVE CARTESIAN GRADIENTS

              1          2          3          4          5          6
           0.000464   0.000002  -0.001031  -0.001580  -0.000911   0.001179


 FULL LOCAL GRADIENT

              1          2          3          4          5          6
          -0.002255  -0.000003  -0.000760  -0.000218   0.000454   0.000275


 TANGENTIAL LOCAL GRADIENTS IN A.U.

              1          2          3          4          5
          -0.000003  -0.000760  -0.000218   0.000454   0.000275

 COSANG =         0.275193584
 
 RMSQ FORCE :   0.0004260  MAXIMUM :   0.0003000  CONVERGED : NO
 MAX FORCE  :   0.0007605  MAXIMUM :   0.0004500  CONVERGED : NO
 RMSQ FORCE6:   3.1620101  MAXIMUM6:   0.0003000  CONVERGED : NO
 MAX FORCE6 :   3.1618029  MAXIMUM6:   0.0004500  CONVERGED : NO
 RMSQ DR    :   0.0024743  MAXIMUM :   0.0012000  CONVERGED : NO
 MAX DR     :   0.0046930  MAXIMUM :   0.0018000  CONVERGED : NO
 


 HESSIAN EIGENVALUES


                1           2           3           4           5
             0.43784     0.93198     1.00000     1.00000     2.30491
 


 LAMBDA FOR LMQA STEP: 0.00

  |TANGENTIAL STEP| =   0.001022  |PARALLEL STEP| =   0.000000


 STEP IN NORMAL COORDINATES

              1          2          3          4          5          6
          -0.000796  -0.000005   0.000188   0.000319  -0.000450  -0.000268

 DISPLACEMENT STEP IN ANGSTROM

  NO.  ATOM        X             Y             Z

    1  C       -0.000351     -0.000010      0.000093
    2  O        0.000244      0.000007      0.000115
    3  H       -0.000213     -0.000010     -0.000160
    4  CL       0.000077      0.000003     -0.000104


 ACTIVE CARTESIAN DISPLACEMENT STEP

              1          2          3          4          5          6
          -0.000796  -0.000005   0.000188   0.000319  -0.000450  -0.000268
 
 PREDICTED ENERGY CHANGE: -0.000000487
 
 INTERPOLATION DISTANCE: 3.9290603960
 
 *** SCFTOL TIGHTEN TO 0.100E-07 ***
 
 *** CDFTOL TIGHTEN TO 0.750E-05 ***


 COORDINATES OF OPTIMIZATION STEP 4 IN ANGSTROM

  NO.  ATOM        X              Y              Z        Z-ATOM   MASS   TYPE

    1  C        -0.093838      -0.003042       1.590518       6    12.011  QM
    2  O         0.064832       0.002074       2.729238       8    15.999  QM
    3  H        -0.167067      -0.004940      -0.458166       1     1.008  QM
    4  CL        0.016618       0.000496      -1.754847      17    35.453  QM


 
 NEW SCF-ENERGY CALCULATED IN 9 CYCLES
 

 TOTAL ENERGY    =       -573.657753514

 ENERGY CHANGE =         -0.000000916
 ENERGY RATIO  =          1.882391391
 TRUST RADIUS  =          0.200000000
 
 BFGS DELTA*GAMMA: 0.798E-07
 
 BFGS DELTA*DE2*DELTA: 0.974E-06
 
 *** ENTERING OPTIMIZATION CYCLE: 5 ***
 

 PROJECTED CARTESIAN GRADIENTS IN A.U.

  NO.  ATOM        X             Y             Z

    1  C        0.000329      0.000009     -0.001268
    2  O       -0.000140     -0.000004     -0.000742
    3  H       -0.000927     -0.000023      0.001362
    4  CL       0.000059      0.000001      0.001007


 ACTIVE CARTESIAN GRADIENTS

              1          2          3          4          5          6
           0.000394   0.000001  -0.001403  -0.001294  -0.000915   0.001177


 FULL LOCAL GRADIENT

              1          2          3          4          5          6
          -0.002243  -0.000003  -0.000809   0.000253   0.000438   0.000278


 TANGENTIAL LOCAL GRADIENTS IN A.U.

              1          2          3          4          5
          -0.000003  -0.000809   0.000253   0.000438   0.000278

 COSANG =         0.882100844
 
 RMSQ FORCE :   0.0004444  MAXIMUM :   0.0003000  CONVERGED : NO
 MAX FORCE  :   0.0008086  MAXIMUM :   0.0004500  CONVERGED : NO
 RMSQ FORCE6:   2.2358720  MAXIMUM6:   0.0003000  CONVERGED : NO
 MAX FORCE6 :   2.2357151  MAXIMUM6:   0.0004500  CONVERGED : NO
 RMSQ DR    :   0.0004173  MAXIMUM :   0.0012000  CONVERGED :YES
 MAX DR     :   0.0007959  MAXIMUM :   0.0018000  CONVERGED :YES
 


 HESSIAN EIGENVALUES


                1           2           3           4           5
             0.03460     0.43787     1.00000     1.00003     5.08458
 


 LAMBDA FOR LMQA STEP: 0.00

  |TANGENTIAL STEP| =   0.026411  |PARALLEL STEP| =   0.000089


 STEP IN NORMAL COORDINATES

              1          2          3          4          5          6
          -0.020424  -0.000111   0.006868   0.006829  -0.011752  -0.006965

 DISPLACEMENT STEP IN ANGSTROM

  NO.  ATOM        X             Y             Z

    1  C       -0.009014     -0.000257      0.003370
    2  O        0.006239      0.000185      0.002083
    3  H       -0.005577     -0.000250     -0.004137
    4  CL       0.001996      0.000068     -0.002664


 ACTIVE CARTESIAN DISPLACEMENT STEP

              1          2          3          4          5          6
          -0.020424  -0.000111   0.006868   0.006829  -0.011752  -0.006965
 
 PREDICTED ENERGY CHANGE: -0.000011886
 
 INTERPOLATION DISTANCE: 3.9290603960


 COORDINATES OF OPTIMIZATION STEP 5 IN ANGSTROM

  NO.  ATOM        X              Y              Z        Z-ATOM   MASS   TYPE

    1  C        -0.102852      -0.003299       1.593888       6    12.011  QM
    2  O         0.071071       0.002259       2.731321       8    15.999  QM
    3  H        -0.172644      -0.005190      -0.462303       1     1.008  QM
    4  CL        0.018614       0.000564      -1.757510      17    35.453  QM


 
 NEW SCF-ENERGY CALCULATED IN 12 CYCLES
 

 TOTAL ENERGY    =       -573.657774168

 ENERGY CHANGE =         -0.000020654
 ENERGY RATIO  =          1.737644734
 TRUST RADIUS  =          0.200000000
 
 BFGS DELTA*GAMMA: 0.703E-05
 
 BFGS DELTA*DE2*DELTA: 0.242E-04
 
 *** ENTERING OPTIMIZATION CYCLE: 6 ***
 

 PROJECTED CARTESIAN GRADIENTS IN A.U.

  NO.  ATOM        X             Y             Z

    1  C       -0.000069     -0.000003     -0.003245
    2  O        0.000177      0.000006      0.001220
    3  H       -0.000875     -0.000023      0.001212
    4  CL       0.000069      0.000002      0.000865


 ACTIVE CARTESIAN GRADIENTS

              1          2          3          4          5          6
          -0.000083  -0.000004  -0.003599   0.000436  -0.000888   0.001050


 FULL LOCAL GRADIENT

              1          2          3          4          5          6
          -0.002083  -0.000004  -0.000987   0.003090   0.000365   0.000207


 TANGENTIAL LOCAL GRADIENTS IN A.U.

              1          2          3          4          5
          -0.000004  -0.000987   0.003090   0.000365   0.000207

 COSANG =         0.553089910
 
 RMSQ FORCE :   0.0014629  MAXIMUM :   0.0003000  CONVERGED : NO
 MAX FORCE  :   0.0030904  MAXIMUM :   0.0004500  CONVERGED : NO
 RMSQ FORCE6:   0.0028339  MAXIMUM6:   0.0003000  CONVERGED : NO
 MAX FORCE6 :   0.0048929  MAXIMUM6:   0.0004500  CONVERGED : NO
 RMSQ DR    :   0.0107824  MAXIMUM :   0.0012000  CONVERGED : NO
 MAX DR     :   0.0204236  MAXIMUM :   0.0018000  CONVERGED : NO
 


 HESSIAN EIGENVALUES


                1           2           3           4           5
             0.00821     0.43880     1.00000     1.00022     6.21166
 


 LAMBDA FOR LMQA STEP: 0.00

  |TANGENTIAL STEP| =   0.083968  |PARALLEL STEP| =   0.000897


 STEP IN NORMAL COORDINATES

              1          2          3          4          5          6
          -0.064782  -0.000356   0.023201   0.020238  -0.038180  -0.021192

 DISPLACEMENT STEP IN ANGSTROM

  NO.  ATOM        X             Y             Z

    1  C       -0.028592     -0.000817      0.011365
    2  O        0.019796      0.000586      0.005801
    3  H       -0.018163     -0.000805     -0.012628
    4  CL       0.006406      0.000217     -0.008383


 ACTIVE CARTESIAN DISPLACEMENT STEP

              1          2          3          4          5          6
          -0.064782  -0.000356   0.023201   0.020238  -0.038180  -0.021192
 
 PREDICTED ENERGY CHANGE: -0.000027380
 
 INTERPOLATION DISTANCE: 3.9290603960


 COORDINATES OF OPTIMIZATION STEP 6 IN ANGSTROM

  NO.  ATOM        X              Y              Z        Z-ATOM   MASS   TYPE

    1  C        -0.131445      -0.004117       1.605253       6    12.011  QM
    2  O         0.090867       0.002845       2.737123       8    15.999  QM
    3  H        -0.190807      -0.005995      -0.474931       1     1.008  QM
    4  CL        0.025020       0.000781      -1.765893      17    35.453  QM


 
 NEW SCF-ENERGY CALCULATED IN 11 CYCLES
 

 TOTAL ENERGY    =       -573.657796765

 ENERGY CHANGE =         -0.000022597
 ENERGY RATIO  =          0.825308609
 TRUST RADIUS  =          0.200000000
 
 BFGS DELTA*GAMMA: 0.815E-04
 
 BFGS DELTA*DE2*DELTA: 0.605E-04
 
 *** ENTERING OPTIMIZATION CYCLE: 7 ***
 

 PROJECTED CARTESIAN GRADIENTS IN A.U.

  NO.  ATOM        X             Y             Z

    1  C       -0.001634     -0.000052     -0.008755
    2  O        0.001357      0.000043      0.006919
    3  H       -0.000762     -0.000025      0.001144
    4  CL       0.000168      0.000005      0.000255


 ACTIVE CARTESIAN GRADIENTS

              1          2          3          4          5          6
          -0.001959  -0.000025  -0.009727   0.005536  -0.000874   0.001073


 FULL LOCAL GRADIENT

              1          2          3          4          5          6
          -0.001714  -0.000005  -0.000576   0.011296   0.000015   0.000391


 TANGENTIAL LOCAL GRADIENTS IN A.U.

              1          2          3          4          5
          -0.000005  -0.000576   0.011296   0.000015   0.000391

 COSANG =         0.960629380
 
 RMSQ FORCE :   0.0050613  MAXIMUM :   0.0003000  CONVERGED : NO
 MAX FORCE  :   0.0112959  MAXIMUM :   0.0004500  CONVERGED : NO
 RMSQ FORCE6:   0.0035393  MAXIMUM6:   0.0003000  CONVERGED : NO
 MAX FORCE6 :   0.0083023  MAXIMUM6:   0.0004500  CONVERGED : NO
 RMSQ DR    :   0.0342819  MAXIMUM :   0.0012000  CONVERGED : NO
 MAX DR     :   0.0647820  MAXIMUM :   0.0018000  CONVERGED : NO
 


 HESSIAN EIGENVALUES


                1           2           3           4           5
             0.01021     0.43909     1.00000     1.00189     6.83691
 


 LAMBDA FOR LMQA STEP: 0.00

  |TANGENTIAL STEP| =   0.014096  |PARALLEL STEP| =   0.000025


 STEP IN NORMAL COORDINATES

              1          2          3          4          5          6
           0.011179   0.000062  -0.002664  -0.004127   0.006251   0.003244

 DISPLACEMENT STEP IN ANGSTROM

  NO.  ATOM        X             Y             Z

    1  C        0.004934      0.000141     -0.001322
    2  O       -0.003419     -0.000101     -0.001450
    3  H        0.002958      0.000133      0.001952
    4  CL      -0.001074     -0.000037      0.001414


 ACTIVE CARTESIAN DISPLACEMENT STEP

              1          2          3          4          5          6
           0.011179   0.000062  -0.002664  -0.004127   0.006251   0.003244
 
 PREDICTED ENERGY CHANGE: -0.000010385
 
 INTERPOLATION DISTANCE: 3.9290603960


 COORDINATES OF OPTIMIZATION STEP 7 IN ANGSTROM

  NO.  ATOM        X              Y              Z        Z-ATOM   MASS   TYPE

    1  C        -0.126511      -0.003975       1.603932       6    12.011  QM
    2  O         0.087448       0.002744       2.735673       8    15.999  QM
    3  H        -0.187849      -0.005861      -0.472979       1     1.008  QM
    4  CL        0.023946       0.000745      -1.764479      17    35.453  QM


 
 NEW SCF-ENERGY CALCULATED IN 12 CYCLES
 

 TOTAL ENERGY    =       -573.657810962

 ENERGY CHANGE =         -0.000014197
 ENERGY RATIO  =          1.367043235
 TRUST RADIUS  =          0.200000000
 
 BFGS DELTA*GAMMA: 0.133E-04
 
 BFGS DELTA*DE2*DELTA: 0.209E-04
 
 *** ENTERING OPTIMIZATION CYCLE: 8 ***
 

 PROJECTED CARTESIAN GRADIENTS IN A.U.

  NO.  ATOM        X             Y             Z

    1  C       -0.000790     -0.000025     -0.005110
    2  O        0.000698      0.000022      0.003364
    3  H       -0.000762     -0.000023      0.001055
    4  CL       0.000119      0.000004      0.000536


 ACTIVE CARTESIAN GRADIENTS

              1          2          3          4          5          6
          -0.000947  -0.000012  -0.005676   0.002422  -0.000819   0.000945


 FULL LOCAL GRADIENT

              1          2          3          4          5          6
          -0.001761  -0.000003  -0.000568   0.006085   0.000179   0.000230


 TANGENTIAL LOCAL GRADIENTS IN A.U.

              1          2          3          4          5
          -0.000003  -0.000568   0.006085   0.000179   0.000230

 COSANG =         0.998718239
 
 RMSQ FORCE :   0.0027364  MAXIMUM :   0.0003000  CONVERGED : NO
 MAX FORCE  :   0.0060853  MAXIMUM :   0.0004500  CONVERGED : NO
 RMSQ FORCE6:   0.0018818  MAXIMUM6:   0.0003000  CONVERGED : NO
 MAX FORCE6 :   0.0043361  MAXIMUM6:   0.0004500  CONVERGED : NO
 RMSQ DR    :   0.0057548  MAXIMUM :   0.0012000  CONVERGED : NO
 MAX DR     :   0.0111791  MAXIMUM :   0.0018000  CONVERGED : NO
 


 HESSIAN EIGENVALUES


                1           2           3           4           5
             0.01638     0.43941     0.98763     1.00000     2.74484
 


 LAMBDA FOR LMQA STEP: 0.00

  |TANGENTIAL STEP| =   0.019235  |PARALLEL STEP| =   0.000047


 STEP IN NORMAL COORDINATES

              1          2          3          4          5          6
          -0.013937  -0.000076   0.007498   0.002879  -0.009179  -0.005195

 DISPLACEMENT STEP IN ANGSTROM

  NO.  ATOM        X             Y             Z

    1  C       -0.006151     -0.000176      0.003641
    2  O        0.004264      0.000126      0.000282
    3  H       -0.004413     -0.000188     -0.003057
    4  CL       0.001460      0.000049     -0.001793


 ACTIVE CARTESIAN DISPLACEMENT STEP

              1          2          3          4          5          6
          -0.013937  -0.000076   0.007498   0.002879  -0.009179  -0.005195
 
 PREDICTED ENERGY CHANGE: -0.000009834
 
 INTERPOLATION DISTANCE: 3.9290603960


 COORDINATES OF OPTIMIZATION STEP 8 IN ANGSTROM

  NO.  ATOM        X              Y              Z        Z-ATOM   MASS   TYPE

    1  C        -0.132662      -0.004151       1.607573       6    12.011  QM
    2  O         0.091713       0.002870       2.735954       8    15.999  QM
    3  H        -0.192262      -0.006050      -0.476036       1     1.008  QM
    4  CL        0.025406       0.000794      -1.766272      17    35.453  QM


 
 NEW SCF-ENERGY CALCULATED IN 10 CYCLES
 

 TOTAL ENERGY    =       -573.657825717

 ENERGY CHANGE =         -0.000014755
 ENERGY RATIO  =          1.500385917
 TRUST RADIUS  =          0.200000000
 
 BFGS DELTA*GAMMA: 0.989E-05
 
 BFGS DELTA*DE2*DELTA: 0.199E-04
 
 *** ENTERING OPTIMIZATION CYCLE: 9 ***
 

 PROJECTED CARTESIAN GRADIENTS IN A.U.

  NO.  ATOM        X             Y             Z

    1  C       -0.000289     -0.000009     -0.002111
    2  O        0.000281      0.000009      0.000631
    3  H       -0.000722     -0.000023      0.000945
    4  CL       0.000101      0.000003      0.000645


 ACTIVE CARTESIAN GRADIENTS

              1          2          3          4          5          6
          -0.000347  -0.000003  -0.002344   0.000090  -0.000747   0.000822


 FULL LOCAL GRADIENT

              1          2          3          4          5          6
          -0.001666   0.000000  -0.000254   0.001986   0.000229   0.000136


 TANGENTIAL LOCAL GRADIENTS IN A.U.

              1          2          3          4          5
           0.000000  -0.000254   0.001986   0.000229   0.000136

 COSANG =         0.995432736
 
 RMSQ FORCE :   0.0009035  MAXIMUM :   0.0003000  CONVERGED : NO
 MAX FORCE  :   0.0019865  MAXIMUM :   0.0004500  CONVERGED : NO
 RMSQ FORCE6:   0.0020687  MAXIMUM6:   0.0003000  CONVERGED : NO
 MAX FORCE6 :   0.0046384  MAXIMUM6:   0.0004500  CONVERGED : NO
 RMSQ DR    :   0.0078527  MAXIMUM :   0.0012000  CONVERGED : NO
 MAX DR     :   0.0139366  MAXIMUM :   0.0018000  CONVERGED : NO
 


 HESSIAN EIGENVALUES


                1           2           3           4           5
             0.00876     0.43949     0.97576     1.00000     2.58964
 


 LAMBDA FOR LMQA STEP: 0.00

  |TANGENTIAL STEP| =   0.039029  |PARALLEL STEP| =   0.000194


 STEP IN NORMAL COORDINATES

              1          2          3          4          5          6
          -0.029055  -0.000161   0.013180   0.007122  -0.018696  -0.010253

 DISPLACEMENT STEP IN ANGSTROM

  NO.  ATOM        X             Y             Z

    1  C       -0.012824     -0.000367      0.006421
    2  O        0.008903      0.000264      0.001390
    3  H       -0.008969     -0.000385     -0.006048
    4  CL       0.002996      0.000101     -0.003652


 ACTIVE CARTESIAN DISPLACEMENT STEP

              1          2          3          4          5          6
          -0.029055  -0.000161   0.013180   0.007122  -0.018696  -0.010253
 
 PREDICTED ENERGY CHANGE: -0.000007127
 
 INTERPOLATION DISTANCE: 3.9290603960


 COORDINATES OF OPTIMIZATION STEP 9 IN ANGSTROM

  NO.  ATOM        X              Y              Z        Z-ATOM   MASS   TYPE

    1  C        -0.145485      -0.004518       1.613994       6    12.011  QM
    2  O         0.100615       0.003134       2.737344       8    15.999  QM
    3  H        -0.201231      -0.006434      -0.482084       1     1.008  QM
    4  CL        0.028401       0.000895      -1.769924      17    35.453  QM


 
 NEW SCF-ENERGY CALCULATED IN 13 CYCLES
 

 TOTAL ENERGY    =       -573.657835926

 ENERGY CHANGE =         -0.000010209
 ENERGY RATIO  =          1.432397280
 TRUST RADIUS  =          0.200000000
 
 BFGS DELTA*GAMMA: 0.891E-05
 
 BFGS DELTA*DE2*DELTA: 0.150E-04
 
 *** ENTERING OPTIMIZATION CYCLE: 10 ***
 

 PROJECTED CARTESIAN GRADIENTS IN A.U.

  NO.  ATOM        X             Y             Z

    1  C       -0.000151     -0.000004     -0.000719
    2  O        0.000148      0.000004     -0.000472
    3  H       -0.000666     -0.000023      0.000847
    4  CL       0.000101      0.000003      0.000593


 ACTIVE CARTESIAN GRADIENTS

              1          2          3          4          5          6
          -0.000181   0.000001  -0.000799  -0.000793  -0.000683   0.000736


 FULL LOCAL GRADIENT

              1          2          3          4          5          6
          -0.001488   0.000003  -0.000010   0.000221   0.000175   0.000119


 TANGENTIAL LOCAL GRADIENTS IN A.U.

              1          2          3          4          5
           0.000003  -0.000010   0.000221   0.000175   0.000119

 COSANG =         0.803977183
 
 RMSQ FORCE :   0.0001369  MAXIMUM :   0.0003000  CONVERGED :YES
 MAX FORCE  :   0.0002208  MAXIMUM :   0.0004500  CONVERGED :YES
 RMSQ FORCE6:   0.0025864  MAXIMUM6:   0.0003000  CONVERGED : NO
 MAX FORCE6 :   0.0058094  MAXIMUM6:   0.0004500  CONVERGED : NO
 RMSQ DR    :   0.0159338  MAXIMUM :   0.0012000  CONVERGED : NO
 MAX DR     :   0.0290548  MAXIMUM :   0.0018000  CONVERGED : NO
 


 HESSIAN EIGENVALUES


                1           2           3           4           5
             0.00507     0.43970     0.97013     1.00000     2.68539
 


 LAMBDA FOR LMQA STEP: 0.00

  |TANGENTIAL STEP| =   0.026570  |PARALLEL STEP| =   0.000090


 STEP IN NORMAL COORDINATES

              1          2          3          4          5          6
          -0.019797  -0.000113   0.008559   0.004887  -0.012926  -0.007058

 DISPLACEMENT STEP IN ANGSTROM

  NO.  ATOM        X             Y             Z

    1  C       -0.008738     -0.000251      0.004174
    2  O        0.006078      0.000180      0.001015
    3  H       -0.006210     -0.000263     -0.004147
    4  CL       0.002049      0.000069     -0.002412


 ACTIVE CARTESIAN DISPLACEMENT STEP

              1          2          3          4          5          6
          -0.019797  -0.000113   0.008559   0.004887  -0.012926  -0.007058
 
 PREDICTED ENERGY CHANGE: -0.000001675
 
 INTERPOLATION DISTANCE: 3.9290603960
 
 *** SCFTOL TIGHTEN TO 0.100E-08 ***
 
 *** CDFTOL TIGHTEN TO 0.500E-05 ***


 COORDINATES OF OPTIMIZATION STEP 10 IN ANGSTROM

  NO.  ATOM        X              Y              Z        Z-ATOM   MASS   TYPE

    1  C        -0.154223      -0.004768       1.618168       6    12.011  QM
    2  O         0.106694       0.003314       2.738360       8    15.999  QM
    3  H        -0.207441      -0.006698      -0.486230       1     1.008  QM
    4  CL        0.030451       0.000964      -1.772336      17    35.453  QM


 
 NEW SCF-ENERGY CALCULATED IN 12 CYCLES
 

 TOTAL ENERGY    =       -573.657838030

 ENERGY CHANGE =         -0.000002104
 ENERGY RATIO  =          1.256485616
 TRUST RADIUS  =          0.200000000
 
 BFGS DELTA*GAMMA: 0.301E-05
 
 BFGS DELTA*DE2*DELTA: 0.365E-05
 
 *** ENTERING OPTIMIZATION CYCLE: 11 ***
 

 PROJECTED CARTESIAN GRADIENTS IN A.U.

  NO.  ATOM        X             Y             Z

    1  C       -0.000274     -0.000007     -0.000844
    2  O        0.000232      0.000007     -0.000210
    3  H       -0.000642     -0.000023      0.000810
    4  CL       0.000112      0.000004      0.000496


 ACTIVE CARTESIAN GRADIENTS

              1          2          3          4          5          6
          -0.000329   0.000000  -0.000939  -0.000518  -0.000666   0.000715


 FULL LOCAL GRADIENT

              1          2          3          4          5          6
          -0.001379   0.000004   0.000115   0.000516   0.000103   0.000144


 TANGENTIAL LOCAL GRADIENTS IN A.U.

              1          2          3          4          5
           0.000004   0.000115   0.000516   0.000103   0.000144

 COSANG =         0.866600435
 
 RMSQ FORCE :   0.0002495  MAXIMUM :   0.0003000  CONVERGED :YES
 MAX FORCE  :   0.0005164  MAXIMUM :   0.0004500  CONVERGED : NO
 RMSQ FORCE6:   0.0025000  MAXIMUM6:   0.0003000  CONVERGED : NO
 MAX FORCE6 :   0.0055872  MAXIMUM6:   0.0004500  CONVERGED : NO
 RMSQ DR    :   0.0108472  MAXIMUM :   0.0012000  CONVERGED : NO
 MAX DR     :   0.0197968  MAXIMUM :   0.0018000  CONVERGED : NO
 


 HESSIAN EIGENVALUES


                1           2           3           4           5
             0.00418     0.44050     0.96182     1.00000     2.70471
 


 LAMBDA FOR LMQA STEP: 0.00

  |TANGENTIAL STEP| =   0.004169  |PARALLEL STEP| =   0.000002


 STEP IN NORMAL COORDINATES

              1          2          3          4          5          6
          -0.002886  -0.000020   0.001459   0.000590  -0.002176  -0.001355

 DISPLACEMENT STEP IN ANGSTROM

  NO.  ATOM        X             Y             Z

    1  C       -0.001274     -0.000037      0.000709
    2  O        0.000896      0.000027      0.000068
    3  H       -0.001058     -0.000041     -0.000776
    4  CL       0.000318      0.000011     -0.000327


 ACTIVE CARTESIAN DISPLACEMENT STEP

              1          2          3          4          5          6
          -0.002886  -0.000020   0.001459   0.000590  -0.002176  -0.001355
 
 PREDICTED ENERGY CHANGE: -0.000000122
 
 INTERPOLATION DISTANCE: 3.9290603960


 COORDINATES OF OPTIMIZATION STEP 11 IN ANGSTROM

  NO.  ATOM        X              Y              Z        Z-ATOM   MASS   TYPE

    1  C        -0.155497      -0.004806       1.618878       6    12.011  QM
    2  O         0.107590       0.003341       2.738427       8    15.999  QM
    3  H        -0.208499      -0.006739      -0.487006       1     1.008  QM
    4  CL        0.030769       0.000975      -1.772664      17    35.453  QM


 
 NEW SCF-ENERGY CALCULATED IN 9 CYCLES
 

 TOTAL ENERGY    =       -573.657838163

 ENERGY CHANGE =         -0.000000133
 ENERGY RATIO  =          1.088361862
 TRUST RADIUS  =          0.200000000
 
 BFGS DELTA*GAMMA: 0.162E-06
 
 BFGS DELTA*DE2*DELTA: 0.249E-06
 
 *** ENTERING OPTIMIZATION CYCLE: 12 ***
 

 PROJECTED CARTESIAN GRADIENTS IN A.U.

  NO.  ATOM        X             Y             Z

    1  C       -0.000194     -0.000005     -0.000508
    2  O        0.000168      0.000005     -0.000563
    3  H       -0.000612     -0.000023      0.000700
    4  CL       0.000103      0.000003      0.000556


 ACTIVE CARTESIAN GRADIENTS

              1          2          3          4          5          6
          -0.000233   0.000002  -0.000566  -0.000836  -0.000631   0.000597


 FULL LOCAL GRADIENT

              1          2          3          4          5          6
          -0.001338   0.000004   0.000105   0.000018   0.000154   0.000032


 TANGENTIAL LOCAL GRADIENTS IN A.U.

              1          2          3          4          5
           0.000004   0.000105   0.000018   0.000154   0.000032

 COSANG =         0.395487643
 
 *** CONVERGED BY GRADIENT AND ENERGY CRITERIA ***
 *** AFTER 11 OPTIMIZATION CYCLES ***
 
 
 RMSQ FORCE :   0.0000851  MAXIMUM :   0.0003000  CONVERGED :YES
 MAX FORCE  :   0.0001545  MAXIMUM :   0.0004500  CONVERGED :YES
 RMSQ FORCE6:   0.0025492  MAXIMUM6:   0.0003000  CONVERGED : NO
 MAX FORCE6 :   0.0057061  MAXIMUM6:   0.0004500  CONVERGED : NO
 RMSQ DR    :   0.0017019  MAXIMUM :   0.0012000  CONVERGED : NO
 MAX DR     :   0.0028855  MAXIMUM :   0.0018000  CONVERGED : NO
 
 
 *** THE GEOMETRY IS OPTIMIZED ***
 
 
 INTERPOLATION DISTANCE: 3.9290603960


 RELAXED PRODUCT COORDINATES OF SADDLE STEP 6 IN ANGSTROM

  NO.  ATOM        X              Y              Z        Z-ATOM   MASS   TYPE

    1  C        -0.155497      -0.004806       1.618878       6    12.011  QM
    2  O         0.107590       0.003341       2.738427       8    15.999  QM
    3  H        -0.208499      -0.006739      -0.487006       1     1.008  QM
    4  CL        0.030769       0.000975      -1.772664      17    35.453  QM


 NUMBER OF CONSTRAINED OPTIMIZATION CYCLES: 11
 
 RELAXED PRODUCT ENERGY = -573.657838162736
 
 ANGLE BETWEEN SUCCESSIVE SADDLE GRADIENTS: 103.135
 
 RMSQ FORCE :   0.0004056  MAXIMUM :   0.0003000  CONVERGED :NO 
 MAX FORCE  :   0.0006857  MAXIMUM :   0.0004500  CONVERGED :NO 

 
 *** RELAXING OF REACTANT STRUCTURE ***


 UNRELAXED COORDINATES OF SADDLE STEP 7 IN ANGSTROM

  NO.  ATOM        X              Y              Z        Z-ATOM   MASS   TYPE

    1  C        -0.356150      -0.010814       0.807464       6    12.011  QM
    2  O         0.245382       0.007448       1.837850       8    15.999  QM
    3  H        -1.388162      -0.042220       0.521091       1     1.008  QM
    4  CL        0.045523       0.001386      -1.106727      17    35.453  QM


 UNRELAXED SCF-ENERGY CALCULATED IN 13 CYCLES
 
 UNRELAXED TOTAL SADDLE ENERGY = -573.652960335187
 


 RELAXED REACTANT COORDINATES OF SADDLE STEP 7 IN ANGSTROM

  NO.  ATOM        X              Y              Z        Z-ATOM   MASS   TYPE

    1  C        -0.356150      -0.010814       0.807464       6    12.011  QM
    2  O         0.245382       0.007448       1.837850       8    15.999  QM
    3  H        -1.388162      -0.042220       0.521091       1     1.008  QM
    4  CL        0.045523       0.001386      -1.106727      17    35.453  QM


 NUMBER OF CONSTRAINED OPTIMIZATION CYCLES: -1
 
 RELAXED REACTANT ENERGY = -573.652960335187
 
 ANGLE BETWEEN SUCCESSIVE SADDLE GRADIENTS: 103.135
 
 RMSQ FORCE :   0.0004056  MAXIMUM :   0.0003000  CONVERGED :NO 
 MAX FORCE  :   0.0006857  MAXIMUM :   0.0004500  CONVERGED :NO 


 UNRELAXED COORDINATES OF SADDLE STEP 8 IN ANGSTROM

  NO.  ATOM        X              Y              Z        Z-ATOM   MASS   TYPE

    1  C        -0.165529      -0.005106       1.578307       6    12.011  QM
    2  O         0.114480       0.003546       2.693398       8    15.999  QM
    3  H        -0.267483      -0.008513      -0.436601       1     1.008  QM
    4  CL        0.031506       0.000995      -1.739367      17    35.453  QM


 UNRELAXED SCF-ENERGY CALCULATED IN 13 CYCLES
 
 UNRELAXED TOTAL SADDLE ENERGY = -573.657112380882
 
 
 
 
 ***************************************
 *** MOLECULAR GEOMETRY OPTIMIZATION ***
 ***************************************
 
 INTERPOLATION DISTANCE: 3.7325926148
 
 *** ACTIVE DEGREES OF FREEDOM: 6 ***
 
 *** ENTERING OPTIMIZATION CYCLE: 1 ***
 

 PROJECTED CARTESIAN GRADIENTS IN A.U.

  NO.  ATOM        X             Y             Z

    1  C        0.000056      0.000003      0.001625
    2  O        0.000045      0.000001      0.003372
    3  H       -0.004444     -0.000144      0.014586
    4  CL       0.000686      0.000022     -0.005671


 ACTIVE CARTESIAN GRADIENTS

              1          2          3          4          5          6
           0.000067   0.000004   0.001804   0.004559  -0.004486   0.015330


 FULL LOCAL GRADIENT

              1          2          3          4          5          6
          -0.005687   0.000002   0.000326   0.001154  -0.006476   0.014264


 TANGENTIAL LOCAL GRADIENTS IN A.U.

              1          2          3          4          5
           0.000002   0.000326   0.001154  -0.006476   0.014264
 
 RMSQ FORCE :   0.0070260  MAXIMUM :   0.0003000  CONVERGED : NO
 MAX FORCE  :   0.0142635  MAXIMUM :   0.0004500  CONVERGED : NO
 RMSQ FORCE6:   4.9929740  MAXIMUM6:   0.0003000  CONVERGED : NO
 MAX FORCE6 :   4.9857365  MAXIMUM6:   0.0004500  CONVERGED : NO
 


 HESSIAN EIGENVALUES


                1           2           3           4           5
             1.00000     1.00000     1.00000     1.00000     1.00000
 


 LAMBDA FOR LMQA STEP: 0.00

  |TANGENTIAL STEP| =   0.015711  |PARALLEL STEP| =   0.000033


 STEP IN NORMAL COORDINATES

              1          2          3          4          5          6
          -0.000567  -0.000015  -0.004061  -0.007869   0.001238  -0.012906

 DISPLACEMENT STEP IN ANGSTROM

  NO.  ATOM        X             Y             Z

    1  C       -0.000250     -0.000009     -0.001932
    2  O        0.000238      0.000008     -0.002964
    3  H        0.000664      0.000025     -0.006220
    4  CL      -0.000126     -0.000004      0.004164


 ACTIVE CARTESIAN DISPLACEMENT STEP

              1          2          3          4          5          6
          -0.000567  -0.000015  -0.004061  -0.007869   0.001238  -0.012906
 
 PREDICTED ENERGY CHANGE: -0.000123223
 
 INTERPOLATION DISTANCE: 3.7325926148
 
 *** SCFTOL TIGHTEN TO 0.100E-06 ***
 
 *** CDFTOL TIGHTEN TO 0.750E-04 ***


 COORDINATES OF OPTIMIZATION STEP 1 IN ANGSTROM

  NO.  ATOM        X              Y              Z        Z-ATOM   MASS   TYPE

    1  C        -0.165779      -0.005115       1.576375       6    12.011  QM
    2  O         0.114718       0.003554       2.690434       8    15.999  QM
    3  H        -0.266819      -0.008488      -0.442821       1     1.008  QM
    4  CL        0.031380       0.000991      -1.735203      17    35.453  QM


 
 NEW SCF-ENERGY CALCULATED IN 9 CYCLES
 

 TOTAL ENERGY    =       -573.657309910

 ENERGY CHANGE =         -0.000197529
 ENERGY RATIO  =          1.603028614
 TRUST RADIUS  =          0.200000000
 
 BFGS DELTA*GAMMA: 0.975E-04
 
 BFGS DELTA*DE2*DELTA: 0.247E-03
 
 *** ENTERING OPTIMIZATION CYCLE: 2 ***
 

 PROJECTED CARTESIAN GRADIENTS IN A.U.

  NO.  ATOM        X             Y             Z

    1  C        0.000788      0.000025      0.002345
    2  O       -0.000526     -0.000017     -0.000140
    3  H       -0.003275     -0.000107      0.009674
    4  CL       0.000447      0.000014     -0.002902


 ACTIVE CARTESIAN GRADIENTS

              1          2          3          4          5          6
           0.000945   0.000014   0.002619   0.000565  -0.003258   0.010034


 FULL LOCAL GRADIENT

              1          2          3          4          5          6
          -0.004699  -0.000006  -0.000355  -0.001940  -0.003820   0.008877


 TANGENTIAL LOCAL GRADIENTS IN A.U.

              1          2          3          4          5
          -0.000006  -0.000355  -0.001940  -0.003820   0.008877

 COSANG =         0.961571455
 
 RMSQ FORCE :   0.0044108  MAXIMUM :   0.0003000  CONVERGED : NO
 MAX FORCE  :   0.0088769  MAXIMUM :   0.0004500  CONVERGED : NO
 RMSQ FORCE6:   4.4681909  MAXIMUM6:   0.0003000  CONVERGED : NO
 MAX FORCE6 :   4.4641969  MAXIMUM6:   0.0004500  CONVERGED : NO
 RMSQ DR    :   0.0064138  MAXIMUM :   0.0012000  CONVERGED : NO
 MAX DR     :   0.0129057  MAXIMUM :   0.0018000  CONVERGED : NO
 


 HESSIAN EIGENVALUES


                1           2           3           4           5
             0.35354     1.00000     1.00000     1.00000     1.11654
 


 LAMBDA FOR LMQA STEP: 0.00

  |TANGENTIAL STEP| =   0.027873  |PARALLEL STEP| =   0.000104


 STEP IN NORMAL COORDINATES

              1          2          3          4          5          6
          -0.003548  -0.000062  -0.012123  -0.009866   0.001666  -0.022743

 DISPLACEMENT STEP IN ANGSTROM

  NO.  ATOM        X             Y             Z

    1  C       -0.001566     -0.000052     -0.005751
    2  O        0.001298      0.000042     -0.002849
    3  H        0.000972      0.000040     -0.010985
    4  CL      -0.000124     -0.000005      0.007114


 ACTIVE CARTESIAN DISPLACEMENT STEP

              1          2          3          4          5          6
          -0.003548  -0.000062  -0.012123  -0.009866   0.001666  -0.022743
 
 PREDICTED ENERGY CHANGE: -0.000137062
 
 INTERPOLATION DISTANCE: 3.7325926148
 
 *** SCFTOL TIGHTEN TO 0.750E-07 ***
 
 *** CDFTOL TIGHTEN TO 0.500E-04 ***


 COORDINATES OF OPTIMIZATION STEP 2 IN ANGSTROM

  NO.  ATOM        X              Y              Z        Z-ATOM   MASS   TYPE

    1  C        -0.167345      -0.005167       1.570624       6    12.011  QM
    2  O         0.116015       0.003596       2.687585       8    15.999  QM
    3  H        -0.265847      -0.008448      -0.453805       1     1.008  QM
    4  CL        0.031256       0.000986      -1.728089      17    35.453  QM


 
 NEW SCF-ENERGY CALCULATED IN 9 CYCLES
 

 TOTAL ENERGY    =       -573.657410113

 ENERGY CHANGE =         -0.000100203
 ENERGY RATIO  =          0.731072956
 TRUST RADIUS  =          0.200000000
 
 BFGS DELTA*GAMMA: 0.354E-03
 
 BFGS DELTA*DE2*DELTA: 0.274E-03
 
 *** ENTERING OPTIMIZATION CYCLE: 3 ***
 

 PROJECTED CARTESIAN GRADIENTS IN A.U.

  NO.  ATOM        X             Y             Z

    1  C       -0.001014     -0.000030     -0.008050
    2  O        0.001119      0.000034      0.004405
    3  H       -0.001055     -0.000036      0.000493
    4  CL       0.000016      0.000001      0.001643


 ACTIVE CARTESIAN GRADIENTS

              1          2          3          4          5          6
          -0.001216  -0.000013  -0.008954   0.002751  -0.001129   0.000194


 FULL LOCAL GRADIENT

              1          2          3          4          5          6
          -0.002746   0.000014  -0.000751   0.008962   0.000946  -0.001105


 TANGENTIAL LOCAL GRADIENTS IN A.U.

              1          2          3          4          5
           0.000014  -0.000751   0.008962   0.000946  -0.001105

 COSANG =        -0.339826652
 
 RMSQ FORCE :   0.0040742  MAXIMUM :   0.0003000  CONVERGED : NO
 MAX FORCE  :   0.0089621  MAXIMUM :   0.0004500  CONVERGED : NO
 RMSQ FORCE6:   3.8698277  MAXIMUM6:   0.0003000  CONVERGED : NO
 MAX FORCE6 :   3.8660421  MAXIMUM6:   0.0004500  CONVERGED : NO
 RMSQ DR    :   0.0113793  MAXIMUM :   0.0012000  CONVERGED : NO
 MAX DR     :   0.0227435  MAXIMUM :   0.0018000  CONVERGED : NO
 


 HESSIAN EIGENVALUES


                1           2           3           4           5
             0.34987     1.00000     1.00000     1.00889     1.43755
 


 LAMBDA FOR LMQA STEP: 0.00

  |TANGENTIAL STEP| =   0.006362  |PARALLEL STEP| =   0.000005


 STEP IN NORMAL COORDINATES

              1          2          3          4          5          6
           0.000482   0.000002   0.005561  -0.002941  -0.000380   0.000722

 DISPLACEMENT STEP IN ANGSTROM

  NO.  ATOM        X             Y             Z

    1  C        0.000213      0.000006      0.002648
    2  O       -0.000267     -0.000008     -0.001993
    3  H       -0.000212     -0.000005      0.000338
    4  CL       0.000091      0.000003     -0.000259


 ACTIVE CARTESIAN DISPLACEMENT STEP

              1          2          3          4          5          6
           0.000482   0.000002   0.005561  -0.002941  -0.000380   0.000722
 
 PREDICTED ENERGY CHANGE: -0.000028944
 
 INTERPOLATION DISTANCE: 3.7325926148


 COORDINATES OF OPTIMIZATION STEP 3 IN ANGSTROM

  NO.  ATOM        X              Y              Z        Z-ATOM   MASS   TYPE

    1  C        -0.167132      -0.005161       1.573272       6    12.011  QM
    2  O         0.115748       0.003588       2.685592       8    15.999  QM
    3  H        -0.266059      -0.008453      -0.453467       1     1.008  QM
    4  CL        0.031347       0.000989      -1.728349      17    35.453  QM


 
 NEW SCF-ENERGY CALCULATED IN 9 CYCLES
 

 TOTAL ENERGY    =       -573.657422549

 ENERGY CHANGE =         -0.000012437
 ENERGY RATIO  =          0.429675243
 TRUST RADIUS  =          0.200000000
 
 BFGS DELTA*GAMMA: 0.921E-04
 
 BFGS DELTA*DE2*DELTA: 0.579E-04
 
 *** ENTERING OPTIMIZATION CYCLE: 4 ***
 

 PROJECTED CARTESIAN GRADIENTS IN A.U.

  NO.  ATOM        X             Y             Z

    1  C        0.001659      0.000052      0.002576
    2  O       -0.001207     -0.000038     -0.005303
    3  H       -0.001114     -0.000038      0.000897
    4  CL       0.000033      0.000001      0.001912


 ACTIVE CARTESIAN GRADIENTS

              1          2          3          4          5          6
           0.001990   0.000027   0.002894  -0.005564  -0.001019   0.000587


 FULL LOCAL GRADIENT

              1          2          3          4          5          6
          -0.002717  -0.000016  -0.001318  -0.005857   0.000907  -0.000654


 TANGENTIAL LOCAL GRADIENTS IN A.U.

              1          2          3          4          5
          -0.000016  -0.001318  -0.005857   0.000907  -0.000654

 COSANG =        -0.897287883
 
 RMSQ FORCE :   0.0027311  MAXIMUM :   0.0003000  CONVERGED : NO
 MAX FORCE  :   0.0058571  MAXIMUM :   0.0004500  CONVERGED : NO
 RMSQ FORCE6:   3.1605511  MAXIMUM6:   0.0003000  CONVERGED : NO
 MAX FORCE6 :   3.1585762  MAXIMUM6:   0.0004500  CONVERGED : NO
 RMSQ DR    :   0.0025973  MAXIMUM :   0.0012000  CONVERGED : NO
 MAX DR     :   0.0055613  MAXIMUM :   0.0018000  CONVERGED : NO
 


 HESSIAN EIGENVALUES


                1           2           3           4           5
             0.34333     0.96109     1.00000     1.00002     2.44619
 


 LAMBDA FOR LMQA STEP: 0.00

  |TANGENTIAL STEP| =   0.003757  |PARALLEL STEP| =   0.000002


 STEP IN NORMAL COORDINATES

              1          2          3          4          5          6
          -0.000933  -0.000013  -0.000762   0.002770  -0.000465   0.002184

 DISPLACEMENT STEP IN ANGSTROM

  NO.  ATOM        X             Y             Z

    1  C       -0.000411     -0.000013     -0.000356
    2  O        0.000304      0.000010      0.001312
    3  H       -0.000218     -0.000006      0.001034
    4  CL       0.000072      0.000002     -0.000849


 ACTIVE CARTESIAN DISPLACEMENT STEP

              1          2          3          4          5          6
          -0.000933  -0.000013  -0.000762   0.002770  -0.000465   0.002184
 
 PREDICTED ENERGY CHANGE: -0.000008856
 
 INTERPOLATION DISTANCE: 3.7325926148
 
 *** SCFTOL TIGHTEN TO 0.500E-07 ***
 
 *** CDFTOL TIGHTEN TO 0.250E-04 ***


 COORDINATES OF OPTIMIZATION STEP 4 IN ANGSTROM

  NO.  ATOM        X              Y              Z        Z-ATOM   MASS   TYPE

    1  C        -0.167544      -0.005174       1.572916       6    12.011  QM
    2  O         0.116052       0.003597       2.686904       8    15.999  QM
    3  H        -0.266276      -0.008459      -0.452433       1     1.008  QM
    4  CL        0.031419       0.000991      -1.729198      17    35.453  QM


 
 NEW SCF-ENERGY CALCULATED IN 9 CYCLES
 

 TOTAL ENERGY    =       -573.657431198

 ENERGY CHANGE =         -0.000008649
 ENERGY RATIO  =          0.976553970
 TRUST RADIUS  =          0.200000000
 
 BFGS DELTA*GAMMA: 0.180E-04
 
 BFGS DELTA*DE2*DELTA: 0.177E-04
 
 *** ENTERING OPTIMIZATION CYCLE: 5 ***
 

 PROJECTED CARTESIAN GRADIENTS IN A.U.

  NO.  ATOM        X             Y             Z

    1  C        0.000519      0.000017     -0.001389
    2  O       -0.000233     -0.000008     -0.001021
    3  H       -0.001367     -0.000046      0.001885
    4  CL       0.000085      0.000003      0.001176


 ACTIVE CARTESIAN GRADIENTS

              1          2          3          4          5          6
           0.000622   0.000010  -0.001530  -0.001668  -0.001347   0.001668


 FULL LOCAL GRADIENT

              1          2          3          4          5          6
          -0.002989  -0.000003  -0.000937   0.000160   0.000307   0.000416


 TANGENTIAL LOCAL GRADIENTS IN A.U.

              1          2          3          4          5
          -0.000003  -0.000937   0.000160   0.000307   0.000416

 COSANG =         0.046328916
 
 RMSQ FORCE :   0.0004839  MAXIMUM :   0.0003000  CONVERGED : NO
 MAX FORCE  :   0.0009371  MAXIMUM :   0.0004500  CONVERGED : NO
 RMSQ FORCE6:   2.2358550  MAXIMUM6:   0.0003000  CONVERGED : NO
 MAX FORCE6 :   2.2356636  MAXIMUM6:   0.0004500  CONVERGED : NO
 RMSQ DR    :   0.0015336  MAXIMUM :   0.0012000  CONVERGED : NO
 MAX DR     :   0.0027702  MAXIMUM :   0.0018000  CONVERGED : NO
 


 HESSIAN EIGENVALUES


                1           2           3           4           5
             0.37091     0.88156     1.00000     1.00001     2.50066
 


 LAMBDA FOR LMQA STEP: 0.00

  |TANGENTIAL STEP| =   0.001303  |PARALLEL STEP| =   0.000000


 STEP IN NORMAL COORDINATES

              1          2          3          4          5          6
          -0.001034  -0.000019   0.000150  -0.000096  -0.000366  -0.000680

 DISPLACEMENT STEP IN ANGSTROM

  NO.  ATOM        X             Y             Z

    1  C       -0.000456     -0.000015      0.000080
    2  O        0.000309      0.000010     -0.000067
    3  H       -0.000163     -0.000002     -0.000351
    4  CL       0.000085      0.000002      0.000058


 ACTIVE CARTESIAN DISPLACEMENT STEP

              1          2          3          4          5          6
          -0.001034  -0.000019   0.000150  -0.000096  -0.000366  -0.000680
 
 PREDICTED ENERGY CHANGE: -0.000000675
 
 INTERPOLATION DISTANCE: 3.7325926148
 
 *** SCFTOL TIGHTEN TO 0.100E-07 ***
 
 *** CDFTOL TIGHTEN TO 0.750E-05 ***


 COORDINATES OF OPTIMIZATION STEP 5 IN ANGSTROM

  NO.  ATOM        X              Y              Z        Z-ATOM   MASS   TYPE

    1  C        -0.168000      -0.005189       1.572996       6    12.011  QM
    2  O         0.116361       0.003607       2.686837       8    15.999  QM
    3  H        -0.266439      -0.008461      -0.452784       1     1.008  QM
    4  CL        0.031505       0.000993      -1.729140      17    35.453  QM


 
 NEW SCF-ENERGY CALCULATED IN 9 CYCLES
 

 TOTAL ENERGY    =       -573.657432507

 ENERGY CHANGE =         -0.000001309
 ENERGY RATIO  =          1.937843244
 TRUST RADIUS  =          0.200000000
 
 BFGS DELTA*GAMMA: 0.100E-06
 
 BFGS DELTA*DE2*DELTA: 0.135E-05
 
 *** ENTERING OPTIMIZATION CYCLE: 6 ***
 

 PROJECTED CARTESIAN GRADIENTS IN A.U.

  NO.  ATOM        X             Y             Z

    1  C        0.000522      0.000017     -0.001459
    2  O       -0.000234     -0.000008     -0.001051
    3  H       -0.001321     -0.000044      0.001710
    4  CL       0.000076      0.000003      0.001267


 ACTIVE CARTESIAN GRADIENTS

              1          2          3          4          5          6
           0.000626   0.000010  -0.001608  -0.001727  -0.001301   0.001480


 FULL LOCAL GRADIENT

              1          2          3          4          5          6
          -0.002946  -0.000003  -0.000957   0.000188   0.000401   0.000227


 TANGENTIAL LOCAL GRADIENTS IN A.U.

              1          2          3          4          5
          -0.000003  -0.000957   0.000188   0.000401   0.000227

 COSANG =         0.980593981
 
 RMSQ FORCE :   0.0004824  MAXIMUM :   0.0003000  CONVERGED : NO
 MAX FORCE  :   0.0009570  MAXIMUM :   0.0004500  CONVERGED : NO
 RMSQ FORCE6:   0.0039041  MAXIMUM6:   0.0003000  CONVERGED : NO
 MAX FORCE6 :   0.0080979  MAXIMUM6:   0.0004500  CONVERGED : NO
 RMSQ DR    :   0.0005318  MAXIMUM :   0.0012000  CONVERGED :YES
 MAX DR     :   0.0010338  MAXIMUM :   0.0018000  CONVERGED :YES
 


 HESSIAN EIGENVALUES


                1           2           3           4           5
             0.02958     0.82802     1.00000     1.00015     2.47838
 


 LAMBDA FOR LMQA STEP: 0.00

  |TANGENTIAL STEP| =   0.034841  |PARALLEL STEP| =   0.000163


 STEP IN NORMAL COORDINATES

              1          2          3          4          5          6
          -0.029396  -0.000521   0.007061   0.000535  -0.011249  -0.013147

 DISPLACEMENT STEP IN ANGSTROM

  NO.  ATOM        X             Y             Z

    1  C       -0.012971     -0.000428      0.003613
    2  O        0.008749      0.000283     -0.000818
    3  H       -0.005063     -0.000085     -0.007000
    4  CL       0.002526      0.000073     -0.000373


 ACTIVE CARTESIAN DISPLACEMENT STEP

              1          2          3          4          5          6
          -0.029396  -0.000521   0.007061   0.000535  -0.011249  -0.013147
 
 PREDICTED ENERGY CHANGE: -0.000017514
 
 INTERPOLATION DISTANCE: 3.7325926148


 COORDINATES OF OPTIMIZATION STEP 6 IN ANGSTROM

  NO.  ATOM        X              Y              Z        Z-ATOM   MASS   TYPE

    1  C        -0.180970      -0.005617       1.576609       6    12.011  QM
    2  O         0.125110       0.003890       2.686019       8    15.999  QM
    3  H        -0.271502      -0.008546      -0.459784       1     1.008  QM
    4  CL        0.034031       0.001067      -1.729513      17    35.453  QM


 
 NEW SCF-ENERGY CALCULATED IN 13 CYCLES
 

 TOTAL ENERGY    =       -573.657451946

 ENERGY CHANGE =         -0.000019439
 ENERGY RATIO  =          1.109911362
 TRUST RADIUS  =          0.200000000
 
 BFGS DELTA*GAMMA: 0.329E-04
 
 BFGS DELTA*DE2*DELTA: 0.360E-04
 
 *** ENTERING OPTIMIZATION CYCLE: 7 ***
 

 PROJECTED CARTESIAN GRADIENTS IN A.U.

  NO.  ATOM        X             Y             Z

    1  C       -0.000331     -0.000010     -0.004673
    2  O        0.000469      0.000014      0.000831
    3  H       -0.000617     -0.000021     -0.000794
    4  CL      -0.000018     -0.000000      0.002295


 ACTIVE CARTESIAN GRADIENTS

              1          2          3          4          5          6
          -0.000397  -0.000004  -0.005193  -0.000476  -0.000644  -0.001172


 FULL LOCAL GRADIENT

              1          2          3          4          5          6
          -0.002199   0.000005  -0.000623   0.003965   0.001605  -0.002369


 TANGENTIAL LOCAL GRADIENTS IN A.U.

              1          2          3          4          5
           0.000005  -0.000623   0.003965   0.001605  -0.002369

 COSANG =         0.272172282
 
 RMSQ FORCE :   0.0022045  MAXIMUM :   0.0003000  CONVERGED : NO
 MAX FORCE  :   0.0039655  MAXIMUM :   0.0004500  CONVERGED : NO
 RMSQ FORCE6:   0.0017069  MAXIMUM6:   0.0003000  CONVERGED : NO
 MAX FORCE6 :   0.0037653  MAXIMUM6:   0.0004500  CONVERGED : NO
 RMSQ DR    :   0.0142239  MAXIMUM :   0.0012000  CONVERGED : NO
 MAX DR     :   0.0293958  MAXIMUM :   0.0018000  CONVERGED : NO
 


 HESSIAN EIGENVALUES


                1           2           3           4           5
             0.01870     0.99714     1.00002     1.00146     2.96562
 


 LAMBDA FOR LMQA STEP: 0.00

  |TANGENTIAL STEP| =   0.020213  |PARALLEL STEP| =   0.000055


 STEP IN NORMAL COORDINATES

              1          2          3          4          5          6
          -0.016975  -0.000299   0.006769   0.001123  -0.007186  -0.004648

 DISPLACEMENT STEP IN ANGSTROM

  NO.  ATOM        X             Y             Z

    1  C       -0.007490     -0.000247      0.003370
    2  O        0.005006      0.000162     -0.000451
    3  H       -0.003285     -0.000061     -0.002632
    4  CL       0.001551      0.000045     -0.001214


 ACTIVE CARTESIAN DISPLACEMENT STEP

              1          2          3          4          5          6
          -0.016975  -0.000299   0.006769   0.001123  -0.007186  -0.004648
 
 PREDICTED ENERGY CHANGE: -0.000009342
 
 INTERPOLATION DISTANCE: 3.7325926148


 COORDINATES OF OPTIMIZATION STEP 7 IN ANGSTROM

  NO.  ATOM        X              Y              Z        Z-ATOM   MASS   TYPE

    1  C        -0.188461      -0.005864       1.579979       6    12.011  QM
    2  O         0.130116       0.004052       2.685568       8    15.999  QM
    3  H        -0.274787      -0.008607      -0.462416       1     1.008  QM
    4  CL        0.035581       0.001112      -1.730727      17    35.453  QM


 
 NEW SCF-ENERGY CALCULATED IN 13 CYCLES
 

 TOTAL ENERGY    =       -573.657468878

 ENERGY CHANGE =         -0.000016932
 ENERGY RATIO  =          1.812381255
 TRUST RADIUS  =          0.200000000
 
 BFGS DELTA*GAMMA: 0.404E-05
 
 BFGS DELTA*DE2*DELTA: 0.191E-04
 
 *** ENTERING OPTIMIZATION CYCLE: 8 ***
 

 PROJECTED CARTESIAN GRADIENTS IN A.U.

  NO.  ATOM        X             Y             Z

    1  C       -0.000284     -0.000009     -0.003907
    2  O        0.000393      0.000012      0.000236
    3  H       -0.000534     -0.000017     -0.000887
    4  CL      -0.000009     -0.000000      0.002265


 ACTIVE CARTESIAN GRADIENTS

              1          2          3          4          5          6
          -0.000340  -0.000004  -0.004341  -0.000948  -0.000557  -0.001258


 FULL LOCAL GRADIENT

              1          2          3          4          5          6
          -0.002049   0.000004  -0.000461   0.003004   0.001608  -0.002395


 TANGENTIAL LOCAL GRADIENTS IN A.U.

              1          2          3          4          5
           0.000004  -0.000461   0.003004   0.001608  -0.002395

 COSANG =         0.990194883
 
 RMSQ FORCE :   0.0018739  MAXIMUM :   0.0003000  CONVERGED : NO
 MAX FORCE  :   0.0030039  MAXIMUM :   0.0004500  CONVERGED : NO
 RMSQ FORCE6:   0.0013823  MAXIMUM6:   0.0003000  CONVERGED : NO
 MAX FORCE6 :   0.0032566  MAXIMUM6:   0.0004500  CONVERGED : NO
 RMSQ DR    :   0.0082520  MAXIMUM :   0.0012000  CONVERGED : NO
 MAX DR     :   0.0169753  MAXIMUM :   0.0018000  CONVERGED : NO
 


 HESSIAN EIGENVALUES


                1           2           3           4           5
             0.00887     0.55694     1.00000     1.00098     2.36885
 


 LAMBDA FOR LMQA STEP: 0.00

  |TANGENTIAL STEP| =   0.072203  |PARALLEL STEP| =   0.000698


 STEP IN NORMAL COORDINATES

              1          2          3          4          5          6
          -0.060281  -0.001063   0.025877   0.005791  -0.026934  -0.012257

 DISPLACEMENT STEP IN ANGSTROM

  NO.  ATOM        X             Y             Z

    1  C       -0.026598     -0.000877      0.012843
    2  O        0.017773      0.000575     -0.001037
    3  H       -0.012407     -0.000241     -0.007278
    4  CL       0.005634      0.000165     -0.005551


 ACTIVE CARTESIAN DISPLACEMENT STEP

              1          2          3          4          5          6
          -0.060281  -0.001063   0.025877   0.005791  -0.026934  -0.012257
 
 PREDICTED ENERGY CHANGE: -0.000032338
 
 INTERPOLATION DISTANCE: 3.7325926148


 COORDINATES OF OPTIMIZATION STEP 8 IN ANGSTROM

  NO.  ATOM        X              Y              Z        Z-ATOM   MASS   TYPE

    1  C        -0.215059      -0.006742       1.592821       6    12.011  QM
    2  O         0.147888       0.004627       2.684531       8    15.999  QM
    3  H        -0.287195      -0.008848      -0.469694       1     1.008  QM
    4  CL        0.041216       0.001277      -1.736278      17    35.453  QM


 
 NEW SCF-ENERGY CALCULATED IN 10 CYCLES
 

 TOTAL ENERGY    =       -573.657512396

 ENERGY CHANGE =         -0.000043518
 ENERGY RATIO  =          1.345718083
 TRUST RADIUS  =          0.200000000
 
 BFGS DELTA*GAMMA: 0.486E-04
 
 BFGS DELTA*DE2*DELTA: 0.691E-04
 
 *** ENTERING OPTIMIZATION CYCLE: 9 ***
 

 PROJECTED CARTESIAN GRADIENTS IN A.U.

  NO.  ATOM        X             Y             Z

    1  C       -0.000523     -0.000017     -0.002402
    2  O        0.000483      0.000015      0.000299
    3  H       -0.000783     -0.000022      0.000743
    4  CL       0.000112      0.000003      0.001072


 ACTIVE CARTESIAN GRADIENTS

              1          2          3          4          5          6
          -0.000628  -0.000010  -0.002676  -0.000395  -0.000824   0.000547


 FULL LOCAL GRADIENT

              1          2          3          4          5          6
          -0.002039   0.000005   0.000243   0.002010   0.000531  -0.000392


 TANGENTIAL LOCAL GRADIENTS IN A.U.

              1          2          3          4          5
           0.000005   0.000243   0.002010   0.000531  -0.000392

 COSANG =         0.864953614
 
 RMSQ FORCE :   0.0009522  MAXIMUM :   0.0003000  CONVERGED : NO
 MAX FORCE  :   0.0020099  MAXIMUM :   0.0004500  CONVERGED : NO
 RMSQ FORCE6:   0.0010975  MAXIMUM6:   0.0003000  CONVERGED : NO
 MAX FORCE6 :   0.0020915  MAXIMUM6:   0.0004500  CONVERGED : NO
 RMSQ DR    :   0.0294782  MAXIMUM :   0.0012000  CONVERGED : NO
 MAX DR     :   0.0602812  MAXIMUM :   0.0018000  CONVERGED : NO
 


 HESSIAN EIGENVALUES


                1           2           3           4           5
             0.00712     0.50705     1.00000     1.00245     2.29754
 


 LAMBDA FOR LMQA STEP: 0.00

  |TANGENTIAL STEP| =   0.023060  |PARALLEL STEP| =   0.000071


 STEP IN NORMAL COORDINATES

              1          2          3          4          5          6
          -0.018836  -0.000332   0.008894   0.001431  -0.009047  -0.003726

 DISPLACEMENT STEP IN ANGSTROM

  NO.  ATOM        X             Y             Z

    1  C       -0.008311     -0.000274      0.004398
    2  O        0.005557      0.000180     -0.000593
    3  H       -0.004207     -0.000086     -0.002228
    4  CL       0.001814      0.000053     -0.001786


 ACTIVE CARTESIAN DISPLACEMENT STEP

              1          2          3          4          5          6
          -0.018836  -0.000332   0.008894   0.001431  -0.009047  -0.003726
 
 PREDICTED ENERGY CHANGE: -0.000003479
 
 INTERPOLATION DISTANCE: 3.7325926148


 COORDINATES OF OPTIMIZATION STEP 9 IN ANGSTROM

  NO.  ATOM        X              Y              Z        Z-ATOM   MASS   TYPE

    1  C        -0.223370      -0.007016       1.597220       6    12.011  QM
    2  O         0.153446       0.004807       2.683938       8    15.999  QM
    3  H        -0.291402      -0.008934      -0.471922       1     1.008  QM
    4  CL        0.043029       0.001331      -1.738065      17    35.453  QM


 
 NEW SCF-ENERGY CALCULATED IN 12 CYCLES
 

 TOTAL ENERGY    =       -573.657516917

 ENERGY CHANGE =         -0.000004522
 ENERGY RATIO  =          1.299877466
 TRUST RADIUS  =          0.200000000
 
 BFGS DELTA*GAMMA: 0.528E-05
 
 BFGS DELTA*DE2*DELTA: 0.729E-05
 
 *** ENTERING OPTIMIZATION CYCLE: 10 ***
 

 PROJECTED CARTESIAN GRADIENTS IN A.U.

  NO.  ATOM        X             Y             Z

    1  C       -0.000395     -0.000013     -0.001408
    2  O        0.000353      0.000011     -0.000108
    3  H       -0.000922     -0.000026      0.001376
    4  CL       0.000148      0.000004      0.000660


 ACTIVE CARTESIAN GRADIENTS

              1          2          3          4          5          6
          -0.000473  -0.000009  -0.001571  -0.000570  -0.000957   0.001243


 FULL LOCAL GRADIENT

              1          2          3          4          5          6
          -0.002068   0.000002   0.000268   0.000992   0.000112   0.000367


 TANGENTIAL LOCAL GRADIENTS IN A.U.

              1          2          3          4          5
           0.000002   0.000268   0.000992   0.000112   0.000367

 COSANG =         0.845440012
 
 RMSQ FORCE :   0.0004904  MAXIMUM :   0.0003000  CONVERGED : NO
 MAX FORCE  :   0.0009919  MAXIMUM :   0.0004500  CONVERGED : NO
 RMSQ FORCE6:   0.0010065  MAXIMUM6:   0.0003000  CONVERGED : NO
 MAX FORCE6 :   0.0016692  MAXIMUM6:   0.0004500  CONVERGED : NO
 RMSQ DR    :   0.0094143  MAXIMUM :   0.0012000  CONVERGED : NO
 MAX DR     :   0.0188361  MAXIMUM :   0.0018000  CONVERGED : NO
 


 HESSIAN EIGENVALUES


                1           2           3           4           5
             0.00548     0.56880     0.99175     1.00000     1.96797
 


 LAMBDA FOR LMQA STEP: 0.00

  |TANGENTIAL STEP| =   0.010051  |PARALLEL STEP| =   0.000014


 STEP IN NORMAL COORDINATES

              1          2          3          4          5          6
          -0.008042  -0.000141   0.003717   0.000175  -0.004083  -0.002411

 DISPLACEMENT STEP IN ANGSTROM

  NO.  ATOM        X             Y             Z

    1  C       -0.003548     -0.000117      0.001839
    2  O        0.002386      0.000077     -0.000435
    3  H       -0.001912     -0.000041     -0.001355
    4  CL       0.000785      0.000023     -0.000550


 ACTIVE CARTESIAN DISPLACEMENT STEP

              1          2          3          4          5          6
          -0.008042  -0.000141   0.003717   0.000175  -0.004083  -0.002411
 
 PREDICTED ENERGY CHANGE: -0.000000596
 
 INTERPOLATION DISTANCE: 3.7325926148


 COORDINATES OF OPTIMIZATION STEP 10 IN ANGSTROM

  NO.  ATOM        X              Y              Z        Z-ATOM   MASS   TYPE

    1  C        -0.226919      -0.007133       1.599059       6    12.011  QM
    2  O         0.155832       0.004884       2.683503       8    15.999  QM
    3  H        -0.293313      -0.008975      -0.473277       1     1.008  QM
    4  CL        0.043814       0.001354      -1.738614      17    35.453  QM


 
 NEW SCF-ENERGY CALCULATED IN 9 CYCLES
 

 TOTAL ENERGY    =       -573.657517666

 ENERGY CHANGE =         -0.000000749
 ENERGY RATIO  =          1.256260169
 TRUST RADIUS  =          0.200000000
 
 BFGS DELTA*GAMMA: 0.453E-06
 
 BFGS DELTA*DE2*DELTA: 0.125E-05
 
 *** ENTERING OPTIMIZATION CYCLE: 11 ***
 

 PROJECTED CARTESIAN GRADIENTS IN A.U.

  NO.  ATOM        X             Y             Z

    1  C       -0.000230     -0.000008     -0.000882
    2  O        0.000216      0.000007     -0.000555
    3  H       -0.000892     -0.000025      0.001337
    4  CL       0.000139      0.000004      0.000661


 ACTIVE CARTESIAN GRADIENTS

              1          2          3          4          5          6
          -0.000276  -0.000007  -0.000983  -0.000942  -0.000916   0.001207


 FULL LOCAL GRADIENT

              1          2          3          4          5          6
          -0.001996  -0.000000   0.000153   0.000279   0.000112   0.000361


 TANGENTIAL LOCAL GRADIENTS IN A.U.

              1          2          3          4          5
          -0.000000   0.000153   0.000279   0.000112   0.000361

 COSANG =         0.853622936
 
 *** CONVERGED BY GRADIENT AND ENERGY CRITERIA ***
 *** AFTER 10 OPTIMIZATION CYCLES ***
 
 
 RMSQ FORCE :   0.0002210  MAXIMUM :   0.0003000  CONVERGED :YES
 MAX FORCE  :   0.0003612  MAXIMUM :   0.0004500  CONVERGED :YES
 RMSQ FORCE6:   0.0012118  MAXIMUM6:   0.0003000  CONVERGED : NO
 MAX FORCE6 :   0.0021655  MAXIMUM6:   0.0004500  CONVERGED : NO
 RMSQ DR    :   0.0041033  MAXIMUM :   0.0012000  CONVERGED : NO
 MAX DR     :   0.0080420  MAXIMUM :   0.0018000  CONVERGED : NO
 
 
 *** THE GEOMETRY IS OPTIMIZED ***
 
 
 INTERPOLATION DISTANCE: 3.7325926148


 RELAXED PRODUCT COORDINATES OF SADDLE STEP 8 IN ANGSTROM

  NO.  ATOM        X              Y              Z        Z-ATOM   MASS   TYPE

    1  C        -0.226919      -0.007133       1.599059       6    12.011  QM
    2  O         0.155832       0.004884       2.683503       8    15.999  QM
    3  H        -0.293313      -0.008975      -0.473277       1     1.008  QM
    4  CL        0.043814       0.001354      -1.738614      17    35.453  QM


 NUMBER OF CONSTRAINED OPTIMIZATION CYCLES: 10
 
 RELAXED PRODUCT ENERGY = -573.657517665992
 
 ANGLE BETWEEN SUCCESSIVE SADDLE GRADIENTS: 100.705
 
 RMSQ FORCE :   0.0006211  MAXIMUM :   0.0003000  CONVERGED :NO 
 MAX FORCE  :   0.0012940  MAXIMUM :   0.0004500  CONVERGED :NO 


 UNRELAXED COORDINATES OF SADDLE STEP 9 IN ANGSTROM

  NO.  ATOM        X              Y              Z        Z-ATOM   MASS   TYPE

    1  C        -0.233380      -0.007317       1.559479       6    12.011  QM
    2  O         0.160309       0.005012       2.641220       8    15.999  QM
    3  H        -0.348056      -0.010637      -0.423558       1     1.008  QM
    4  CL        0.043900       0.001356      -1.707020      17    35.453  QM


 UNRELAXED SCF-ENERGY CALCULATED IN 13 CYCLES
 
 UNRELAXED TOTAL SADDLE ENERGY = -573.656591446518
 
 
 
 
 ***************************************
 *** MOLECULAR GEOMETRY OPTIMIZATION ***
 ***************************************
 
 INTERPOLATION DISTANCE: 3.5459972951
 
 *** ACTIVE DEGREES OF FREEDOM: 6 ***
 
 *** ENTERING OPTIMIZATION CYCLE: 1 ***
 

 PROJECTED CARTESIAN GRADIENTS IN A.U.

  NO.  ATOM        X             Y             Z

    1  C       -0.001191     -0.000038     -0.001591
    2  O        0.001130      0.000036      0.006626
    3  H       -0.006164     -0.000186      0.016234
    4  CL       0.000974      0.000030     -0.006262


 ACTIVE CARTESIAN GRADIENTS

              1          2          3          4          5          6
          -0.001430  -0.000020  -0.001804   0.007466  -0.006303   0.017032


 FULL LOCAL GRADIENT

              1          2          3          4          5          6
          -0.007520  -0.000001   0.001198   0.005931  -0.008009   0.015282


 TANGENTIAL LOCAL GRADIENTS IN A.U.

              1          2          3          4          5
          -0.000001   0.001198   0.005931  -0.008009   0.015282
 
 RMSQ FORCE :   0.0081769  MAXIMUM :   0.0003000  CONVERGED : NO
 MAX FORCE  :   0.0152820  MAXIMUM :   0.0004500  CONVERGED : NO
 RMSQ FORCE6:   4.9918231  MAXIMUM6:   0.0003000  CONVERGED : NO
 MAX FORCE6 :   4.9847180  MAXIMUM6:   0.0004500  CONVERGED : NO
 


 HESSIAN EIGENVALUES


                1           2           3           4           5
             1.00000     1.00000     1.00000     1.00000     1.00000
 


 LAMBDA FOR LMQA STEP: 0.00

  |TANGENTIAL STEP| =   0.018284  |PARALLEL STEP| =   0.000047


 STEP IN NORMAL COORDINATES

              1          2          3          4          5          6
           0.001050   0.000015  -0.001274  -0.011822   0.002122  -0.013687

 DISPLACEMENT STEP IN ANGSTROM

  NO.  ATOM        X             Y             Z

    1  C        0.000463      0.000015     -0.000620
    2  O       -0.000335     -0.000011     -0.005045
    3  H        0.001082      0.000032     -0.006534
    4  CL      -0.000227     -0.000007      0.004852


 ACTIVE CARTESIAN DISPLACEMENT STEP

              1          2          3          4          5          6
           0.001050   0.000015  -0.001274  -0.011822   0.002122  -0.013687
 
 PREDICTED ENERGY CHANGE: -0.000166797
 
 INTERPOLATION DISTANCE: 3.5459972951
 
 *** SCFTOL TIGHTEN TO 0.100E-06 ***
 
 *** CDFTOL TIGHTEN TO 0.750E-04 ***


 COORDINATES OF OPTIMIZATION STEP 1 IN ANGSTROM

  NO.  ATOM        X              Y              Z        Z-ATOM   MASS   TYPE

    1  C        -0.232917      -0.007302       1.558859       6    12.011  QM
    2  O         0.159974       0.005001       2.636175       8    15.999  QM
    3  H        -0.346974      -0.010605      -0.430092       1     1.008  QM
    4  CL        0.043673       0.001349      -1.702168      17    35.453  QM


 
 NEW SCF-ENERGY CALCULATED IN 9 CYCLES
 

 TOTAL ENERGY    =       -573.656828419

 ENERGY CHANGE =         -0.000236973
 ENERGY RATIO  =          1.420725670
 TRUST RADIUS  =          0.200000000
 
 BFGS DELTA*GAMMA: 0.192E-03
 
 BFGS DELTA*DE2*DELTA: 0.334E-03
 
 *** ENTERING OPTIMIZATION CYCLE: 2 ***
 

 PROJECTED CARTESIAN GRADIENTS IN A.U.

  NO.  ATOM        X             Y             Z

    1  C        0.002654      0.000082      0.006669
    2  O       -0.002122     -0.000066     -0.004060
    3  H       -0.004543     -0.000136      0.011221
    4  CL       0.000647      0.000020     -0.003046


 ACTIVE CARTESIAN GRADIENTS

              1          2          3          4          5          6
           0.003185   0.000035   0.007489  -0.002807  -0.004420   0.011624


 FULL LOCAL GRADIENT

              1          2          3          4          5          6
          -0.006031  -0.000008  -0.002238  -0.007997  -0.004878   0.009982


 TANGENTIAL LOCAL GRADIENTS IN A.U.

              1          2          3          4          5
          -0.000008  -0.002238  -0.007997  -0.004878   0.009982

 COSANG =         0.557957234
 
 RMSQ FORCE :   0.0062033  MAXIMUM :   0.0003000  CONVERGED : NO
 MAX FORCE  :   0.0099823  MAXIMUM :   0.0004500  CONVERGED : NO
 RMSQ FORCE6:   4.4665877  MAXIMUM6:   0.0003000  CONVERGED : NO
 MAX FORCE6 :   4.4632081  MAXIMUM6:   0.0004500  CONVERGED : NO
 RMSQ DR    :   0.0074644  MAXIMUM :   0.0012000  CONVERGED : NO
 MAX DR     :   0.0136868  MAXIMUM :   0.0018000  CONVERGED : NO
 


 HESSIAN EIGENVALUES


                1           2           3           4           5
             0.29148     1.00000     1.00000     1.00000     1.97371
 


 LAMBDA FOR LMQA STEP: 0.00

  |TANGENTIAL STEP| =   0.040565  |PARALLEL STEP| =   0.000232


 STEP IN NORMAL COORDINATES

              1          2          3          4          5          6
          -0.004807  -0.000050  -0.018880  -0.015449   0.004262  -0.031768

 DISPLACEMENT STEP IN ANGSTROM

  NO.  ATOM        X             Y             Z

    1  C       -0.002120     -0.000065     -0.008935
    2  O        0.001921      0.000059     -0.004491
    3  H        0.002367      0.000068     -0.015186
    4  CL      -0.000456     -0.000014      0.010778


 ACTIVE CARTESIAN DISPLACEMENT STEP

              1          2          3          4          5          6
          -0.004807  -0.000050  -0.018880  -0.015449   0.004262  -0.031768
 
 PREDICTED ENERGY CHANGE: -0.000250245
 
 INTERPOLATION DISTANCE: 3.5459972951
 
 *** SCFTOL TIGHTEN TO 0.750E-07 ***
 
 *** CDFTOL TIGHTEN TO 0.500E-04 ***


 COORDINATES OF OPTIMIZATION STEP 2 IN ANGSTROM

  NO.  ATOM        X              Y              Z        Z-ATOM   MASS   TYPE

    1  C        -0.235037      -0.007367       1.549925       6    12.011  QM
    2  O         0.161896       0.005061       2.631684       8    15.999  QM
    3  H        -0.344607      -0.010537      -0.445278       1     1.008  QM
    4  CL        0.043217       0.001336      -1.691390      17    35.453  QM


 
 NEW SCF-ENERGY CALCULATED IN 9 CYCLES
 

 TOTAL ENERGY    =       -573.656960597

 ENERGY CHANGE =         -0.000132178
 ENERGY RATIO  =          0.528193990
 TRUST RADIUS  =          0.200000000
 
 BFGS DELTA*GAMMA: 0.753E-03
 
 BFGS DELTA*DE2*DELTA: 0.502E-03
 
 *** ENTERING OPTIMIZATION CYCLE: 3 ***
 

 PROJECTED CARTESIAN GRADIENTS IN A.U.

  NO.  ATOM        X             Y             Z

    1  C       -0.001344     -0.000043     -0.009165
    2  O        0.001538      0.000049      0.003363
    3  H       -0.000406     -0.000010     -0.001653
    4  CL      -0.000183     -0.000006      0.003354


 ACTIVE CARTESIAN GRADIENTS

              1          2          3          4          5          6
          -0.001613  -0.000022  -0.010223   0.001168  -0.000494  -0.002224


 FULL LOCAL GRADIENT

              1          2          3          4          5          6
          -0.002778  -0.000000   0.000358   0.009105   0.002754  -0.003916


 TANGENTIAL LOCAL GRADIENTS IN A.U.

              1          2          3          4          5
          -0.000000   0.000358   0.009105   0.002754  -0.003916

 COSANG =        -0.883485839
 
 RMSQ FORCE :   0.0046032  MAXIMUM :   0.0003000  CONVERGED : NO
 MAX FORCE  :   0.0091048  MAXIMUM :   0.0004500  CONVERGED : NO
 RMSQ FORCE6:   3.8694181  MAXIMUM6:   0.0003000  CONVERGED : NO
 MAX FORCE6 :   3.8659318  MAXIMUM6:   0.0004500  CONVERGED : NO
 RMSQ DR    :   0.0165608  MAXIMUM :   0.0012000  CONVERGED : NO
 MAX DR     :   0.0317675  MAXIMUM :   0.0018000  CONVERGED : NO
 


 HESSIAN EIGENVALUES


                1           2           3           4           5
             0.38412     1.00000     1.00000     1.00746     2.21855
 


 LAMBDA FOR LMQA STEP: 0.00

  |TANGENTIAL STEP| =   0.012347  |PARALLEL STEP| =   0.000021


 STEP IN NORMAL COORDINATES

              1          2          3          4          5          6
           0.000769   0.000010   0.007384   0.003561  -0.001673   0.009048

 DISPLACEMENT STEP IN ANGSTROM

  NO.  ATOM        X             Y             Z

    1  C        0.000339      0.000011      0.003508
    2  O       -0.000428     -0.000013      0.000654
    3  H       -0.000897     -0.000028      0.004303
    4  CL       0.000241      0.000007     -0.003206


 ACTIVE CARTESIAN DISPLACEMENT STEP

              1          2          3          4          5          6
           0.000769   0.000010   0.007384   0.003561  -0.001673   0.009048
 
 PREDICTED ENERGY CHANGE: -0.000045883
 
 INTERPOLATION DISTANCE: 3.5459972951


 COORDINATES OF OPTIMIZATION STEP 3 IN ANGSTROM

  NO.  ATOM        X              Y              Z        Z-ATOM   MASS   TYPE

    1  C        -0.234698      -0.007356       1.553432       6    12.011  QM
    2  O         0.161468       0.005047       2.632337       8    15.999  QM
    3  H        -0.345504      -0.010564      -0.440975       1     1.008  QM
    4  CL        0.043458       0.001343      -1.694596      17    35.453  QM


 
 NEW SCF-ENERGY CALCULATED IN 9 CYCLES
 

 TOTAL ENERGY    =       -573.657005409

 ENERGY CHANGE =         -0.000044812
 ENERGY RATIO  =          0.976652496
 TRUST RADIUS  =          0.200000000
 
 BFGS DELTA*GAMMA: 0.937E-04
 
 BFGS DELTA*DE2*DELTA: 0.920E-04
 
 *** ENTERING OPTIMIZATION CYCLE: 4 ***
 

 PROJECTED CARTESIAN GRADIENTS IN A.U.

  NO.  ATOM        X             Y             Z

    1  C        0.000830      0.000025     -0.001525
    2  O       -0.000427     -0.000013     -0.001482
    3  H       -0.001652     -0.000048      0.002347
    4  CL       0.000082      0.000002      0.001487


 ACTIVE CARTESIAN GRADIENTS

              1          2          3          4          5          6
           0.000997   0.000009  -0.001669  -0.002270  -0.001615   0.002077


 FULL LOCAL GRADIENT

              1          2          3          4          5          6
          -0.003749  -0.000005  -0.001192  -0.000069   0.000435   0.000428


 TANGENTIAL LOCAL GRADIENTS IN A.U.

              1          2          3          4          5
          -0.000005  -0.001192  -0.000069   0.000435   0.000428

 COSANG =        -0.111011265
 
 RMSQ FORCE :   0.0005997  MAXIMUM :   0.0003000  CONVERGED : NO
 MAX FORCE  :   0.0011921  MAXIMUM :   0.0004500  CONVERGED : NO
 RMSQ FORCE6:   3.1619017  MAXIMUM6:   0.0003000  CONVERGED : NO
 MAX FORCE6 :   3.1615344  MAXIMUM6:   0.0004500  CONVERGED : NO
 RMSQ DR    :   0.0050407  MAXIMUM :   0.0012000  CONVERGED : NO
 MAX DR     :   0.0090476  MAXIMUM :   0.0018000  CONVERGED : NO
 


 HESSIAN EIGENVALUES


                1           2           3           4           5
             0.40067     0.95986     1.00000     1.00004     2.27823
 


 LAMBDA FOR LMQA STEP: 0.00

  |TANGENTIAL STEP| =   0.001374  |PARALLEL STEP| =   0.000000


 STEP IN NORMAL COORDINATES

              1          2          3          4          5          6
          -0.001132  -0.000011   0.000292  -0.000122  -0.000441  -0.000557

 DISPLACEMENT STEP IN ANGSTROM

  NO.  ATOM        X             Y             Z

    1  C       -0.000499     -0.000015      0.000153
    2  O        0.000335      0.000010     -0.000100
    3  H       -0.000199     -0.000008     -0.000288
    4  CL       0.000099      0.000003      0.000027


 ACTIVE CARTESIAN DISPLACEMENT STEP

              1          2          3          4          5          6
          -0.001132  -0.000011   0.000292  -0.000122  -0.000441  -0.000557
 
 PREDICTED ENERGY CHANGE: -0.000000891
 
 INTERPOLATION DISTANCE: 3.5459972951
 
 *** SCFTOL TIGHTEN TO 0.250E-07 ***
 
 *** CDFTOL TIGHTEN TO 0.100E-04 ***


 COORDINATES OF OPTIMIZATION STEP 4 IN ANGSTROM

  NO.  ATOM        X              Y              Z        Z-ATOM   MASS   TYPE

    1  C        -0.235197      -0.007372       1.553585       6    12.011  QM
    2  O         0.161803       0.005058       2.632237       8    15.999  QM
    3  H        -0.345703      -0.010572      -0.441263       1     1.008  QM
    4  CL        0.043557       0.001346      -1.694570      17    35.453  QM


 
 NEW SCF-ENERGY CALCULATED IN 8 CYCLES
 

 TOTAL ENERGY    =       -573.657007178

 ENERGY CHANGE =         -0.000001769
 ENERGY RATIO  =          1.986004196
 TRUST RADIUS  =          0.200000000
 
 BFGS DELTA*GAMMA: 0.434E-07
 
 BFGS DELTA*DE2*DELTA: 0.178E-05
 
 *** ENTERING OPTIMIZATION CYCLE: 5 ***
 

 PROJECTED CARTESIAN GRADIENTS IN A.U.

  NO.  ATOM        X             Y             Z

    1  C        0.000787      0.000024     -0.001713
    2  O       -0.000384     -0.000012     -0.001359
    3  H       -0.001625     -0.000047      0.002233
    4  CL       0.000074      0.000002      0.001534


 ACTIVE CARTESIAN GRADIENTS

              1          2          3          4          5          6
           0.000944   0.000008  -0.001880  -0.002182  -0.001590   0.001956


 FULL LOCAL GRADIENT

              1          2          3          4          5          6
          -0.003718  -0.000005  -0.001164   0.000158   0.000488   0.000307


 TANGENTIAL LOCAL GRADIENTS IN A.U.

              1          2          3          4          5
          -0.000005  -0.001164   0.000158   0.000488   0.000307

 COSANG =         0.980434543
 
 RMSQ FORCE :   0.0005854  MAXIMUM :   0.0003000  CONVERGED : NO
 MAX FORCE  :   0.0011643  MAXIMUM :   0.0004500  CONVERGED : NO
 RMSQ FORCE6:   2.2358109  MAXIMUM6:   0.0003000  CONVERGED : NO
 MAX FORCE6 :   2.2355625  MAXIMUM6:   0.0004500  CONVERGED : NO
 RMSQ DR    :   0.0005608  MAXIMUM :   0.0012000  CONVERGED :YES
 MAX DR     :   0.0011320  MAXIMUM :   0.0018000  CONVERGED :YES
 


 HESSIAN EIGENVALUES


                1           2           3           4           5
             0.00961     0.61552     1.00000     1.00462     3.59461
 


 LAMBDA FOR LMQA STEP: 0.00

  |TANGENTIAL STEP| =   0.134139  |PARALLEL STEP| =   0.002538


 STEP IN NORMAL COORDINATES

              1          2          3          4          5          6
          -0.111912  -0.001070   0.035703  -0.009705  -0.046619  -0.043956

 DISPLACEMENT STEP IN ANGSTROM

  NO.  ATOM        X             Y             Z

    1  C       -0.049345     -0.001502      0.018352
    2  O        0.032941      0.001011     -0.009652
    3  H       -0.021242     -0.000780     -0.023058
    4  CL       0.010174      0.000326     -0.000310


 ACTIVE CARTESIAN DISPLACEMENT STEP

              1          2          3          4          5          6
          -0.111912  -0.001070   0.035703  -0.009705  -0.046619  -0.043956
 
 PREDICTED ENERGY CHANGE: -0.000073974
 
 INTERPOLATION DISTANCE: 3.5459972951


 COORDINATES OF OPTIMIZATION STEP 5 IN ANGSTROM

  NO.  ATOM        X              Y              Z        Z-ATOM   MASS   TYPE

    1  C        -0.284541      -0.008873       1.571937       6    12.011  QM
    2  O         0.194744       0.006069       2.622586       8    15.999  QM
    3  H        -0.366945      -0.011352      -0.464322       1     1.008  QM
    4  CL        0.053731       0.001672      -1.694880      17    35.453  QM


 
 NEW SCF-ENERGY CALCULATED IN 12 CYCLES
 

 TOTAL ENERGY    =       -573.657004536

 ENERGY CHANGE =          0.000002642
 ENERGY RATIO  =         -0.035714748
 TRUST RADIUS  =          0.160000000
 
 BFGS DELTA*GAMMA: 0.397E-03
 
 BFGS DELTA*DE2*DELTA: 0.179E-03
 
 *** ENTERING OPTIMIZATION CYCLE: 6 ***
 

 PROJECTED CARTESIAN GRADIENTS IN A.U.

  NO.  ATOM        X             Y             Z

    1  C       -0.004658     -0.000146     -0.013095
    2  O        0.003975      0.000125      0.007064
    3  H        0.000770      0.000025     -0.003881
    4  CL      -0.000089     -0.000003      0.003531


 ACTIVE CARTESIAN GRADIENTS

              1          2          3          4          5          6
          -0.005590  -0.000068  -0.014689   0.004416   0.000482  -0.004503


 FULL LOCAL GRADIENT

              1          2          3          4          5          6
          -0.001315   0.000049   0.004965   0.014646   0.003576  -0.005776


 TANGENTIAL LOCAL GRADIENTS IN A.U.

              1          2          3          4          5
           0.000049   0.004965   0.014646   0.003576  -0.005776

 COSANG =        -0.158088814
 
 RMSQ FORCE :   0.0075539  MAXIMUM :   0.0003000  CONVERGED : NO
 MAX FORCE  :   0.0146459  MAXIMUM :   0.0004500  CONVERGED : NO
 RMSQ FORCE6:   0.0046442  MAXIMUM6:   0.0003000  CONVERGED : NO
 MAX FORCE6 :   0.0091172  MAXIMUM6:   0.0004500  CONVERGED : NO
 RMSQ DR    :   0.0547720  MAXIMUM :   0.0012000  CONVERGED : NO
 MAX DR     :   0.1119121  MAXIMUM :   0.0018000  CONVERGED : NO
 


 HESSIAN EIGENVALUES


                1           2           3           4           5
             0.01816     0.62472     1.00000     1.00816     4.29179
 


 LAMBDA FOR LMQA STEP: 0.00

  |TANGENTIAL STEP| =   0.069344  |PARALLEL STEP| =   0.000678


 STEP IN NORMAL COORDINATES

              1          2          3          4          5          6
           0.058127   0.000558  -0.016083   0.006070   0.023529   0.024099

 DISPLACEMENT STEP IN ANGSTROM

  NO.  ATOM        X             Y             Z

    1  C        0.025630      0.000780     -0.008360
    2  O       -0.017156     -0.000527      0.005160
    3  H        0.010675      0.000393      0.012508
    4  CL      -0.005193     -0.000167     -0.000709


 ACTIVE CARTESIAN DISPLACEMENT STEP

              1          2          3          4          5          6
           0.058127   0.000558  -0.016083   0.006070   0.023529   0.024099
 
 PREDICTED ENERGY CHANGE: -0.000078358
 
 INTERPOLATION DISTANCE: 3.5459972951


 COORDINATES OF OPTIMIZATION STEP 6 IN ANGSTROM

  NO.  ATOM        X              Y              Z        Z-ATOM   MASS   TYPE

    1  C        -0.258912      -0.008093       1.563577       6    12.011  QM
    2  O         0.177588       0.005542       2.627745       8    15.999  QM
    3  H        -0.356271      -0.010959      -0.451814       1     1.008  QM
    4  CL        0.048538       0.001506      -1.695589      17    35.453  QM


 
 NEW SCF-ENERGY CALCULATED IN 10 CYCLES
 

 TOTAL ENERGY    =       -573.657067578

 ENERGY CHANGE =         -0.000063042
 ENERGY RATIO  =          0.804538434
 TRUST RADIUS  =          0.160000000
 
 BFGS DELTA*GAMMA: 0.178E-03
 
 BFGS DELTA*DE2*DELTA: 0.161E-03
 
 *** ENTERING OPTIMIZATION CYCLE: 7 ***
 

 PROJECTED CARTESIAN GRADIENTS IN A.U.

  NO.  ATOM        X             Y             Z

    1  C       -0.000048     -0.000002     -0.003266
    2  O        0.000253      0.000008     -0.000529
    3  H       -0.000767     -0.000022      0.000046
    4  CL      -0.000013     -0.000001      0.002249


 ACTIVE CARTESIAN GRADIENTS

              1          2          3          4          5          6
          -0.000058  -0.000003  -0.003630  -0.001663  -0.000777  -0.000334


 FULL LOCAL GRADIENT

              1          2          3          4          5          6
          -0.002702  -0.000002  -0.000242   0.001963   0.001524  -0.001768


 TANGENTIAL LOCAL GRADIENTS IN A.U.

              1          2          3          4          5
          -0.000002  -0.000242   0.001963   0.001524  -0.001768

 COSANG =         0.836136994
 
 RMSQ FORCE :   0.0013681  MAXIMUM :   0.0003000  CONVERGED : NO
 MAX FORCE  :   0.0019626  MAXIMUM :   0.0004500  CONVERGED : NO
 RMSQ FORCE6:   0.0038292  MAXIMUM6:   0.0003000  CONVERGED : NO
 MAX FORCE6 :   0.0074489  MAXIMUM6:   0.0004500  CONVERGED : NO
 RMSQ DR    :   0.0283108  MAXIMUM :   0.0012000  CONVERGED : NO
 MAX DR     :   0.0581275  MAXIMUM :   0.0018000  CONVERGED : NO
 


 HESSIAN EIGENVALUES


                1           2           3           4           5
             0.02503     0.58078     1.00000     1.00671     3.68995
 


 LAMBDA FOR LMQA STEP: 0.00

  |TANGENTIAL STEP| =   0.019991  |PARALLEL STEP| =   0.000056


 STEP IN NORMAL COORDINATES

              1          2          3          4          5          6
          -0.016475  -0.000157   0.007077   0.000170  -0.007885  -0.003989

 DISPLACEMENT STEP IN ANGSTROM

  NO.  ATOM        X             Y             Z

    1  C       -0.007264     -0.000221      0.003569
    2  O        0.004828      0.000148     -0.000944
    3  H       -0.003662     -0.000132     -0.002236
    4  CL       0.001603      0.000051     -0.001066


 ACTIVE CARTESIAN DISPLACEMENT STEP

              1          2          3          4          5          6
          -0.016475  -0.000157   0.007077   0.000170  -0.007885  -0.003989
 
 PREDICTED ENERGY CHANGE: -0.000008680
 
 INTERPOLATION DISTANCE: 3.5459972951


 COORDINATES OF OPTIMIZATION STEP 7 IN ANGSTROM

  NO.  ATOM        X              Y              Z        Z-ATOM   MASS   TYPE

    1  C        -0.266176      -0.008314       1.567146       6    12.011  QM
    2  O         0.182416       0.005690       2.626802       8    15.999  QM
    3  H        -0.359933      -0.011090      -0.454050       1     1.008  QM
    4  CL        0.050141       0.001557      -1.696655      17    35.453  QM


 
 NEW SCF-ENERGY CALCULATED IN 12 CYCLES
 

 TOTAL ENERGY    =       -573.657082754

 ENERGY CHANGE =         -0.000015176
 ENERGY RATIO  =          1.748395803
 TRUST RADIUS  =          0.160000000
 
 BFGS DELTA*GAMMA: 0.472E-05
 
 BFGS DELTA*DE2*DELTA: 0.178E-04
 
 *** ENTERING OPTIMIZATION CYCLE: 8 ***
 

 PROJECTED CARTESIAN GRADIENTS IN A.U.

  NO.  ATOM        X             Y             Z

    1  C       -0.000617     -0.000020     -0.004022
    2  O        0.000692      0.000022      0.000555
    3  H       -0.000837     -0.000024      0.000372
    4  CL       0.000035      0.000001      0.001906


 ACTIVE CARTESIAN GRADIENTS

              1          2          3          4          5          6
          -0.000740  -0.000010  -0.004487  -0.000593  -0.000884   0.000035


 FULL LOCAL GRADIENT

              1          2          3          4          5          6
          -0.002699   0.000002   0.000420   0.003318   0.001228  -0.001356


 TANGENTIAL LOCAL GRADIENTS IN A.U.

              1          2          3          4          5
           0.000002   0.000420   0.003318   0.001228  -0.001356

 COSANG =         0.915687790
 
 RMSQ FORCE :   0.0017048  MAXIMUM :   0.0003000  CONVERGED : NO
 MAX FORCE  :   0.0033182  MAXIMUM :   0.0004500  CONVERGED : NO
 RMSQ FORCE6:   0.0030067  MAXIMUM6:   0.0003000  CONVERGED : NO
 MAX FORCE6 :   0.0058788  MAXIMUM6:   0.0004500  CONVERGED : NO
 RMSQ DR    :   0.0081613  MAXIMUM :   0.0012000  CONVERGED : NO
 MAX DR     :   0.0164746  MAXIMUM :   0.0018000  CONVERGED : NO
 


 HESSIAN EIGENVALUES


                1           2           3           4           5
             0.00828     0.44266     1.00000     1.01580     3.83258
 


 LAMBDA FOR LMQA STEP: 0.00

  |TANGENTIAL STEP| =   0.071371  |PARALLEL STEP| =   0.000718


 STEP IN NORMAL COORDINATES

              1          2          3          4          5          6
          -0.057836  -0.000546   0.026219  -0.001712  -0.028857  -0.015029

 DISPLACEMENT STEP IN ANGSTROM

  NO.  ATOM        X             Y             Z

    1  C       -0.025501     -0.000775      0.013184
    2  O        0.016936      0.000519     -0.004502
    3  H       -0.013472     -0.000483     -0.008320
    4  CL       0.005738      0.000184     -0.003246


 ACTIVE CARTESIAN DISPLACEMENT STEP

              1          2          3          4          5          6
          -0.057836  -0.000546   0.026219  -0.001712  -0.028857  -0.015029
 
 PREDICTED ENERGY CHANGE: -0.000022988
 
 INTERPOLATION DISTANCE: 3.5459972951


 COORDINATES OF OPTIMIZATION STEP 8 IN ANGSTROM

  NO.  ATOM        X              Y              Z        Z-ATOM   MASS   TYPE

    1  C        -0.291677      -0.009089       1.580330       6    12.011  QM
    2  O         0.199351       0.006209       2.622299       8    15.999  QM
    3  H        -0.373405      -0.011573      -0.462370       1     1.008  QM
    4  CL        0.055878       0.001741      -1.699902      17    35.453  QM


 
 NEW SCF-ENERGY CALCULATED IN 10 CYCLES
 

 TOTAL ENERGY    =       -573.657106180

 ENERGY CHANGE =         -0.000023425
 ENERGY RATIO  =          1.019050844
 TRUST RADIUS  =          0.160000000
 
 BFGS DELTA*GAMMA: 0.563E-04
 
 BFGS DELTA*DE2*DELTA: 0.517E-04
 
 *** ENTERING OPTIMIZATION CYCLE: 9 ***
 

 PROJECTED CARTESIAN GRADIENTS IN A.U.

  NO.  ATOM        X             Y             Z

    1  C       -0.002156     -0.000068     -0.005332
    2  O        0.001822      0.000057      0.002896
    3  H       -0.001010     -0.000031      0.001242
    4  CL       0.000201      0.000006      0.000948


 ACTIVE CARTESIAN GRADIENTS

              1          2          3          4          5          6
          -0.002587  -0.000031  -0.005989   0.001825  -0.001158   0.001029


 FULL LOCAL GRADIENT

              1          2          3          4          5          6
          -0.002601   0.000034   0.002401   0.005965   0.000370  -0.000199


 TANGENTIAL LOCAL GRADIENTS IN A.U.

              1          2          3          4          5
           0.000034   0.002401   0.005965   0.000370  -0.000199

 COSANG =         0.876238448
 
 RMSQ FORCE :   0.0028819  MAXIMUM :   0.0003000  CONVERGED : NO
 MAX FORCE  :   0.0059651  MAXIMUM :   0.0004500  CONVERGED : NO
 RMSQ FORCE6:   0.0026828  MAXIMUM6:   0.0003000  CONVERGED : NO
 MAX FORCE6 :   0.0053705  MAXIMUM6:   0.0004500  CONVERGED : NO
 RMSQ DR    :   0.0291384  MAXIMUM :   0.0012000  CONVERGED : NO
 MAX DR     :   0.0578362  MAXIMUM :   0.0018000  CONVERGED : NO
 


 HESSIAN EIGENVALUES


                1           2           3           4           5
             0.00954     0.42354     1.00000     1.02352     3.76653
 


 LAMBDA FOR LMQA STEP: 0.00

  |TANGENTIAL STEP| =   0.007553  |PARALLEL STEP| =   0.000008


 STEP IN NORMAL COORDINATES

              1          2          3          4          5          6
           0.006790   0.000066  -0.000984   0.000072   0.002340   0.002118

 DISPLACEMENT STEP IN ANGSTROM

  NO.  ATOM        X             Y             Z

    1  C        0.002994      0.000091     -0.000550
    2  O       -0.002014     -0.000062      0.000210
    3  H        0.001033      0.000039      0.001099
    4  CL      -0.000564     -0.000018     -0.000006


 ACTIVE CARTESIAN DISPLACEMENT STEP

              1          2          3          4          5          6
           0.006790   0.000066  -0.000984   0.000072   0.002340   0.002118
 
 PREDICTED ENERGY CHANGE: -0.000006026
 
 INTERPOLATION DISTANCE: 3.5459972951


 COORDINATES OF OPTIMIZATION STEP 9 IN ANGSTROM

  NO.  ATOM        X              Y              Z        Z-ATOM   MASS   TYPE

    1  C        -0.288683      -0.008997       1.579780       6    12.011  QM
    2  O         0.197337       0.006147       2.622509       8    15.999  QM
    3  H        -0.372372      -0.011534      -0.461271       1     1.008  QM
    4  CL        0.055315       0.001723      -1.699908      17    35.453  QM


 
 NEW SCF-ENERGY CALCULATED IN 11 CYCLES
 

 TOTAL ENERGY    =       -573.657113454

 ENERGY CHANGE =         -0.000007275
 ENERGY RATIO  =          1.207327525
 TRUST RADIUS  =          0.160000000
 
 BFGS DELTA*GAMMA: 0.940E-05
 
 BFGS DELTA*DE2*DELTA: 0.121E-04
 
 *** ENTERING OPTIMIZATION CYCLE: 10 ***
 

 PROJECTED CARTESIAN GRADIENTS IN A.U.

  NO.  ATOM        X             Y             Z

    1  C       -0.000642     -0.000020     -0.002343
    2  O        0.000601      0.000019      0.000178
    3  H       -0.001124     -0.000034      0.001501
    4  CL       0.000159      0.000005      0.000991


 ACTIVE CARTESIAN GRADIENTS

              1          2          3          4          5          6
          -0.000770  -0.000010  -0.002622  -0.000515  -0.001176   0.001304


 FULL LOCAL GRADIENT

              1          2          3          4          5          6
          -0.002635   0.000008   0.000677   0.001826   0.000269   0.000095


 TANGENTIAL LOCAL GRADIENTS IN A.U.

              1          2          3          4          5
           0.000008   0.000677   0.001826   0.000269   0.000095

 COSANG =         0.993316483
 
 RMSQ FORCE :   0.0008803  MAXIMUM :   0.0003000  CONVERGED : NO
 MAX FORCE  :   0.0018262  MAXIMUM :   0.0004500  CONVERGED : NO
 RMSQ FORCE6:   0.0031480  MAXIMUM6:   0.0003000  CONVERGED : NO
 MAX FORCE6 :   0.0060689  MAXIMUM6:   0.0004500  CONVERGED : NO
 RMSQ DR    :   0.0030834  MAXIMUM :   0.0012000  CONVERGED : NO
 MAX DR     :   0.0067901  MAXIMUM :   0.0018000  CONVERGED : NO
 


 HESSIAN EIGENVALUES


                1           2           3           4           5
             0.01171     0.41927     0.96897     1.00000     2.53756
 


 LAMBDA FOR LMQA STEP: 0.00

  |TANGENTIAL STEP| =   0.014820  |PARALLEL STEP| =   0.000031


 STEP IN NORMAL COORDINATES

              1          2          3          4          5          6
          -0.011159  -0.000103   0.006272  -0.001146  -0.006470  -0.003546

 DISPLACEMENT STEP IN ANGSTROM

  NO.  ATOM        X             Y             Z

    1  C       -0.004920     -0.000149      0.003122
    2  O        0.003265      0.000100     -0.001380
    3  H       -0.003072     -0.000109     -0.001943
    4  CL       0.001189      0.000038     -0.000563


 ACTIVE CARTESIAN DISPLACEMENT STEP

              1          2          3          4          5          6
          -0.011159  -0.000103   0.006272  -0.001146  -0.006470  -0.003546
 
 PREDICTED ENERGY CHANGE: -0.000002096
 
 INTERPOLATION DISTANCE: 3.5459972951


 COORDINATES OF OPTIMIZATION STEP 10 IN ANGSTROM

  NO.  ATOM        X              Y              Z        Z-ATOM   MASS   TYPE

    1  C        -0.293603      -0.009146       1.582901       6    12.011  QM
    2  O         0.200602       0.006247       2.621129       8    15.999  QM
    3  H        -0.375444      -0.011643      -0.463214       1     1.008  QM
    4  CL        0.056503       0.001761      -1.700470      17    35.453  QM


 
 NEW SCF-ENERGY CALCULATED IN 9 CYCLES
 

 TOTAL ENERGY    =       -573.657115966

 ENERGY CHANGE =         -0.000002512
 ENERGY RATIO  =          1.198412997
 TRUST RADIUS  =          0.160000000
 
 BFGS DELTA*GAMMA: 0.262E-05
 
 BFGS DELTA*DE2*DELTA: 0.436E-05
 
 *** ENTERING OPTIMIZATION CYCLE: 11 ***
 

 PROJECTED CARTESIAN GRADIENTS IN A.U.

  NO.  ATOM        X             Y             Z

    1  C       -0.000022     -0.000001     -0.000872
    2  O        0.000082      0.000003     -0.001037
    3  H       -0.001126     -0.000034      0.001580
    4  CL       0.000147      0.000004      0.000938


 ACTIVE CARTESIAN GRADIENTS

              1          2          3          4          5          6
          -0.000026  -0.000001  -0.000970  -0.001519  -0.001139   0.001402


 FULL LOCAL GRADIENT

              1          2          3          4          5          6
          -0.002529   0.000000  -0.000000  -0.000124   0.000181   0.000258


 TANGENTIAL LOCAL GRADIENTS IN A.U.

              1          2          3          4          5
           0.000000  -0.000000  -0.000124   0.000181   0.000258

 COSANG =        -0.230839844
 
 *** CONVERGED BY GRADIENT AND ENERGY CRITERIA ***
 *** AFTER 10 OPTIMIZATION CYCLES ***
 
 
 RMSQ FORCE :   0.0001515  MAXIMUM :   0.0003000  CONVERGED :YES
 MAX FORCE  :   0.0002583  MAXIMUM :   0.0004500  CONVERGED :YES
 RMSQ FORCE6:   0.0036517  MAXIMUM6:   0.0003000  CONVERGED : NO
 MAX FORCE6 :   0.0071316  MAXIMUM6:   0.0004500  CONVERGED : NO
 RMSQ DR    :   0.0060501  MAXIMUM :   0.0012000  CONVERGED : NO
 MAX DR     :   0.0111589  MAXIMUM :   0.0018000  CONVERGED : NO
 
 
 *** THE GEOMETRY IS OPTIMIZED ***
 
 
 INTERPOLATION DISTANCE: 3.5459972951


 RELAXED PRODUCT COORDINATES OF SADDLE STEP 9 IN ANGSTROM

  NO.  ATOM        X              Y              Z        Z-ATOM   MASS   TYPE

    1  C        -0.293603      -0.009146       1.582901       6    12.011  QM
    2  O         0.200602       0.006247       2.621129       8    15.999  QM
    3  H        -0.375444      -0.011643      -0.463214       1     1.008  QM
    4  CL        0.056503       0.001761      -1.700470      17    35.453  QM


 NUMBER OF CONSTRAINED OPTIMIZATION CYCLES: 10
 
 RELAXED PRODUCT ENERGY = -573.657115965910
 
 ANGLE BETWEEN SUCCESSIVE SADDLE GRADIENTS: 107.912
 
 RMSQ FORCE :   0.0007701  MAXIMUM :   0.0003000  CONVERGED :NO 
 MAX FORCE  :   0.0015296  MAXIMUM :   0.0004500  CONVERGED :NO 


 UNRELAXED COORDINATES OF SADDLE STEP 10 IN ANGSTROM

  NO.  ATOM        X              Y              Z        Z-ATOM   MASS   TYPE

    1  C        -0.296731      -0.009230       1.544130       6    12.011  QM
    2  O         0.202841       0.006307       2.581965       8    15.999  QM
    3  H        -0.426080      -0.013172      -0.413998       1     1.008  QM
    4  CL        0.055954       0.001742      -1.670783      17    35.453  QM


 UNRELAXED SCF-ENERGY CALCULATED IN 13 CYCLES
 
 UNRELAXED TOTAL SADDLE ENERGY = -573.656031842596
 
 
 
 
 ***************************************
 *** MOLECULAR GEOMETRY OPTIMIZATION ***
 ***************************************
 
 INTERPOLATION DISTANCE: 3.3687276748
 
 *** ACTIVE DEGREES OF FREEDOM: 6 ***
 
 *** ENTERING OPTIMIZATION CYCLE: 1 ***
 

 PROJECTED CARTESIAN GRADIENTS IN A.U.

  NO.  ATOM        X             Y             Z

    1  C       -0.002158     -0.000067     -0.002818
    2  O        0.001981      0.000062      0.007738
    3  H       -0.007894     -0.000243      0.017139
    4  CL       0.001256      0.000039     -0.006448


 ACTIVE CARTESIAN GRADIENTS

              1          2          3          4          5          6
          -0.002593  -0.000031  -0.003222   0.008443  -0.008112   0.017930


 FULL LOCAL GRADIENT

              1          2          3          4          5          6
          -0.009261   0.000071   0.002502   0.007678  -0.009372   0.015391


 TANGENTIAL LOCAL GRADIENTS IN A.U.

              1          2          3          4          5
           0.000071   0.002502   0.007678  -0.009372   0.015391
 
 RMSQ FORCE :   0.0088309  MAXIMUM :   0.0003000  CONVERGED : NO
 MAX FORCE  :   0.0153906  MAXIMUM :   0.0004500  CONVERGED : NO
 RMSQ FORCE6:   4.9911691  MAXIMUM6:   0.0003000  CONVERGED : NO
 MAX FORCE6 :   4.9846094  MAXIMUM6:   0.0004500  CONVERGED : NO
 


 HESSIAN EIGENVALUES


                1           2           3           4           5
             1.00000     1.00000     1.00000     1.00000     1.00000
 


 LAMBDA FOR LMQA STEP: 0.00

  |TANGENTIAL STEP| =   0.019746  |PARALLEL STEP| =   0.000058


 STEP IN NORMAL COORDINATES

              1          2          3          4          5          6
           0.002485   0.000027  -0.000699  -0.013722   0.003120  -0.013610

 DISPLACEMENT STEP IN ANGSTROM

  NO.  ATOM        X             Y             Z

    1  C        0.001094      0.000034     -0.000372
    2  O       -0.000828     -0.000026     -0.005936
    3  H        0.001565      0.000049     -0.006433
    4  CL      -0.000345     -0.000011      0.005289


 ACTIVE CARTESIAN DISPLACEMENT STEP

              1          2          3          4          5          6
           0.002485   0.000027  -0.000699  -0.013722   0.003120  -0.013610
 
 PREDICTED ENERGY CHANGE: -0.000194422
 
 INTERPOLATION DISTANCE: 3.3687276748
 
 *** SCFTOL TIGHTEN TO 0.100E-06 ***
 
 *** CDFTOL TIGHTEN TO 0.750E-04 ***


 COORDINATES OF OPTIMIZATION STEP 1 IN ANGSTROM

  NO.  ATOM        X              Y              Z        Z-ATOM   MASS   TYPE

    1  C        -0.295637      -0.009196       1.543758       6    12.011  QM
    2  O         0.202013       0.006281       2.576029       8    15.999  QM
    3  H        -0.424515      -0.013123      -0.420431       1     1.008  QM
    4  CL        0.055609       0.001731      -1.665494      17    35.453  QM


 
 NEW SCF-ENERGY CALCULATED IN 10 CYCLES
 

 TOTAL ENERGY    =       -573.656291556

 ENERGY CHANGE =         -0.000259713
 ENERGY RATIO  =          1.335820190
 TRUST RADIUS  =          0.200000000
 
 BFGS DELTA*GAMMA: 0.261E-03
 
 BFGS DELTA*DE2*DELTA: 0.390E-03
 
 *** ENTERING OPTIMIZATION CYCLE: 2 ***
 

 PROJECTED CARTESIAN GRADIENTS IN A.U.

  NO.  ATOM        X             Y             Z

    1  C        0.004220      0.000131      0.008001
    2  O       -0.003437     -0.000107     -0.005368
    3  H       -0.005869     -0.000181      0.012219
    4  CL       0.000842      0.000026     -0.003111


 ACTIVE CARTESIAN GRADIENTS

              1          2          3          4          5          6
           0.005071   0.000057   0.009070  -0.004009  -0.005659   0.012671


 FULL LOCAL GRADIENT

              1          2          3          4          5          6
          -0.007340  -0.000134  -0.004802  -0.009780  -0.005899   0.010452


 TANGENTIAL LOCAL GRADIENTS IN A.U.

              1          2          3          4          5
          -0.000134  -0.004802  -0.009780  -0.005899   0.010452

 COSANG =         0.403119216
 
 RMSQ FORCE :   0.0072493  MAXIMUM :   0.0003000  CONVERGED : NO
 MAX FORCE  :   0.0104520  MAXIMUM :   0.0004500  CONVERGED : NO
 RMSQ FORCE6:   4.4656520  MAXIMUM6:   0.0003000  CONVERGED : NO
 MAX FORCE6 :   4.4627880  MAXIMUM6:   0.0004500  CONVERGED : NO
 RMSQ DR    :   0.0080615  MAXIMUM :   0.0012000  CONVERGED : NO
 MAX DR     :   0.0137219  MAXIMUM :   0.0018000  CONVERGED : NO
 


 HESSIAN EIGENVALUES


                1           2           3           4           5
             0.30183     1.00000     1.00000     1.00000     2.21189
 


 LAMBDA FOR LMQA STEP: 0.00

  |TANGENTIAL STEP| =   0.041175  |PARALLEL STEP| =   0.000252


 STEP IN NORMAL COORDINATES

              1          2          3          4          5          6
          -0.004566  -0.000057  -0.019171  -0.017726   0.006342  -0.030865

 DISPLACEMENT STEP IN ANGSTROM

  NO.  ATOM        X             Y             Z

    1  C       -0.002011     -0.000063     -0.009046
    2  O        0.001937      0.000061     -0.005481
    3  H        0.003449      0.000109     -0.014581
    4  CL      -0.000712     -0.000022      0.011406


 ACTIVE CARTESIAN DISPLACEMENT STEP

              1          2          3          4          5          6
          -0.004566  -0.000057  -0.019171  -0.017726   0.006342  -0.030865
 
 PREDICTED ENERGY CHANGE: -0.000275753
 
 INTERPOLATION DISTANCE: 3.3687276748


 COORDINATES OF OPTIMIZATION STEP 2 IN ANGSTROM

  NO.  ATOM        X              Y              Z        Z-ATOM   MASS   TYPE

    1  C        -0.297647      -0.009260       1.534712       6    12.011  QM
    2  O         0.203949       0.006342       2.570548       8    15.999  QM
    3  H        -0.421066      -0.013014      -0.435012       1     1.008  QM
    4  CL        0.054897       0.001709      -1.654089      17    35.453  QM


 
 NEW SCF-ENERGY CALCULATED IN 9 CYCLES
 

 TOTAL ENERGY    =       -573.656493832

 ENERGY CHANGE =         -0.000202276
 ENERGY RATIO  =          0.733541319
 TRUST RADIUS  =          0.200000000
 
 BFGS DELTA*GAMMA: 0.717E-03
 
 BFGS DELTA*DE2*DELTA: 0.554E-03
 
 *** ENTERING OPTIMIZATION CYCLE: 3 ***
 

 PROJECTED CARTESIAN GRADIENTS IN A.U.

  NO.  ATOM        X             Y             Z

    1  C       -0.000291     -0.000009     -0.006182
    2  O        0.000729      0.000023      0.000738
    3  H       -0.000921     -0.000028     -0.000019
    4  CL      -0.000165     -0.000005      0.003106


 ACTIVE CARTESIAN GRADIENTS

              1          2          3          4          5          6
          -0.000350  -0.000005  -0.006890  -0.001048  -0.000946  -0.000559


 FULL LOCAL GRADIENT

              1          2          3          4          5          6
          -0.003690   0.000009   0.000167   0.004905   0.002291  -0.002637


 TANGENTIAL LOCAL GRADIENTS IN A.U.

              1          2          3          4          5
           0.000009   0.000167   0.004905   0.002291  -0.002637

 COSANG =        -0.920130999
 
 RMSQ FORCE :   0.0026942  MAXIMUM :   0.0003000  CONVERGED : NO
 MAX FORCE  :   0.0049054  MAXIMUM :   0.0004500  CONVERGED : NO
 RMSQ FORCE6:   3.8708979  MAXIMUM6:   0.0003000  CONVERGED : NO
 MAX FORCE6 :   3.8691873  MAXIMUM6:   0.0004500  CONVERGED : NO
 RMSQ DR    :   0.0168100  MAXIMUM :   0.0012000  CONVERGED : NO
 MAX DR     :   0.0308647  MAXIMUM :   0.0018000  CONVERGED : NO
 


 HESSIAN EIGENVALUES


                1           2           3           4           5
             0.36596     1.00000     1.00000     1.00750     2.32911
 


 LAMBDA FOR LMQA STEP: 0.00

  |TANGENTIAL STEP| =   0.009071  |PARALLEL STEP| =   0.000012


 STEP IN NORMAL COORDINATES

              1          2          3          4          5          6
          -0.000168  -0.000001   0.005156   0.003369  -0.001803   0.006408

 DISPLACEMENT STEP IN ANGSTROM

  NO.  ATOM        X             Y             Z

    1  C       -0.000074     -0.000002      0.002455
    2  O       -0.000115     -0.000004      0.000843
    3  H       -0.000939     -0.000029      0.003010
    4  CL       0.000278      0.000009     -0.002503


 ACTIVE CARTESIAN DISPLACEMENT STEP

              1          2          3          4          5          6
          -0.000168  -0.000001   0.005156   0.003369  -0.001803   0.006408
 
 PREDICTED ENERGY CHANGE: -0.000020404
 
 INTERPOLATION DISTANCE: 3.3687276748
 
 *** SCFTOL TIGHTEN TO 0.250E-07 ***
 
 *** CDFTOL TIGHTEN TO 0.100E-04 ***


 COORDINATES OF OPTIMIZATION STEP 3 IN ANGSTROM

  NO.  ATOM        X              Y              Z        Z-ATOM   MASS   TYPE

    1  C        -0.297721      -0.009262       1.537167       6    12.011  QM
    2  O         0.203835       0.006338       2.571391       8    15.999  QM
    3  H        -0.422005      -0.013043      -0.432002       1     1.008  QM
    4  CL        0.055176       0.001718      -1.656591      17    35.453  QM


 
 NEW SCF-ENERGY CALCULATED IN 10 CYCLES
 

 TOTAL ENERGY    =       -573.656514326

 ENERGY CHANGE =         -0.000020494
 ENERGY RATIO  =          1.004422644
 TRUST RADIUS  =          0.200000000
 
 BFGS DELTA*GAMMA: 0.400E-04
 
 BFGS DELTA*DE2*DELTA: 0.409E-04
 
 *** ENTERING OPTIMIZATION CYCLE: 4 ***
 

 PROJECTED CARTESIAN GRADIENTS IN A.U.

  NO.  ATOM        X             Y             Z

    1  C        0.000961      0.000030     -0.002250
    2  O       -0.000440     -0.000014     -0.001268
    3  H       -0.002034     -0.000062      0.002804
    4  CL       0.000080      0.000002      0.001689


 ACTIVE CARTESIAN GRADIENTS

              1          2          3          4          5          6
           0.001154   0.000012  -0.002466  -0.002245  -0.001992   0.002497


 FULL LOCAL GRADIENT

              1          2          3          4          5          6
          -0.004524  -0.000035  -0.001218   0.000609   0.000414   0.000396


 TANGENTIAL LOCAL GRADIENTS IN A.U.

              1          2          3          4          5
          -0.000035  -0.001218   0.000609   0.000414   0.000396

 COSANG =         0.301562697
 
 RMSQ FORCE :   0.0006609  MAXIMUM :   0.0003000  CONVERGED : NO
 MAX FORCE  :   0.0012183  MAXIMUM :   0.0004500  CONVERGED : NO
 RMSQ FORCE6:   3.1618633  MAXIMUM6:   0.0003000  CONVERGED : NO
 MAX FORCE6 :   3.1615166  MAXIMUM6:   0.0004500  CONVERGED : NO
 RMSQ DR    :   0.0037031  MAXIMUM :   0.0012000  CONVERGED : NO
 MAX DR     :   0.0064084  MAXIMUM :   0.0018000  CONVERGED : NO
 


 HESSIAN EIGENVALUES


                1           2           3           4           5
             0.39560     0.90860     1.00000     1.00008     2.33750
 


 LAMBDA FOR LMQA STEP: 0.00

  |TANGENTIAL STEP| =   0.001625  |PARALLEL STEP| =   0.000000


 STEP IN NORMAL COORDINATES

              1          2          3          4          5          6
          -0.001304  -0.000016   0.000680  -0.000328  -0.000485  -0.000368

 DISPLACEMENT STEP IN ANGSTROM

  NO.  ATOM        X             Y             Z

    1  C       -0.000574     -0.000018      0.000344
    2  O        0.000364      0.000011     -0.000243
    3  H       -0.000217     -0.000006     -0.000191
    4  CL       0.000126      0.000004     -0.000005


 ACTIVE CARTESIAN DISPLACEMENT STEP

              1          2          3          4          5          6
          -0.001304  -0.000016   0.000680  -0.000328  -0.000485  -0.000368
 
 PREDICTED ENERGY CHANGE: -0.000001198
 
 INTERPOLATION DISTANCE: 3.3687276748


 COORDINATES OF OPTIMIZATION STEP 4 IN ANGSTROM

  NO.  ATOM        X              Y              Z        Z-ATOM   MASS   TYPE

    1  C        -0.298295      -0.009280       1.537511       6    12.011  QM
    2  O         0.204199       0.006350       2.571148       8    15.999  QM
    3  H        -0.422222      -0.013050      -0.432192       1     1.008  QM
    4  CL        0.055302       0.001722      -1.656596      17    35.453  QM


 
 NEW SCF-ENERGY CALCULATED IN 8 CYCLES
 

 TOTAL ENERGY    =       -573.656516681

 ENERGY CHANGE =         -0.000002354
 ENERGY RATIO  =          1.964733516
 TRUST RADIUS  =          0.200000000
 
 BFGS DELTA*GAMMA: 0.870E-07
 
 BFGS DELTA*DE2*DELTA: 0.240E-05
 
 *** ENTERING OPTIMIZATION CYCLE: 5 ***
 

 PROJECTED CARTESIAN GRADIENTS IN A.U.

  NO.  ATOM        X             Y             Z

    1  C        0.001117      0.000034     -0.001921
    2  O       -0.000577     -0.000018     -0.001571
    3  H       -0.002023     -0.000062      0.002798
    4  CL       0.000079      0.000002      0.001701


 ACTIVE CARTESIAN GRADIENTS

              1          2          3          4          5          6
           0.001342   0.000014  -0.002093  -0.002507  -0.001971   0.002492


 FULL LOCAL GRADIENT

              1          2          3          4          5          6
          -0.004500  -0.000042  -0.001394   0.000149   0.000421   0.000403


 TANGENTIAL LOCAL GRADIENTS IN A.U.

              1          2          3          4          5
          -0.000042  -0.001394   0.000149   0.000421   0.000403

 COSANG =         0.946373118
 
 RMSQ FORCE :   0.0006793  MAXIMUM :   0.0003000  CONVERGED : NO
 MAX FORCE  :   0.0013942  MAXIMUM :   0.0004500  CONVERGED : NO
 RMSQ FORCE6:   2.2357693  MAXIMUM6:   0.0003000  CONVERGED : NO
 MAX FORCE6 :   2.2354575  MAXIMUM6:   0.0004500  CONVERGED : NO
 RMSQ DR    :   0.0006633  MAXIMUM :   0.0012000  CONVERGED :YES
 MAX DR     :   0.0013036  MAXIMUM :   0.0018000  CONVERGED :YES
 


 HESSIAN EIGENVALUES


                1           2           3           4           5
             0.01506     0.39583     1.00000     1.00010     5.11114
 


 LAMBDA FOR LMQA STEP: 0.00

  |TANGENTIAL STEP| =   0.096363  |PARALLEL STEP| =   0.001379


 STEP IN NORMAL COORDINATES

              1          2          3          4          5          6
          -0.079899  -0.000974   0.035754  -0.016899  -0.029849  -0.021167

 DISPLACEMENT STEP IN ANGSTROM

  NO.  ATOM        X             Y             Z

    1  C       -0.035184     -0.001103      0.018261
    2  O        0.022595      0.000706     -0.012736
    3  H       -0.013368     -0.000387     -0.010906
    4  CL       0.007554      0.000233     -0.000235


 ACTIVE CARTESIAN DISPLACEMENT STEP

              1          2          3          4          5          6
          -0.079899  -0.000974   0.035754  -0.016899  -0.029849  -0.021167
 
 PREDICTED ENERGY CHANGE: -0.000062984
 
 INTERPOLATION DISTANCE: 3.3687276748


 COORDINATES OF OPTIMIZATION STEP 5 IN ANGSTROM

  NO.  ATOM        X              Y              Z        Z-ATOM   MASS   TYPE

    1  C        -0.333480      -0.010383       1.555772       6    12.011  QM
    2  O         0.226794       0.007056       2.558413       8    15.999  QM
    3  H        -0.435589      -0.013437      -0.443098       1     1.008  QM
    4  CL        0.062856       0.001954      -1.656830      17    35.453  QM


 
 NEW SCF-ENERGY CALCULATED IN 11 CYCLES
 

 TOTAL ENERGY    =       -573.656610460

 ENERGY CHANGE =         -0.000093779
 ENERGY RATIO  =          1.488942215
 TRUST RADIUS  =          0.200000000
 
 BFGS DELTA*GAMMA: 0.720E-04
 
 BFGS DELTA*DE2*DELTA: 0.141E-03
 
 *** ENTERING OPTIMIZATION CYCLE: 6 ***
 

 PROJECTED CARTESIAN GRADIENTS IN A.U.

  NO.  ATOM        X             Y             Z

    1  C        0.001681      0.000052      0.000627
    2  O       -0.001215     -0.000038     -0.003475
    3  H       -0.001420     -0.000043      0.001909
    4  CL       0.000077      0.000002      0.001648


 ACTIVE CARTESIAN GRADIENTS

              1          2          3          4          5          6
           0.002020   0.000022   0.000764  -0.004004  -0.001326   0.001643


 FULL LOCAL GRADIENT

              1          2          3          4          5          6
          -0.003407  -0.000046  -0.002042   0.003004  -0.000596  -0.000004


 TANGENTIAL LOCAL GRADIENTS IN A.U.

              1          2          3          4          5
          -0.000046  -0.002042   0.003004  -0.000596  -0.000004

 COSANG =         0.544545782
 
 RMSQ FORCE :   0.0016462  MAXIMUM :   0.0003000  CONVERGED : NO
 MAX FORCE  :   0.0030035  MAXIMUM :   0.0004500  CONVERGED : NO
 RMSQ FORCE6:   0.0041478  MAXIMUM6:   0.0003000  CONVERGED : NO
 MAX FORCE6 :   0.0066078  MAXIMUM6:   0.0004500  CONVERGED : NO
 RMSQ DR    :   0.0393439  MAXIMUM :   0.0012000  CONVERGED : NO
 MAX DR     :   0.0798986  MAXIMUM :   0.0018000  CONVERGED : NO
 


 HESSIAN EIGENVALUES


                1           2           3           4           5
             0.00745     0.39797     1.00000     1.00040     5.24646
 


 LAMBDA FOR LMQA STEP: 0.00

  |TANGENTIAL STEP| =   0.082377  |PARALLEL STEP| =   0.001007


 STEP IN NORMAL COORDINATES

              1          2          3          4          5          6
          -0.068715  -0.000833   0.029404  -0.014189  -0.027187  -0.016111

 DISPLACEMENT STEP IN ANGSTROM

  NO.  ATOM        X             Y             Z

    1  C       -0.030259     -0.000948      0.015065
    2  O        0.019516      0.000610     -0.010634
    3  H       -0.012291     -0.000360     -0.008260
    4  CL       0.006574      0.000203     -0.000232


 ACTIVE CARTESIAN DISPLACEMENT STEP

              1          2          3          4          5          6
          -0.068715  -0.000833   0.029404  -0.014189  -0.027187  -0.016111
 
 PREDICTED ENERGY CHANGE: -0.000022002
 
 INTERPOLATION DISTANCE: 3.3687276748


 COORDINATES OF OPTIMIZATION STEP 6 IN ANGSTROM

  NO.  ATOM        X              Y              Z        Z-ATOM   MASS   TYPE

    1  C        -0.363739      -0.011331       1.570837       6    12.011  QM
    2  O         0.246311       0.007666       2.547779       8    15.999  QM
    3  H        -0.447880      -0.013797      -0.451358       1     1.008  QM
    4  CL        0.069430       0.002157      -1.657063      17    35.453  QM


 
 NEW SCF-ENERGY CALCULATED IN 12 CYCLES
 

 TOTAL ENERGY    =       -573.656621053

 ENERGY CHANGE =         -0.000010593
 ENERGY RATIO  =          0.481469610
 TRUST RADIUS  =          0.200000000
 
 BFGS DELTA*GAMMA: 0.950E-04
 
 BFGS DELTA*DE2*DELTA: 0.559E-04
 
 *** ENTERING OPTIMIZATION CYCLE: 7 ***
 

 PROJECTED CARTESIAN GRADIENTS IN A.U.

  NO.  ATOM        X             Y             Z

    1  C       -0.002536     -0.000079     -0.004716
    2  O        0.002123      0.000066      0.002335
    3  H       -0.001348     -0.000040      0.002030
    4  CL       0.000277      0.000008      0.000834


 ACTIVE CARTESIAN GRADIENTS

              1          2          3          4          5          6
          -0.003047  -0.000037  -0.005348   0.001369  -0.001524   0.001808


 FULL LOCAL GRADIENT

              1          2          3          4          5          6
          -0.003150   0.000029   0.003449  -0.004840  -0.000031  -0.000317


 TANGENTIAL LOCAL GRADIENTS IN A.U.

              1          2          3          4          5
           0.000029   0.003449  -0.004840  -0.000031  -0.000317

 COSANG =        -0.984240346
 
 RMSQ FORCE :   0.0026619  MAXIMUM :   0.0003000  CONVERGED : NO
 MAX FORCE  :   0.0048405  MAXIMUM :   0.0004500  CONVERGED : NO
 RMSQ FORCE6:   0.0024500  MAXIMUM6:   0.0003000  CONVERGED : NO
 MAX FORCE6 :   0.0034602  MAXIMUM6:   0.0004500  CONVERGED : NO
 RMSQ DR    :   0.0336328  MAXIMUM :   0.0012000  CONVERGED : NO
 MAX DR     :   0.0687148  MAXIMUM :   0.0018000  CONVERGED : NO
 


 HESSIAN EIGENVALUES


                1           2           3           4           5
             0.01156     0.39854     1.00000     1.00225     5.92960
 


 LAMBDA FOR LMQA STEP: 0.00

  |TANGENTIAL STEP| =   0.019922  |PARALLEL STEP| =   0.000059


 STEP IN NORMAL COORDINATES

              1          2          3          4          5          6
           0.016724   0.000203  -0.006904   0.003586   0.006501   0.003790

 DISPLACEMENT STEP IN ANGSTROM

  NO.  ATOM        X             Y             Z

    1  C        0.007364      0.000231     -0.003547
    2  O       -0.004751     -0.000148      0.002615
    3  H        0.002931      0.000086      0.001927
    4  CL      -0.001589     -0.000049     -0.000017


 ACTIVE CARTESIAN DISPLACEMENT STEP

              1          2          3          4          5          6
           0.016724   0.000203  -0.006904   0.003586   0.006501   0.003790
 
 PREDICTED ENERGY CHANGE: -0.000009107
 
 INTERPOLATION DISTANCE: 3.3687276748


 COORDINATES OF OPTIMIZATION STEP 7 IN ANGSTROM

  NO.  ATOM        X              Y              Z        Z-ATOM   MASS   TYPE

    1  C        -0.356374      -0.011100       1.567290       6    12.011  QM
    2  O         0.241560       0.007517       2.550394       8    15.999  QM
    3  H        -0.444949      -0.013711      -0.449431       1     1.008  QM
    4  CL        0.067841       0.002108      -1.657080      17    35.453  QM


 
 NEW SCF-ENERGY CALCULATED IN 11 CYCLES
 

 TOTAL ENERGY    =       -573.656628944

 ENERGY CHANGE =         -0.000007891
 ENERGY RATIO  =          0.866483081
 TRUST RADIUS  =          0.200000000
 
 BFGS DELTA*GAMMA: 0.866E-05
 
 BFGS DELTA*DE2*DELTA: 0.617E-05
 
 *** ENTERING OPTIMIZATION CYCLE: 8 ***
 

 PROJECTED CARTESIAN GRADIENTS IN A.U.

  NO.  ATOM        X             Y             Z

    1  C       -0.001046     -0.000033     -0.002786
    2  O        0.000941      0.000030      0.000348
    3  H       -0.001367     -0.000040      0.002017
    4  CL       0.000207      0.000006      0.001047


 ACTIVE CARTESIAN GRADIENTS

              1          2          3          4          5          6
          -0.001257  -0.000016  -0.003141  -0.000437  -0.001448   0.001792


 FULL LOCAL GRADIENT

              1          2          3          4          5          6
          -0.003193   0.000015   0.001461  -0.002123  -0.000176  -0.000278


 TANGENTIAL LOCAL GRADIENTS IN A.U.

              1          2          3          4          5
           0.000015   0.001461  -0.002123  -0.000176  -0.000278

 COSANG =         0.996442164
 
 RMSQ FORCE :   0.0011617  MAXIMUM :   0.0003000  CONVERGED : NO
 MAX FORCE  :   0.0021226  MAXIMUM :   0.0004500  CONVERGED : NO
 RMSQ FORCE6:   0.0010312  MAXIMUM6:   0.0003000  CONVERGED : NO
 MAX FORCE6 :   0.0018577  MAXIMUM6:   0.0004500  CONVERGED : NO
 RMSQ DR    :   0.0081331  MAXIMUM :   0.0012000  CONVERGED : NO
 MAX DR     :   0.0167237  MAXIMUM :   0.0018000  CONVERGED : NO
 


 HESSIAN EIGENVALUES


                1           2           3           4           5
             0.01681     0.39747     0.98888     1.00000     5.81703
 


 LAMBDA FOR LMQA STEP: 0.00

  |TANGENTIAL STEP| =   0.005187  |PARALLEL STEP| =   0.000004


 STEP IN NORMAL COORDINATES

              1          2          3          4          5          6
           0.004612   0.000056  -0.001677   0.000728   0.001402   0.000572

 DISPLACEMENT STEP IN ANGSTROM

  NO.  ATOM        X             Y             Z

    1  C        0.002031      0.000064     -0.000870
    2  O       -0.001301     -0.000041      0.000578
    3  H        0.000603      0.000017      0.000290
    4  CL      -0.000410     -0.000013      0.000069


 ACTIVE CARTESIAN DISPLACEMENT STEP

              1          2          3          4          5          6
           0.004612   0.000056  -0.001677   0.000728   0.001402   0.000572
 
 PREDICTED ENERGY CHANGE: -0.000000919
 
 INTERPOLATION DISTANCE: 3.3687276748


 COORDINATES OF OPTIMIZATION STEP 8 IN ANGSTROM

  NO.  ATOM        X              Y              Z        Z-ATOM   MASS   TYPE

    1  C        -0.354344      -0.011036       1.566420       6    12.011  QM
    2  O         0.240259       0.007477       2.550972       8    15.999  QM
    3  H        -0.444346      -0.013694      -0.449141       1     1.008  QM
    4  CL        0.067431       0.002096      -1.657011      17    35.453  QM


 
 NEW SCF-ENERGY CALCULATED IN 9 CYCLES
 

 TOTAL ENERGY    =       -573.656630204

 ENERGY CHANGE =         -0.000001260
 ENERGY RATIO  =          1.370568312
 TRUST RADIUS  =          0.200000000
 
 BFGS DELTA*GAMMA: 0.119E-05
 
 BFGS DELTA*DE2*DELTA: 0.186E-05
 
 *** ENTERING OPTIMIZATION CYCLE: 9 ***
 

 PROJECTED CARTESIAN GRADIENTS IN A.U.

  NO.  ATOM        X             Y             Z

    1  C       -0.000425     -0.000014     -0.001904
    2  O        0.000439      0.000014     -0.000582
    3  H       -0.001321     -0.000039      0.001907
    4  CL       0.000175      0.000005      0.001178


 ACTIVE CARTESIAN GRADIENTS

              1          2          3          4          5          6
          -0.000511  -0.000008  -0.002135  -0.001288  -0.001362   0.001675


 FULL LOCAL GRADIENT

              1          2          3          4          5          6
          -0.003145   0.000007   0.000644  -0.000849  -0.000292  -0.000172


 TANGENTIAL LOCAL GRADIENTS IN A.U.

              1          2          3          4          5
           0.000007   0.000644  -0.000849  -0.000292  -0.000172

 COSANG =         0.978509739
 
 RMSQ FORCE :   0.0005001  MAXIMUM :   0.0003000  CONVERGED : NO
 MAX FORCE  :   0.0008494  MAXIMUM :   0.0004500  CONVERGED : NO
 RMSQ FORCE6:   0.0011387  MAXIMUM6:   0.0003000  CONVERGED : NO
 MAX FORCE6 :   0.0021271  MAXIMUM6:   0.0004500  CONVERGED : NO
 RMSQ DR    :   0.0021177  MAXIMUM :   0.0012000  CONVERGED : NO
 MAX DR     :   0.0046118  MAXIMUM :   0.0018000  CONVERGED : NO
 


 HESSIAN EIGENVALUES


                1           2           3           4           5
             0.01813     0.40321     0.77019     1.00000     4.35395
 


 LAMBDA FOR LMQA STEP: 0.00

  |TANGENTIAL STEP| =   0.001146  |PARALLEL STEP| =   0.000000


 STEP IN NORMAL COORDINATES

              1          2          3          4          5          6
           0.001085   0.000013  -0.000012   0.000170  -0.000276  -0.000177

 DISPLACEMENT STEP IN ANGSTROM

  NO.  ATOM        X             Y             Z

    1  C        0.000478      0.000015     -0.000023
    2  O       -0.000292     -0.000009      0.000088
    3  H       -0.000175     -0.000006     -0.000107
    4  CL      -0.000052     -0.000002     -0.000028


 ACTIVE CARTESIAN DISPLACEMENT STEP

              1          2          3          4          5          6
           0.001085   0.000013  -0.000012   0.000170  -0.000276  -0.000177
 
 PREDICTED ENERGY CHANGE: -0.000000333
 
 INTERPOLATION DISTANCE: 3.3687276748
 
 *** SCFTOL TIGHTEN TO 0.100E-07 ***
 
 *** CDFTOL TIGHTEN TO 0.750E-05 ***


 COORDINATES OF OPTIMIZATION STEP 9 IN ANGSTROM

  NO.  ATOM        X              Y              Z        Z-ATOM   MASS   TYPE

    1  C        -0.353866      -0.011021       1.566397       6    12.011  QM
    2  O         0.239967       0.007468       2.551060       8    15.999  QM
    3  H        -0.444521      -0.013699      -0.449249       1     1.008  QM
    4  CL        0.067378       0.002094      -1.657038      17    35.453  QM


 
 NEW SCF-ENERGY CALCULATED IN 9 CYCLES
 

 TOTAL ENERGY    =       -573.656630669

 ENERGY CHANGE =         -0.000000465
 ENERGY RATIO  =          1.395973904
 TRUST RADIUS  =          0.200000000
 
 BFGS DELTA*GAMMA: 0.401E-06
 
 BFGS DELTA*DE2*DELTA: 0.667E-06
 
 *** ENTERING OPTIMIZATION CYCLE: 10 ***
 

 PROJECTED CARTESIAN GRADIENTS IN A.U.

  NO.  ATOM        X             Y             Z

    1  C       -0.000044     -0.000002     -0.001326
    2  O        0.000129      0.000004     -0.001137
    3  H       -0.001321     -0.000039      0.001896
    4  CL       0.000162      0.000005      0.001216


 ACTIVE CARTESIAN GRADIENTS

              1          2          3          4          5          6
          -0.000052  -0.000002  -0.001477  -0.001780  -0.001337   0.001666


 FULL LOCAL GRADIENT

              1          2          3          4          5          6
          -0.003125   0.000002   0.000144  -0.000052  -0.000309  -0.000172


 TANGENTIAL LOCAL GRADIENTS IN A.U.

              1          2          3          4          5
           0.000002   0.000144  -0.000052  -0.000309  -0.000172

 COSANG =         0.595594342
 
 *** CONVERGED BY GRADIENT AND DISPLACEMENT CRITERIA ***
 *** AFTER 9 OPTIMIZATION CYCLES ***
 
 
 RMSQ FORCE :   0.0001724  MAXIMUM :   0.0003000  CONVERGED :YES
 MAX FORCE  :   0.0003091  MAXIMUM :   0.0004500  CONVERGED :YES
 RMSQ FORCE6:   0.0013938  MAXIMUM6:   0.0003000  CONVERGED : NO
 MAX FORCE6 :   0.0025515  MAXIMUM6:   0.0004500  CONVERGED : NO
 RMSQ DR    :   0.0004679  MAXIMUM :   0.0012000  CONVERGED :YES
 MAX DR     :   0.0010849  MAXIMUM :   0.0018000  CONVERGED :YES
 
 
 *** THE GEOMETRY IS OPTIMIZED ***
 
 
 INTERPOLATION DISTANCE: 3.3687276748


 RELAXED PRODUCT COORDINATES OF SADDLE STEP 10 IN ANGSTROM

  NO.  ATOM        X              Y              Z        Z-ATOM   MASS   TYPE

    1  C        -0.353866      -0.011021       1.566397       6    12.011  QM
    2  O         0.239967       0.007468       2.551060       8    15.999  QM
    3  H        -0.444521      -0.013699      -0.449249       1     1.008  QM
    4  CL        0.067378       0.002094      -1.657038      17    35.453  QM


 NUMBER OF CONSTRAINED OPTIMIZATION CYCLES: 9
 
 RELAXED PRODUCT ENERGY = -573.656630668788
 
 ANGLE BETWEEN SUCCESSIVE SADDLE GRADIENTS: 100.334
 
 RMSQ FORCE :   0.0009456  MAXIMUM :   0.0003000  CONVERGED :NO 
 MAX FORCE  :   0.0018382  MAXIMUM :   0.0004500  CONVERGED :NO 

 
 *** RELAXING OF REACTANT STRUCTURE ***


 UNRELAXED COORDINATES OF SADDLE STEP 11 IN ANGSTROM

  NO.  ATOM        X              Y              Z        Z-ATOM   MASS   TYPE

    1  C        -0.356150      -0.010814       0.807464       6    12.011  QM
    2  O         0.245382       0.007448       1.837850       8    15.999  QM
    3  H        -1.388162      -0.042220       0.521091       1     1.008  QM
    4  CL        0.045523       0.001386      -1.106727      17    35.453  QM


 UNRELAXED SCF-ENERGY CALCULATED IN 13 CYCLES
 
 UNRELAXED TOTAL SADDLE ENERGY = -573.652960335188
 


 RELAXED REACTANT COORDINATES OF SADDLE STEP 11 IN ANGSTROM

  NO.  ATOM        X              Y              Z        Z-ATOM   MASS   TYPE

    1  C        -0.356150      -0.010814       0.807464       6    12.011  QM
    2  O         0.245382       0.007448       1.837850       8    15.999  QM
    3  H        -1.388162      -0.042220       0.521091       1     1.008  QM
    4  CL        0.045523       0.001386      -1.106727      17    35.453  QM


 NUMBER OF CONSTRAINED OPTIMIZATION CYCLES: -1
 
 RELAXED REACTANT ENERGY = -573.652960335188
 
 ANGLE BETWEEN SUCCESSIVE SADDLE GRADIENTS: 100.334
 
 RMSQ FORCE :   0.0009456  MAXIMUM :   0.0003000  CONVERGED :NO 
 MAX FORCE  :   0.0018382  MAXIMUM :   0.0004500  CONVERGED :NO 


 UNRELAXED COORDINATES OF SADDLE STEP 12 IN ANGSTROM

  NO.  ATOM        X              Y              Z        Z-ATOM   MASS   TYPE

    1  C        -0.353980      -0.011011       1.528450       6    12.011  QM
    2  O         0.240238       0.007467       2.515399       8    15.999  QM
    3  H        -0.491703      -0.015125      -0.400732       1     1.008  QM
    4  CL        0.066286       0.002059      -1.629523      17    35.453  QM


 UNRELAXED SCF-ENERGY CALCULATED IN 13 CYCLES
 
 UNRELAXED TOTAL SADDLE ENERGY = -573.655416784836
 
 
 
 
 ***************************************
 *** MOLECULAR GEOMETRY OPTIMIZATION ***
 ***************************************
 
 INTERPOLATION DISTANCE: 3.2003462285
 
 *** ACTIVE DEGREES OF FREEDOM: 6 ***
 
 *** ENTERING OPTIMIZATION CYCLE: 1 ***
 

 PROJECTED CARTESIAN GRADIENTS IN A.U.

  NO.  ATOM        X             Y             Z

    1  C       -0.002761     -0.000087     -0.003155
    2  O        0.002522      0.000079      0.007672
    3  H       -0.009320     -0.000285      0.017569
    4  CL       0.001485      0.000046     -0.006280


 ACTIVE CARTESIAN GRADIENTS

              1          2          3          4          5          6
          -0.003323  -0.000040  -0.003652   0.008287  -0.009591   0.018303


 FULL LOCAL GRADIENT

              1          2          3          4          5          6
          -0.010829   0.000031   0.003545  -0.007839   0.010296  -0.014924


 TANGENTIAL LOCAL GRADIENTS IN A.U.

              1          2          3          4          5
           0.000031   0.003545  -0.007839   0.010296  -0.014924
 
 RMSQ FORCE :   0.0089752  MAXIMUM :   0.0003000  CONVERGED : NO
 MAX FORCE  :   0.0149241  MAXIMUM :   0.0004500  CONVERGED : NO
 RMSQ FORCE6:   4.9910248  MAXIMUM6:   0.0003000  CONVERGED : NO
 MAX FORCE6 :   4.9850759  MAXIMUM6:   0.0004500  CONVERGED : NO
 


 HESSIAN EIGENVALUES


                1           2           3           4           5
             1.00000     1.00000     1.00000     1.00000     1.00000
 


 LAMBDA FOR LMQA STEP: 0.00

  |TANGENTIAL STEP| =   0.020069  |PARALLEL STEP| =   0.000063


 STEP IN NORMAL COORDINATES

              1          2          3          4          5          6
           0.003619   0.000040  -0.001078  -0.014274   0.003893  -0.013024

 DISPLACEMENT STEP IN ANGSTROM

  NO.  ATOM        X             Y             Z

    1  C        0.001591      0.000049     -0.000582
    2  O       -0.001194     -0.000037     -0.006111
    3  H        0.001938      0.000060     -0.006102
    4  CL      -0.000451     -0.000014      0.005473


 ACTIVE CARTESIAN DISPLACEMENT STEP

              1          2          3          4          5          6
           0.003619   0.000040  -0.001078  -0.014274   0.003893  -0.013024
 
 PREDICTED ENERGY CHANGE: -0.000200701
 
 INTERPOLATION DISTANCE: 3.2003462285
 
 *** SCFTOL TIGHTEN TO 0.100E-06 ***
 
 *** CDFTOL TIGHTEN TO 0.750E-04 ***


 COORDINATES OF OPTIMIZATION STEP 1 IN ANGSTROM

  NO.  ATOM        X              Y              Z        Z-ATOM   MASS   TYPE

    1  C        -0.352389      -0.010962       1.527868       6    12.011  QM
    2  O         0.239044       0.007430       2.509288       8    15.999  QM
    3  H        -0.489765      -0.015065      -0.406834       1     1.008  QM
    4  CL        0.065835       0.002045      -1.624050      17    35.453  QM


 
 NEW SCF-ENERGY CALCULATED IN 10 CYCLES
 

 TOTAL ENERGY    =       -573.655683400

 ENERGY CHANGE =         -0.000266615
 ENERGY RATIO  =          1.328420058
 TRUST RADIUS  =          0.200000000
 
 BFGS DELTA*GAMMA: 0.273E-03
 
 BFGS DELTA*DE2*DELTA: 0.403E-03
 
 *** ENTERING OPTIMIZATION CYCLE: 2 ***
 

 PROJECTED CARTESIAN GRADIENTS IN A.U.

  NO.  ATOM        X             Y             Z

    1  C        0.005195      0.000161      0.007673
    2  O       -0.004241     -0.000132     -0.005345
    3  H       -0.007052     -0.000215      0.012964
    4  CL       0.001014      0.000031     -0.003061


 ACTIVE CARTESIAN GRADIENTS

              1          2          3          4          5          6
           0.006252   0.000068   0.008808  -0.004137  -0.006791   0.013445


 FULL LOCAL GRADIENT

              1          2          3          4          5          6
          -0.008728  -0.000054  -0.006769   0.009160   0.006638  -0.010522


 TANGENTIAL LOCAL GRADIENTS IN A.U.

              1          2          3          4          5
          -0.000054  -0.006769   0.009160   0.006638  -0.010522

 COSANG =         0.382758078
 
 RMSQ FORCE :   0.0075432  MAXIMUM :   0.0003000  CONVERGED : NO
 MAX FORCE  :   0.0105219  MAXIMUM :   0.0004500  CONVERGED : NO
 RMSQ FORCE6:   4.4653891  MAXIMUM6:   0.0003000  CONVERGED : NO
 MAX FORCE6 :   4.4627253  MAXIMUM6:   0.0004500  CONVERGED : NO
 RMSQ DR    :   0.0081932  MAXIMUM :   0.0012000  CONVERGED : NO
 MAX DR     :   0.0142737  MAXIMUM :   0.0018000  CONVERGED : NO
 


 HESSIAN EIGENVALUES


                1           2           3           4           5
             0.29794     1.00000     1.00000     1.00000     2.27058
 


 LAMBDA FOR LMQA STEP: 0.00

  |TANGENTIAL STEP| =   0.042586  |PARALLEL STEP| =   0.000283


 STEP IN NORMAL COORDINATES

              1          2          3          4          5          6
          -0.004099  -0.000047  -0.020122  -0.019899   0.008191  -0.030477

 DISPLACEMENT STEP IN ANGSTROM

  NO.  ATOM        X             Y             Z

    1  C       -0.001802     -0.000056     -0.009473
    2  O        0.001909      0.000059     -0.006341
    3  H        0.004404      0.000136     -0.014229
    4  CL      -0.000976     -0.000030      0.012173


 ACTIVE CARTESIAN DISPLACEMENT STEP

              1          2          3          4          5          6
          -0.004099  -0.000047  -0.020122  -0.019899   0.008191  -0.030477
 
 PREDICTED ENERGY CHANGE: -0.000291960
 
 INTERPOLATION DISTANCE: 3.2003462285


 COORDINATES OF OPTIMIZATION STEP 2 IN ANGSTROM

  NO.  ATOM        X              Y              Z        Z-ATOM   MASS   TYPE

    1  C        -0.354191      -0.011018       1.518395       6    12.011  QM
    2  O         0.240953       0.007489       2.502948       8    15.999  QM
    3  H        -0.485361      -0.014929      -0.421064       1     1.008  QM
    4  CL        0.064859       0.002015      -1.611878      17    35.453  QM


 
 NEW SCF-ENERGY CALCULATED IN 9 CYCLES
 

 TOTAL ENERGY    =       -573.655918683

 ENERGY CHANGE =         -0.000235283
 ENERGY RATIO  =          0.805873304
 TRUST RADIUS  =          0.200000000
 
 BFGS DELTA*GAMMA: 0.717E-03
 
 BFGS DELTA*DE2*DELTA: 0.588E-03
 
 *** ENTERING OPTIMIZATION CYCLE: 3 ***
 

 PROJECTED CARTESIAN GRADIENTS IN A.U.

  NO.  ATOM        X             Y             Z

    1  C        0.000236      0.000007     -0.005501
    2  O        0.000386      0.000012     -0.000133
    3  H       -0.001361     -0.000040      0.001116
    4  CL      -0.000167     -0.000005      0.003103


 ACTIVE CARTESIAN GRADIENTS

              1          2          3          4          5          6
           0.000284   0.000001  -0.006120  -0.001881  -0.001357   0.000567


 FULL LOCAL GRADIENT

              1          2          3          4          5          6
          -0.004636  -0.000000   0.000107  -0.003624  -0.002135   0.002010


 TANGENTIAL LOCAL GRADIENTS IN A.U.

              1          2          3          4          5
          -0.000000   0.000107  -0.003624  -0.002135   0.002010

 COSANG =        -0.880402748
 
 RMSQ FORCE :   0.0020852  MAXIMUM :   0.0003000  CONVERGED : NO
 MAX FORCE  :   0.0036237  MAXIMUM :   0.0004500  CONVERGED : NO
 RMSQ FORCE6:   3.8713701  MAXIMUM6:   0.0003000  CONVERGED : NO
 MAX FORCE6 :   3.8701810  MAXIMUM6:   0.0004500  CONVERGED : NO
 RMSQ DR    :   0.0173860  MAXIMUM :   0.0012000  CONVERGED : NO
 MAX DR     :   0.0304772  MAXIMUM :   0.0018000  CONVERGED : NO
 


 HESSIAN EIGENVALUES


                1           2           3           4           5
             0.34733     1.00000     1.00000     1.00814     2.34250
 


 LAMBDA FOR LMQA STEP: 0.00

  |TANGENTIAL STEP| =   0.007719  |PARALLEL STEP| =   0.000009


 STEP IN NORMAL COORDINATES

              1          2          3          4          5          6
          -0.000626  -0.000006   0.004464   0.003039  -0.001933   0.005128

 DISPLACEMENT STEP IN ANGSTROM

  NO.  ATOM        X             Y             Z

    1  C       -0.000275     -0.000008      0.002131
    2  O        0.000021      0.000001      0.000781
    3  H       -0.000994     -0.000031      0.002382
    4  CL       0.000314      0.000010     -0.002167


 ACTIVE CARTESIAN DISPLACEMENT STEP

              1          2          3          4          5          6
          -0.000626  -0.000006   0.004464   0.003039  -0.001933   0.005128
 
 PREDICTED ENERGY CHANGE: -0.000013814
 
 INTERPOLATION DISTANCE: 3.2003462285
 
 *** SCFTOL TIGHTEN TO 0.250E-07 ***
 
 *** CDFTOL TIGHTEN TO 0.100E-04 ***


 COORDINATES OF OPTIMIZATION STEP 3 IN ANGSTROM

  NO.  ATOM        X              Y              Z        Z-ATOM   MASS   TYPE

    1  C        -0.354466      -0.011026       1.520526       6    12.011  QM
    2  O         0.240974       0.007490       2.503728       8    15.999  QM
    3  H        -0.486355      -0.014960      -0.418681       1     1.008  QM
    4  CL        0.065173       0.002025      -1.614044      17    35.453  QM


 
 NEW SCF-ENERGY CALCULATED IN 9 CYCLES
 

 TOTAL ENERGY    =       -573.655933086

 ENERGY CHANGE =         -0.000014403
 ENERGY RATIO  =          1.042633413
 TRUST RADIUS  =          0.200000000
 
 BFGS DELTA*GAMMA: 0.262E-04
 
 BFGS DELTA*DE2*DELTA: 0.277E-04
 
 *** ENTERING OPTIMIZATION CYCLE: 4 ***
 

 PROJECTED CARTESIAN GRADIENTS IN A.U.

  NO.  ATOM        X             Y             Z

    1  C        0.001211      0.000037     -0.002651
    2  O       -0.000562     -0.000017     -0.001414
    3  H       -0.002402     -0.000072      0.003387
    4  CL       0.000077      0.000002      0.001922


 ACTIVE CARTESIAN GRADIENTS

              1          2          3          4          5          6
           0.001458   0.000014  -0.002896  -0.002551  -0.002347   0.003039


 FULL LOCAL GRADIENT

              1          2          3          4          5          6
          -0.005404  -0.000010  -0.001270  -0.000744  -0.000471  -0.000409


 TANGENTIAL LOCAL GRADIENTS IN A.U.

              1          2          3          4          5
          -0.000010  -0.001270  -0.000744  -0.000471  -0.000409

 COSANG =         0.368334684
 
 RMSQ FORCE :   0.0007149  MAXIMUM :   0.0003000  CONVERGED : NO
 MAX FORCE  :   0.0012696  MAXIMUM :   0.0004500  CONVERGED : NO
 RMSQ FORCE6:   3.1618292  MAXIMUM6:   0.0003000  CONVERGED : NO
 MAX FORCE6 :   3.1614835  MAXIMUM6:   0.0004500  CONVERGED : NO
 RMSQ DR    :   0.0031513  MAXIMUM :   0.0012000  CONVERGED : NO
 MAX DR     :   0.0051279  MAXIMUM :   0.0018000  CONVERGED : NO
 


 HESSIAN EIGENVALUES


                1           2           3           4           5
             0.37766     0.85894     1.00000     1.00033     2.39198
 


 LAMBDA FOR LMQA STEP: 0.00

  |TANGENTIAL STEP| =   0.001885  |PARALLEL STEP| =   0.000001


 STEP IN NORMAL COORDINATES

              1          2          3          4          5          6
          -0.001472  -0.000016   0.000887  -0.000388  -0.000627  -0.000237

 DISPLACEMENT STEP IN ANGSTROM

  NO.  ATOM        X             Y             Z

    1  C       -0.000647     -0.000020      0.000450
    2  O        0.000401      0.000012     -0.000299
    3  H       -0.000286     -0.000009     -0.000124
    4  CL       0.000156      0.000005     -0.000040


 ACTIVE CARTESIAN DISPLACEMENT STEP

              1          2          3          4          5          6
          -0.001472  -0.000016   0.000887  -0.000388  -0.000627  -0.000237
 
 PREDICTED ENERGY CHANGE: -0.000001486
 
 INTERPOLATION DISTANCE: 3.2003462285


 COORDINATES OF OPTIMIZATION STEP 4 IN ANGSTROM

  NO.  ATOM        X              Y              Z        Z-ATOM   MASS   TYPE

    1  C        -0.355114      -0.011046       1.520976       6    12.011  QM
    2  O         0.241375       0.007502       2.503429       8    15.999  QM
    3  H        -0.486641      -0.014970      -0.418805       1     1.008  QM
    4  CL        0.065329       0.002030      -1.614084      17    35.453  QM


 
 NEW SCF-ENERGY CALCULATED IN 8 CYCLES
 

 TOTAL ENERGY    =       -573.655936061

 ENERGY CHANGE =         -0.000002975
 ENERGY RATIO  =          2.002038396
 TRUST RADIUS  =          0.200000000
 
 BFGS DELTA*GAMMA: 0.499E-07
 
 BFGS DELTA*DE2*DELTA: 0.298E-05
 
 *** ENTERING OPTIMIZATION CYCLE: 5 ***
 

 PROJECTED CARTESIAN GRADIENTS IN A.U.

  NO.  ATOM        X             Y             Z

    1  C        0.001333      0.000041     -0.002434
    2  O       -0.000667     -0.000020     -0.001565
    3  H       -0.002435     -0.000073      0.003444
    4  CL       0.000083      0.000002      0.001887


 ACTIVE CARTESIAN GRADIENTS

              1          2          3          4          5          6
           0.001604   0.000016  -0.002648  -0.002667  -0.002372   0.003104


 FULL LOCAL GRADIENT

              1          2          3          4          5          6
          -0.005411  -0.000011  -0.001428  -0.000485  -0.000415  -0.000480


 TANGENTIAL LOCAL GRADIENTS IN A.U.

              1          2          3          4          5
          -0.000011  -0.001428  -0.000485  -0.000415  -0.000480

 COSANG =         0.981078611
 
 RMSQ FORCE :   0.0007319  MAXIMUM :   0.0003000  CONVERGED : NO
 MAX FORCE  :   0.0014284  MAXIMUM :   0.0004500  CONVERGED : NO
 RMSQ FORCE6:   2.2357458  MAXIMUM6:   0.0003000  CONVERGED : NO
 MAX FORCE6 :   2.2354412  MAXIMUM6:   0.0004500  CONVERGED : NO
 RMSQ DR    :   0.0007697  MAXIMUM :   0.0012000  CONVERGED :YES
 MAX DR     :   0.0014724  MAXIMUM :   0.0018000  CONVERGED :YES
 


 HESSIAN EIGENVALUES


                1           2           3           4           5
             0.00664     0.45115     1.00000     1.00131     4.34083
 


 NEWTON STEP 0.237 EXCEEDED TRUST RADIUS 0.200
 LAMBDA ITERATION CONVERGED IN 3 CYCLES
 LAMBDA FOR LMQA STEP: 0.124E-02

  |TANGENTIAL STEP| =   0.200000  |PARALLEL STEP| =   0.006255


 STEP IN NORMAL COORDINATES

              1          2          3          4          5          6
          -0.159613  -0.001667   0.083051  -0.047391  -0.067412  -0.029535

 DISPLACEMENT STEP IN ANGSTROM

  NO.  ATOM        X             Y             Z

    1  C       -0.070173     -0.002162      0.042518
    2  O        0.043983      0.001358     -0.033192
    3  H       -0.030771     -0.001013     -0.014743
    4  CL       0.016486      0.000517      0.000036


 ACTIVE CARTESIAN DISPLACEMENT STEP

              1          2          3          4          5          6
          -0.159613  -0.001667   0.083051  -0.047391  -0.067412  -0.029535
 
 PREDICTED ENERGY CHANGE: -0.000130771
 
 INTERPOLATION DISTANCE: 3.2003462285


 COORDINATES OF OPTIMIZATION STEP 5 IN ANGSTROM

  NO.  ATOM        X              Y              Z        Z-ATOM   MASS   TYPE

    1  C        -0.425287      -0.013208       1.563494       6    12.011  QM
    2  O         0.285358       0.008860       2.470236       8    15.999  QM
    3  H        -0.517412      -0.015982      -0.433549       1     1.008  QM
    4  CL        0.081815       0.002546      -1.614048      17    35.453  QM


 
 NEW SCF-ENERGY CALCULATED IN 13 CYCLES
 

 TOTAL ENERGY    =       -573.655978475

 ENERGY CHANGE =         -0.000042414
 ENERGY RATIO  =          0.324337100
 TRUST RADIUS  =          0.200000000
 
 BFGS DELTA*GAMMA: 0.555E-03
 
 BFGS DELTA*DE2*DELTA: 0.301E-03
 
 *** ENTERING OPTIMIZATION CYCLE: 6 ***
 

 PROJECTED CARTESIAN GRADIENTS IN A.U.

  NO.  ATOM        X             Y             Z

    1  C       -0.003510     -0.000109     -0.003355
    2  O        0.002825      0.000088      0.003561
    3  H       -0.004175     -0.000128      0.007299
    4  CL       0.000849      0.000026     -0.001670


 ACTIVE CARTESIAN GRADIENTS

              1          2          3          4          5          6
          -0.004224  -0.000048  -0.003912   0.003305  -0.004444   0.007394


 FULL LOCAL GRADIENT

              1          2          3          4          5          6
          -0.005703   0.000015   0.004824  -0.004544   0.003839  -0.005227


 TANGENTIAL LOCAL GRADIENTS IN A.U.

              1          2          3          4          5
           0.000015   0.004824  -0.004544   0.003839  -0.005227

 COSANG =        -0.248390482
 
 RMSQ FORCE :   0.0041468  MAXIMUM :   0.0003000  CONVERGED : NO
 MAX FORCE  :   0.0052274  MAXIMUM :   0.0004500  CONVERGED : NO
 RMSQ FORCE6:   0.0035366  MAXIMUM6:   0.0003000  CONVERGED : NO
 MAX FORCE6 :   0.0055628  MAXIMUM6:   0.0004500  CONVERGED : NO
 RMSQ DR    :   0.0816896  MAXIMUM :   0.0012000  CONVERGED : NO
 MAX DR     :   0.1596126  MAXIMUM :   0.0018000  CONVERGED : NO
 


 HESSIAN EIGENVALUES


                1           2           3           4           5
             0.01173     0.54427     1.00000     1.00171     4.40297
 


 LAMBDA FOR LMQA STEP: 0.00

  |TANGENTIAL STEP| =   0.083798  |PARALLEL STEP| =   0.001097


 STEP IN NORMAL COORDINATES

              1          2          3          4          5          6
           0.067428   0.000706  -0.035653   0.015921   0.030186   0.006363

 DISPLACEMENT STEP IN ANGSTROM

  NO.  ATOM        X             Y             Z

    1  C        0.029645      0.000913     -0.018231
    2  O       -0.018596     -0.000574      0.012286
    3  H        0.013894      0.000455      0.003255
    4  CL      -0.007105     -0.000222      0.001809


 ACTIVE CARTESIAN DISPLACEMENT STEP

              1          2          3          4          5          6
           0.067428   0.000706  -0.035653   0.015921   0.030186   0.006363
 
 PREDICTED ENERGY CHANGE: -0.000089981
 
 INTERPOLATION DISTANCE: 3.2003462285


 COORDINATES OF OPTIMIZATION STEP 6 IN ANGSTROM

  NO.  ATOM        X              Y              Z        Z-ATOM   MASS   TYPE

    1  C        -0.395642      -0.012294       1.545262       6    12.011  QM
    2  O         0.266762       0.008286       2.482522       8    15.999  QM
    3  H        -0.503518      -0.015528      -0.430294       1     1.008  QM
    4  CL        0.074710       0.002324      -1.612238      17    35.453  QM


 
 NEW SCF-ENERGY CALCULATED IN 10 CYCLES
 

 TOTAL ENERGY    =       -573.656039120

 ENERGY CHANGE =         -0.000060645
 ENERGY RATIO  =          0.673972711
 TRUST RADIUS  =          0.200000000
 
 BFGS DELTA*GAMMA: 0.214E-03
 
 BFGS DELTA*DE2*DELTA: 0.180E-03
 
 *** ENTERING OPTIMIZATION CYCLE: 7 ***
 

 PROJECTED CARTESIAN GRADIENTS IN A.U.

  NO.  ATOM        X             Y             Z

    1  C        0.003154      0.000098      0.002376
    2  O       -0.002447     -0.000076     -0.004855
    3  H       -0.002172     -0.000066      0.003374
    4  CL       0.000174      0.000005      0.001309


 ACTIVE CARTESIAN GRADIENTS

              1          2          3          4          5          6
           0.003797   0.000042   0.002804  -0.005156  -0.001992   0.003192


 FULL LOCAL GRADIENT

              1          2          3          4          5          6
          -0.004336  -0.000016  -0.004122   0.005084   0.000138  -0.001166


 TANGENTIAL LOCAL GRADIENTS IN A.U.

              1          2          3          4          5
          -0.000016  -0.004122   0.005084   0.000138  -0.001166

 COSANG =        -0.589730995
 
 RMSQ FORCE :   0.0029739  MAXIMUM :   0.0003000  CONVERGED : NO
 MAX FORCE  :   0.0050845  MAXIMUM :   0.0004500  CONVERGED : NO
 RMSQ FORCE6:   0.0025758  MAXIMUM6:   0.0003000  CONVERGED : NO
 MAX FORCE6 :   0.0034537  MAXIMUM6:   0.0004500  CONVERGED : NO
 RMSQ DR    :   0.0342134  MAXIMUM :   0.0012000  CONVERGED : NO
 MAX DR     :   0.0674285  MAXIMUM :   0.0018000  CONVERGED : NO
 


 HESSIAN EIGENVALUES


                1           2           3           4           5
             0.01335     0.49221     1.00000     1.00074     4.93553
 


 LAMBDA FOR LMQA STEP: 0.00

  |TANGENTIAL STEP| =   0.024608  |PARALLEL STEP| =   0.000095


 STEP IN NORMAL COORDINATES

              1          2          3          4          5          6
          -0.019718  -0.000205   0.008565  -0.006895  -0.008074  -0.005535

 DISPLACEMENT STEP IN ANGSTROM

  NO.  ATOM        X             Y             Z

    1  C       -0.008669     -0.000267      0.004448
    2  O        0.005513      0.000170     -0.004350
    3  H       -0.003668     -0.000122     -0.002698
    4  CL       0.001961      0.000061      0.000788


 ACTIVE CARTESIAN DISPLACEMENT STEP

              1          2          3          4          5          6
          -0.019718  -0.000205   0.008565  -0.006895  -0.008074  -0.005535
 
 PREDICTED ENERGY CHANGE: -0.000008257
 
 INTERPOLATION DISTANCE: 3.2003462285


 COORDINATES OF OPTIMIZATION STEP 7 IN ANGSTROM

  NO.  ATOM        X              Y              Z        Z-ATOM   MASS   TYPE

    1  C        -0.404311      -0.012561       1.549710       6    12.011  QM
    2  O         0.272275       0.008456       2.478172       8    15.999  QM
    3  H        -0.507187      -0.015649      -0.432992       1     1.008  QM
    4  CL        0.076670       0.002385      -1.611450      17    35.453  QM


 
 NEW SCF-ENERGY CALCULATED IN 12 CYCLES
 

 TOTAL ENERGY    =       -573.656052366

 ENERGY CHANGE =         -0.000013246
 ENERGY RATIO  =          1.604361212
 TRUST RADIUS  =          0.200000000
 
 BFGS DELTA*GAMMA: 0.821E-05
 
 BFGS DELTA*DE2*DELTA: 0.173E-04
 
 *** ENTERING OPTIMIZATION CYCLE: 8 ***
 

 PROJECTED CARTESIAN GRADIENTS IN A.U.

  NO.  ATOM        X             Y             Z

    1  C        0.001521      0.000047      0.000404
    2  O       -0.001116     -0.000035     -0.002906
    3  H       -0.002036     -0.000062      0.003149
    4  CL       0.000208      0.000006      0.001186


 ACTIVE CARTESIAN GRADIENTS

              1          2          3          4          5          6
           0.001830   0.000020   0.000525  -0.003397  -0.001959   0.002947


 FULL LOCAL GRADIENT

              1          2          3          4          5          6
          -0.004166  -0.000007  -0.001886   0.002409   0.000146  -0.000974


 TANGENTIAL LOCAL GRADIENTS IN A.U.

              1          2          3          4          5
          -0.000007  -0.001886   0.002409   0.000146  -0.000974

 COSANG =         0.990859655
 
 RMSQ FORCE :   0.0014372  MAXIMUM :   0.0003000  CONVERGED : NO
 MAX FORCE  :   0.0024085  MAXIMUM :   0.0004500  CONVERGED : NO
 RMSQ FORCE6:   0.0014928  MAXIMUM6:   0.0003000  CONVERGED : NO
 MAX FORCE6 :   0.0019412  MAXIMUM6:   0.0004500  CONVERGED : NO
 RMSQ DR    :   0.0100462  MAXIMUM :   0.0012000  CONVERGED : NO
 MAX DR     :   0.0197180  MAXIMUM :   0.0018000  CONVERGED : NO
 


 HESSIAN EIGENVALUES


                1           2           3           4           5
             0.00836     0.47511     0.99047     1.00000     3.89028
 


 LAMBDA FOR LMQA STEP: 0.00

  |TANGENTIAL STEP| =   0.026593  |PARALLEL STEP| =   0.000110


 STEP IN NORMAL COORDINATES

              1          2          3          4          5          6
          -0.020887  -0.000217   0.008590  -0.008339  -0.008746  -0.007149

 DISPLACEMENT STEP IN ANGSTROM

  NO.  ATOM        X             Y             Z

    1  C       -0.009183     -0.000283      0.004482
    2  O        0.005872      0.000181     -0.005004
    3  H       -0.003987     -0.000132     -0.003463
    4  CL       0.002073      0.000065      0.001337


 ACTIVE CARTESIAN DISPLACEMENT STEP

              1          2          3          4          5          6
          -0.020887  -0.000217   0.008590  -0.008339  -0.008746  -0.007149
 
 PREDICTED ENERGY CHANGE: -0.000004457
 
 INTERPOLATION DISTANCE: 3.2003462285


 COORDINATES OF OPTIMIZATION STEP 8 IN ANGSTROM

  NO.  ATOM        X              Y              Z        Z-ATOM   MASS   TYPE

    1  C        -0.413494      -0.012844       1.554193       6    12.011  QM
    2  O         0.278147       0.008638       2.473168       8    15.999  QM
    3  H        -0.511174      -0.015781      -0.436454       1     1.008  QM
    4  CL        0.078743       0.002450      -1.610113      17    35.453  QM


 
 NEW SCF-ENERGY CALCULATED IN 12 CYCLES
 

 TOTAL ENERGY    =       -573.656055527

 ENERGY CHANGE =         -0.000003161
 ENERGY RATIO  =          0.709201848
 TRUST RADIUS  =          0.200000000
 
 BFGS DELTA*GAMMA: 0.133E-04
 
 BFGS DELTA*DE2*DELTA: 0.977E-05
 
 *** ENTERING OPTIMIZATION CYCLE: 9 ***
 

 PROJECTED CARTESIAN GRADIENTS IN A.U.

  NO.  ATOM        X             Y             Z

    1  C       -0.000391     -0.000012     -0.001935
    2  O        0.000430      0.000013     -0.000886
    3  H       -0.001643     -0.000050      0.002466
    4  CL       0.000216      0.000007      0.001306


 ACTIVE CARTESIAN GRADIENTS

              1          2          3          4          5          6
          -0.000471  -0.000006  -0.002176  -0.001659  -0.001685   0.002203


 FULL LOCAL GRADIENT

              1          2          3          4          5          6
          -0.003794   0.000003   0.000798  -0.000485  -0.000187  -0.000321


 TANGENTIAL LOCAL GRADIENTS IN A.U.

              1          2          3          4          5
           0.000003   0.000798  -0.000485  -0.000187  -0.000321

 COSANG =        -0.739378451
 
 RMSQ FORCE :   0.0004494  MAXIMUM :   0.0003000  CONVERGED : NO
 MAX FORCE  :   0.0007979  MAXIMUM :   0.0004500  CONVERGED : NO
 RMSQ FORCE6:   0.0020576  MAXIMUM6:   0.0003000  CONVERGED : NO
 MAX FORCE6 :   0.0028709  MAXIMUM6:   0.0004500  CONVERGED : NO
 RMSQ DR    :   0.0108567  MAXIMUM :   0.0012000  CONVERGED : NO
 MAX DR     :   0.0208865  MAXIMUM :   0.0018000  CONVERGED : NO
 


 HESSIAN EIGENVALUES


                1           2           3           4           5
             0.01201     0.43500     0.96689     1.00000     4.10421
 


 LAMBDA FOR LMQA STEP: 0.00

  |TANGENTIAL STEP| =   0.012240  |PARALLEL STEP| =   0.000023


 STEP IN NORMAL COORDINATES

              1          2          3          4          5          6
           0.009772   0.000102  -0.004611   0.003594   0.003886   0.002242

 DISPLACEMENT STEP IN ANGSTROM

  NO.  ATOM        X             Y             Z

    1  C        0.004296      0.000132     -0.002378
    2  O       -0.002699     -0.000083      0.002279
    3  H        0.001758      0.000058      0.001080
    4  CL      -0.000984     -0.000031     -0.000329


 ACTIVE CARTESIAN DISPLACEMENT STEP

              1          2          3          4          5          6
           0.009772   0.000102  -0.004611   0.003594   0.003886   0.002242
 
 PREDICTED ENERGY CHANGE: -0.000001025
 
 INTERPOLATION DISTANCE: 3.2003462285
 
 *** SCFTOL TIGHTEN TO 0.100E-07 ***
 
 *** CDFTOL TIGHTEN TO 0.750E-05 ***


 COORDINATES OF OPTIMIZATION STEP 9 IN ANGSTROM

  NO.  ATOM        X              Y              Z        Z-ATOM   MASS   TYPE

    1  C        -0.409197      -0.012712       1.551814       6    12.011  QM
    2  O         0.275448       0.008554       2.475447       8    15.999  QM
    3  H        -0.509416      -0.015723      -0.435375       1     1.008  QM
    4  CL        0.077759       0.002419      -1.610442      17    35.453  QM


 
 NEW SCF-ENERGY CALCULATED IN 9 CYCLES
 

 TOTAL ENERGY    =       -573.656056529

 ENERGY CHANGE =         -0.000001002
 ENERGY RATIO  =          0.977558314
 TRUST RADIUS  =          0.200000000
 
 BFGS DELTA*GAMMA: 0.178E-05
 
 BFGS DELTA*DE2*DELTA: 0.223E-05
 
 *** ENTERING OPTIMIZATION CYCLE: 10 ***
 

 PROJECTED CARTESIAN GRADIENTS IN A.U.

  NO.  ATOM        X             Y             Z

    1  C        0.000301      0.000009     -0.001219
    2  O       -0.000122     -0.000004     -0.001671
    3  H       -0.001650     -0.000050      0.002451
    4  CL       0.000185      0.000006      0.001419


 ACTIVE CARTESIAN GRADIENTS

              1          2          3          4          5          6
           0.000362   0.000003  -0.001344  -0.002393  -0.001647   0.002187


 FULL LOCAL GRADIENT

              1          2          3          4          5          6
          -0.003836  -0.000001  -0.000161   0.000513  -0.000282  -0.000280


 TANGENTIAL LOCAL GRADIENTS IN A.U.

              1          2          3          4          5
          -0.000001  -0.000161   0.000513  -0.000282  -0.000280

 COSANG =        -0.349485634
 
 RMSQ FORCE :   0.0002991  MAXIMUM :   0.0003000  CONVERGED :YES
 MAX FORCE  :   0.0005131  MAXIMUM :   0.0004500  CONVERGED : NO
 RMSQ FORCE6:   0.0021663  MAXIMUM6:   0.0003000  CONVERGED : NO
 MAX FORCE6 :   0.0030865  MAXIMUM6:   0.0004500  CONVERGED : NO
 RMSQ DR    :   0.0049970  MAXIMUM :   0.0012000  CONVERGED : NO
 MAX DR     :   0.0097724  MAXIMUM :   0.0018000  CONVERGED : NO
 


 HESSIAN EIGENVALUES


                1           2           3           4           5
             0.00910     0.41861     0.90442     1.00000     4.81440
 


 LAMBDA FOR LMQA STEP: 0.00

  |TANGENTIAL STEP| =   0.003601  |PARALLEL STEP| =   0.000002


 STEP IN NORMAL COORDINATES

              1          2          3          4          5          6
           0.002905   0.000030  -0.001540   0.001215   0.000768   0.000296

 DISPLACEMENT STEP IN ANGSTROM

  NO.  ATOM        X             Y             Z

    1  C        0.001277      0.000039     -0.000788
    2  O       -0.000770     -0.000024      0.000763
    3  H        0.000320      0.000011      0.000127
    4  CL      -0.000280     -0.000009     -0.000076


 ACTIVE CARTESIAN DISPLACEMENT STEP

              1          2          3          4          5          6
           0.002905   0.000030  -0.001540   0.001215   0.000768   0.000296
 
 PREDICTED ENERGY CHANGE: -0.000000197
 
 INTERPOLATION DISTANCE: 3.2003462285
 
 *** SCFTOL TIGHTEN TO 0.500E-08 ***


 COORDINATES OF OPTIMIZATION STEP 10 IN ANGSTROM

  NO.  ATOM        X              Y              Z        Z-ATOM   MASS   TYPE

    1  C        -0.407920      -0.012672       1.551027       6    12.011  QM
    2  O         0.274678       0.008530       2.476210       8    15.999  QM
    3  H        -0.509096      -0.015712      -0.435248       1     1.008  QM
    4  CL        0.077479       0.002411      -1.610518      17    35.453  QM


 
 NEW SCF-ENERGY CALCULATED IN 9 CYCLES
 

 TOTAL ENERGY    =       -573.656056739

 ENERGY CHANGE =         -0.000000210
 ENERGY RATIO  =          1.067929756
 TRUST RADIUS  =          0.200000000
 
 BFGS DELTA*GAMMA: 0.207E-06
 
 BFGS DELTA*DE2*DELTA: 0.409E-06
 
 *** ENTERING OPTIMIZATION CYCLE: 11 ***
 

 PROJECTED CARTESIAN GRADIENTS IN A.U.

  NO.  ATOM        X             Y             Z

    1  C        0.000263      0.000008     -0.001384
    2  O       -0.000078     -0.000002     -0.001586
    3  H       -0.001631     -0.000050      0.002388
    4  CL       0.000174      0.000005      0.001468


 ACTIVE CARTESIAN GRADIENTS

              1          2          3          4          5          6
           0.000317   0.000003  -0.001529  -0.002342  -0.001630   0.002116


 FULL LOCAL GRADIENT

              1          2          3          4          5          6
          -0.003844  -0.000000  -0.000092   0.000343  -0.000341  -0.000193


 TANGENTIAL LOCAL GRADIENTS IN A.U.

              1          2          3          4          5
          -0.000000  -0.000092   0.000343  -0.000341  -0.000193

 COSANG =         0.964168982
 
 *** CONVERGED BY GRADIENT AND ENERGY CRITERIA ***
 *** AFTER 10 OPTIMIZATION CYCLES ***
 
 
 RMSQ FORCE :   0.0002367  MAXIMUM :   0.0003000  CONVERGED :YES
 MAX FORCE  :   0.0003435  MAXIMUM :   0.0004500  CONVERGED :YES
 RMSQ FORCE6:   0.0022032  MAXIMUM6:   0.0003000  CONVERGED : NO
 MAX FORCE6 :   0.0031884  MAXIMUM6:   0.0004500  CONVERGED : NO
 RMSQ DR    :   0.0014699  MAXIMUM :   0.0012000  CONVERGED : NO
 MAX DR     :   0.0029046  MAXIMUM :   0.0018000  CONVERGED : NO
 
 
 *** THE GEOMETRY IS OPTIMIZED ***
 
 
 INTERPOLATION DISTANCE: 3.2003462285


 RELAXED PRODUCT COORDINATES OF SADDLE STEP 12 IN ANGSTROM

  NO.  ATOM        X              Y              Z        Z-ATOM   MASS   TYPE

    1  C        -0.407920      -0.012672       1.551027       6    12.011  QM
    2  O         0.274678       0.008530       2.476210       8    15.999  QM
    3  H        -0.509096      -0.015712      -0.435248       1     1.008  QM
    4  CL        0.077479       0.002411      -1.610518      17    35.453  QM


 NUMBER OF CONSTRAINED OPTIMIZATION CYCLES: 10
 
 RELAXED PRODUCT ENERGY = -573.656056739465
 
 ANGLE BETWEEN SUCCESSIVE SADDLE GRADIENTS: 88.471
 
 RMSQ FORCE :   0.0011686  MAXIMUM :   0.0003000  CONVERGED :NO 
 MAX FORCE  :   0.0023066  MAXIMUM :   0.0004500  CONVERGED :NO 


 UNRELAXED COORDINATES OF SADDLE STEP 13 IN ANGSTROM

  NO.  ATOM        X              Y              Z        Z-ATOM   MASS   TYPE

    1  C        -0.405332      -0.012579       1.513849       6    12.011  QM
    2  O         0.273213       0.008476       2.444292       8    15.999  QM
    3  H        -0.553050      -0.017037      -0.387431       1     1.008  QM
    4  CL        0.075881       0.002359      -1.585328      17    35.453  QM


 UNRELAXED SCF-ENERGY CALCULATED IN 13 CYCLES
 
 UNRELAXED TOTAL SADDLE ENERGY = -573.654722643835
 
 
 
 
 ***************************************
 *** MOLECULAR GEOMETRY OPTIMIZATION ***
 ***************************************
 
 INTERPOLATION DISTANCE: 3.0403792758
 
 *** ACTIVE DEGREES OF FREEDOM: 6 ***
 
 *** ENTERING OPTIMIZATION CYCLE: 1 ***
 

 PROJECTED CARTESIAN GRADIENTS IN A.U.

  NO.  ATOM        X             Y             Z

    1  C       -0.002429     -0.000076     -0.002196
    2  O        0.002253      0.000070      0.006251
    3  H       -0.010718     -0.000329      0.017844
    4  CL       0.001708      0.000053     -0.005930


 ACTIVE CARTESIAN GRADIENTS

              1          2          3          4          5          6
          -0.002930  -0.000034  -0.002595   0.006890  -0.010983   0.018519


 FULL LOCAL GRADIENT

              1          2          3          4          5          6
          -0.012343   0.000014   0.003276  -0.006119   0.011113  -0.014225


 TANGENTIAL LOCAL GRADIENTS IN A.U.

              1          2          3          4          5
           0.000014   0.003276  -0.006119   0.011113  -0.014225
 
 RMSQ FORCE :   0.0086488  MAXIMUM :   0.0003000  CONVERGED : NO
 MAX FORCE  :   0.0142248  MAXIMUM :   0.0004500  CONVERGED : NO
 RMSQ FORCE6:   4.9913512  MAXIMUM6:   0.0003000  CONVERGED : NO
 MAX FORCE6 :   4.9857752  MAXIMUM6:   0.0004500  CONVERGED : NO
 


 HESSIAN EIGENVALUES


                1           2           3           4           5
             1.00000     1.00000     1.00000     1.00000     1.00000
 


 LAMBDA FOR LMQA STEP: 0.00

  |TANGENTIAL STEP| =   0.019339  |PARALLEL STEP| =   0.000062


 STEP IN NORMAL COORDINATES

              1          2          3          4          5          6
           0.003746   0.000039  -0.002966  -0.013417   0.004648  -0.012230

 DISPLACEMENT STEP IN ANGSTROM

  NO.  ATOM        X             Y             Z

    1  C        0.001644      0.000051     -0.001491
    2  O       -0.001162     -0.000036     -0.005491
    3  H        0.002329      0.000073     -0.005671
    4  CL      -0.000569     -0.000018      0.005513


 ACTIVE CARTESIAN DISPLACEMENT STEP

              1          2          3          4          5          6
           0.003746   0.000039  -0.002966  -0.013417   0.004648  -0.012230
 
 PREDICTED ENERGY CHANGE: -0.000186244
 
 INTERPOLATION DISTANCE: 3.0403792758
 
 *** SCFTOL TIGHTEN TO 0.100E-06 ***
 
 *** CDFTOL TIGHTEN TO 0.750E-04 ***


 COORDINATES OF OPTIMIZATION STEP 1 IN ANGSTROM

  NO.  ATOM        X              Y              Z        Z-ATOM   MASS   TYPE

    1  C        -0.403688      -0.012528       1.512358       6    12.011  QM
    2  O         0.272051       0.008440       2.438801       8    15.999  QM
    3  H        -0.550721      -0.016964      -0.393102       1     1.008  QM
    4  CL        0.075312       0.002341      -1.579815      17    35.453  QM


 
 NEW SCF-ENERGY CALCULATED IN 10 CYCLES
 

 TOTAL ENERGY    =       -573.654994004

 ENERGY CHANGE =         -0.000271360
 ENERGY RATIO  =          1.457016429
 TRUST RADIUS  =          0.200000000
 
 BFGS DELTA*GAMMA: 0.204E-03
 
 BFGS DELTA*DE2*DELTA: 0.374E-03
 
 *** ENTERING OPTIMIZATION CYCLE: 2 ***
 

 PROJECTED CARTESIAN GRADIENTS IN A.U.

  NO.  ATOM        X             Y             Z

    1  C        0.004811      0.000149      0.005429
    2  O       -0.003860     -0.000120     -0.003647
    3  H       -0.008291     -0.000254      0.013596
    4  CL       0.001191      0.000037     -0.003003


 ACTIVE CARTESIAN GRADIENTS

              1          2          3          4          5          6
           0.005802   0.000063   0.006346  -0.002820  -0.008067   0.014071


 FULL LOCAL GRADIENT

              1          2          3          4          5          6
          -0.010330  -0.000024  -0.006650   0.005967   0.007335  -0.010229


 TANGENTIAL LOCAL GRADIENTS IN A.U.

              1          2          3          4          5
          -0.000024  -0.006650   0.005967   0.007335  -0.010229

 COSANG =         0.565182135
 
 RMSQ FORCE :   0.0069029  MAXIMUM :   0.0003000  CONVERGED : NO
 MAX FORCE  :   0.0102286  MAXIMUM :   0.0004500  CONVERGED : NO
 RMSQ FORCE6:   4.4659618  MAXIMUM6:   0.0003000  CONVERGED : NO
 MAX FORCE6 :   4.4629876  MAXIMUM6:   0.0004500  CONVERGED : NO
 RMSQ DR    :   0.0078953  MAXIMUM :   0.0012000  CONVERGED : NO
 MAX DR     :   0.0134167  MAXIMUM :   0.0018000  CONVERGED : NO
 


 HESSIAN EIGENVALUES


                1           2           3           4           5
             0.26260     1.00000     1.00000     1.00000     2.07882
 


 LAMBDA FOR LMQA STEP: 0.00

  |TANGENTIAL STEP| =   0.049765  |PARALLEL STEP| =   0.000407


 STEP IN NORMAL COORDINATES

              1          2          3          4          5          6
          -0.003879  -0.000049  -0.024534  -0.024469   0.011570  -0.033574

 DISPLACEMENT STEP IN ANGSTROM

  NO.  ATOM        X             Y             Z

    1  C       -0.001702     -0.000054     -0.011534
    2  O        0.002089      0.000065     -0.007838
    3  H        0.006167      0.000193     -0.015457
    4  CL      -0.001453     -0.000045      0.014585


 ACTIVE CARTESIAN DISPLACEMENT STEP

              1          2          3          4          5          6
          -0.003879  -0.000049  -0.024534  -0.024469   0.011570  -0.033574
 
 PREDICTED ENERGY CHANGE: -0.000335943
 
 INTERPOLATION DISTANCE: 3.0403792758


 COORDINATES OF OPTIMIZATION STEP 2 IN ANGSTROM

  NO.  ATOM        X              Y              Z        Z-ATOM   MASS   TYPE

    1  C        -0.405390      -0.012582       1.500824       6    12.011  QM
    2  O         0.274141       0.008505       2.430963       8    15.999  QM
    3  H        -0.544554      -0.016771      -0.408560       1     1.008  QM
    4  CL        0.073859       0.002296      -1.565230      17    35.453  QM


 
 NEW SCF-ENERGY CALCULATED IN 9 CYCLES
 

 TOTAL ENERGY    =       -573.655212553

 ENERGY CHANGE =         -0.000218549
 ENERGY RATIO  =          0.650555069
 TRUST RADIUS  =          0.200000000
 
 BFGS DELTA*GAMMA: 0.936E-03
 
 BFGS DELTA*DE2*DELTA: 0.678E-03
 
 *** ENTERING OPTIMIZATION CYCLE: 3 ***
 

 PROJECTED CARTESIAN GRADIENTS IN A.U.

  NO.  ATOM        X             Y             Z

    1  C       -0.001511     -0.000047     -0.008981
    2  O        0.002078      0.000065      0.001805
    3  H       -0.001026     -0.000030      0.000600
    4  CL      -0.000343     -0.000011      0.003914


 ACTIVE CARTESIAN GRADIENTS

              1          2          3          4          5          6
          -0.001822  -0.000022  -0.010120  -0.000579  -0.001130  -0.000148


 FULL LOCAL GRADIENT

              1          2          3          4          5          6
          -0.005129   0.000009   0.003303  -0.006988  -0.003219   0.003313


 TANGENTIAL LOCAL GRADIENTS IN A.U.

              1          2          3          4          5
           0.000009   0.003303  -0.006988  -0.003219   0.003313

 COSANG =        -0.871731076
 
 RMSQ FORCE :   0.0040268  MAXIMUM :   0.0003000  CONVERGED : NO
 MAX FORCE  :   0.0069877  MAXIMUM :   0.0004500  CONVERGED : NO
 RMSQ FORCE6:   3.8698650  MAXIMUM6:   0.0003000  CONVERGED : NO
 MAX FORCE6 :   3.8675723  MAXIMUM6:   0.0004500  CONVERGED : NO
 RMSQ DR    :   0.0203171  MAXIMUM :   0.0012000  CONVERGED : NO
 MAX DR     :   0.0335736  MAXIMUM :   0.0018000  CONVERGED : NO
 


 HESSIAN EIGENVALUES


                1           2           3           4           5
             0.33049     1.00000     1.00000     1.00898     2.24256
 


 LAMBDA FOR LMQA STEP: 0.00

  |TANGENTIAL STEP| =   0.012957  |PARALLEL STEP| =   0.000028


 STEP IN NORMAL COORDINATES

              1          2          3          4          5          6
           0.000299   0.000004   0.008021   0.004895  -0.003360   0.008259

 DISPLACEMENT STEP IN ANGSTROM

  NO.  ATOM        X             Y             Z

    1  C        0.000131      0.000004      0.003793
    2  O       -0.000439     -0.000014      0.001180
    3  H       -0.001767     -0.000055      0.003792
    4  CL       0.000516      0.000016     -0.003640


 ACTIVE CARTESIAN DISPLACEMENT STEP

              1          2          3          4          5          6
           0.000299   0.000004   0.008021   0.004895  -0.003360   0.008259
 
 PREDICTED ENERGY CHANGE: -0.000040885
 
 INTERPOLATION DISTANCE: 3.0403792758
 
 *** SCFTOL TIGHTEN TO 0.500E-07 ***
 
 *** CDFTOL TIGHTEN TO 0.250E-04 ***


 COORDINATES OF OPTIMIZATION STEP 3 IN ANGSTROM

  NO.  ATOM        X              Y              Z        Z-ATOM   MASS   TYPE

    1  C        -0.405259      -0.012578       1.504617       6    12.011  QM
    2  O         0.273702       0.008492       2.432143       8    15.999  QM
    3  H        -0.546321      -0.016826      -0.404767       1     1.008  QM
    4  CL        0.074376       0.002312      -1.568870      17    35.453  QM


 
 NEW SCF-ENERGY CALCULATED IN 9 CYCLES
 

 TOTAL ENERGY    =       -573.655252715

 ENERGY CHANGE =         -0.000040162
 ENERGY RATIO  =          0.982307775
 TRUST RADIUS  =          0.200000000
 
 BFGS DELTA*GAMMA: 0.830E-04
 
 BFGS DELTA*DE2*DELTA: 0.822E-04
 
 *** ENTERING OPTIMIZATION CYCLE: 4 ***
 

 PROJECTED CARTESIAN GRADIENTS IN A.U.

  NO.  ATOM        X             Y             Z

    1  C        0.001477      0.000045     -0.003013
    2  O       -0.000693     -0.000021     -0.001567
    3  H       -0.002940     -0.000089      0.004156
    4  CL       0.000101      0.000003      0.002106


 ACTIVE CARTESIAN GRADIENTS

              1          2          3          4          5          6
           0.001781   0.000018  -0.003279  -0.002855  -0.002873   0.003773


 FULL LOCAL GRADIENT

              1          2          3          4          5          6
          -0.006476  -0.000006  -0.001279  -0.000779  -0.000391  -0.000480


 TANGENTIAL LOCAL GRADIENTS IN A.U.

              1          2          3          4          5
          -0.000006  -0.001279  -0.000779  -0.000391  -0.000480

 COSANG =         0.060583491
 
 RMSQ FORCE :   0.0007246  MAXIMUM :   0.0003000  CONVERGED : NO
 MAX FORCE  :   0.0012791  MAXIMUM :   0.0004500  CONVERGED : NO
 RMSQ FORCE6:   3.1618229  MAXIMUM6:   0.0003000  CONVERGED : NO
 MAX FORCE6 :   3.1614776  MAXIMUM6:   0.0004500  CONVERGED : NO
 RMSQ DR    :   0.0052896  MAXIMUM :   0.0012000  CONVERGED : NO
 MAX DR     :   0.0082587  MAXIMUM :   0.0018000  CONVERGED : NO
 


 HESSIAN EIGENVALUES


                1           2           3           4           5
             0.35513     0.93067     1.00000     1.00016     2.29266
 


 LAMBDA FOR LMQA STEP: 0.00

  |TANGENTIAL STEP| =   0.001759  |PARALLEL STEP| =   0.000001


 STEP IN NORMAL COORDINATES

              1          2          3          4          5          6
          -0.001282  -0.000015   0.000481  -0.000813  -0.000400  -0.000630

 DISPLACEMENT STEP IN ANGSTROM

  NO.  ATOM        X             Y             Z

    1  C       -0.000563     -0.000018      0.000258
    2  O        0.000351      0.000011     -0.000436
    3  H       -0.000173     -0.000005     -0.000295
    4  CL       0.000121      0.000004      0.000193


 ACTIVE CARTESIAN DISPLACEMENT STEP

              1          2          3          4          5          6
          -0.001282  -0.000015   0.000481  -0.000813  -0.000400  -0.000630
 
 PREDICTED ENERGY CHANGE: -0.000001383
 
 INTERPOLATION DISTANCE: 3.0403792758
 
 *** SCFTOL TIGHTEN TO 0.250E-07 ***
 
 *** CDFTOL TIGHTEN TO 0.100E-04 ***


 COORDINATES OF OPTIMIZATION STEP 4 IN ANGSTROM

  NO.  ATOM        X              Y              Z        Z-ATOM   MASS   TYPE

    1  C        -0.405822      -0.012595       1.504875       6    12.011  QM
    2  O         0.274053       0.008503       2.431707       8    15.999  QM
    3  H        -0.546494      -0.016831      -0.405062       1     1.008  QM
    4  CL        0.074496       0.002316      -1.568677      17    35.453  QM


 
 NEW SCF-ENERGY CALCULATED IN 9 CYCLES
 

 TOTAL ENERGY    =       -573.655255526

 ENERGY CHANGE =         -0.000002811
 ENERGY RATIO  =          2.031727545
 TRUST RADIUS  =          0.200000000
 
 HESSIAN PRESERVED AND NOT UPDATED
 
 *** ENTERING OPTIMIZATION CYCLE: 5 ***
 

 PROJECTED CARTESIAN GRADIENTS IN A.U.

  NO.  ATOM        X             Y             Z

    1  C        0.001527      0.000047     -0.003068
    2  O       -0.000720     -0.000022     -0.001587
    3  H       -0.002884     -0.000088      0.004022
    4  CL       0.000081      0.000002      0.002173


 ACTIVE CARTESIAN GRADIENTS

              1          2          3          4          5          6
           0.001842   0.000019  -0.003337  -0.002896  -0.002813   0.003630


 FULL LOCAL GRADIENT

              1          2          3          4          5          6
          -0.006423  -0.000006  -0.001328  -0.000800  -0.000484  -0.000343


 TANGENTIAL LOCAL GRADIENTS IN A.U.

              1          2          3          4          5
          -0.000006  -0.001328  -0.000800  -0.000484  -0.000343

 COSANG =         0.994707438
 
 RMSQ FORCE :   0.0007422  MAXIMUM :   0.0003000  CONVERGED : NO
 MAX FORCE  :   0.0013275  MAXIMUM :   0.0004500  CONVERGED : NO
 RMSQ FORCE6:   2.2357410  MAXIMUM6:   0.0003000  CONVERGED : NO
 MAX FORCE6 :   2.2354867  MAXIMUM6:   0.0004500  CONVERGED : NO
 RMSQ DR    :   0.0007179  MAXIMUM :   0.0012000  CONVERGED :YES
 MAX DR     :   0.0012822  MAXIMUM :   0.0018000  CONVERGED :YES
 


 HESSIAN EIGENVALUES


                1           2           3           4           5
             0.35508     0.93065     1.00000     1.00016     2.29266
 


 LAMBDA FOR LMQA STEP: 0.00

  |TANGENTIAL STEP| =   0.001737  |PARALLEL STEP| =   0.000000


 STEP IN NORMAL COORDINATES

              1          2          3          4          5          6
          -0.001357  -0.000015   0.000690  -0.000582  -0.000508  -0.000319

 DISPLACEMENT STEP IN ANGSTROM

  NO.  ATOM        X             Y             Z

    1  C       -0.000596     -0.000019      0.000358
    2  O        0.000365      0.000011     -0.000361
    3  H       -0.000227     -0.000007     -0.000150
    4  CL       0.000140      0.000004      0.000060


 ACTIVE CARTESIAN DISPLACEMENT STEP

              1          2          3          4          5          6
          -0.001357  -0.000015   0.000690  -0.000582  -0.000508  -0.000319
 
 PREDICTED ENERGY CHANGE: -0.000001422
 
 INTERPOLATION DISTANCE: 3.0403792758


 COORDINATES OF OPTIMIZATION STEP 5 IN ANGSTROM

  NO.  ATOM        X              Y              Z        Z-ATOM   MASS   TYPE

    1  C        -0.406417      -0.012614       1.505233       6    12.011  QM
    2  O         0.274418       0.008514       2.431345       8    15.999  QM
    3  H        -0.546721      -0.016838      -0.405213       1     1.008  QM
    4  CL        0.074636       0.002320      -1.568617      17    35.453  QM


 
 NEW SCF-ENERGY CALCULATED IN 9 CYCLES
 

 TOTAL ENERGY    =       -573.655258344

 ENERGY CHANGE =         -0.000002818
 ENERGY RATIO  =          1.981521009
 TRUST RADIUS  =          0.200000000
 
 BFGS DELTA*GAMMA: 0.328E-07
 
 BFGS DELTA*DE2*DELTA: 0.285E-05
 
 *** ENTERING OPTIMIZATION CYCLE: 6 ***
 

 PROJECTED CARTESIAN GRADIENTS IN A.U.

  NO.  ATOM        X             Y             Z

    1  C        0.001537      0.000047     -0.003015
    2  O       -0.000734     -0.000023     -0.001615
    3  H       -0.002879     -0.000087      0.004021
    4  CL       0.000084      0.000002      0.002162


 ACTIVE CARTESIAN GRADIENTS

              1          2          3          4          5          6
           0.001853   0.000019  -0.003278  -0.002914  -0.002807   0.003632


 FULL LOCAL GRADIENT

              1          2          3          4          5          6
          -0.006406  -0.000006  -0.001344  -0.000744  -0.000473  -0.000355


 TANGENTIAL LOCAL GRADIENTS IN A.U.

              1          2          3          4          5
          -0.000006  -0.001344  -0.000744  -0.000473  -0.000355

 COSANG =         0.999360360
 
 RMSQ FORCE :   0.0007363  MAXIMUM :   0.0003000  CONVERGED : NO
 MAX FORCE  :   0.0013442  MAXIMUM :   0.0004500  CONVERGED : NO
 RMSQ FORCE6:   0.0047215  MAXIMUM6:   0.0003000  CONVERGED : NO
 MAX FORCE6 :   0.0074390  MAXIMUM6:   0.0004500  CONVERGED : NO
 RMSQ DR    :   0.0007090  MAXIMUM :   0.0012000  CONVERGED :YES
 MAX DR     :   0.0013574  MAXIMUM :   0.0018000  CONVERGED :YES
 


 HESSIAN EIGENVALUES


                1           2           3           4           5
             0.01026     0.36111     1.00000     1.00113     2.35096
 


 LAMBDA FOR LMQA STEP: 0.00

  |TANGENTIAL STEP| =   0.158047  |PARALLEL STEP| =   0.004111


 STEP IN NORMAL COORDINATES

              1          2          3          4          5          6
          -0.123984  -0.001400   0.058021  -0.055682  -0.047873  -0.029381

 DISPLACEMENT STEP IN ANGSTROM

  NO.  ATOM        X             Y             Z

    1  C       -0.054400     -0.001692      0.030336
    2  O        0.033611      0.001044     -0.033518
    3  H       -0.021551     -0.000653     -0.013595
    4  CL       0.012718      0.000393      0.007152


 ACTIVE CARTESIAN DISPLACEMENT STEP

              1          2          3          4          5          6
          -0.123984  -0.001400   0.058021  -0.055682  -0.047873  -0.029381
 
 PREDICTED ENERGY CHANGE: -0.000100565
 
 INTERPOLATION DISTANCE: 3.0403792758


 COORDINATES OF OPTIMIZATION STEP 6 IN ANGSTROM

  NO.  ATOM        X              Y              Z        Z-ATOM   MASS   TYPE

    1  C        -0.460817      -0.014306       1.535569       6    12.011  QM
    2  O         0.308029       0.009558       2.397828       8    15.999  QM
    3  H        -0.568272      -0.017491      -0.418808       1     1.008  QM
    4  CL        0.087354       0.002714      -1.561466      17    35.453  QM


 
 NEW SCF-ENERGY CALCULATED IN 13 CYCLES
 

 TOTAL ENERGY    =       -573.655304956

 ENERGY CHANGE =         -0.000046612
 ENERGY RATIO  =          0.463502136
 TRUST RADIUS  =          0.200000000
 
 BFGS DELTA*GAMMA: 0.474E-03
 
 BFGS DELTA*DE2*DELTA: 0.259E-03
 
 *** ENTERING OPTIMIZATION CYCLE: 7 ***
 

 PROJECTED CARTESIAN GRADIENTS IN A.U.

  NO.  ATOM        X             Y             Z

    1  C       -0.008141     -0.000253     -0.010739
    2  O        0.006925      0.000215      0.007091
    3  H       -0.002530     -0.000076      0.003748
    4  CL       0.000513      0.000016      0.000855


 ACTIVE CARTESIAN GRADIENTS

              1          2          3          4          5          6
          -0.009818  -0.000111  -0.012471   0.005395  -0.003078   0.003295


 FULL LOCAL GRADIENT

              1          2          3          4          5          6
          -0.005300   0.000026   0.012391  -0.010902   0.000759  -0.000577


 TANGENTIAL LOCAL GRADIENTS IN A.U.

              1          2          3          4          5
           0.000026   0.012391  -0.010902   0.000759  -0.000577

 COSANG =        -0.319527849
 
 RMSQ FORCE :   0.0073932  MAXIMUM :   0.0003000  CONVERGED : NO
 MAX FORCE  :   0.0123912  MAXIMUM :   0.0004500  CONVERGED : NO
 RMSQ FORCE6:   0.0053776  MAXIMUM6:   0.0003000  CONVERGED : NO
 MAX FORCE6 :   0.0089643  MAXIMUM6:   0.0004500  CONVERGED : NO
 RMSQ DR    :   0.0645443  MAXIMUM :   0.0012000  CONVERGED : NO
 MAX DR     :   0.1239836  MAXIMUM :   0.0018000  CONVERGED : NO
 


 HESSIAN EIGENVALUES


                1           2           3           4           5
             0.01501     0.36499     1.00000     1.00281     2.93699
 


 LAMBDA FOR LMQA STEP: 0.00

  |TANGENTIAL STEP| =   0.069417  |PARALLEL STEP| =   0.000793


 STEP IN NORMAL COORDINATES

              1          2          3          4          5          6
           0.056155   0.000634  -0.023490   0.022792   0.021579   0.011342

 DISPLACEMENT STEP IN ANGSTROM

  NO.  ATOM        X             Y             Z

    1  C        0.024639      0.000766     -0.012419
    2  O       -0.015386     -0.000478      0.013770
    3  H        0.009707      0.000294      0.005151
    4  CL      -0.005642     -0.000175     -0.002891


 ACTIVE CARTESIAN DISPLACEMENT STEP

              1          2          3          4          5          6
           0.056155   0.000634  -0.023490   0.022792   0.021579   0.011342
 
 PREDICTED ENERGY CHANGE: -0.000081161
 
 INTERPOLATION DISTANCE: 3.0403792758


 COORDINATES OF OPTIMIZATION STEP 7 IN ANGSTROM

  NO.  ATOM        X              Y              Z        Z-ATOM   MASS   TYPE

    1  C        -0.436178      -0.013539       1.523150       6    12.011  QM
    2  O         0.292644       0.009080       2.411598       8    15.999  QM
    3  H        -0.558565      -0.017197      -0.413657       1     1.008  QM
    4  CL        0.081712       0.002539      -1.564357      17    35.453  QM


 
 NEW SCF-ENERGY CALCULATED IN 12 CYCLES
 

 TOTAL ENERGY    =       -573.655352874

 ENERGY CHANGE =         -0.000047918
 ENERGY RATIO  =          0.590402836
 TRUST RADIUS  =          0.200000000
 
 BFGS DELTA*GAMMA: 0.212E-03
 
 BFGS DELTA*DE2*DELTA: 0.167E-03
 
 *** ENTERING OPTIMIZATION CYCLE: 8 ***
 

 PROJECTED CARTESIAN GRADIENTS IN A.U.

  NO.  ATOM        X             Y             Z

    1  C        0.001621      0.000050     -0.001346
    2  O       -0.001026     -0.000032     -0.002602
    3  H       -0.002317     -0.000070      0.003342
    4  CL       0.000137      0.000004      0.001968


 ACTIVE CARTESIAN GRADIENTS

              1          2          3          4          5          6
           0.001955   0.000020  -0.001409  -0.003584  -0.002235   0.003008


 FULL LOCAL GRADIENT

              1          2          3          4          5          6
          -0.005332  -0.000004  -0.001648   0.001126  -0.000481  -0.000242


 TANGENTIAL LOCAL GRADIENTS IN A.U.

              1          2          3          4          5
          -0.000004  -0.001648   0.001126  -0.000481  -0.000242

 COSANG =        -0.963285154
 
 RMSQ FORCE :   0.0009245  MAXIMUM :   0.0003000  CONVERGED : NO
 MAX FORCE  :   0.0016476  MAXIMUM :   0.0004500  CONVERGED : NO
 RMSQ FORCE6:   0.0032118  MAXIMUM6:   0.0003000  CONVERGED : NO
 MAX FORCE6 :   0.0053717  MAXIMUM6:   0.0004500  CONVERGED : NO
 RMSQ DR    :   0.0283413  MAXIMUM :   0.0012000  CONVERGED : NO
 MAX DR     :   0.0561552  MAXIMUM :   0.0018000  CONVERGED : NO
 


 HESSIAN EIGENVALUES


                1           2           3           4           5
             0.01907     0.36619     0.99997     1.00000     2.92308
 


 LAMBDA FOR LMQA STEP: 0.00

  |TANGENTIAL STEP| =   0.029250  |PARALLEL STEP| =   0.000141


 STEP IN NORMAL COORDINATES

              1          2          3          4          5          6
          -0.022385  -0.000253   0.010882  -0.010934  -0.009102  -0.005799

 DISPLACEMENT STEP IN ANGSTROM

  NO.  ATOM        X             Y             Z

    1  C       -0.009822     -0.000305      0.005670
    2  O        0.006054      0.000188     -0.006489
    3  H       -0.004131     -0.000125     -0.002685
    4  CL       0.002346      0.000073      0.001512


 ACTIVE CARTESIAN DISPLACEMENT STEP

              1          2          3          4          5          6
          -0.022385  -0.000253   0.010882  -0.010934  -0.009102  -0.005799
 
 PREDICTED ENERGY CHANGE: -0.000008176
 
 INTERPOLATION DISTANCE: 3.0403792758


 COORDINATES OF OPTIMIZATION STEP 8 IN ANGSTROM

  NO.  ATOM        X              Y              Z        Z-ATOM   MASS   TYPE

    1  C        -0.446000      -0.013845       1.528820       6    12.011  QM
    2  O         0.298698       0.009268       2.405109       8    15.999  QM
    3  H        -0.562696      -0.017322      -0.416342       1     1.008  QM
    4  CL        0.084058       0.002612      -1.562845      17    35.453  QM


 
 NEW SCF-ENERGY CALCULATED IN 12 CYCLES
 

 TOTAL ENERGY    =       -573.655365191

 ENERGY CHANGE =         -0.000012317
 ENERGY RATIO  =          1.506429520
 TRUST RADIUS  =          0.200000000
 
 BFGS DELTA*GAMMA: 0.103E-04
 
 BFGS DELTA*DE2*DELTA: 0.177E-04
 
 *** ENTERING OPTIMIZATION CYCLE: 9 ***
 

 PROJECTED CARTESIAN GRADIENTS IN A.U.

  NO.  ATOM        X             Y             Z

    1  C        0.000225      0.000007     -0.002488
    2  O        0.000081      0.000003     -0.001325
    3  H       -0.002207     -0.000067      0.003210
    4  CL       0.000186      0.000006      0.001797


 ACTIVE CARTESIAN GRADIENTS

              1          2          3          4          5          6
           0.000272   0.000001  -0.002765  -0.002369  -0.002214   0.002865


 FULL LOCAL GRADIENT

              1          2          3          4          5          6
          -0.005101   0.000001   0.000304  -0.000402  -0.000357  -0.000205


 TANGENTIAL LOCAL GRADIENTS IN A.U.

              1          2          3          4          5
           0.000001   0.000304  -0.000402  -0.000357  -0.000205

 COSANG =        -0.544105678
 
 RMSQ FORCE :   0.0002911  MAXIMUM :   0.0003000  CONVERGED :YES
 MAX FORCE  :   0.0004020  MAXIMUM :   0.0004500  CONVERGED :YES
 RMSQ FORCE6:   0.0032072  MAXIMUM6:   0.0003000  CONVERGED : NO
 MAX FORCE6 :   0.0054370  MAXIMUM6:   0.0004500  CONVERGED : NO
 RMSQ DR    :   0.0119416  MAXIMUM :   0.0012000  CONVERGED : NO
 MAX DR     :   0.0223851  MAXIMUM :   0.0018000  CONVERGED : NO
 


 HESSIAN EIGENVALUES


                1           2           3           4           5
             0.00978     0.36532     0.99731     1.00000     3.29028
 


 LAMBDA FOR LMQA STEP: 0.00

  |TANGENTIAL STEP| =   0.022368  |PARALLEL STEP| =   0.000082


 STEP IN NORMAL COORDINATES

              1          2          3          4          5          6
          -0.016558  -0.000187   0.008676  -0.008716  -0.007347  -0.004573

 DISPLACEMENT STEP IN ANGSTROM

  NO.  ATOM        X             Y             Z

    1  C       -0.007265     -0.000226      0.004491
    2  O        0.004460      0.000139     -0.005153
    3  H       -0.003377     -0.000103     -0.002126
    4  CL       0.001802      0.000056      0.001206


 ACTIVE CARTESIAN DISPLACEMENT STEP

              1          2          3          4          5          6
          -0.016558  -0.000187   0.008676  -0.008716  -0.007347  -0.004573
 
 PREDICTED ENERGY CHANGE: -0.000002133
 
 INTERPOLATION DISTANCE: 3.0403792758
 
 *** SCFTOL TIGHTEN TO 0.100E-08 ***
 
 *** CDFTOL TIGHTEN TO 0.500E-05 ***


 COORDINATES OF OPTIMIZATION STEP 9 IN ANGSTROM

  NO.  ATOM        X              Y              Z        Z-ATOM   MASS   TYPE

    1  C        -0.453265      -0.014071       1.533311       6    12.011  QM
    2  O         0.303157       0.009407       2.399955       8    15.999  QM
    3  H        -0.566073      -0.017425      -0.418468       1     1.008  QM
    4  CL        0.085861       0.002667      -1.561638      17    35.453  QM


 
 NEW SCF-ENERGY CALCULATED IN 18 CYCLES
 

 TOTAL ENERGY    =       -573.655367651

 ENERGY CHANGE =         -0.000002460
 ENERGY RATIO  =          1.153514200
 TRUST RADIUS  =          0.200000000
 
 BFGS DELTA*GAMMA: 0.477E-05
 
 BFGS DELTA*DE2*DELTA: 0.511E-05
 
 *** ENTERING OPTIMIZATION CYCLE: 10 ***
 

 PROJECTED CARTESIAN GRADIENTS IN A.U.

  NO.  ATOM        X             Y             Z

    1  C       -0.000402     -0.000013     -0.002829
    2  O        0.000556      0.000017     -0.000845
    3  H       -0.002139     -0.000064      0.003141
    4  CL       0.000221      0.000007      0.001685


 ACTIVE CARTESIAN GRADIENTS

              1          2          3          4          5          6
          -0.000485  -0.000007  -0.003183  -0.001882  -0.002186   0.002798


 FULL LOCAL GRADIENT

              1          2          3          4          5          6
          -0.004926   0.000003   0.001161  -0.000887  -0.000259  -0.000227


 TANGENTIAL LOCAL GRADIENTS IN A.U.

              1          2          3          4          5
           0.000003   0.001161  -0.000887  -0.000259  -0.000227

 COSANG =         0.868416637
 
 RMSQ FORCE :   0.0006714  MAXIMUM :   0.0003000  CONVERGED : NO
 MAX FORCE  :   0.0011614  MAXIMUM :   0.0004500  CONVERGED : NO
 RMSQ FORCE6:   0.0030133  MAXIMUM6:   0.0003000  CONVERGED : NO
 MAX FORCE6 :   0.0050395  MAXIMUM6:   0.0004500  CONVERGED : NO
 RMSQ DR    :   0.0091319  MAXIMUM :   0.0012000  CONVERGED : NO
 MAX DR     :   0.0165584  MAXIMUM :   0.0018000  CONVERGED : NO
 


 HESSIAN EIGENVALUES


                1           2           3           4           5
             0.00891     0.36582     0.97274     1.00000     3.43218
 


 LAMBDA FOR LMQA STEP: 0.00

  |TANGENTIAL STEP| =   0.000667  |PARALLEL STEP| =   0.000000


 STEP IN NORMAL COORDINATES

              1          2          3          4          5          6
           0.000575   0.000007   0.000151   0.000011  -0.000234  -0.000189

 DISPLACEMENT STEP IN ANGSTROM

  NO.  ATOM        X             Y             Z

    1  C        0.000252      0.000008      0.000058
    2  O       -0.000160     -0.000005     -0.000005
    3  H       -0.000139     -0.000004     -0.000110
    4  CL      -0.000016     -0.000000     -0.000012


 ACTIVE CARTESIAN DISPLACEMENT STEP

              1          2          3          4          5          6
           0.000575   0.000007   0.000151   0.000011  -0.000234  -0.000189
 
 PREDICTED ENERGY CHANGE: -0.000000400
 
 INTERPOLATION DISTANCE: 3.0403792758


 COORDINATES OF OPTIMIZATION STEP 10 IN ANGSTROM

  NO.  ATOM        X              Y              Z        Z-ATOM   MASS   TYPE

    1  C        -0.453013      -0.014063       1.533369       6    12.011  QM
    2  O         0.302998       0.009402       2.399951       8    15.999  QM
    3  H        -0.566211      -0.017429      -0.418577       1     1.008  QM
    4  CL        0.085845       0.002667      -1.561650      17    35.453  QM


 
 NEW SCF-ENERGY CALCULATED IN 9 CYCLES
 

 TOTAL ENERGY    =       -573.655368227

 ENERGY CHANGE =         -0.000000576
 ENERGY RATIO  =          1.438722892
 TRUST RADIUS  =          0.200000000
 
 BFGS DELTA*GAMMA: 0.438E-06
 
 BFGS DELTA*DE2*DELTA: 0.801E-06
 
 *** ENTERING OPTIMIZATION CYCLE: 11 ***
 

 PROJECTED CARTESIAN GRADIENTS IN A.U.

  NO.  ATOM        X             Y             Z

    1  C        0.000108      0.000003     -0.002269
    2  O        0.000131      0.000004     -0.001381
    3  H       -0.002127     -0.000064      0.003125
    4  CL       0.000208      0.000006      0.001722


 ACTIVE CARTESIAN GRADIENTS

              1          2          3          4          5          6
           0.000130  -0.000000  -0.002528  -0.002366  -0.002141   0.002793


 FULL LOCAL GRADIENT

              1          2          3          4          5          6
          -0.004902   0.000001   0.000418  -0.000186  -0.000296  -0.000235


 TANGENTIAL LOCAL GRADIENTS IN A.U.

              1          2          3          4          5
           0.000001   0.000418  -0.000186  -0.000296  -0.000235

 COSANG =         0.875752569
 
 *** CONVERGED BY GRADIENT AND DISPLACEMENT CRITERIA ***
 *** AFTER 10 OPTIMIZATION CYCLES ***
 
 
 RMSQ FORCE :   0.0002653  MAXIMUM :   0.0003000  CONVERGED :YES
 MAX FORCE  :   0.0004178  MAXIMUM :   0.0004500  CONVERGED :YES
 RMSQ FORCE6:   0.0032134  MAXIMUM6:   0.0003000  CONVERGED : NO
 MAX FORCE6 :   0.0054090  MAXIMUM6:   0.0004500  CONVERGED : NO
 RMSQ DR    :   0.0002721  MAXIMUM :   0.0012000  CONVERGED :YES
 MAX DR     :   0.0005751  MAXIMUM :   0.0018000  CONVERGED :YES
 
 
 *** THE GEOMETRY IS OPTIMIZED ***
 
 
 INTERPOLATION DISTANCE: 3.0403792758


 RELAXED PRODUCT COORDINATES OF SADDLE STEP 13 IN ANGSTROM

  NO.  ATOM        X              Y              Z        Z-ATOM   MASS   TYPE

    1  C        -0.453013      -0.014063       1.533369       6    12.011  QM
    2  O         0.302998       0.009402       2.399951       8    15.999  QM
    3  H        -0.566211      -0.017429      -0.418577       1     1.008  QM
    4  CL        0.085845       0.002667      -1.561650      17    35.453  QM


 NUMBER OF CONSTRAINED OPTIMIZATION CYCLES: 10
 
 RELAXED PRODUCT ENERGY = -573.655368226918
 
 ANGLE BETWEEN SUCCESSIVE SADDLE GRADIENTS: 98.096
 
 RMSQ FORCE :   0.0014918  MAXIMUM :   0.0003000  CONVERGED :NO 
 MAX FORCE  :   0.0030119  MAXIMUM :   0.0004500  CONVERGED :NO 


 UNRELAXED COORDINATES OF SADDLE STEP 14 IN ANGSTROM

  NO.  ATOM        X              Y              Z        Z-ATOM   MASS   TYPE

    1  C        -0.448170      -0.013901       1.497074       6    12.011  QM
    2  O         0.300117       0.009304       2.371846       8    15.999  QM
    3  H        -0.607309      -0.018669      -0.371594       1     1.008  QM
    4  CL        0.083828       0.002603      -1.538904      17    35.453  QM


 UNRELAXED SCF-ENERGY CALCULATED IN 13 CYCLES
 
 UNRELAXED TOTAL SADDLE ENERGY = -573.653897012984
 
 
 
 
 ***************************************
 *** MOLECULAR GEOMETRY OPTIMIZATION ***
 ***************************************
 
 INTERPOLATION DISTANCE: 2.8884035303
 
 *** ACTIVE DEGREES OF FREEDOM: 6 ***
 
 *** ENTERING OPTIMIZATION CYCLE: 1 ***
 

 PROJECTED CARTESIAN GRADIENTS IN A.U.

  NO.  ATOM        X             Y             Z

    1  C       -0.001812     -0.000057     -0.001586
    2  O        0.001774      0.000055      0.004835
    3  H       -0.012015     -0.000368      0.018030
    4  CL       0.001889      0.000058     -0.005365


 ACTIVE CARTESIAN GRADIENTS

              1          2          3          4          5          6
          -0.002190  -0.000026  -0.001898   0.005375  -0.012254   0.018623


 FULL LOCAL GRADIENT

              1          2          3          4          5          6
          -0.013963   0.000007   0.002548  -0.004701   0.011635  -0.013241


 TANGENTIAL LOCAL GRADIENTS IN A.U.

              1          2          3          4          5
           0.000007   0.002548  -0.004701   0.011635  -0.013241
 
 RMSQ FORCE :   0.0082376  MAXIMUM :   0.0003000  CONVERGED : NO
 MAX FORCE  :   0.0132411  MAXIMUM :   0.0004500  CONVERGED : NO
 RMSQ FORCE6:   4.9917624  MAXIMUM6:   0.0003000  CONVERGED : NO
 MAX FORCE6 :   4.9867589  MAXIMUM6:   0.0004500  CONVERGED : NO
 


 HESSIAN EIGENVALUES


                1           2           3           4           5
             1.00000     1.00000     1.00000     1.00000     1.00000
 


 LAMBDA FOR LMQA STEP: 0.00

  |TANGENTIAL STEP| =   0.018420  |PARALLEL STEP| =   0.000059


 STEP IN NORMAL COORDINATES

              1          2          3          4          5          6
           0.003619   0.000039  -0.004561  -0.012345   0.005236  -0.011206

 DISPLACEMENT STEP IN ANGSTROM

  NO.  ATOM        X             Y             Z

    1  C        0.001585      0.000049     -0.002251
    2  O       -0.001037     -0.000032     -0.004820
    3  H        0.002641      0.000082     -0.005135
    4  CL      -0.000671     -0.000021      0.005415


 ACTIVE CARTESIAN DISPLACEMENT STEP

              1          2          3          4          5          6
           0.003619   0.000039  -0.004561  -0.012345   0.005236  -0.011206
 
 PREDICTED ENERGY CHANGE: -0.000168824
 
 INTERPOLATION DISTANCE: 2.8884035303
 
 *** SCFTOL TIGHTEN TO 0.100E-06 ***
 
 *** CDFTOL TIGHTEN TO 0.750E-04 ***


 COORDINATES OF OPTIMIZATION STEP 1 IN ANGSTROM

  NO.  ATOM        X              Y              Z        Z-ATOM   MASS   TYPE

    1  C        -0.446585      -0.013852       1.494823       6    12.011  QM
    2  O         0.299080       0.009272       2.367026       8    15.999  QM
    3  H        -0.604668      -0.018587      -0.376729       1     1.008  QM
    4  CL        0.083157       0.002582      -1.533489      17    35.453  QM


 
 NEW SCF-ENERGY CALCULATED IN 9 CYCLES
 

 TOTAL ENERGY    =       -573.654160591

 ENERGY CHANGE =         -0.000263579
 ENERGY RATIO  =          1.561261565
 TRUST RADIUS  =          0.200000000
 
 BFGS DELTA*GAMMA: 0.149E-03
 
 BFGS DELTA*DE2*DELTA: 0.339E-03
 
 *** ENTERING OPTIMIZATION CYCLE: 2 ***
 

 PROJECTED CARTESIAN GRADIENTS IN A.U.

  NO.  ATOM        X             Y             Z

    1  C        0.004179      0.000129      0.003272
    2  O       -0.003239     -0.000100     -0.002294
    3  H       -0.009537     -0.000292      0.014212
    4  CL       0.001352      0.000041     -0.002760


 ACTIVE CARTESIAN GRADIENTS

              1          2          3          4          5          6
           0.005050   0.000054   0.003945  -0.001871  -0.009364   0.014634


 FULL LOCAL GRADIENT

              1          2          3          4          5          6
          -0.012121  -0.000010  -0.005778   0.003297   0.007868  -0.009661


 TANGENTIAL LOCAL GRADIENTS IN A.U.

              1          2          3          4          5
          -0.000010  -0.005778   0.003297   0.007868  -0.009661

 COSANG =         0.727378764
 
 RMSQ FORCE :   0.0063164  MAXIMUM :   0.0003000  CONVERGED : NO
 MAX FORCE  :   0.0096607  MAXIMUM :   0.0004500  CONVERGED : NO
 RMSQ FORCE6:   4.4664865  MAXIMUM6:   0.0003000  CONVERGED : NO
 MAX FORCE6 :   4.4634955  MAXIMUM6:   0.0004500  CONVERGED : NO
 RMSQ DR    :   0.0075199  MAXIMUM :   0.0012000  CONVERGED : NO
 MAX DR     :   0.0123452  MAXIMUM :   0.0018000  CONVERGED : NO
 


 HESSIAN EIGENVALUES


                1           2           3           4           5
             0.23902     1.00000     1.00000     1.00000     1.83253
 


 LAMBDA FOR LMQA STEP: 0.00

  |TANGENTIAL STEP| =   0.054579  |PARALLEL STEP| =   0.000516


 STEP IN NORMAL COORDINATES

              1          2          3          4          5          6
          -0.003398  -0.000042  -0.028463  -0.027467   0.014709  -0.034449

 DISPLACEMENT STEP IN ANGSTROM

  NO.  ATOM        X             Y             Z

    1  C       -0.001488     -0.000047     -0.013365
    2  O        0.002203      0.000069     -0.008704
    3  H        0.007796      0.000242     -0.015615
    4  CL      -0.001929     -0.000060      0.016260


 ACTIVE CARTESIAN DISPLACEMENT STEP

              1          2          3          4          5          6
          -0.003398  -0.000042  -0.028463  -0.027467   0.014709  -0.034449
 
 PREDICTED ENERGY CHANGE: -0.000357896
 
 INTERPOLATION DISTANCE: 2.8884035303
 
 *** SCFTOL TIGHTEN TO 0.750E-07 ***
 
 *** CDFTOL TIGHTEN TO 0.500E-04 ***


 COORDINATES OF OPTIMIZATION STEP 2 IN ANGSTROM

  NO.  ATOM        X              Y              Z        Z-ATOM   MASS   TYPE

    1  C        -0.448073      -0.013899       1.481458       6    12.011  QM
    2  O         0.301283       0.009341       2.358321       8    15.999  QM
    3  H        -0.596872      -0.018345      -0.392344       1     1.008  QM
    4  CL        0.081229       0.002523      -1.517230      17    35.453  QM


 
 NEW SCF-ENERGY CALCULATED IN 10 CYCLES
 

 TOTAL ENERGY    =       -573.654350559

 ENERGY CHANGE =         -0.000189968
 ENERGY RATIO  =          0.530790668
 TRUST RADIUS  =          0.200000000
 
 BFGS DELTA*GAMMA: 0.108E-02
 
 BFGS DELTA*DE2*DELTA: 0.724E-03
 
 *** ENTERING OPTIMIZATION CYCLE: 3 ***
 

 PROJECTED CARTESIAN GRADIENTS IN A.U.

  NO.  ATOM        X             Y             Z

    1  C       -0.003481     -0.000109     -0.011739
    2  O        0.003940      0.000122      0.003271
    3  H       -0.001073     -0.000031      0.001051
    4  CL      -0.000440     -0.000014      0.004459


 ACTIVE CARTESIAN GRADIENTS

              1          2          3          4          5          6
          -0.004207  -0.000048  -0.013376   0.000415  -0.001304   0.000110


 FULL LOCAL GRADIENT

              1          2          3          4          5          6
          -0.006101   0.000012   0.007062  -0.009056  -0.003837   0.003833


 TANGENTIAL LOCAL GRADIENTS IN A.U.

              1          2          3          4          5
           0.000012   0.007062  -0.009056  -0.003837   0.003833

 COSANG =        -0.768638825
 
 RMSQ FORCE :   0.0056796  MAXIMUM :   0.0003000  CONVERGED : NO
 MAX FORCE  :   0.0090558  MAXIMUM :   0.0004500  CONVERGED : NO
 RMSQ FORCE6:   3.8685841  MAXIMUM6:   0.0003000  CONVERGED : NO
 MAX FORCE6 :   3.8659692  MAXIMUM6:   0.0004500  CONVERGED : NO
 RMSQ DR    :   0.0222829  MAXIMUM :   0.0012000  CONVERGED : NO
 MAX DR     :   0.0344486  MAXIMUM :   0.0018000  CONVERGED : NO
 


 HESSIAN EIGENVALUES


                1           2           3           4           5
             0.31186     1.00000     1.00000     1.00879     2.05588
 


 LAMBDA FOR LMQA STEP: 0.00

  |TANGENTIAL STEP| =   0.016313  |PARALLEL STEP| =   0.000046


 STEP IN NORMAL COORDINATES

              1          2          3          4          5          6
           0.001414   0.000017   0.010883   0.005708  -0.004569   0.009603

 DISPLACEMENT STEP IN ANGSTROM

  NO.  ATOM        X             Y             Z

    1  C        0.000619      0.000019      0.005107
    2  O       -0.000961     -0.000030      0.001219
    3  H       -0.002431     -0.000076      0.004334
    4  CL       0.000695      0.000022     -0.004523


 ACTIVE CARTESIAN DISPLACEMENT STEP

              1          2          3          4          5          6
           0.001414   0.000017   0.010883   0.005708  -0.004569   0.009603
 
 PREDICTED ENERGY CHANGE: -0.000070865
 
 INTERPOLATION DISTANCE: 2.8884035303


 COORDINATES OF OPTIMIZATION STEP 3 IN ANGSTROM

  NO.  ATOM        X              Y              Z        Z-ATOM   MASS   TYPE

    1  C        -0.447454      -0.013880       1.486565       6    12.011  QM
    2  O         0.300322       0.009311       2.359540       8    15.999  QM
    3  H        -0.599303      -0.018420      -0.388010       1     1.008  QM
    4  CL        0.081924       0.002544      -1.521752      17    35.453  QM


 
 NEW SCF-ENERGY CALCULATED IN 9 CYCLES
 

 TOTAL ENERGY    =       -573.654421858

 ENERGY CHANGE =         -0.000071298
 ENERGY RATIO  =          1.006115374
 TRUST RADIUS  =          0.200000000
 
 BFGS DELTA*GAMMA: 0.146E-03
 
 BFGS DELTA*DE2*DELTA: 0.143E-03
 
 *** ENTERING OPTIMIZATION CYCLE: 4 ***
 

 PROJECTED CARTESIAN GRADIENTS IN A.U.

  NO.  ATOM        X             Y             Z

    1  C        0.001902      0.000058     -0.003473
    2  O       -0.000926     -0.000028     -0.001862
    3  H       -0.003625     -0.000110      0.005059
    4  CL       0.000126      0.000004      0.002419


 ACTIVE CARTESIAN GRADIENTS

              1          2          3          4          5          6
           0.002298   0.000024  -0.003760  -0.003363  -0.003536   0.004625


 FULL LOCAL GRADIENT

              1          2          3          4          5          6
          -0.007861  -0.000004  -0.001421  -0.000689  -0.000372  -0.000438


 TANGENTIAL LOCAL GRADIENTS IN A.U.

              1          2          3          4          5
          -0.000004  -0.001421  -0.000689  -0.000372  -0.000438

 COSANG =        -0.189490055
 
 RMSQ FORCE :   0.0007517  MAXIMUM :   0.0003000  CONVERGED : NO
 MAX FORCE  :   0.0014213  MAXIMUM :   0.0004500  CONVERGED : NO
 RMSQ FORCE6:   3.1618057  MAXIMUM6:   0.0003000  CONVERGED : NO
 MAX FORCE6 :   3.1613871  MAXIMUM6:   0.0004500  CONVERGED : NO
 RMSQ DR    :   0.0066598  MAXIMUM :   0.0012000  CONVERGED : NO
 MAX DR     :   0.0108832  MAXIMUM :   0.0018000  CONVERGED : NO
 


 HESSIAN EIGENVALUES


                1           2           3           4           5
             0.32445     0.95670     1.00000     1.00002     2.14022
 


 LAMBDA FOR LMQA STEP: 0.00

  |TANGENTIAL STEP| =   0.001721  |PARALLEL STEP| =   0.000001


 STEP IN NORMAL COORDINATES

              1          2          3          4          5          6
          -0.001256  -0.000014   0.000293  -0.000899  -0.000319  -0.000623

 DISPLACEMENT STEP IN ANGSTROM

  NO.  ATOM        X             Y             Z

    1  C       -0.000550     -0.000017      0.000172
    2  O        0.000347      0.000011     -0.000453
    3  H       -0.000131     -0.000004     -0.000280
    4  CL       0.000109      0.000003      0.000252


 ACTIVE CARTESIAN DISPLACEMENT STEP

              1          2          3          4          5          6
          -0.001256  -0.000014   0.000293  -0.000899  -0.000319  -0.000623
 
 PREDICTED ENERGY CHANGE: -0.000001356
 
 INTERPOLATION DISTANCE: 2.8884035303
 
 *** SCFTOL TIGHTEN TO 0.250E-07 ***
 
 *** CDFTOL TIGHTEN TO 0.100E-04 ***


 COORDINATES OF OPTIMIZATION STEP 4 IN ANGSTROM

  NO.  ATOM        X              Y              Z        Z-ATOM   MASS   TYPE

    1  C        -0.448004      -0.013897       1.486737       6    12.011  QM
    2  O         0.300669       0.009321       2.359087       8    15.999  QM
    3  H        -0.599434      -0.018424      -0.388290       1     1.008  QM
    4  CL        0.082033       0.002547      -1.521501      17    35.453  QM


 
 NEW SCF-ENERGY CALCULATED IN 9 CYCLES
 

 TOTAL ENERGY    =       -573.654424602

 ENERGY CHANGE =         -0.000002744
 ENERGY RATIO  =          2.023853317
 TRUST RADIUS  =          0.200000000
 
 BFGS DELTA*GAMMA: 0.333E-07
 
 BFGS DELTA*DE2*DELTA: 0.272E-05
 
 *** ENTERING OPTIMIZATION CYCLE: 5 ***
 

 PROJECTED CARTESIAN GRADIENTS IN A.U.

  NO.  ATOM        X             Y             Z

    1  C        0.001774      0.000054     -0.003774
    2  O       -0.000792     -0.000024     -0.001660
    3  H       -0.003567     -0.000108      0.004922
    4  CL       0.000100      0.000003      0.002482


 ACTIVE CARTESIAN GRADIENTS

              1          2          3          4          5          6
           0.002144   0.000022  -0.004105  -0.003209  -0.003486   0.004472


 FULL LOCAL GRADIENT

              1          2          3          4          5          6
          -0.007820  -0.000003  -0.001192  -0.001013  -0.000472  -0.000281


 TANGENTIAL LOCAL GRADIENTS IN A.U.

              1          2          3          4          5
          -0.000003  -0.001192  -0.001013  -0.000472  -0.000281

 COSANG =         0.965656676
 
 RMSQ FORCE :   0.0007414  MAXIMUM :   0.0003000  CONVERGED : NO
 MAX FORCE  :   0.0011919  MAXIMUM :   0.0004500  CONVERGED : NO
 RMSQ FORCE6:   2.2357414  MAXIMUM6:   0.0003000  CONVERGED : NO
 MAX FORCE6 :   2.2355474  MAXIMUM6:   0.0004500  CONVERGED : NO
 RMSQ DR    :   0.0007027  MAXIMUM :   0.0012000  CONVERGED :YES
 MAX DR     :   0.0012565  MAXIMUM :   0.0018000  CONVERGED :YES
 


 HESSIAN EIGENVALUES


                1           2           3           4           5
             0.00193     0.55067     1.00000     1.01506     7.54067
 


 NEWTON STEP 0.821 EXCEEDED TRUST RADIUS 0.200
 LAMBDA ITERATION CONVERGED IN 3 CYCLES
 LAMBDA FOR LMQA STEP: 0.598E-02

  |TANGENTIAL STEP| =   0.200000  |PARALLEL STEP| =   0.006933


 STEP IN NORMAL COORDINATES

              1          2          3          4          5          6
          -0.146937  -0.001570   0.038846  -0.105546  -0.043726  -0.062405

 DISPLACEMENT STEP IN ANGSTROM

  NO.  ATOM        X             Y             Z

    1  C       -0.064344     -0.001987      0.022236
    2  O        0.040307      0.001246     -0.053747
    3  H       -0.018726     -0.000604     -0.027463
    4  CL       0.013531      0.000421      0.027795


 ACTIVE CARTESIAN DISPLACEMENT STEP

              1          2          3          4          5          6
          -0.146937  -0.001570   0.038846  -0.105546  -0.043726  -0.062405
 
 PREDICTED ENERGY CHANGE: -0.000193832
 
 INTERPOLATION DISTANCE: 2.8884035303


 COORDINATES OF OPTIMIZATION STEP 5 IN ANGSTROM

  NO.  ATOM        X              Y              Z        Z-ATOM   MASS   TYPE

    1  C        -0.512348      -0.015884       1.508972       6    12.011  QM
    2  O         0.340976       0.010567       2.305340       8    15.999  QM
    3  H        -0.618160      -0.019028      -0.415753       1     1.008  QM
    4  CL        0.095564       0.002969      -1.493706      17    35.453  QM


 
 NEW SCF-ENERGY CALCULATED IN 13 CYCLES
 

 TOTAL ENERGY    =       -573.653583181

 ENERGY CHANGE =          0.000841420
 ENERGY RATIO  =         -4.340974416
 TRUST RADIUS  =          0.100000000
 
 *** LAST STEP WAS REJECTED ***
 


 FULL LOCAL GRADIENT

              1          2          3          4          5          6
          -0.007820  -0.000003  -0.001192  -0.001013  -0.000472  -0.000281


 TANGENTIAL LOCAL GRADIENTS IN A.U.

              1          2          3          4          5
          -0.000003  -0.001192  -0.001013  -0.000472  -0.000281


 HESSIAN EIGENVALUES


                1           2           3           4           5
             0.00193     0.55067     1.00000     1.01506     7.54067
 


 NEWTON STEP 0.821 EXCEEDED TRUST RADIUS 0.100
 LAMBDA ITERATION CONVERGED IN 3 CYCLES
 LAMBDA FOR LMQA STEP: 0.139E-01

  |TANGENTIAL STEP| =   0.100000  |PARALLEL STEP| =   0.001732


 STEP IN NORMAL COORDINATES

              1          2          3          4          5          6
          -0.073827  -0.000789   0.020335  -0.051692  -0.021137  -0.031929

 DISPLACEMENT STEP IN ANGSTROM

  NO.  ATOM        X             Y             Z

    1  C       -0.032329     -0.000998      0.011559
    2  O        0.020218      0.000625     -0.026515
    3  H       -0.008972     -0.000290     -0.014190
    4  CL       0.006748      0.000210      0.013477


 ACTIVE CARTESIAN DISPLACEMENT STEP

              1          2          3          4          5          6
          -0.073827  -0.000789   0.020335  -0.051692  -0.021137  -0.031929
 
 PREDICTED ENERGY CHANGE: -0.000132956
 
 INTERPOLATION DISTANCE: 2.8884035303


 COORDINATES OF OPTIMIZATION STEP 5 IN ANGSTROM

  NO.  ATOM        X              Y              Z        Z-ATOM   MASS   TYPE

    1  C        -0.480333      -0.014895       1.498295       6    12.011  QM
    2  O         0.320887       0.009946       2.332572       8    15.999  QM
    3  H        -0.608407      -0.018714      -0.402479       1     1.008  QM
    4  CL        0.088781       0.002758      -1.508024      17    35.453  QM


 
 NEW SCF-ENERGY CALCULATED IN 11 CYCLES
 

 TOTAL ENERGY    =       -573.654337345

 ENERGY CHANGE =          0.000087257
 ENERGY RATIO  =         -0.656285387
 TRUST RADIUS  =          0.080000000
 
 BFGS DELTA*GAMMA: 0.510E-03
 
 BFGS DELTA*DE2*DELTA: 0.241E-04
 
 *** ENTERING OPTIMIZATION CYCLE: 6 ***
 

 PROJECTED CARTESIAN GRADIENTS IN A.U.

  NO.  ATOM        X             Y             Z

    1  C       -0.009644     -0.000300     -0.016368
    2  O        0.008815      0.000274      0.007092
    3  H        0.000866      0.000028     -0.001605
    4  CL      -0.000454     -0.000014      0.005034


 ACTIVE CARTESIAN GRADIENTS

              1          2          3          4          5          6
          -0.011654  -0.000130  -0.018973   0.003760   0.000256  -0.002815


 FULL LOCAL GRADIENT

              1          2          3          4          5          6
          -0.003805   0.000025   0.016295  -0.013301  -0.005120   0.005902


 TANGENTIAL LOCAL GRADIENTS IN A.U.

              1          2          3          4          5
           0.000025   0.016295  -0.013301  -0.005120   0.005902

 COSANG =        -0.139567680
 
 RMSQ FORCE :   0.0100346  MAXIMUM :   0.0003000  CONVERGED : NO
 MAX FORCE  :   0.0162950  MAXIMUM :   0.0004500  CONVERGED : NO
 RMSQ FORCE6:   0.0064584  MAXIMUM6:   0.0003000  CONVERGED : NO
 MAX FORCE6 :   0.0105363  MAXIMUM6:   0.0004500  CONVERGED : NO
 RMSQ DR    :   0.0408309  MAXIMUM :   0.0012000  CONVERGED : NO
 MAX DR     :   0.0738274  MAXIMUM :   0.0018000  CONVERGED : NO
 


 HESSIAN EIGENVALUES


                1           2           3           4           5
             0.04400     0.52518     1.00000     1.02797     8.43984
 


 LAMBDA FOR LMQA STEP: 0.00

  |TANGENTIAL STEP| =   0.070720  |PARALLEL STEP| =   0.000866


 STEP IN NORMAL COORDINATES

              1          2          3          4          5          6
           0.052328   0.000556  -0.013231   0.037048   0.014250   0.022647

 DISPLACEMENT STEP IN ANGSTROM

  NO.  ATOM        X             Y             Z

    1  C        0.022914      0.000707     -0.007634
    2  O       -0.014363     -0.000444      0.018830
    3  H        0.005976      0.000195      0.010004
    4  CL      -0.004696     -0.000146     -0.009893


 ACTIVE CARTESIAN DISPLACEMENT STEP

              1          2          3          4          5          6
           0.052328   0.000556  -0.013231   0.037048   0.014250   0.022647
 
 PREDICTED ENERGY CHANGE: -0.000135789
 
 INTERPOLATION DISTANCE: 2.8884035303


 COORDINATES OF OPTIMIZATION STEP 6 IN ANGSTROM

  NO.  ATOM        X              Y              Z        Z-ATOM   MASS   TYPE

    1  C        -0.457419      -0.014188       1.490661       6    12.011  QM
    2  O         0.306524       0.009503       2.351402       8    15.999  QM
    3  H        -0.602430      -0.018519      -0.392475       1     1.008  QM
    4  CL        0.084085       0.002611      -1.517917      17    35.453  QM


 
 NEW SCF-ENERGY CALCULATED IN 12 CYCLES
 

 TOTAL ENERGY    =       -573.654457307

 ENERGY CHANGE =         -0.000119962
 ENERGY RATIO  =          0.883446005
 TRUST RADIUS  =          0.160000000
 
 BFGS DELTA*GAMMA: 0.300E-03
 
 BFGS DELTA*DE2*DELTA: 0.288E-03
 
 *** ENTERING OPTIMIZATION CYCLE: 7 ***
 

 PROJECTED CARTESIAN GRADIENTS IN A.U.

  NO.  ATOM        X             Y             Z

    1  C       -0.000300     -0.000010     -0.006170
    2  O        0.000961      0.000030     -0.000136
    3  H       -0.002441     -0.000073      0.003248
    4  CL      -0.000059     -0.000002      0.003135


 ACTIVE CARTESIAN GRADIENTS

              1          2          3          4          5          6
          -0.000363  -0.000006  -0.006928  -0.002056  -0.002482   0.002634


 FULL LOCAL GRADIENT

              1          2          3          4          5          6
          -0.006788   0.000003   0.001969  -0.003324  -0.001687   0.001270


 TANGENTIAL LOCAL GRADIENTS IN A.U.

              1          2          3          4          5
           0.000003   0.001969  -0.003324  -0.001687   0.001270

 COSANG =         0.935591553
 
 RMSQ FORCE :   0.0019689  MAXIMUM :   0.0003000  CONVERGED : NO
 MAX FORCE  :   0.0033240  MAXIMUM :   0.0004500  CONVERGED : NO
 RMSQ FORCE6:   0.0044881  MAXIMUM6:   0.0003000  CONVERGED : NO
 MAX FORCE6 :   0.0070628  MAXIMUM6:   0.0004500  CONVERGED : NO
 RMSQ DR    :   0.0288733  MAXIMUM :   0.0012000  CONVERGED : NO
 MAX DR     :   0.0523276  MAXIMUM :   0.0018000  CONVERGED : NO
 


 HESSIAN EIGENVALUES


                1           2           3           4           5
             0.05153     0.52721     1.00000     1.02217     7.72062
 


 LAMBDA FOR LMQA STEP: 0.00

  |TANGENTIAL STEP| =   0.010144  |PARALLEL STEP| =   0.000018


 STEP IN NORMAL COORDINATES

              1          2          3          4          5          6
          -0.007464  -0.000083   0.003126  -0.004490  -0.003144  -0.002716

 DISPLACEMENT STEP IN ANGSTROM

  NO.  ATOM        X             Y             Z

    1  C       -0.003268     -0.000101      0.001674
    2  O        0.002026      0.000063     -0.002486
    3  H       -0.001434     -0.000044     -0.001240
    4  CL       0.000783      0.000024      0.000905


 ACTIVE CARTESIAN DISPLACEMENT STEP

              1          2          3          4          5          6
          -0.007464  -0.000083   0.003126  -0.004490  -0.003144  -0.002716
 
 PREDICTED ENERGY CHANGE: -0.000004469
 
 INTERPOLATION DISTANCE: 2.8884035303


 COORDINATES OF OPTIMIZATION STEP 7 IN ANGSTROM

  NO.  ATOM        X              Y              Z        Z-ATOM   MASS   TYPE

    1  C        -0.460687      -0.014289       1.492336       6    12.011  QM
    2  O         0.308550       0.009565       2.348916       8    15.999  QM
    3  H        -0.603865      -0.018563      -0.393716       1     1.008  QM
    4  CL        0.084868       0.002635      -1.517012      17    35.453  QM


 
 NEW SCF-ENERGY CALCULATED IN 9 CYCLES
 

 TOTAL ENERGY    =       -573.654465467

 ENERGY CHANGE =         -0.000008160
 ENERGY RATIO  =          1.825948161
 TRUST RADIUS  =          0.160000000
 
 BFGS DELTA*GAMMA: 0.192E-05
 
 BFGS DELTA*DE2*DELTA: 0.919E-05
 
 *** ENTERING OPTIMIZATION CYCLE: 8 ***
 

 PROJECTED CARTESIAN GRADIENTS IN A.U.

  NO.  ATOM        X             Y             Z

    1  C       -0.001002     -0.000032     -0.006845
    2  O        0.001544      0.000048      0.000449
    3  H       -0.002283     -0.000068      0.002993
    4  CL      -0.000069     -0.000002      0.003178


 ACTIVE CARTESIAN GRADIENTS

              1          2          3          4          5          6
          -0.001210  -0.000015  -0.007730  -0.001540  -0.002368   0.002350


 FULL LOCAL GRADIENT

              1          2          3          4          5          6
          -0.006603   0.000005   0.003015  -0.004070  -0.001796   0.001496


 TANGENTIAL LOCAL GRADIENTS IN A.U.

              1          2          3          4          5
           0.000005   0.003015  -0.004070  -0.001796   0.001496

 COSANG =         0.993256126
 
 RMSQ FORCE :   0.0024947  MAXIMUM :   0.0003000  CONVERGED : NO
 MAX FORCE  :   0.0040697  MAXIMUM :   0.0004500  CONVERGED : NO
 RMSQ FORCE6:   0.0038310  MAXIMUM6:   0.0003000  CONVERGED : NO
 MAX FORCE6 :   0.0061672  MAXIMUM6:   0.0004500  CONVERGED : NO
 RMSQ DR    :   0.0041414  MAXIMUM :   0.0012000  CONVERGED : NO
 MAX DR     :   0.0074636  MAXIMUM :   0.0018000  CONVERGED : NO
 


 HESSIAN EIGENVALUES


                1           2           3           4           5
             0.01579     0.41337     1.00000     1.03090     6.62318
 


 LAMBDA FOR LMQA STEP: 0.00

  |TANGENTIAL STEP| =   0.049605  |PARALLEL STEP| =   0.000426


 STEP IN NORMAL COORDINATES

              1          2          3          4          5          6
          -0.035437  -0.000401   0.016949  -0.021502  -0.017279  -0.012520

 DISPLACEMENT STEP IN ANGSTROM

  NO.  ATOM        X             Y             Z

    1  C       -0.015518     -0.000483      0.008946
    2  O        0.009570      0.000297     -0.012141
    3  H       -0.008042     -0.000243     -0.005760
    4  CL       0.003959      0.000122      0.003920


 ACTIVE CARTESIAN DISPLACEMENT STEP

              1          2          3          4          5          6
          -0.035437  -0.000401   0.016949  -0.021502  -0.017279  -0.012520
 
 PREDICTED ENERGY CHANGE: -0.000020080
 
 INTERPOLATION DISTANCE: 2.8884035303


 COORDINATES OF OPTIMIZATION STEP 8 IN ANGSTROM

  NO.  ATOM        X              Y              Z        Z-ATOM   MASS   TYPE

    1  C        -0.476205      -0.014772       1.501282       6    12.011  QM
    2  O         0.318120       0.009863       2.336775       8    15.999  QM
    3  H        -0.611907      -0.018806      -0.399476       1     1.008  QM
    4  CL        0.088827       0.002758      -1.513092      17    35.453  QM


 
 NEW SCF-ENERGY CALCULATED IN 10 CYCLES
 

 TOTAL ENERGY    =       -573.654489450

 ENERGY CHANGE =         -0.000023983
 ENERGY RATIO  =          1.194343206
 TRUST RADIUS  =          0.160000000
 
 BFGS DELTA*GAMMA: 0.417E-04
 
 BFGS DELTA*DE2*DELTA: 0.468E-04
 
 *** ENTERING OPTIMIZATION CYCLE: 9 ***
 

 PROJECTED CARTESIAN GRADIENTS IN A.U.

  NO.  ATOM        X             Y             Z

    1  C       -0.003767     -0.000117     -0.008812
    2  O        0.003737      0.000116      0.002426
    3  H       -0.001811     -0.000054      0.002373
    4  CL      -0.000013     -0.000001      0.003099


 ACTIVE CARTESIAN GRADIENTS

              1          2          3          4          5          6
          -0.004552  -0.000052  -0.010118   0.000311  -0.002070   0.001659


 FULL LOCAL GRADIENT

              1          2          3          4          5          6
          -0.005908   0.000011   0.007019  -0.006246  -0.001846   0.001906


 TANGENTIAL LOCAL GRADIENTS IN A.U.

              1          2          3          4          5
           0.000011   0.007019  -0.006246  -0.001846   0.001906

 COSANG =         0.968549400
 
 RMSQ FORCE :   0.0043663  MAXIMUM :   0.0003000  CONVERGED : NO
 MAX FORCE  :   0.0070192  MAXIMUM :   0.0004500  CONVERGED : NO
 RMSQ FORCE6:   0.0036766  MAXIMUM6:   0.0003000  CONVERGED : NO
 MAX FORCE6 :   0.0058938  MAXIMUM6:   0.0004500  CONVERGED : NO
 RMSQ DR    :   0.0202521  MAXIMUM :   0.0012000  CONVERGED : NO
 MAX DR     :   0.0354374  MAXIMUM :   0.0018000  CONVERGED : NO
 


 HESSIAN EIGENVALUES


                1           2           3           4           5
             0.01506     0.38741     1.00000     1.04954     6.39442
 


 LAMBDA FOR LMQA STEP: 0.00

  |TANGENTIAL STEP| =   0.007827  |PARALLEL STEP| =   0.000011


 STEP IN NORMAL COORDINATES

              1          2          3          4          5          6
          -0.004150  -0.000055   0.004243  -0.002471  -0.004235  -0.001412

 DISPLACEMENT STEP IN ANGSTROM

  NO.  ATOM        X             Y             Z

    1  C       -0.001817     -0.000058      0.002115
    2  O        0.001070      0.000034     -0.001675
    3  H       -0.002100     -0.000060     -0.000729
    4  CL       0.000693      0.000021      0.000017


 ACTIVE CARTESIAN DISPLACEMENT STEP

              1          2          3          4          5          6
          -0.004150  -0.000055   0.004243  -0.002471  -0.004235  -0.001412
 
 PREDICTED ENERGY CHANGE: -0.000009149
 
 INTERPOLATION DISTANCE: 2.8884035303


 COORDINATES OF OPTIMIZATION STEP 9 IN ANGSTROM

  NO.  ATOM        X              Y              Z        Z-ATOM   MASS   TYPE

    1  C        -0.478023      -0.014830       1.503397       6    12.011  QM
    2  O         0.319190       0.009896       2.335100       8    15.999  QM
    3  H        -0.614007      -0.018866      -0.400205       1     1.008  QM
    4  CL        0.089520       0.002779      -1.513075      17    35.453  QM


 
 NEW SCF-ENERGY CALCULATED IN 9 CYCLES
 

 TOTAL ENERGY    =       -573.654505748

 ENERGY CHANGE =         -0.000016299
 ENERGY RATIO  =          1.781404975
 TRUST RADIUS  =          0.160000000
 
 BFGS DELTA*GAMMA: 0.421E-05
 
 BFGS DELTA*DE2*DELTA: 0.185E-04
 
 *** ENTERING OPTIMIZATION CYCLE: 10 ***
 

 PROJECTED CARTESIAN GRADIENTS IN A.U.

  NO.  ATOM        X             Y             Z

    1  C       -0.002603     -0.000081     -0.007272
    2  O        0.002714      0.000084      0.001325
    3  H       -0.002102     -0.000063      0.002800
    4  CL       0.000046      0.000001      0.002870


 ACTIVE CARTESIAN GRADIENTS

              1          2          3          4          5          6
          -0.003145  -0.000037  -0.008316  -0.000572  -0.002289   0.002164


 FULL LOCAL GRADIENT

              1          2          3          4          5          6
          -0.006056   0.000008   0.005209  -0.004629  -0.001447   0.001403


 TANGENTIAL LOCAL GRADIENTS IN A.U.

              1          2          3          4          5
           0.000008   0.005209  -0.004629  -0.001447   0.001403

 COSANG =         0.999942744
 
 RMSQ FORCE :   0.0032441  MAXIMUM :   0.0003000  CONVERGED : NO
 MAX FORCE  :   0.0052086  MAXIMUM :   0.0004500  CONVERGED : NO
 RMSQ FORCE6:   0.0033413  MAXIMUM6:   0.0003000  CONVERGED : NO
 MAX FORCE6 :   0.0054253  MAXIMUM6:   0.0004500  CONVERGED : NO
 RMSQ DR    :   0.0031955  MAXIMUM :   0.0012000  CONVERGED : NO
 MAX DR     :   0.0042431  MAXIMUM :   0.0018000  CONVERGED : NO
 


 HESSIAN EIGENVALUES


                1           2           3           4           5
             0.01130     0.29652     0.89575     1.00000     2.97038
 


 LAMBDA FOR LMQA STEP: 0.00

  |TANGENTIAL STEP| =   0.040126  |PARALLEL STEP| =   0.000279


 STEP IN NORMAL COORDINATES

              1          2          3          4          5          6
          -0.023810  -0.000295   0.019178  -0.014576  -0.019886  -0.008216

 DISPLACEMENT STEP IN ANGSTROM

  NO.  ATOM        X             Y             Z

    1  C       -0.010426     -0.000328      0.009693
    2  O        0.006273      0.000196     -0.009158
    3  H       -0.009737     -0.000284     -0.004040
    4  CL       0.003497      0.000107      0.001192


 ACTIVE CARTESIAN DISPLACEMENT STEP

              1          2          3          4          5          6
          -0.023810  -0.000295   0.019178  -0.014576  -0.019886  -0.008216
 
 PREDICTED ENERGY CHANGE: -0.000023256
 
 INTERPOLATION DISTANCE: 2.8884035303


 COORDINATES OF OPTIMIZATION STEP 10 IN ANGSTROM

  NO.  ATOM        X              Y              Z        Z-ATOM   MASS   TYPE

    1  C        -0.488449      -0.015158       1.513090       6    12.011  QM
    2  O         0.325463       0.010093       2.325942       8    15.999  QM
    3  H        -0.623743      -0.019150      -0.404245       1     1.008  QM
    4  CL        0.093017       0.002886      -1.511884      17    35.453  QM


 
 NEW SCF-ENERGY CALCULATED IN 12 CYCLES
 

 TOTAL ENERGY    =       -573.654531537

 ENERGY CHANGE =         -0.000025789
 ENERGY RATIO  =          1.108911568
 TRUST RADIUS  =          0.160000000
 
 BFGS DELTA*GAMMA: 0.438E-04
 
 BFGS DELTA*DE2*DELTA: 0.505E-04
 
 *** ENTERING OPTIMIZATION CYCLE: 11 ***
 

 PROJECTED CARTESIAN GRADIENTS IN A.U.

  NO.  ATOM        X             Y             Z

    1  C       -0.000008     -0.000001     -0.003274
    2  O        0.000367      0.000012     -0.001188
    3  H       -0.003039     -0.000091      0.004195
    4  CL       0.000270      0.000008      0.001996


 ACTIVE CARTESIAN GRADIENTS

              1          2          3          4          5          6
          -0.000010  -0.000003  -0.003665  -0.002436  -0.003069   0.003792


 FULL LOCAL GRADIENT

              1          2          3          4          5          6
          -0.006452   0.000002   0.001012  -0.000661   0.000008  -0.000264


 TANGENTIAL LOCAL GRADIENTS IN A.U.

              1          2          3          4          5
           0.000002   0.001012  -0.000661   0.000008  -0.000264

 COSANG =         0.885545930
 
 RMSQ FORCE :   0.0005534  MAXIMUM :   0.0003000  CONVERGED : NO
 MAX FORCE  :   0.0010117  MAXIMUM :   0.0004500  CONVERGED : NO
 RMSQ FORCE6:   0.0048465  MAXIMUM6:   0.0003000  CONVERGED : NO
 MAX FORCE6 :   0.0077715  MAXIMUM6:   0.0004500  CONVERGED : NO
 RMSQ DR    :   0.0163820  MAXIMUM :   0.0012000  CONVERGED : NO
 MAX DR     :   0.0238098  MAXIMUM :   0.0018000  CONVERGED : NO
 


 HESSIAN EIGENVALUES


                1           2           3           4           5
             0.01043     0.31282     0.84396     1.00000     2.82698
 


 LAMBDA FOR LMQA STEP: 0.00

  |TANGENTIAL STEP| =   0.001052  |PARALLEL STEP| =   0.000000


 STEP IN NORMAL COORDINATES

              1          2          3          4          5          6
           0.000847   0.000009   0.000087  -0.000307  -0.000145  -0.000516

 DISPLACEMENT STEP IN ANGSTROM

  NO.  ATOM        X             Y             Z

    1  C        0.000371      0.000011      0.000019
    2  O       -0.000240     -0.000007     -0.000131
    3  H       -0.000100     -0.000003     -0.000266
    4  CL      -0.000038     -0.000001      0.000122


 ACTIVE CARTESIAN DISPLACEMENT STEP

              1          2          3          4          5          6
           0.000847   0.000009   0.000087  -0.000307  -0.000145  -0.000516
 
 PREDICTED ENERGY CHANGE: -0.000000545
 
 INTERPOLATION DISTANCE: 2.8884035303


 COORDINATES OF OPTIMIZATION STEP 11 IN ANGSTROM

  NO.  ATOM        X              Y              Z        Z-ATOM   MASS   TYPE

    1  C        -0.488078      -0.015147       1.513109       6    12.011  QM
    2  O         0.325223       0.010086       2.325811       8    15.999  QM
    3  H        -0.623843      -0.019153      -0.404511       1     1.008  QM
    4  CL        0.092979       0.002885      -1.511762      17    35.453  QM


 
 NEW SCF-ENERGY CALCULATED IN 9 CYCLES
 

 TOTAL ENERGY    =       -573.654531969

 ENERGY CHANGE =         -0.000000432
 ENERGY RATIO  =          0.793236330
 TRUST RADIUS  =          0.160000000
 
 BFGS DELTA*GAMMA: 0.134E-05
 
 BFGS DELTA*DE2*DELTA: 0.109E-05
 
 *** ENTERING OPTIMIZATION CYCLE: 12 ***
 

 PROJECTED CARTESIAN GRADIENTS IN A.U.

  NO.  ATOM        X             Y             Z

    1  C        0.000944      0.000029     -0.002420
    2  O       -0.000423     -0.000013     -0.002064
    3  H       -0.002959     -0.000089      0.004085
    4  CL       0.000234      0.000007      0.002106


 ACTIVE CARTESIAN GRADIENTS

              1          2          3          4          5          6
           0.001141   0.000010  -0.002645  -0.003253  -0.002927   0.003698


 FULL LOCAL GRADIENT

              1          2          3          4          5          6
          -0.006385   0.000001  -0.000376   0.000391  -0.000154  -0.000195


 TANGENTIAL LOCAL GRADIENTS IN A.U.

              1          2          3          4          5
           0.000001  -0.000376   0.000391  -0.000154  -0.000195

 COSANG =        -0.796932611
 
 *** CONVERGED BY GRADIENT AND DISPLACEMENT CRITERIA ***
 *** AFTER 13 ENERGY AND 13 GRADIENT EVALUATIONS ***
 
 
 RMSQ FORCE :   0.0002667  MAXIMUM :   0.0003000  CONVERGED :YES
 MAX FORCE  :   0.0003908  MAXIMUM :   0.0004500  CONVERGED :YES
 RMSQ FORCE6:   0.0025929  MAXIMUM6:   0.0003000  CONVERGED : NO
 MAX FORCE6 :   0.0042349  MAXIMUM6:   0.0004500  CONVERGED : NO
 RMSQ DR    :   0.0004295  MAXIMUM :   0.0012000  CONVERGED :YES
 MAX DR     :   0.0008470  MAXIMUM :   0.0018000  CONVERGED :YES
 
 
 *** THE GEOMETRY IS OPTIMIZED ***
 
 
 INTERPOLATION DISTANCE: 2.8884035303


 RELAXED PRODUCT COORDINATES OF SADDLE STEP 14 IN ANGSTROM

  NO.  ATOM        X              Y              Z        Z-ATOM   MASS   TYPE

    1  C        -0.488078      -0.015147       1.513109       6    12.011  QM
    2  O         0.325223       0.010086       2.325811       8    15.999  QM
    3  H        -0.623843      -0.019153      -0.404511       1     1.008  QM
    4  CL        0.092979       0.002885      -1.511762      17    35.453  QM


 NUMBER OF CONSTRAINED OPTIMIZATION CYCLES: 11
 
 RELAXED PRODUCT ENERGY = -573.654531969405
 
 ANGLE BETWEEN SUCCESSIVE SADDLE GRADIENTS: 95.712
 
 RMSQ FORCE :   0.0019518  MAXIMUM :   0.0003000  CONVERGED :NO 
 MAX FORCE  :   0.0039147  MAXIMUM :   0.0004500  CONVERGED :NO 

 
 *** RELAXING OF REACTANT STRUCTURE ***


 UNRELAXED COORDINATES OF SADDLE STEP 15 IN ANGSTROM

  NO.  ATOM        X              Y              Z        Z-ATOM   MASS   TYPE

    1  C        -0.356150      -0.010814       0.807464       6    12.011  QM
    2  O         0.245382       0.007448       1.837850       8    15.999  QM
    3  H        -1.388162      -0.042220       0.521091       1     1.008  QM
    4  CL        0.045523       0.001386      -1.106727      17    35.453  QM


 UNRELAXED SCF-ENERGY CALCULATED IN 13 CYCLES
 
 UNRELAXED TOTAL SADDLE ENERGY = -573.652960335187
 


 RELAXED REACTANT COORDINATES OF SADDLE STEP 15 IN ANGSTROM

  NO.  ATOM        X              Y              Z        Z-ATOM   MASS   TYPE

    1  C        -0.356150      -0.010814       0.807464       6    12.011  QM
    2  O         0.245382       0.007448       1.837850       8    15.999  QM
    3  H        -1.388162      -0.042220       0.521091       1     1.008  QM
    4  CL        0.045523       0.001386      -1.106727      17    35.453  QM


 NUMBER OF CONSTRAINED OPTIMIZATION CYCLES: -1
 
 RELAXED REACTANT ENERGY = -573.652960335187
 
 ANGLE BETWEEN SUCCESSIVE SADDLE GRADIENTS: 95.712
 
 RMSQ FORCE :   0.0019518  MAXIMUM :   0.0003000  CONVERGED :NO 
 MAX FORCE  :   0.0039147  MAXIMUM :   0.0004500  CONVERGED :NO 


 UNRELAXED COORDINATES OF SADDLE STEP 16 IN ANGSTROM

  NO.  ATOM        X              Y              Z        Z-ATOM   MASS   TYPE

    1  C        -0.481482      -0.014930       1.477827       6    12.011  QM
    2  O         0.321231       0.009954       2.301413       8    15.999  QM
    3  H        -0.662059      -0.020307      -0.358231       1     1.008  QM
    4  CL        0.090606       0.002810      -1.491510      17    35.453  QM


 UNRELAXED SCF-ENERGY CALCULATED IN 13 CYCLES
 
 UNRELAXED TOTAL SADDLE ENERGY = -573.652888715547
 
 
 
 
 ***************************************
 *** MOLECULAR GEOMETRY OPTIMIZATION ***
 ***************************************
 
 INTERPOLATION DISTANCE: 2.7439851482
 
 *** ACTIVE DEGREES OF FREEDOM: 6 ***
 
 *** ENTERING OPTIMIZATION CYCLE: 1 ***
 

 PROJECTED CARTESIAN GRADIENTS IN A.U.

  NO.  ATOM        X             Y             Z

    1  C        0.000265      0.000007     -0.000265
    2  O        0.000106      0.000004      0.002392
    3  H       -0.013508     -0.000412      0.018213
    4  CL       0.002052      0.000063     -0.004524


 ACTIVE CARTESIAN GRADIENTS

              1          2          3          4          5          6
           0.000321   0.000001  -0.000277   0.002353   0.001821  -0.023149


 FULL LOCAL GRADIENT

              1          2          3          4          5          6
          -0.015903   0.000002  -0.000233  -0.002349  -0.001121   0.016886


 TANGENTIAL LOCAL GRADIENTS IN A.U.

              1          2          3          4          5
           0.000002  -0.000233  -0.002349  -0.001121   0.016886
 
 RMSQ FORCE :   0.0076417  MAXIMUM :   0.0003000  CONVERGED : NO
 MAX FORCE  :   0.0168865  MAXIMUM :   0.0004500  CONVERGED : NO
 RMSQ FORCE6:   4.9923583  MAXIMUM6:   0.0003000  CONVERGED : NO
 MAX FORCE6 :   4.9831135  MAXIMUM6:   0.0004500  CONVERGED : NO
 


 HESSIAN EIGENVALUES


                1           2           3           4           5
             1.00000     1.00000     1.00000     1.00000     1.00000
 


 LAMBDA FOR LMQA STEP: 0.00

  |TANGENTIAL STEP| =   0.017087  |PARALLEL STEP| =   0.000053


 STEP IN NORMAL COORDINATES

              1          2          3          4          5          6
           0.001812   0.000020  -0.007239  -0.004864  -0.008982   0.011487

 DISPLACEMENT STEP IN ANGSTROM

  NO.  ATOM        X             Y             Z

    1  C        0.000792      0.000024     -0.003468
    2  O       -0.000306     -0.000009     -0.003584
    3  H        0.003009      0.000093     -0.004443
    4  CL      -0.000763     -0.000024      0.005175


 ACTIVE CARTESIAN DISPLACEMENT STEP

              1          2          3          4          5          6
           0.001812   0.000020  -0.007239  -0.004864  -0.008982   0.011487
 
 PREDICTED ENERGY CHANGE: -0.000145142
 
 INTERPOLATION DISTANCE: 2.7439851482
 
 *** SCFTOL TIGHTEN TO 0.100E-06 ***
 
 *** CDFTOL TIGHTEN TO 0.750E-04 ***


 COORDINATES OF OPTIMIZATION STEP 1 IN ANGSTROM

  NO.  ATOM        X              Y              Z        Z-ATOM   MASS   TYPE

    1  C        -0.480690      -0.014906       1.474359       6    12.011  QM
    2  O         0.320925       0.009945       2.297829       8    15.999  QM
    3  H        -0.659050      -0.020214      -0.362674       1     1.008  QM
    4  CL        0.089843       0.002786      -1.486335      17    35.453  QM


 
 NEW SCF-ENERGY CALCULATED IN 9 CYCLES
 

 TOTAL ENERGY    =       -573.653137096

 ENERGY CHANGE =         -0.000248380
 ENERGY RATIO  =          1.711290533
 TRUST RADIUS  =          0.200000000
 
 BFGS DELTA*GAMMA: 0.848E-04
 
 BFGS DELTA*DE2*DELTA: 0.292E-03
 
 *** ENTERING OPTIMIZATION CYCLE: 2 ***
 

 PROJECTED CARTESIAN GRADIENTS IN A.U.

  NO.  ATOM        X             Y             Z

    1  C        0.002189      0.000067     -0.000472
    2  O       -0.001322     -0.000041      0.000163
    3  H       -0.011063     -0.000337      0.014822
    4  CL       0.001479      0.000045     -0.002334


 ACTIVE CARTESIAN GRADIENTS

              1          2          3          4          5          6
           0.002650   0.000027  -0.000364   0.000748  -0.000485  -0.018673


 FULL LOCAL GRADIENT

              1          2          3          4          5          6
          -0.014347  -0.000001  -0.002450  -0.001039  -0.000157   0.011986


 TANGENTIAL LOCAL GRADIENTS IN A.U.

              1          2          3          4          5
          -0.000001  -0.002450  -0.001039  -0.000157   0.011986

 COSANG =         0.979856265
 
 RMSQ FORCE :   0.0054913  MAXIMUM :   0.0003000  CONVERGED : NO
 MAX FORCE  :   0.0119861  MAXIMUM :   0.0004500  CONVERGED : NO
 RMSQ FORCE6:   4.4672244  MAXIMUM6:   0.0003000  CONVERGED : NO
 MAX FORCE6 :   4.4614158  MAXIMUM6:   0.0004500  CONVERGED : NO
 RMSQ DR    :   0.0069759  MAXIMUM :   0.0012000  CONVERGED : NO
 MAX DR     :   0.0114874  MAXIMUM :   0.0018000  CONVERGED : NO
 


 HESSIAN EIGENVALUES


                1           2           3           4           5
             0.26425     1.00000     1.00000     1.00000     1.09666
 


 LAMBDA FOR LMQA STEP: 0.00

  |TANGENTIAL STEP| =   0.046453  |PARALLEL STEP| =   0.000393


 STEP IN NORMAL COORDINATES

              1          2          3          4          5          6
          -0.002016  -0.000022  -0.023860  -0.011544  -0.022765   0.030548

 DISPLACEMENT STEP IN ANGSTROM

  NO.  ATOM        X             Y             Z

    1  C       -0.000881     -0.000027     -0.011195
    2  O        0.001546      0.000048     -0.008368
    3  H        0.007934      0.000244     -0.011817
    4  CL      -0.001863     -0.000057      0.014131


 ACTIVE CARTESIAN DISPLACEMENT STEP

              1          2          3          4          5          6
          -0.002016  -0.000022  -0.023860  -0.011544  -0.022765   0.030548
 
 PREDICTED ENERGY CHANGE: -0.000280956
 
 INTERPOLATION DISTANCE: 2.7439851482


 COORDINATES OF OPTIMIZATION STEP 2 IN ANGSTROM

  NO.  ATOM        X              Y              Z        Z-ATOM   MASS   TYPE

    1  C        -0.481571      -0.014933       1.463164       6    12.011  QM
    2  O         0.322470       0.009992       2.289461       8    15.999  QM
    3  H        -0.651116      -0.019971      -0.374491       1     1.008  QM
    4  CL        0.087980       0.002729      -1.472204      17    35.453  QM


 
 NEW SCF-ENERGY CALCULATED IN 9 CYCLES
 

 TOTAL ENERGY    =       -573.653363691

 ENERGY CHANGE =         -0.000226595
 ENERGY RATIO  =          0.806511973
 TRUST RADIUS  =          0.200000000
 
 BFGS DELTA*GAMMA: 0.693E-03
 
 BFGS DELTA*DE2*DELTA: 0.567E-03
 
 *** ENTERING OPTIMIZATION CYCLE: 3 ***
 

 PROJECTED CARTESIAN GRADIENTS IN A.U.

  NO.  ATOM        X             Y             Z

    1  C       -0.002891     -0.000090     -0.010829
    2  O        0.003607      0.000112      0.003033
    3  H       -0.003745     -0.000113      0.004701
    4  CL      -0.000109     -0.000004      0.003473


 ACTIVE CARTESIAN GRADIENTS

              1          2          3          4          5          6
          -0.003500  -0.000042  -0.012367   0.001223  -0.000257  -0.005415


 FULL LOCAL GRADIENT

              1          2          3          4          5          6
          -0.009185   0.000008   0.006816  -0.004451  -0.006386  -0.002160


 TANGENTIAL LOCAL GRADIENTS IN A.U.

              1          2          3          4          5
           0.000008   0.006816  -0.004451  -0.006386  -0.002160

 COSANG =        -0.284778867
 
 RMSQ FORCE :   0.0047268  MAXIMUM :   0.0003000  CONVERGED : NO
 MAX FORCE  :   0.0068156  MAXIMUM :   0.0004500  CONVERGED : NO
 RMSQ FORCE6:   3.8693222  MAXIMUM6:   0.0003000  CONVERGED : NO
 MAX FORCE6 :   3.8677074  MAXIMUM6:   0.0004500  CONVERGED : NO
 RMSQ DR    :   0.0189652  MAXIMUM :   0.0012000  CONVERGED : NO
 MAX DR     :   0.0305478  MAXIMUM :   0.0018000  CONVERGED : NO
 


 HESSIAN EIGENVALUES


                1           2           3           4           5
             0.26732     1.00000     1.00000     1.01701     1.28707
 


 LAMBDA FOR LMQA STEP: 0.00

  |TANGENTIAL STEP| =   0.008445  |PARALLEL STEP| =   0.000013


 STEP IN NORMAL COORDINATES

              1          2          3          4          5          6
           0.003324   0.000038   0.006950  -0.001648  -0.002248  -0.002052

 DISPLACEMENT STEP IN ANGSTROM

  NO.  ATOM        X             Y             Z

    1  C        0.001453      0.000045      0.003180
    2  O       -0.001518     -0.000047     -0.001994
    3  H       -0.000587     -0.000018      0.000792
    4  CL       0.000273      0.000008     -0.000645


 ACTIVE CARTESIAN DISPLACEMENT STEP

              1          2          3          4          5          6
           0.003324   0.000038   0.006950  -0.001648  -0.002248  -0.002052
 
 PREDICTED ENERGY CHANGE: -0.000043885
 
 INTERPOLATION DISTANCE: 2.7439851482
 
 *** SCFTOL TIGHTEN TO 0.500E-07 ***
 
 *** CDFTOL TIGHTEN TO 0.250E-04 ***


 COORDINATES OF OPTIMIZATION STEP 3 IN ANGSTROM

  NO.  ATOM        X              Y              Z        Z-ATOM   MASS   TYPE

    1  C        -0.480118      -0.014888       1.466344       6    12.011  QM
    2  O         0.320953       0.009945       2.287467       8    15.999  QM
    3  H        -0.651704      -0.019989      -0.373698       1     1.008  QM
    4  CL        0.088253       0.002738      -1.472850      17    35.453  QM


 
 NEW SCF-ENERGY CALCULATED IN 10 CYCLES
 

 TOTAL ENERGY    =       -573.653379284

 ENERGY CHANGE =         -0.000015593
 ENERGY RATIO  =          0.355327229
 TRUST RADIUS  =          0.200000000
 
 BFGS DELTA*GAMMA: 0.145E-03
 
 BFGS DELTA*DE2*DELTA: 0.880E-04
 
 *** ENTERING OPTIMIZATION CYCLE: 4 ***
 

 PROJECTED CARTESIAN GRADIENTS IN A.U.

  NO.  ATOM        X             Y             Z

    1  C        0.006407      0.000198     -0.000741
    2  O       -0.004568     -0.000141     -0.005890
    3  H       -0.004156     -0.000125      0.005468
    4  CL       0.000040      0.000001      0.003466


 ACTIVE CARTESIAN GRADIENTS

              1          2          3          4          5          6
           0.007756   0.000084  -0.000348  -0.003626  -0.006596  -0.006283


 FULL LOCAL GRADIENT

              1          2          3          4          5          6
          -0.009297  -0.000009  -0.007360   0.002720   0.002732  -0.000971


 TANGENTIAL LOCAL GRADIENTS IN A.U.

              1          2          3          4          5
          -0.000009  -0.007360   0.002720   0.002732  -0.000971

 COSANG =        -0.877926304
 
 RMSQ FORCE :   0.0037411  MAXIMUM :   0.0003000  CONVERGED : NO
 MAX FORCE  :   0.0073604  MAXIMUM :   0.0004500  CONVERGED : NO
 RMSQ FORCE6:   3.1599122  MAXIMUM6:   0.0003000  CONVERGED : NO
 MAX FORCE6 :   3.1576261  MAXIMUM6:   0.0004500  CONVERGED : NO
 RMSQ DR    :   0.0034478  MAXIMUM :   0.0012000  CONVERGED : NO
 MAX DR     :   0.0069496  MAXIMUM :   0.0018000  CONVERGED : NO
 


 HESSIAN EIGENVALUES


                1           2           3           4           5
             0.25398     0.93465     1.00000     1.00004     2.42869
 


 LAMBDA FOR LMQA STEP: 0.00

  |TANGENTIAL STEP| =   0.004992  |PARALLEL STEP| =   0.000005


 STEP IN NORMAL COORDINATES

              1          2          3          4          5          6
          -0.003091  -0.000034   0.000014   0.001757   0.002544  -0.002409

 DISPLACEMENT STEP IN ANGSTROM

  NO.  ATOM        X             Y             Z

    1  C       -0.001351     -0.000042      0.000097
    2  O        0.000989      0.000031      0.001298
    3  H       -0.000677     -0.000021      0.000894
    4  CL       0.000236      0.000007     -0.001079


 ACTIVE CARTESIAN DISPLACEMENT STEP

              1          2          3          4          5          6
          -0.003091  -0.000034   0.000014   0.001757   0.002544  -0.002409
 
 PREDICTED ENERGY CHANGE: -0.000015976
 
 INTERPOLATION DISTANCE: 2.7439851482


 COORDINATES OF OPTIMIZATION STEP 4 IN ANGSTROM

  NO.  ATOM        X              Y              Z        Z-ATOM   MASS   TYPE

    1  C        -0.481470      -0.014929       1.466441       6    12.011  QM
    2  O         0.321942       0.009976       2.288765       8    15.999  QM
    3  H        -0.652381      -0.020010      -0.372805       1     1.008  QM
    4  CL        0.088490       0.002745      -1.473929      17    35.453  QM


 
 NEW SCF-ENERGY CALCULATED IN 10 CYCLES
 

 TOTAL ENERGY    =       -573.653395634

 ENERGY CHANGE =         -0.000016350
 ENERGY RATIO  =          1.023381326
 TRUST RADIUS  =          0.200000000
 
 BFGS DELTA*GAMMA: 0.305E-04
 
 BFGS DELTA*DE2*DELTA: 0.320E-04
 
 *** ENTERING OPTIMIZATION CYCLE: 5 ***
 

 PROJECTED CARTESIAN GRADIENTS IN A.U.

  NO.  ATOM        X             Y             Z

    1  C        0.002228      0.000068     -0.004493
    2  O       -0.000989     -0.000030     -0.001796
    3  H       -0.004786     -0.000145      0.006318
    4  CL       0.000175      0.000005      0.002756


 ACTIVE CARTESIAN GRADIENTS

              1          2          3          4          5          6
           0.002697   0.000028  -0.004872  -0.001295  -0.003440  -0.007437


 FULL LOCAL GRADIENT

              1          2          3          4          5          6
          -0.009850  -0.000001  -0.001238  -0.000395  -0.001047   0.000155


 TANGENTIAL LOCAL GRADIENTS IN A.U.

              1          2          3          4          5
          -0.000001  -0.001238  -0.000395  -0.001047   0.000155

 COSANG =         0.358408929
 
 RMSQ FORCE :   0.0007496  MAXIMUM :   0.0003000  CONVERGED : NO
 MAX FORCE  :   0.0012380  MAXIMUM :   0.0004500  CONVERGED : NO
 RMSQ FORCE6:   2.2357370  MAXIMUM6:   0.0003000  CONVERGED : NO
 MAX FORCE6 :   2.2355335  MAXIMUM6:   0.0004500  CONVERGED : NO
 RMSQ DR    :   0.0020380  MAXIMUM :   0.0012000  CONVERGED : NO
 MAX DR     :   0.0030912  MAXIMUM :   0.0018000  CONVERGED : NO
 


 HESSIAN EIGENVALUES


                1           2           3           4           5
             0.27778     0.83272     1.00000     1.00002     2.37344
 


 LAMBDA FOR LMQA STEP: 0.00

  |TANGENTIAL STEP| =   0.002323  |PARALLEL STEP| =   0.000001


 STEP IN NORMAL COORDINATES

              1          2          3          4          5          6
          -0.001597  -0.000017   0.000016  -0.000477  -0.001475   0.000666

 DISPLACEMENT STEP IN ANGSTROM

  NO.  ATOM        X             Y             Z

    1  C       -0.000698     -0.000022      0.000054
    2  O        0.000434      0.000013     -0.000696
    3  H        0.000076      0.000002     -0.000308
    4  CL       0.000102      0.000003      0.000488


 ACTIVE CARTESIAN DISPLACEMENT STEP

              1          2          3          4          5          6
          -0.001597  -0.000017   0.000016  -0.000477  -0.001475   0.000666
 
 PREDICTED ENERGY CHANGE: -0.000001816
 
 INTERPOLATION DISTANCE: 2.7439851482
 
 *** SCFTOL TIGHTEN TO 0.250E-07 ***
 
 *** CDFTOL TIGHTEN TO 0.100E-04 ***


 COORDINATES OF OPTIMIZATION STEP 5 IN ANGSTROM

  NO.  ATOM        X              Y              Z        Z-ATOM   MASS   TYPE

    1  C        -0.482168      -0.014951       1.466496       6    12.011  QM
    2  O         0.322375       0.009989       2.288069       8    15.999  QM
    3  H        -0.652305      -0.020008      -0.373112       1     1.008  QM
    4  CL        0.088592       0.002748      -1.473441      17    35.453  QM


 
 NEW SCF-ENERGY CALCULATED IN 10 CYCLES
 

 TOTAL ENERGY    =       -573.653398878

 ENERGY CHANGE =         -0.000003245
 ENERGY RATIO  =          1.786446353
 TRUST RADIUS  =          0.200000000
 
 BFGS DELTA*GAMMA: 0.669E-06
 
 BFGS DELTA*DE2*DELTA: 0.365E-05
 
 *** ENTERING OPTIMIZATION CYCLE: 6 ***
 

 PROJECTED CARTESIAN GRADIENTS IN A.U.

  NO.  ATOM        X             Y             Z

    1  C        0.001781      0.000054     -0.005053
    2  O       -0.000591     -0.000018     -0.001427
    3  H       -0.004597     -0.000139      0.006042
    4  CL       0.000135      0.000004      0.002881


 ACTIVE CARTESIAN GRADIENTS

              1          2          3          4          5          6
           0.002156   0.000022  -0.005534  -0.001113  -0.003217  -0.007085


 FULL LOCAL GRADIENT

              1          2          3          4          5          6
          -0.009698  -0.000001  -0.000527  -0.000712  -0.001480  -0.000206


 TANGENTIAL LOCAL GRADIENTS IN A.U.

              1          2          3          4          5
          -0.000001  -0.000527  -0.000712  -0.001480  -0.000206

 COSANG =         0.842256038
 
 RMSQ FORCE :   0.0007768  MAXIMUM :   0.0003000  CONVERGED : NO
 MAX FORCE  :   0.0014801  MAXIMUM :   0.0004500  CONVERGED : NO
 RMSQ FORCE6:   0.0043300  MAXIMUM6:   0.0003000  CONVERGED : NO
 MAX FORCE6 :   0.0090646  MAXIMUM6:   0.0004500  CONVERGED : NO
 RMSQ DR    :   0.0009484  MAXIMUM :   0.0012000  CONVERGED :YES
 MAX DR     :   0.0015967  MAXIMUM :   0.0018000  CONVERGED :YES
 


 HESSIAN EIGENVALUES


                1           2           3           4           5
             0.06647     0.42114     1.00000     1.00011     3.59255
 


 LAMBDA FOR LMQA STEP: 0.00

  |TANGENTIAL STEP| =   0.022453  |PARALLEL STEP| =   0.000092


 STEP IN NORMAL COORDINATES

              1          2          3          4          5          6
          -0.016608  -0.000182   0.004833  -0.003998  -0.013496   0.002609

 DISPLACEMENT STEP IN ANGSTROM

  NO.  ATOM        X             Y             Z

    1  C       -0.007260     -0.000225      0.002768
    2  O        0.004251      0.000132     -0.006881
    3  H       -0.000389     -0.000014     -0.001549
    4  CL       0.001436      0.000045      0.003273


 ACTIVE CARTESIAN DISPLACEMENT STEP

              1          2          3          4          5          6
          -0.016608  -0.000182   0.004833  -0.003998  -0.013496   0.002609
 
 PREDICTED ENERGY CHANGE: -0.000016158
 
 INTERPOLATION DISTANCE: 2.7439851482


 COORDINATES OF OPTIMIZATION STEP 6 IN ANGSTROM

  NO.  ATOM        X              Y              Z        Z-ATOM   MASS   TYPE

    1  C        -0.489427      -0.015176       1.469263       6    12.011  QM
    2  O         0.326626       0.010121       2.281188       8    15.999  QM
    3  H        -0.652693      -0.020022      -0.374661       1     1.008  QM
    4  CL        0.090027       0.002793      -1.470168      17    35.453  QM


 
 NEW SCF-ENERGY CALCULATED IN 12 CYCLES
 

 TOTAL ENERGY    =       -573.653422473

 ENERGY CHANGE =         -0.000023595
 ENERGY RATIO  =          1.460236466
 TRUST RADIUS  =          0.200000000
 
 BFGS DELTA*GAMMA: 0.191E-04
 
 BFGS DELTA*DE2*DELTA: 0.341E-04
 
 *** ENTERING OPTIMIZATION CYCLE: 7 ***
 

 PROJECTED CARTESIAN GRADIENTS IN A.U.

  NO.  ATOM        X             Y             Z

    1  C       -0.000430     -0.000014     -0.007236
    2  O        0.001279      0.000040      0.000110
    3  H       -0.003714     -0.000112      0.004890
    4  CL       0.000017      0.000000      0.003313


 ACTIVE CARTESIAN GRADIENTS

              1          2          3          4          5          6
          -0.000520  -0.000008  -0.008151  -0.000377  -0.002200  -0.005587


 FULL LOCAL GRADIENT

              1          2          3          4          5          6
          -0.008882   0.000003   0.002857  -0.001899  -0.003135  -0.001555


 TANGENTIAL LOCAL GRADIENTS IN A.U.

              1          2          3          4          5
           0.000003   0.002857  -0.001899  -0.003135  -0.001555

 COSANG =         0.564364623
 
 RMSQ FORCE :   0.0021915  MAXIMUM :   0.0003000  CONVERGED : NO
 MAX FORCE  :   0.0031349  MAXIMUM :   0.0004500  CONVERGED : NO
 RMSQ FORCE6:   0.0021817  MAXIMUM6:   0.0003000  CONVERGED : NO
 MAX FORCE6 :   0.0048184  MAXIMUM6:   0.0004500  CONVERGED : NO
 RMSQ DR    :   0.0091665  MAXIMUM :   0.0012000  CONVERGED : NO
 MAX DR     :   0.0166078  MAXIMUM :   0.0018000  CONVERGED : NO
 


 HESSIAN EIGENVALUES


                1           2           3           4           5
             0.02916     0.43362     1.00000     1.00033     4.42721
 


 LAMBDA FOR LMQA STEP: 0.00

  |TANGENTIAL STEP| =   0.028592  |PARALLEL STEP| =   0.000149


 STEP IN NORMAL COORDINATES

              1          2          3          4          5          6
          -0.020983  -0.000228   0.009117  -0.004546  -0.016522   0.000659

 DISPLACEMENT STEP IN ANGSTROM

  NO.  ATOM        X             Y             Z

    1  C       -0.009172     -0.000283      0.004917
    2  O        0.005196      0.000161     -0.008740
    3  H       -0.001318     -0.000044     -0.000997
    4  CL       0.002070      0.000064      0.003178


 ACTIVE CARTESIAN DISPLACEMENT STEP

              1          2          3          4          5          6
          -0.020983  -0.000228   0.009117  -0.004546  -0.016522   0.000659
 
 PREDICTED ENERGY CHANGE: -0.000013770
 
 INTERPOLATION DISTANCE: 2.7439851482


 COORDINATES OF OPTIMIZATION STEP 7 IN ANGSTROM

  NO.  ATOM        X              Y              Z        Z-ATOM   MASS   TYPE

    1  C        -0.498600      -0.015459       1.474180       6    12.011  QM
    2  O         0.331822       0.010281       2.272448       8    15.999  QM
    3  H        -0.654011      -0.020066      -0.375658       1     1.008  QM
    4  CL        0.092098       0.002857      -1.466990      17    35.453  QM


 
 NEW SCF-ENERGY CALCULATED IN 12 CYCLES
 

 TOTAL ENERGY    =       -573.653443823

 ENERGY CHANGE =         -0.000021350
 ENERGY RATIO  =          1.550482741
 TRUST RADIUS  =          0.200000000
 
 BFGS DELTA*GAMMA: 0.159E-04
 
 BFGS DELTA*DE2*DELTA: 0.305E-04
 
 *** ENTERING OPTIMIZATION CYCLE: 8 ***
 

 PROJECTED CARTESIAN GRADIENTS IN A.U.

  NO.  ATOM        X             Y             Z

    1  C       -0.001848     -0.000058     -0.008087
    2  O        0.002387      0.000074      0.000843
    3  H       -0.003217     -0.000096      0.004334
    4  CL       0.000015      0.000000      0.003410


 ACTIVE CARTESIAN GRADIENTS

              1          2          3          4          5          6
          -0.002237  -0.000027  -0.009212  -0.000028  -0.001631  -0.004846


 FULL LOCAL GRADIENT

              1          2          3          4          5          6
          -0.008287   0.000005   0.004913  -0.002319  -0.003712  -0.002006


 TANGENTIAL LOCAL GRADIENTS IN A.U.

              1          2          3          4          5
           0.000005   0.004913  -0.002319  -0.003712  -0.002006

 COSANG =         0.984793334
 
 RMSQ FORCE :   0.0030763  MAXIMUM :   0.0003000  CONVERGED : NO
 MAX FORCE  :   0.0049125  MAXIMUM :   0.0004500  CONVERGED : NO
 RMSQ FORCE6:   0.0017117  MAXIMUM6:   0.0003000  CONVERGED : NO
 MAX FORCE6 :   0.0027589  MAXIMUM6:   0.0004500  CONVERGED : NO
 RMSQ DR    :   0.0116726  MAXIMUM :   0.0012000  CONVERGED : NO
 MAX DR     :   0.0209826  MAXIMUM :   0.0018000  CONVERGED : NO
 


 HESSIAN EIGENVALUES


                1           2           3           4           5
             0.01790     0.40809     1.00000     1.00111     3.95455
 


 LAMBDA FOR LMQA STEP: 0.00

  |TANGENTIAL STEP| =   0.030861  |PARALLEL STEP| =   0.000174


 STEP IN NORMAL COORDINATES

              1          2          3          4          5          6
          -0.021803  -0.000233   0.012423  -0.004394  -0.017347  -0.001566

 DISPLACEMENT STEP IN ANGSTROM

  NO.  ATOM        X             Y             Z

    1  C       -0.009531     -0.000294      0.006500
    2  O        0.005219      0.000161     -0.009428
    3  H       -0.002182     -0.000072     -0.000274
    4  CL       0.002409      0.000075      0.002596


 ACTIVE CARTESIAN DISPLACEMENT STEP

              1          2          3          4          5          6
          -0.021803  -0.000233   0.012423  -0.004394  -0.017347  -0.001566
 
 PREDICTED ENERGY CHANGE: -0.000013964
 
 INTERPOLATION DISTANCE: 2.7439851482


 COORDINATES OF OPTIMIZATION STEP 8 IN ANGSTROM

  NO.  ATOM        X              Y              Z        Z-ATOM   MASS   TYPE

    1  C        -0.508131      -0.015753       1.480680       6    12.011  QM
    2  O         0.337041       0.010443       2.263020       8    15.999  QM
    3  H        -0.656192      -0.020138      -0.375932       1     1.008  QM
    4  CL        0.094507       0.002932      -1.464395      17    35.453  QM


 
 NEW SCF-ENERGY CALCULATED IN 12 CYCLES
 

 TOTAL ENERGY    =       -573.653465682

 ENERGY CHANGE =         -0.000021859
 ENERGY RATIO  =          1.565376253
 TRUST RADIUS  =          0.200000000
 
 BFGS DELTA*GAMMA: 0.152E-04
 
 BFGS DELTA*DE2*DELTA: 0.314E-04
 
 *** ENTERING OPTIMIZATION CYCLE: 9 ***
 

 PROJECTED CARTESIAN GRADIENTS IN A.U.

  NO.  ATOM        X             Y             Z

    1  C       -0.001733     -0.000054     -0.007117
    2  O        0.002147      0.000067      0.000367
    3  H       -0.003286     -0.000099      0.004565
    4  CL       0.000121      0.000003      0.003126


 ACTIVE CARTESIAN GRADIENTS

              1          2          3          4          5          6
          -0.002098  -0.000026  -0.008115  -0.000265  -0.001813  -0.005121


 FULL LOCAL GRADIENT

              1          2          3          4          5          6
          -0.008119   0.000005   0.004537  -0.001739  -0.002892  -0.001395


 TANGENTIAL LOCAL GRADIENTS IN A.U.

              1          2          3          4          5
           0.000005   0.004537  -0.001739  -0.002892  -0.001395

 COSANG =         0.994858531
 
 RMSQ FORCE :   0.0026046  MAXIMUM :   0.0003000  CONVERGED : NO
 MAX FORCE  :   0.0045373  MAXIMUM :   0.0004500  CONVERGED : NO
 RMSQ FORCE6:   0.0013013  MAXIMUM6:   0.0003000  CONVERGED : NO
 MAX FORCE6 :   0.0024621  MAXIMUM6:   0.0004500  CONVERGED : NO
 RMSQ DR    :   0.0125992  MAXIMUM :   0.0012000  CONVERGED : NO
 MAX DR     :   0.0218031  MAXIMUM :   0.0018000  CONVERGED : NO
 


 HESSIAN EIGENVALUES


                1           2           3           4           5
             0.01472     0.36862     1.00000     1.00077     2.55267
 


 LAMBDA FOR LMQA STEP: 0.00

  |TANGENTIAL STEP| =   0.020911  |PARALLEL STEP| =   0.000080


 STEP IN NORMAL COORDINATES

              1          2          3          4          5          6
          -0.013498  -0.000141   0.010410  -0.002519  -0.011579  -0.002509

 DISPLACEMENT STEP IN ANGSTROM

  NO.  ATOM        X             Y             Z

    1  C       -0.005900     -0.000181      0.005307
    2  O        0.003060      0.000094     -0.006431
    3  H       -0.002062     -0.000068      0.000253
    4  CL       0.001727      0.000054      0.001189


 ACTIVE CARTESIAN DISPLACEMENT STEP

              1          2          3          4          5          6
          -0.013498  -0.000141   0.010410  -0.002519  -0.011579  -0.002509
 
 PREDICTED ENERGY CHANGE: -0.000010460
 
 INTERPOLATION DISTANCE: 2.7439851482


 COORDINATES OF OPTIMIZATION STEP 9 IN ANGSTROM

  NO.  ATOM        X              Y              Z        Z-ATOM   MASS   TYPE

    1  C        -0.514031      -0.015934       1.485987       6    12.011  QM
    2  O         0.340101       0.010537       2.256589       8    15.999  QM
    3  H        -0.658254      -0.020206      -0.375679       1     1.008  QM
    4  CL        0.096233       0.002986      -1.463206      17    35.453  QM


 
 NEW SCF-ENERGY CALCULATED IN 9 CYCLES
 

 TOTAL ENERGY    =       -573.653478659

 ENERGY CHANGE =         -0.000012977
 ENERGY RATIO  =          1.240660805
 TRUST RADIUS  =          0.200000000
 
 BFGS DELTA*GAMMA: 0.167E-04
 
 BFGS DELTA*DE2*DELTA: 0.224E-04
 
 *** ENTERING OPTIMIZATION CYCLE: 10 ***
 

 PROJECTED CARTESIAN GRADIENTS IN A.U.

  NO.  ATOM        X             Y             Z

    1  C        0.000240      0.000007     -0.004539
    2  O        0.000361      0.000011     -0.001433
    3  H       -0.003691     -0.000111      0.005206
    4  CL       0.000240      0.000007      0.002727


 ACTIVE CARTESIAN GRADIENTS

              1          2          3          4          5          6
           0.000291   0.000001  -0.005075  -0.001191  -0.002932  -0.005936


 FULL LOCAL GRADIENT

              1          2          3          4          5          6
          -0.008271   0.000002   0.001350  -0.000221  -0.000838  -0.000331


 TANGENTIAL LOCAL GRADIENTS IN A.U.

              1          2          3          4          5
           0.000002   0.001350  -0.000221  -0.000838  -0.000331

 COSANG =         0.984799680
 
 RMSQ FORCE :   0.0007325  MAXIMUM :   0.0003000  CONVERGED : NO
 MAX FORCE  :   0.0013500  MAXIMUM :   0.0004500  CONVERGED : NO
 RMSQ FORCE6:   0.0014919  MAXIMUM6:   0.0003000  CONVERGED : NO
 MAX FORCE6 :   0.0022833  MAXIMUM6:   0.0004500  CONVERGED : NO
 RMSQ DR    :   0.0085371  MAXIMUM :   0.0012000  CONVERGED : NO
 MAX DR     :   0.0134979  MAXIMUM :   0.0018000  CONVERGED : NO
 


 HESSIAN EIGENVALUES


                1           2           3           4           5
             0.01412     0.34848     0.98720     1.00000     2.12335
 


 LAMBDA FOR LMQA STEP: 0.00

  |TANGENTIAL STEP| =   0.001430  |PARALLEL STEP| =   0.000000


 STEP IN NORMAL COORDINATES

              1          2          3          4          5          6
           0.000138   0.000003   0.001157   0.000432  -0.000220  -0.000672

 DISPLACEMENT STEP IN ANGSTROM

  NO.  ATOM        X             Y             Z

    1  C        0.000060      0.000002      0.000542
    2  O       -0.000094     -0.000003     -0.000119
    3  H       -0.000408     -0.000013      0.000108
    4  CL       0.000097      0.000003     -0.000254


 ACTIVE CARTESIAN DISPLACEMENT STEP

              1          2          3          4          5          6
           0.000138   0.000003   0.001157   0.000432  -0.000220  -0.000672
 
 PREDICTED ENERGY CHANGE: -0.000000855
 
 INTERPOLATION DISTANCE: 2.7439851482


 COORDINATES OF OPTIMIZATION STEP 10 IN ANGSTROM

  NO.  ATOM        X              Y              Z        Z-ATOM   MASS   TYPE

    1  C        -0.513971      -0.015932       1.486529       6    12.011  QM
    2  O         0.340007       0.010534       2.256470       8    15.999  QM
    3  H        -0.658663      -0.020219      -0.375571       1     1.008  QM
    4  CL        0.096330       0.002989      -1.463460      17    35.453  QM


 
 NEW SCF-ENERGY CALCULATED IN 10 CYCLES
 

 TOTAL ENERGY    =       -573.653479569

 ENERGY CHANGE =         -0.000000910
 ENERGY RATIO  =          1.064467640
 TRUST RADIUS  =          0.200000000
 
 BFGS DELTA*GAMMA: 0.161E-05
 
 BFGS DELTA*DE2*DELTA: 0.172E-05
 
 *** ENTERING OPTIMIZATION CYCLE: 11 ***
 

 PROJECTED CARTESIAN GRADIENTS IN A.U.

  NO.  ATOM        X             Y             Z

    1  C        0.001147      0.000035     -0.003596
    2  O       -0.000420     -0.000013     -0.002150
    3  H       -0.003868     -0.000117      0.005441
    4  CL       0.000266      0.000008      0.002620


 ACTIVE CARTESIAN GRADIENTS

              1          2          3          4          5          6
           0.001389   0.000013  -0.003948  -0.001558  -0.003414  -0.006242


 FULL LOCAL GRADIENT

              1          2          3          4          5          6
          -0.008393   0.000000  -0.000053   0.000330  -0.000094  -0.000006


 TANGENTIAL LOCAL GRADIENTS IN A.U.

              1          2          3          4          5
           0.000000  -0.000053   0.000330  -0.000094  -0.000006

 COSANG =        -0.112389771
 
 *** CONVERGED BY GRADIENT AND DISPLACEMENT CRITERIA ***
 *** AFTER 10 OPTIMIZATION CYCLES ***
 
 
 RMSQ FORCE :   0.0001554  MAXIMUM :   0.0003000  CONVERGED :YES
 MAX FORCE  :   0.0003304  MAXIMUM :   0.0004500  CONVERGED :YES
 RMSQ FORCE6:   0.0019695  MAXIMUM6:   0.0003000  CONVERGED : NO
 MAX FORCE6 :   0.0031279  MAXIMUM6:   0.0004500  CONVERGED : NO
 RMSQ DR    :   0.0005836  MAXIMUM :   0.0012000  CONVERGED :YES
 MAX DR     :   0.0011570  MAXIMUM :   0.0018000  CONVERGED :YES
 
 
 *** THE GEOMETRY IS OPTIMIZED ***
 
 
 INTERPOLATION DISTANCE: 2.7439851482


 RELAXED PRODUCT COORDINATES OF SADDLE STEP 16 IN ANGSTROM

  NO.  ATOM        X              Y              Z        Z-ATOM   MASS   TYPE

    1  C        -0.513971      -0.015932       1.486529       6    12.011  QM
    2  O         0.340007       0.010534       2.256470       8    15.999  QM
    3  H        -0.658663      -0.020219      -0.375571       1     1.008  QM
    4  CL        0.096330       0.002989      -1.463460      17    35.453  QM


 NUMBER OF CONSTRAINED OPTIMIZATION CYCLES: 10
 
 RELAXED PRODUCT ENERGY = -573.653479569022
 
 ANGLE BETWEEN SUCCESSIVE SADDLE GRADIENTS: 156.440
 
 RMSQ FORCE :   0.0025583  MAXIMUM :   0.0003000  CONVERGED :NO 
 MAX FORCE  :   0.0052047  MAXIMUM :   0.0004500  CONVERGED :NO 


 UNRELAXED COORDINATES OF SADDLE STEP 17 IN ANGSTROM

  NO.  ATOM        X              Y              Z        Z-ATOM   MASS   TYPE

    1  C        -0.506080      -0.015676       1.452575       6    12.011  QM
    2  O         0.335276       0.010379       2.235539       8    15.999  QM
    3  H        -0.695138      -0.021319      -0.330738       1     1.008  QM
    4  CL        0.093790       0.002909      -1.445623      17    35.453  QM


 UNRELAXED SCF-ENERGY CALCULATED IN 13 CYCLES
 
 UNRELAXED TOTAL SADDLE ENERGY = -573.651641347279
 
 
 
 
 ***************************************
 *** MOLECULAR GEOMETRY OPTIMIZATION ***
 ***************************************
 
 INTERPOLATION DISTANCE: 2.6068388519
 
 *** ACTIVE DEGREES OF FREEDOM: 6 ***
 
 *** ENTERING OPTIMIZATION CYCLE: 1 ***
 

 PROJECTED CARTESIAN GRADIENTS IN A.U.

  NO.  ATOM        X             Y             Z

    1  C        0.002052      0.000063     -0.000294
    2  O       -0.001218     -0.000037      0.000631
    3  H       -0.014336     -0.000438      0.018419
    4  CL       0.002041      0.000062     -0.003358


 ACTIVE CARTESIAN GRADIENTS

              1          2          3          4          5          6
           0.002487   0.000025  -0.000162   0.001085   0.000010  -0.023648


 FULL LOCAL GRADIENT

              1          2          3          4          5          6
          -0.017944  -0.000001  -0.002303  -0.001335  -0.000339   0.015408


 TANGENTIAL LOCAL GRADIENTS IN A.U.

              1          2          3          4          5
          -0.000001  -0.002303  -0.001335  -0.000339   0.015408
 
 RMSQ FORCE :   0.0069945  MAXIMUM :   0.0003000  CONVERGED : NO
 MAX FORCE  :   0.0154083  MAXIMUM :   0.0004500  CONVERGED : NO
 RMSQ FORCE6:   4.9930055  MAXIMUM6:   0.0003000  CONVERGED : NO
 MAX FORCE6 :   4.9845917  MAXIMUM6:   0.0004500  CONVERGED : NO
 


 HESSIAN EIGENVALUES


                1           2           3           4           5
             1.00000     1.00000     1.00000     1.00000     1.00000
 


 LAMBDA FOR LMQA STEP: 0.00

  |TANGENTIAL STEP| =   0.015640  |PARALLEL STEP| =   0.000047


 STEP IN NORMAL COORDINATES

              1          2          3          4          5          6
           0.000415   0.000004  -0.008406  -0.004176  -0.007211   0.010215

 DISPLACEMENT STEP IN ANGSTROM

  NO.  ATOM        X             Y             Z

    1  C        0.000181      0.000005     -0.003971
    2  O        0.000246      0.000008     -0.002652
    3  H        0.002897      0.000090     -0.003776
    4  CL      -0.000759     -0.000023      0.004729


 ACTIVE CARTESIAN DISPLACEMENT STEP

              1          2          3          4          5          6
           0.000415   0.000004  -0.008406  -0.004176  -0.007211   0.010215
 
 PREDICTED ENERGY CHANGE: -0.000121465
 
 INTERPOLATION DISTANCE: 2.6068388519
 
 *** SCFTOL TIGHTEN TO 0.100E-06 ***
 
 *** CDFTOL TIGHTEN TO 0.750E-04 ***


 COORDINATES OF OPTIMIZATION STEP 1 IN ANGSTROM

  NO.  ATOM        X              Y              Z        Z-ATOM   MASS   TYPE

    1  C        -0.505899      -0.015671       1.448604       6    12.011  QM
    2  O         0.335522       0.010387       2.232887       8    15.999  QM
    3  H        -0.692241      -0.021229      -0.334514       1     1.008  QM
    4  CL        0.093031       0.002886      -1.440894      17    35.453  QM


 
 NEW SCF-ENERGY CALCULATED IN 9 CYCLES
 

 TOTAL ENERGY    =       -573.651850326

 ENERGY CHANGE =         -0.000208979
 ENERGY RATIO  =          1.720489474
 TRUST RADIUS  =          0.200000000
 
 BFGS DELTA*GAMMA: 0.687E-04
 
 BFGS DELTA*DE2*DELTA: 0.245E-03
 
 *** ENTERING OPTIMIZATION CYCLE: 2 ***
 

 PROJECTED CARTESIAN GRADIENTS IN A.U.

  NO.  ATOM        X             Y             Z

    1  C        0.000910      0.000027     -0.003317
    2  O        0.000018      0.000001      0.001298
    3  H       -0.012141     -0.000370      0.015572
    4  CL       0.001505      0.000046     -0.001567


 ACTIVE CARTESIAN GRADIENTS

              1          2          3          4          5          6
           0.001103   0.000010  -0.003654   0.001110  -0.000097  -0.019811


 FULL LOCAL GRADIENT

              1          2          3          4          5          6
          -0.016625   0.000001   0.000134  -0.002280  -0.001879   0.011096


 TANGENTIAL LOCAL GRADIENTS IN A.U.

              1          2          3          4          5
           0.000001   0.000134  -0.002280  -0.001879   0.011096

 COSANG =         0.970700086
 
 RMSQ FORCE :   0.0051358  MAXIMUM :   0.0003000  CONVERGED : NO
 MAX FORCE  :   0.0110965  MAXIMUM :   0.0004500  CONVERGED : NO
 RMSQ FORCE6:   4.4675424  MAXIMUM6:   0.0003000  CONVERGED : NO
 MAX FORCE6 :   4.4622114  MAXIMUM6:   0.0004500  CONVERGED : NO
 RMSQ DR    :   0.0063851  MAXIMUM :   0.0012000  CONVERGED : NO
 MAX DR     :   0.0102150  MAXIMUM :   0.0018000  CONVERGED : NO
 


 HESSIAN EIGENVALUES


                1           2           3           4           5
             0.24426     1.00000     1.00000     1.00000     1.14686
 


 LAMBDA FOR LMQA STEP: 0.00

  |TANGENTIAL STEP| =   0.046976  |PARALLEL STEP| =   0.000423


 STEP IN NORMAL COORDINATES

              1          2          3          4          5          6
           0.005822   0.000062  -0.018595  -0.015753  -0.026218   0.029861

 DISPLACEMENT STEP IN ANGSTROM

  NO.  ATOM        X             Y             Z

    1  C        0.002542      0.000078     -0.008939
    2  O       -0.001252     -0.000039     -0.011115
    3  H        0.008426      0.000260     -0.010972
    4  CL      -0.002060     -0.000064      0.014520


 ACTIVE CARTESIAN DISPLACEMENT STEP

              1          2          3          4          5          6
           0.005822   0.000062  -0.018595  -0.015753  -0.026218   0.029861
 
 PREDICTED ENERGY CHANGE: -0.000263919
 
 INTERPOLATION DISTANCE: 2.6068388519


 COORDINATES OF OPTIMIZATION STEP 2 IN ANGSTROM

  NO.  ATOM        X              Y              Z        Z-ATOM   MASS   TYPE

    1  C        -0.503356      -0.015592       1.439665       6    12.011  QM
    2  O         0.334270       0.010348       2.221772       8    15.999  QM
    3  H        -0.683815      -0.020969      -0.345487       1     1.008  QM
    4  CL        0.090971       0.002822      -1.426374      17    35.453  QM


 
 NEW SCF-ENERGY CALCULATED IN 10 CYCLES
 

 TOTAL ENERGY    =       -573.652046989

 ENERGY CHANGE =         -0.000196663
 ENERGY RATIO  =          0.745164564
 TRUST RADIUS  =          0.200000000
 
 BFGS DELTA*GAMMA: 0.686E-03
 
 BFGS DELTA*DE2*DELTA: 0.536E-03
 
 *** ENTERING OPTIMIZATION CYCLE: 3 ***
 

 PROJECTED CARTESIAN GRADIENTS IN A.U.

  NO.  ATOM        X             Y             Z

    1  C        0.009289      0.000287     -0.000666
    2  O       -0.006742     -0.000208     -0.007865
    3  H       -0.004765     -0.000144      0.006421
    4  CL      -0.000074     -0.000003      0.004588


 ACTIVE CARTESIAN GRADIENTS

              1          2          3          4          5          6
           0.011257   0.000123   0.000012  -0.005378  -0.008420  -0.007255


 FULL LOCAL GRADIENT

              1          2          3          4          5          6
          -0.011456  -0.000011  -0.010659   0.003956   0.003673  -0.002278


 TANGENTIAL LOCAL GRADIENTS IN A.U.

              1          2          3          4          5
          -0.000011  -0.010659   0.003956   0.003673  -0.002278

 COSANG =        -0.305164841
 
 RMSQ FORCE :   0.0054395  MAXIMUM :   0.0003000  CONVERGED : NO
 MAX FORCE  :   0.0106590  MAXIMUM :   0.0004500  CONVERGED : NO
 RMSQ FORCE6:   3.8687700  MAXIMUM6:   0.0003000  CONVERGED : NO
 MAX FORCE6 :   3.8647275  MAXIMUM6:   0.0004500  CONVERGED : NO
 RMSQ DR    :   0.0191786  MAXIMUM :   0.0012000  CONVERGED : NO
 MAX DR     :   0.0298611  MAXIMUM :   0.0018000  CONVERGED : NO
 


 HESSIAN EIGENVALUES


                1           2           3           4           5
             0.24845     1.00000     1.00000     1.01744     1.40040
 


 LAMBDA FOR LMQA STEP: 0.00

  |TANGENTIAL STEP| =   0.009093  |PARALLEL STEP| =   0.000016


 STEP IN NORMAL COORDINATES

              1          2          3          4          5          6
          -0.006968  -0.000077  -0.002570   0.002963   0.003616  -0.002380

 DISPLACEMENT STEP IN ANGSTROM

  NO.  ATOM        X             Y             Z

    1  C       -0.003043     -0.000094     -0.000988
[truncated: 646,139 more chars]
