# Supplementary material for: Constrained Structure Minimizations on Hyperspheres for Minimum Energy Path Following
Source: J Chem Inf Model. 2025 Apr 1;65(7):3488–501. doi: 10.1021/acs.jcim.4c02351 (PMC12004539; doi:10.1021/acs.jcim.4c02351)
Supplement: Supplementary file 1 — ci4c02351_si_001.zip [file ci4c02351_si_001.zip › data_availability/rxn7/outputs/SADDLE/5/rxn7-sad.mol]

    4
 TRAJECTORY GEOMETRY    -573.672833
  C      0.710671    0.463947    0.000000
  O      1.645456   -0.291199    0.000000
  H      0.754518    1.572332    0.000000
 Cl     -1.004795   -0.070468    0.000000
    4
 TRAJECTORY GEOMETRY    -573.670032
  C     -0.421312   -0.012801    0.735198
  O      0.275153    0.008355    1.711585
  H     -1.508547   -0.045852    0.659394
 Cl      0.058807    0.001790   -1.032053
    4
 TRAJECTORY GEOMETRY    -573.662806
  C     -0.384664   -0.011684    0.767198
  O      0.259520    0.007879    1.775803
  H     -1.446387   -0.043976    0.583178
 Cl      0.050288    0.001530   -1.066152
    4
 TRAJECTORY GEOMETRY    -573.652960
  C     -0.356150   -0.010814    0.807464
  O      0.245382    0.007448    1.837850
  H     -1.388162   -0.042220    0.521091
 Cl      0.045523    0.001386   -1.106727
    4
 TRAJECTORY GEOMETRY    -573.658137
  C     -0.000220    0.000046    1.663606
  O      0.000135   -0.000021    2.813990
  H     -0.000595   -0.000277   -0.513383
 Cl      0.000031    0.000002   -1.818938
    4
 TRAJECTORY GEOMETRY    -573.658051
  C     -0.078163   -0.002579    1.637250
  O      0.053882    0.001748    2.779882
  H     -0.102604   -0.002955   -0.495339
 Cl      0.014948    0.000443   -1.797098
    4
 TRAJECTORY GEOMETRY    -573.657838
  C     -0.155497   -0.004806    1.618878
  O      0.107590    0.003341    2.738427
  H     -0.208499   -0.006739   -0.487006
 Cl      0.030769    0.000975   -1.772664
    4
 TRAJECTORY GEOMETRY    -573.652960
  C     -0.356150   -0.010814    0.807464
  O      0.245382    0.007448    1.837850
  H     -1.388162   -0.042220    0.521091
 Cl      0.045523    0.001386   -1.106727
    4
 TRAJECTORY GEOMETRY    -573.657518
  C     -0.226919   -0.007133    1.599059
  O      0.155832    0.004884    2.683503
  H     -0.293313   -0.008975   -0.473277
 Cl      0.043814    0.001354   -1.738614
    4
 TRAJECTORY GEOMETRY    -573.657116
  C     -0.293603   -0.009146    1.582901
  O      0.200602    0.006247    2.621129
  H     -0.375444   -0.011643   -0.463214
 Cl      0.056503    0.001761   -1.700470
    4
 TRAJECTORY GEOMETRY    -573.656631
  C     -0.353866   -0.011021    1.566397
  O      0.239967    0.007468    2.551060
  H     -0.444521   -0.013699   -0.449249
 Cl      0.067378    0.002094   -1.657038
    4
 TRAJECTORY GEOMETRY    -573.652960
  C     -0.356150   -0.010814    0.807464
  O      0.245382    0.007448    1.837850
  H     -1.388162   -0.042220    0.521091
 Cl      0.045523    0.001386   -1.106727
    4
 TRAJECTORY GEOMETRY    -573.656057
  C     -0.407920   -0.012672    1.551027
  O      0.274678    0.008530    2.476210
  H     -0.509096   -0.015712   -0.435248
 Cl      0.077479    0.002411   -1.610518
    4
 TRAJECTORY GEOMETRY    -573.655368
  C     -0.453013   -0.014063    1.533369
  O      0.302998    0.009402    2.399951
  H     -0.566211   -0.017429   -0.418577
 Cl      0.085845    0.002667   -1.561650
    4
 TRAJECTORY GEOMETRY    -573.654532
  C     -0.488078   -0.015147    1.513109
  O      0.325223    0.010086    2.325811
  H     -0.623843   -0.019153   -0.404511
 Cl      0.092979    0.002885   -1.511762
    4
 TRAJECTORY GEOMETRY    -573.652960
  C     -0.356150   -0.010814    0.807464
  O      0.245382    0.007448    1.837850
  H     -1.388162   -0.042220    0.521091
 Cl      0.045523    0.001386   -1.106727
    4
 TRAJECTORY GEOMETRY    -573.653480
  C     -0.513971   -0.015932    1.486529
  O      0.340007    0.010534    2.256470
  H     -0.658663   -0.020219   -0.375571
 Cl      0.096330    0.002989   -1.463460
    4
 TRAJECTORY GEOMETRY    -573.652165
  C     -0.533823   -0.016534    1.458166
  O      0.351114    0.010869    2.192300
  H     -0.691530   -0.021212   -0.345847
 Cl      0.098690    0.003061   -1.417282
    4
 TRAJECTORY GEOMETRY    -573.648080
  C     -0.390911   -0.011901    0.840235
  O      0.273524    0.008320    1.827645
  H     -1.388789   -0.042231    0.433505
 Cl      0.053868    0.001644   -1.096172
    4
 TRAJECTORY GEOMETRY    -573.650705
  C     -0.553497   -0.017136    1.435660
  O      0.363082    0.011234    2.130204
  H     -0.733384   -0.022466   -0.328881
 Cl      0.102592    0.003179   -1.372935
    4
 TRAJECTORY GEOMETRY    -573.648913
  C     -0.559122   -0.017297    1.404355
  O      0.366309    0.011325    2.087014
  H     -0.759463   -0.023256   -0.299999
 Cl      0.101857    0.003155   -1.337795
    4
 TRAJECTORY GEOMETRY    -573.646794
  C     -0.562345   -0.017388    1.373413
  O      0.367681    0.011362    2.049927
  H     -0.780533   -0.023881   -0.266708
 Cl      0.100439    0.003110   -1.307349
    4
 TRAJECTORY GEOMETRY    -573.648080
  C     -0.390911   -0.011901    0.840235
  O      0.273524    0.008320    1.827645
  H     -1.388789   -0.042231    0.433505
 Cl      0.053868    0.001644   -1.096172
    4
 TRAJECTORY GEOMETRY    -573.642309
  C     -0.398634   -0.012144    0.863021
  O      0.280474    0.008538    1.836252
  H     -1.365745   -0.041545    0.386383
 Cl      0.055439    0.001693   -1.100750
    4
 TRAJECTORY GEOMETRY    -573.644498
  C     -0.562417   -0.017379    1.344479
  O      0.367777    0.011358    2.021185
  H     -0.802447   -0.024545   -0.237408
 Cl      0.098762    0.003057   -1.282336
    4
 TRAJECTORY GEOMETRY    -573.639103
  C     -0.562361   -0.017357    1.293515
  O      0.366070    0.011292    1.973524
  H     -0.839628   -0.025665   -0.167175
 Cl      0.095984    0.002970   -1.244266
    4
 TRAJECTORY GEOMETRY    -573.632605
  C     -0.408377   -0.012453    0.907003
  O      0.287171    0.008753    1.860987
  H     -1.320181   -0.040185    0.327012
 Cl      0.058074    0.001777   -1.122362
    4
 TRAJECTORY GEOMETRY    -573.633914
  C     -0.555400   -0.017121    1.254722
  O      0.361527    0.011139    1.951703
  H     -0.878401   -0.026849   -0.108954
 Cl      0.093291    0.002885   -1.226379
    4
 TRAJECTORY GEOMETRY    -573.628977
  C     -0.550027   -0.016940    1.224978
  O      0.357622    0.011008    1.935689
  H     -0.918573   -0.028067   -0.054353
 Cl      0.092152    0.002848   -1.216096
    4
 TRAJECTORY GEOMETRY    -573.626071
  C     -0.421397   -0.012858    0.944365
  O      0.294117    0.008972    1.877581
  H     -1.286577   -0.039187    0.289973
 Cl      0.061987    0.001899   -1.141289
    4
 TRAJECTORY GEOMETRY    -573.625050
  C     -0.543303   -0.016715    1.202665
  O      0.353628    0.010875    1.928427
  H     -0.955895   -0.029206   -0.012067
 Cl      0.091215    0.002817   -1.212310
    4
 TRAJECTORY GEOMETRY    -573.621538
  C     -0.432896   -0.013215    0.976252
  O      0.299802    0.009151    1.891481
  H     -1.258729   -0.038361    0.262312
 Cl      0.065567    0.002011   -1.158267
    4
 TRAJECTORY GEOMETRY    -573.622067
  C     -0.536605   -0.016491    1.185843
  O      0.349918    0.010750    1.925814
  H     -0.988474   -0.030210    0.021290
 Cl      0.090441    0.002793   -1.212018
    4
 TRAJECTORY GEOMETRY    -573.619615
  C     -0.529981   -0.016276    1.169479
  O      0.346748    0.010645    1.922545
  H     -1.019383   -0.031150    0.048109
 Cl      0.089552    0.002764   -1.209886
    4
 TRAJECTORY GEOMETRY    -573.618823
  C     -0.443648   -0.013545    1.000294
  O      0.305094    0.009316    1.899175
  H     -1.239131   -0.037785    0.242882
 Cl      0.068903    0.002114   -1.169593
    4
 TRAJECTORY GEOMETRY    -573.617861
  C     -0.524003   -0.016081    1.156541
  O      0.343829    0.010550    1.921055
  H     -1.044551   -0.031918    0.069945
 Cl      0.088734    0.002738   -1.209140
    4
 TRAJECTORY GEOMETRY    -573.617010
  C     -0.452238   -0.013808    1.019455
  O      0.309203    0.009443    1.905122
  H     -1.222455   -0.037297    0.227427
 Cl      0.071519    0.002196   -1.178442
    4
 TRAJECTORY GEOMETRY    -573.616627
  C     -0.518714   -0.015908    1.145995
  O      0.341187    0.010463    1.920558
  H     -1.064584   -0.032533    0.087862
 Cl      0.087938    0.002712   -1.209014
    4
 TRAJECTORY GEOMETRY    -573.615842
  C     -0.459223   -0.014026    1.033780
  O      0.312731    0.009554    1.908506
  H     -1.208737   -0.036888    0.213544
 Cl      0.073485    0.002258   -1.183721
    4
 TRAJECTORY GEOMETRY    -573.615766
  C     -0.514102   -0.015757    1.137112
  O      0.338965    0.010390    1.920247
  H     -1.080901   -0.033034    0.101798
 Cl      0.087173    0.002687   -1.208678
    4
 TRAJECTORY GEOMETRY    -573.615093
  C     -0.465402   -0.014215    1.046238
  O      0.315564    0.009642    1.911248
  H     -1.197221   -0.036551    0.203975
 Cl      0.075329    0.002316   -1.188777
    4
 TRAJECTORY GEOMETRY    -573.615171
  C     -0.509848   -0.015619    1.129333
  O      0.336821    0.010320    1.920114
  H     -1.093171   -0.033412    0.113223
 Cl      0.086322    0.002660   -1.208168
    4
 TRAJECTORY GEOMETRY    -573.614720
  C     -0.505710   -0.015486    1.121357
  O      0.334898    0.010258    1.919541
  H     -1.104014   -0.033742    0.122440
 Cl      0.085340    0.002630   -1.206658
    4
 TRAJECTORY GEOMETRY    -573.614656
  C     -0.469598   -0.014345    1.054407
  O      0.317666    0.009708    1.912887
  H     -1.188800   -0.036301    0.195801
 Cl      0.076464    0.002351   -1.191488
    4
 TRAJECTORY GEOMETRY    -573.614418
  C     -0.502433   -0.015380    1.115707
  O      0.333337    0.010207    1.919517
  H     -1.113458   -0.034033    0.130160
 Cl      0.084700    0.002610   -1.206244
    4
 TRAJECTORY GEOMETRY    -573.614372
  C     -0.473050   -0.014452    1.061077
  O      0.319290    0.009759    1.914019
  H     -1.181612   -0.036088    0.189649
 Cl      0.077407    0.002381   -1.193662
    4
 TRAJECTORY GEOMETRY    -573.614216
  C     -0.499625   -0.015291    1.110335
  O      0.332005    0.010164    1.919035
  H     -1.120354   -0.034242    0.136220
 Cl      0.084012    0.002588   -1.205103
    4
 TRAJECTORY GEOMETRY    -573.614185
  C     -0.475742   -0.014537    1.066162
  O      0.320573    0.009799    1.914610
  H     -1.175617   -0.035909    0.184369
 Cl      0.078101    0.002402   -1.194969
    4
 TRAJECTORY GEOMETRY    -573.614083
  C     -0.497306   -0.015217    1.106094
  O      0.330889    0.010129    1.918635
  H     -1.126020   -0.034414    0.141117
 Cl      0.083467    0.002571   -1.204235
    4
 TRAJECTORY GEOMETRY    -573.614063
  C     -0.477996   -0.014608    1.070274
  O      0.321671    0.009834    1.915158
  H     -1.170806   -0.035764    0.180102
 Cl      0.078675    0.002420   -1.196073
    4
 TRAJECTORY GEOMETRY    -573.613995
  C     -0.495495   -0.015159    1.102646
  O      0.330039    0.010101    1.918386
  H     -1.130648   -0.034554    0.145094
 Cl      0.083035    0.002557   -1.203576
    4
 TRAJECTORY GEOMETRY    -573.613983
  C     -0.479766   -0.014663    1.073709
  O      0.322507    0.009861    1.915549
  H     -1.166949   -0.035649    0.176657
 Cl      0.079150    0.002435   -1.196994
