# Supplementary material for: Constrained Structure Minimizations on Hyperspheres for Minimum Energy Path Following
Source: J Chem Inf Model. 2025 Apr 1;65(7):3488–501. doi: 10.1021/acs.jcim.4c02351 (PMC12004539; doi:10.1021/acs.jcim.4c02351)
Supplement: Supplementary file 1 — ci4c02351_si_001.zip [file ci4c02351_si_001.zip › data_availability/rxn7/outputs/SADDLE/10/rxn7-sad.out]

 Executing /home/jasa/demon/6.2.4/object.mpi/deMon.6.2.4.mpi.

node05
node05
node05
node05
node05
node05
node05
node05
node05
node05
node05
node05
node05
node05
node05
node05
node05
node05
node05
node05
node05
node05
node05
node05
(node05:0,1,2,3,4,5,6,7,8,9,10,11,12,13,14,15,16,17,18,19,20,21,22,23)

real	4m10.360s
user	63m48.436s
sys	36m5.049s
8.6M	.
 ******************************************************************************
 ******************************************************************************
 ***                                                                        ***
 ***                              PROGRAM deMon2k                           ***
 ***                                                                        ***
 ***                        (VERSION 6.2.2, Jun. 2022)                      ***
 ***                                                                        ***
 ***     COPYRIGHT (C) BY THE INTERNATIONAL DEMON DEVELOPERS COMMUNITY      ***
 ***                                                                        ***
 ***  AUTHORS: A.M. Koster, G. Geudtner, A. Alvarez-Ibarra, M.C. Amirani,   ***
 ***           P. Calaminici, A.A.M. Carranza, M.E. Casida, J. Carmona-     ***
 ***           Espindola, J. Cuny, F.A. Delesma, R. Delgado-Venegas, V.D.   ***
 ***           Dominguez, R. Flores-Moreno, G.U. Gamboa, A. Goursot, T.     ***
 ***           Heine, K. Hermann, A. Ipatov, F. Janetzko, A. de la Lande,   ***
 ***           F. Louisnard, J. Martin del Campo, N. Pedroza Montero, L.G.  ***
 ***           M. Pettersson, D. Mejia-Rodriguez, J. Reveles, J. Vasquez-   ***
 ***           Perez, A. Vela, B. Zuniga-Gutierrez and D.R. Salahub         ***
 ***                                                                        ***
 ******************************************************************************
 ******************************************************************************
                                                                                

 FIRST TIMING           DATE: WED JAN 10 16:01:03 2024  TOTAL TIME:       0.079
                                                                                

 INITIALIZATION                   STEP TIME:     0.034  TOTAL TIME:       0.115

 ******************************************************************************

 RXN6

 ******************************************************************************

 
 *** MOLECULAR SIMULATION DATA ***
 
 MOLECULAR CHARGE: 0
 NUMBER OF ATOMS: 4
 MOLECULAR SIMULATION TYPE: QM ONLY
 
 *** MOLECULAR QM DATA ***
 
 MULTIPLICITY: 1
 NUMBER OF QM ATOMS: 4
 NUMBER OF ELECTRONS: 32
 
 *** SCF OPTIONS ***
 
 SCF THEORY: RESTRICTED KOHN-SHAM (RKS)
 DIAGONALIZER: RS
 START GUESS: HUECKEL DENSITY
 SCF TOLERANCE: 0.100E-04
 POTENTIAL DENSITY: FITTED DENSITY
 NUMBER OF SCF ITERATIONS: 1000
 DIIS ACCELERATION: ON
 XC-POTENTIAL: PBE96 - PBE
 GRID TECHNIQUE: FIXED
 GRID PRUNING: ON
 GRID METHOD: DIRECT
 GRID TYPE: (99,590)p
 ATOMIC WEIGHT FUNCTION: BECKE SCREENED
 RADIAL QUADRATURE TYPE: EULER-MACLAURIN
 SCF METHODE: DIRECT & DOUBLE ASYMPTOTIC EXPANSION
 FREEZE AUXILIARY FUNCTIONS: OFF
 ANALYTICAL FIT SOLVER: DIAGONAL SVD
 SVD THRESHOLD: 0.100E-05
 SCF SCREENING: 0.313E-11
 SYMMETRY USE: NONE
 ROTATION OF THE ANGULAR GRIDS: OFF
 SCF PRINTING UNTIL CYCLE 0
 SPHERICAL ORBITALS WILL BE USED
 
 *** SADDLE INTERPOLATION OPTIONS ***
 
 SADDLE TOLERANCE: 0.100
 NUMBER OF INTERPOLATION STEPS: 500
 INTERPOLATION DISTANCE REDUCTION [%]: 10.00
 REACTANT-PRODUCT ALIGNMENT ENABLED
 
 *** PRINT OPTIONS ***
 
 PRINT OPTIMIZATION INFORMATION
 PRINT SADDLE DEBUG OUTPUT
 
 *** OUTPUT OPTIONS ***
 
 SADDLE OPTIMIZATIONS NOT REMOVED
 
 *** ACTIVATED INTERFACE PORTS ***
 
 FILE deMon.mol WILL BE WRITTEN
 
 
 *** GEOMETRY ***


 INPUT ORIENTATION IN ANGSTROM

  NO.  ATOM        X            Y            Z      Z-ATOM   MASS   TYPE OPTXYZ

    1  C         0.000000     0.000000     0.000000     6    12.011  QM       
    2  O         0.000000     0.000000     1.201694     8    15.999  QM       
    3  H         0.889755     0.000000    -0.662403     1     1.008  QM       
    4  CL       -1.493716     0.000000    -0.998616    17    35.453  QM       


 
 
 *** ERI STATISTIC ***
 
 Est. Integrated ERIs: 535608
 Est. Asymptotic ERIS: 0
                                                                                

 INPUT                            STEP TIME:     0.049  TOTAL TIME:       0.164
 
 *** THE INPUT ORIENTATION IS USED ***
 
 POINT GROUP: Cs
 
 GROUP ORDER: 2


 STANDARD ORIENTATION IN ANGSTROM

  NO.  ATOM        X              Y              Z        Z-ATOM   MASS   TYPE

    1  C         0.710671       0.463947       0.000000       6    12.011  QM
    2  O         1.645456      -0.291199       0.000000       8    15.999  QM
    3  H         0.754518       1.572332       0.000000       1     1.008  QM
    4  CL       -1.004795      -0.070468       0.000000      17    35.453  QM
                                                                                

 SYMMETRY ANALYSIS                STEP TIME:     0.000  TOTAL TIME:       0.167
 
 NUMBER OF TB ORBITALS: 25
                                                                                

 START GUESS                      STEP TIME:     2.555  TOTAL TIME:       2.723
 
 
 GENERAL BASIS SET: (DZVP-GGA)
 
 NUMBER OF SHELLS: 23
 NUMBER OF ORBITALS: 54
 NUMBER OF PRIMITIVE GAUSSIAN EXPONENTS: 57
 
 
 GENERAL AUXIS SET: (GEN-A2*)
 
 NUMBER OF AUXILIARY FUNCTION SETS: 27
 NUMBER OF AUXILIARY FUNCTION SHELLS: 73
 NUMBER OF AUXILIARY FUNCTION: 346
 
 
 
 *** WARNING IN INVCDERI ***
 
 *** 3 COULOMB EIGENVALUES ARE QUENCHED ***
                                                                                

 MPI AUXILIARY FUNCTION FIT       STEP TIME:     0.041  TOTAL TIME:       2.767  
                                                                                

 CORE INTEGRALS                   STEP TIME:     0.044  TOTAL TIME:       2.769
                                                                                

 NULLSPACE                        STEP TIME:     0.003  TOTAL TIME:       2.778
                                                                                

 FIXED GRID GENERATION            STEP TIME:     0.000  TOTAL TIME:       2.798

 CYCLE:    1    EUPPER =     -617.873551969216    CDMIX =        0.300000000000
 CYCLE:    1    ELOWER =     -959.431187864891    SHIFT =        0.000000000000
 CYCLE:    1    EXC    =      -42.242075223114    ERCDC =       21.730222813690
 CYCLE:    1    ETOTAL =     -660.115627192330    ERROR =      341.557635895675

 CYCLE:    2    EUPPER =     -616.804259029216    CDMIX =        0.300000000000
 CYCLE:    2    ELOWER =     -618.712776440605    SHIFT =        0.000000000000
 CYCLE:    2    EXC    =      -42.304489186040    ERCDC =        1.479429872355
 CYCLE:    2    ETOTAL =     -659.108748215256    ERROR =        1.908517411389

 CYCLE:    3    EUPPER =     -617.858098668486    CDMIX =        0.300000000000
 CYCLE:    3    ELOWER =     -617.935335306255    SHIFT =        0.000000000000
 CYCLE:    3    EXC    =      -42.411144196376    ERCDC =        0.263614741954
 CYCLE:    3    ETOTAL =     -660.269242864862    ERROR =        0.077236637769

 CYCLE:    4    EUPPER =     -618.033404663324    CDMIX =        0.300000000000
 CYCLE:    4    ELOWER =     -618.050062821805    SHIFT =        0.000000000000
 CYCLE:    4    EXC    =      -42.443711190934    ERCDC =        0.122930427105
 CYCLE:    4    ETOTAL =     -660.477115854257    ERROR =        0.016658158481

 CYCLE:    5    EUPPER =     -618.053607410621    CDMIX =        0.300000000000
 CYCLE:    5    ELOWER =     -618.058898584777    SHIFT =        0.000000000000
 CYCLE:    5    EXC    =      -42.462141420809    ERCDC =        0.059850751828
 CYCLE:    5    ETOTAL =     -660.515748831430    ERROR =        0.005291174156

 CYCLE:    6    EUPPER =     -618.075082823865    CDMIX =        0.300000000000
 CYCLE:    6    ELOWER =     -618.076953419810    SHIFT =        0.000000000000
 CYCLE:    6    EXC    =      -42.469085930823    ERCDC =        0.036928781308
 CYCLE:    6    ETOTAL =     -660.544168754687    ERROR =        0.001870595945

 CYCLE:    7    EUPPER =     -618.079360822157    CDMIX =        0.300000000000
 CYCLE:    7    ELOWER =     -618.080103457067    SHIFT =        0.000000000000
 CYCLE:    7    EXC    =      -42.477049080817    EDIIS =        0.020343932914
 CYCLE:    7    ETOTAL =     -660.556409902974    ERROR =        0.000742634911

 CYCLE:    8    EUPPER =     -618.090273511013    CDMIX =        0.200000000000
 CYCLE:    8    ELOWER =     -618.091030823860    SHIFT =        0.000000000000
 CYCLE:    8    EXC    =      -42.474403811443    EDIIS =        0.029196381554
 CYCLE:    8    ETOTAL =     -660.564677322455    ERROR =        0.000757312848

 CYCLE:    9    EUPPER =     -618.081456434067    CDMIX =        0.200000000000
 CYCLE:    9    ELOWER =     -618.081466620729    SHIFT =        0.000000000000
 CYCLE:    9    EXC    =      -42.477147350594    EDIIS =        0.003395174969
 CYCLE:    9    ETOTAL =     -660.558603784661    ERROR =        0.000010186663

 CYCLE:   10    EUPPER =     -618.084752218257    CDMIX =        0.200000000000
 CYCLE:   10    ELOWER =     -618.084752716689    SHIFT =        0.000000000000
 CYCLE:   10    EXC    =      -42.476902152520    EDIIS =        0.000647484312
 CYCLE:   10    ETOTAL =     -660.561654370777    ERROR =        0.000000498432

 CYCLE:   11    EUPPER =     -618.084322186197    CDMIX =        0.200000000000
 CYCLE:   11    ELOWER =     -618.084322191819    SHIFT =        0.000000000000
 CYCLE:   11    EXC    =      -42.476895196111    EDIIS =        0.000066172966
 CYCLE:   11    ETOTAL =     -660.561217382308    ERROR =        0.000000005622

 CYCLE:   12    EUPPER =     -618.084321530956    CDMIX =        0.100000000000
 CYCLE:   12    ELOWER =     -618.084321533609    SHIFT =        0.000000000000
 CYCLE:   12    EXC    =      -42.476908142934    ERCDC =        0.000047808953
 CYCLE:   12    ETOTAL =     -660.561229673890    ERROR =        0.000000002654
 
 *** SCF CONVERGED ***
 

 ELECTRONIC CORE ENERGY      =       -963.074166150
 ELECTRONIC COULOMB ENERGY   =        344.989844619
 ELECTRONIC HARTREE ENERGY   =       -618.084321531

 EXCHANGE ENERGY             =        -41.319172090
 CORRELATION ENERGY          =         -1.157736053
 EXCHANGE-CORRELATION ENERGY =        -42.476908143

 ELECTRONIC SCF ENERGY       =       -660.561229674
 NUCLEAR-REPULSION ENERGY    =         86.888396597
 TOTAL SCF ENERGY            =       -573.672833077
                                                                                

 SCF ITERATION                    STEP TIME:     0.436  TOTAL TIME:       3.257
 
 
 
 *********************************************
 *** TRANSITION STATE SADDLE INTERPOLATION ***
 *********************************************


 UNRELAXED COORDINATES OF SADDLE STEP 0 IN ANGSTROM

  NO.  ATOM        X              Y              Z        Z-ATOM   MASS   TYPE

    1  C        -0.000220       0.000046       1.663606       6    12.011  QM
    2  O         0.000135      -0.000021       2.813990       8    15.999  QM
    3  H        -0.000594      -0.000277      -0.513383       1     1.008  QM
    4  CL        0.000031       0.000002      -1.818938      17    35.453  QM


 UNRELAXED SCF-ENERGY CALCULATED IN 11 CYCLES
 
 UNRELAXED TOTAL SADDLE ENERGY = -573.658137470231
 


 ALIGNED COORDINATES OF REFERENCE STRUCTURE IN ANGSTROM

  NO.  ATOM        X              Y              Z        Z-ATOM   MASS   TYPE

    1  C        -0.000220       0.000046       1.663606       6    12.011  QM
    2  O         0.000135      -0.000021       2.813990       8    15.999  QM
    3  H        -0.000595      -0.000277      -0.513383       1     1.008  QM
    4  CL        0.000031       0.000002      -1.818938      17    35.453  QM


 ALIGNED COORDINATES OF REACTANT IN ANGSTROM

  NO.  ATOM        X              Y              Z        Z-ATOM   MASS   TYPE

    1  C        -0.464241      -0.014108       0.710339       6    12.011  QM
    2  O         0.289887       0.008803       1.645664       8    15.999  QM
    3  H        -1.572147      -0.047771       0.753392       1     1.008  QM
    4  CL        0.071154       0.002165      -1.004744      17    35.453  QM

 SIMILARITY INDEX: 0.705
 


 UNRELAXED COORDINATES OF SADDLE STEP 1 IN ANGSTROM

  NO.  ATOM        X              Y              Z        Z-ATOM   MASS   TYPE

    1  C        -0.417839      -0.012692       0.805665       6    12.011  QM
    2  O         0.260912       0.007921       1.762497       8    15.999  QM
    3  H        -1.414992      -0.043022       0.626714       1     1.008  QM
    4  CL        0.064042       0.001949      -1.086163      17    35.453  QM


 UNRELAXED SCF-ENERGY CALCULATED IN 13 CYCLES
 
 UNRELAXED TOTAL SADDLE ENERGY = -573.657082818398
 
 
 
 
 ***************************************
 *** MOLECULAR GEOMETRY OPTIMIZATION ***
 ***************************************
 
 INTERPOLATION DISTANCE: 4.5701957428
 
 *** ACTIVE DEGREES OF FREEDOM: 6 ***
 
 *** ENTERING OPTIMIZATION CYCLE: 1 ***
 

 PROJECTED CARTESIAN GRADIENTS IN A.U.

  NO.  ATOM        X             Y             Z

    1  C       -0.031367     -0.000952      0.046177
    2  O       -0.001774     -0.000054     -0.015858
    3  H        0.080269      0.002439     -0.001197
    4  CL       0.005914      0.000179     -0.016022


 ACTIVE CARTESIAN GRADIENTS

              1          2          3          4          5          6
          -0.036484  -0.000755   0.050060  -0.059347   0.015937   0.050002


 FULL LOCAL GRADIENT

              1          2          3          4          5          6
          -0.056506  -0.000022  -0.054139   0.059222   0.016052  -0.014999


 TANGENTIAL LOCAL GRADIENTS IN A.U.

              1          2          3          4          5
          -0.000022  -0.054139   0.059222   0.016052  -0.014999
 
 RMSQ FORCE :   0.0372049  MAXIMUM :   0.0003000  CONVERGED : NO
 MAX FORCE  :   0.0592224  MAXIMUM :   0.0004500  CONVERGED : NO
 RMSQ FORCE6:   4.9627951  MAXIMUM6:   0.0003000  CONVERGED : NO
 MAX FORCE6 :   4.9407776  MAXIMUM6:   0.0004500  CONVERGED : NO
 


 HESSIAN EIGENVALUES


                1           2           3           4           5
             1.00000     1.00000     1.00000     1.00000     1.00000
 


 LAMBDA FOR LMQA STEP: 0.00

  |TANGENTIAL STEP| =   0.083193  |PARALLEL STEP| =   0.000757


 STEP IN NORMAL COORDINATES

              1          2          3          4          5          6
           0.046262   0.000963  -0.028922   0.059251   0.018102  -0.010278

 DISPLACEMENT STEP IN ANGSTROM

  NO.  ATOM        X             Y             Z

    1  C        0.021047      0.000641     -0.014714
    2  O       -0.002977     -0.000091      0.020197
    3  H       -0.024994     -0.000762     -0.013882
    4  CL      -0.006036     -0.000183     -0.002663


 ACTIVE CARTESIAN DISPLACEMENT STEP

              1          2          3          4          5          6
           0.046262   0.000963  -0.028922   0.059251   0.018102  -0.010278
 
 PREDICTED ENERGY CHANGE: -0.003417428
 
 INTERPOLATION DISTANCE: 4.5701957428
 
 *** SCFTOL TIGHTEN TO 0.500E-05 ***
 
 *** CDFTOL TIGHTEN TO 0.100E-03 ***


 COORDINATES OF OPTIMIZATION STEP 1 IN ANGSTROM

  NO.  ATOM        X              Y              Z        Z-ATOM   MASS   TYPE

    1  C        -0.396792      -0.012051       0.790951       6    12.011  QM
    2  O         0.257935       0.007830       1.782694       8    15.999  QM
    3  H        -1.439986      -0.043784       0.612832       1     1.008  QM
    4  CL        0.058006       0.001766      -1.088826      17    35.453  QM


 
 NEW SCF-ENERGY CALCULATED IN 10 CYCLES
 

 TOTAL ENERGY    =       -573.661496519

 ENERGY CHANGE =         -0.004413701
 ENERGY RATIO  =          1.291527003
 TRUST RADIUS  =          0.200000000
 
 BFGS DELTA*GAMMA: 0.481E-02
 
 BFGS DELTA*DE2*DELTA: 0.692E-02
 
 *** ENTERING OPTIMIZATION CYCLE: 2 ***
 

 PROJECTED CARTESIAN GRADIENTS IN A.U.

  NO.  ATOM        X             Y             Z

    1  C       -0.006508     -0.000196      0.026451
    2  O       -0.003833     -0.000117      0.007499
    3  H        0.036961      0.001121     -0.010427
    4  CL       0.000131      0.000004     -0.018676


 ACTIVE CARTESIAN GRADIENTS

              1          2          3          4          5          6
          -0.007570  -0.000154   0.029346  -0.016930   0.024020   0.029254


 FULL LOCAL GRADIENT

              1          2          3          4          5          6
          -0.044592  -0.000008  -0.018506   0.016059   0.006552   0.002479


 TANGENTIAL LOCAL GRADIENTS IN A.U.

              1          2          3          4          5
          -0.000008  -0.018506   0.016059   0.006552   0.002479

 COSANG =         0.953237918
 
 RMSQ FORCE :   0.0113968  MAXIMUM :   0.0003000  CONVERGED : NO
 MAX FORCE  :   0.0185059  MAXIMUM :   0.0004500  CONVERGED : NO
 RMSQ FORCE6:   4.4619572  MAXIMUM6:   0.0003000  CONVERGED : NO
 MAX FORCE6 :   4.4556210  MAXIMUM6:   0.0004500  CONVERGED : NO
 RMSQ DR    :   0.0339646  MAXIMUM :   0.0012000  CONVERGED : NO
 MAX DR     :   0.0592511  MAXIMUM :   0.0018000  CONVERGED : NO
 


 HESSIAN EIGENVALUES


                1           2           3           4           5
             0.67038     1.00000     1.00000     1.00000     1.03247
 


 LAMBDA FOR LMQA STEP: 0.00

  |TANGENTIAL STEP| =   0.037999  |PARALLEL STEP| =   0.000158


 STEP IN NORMAL COORDINATES

              1          2          3          4          5          6
           0.021996   0.000457  -0.018499   0.024443   0.003780   0.002435

 DISPLACEMENT STEP IN ANGSTROM

  NO.  ATOM        X             Y             Z

    1  C        0.010007      0.000304     -0.009232
    2  O       -0.001488     -0.000045      0.007626
    3  H       -0.008599     -0.000262     -0.008386
    4  CL      -0.003376     -0.000103      0.001664


 ACTIVE CARTESIAN DISPLACEMENT STEP

              1          2          3          4          5          6
           0.021996   0.000457  -0.018499   0.024443   0.003780   0.002435
 
 PREDICTED ENERGY CHANGE: -0.000477932
 
 INTERPOLATION DISTANCE: 4.5701957428
 
 *** SCFTOL TIGHTEN TO 0.100E-06 ***
 
 *** CDFTOL TIGHTEN TO 0.750E-04 ***


 COORDINATES OF OPTIMIZATION STEP 2 IN ANGSTROM

  NO.  ATOM        X              Y              Z        Z-ATOM   MASS   TYPE

    1  C        -0.386785      -0.011747       0.781719       6    12.011  QM
    2  O         0.256448       0.007785       1.790320       8    15.999  QM
    3  H        -1.448585      -0.044045       0.604445       1     1.008  QM
    4  CL        0.054630       0.001663      -1.087162      17    35.453  QM


 
 NEW SCF-ENERGY CALCULATED IN 10 CYCLES
 

 TOTAL ENERGY    =       -573.662050817

 ENERGY CHANGE =         -0.000554298
 ENERGY RATIO  =          1.159783080
 TRUST RADIUS  =          0.200000000
 
 BFGS DELTA*GAMMA: 0.805E-03
 
 BFGS DELTA*DE2*DELTA: 0.967E-03
 
 *** ENTERING OPTIMIZATION CYCLE: 3 ***
 

 PROJECTED CARTESIAN GRADIENTS IN A.U.

  NO.  ATOM        X             Y             Z

    1  C        0.001570      0.000050      0.015357
    2  O       -0.003491     -0.000107      0.018432
    3  H        0.022606      0.000684     -0.013819
    4  CL      -0.002380     -0.000073     -0.018991


 ACTIVE CARTESIAN GRADIENTS

              1          2          3          4          5          6
           0.001826   0.000042   0.017351  -0.001625   0.028878   0.022760


 FULL LOCAL GRADIENT

              1          2          3          4          5          6
          -0.039758  -0.000003  -0.004901   0.000808  -0.002719   0.006802


 TANGENTIAL LOCAL GRADIENTS IN A.U.

              1          2          3          4          5
          -0.000003  -0.004901   0.000808  -0.002719   0.006802

 COSANG =         0.455419857
 
 RMSQ FORCE :   0.0039583  MAXIMUM :   0.0003000  CONVERGED : NO
 MAX FORCE  :   0.0068022  MAXIMUM :   0.0004500  CONVERGED : NO
 RMSQ FORCE6:   3.8699473  MAXIMUM6:   0.0003000  CONVERGED : NO
 MAX FORCE6 :   3.8677890  MAXIMUM6:   0.0004500  CONVERGED : NO
 RMSQ DR    :   0.0155132  MAXIMUM :   0.0012000  CONVERGED : NO
 MAX DR     :   0.0244429  MAXIMUM :   0.0018000  CONVERGED : NO
 


 HESSIAN EIGENVALUES


                1           2           3           4           5
             0.48981     1.00000     1.00000     1.00937     1.16226
 


 LAMBDA FOR LMQA STEP: 0.00

  |TANGENTIAL STEP| =   0.013832  |PARALLEL STEP| =   0.000021


 STEP IN NORMAL COORDINATES

              1          2          3          4          5          6
           0.008491   0.000176  -0.005299   0.004759  -0.005705   0.005993

 DISPLACEMENT STEP IN ANGSTROM

  NO.  ATOM        X             Y             Z

    1  C        0.003863      0.000117     -0.002696
    2  O       -0.001212     -0.000037     -0.000921
    3  H       -0.000812     -0.000025     -0.004272
    4  CL      -0.001297     -0.000039      0.002908


 ACTIVE CARTESIAN DISPLACEMENT STEP

              1          2          3          4          5          6
           0.008491   0.000176  -0.005299   0.004759  -0.005705   0.005993
 
 PREDICTED ENERGY CHANGE: -0.000055852
 
 INTERPOLATION DISTANCE: 4.5701957428
 
 *** SCFTOL TIGHTEN TO 0.500E-07 ***
 
 *** CDFTOL TIGHTEN TO 0.250E-04 ***


 COORDINATES OF OPTIMIZATION STEP 3 IN ANGSTROM

  NO.  ATOM        X              Y              Z        Z-ATOM   MASS   TYPE

    1  C        -0.382922      -0.011630       0.779023       6    12.011  QM
    2  O         0.255235       0.007748       1.789400       8    15.999  QM
    3  H        -1.449396      -0.044070       0.600174       1     1.008  QM
    4  CL        0.053333       0.001624      -1.084253      17    35.453  QM


 
 NEW SCF-ENERGY CALCULATED IN 10 CYCLES
 

 TOTAL ENERGY    =       -573.662130947

 ENERGY CHANGE =         -0.000080130
 ENERGY RATIO  =          1.434698698
 TRUST RADIUS  =          0.200000000
 
 BFGS DELTA*GAMMA: 0.662E-04
 
 BFGS DELTA*DE2*DELTA: 0.113E-03
 
 *** ENTERING OPTIMIZATION CYCLE: 4 ***
 

 PROJECTED CARTESIAN GRADIENTS IN A.U.

  NO.  ATOM        X             Y             Z

    1  C        0.007373      0.000226      0.016774
    2  O       -0.006541     -0.000200      0.016264
    3  H        0.019254      0.000582     -0.014902
    4  CL      -0.003144     -0.000096     -0.018176


 ACTIVE CARTESIAN GRADIENTS

              1          2          3          4          5          6
           0.008575   0.000182   0.019283   0.000147   0.025785   0.021593


 FULL LOCAL GRADIENT

              1          2          3          4          5          6
          -0.038882   0.000001   0.000720  -0.001226   0.002556   0.007495


 TANGENTIAL LOCAL GRADIENTS IN A.U.

              1          2          3          4          5
           0.000001   0.000720  -0.001226   0.002556   0.007495

 COSANG =         0.554825168
 
 RMSQ FORCE :   0.0035981  MAXIMUM :   0.0003000  CONVERGED : NO
 MAX FORCE  :   0.0074951  MAXIMUM :   0.0004500  CONVERGED : NO
 RMSQ FORCE6:   3.1600397  MAXIMUM6:   0.0003000  CONVERGED : NO
 MAX FORCE6 :   3.1576259  MAXIMUM6:   0.0004500  CONVERGED : NO
 RMSQ DR    :   0.0056468  MAXIMUM :   0.0012000  CONVERGED : NO
 MAX DR     :   0.0084908  MAXIMUM :   0.0018000  CONVERGED : NO
 


 HESSIAN EIGENVALUES


                1           2           3           4           5
             0.19870     0.95942     1.00000     1.00184     1.75559
 


 LAMBDA FOR LMQA STEP: 0.00

  |TANGENTIAL STEP| =   0.026246  |PARALLEL STEP| =   0.000075


 STEP IN NORMAL COORDINATES

              1          2          3          4          5          6
           0.007266   0.000151  -0.014957   0.005964  -0.010836   0.016105

 DISPLACEMENT STEP IN ANGSTROM

  NO.  ATOM        X             Y             Z

    1  C        0.003305      0.000101     -0.007215
    2  O       -0.000099     -0.000003     -0.001760
    3  H        0.001636      0.000050     -0.008546
    4  CL      -0.002133     -0.000065      0.006822


 ACTIVE CARTESIAN DISPLACEMENT STEP

              1          2          3          4          5          6
           0.007266   0.000151  -0.014957   0.005964  -0.010836   0.016105
 
 PREDICTED ENERGY CHANGE: -0.000076935
 
 INTERPOLATION DISTANCE: 4.5701957428


 COORDINATES OF OPTIMIZATION STEP 4 IN ANGSTROM

  NO.  ATOM        X              Y              Z        Z-ATOM   MASS   TYPE

    1  C        -0.379617      -0.011529       0.771808       6    12.011  QM
    2  O         0.255136       0.007745       1.787640       8    15.999  QM
    3  H        -1.447760      -0.044020       0.591628       1     1.008  QM
    4  CL        0.051200       0.001559      -1.077431      17    35.453  QM


 
 NEW SCF-ENERGY CALCULATED IN 11 CYCLES
 

 TOTAL ENERGY    =       -573.662234810

 ENERGY CHANGE =         -0.000103862
 ENERGY RATIO  =          1.350002719
 TRUST RADIUS  =          0.200000000
 
 BFGS DELTA*GAMMA: 0.109E-03
 
 BFGS DELTA*DE2*DELTA: 0.160E-03
 
 *** ENTERING OPTIMIZATION CYCLE: 5 ***
 

 PROJECTED CARTESIAN GRADIENTS IN A.U.

  NO.  ATOM        X             Y             Z

    1  C        0.008312      0.000255      0.011656
    2  O       -0.005799     -0.000177      0.018960
    3  H        0.018241      0.000551     -0.016384
    4  CL      -0.004018     -0.000122     -0.016759


 ACTIVE CARTESIAN GRADIENTS

              1          2          3          4          5          6
           0.009668   0.000205   0.013586   0.002565   0.026719   0.022318


 FULL LOCAL GRADIENT

              1          2          3          4          5          6
          -0.037897   0.000002   0.003975  -0.003436  -0.002131   0.005327


 TANGENTIAL LOCAL GRADIENTS IN A.U.

              1          2          3          4          5
           0.000002   0.003975  -0.003436  -0.002131   0.005327

 COSANG =         0.663841709
 
 RMSQ FORCE :   0.0034793  MAXIMUM :   0.0003000  CONVERGED : NO
 MAX FORCE  :   0.0053269  MAXIMUM :   0.0004500  CONVERGED : NO
 RMSQ FORCE6:   2.2345657  MAXIMUM6:   0.0003000  CONVERGED : NO
 MAX FORCE6 :   2.2338238  MAXIMUM6:   0.0004500  CONVERGED : NO
 RMSQ DR    :   0.0107149  MAXIMUM :   0.0012000  CONVERGED : NO
 MAX DR     :   0.0161045  MAXIMUM :   0.0018000  CONVERGED : NO
 


 HESSIAN EIGENVALUES


                1           2           3           4           5
             0.12753     0.98329     1.00000     1.08842     1.67542
 


 LAMBDA FOR LMQA STEP: 0.00

  |TANGENTIAL STEP| =   0.022941  |PARALLEL STEP| =   0.000058


 STEP IN NORMAL COORDINATES

              1          2          3          4          5          6
           0.001355   0.000028  -0.007966  -0.000342  -0.014027   0.016252

 DISPLACEMENT STEP IN ANGSTROM

  NO.  ATOM        X             Y             Z

    1  C        0.000616      0.000019     -0.003783
    2  O        0.000187      0.000006     -0.004915
    3  H        0.003821      0.000116     -0.006933
    4  CL      -0.001129     -0.000034      0.006673


 ACTIVE CARTESIAN DISPLACEMENT STEP

              1          2          3          4          5          6
           0.001355   0.000028  -0.007966  -0.000342  -0.014027   0.016252
 
 PREDICTED ENERGY CHANGE: -0.000052858
 
 INTERPOLATION DISTANCE: 4.5701957428


 COORDINATES OF OPTIMIZATION STEP 5 IN ANGSTROM

  NO.  ATOM        X              Y              Z        Z-ATOM   MASS   TYPE

    1  C        -0.379000      -0.011510       0.768025       6    12.011  QM
    2  O         0.255323       0.007751       1.782725       8    15.999  QM
    3  H        -1.443939      -0.043904       0.584695       1     1.008  QM
    4  CL        0.050071       0.001524      -1.070758      17    35.453  QM


 
 NEW SCF-ENERGY CALCULATED IN 13 CYCLES
 

 TOTAL ENERGY    =       -573.662307682

 ENERGY CHANGE =         -0.000072872
 ENERGY RATIO  =          1.378655716
 TRUST RADIUS  =          0.200000000
 
 BFGS DELTA*GAMMA: 0.718E-04
 
 BFGS DELTA*DE2*DELTA: 0.110E-03
 
 *** ENTERING OPTIMIZATION CYCLE: 6 ***
 

 PROJECTED CARTESIAN GRADIENTS IN A.U.

  NO.  ATOM        X             Y             Z

    1  C        0.009082      0.000278      0.012546
    2  O       -0.006838     -0.000209      0.015870
    3  H        0.020593      0.000623     -0.017172
    4  CL      -0.004165     -0.000127     -0.015068


 ACTIVE CARTESIAN GRADIENTS

              1          2          3          4          5          6
           0.010564   0.000223   0.014632   0.000221   0.023852   0.024652


 FULL LOCAL GRADIENT

              1          2          3          4          5          6
          -0.038405   0.000002   0.004462  -0.001158   0.000693   0.002386


 TANGENTIAL LOCAL GRADIENTS IN A.U.

              1          2          3          4          5
           0.000002   0.004462  -0.001158   0.000693   0.002386

 COSANG =         0.808793278
 
 RMSQ FORCE :   0.0023420  MAXIMUM :   0.0003000  CONVERGED : NO
 MAX FORCE  :   0.0044621  MAXIMUM :   0.0004500  CONVERGED : NO
 RMSQ FORCE6:   0.0161425  MAXIMUM6:   0.0003000  CONVERGED : NO
 MAX FORCE6 :   0.0253430  MAXIMUM6:   0.0004500  CONVERGED : NO
 RMSQ DR    :   0.0093655  MAXIMUM :   0.0012000  CONVERGED : NO
 MAX DR     :   0.0162519  MAXIMUM :   0.0018000  CONVERGED : NO
 


 HESSIAN EIGENVALUES


                1           2           3           4           5
             0.11443     0.72463     1.00000     1.02512     1.75050
 


 LAMBDA FOR LMQA STEP: 0.00

  |TANGENTIAL STEP| =   0.011456  |PARALLEL STEP| =   0.000014


 STEP IN NORMAL COORDINATES

              1          2          3          4          5          6
          -0.004327  -0.000090  -0.002150  -0.001115  -0.006637   0.007911

 DISPLACEMENT STEP IN ANGSTROM

  NO.  ATOM        X             Y             Z

    1  C       -0.001969     -0.000060     -0.000910
    2  O        0.001101      0.000034     -0.002739
    3  H        0.002443      0.000075     -0.003013
    4  CL      -0.000006     -0.000000      0.002877


 ACTIVE CARTESIAN DISPLACEMENT STEP

              1          2          3          4          5          6
          -0.004327  -0.000090  -0.002150  -0.001115  -0.006637   0.007911
 
 PREDICTED ENERGY CHANGE: -0.000020076
 
 INTERPOLATION DISTANCE: 4.5701957428
 
 *** SCFTOL TIGHTEN TO 0.250E-07 ***
 
 *** CDFTOL TIGHTEN TO 0.100E-04 ***


 COORDINATES OF OPTIMIZATION STEP 6 IN ANGSTROM

  NO.  ATOM        X              Y              Z        Z-ATOM   MASS   TYPE

    1  C        -0.380969      -0.011570       0.767115       6    12.011  QM
    2  O         0.256424       0.007784       1.779986       8    15.999  QM
    3  H        -1.441496      -0.043830       0.581682       1     1.008  QM
    4  CL        0.050066       0.001524      -1.067881      17    35.453  QM


 
 NEW SCF-ENERGY CALCULATED IN 13 CYCLES
 

 TOTAL ENERGY    =       -573.662331129

 ENERGY CHANGE =         -0.000023447
 ENERGY RATIO  =          1.167948265
 TRUST RADIUS  =          0.200000000
 
 BFGS DELTA*GAMMA: 0.346E-04
 
 BFGS DELTA*DE2*DELTA: 0.413E-04
 
 *** ENTERING OPTIMIZATION CYCLE: 7 ***
 

 PROJECTED CARTESIAN GRADIENTS IN A.U.

  NO.  ATOM        X             Y             Z

    1  C        0.006300      0.000194      0.012190
    2  O       -0.005684     -0.000174      0.015259
    3  H        0.023679      0.000717     -0.017245
    4  CL      -0.003841     -0.000117     -0.014439


 ACTIVE CARTESIAN GRADIENTS

              1          2          3          4          5          6
           0.007328   0.000156   0.014069  -0.001890   0.023771   0.026740


 FULL LOCAL GRADIENT

              1          2          3          4          5          6
          -0.039131   0.000001   0.001630   0.001052  -0.000561   0.000105


 TANGENTIAL LOCAL GRADIENTS IN A.U.

              1          2          3          4          5
           0.000001   0.001630   0.001052  -0.000561   0.000105

 COSANG =         0.558576102
 
 RMSQ FORCE :   0.0009046  MAXIMUM :   0.0003000  CONVERGED : NO
 MAX FORCE  :   0.0016303  MAXIMUM :   0.0004500  CONVERGED : NO
 RMSQ FORCE6:   0.0052031  MAXIMUM6:   0.0003000  CONVERGED : NO
 MAX FORCE6 :   0.0085745  MAXIMUM6:   0.0004500  CONVERGED : NO
 RMSQ DR    :   0.0046768  MAXIMUM :   0.0012000  CONVERGED : NO
 MAX DR     :   0.0079111  MAXIMUM :   0.0018000  CONVERGED : NO
 


 HESSIAN EIGENVALUES


                1           2           3           4           5
             0.12331     0.53075     1.00000     1.07716     1.77078
 


 LAMBDA FOR LMQA STEP: 0.00

  |TANGENTIAL STEP| =   0.003102  |PARALLEL STEP| =   0.000001


 STEP IN NORMAL COORDINATES

              1          2          3          4          5          6
          -0.002399  -0.000050   0.001788   0.000618  -0.000534   0.000015

 DISPLACEMENT STEP IN ANGSTROM

  NO.  ATOM        X             Y             Z

    1  C       -0.001092     -0.000033      0.000899
    2  O        0.000536      0.000016     -0.000387
    3  H       -0.000204     -0.000006     -0.000269
    4  CL       0.000310      0.000009     -0.000218


 ACTIVE CARTESIAN DISPLACEMENT STEP

              1          2          3          4          5          6
          -0.002399  -0.000050   0.001788   0.000618  -0.000534   0.000015
 
 PREDICTED ENERGY CHANGE: -0.000002919
 
 INTERPOLATION DISTANCE: 4.5701957428


 COORDINATES OF OPTIMIZATION STEP 7 IN ANGSTROM

  NO.  ATOM        X              Y              Z        Z-ATOM   MASS   TYPE

    1  C        -0.382060      -0.011604       0.768014       6    12.011  QM
    2  O         0.256959       0.007801       1.779599       8    15.999  QM
    3  H        -1.441700      -0.043836       0.581413       1     1.008  QM
    4  CL        0.050376       0.001534      -1.068099      17    35.453  QM


 
 NEW SCF-ENERGY CALCULATED IN 13 CYCLES
 

 TOTAL ENERGY    =       -573.662335482

 ENERGY CHANGE =         -0.000004352
 ENERGY RATIO  =          1.490982023
 TRUST RADIUS  =          0.200000000
 
 BFGS DELTA*GAMMA: 0.296E-05
 
 BFGS DELTA*DE2*DELTA: 0.592E-05
 
 *** ENTERING OPTIMIZATION CYCLE: 8 ***
 

 PROJECTED CARTESIAN GRADIENTS IN A.U.

  NO.  ATOM        X             Y             Z

    1  C        0.005477      0.000169      0.012667
    2  O       -0.005374     -0.000164      0.015017
    3  H        0.024173      0.000732     -0.017219
    4  CL      -0.003653     -0.000111     -0.014558


 ACTIVE CARTESIAN GRADIENTS

              1          2          3          4          5          6
           0.006370   0.000136   0.014557  -0.002250   0.023765   0.027004


 FULL LOCAL GRADIENT

              1          2          3          4          5          6
          -0.039359   0.000000   0.000536   0.001401  -0.000450  -0.000044


 TANGENTIAL LOCAL GRADIENTS IN A.U.

              1          2          3          4          5
           0.000000   0.000536   0.001401  -0.000450  -0.000044

 COSANG =         0.819130650
 
 RMSQ FORCE :   0.0007006  MAXIMUM :   0.0003000  CONVERGED : NO
 MAX FORCE  :   0.0014009  MAXIMUM :   0.0004500  CONVERGED : NO
 RMSQ FORCE6:   0.0024276  MAXIMUM6:   0.0003000  CONVERGED : NO
 MAX FORCE6 :   0.0042697  MAXIMUM6:   0.0004500  CONVERGED : NO
 RMSQ DR    :   0.0012666  MAXIMUM :   0.0012000  CONVERGED : NO
 MAX DR     :   0.0023994  MAXIMUM :   0.0018000  CONVERGED : NO
 


 HESSIAN EIGENVALUES


                1           2           3           4           5
             0.12507     0.25983     1.00000     1.06431     1.80282
 


 LAMBDA FOR LMQA STEP: 0.00

  |TANGENTIAL STEP| =   0.004853  |PARALLEL STEP| =   0.000003


 STEP IN NORMAL COORDINATES

              1          2          3          4          5          6
          -0.002810  -0.000059   0.002144   0.002939  -0.001378   0.000724

 DISPLACEMENT STEP IN ANGSTROM

  NO.  ATOM        X             Y             Z

    1  C       -0.001278     -0.000039      0.001076
    2  O        0.000865      0.000026     -0.000456
    3  H       -0.000923     -0.000028     -0.001373
    4  CL       0.000319      0.000010     -0.000089


 ACTIVE CARTESIAN DISPLACEMENT STEP

              1          2          3          4          5          6
          -0.002810  -0.000059   0.002144   0.002939  -0.001378   0.000724
 
 PREDICTED ENERGY CHANGE: -0.000003204
 
 INTERPOLATION DISTANCE: 4.5701957428


 COORDINATES OF OPTIMIZATION STEP 8 IN ANGSTROM

  NO.  ATOM        X              Y              Z        Z-ATOM   MASS   TYPE

    1  C        -0.383339      -0.011643       0.769090       6    12.011  QM
    2  O         0.257824       0.007827       1.779144       8    15.999  QM
    3  H        -1.442624      -0.043863       0.580040       1     1.008  QM
    4  CL        0.050694       0.001543      -1.068187      17    35.453  QM


 
 NEW SCF-ENERGY CALCULATED IN 13 CYCLES
 

 TOTAL ENERGY    =       -573.662339973

 ENERGY CHANGE =         -0.000004491
 ENERGY RATIO  =          1.401860835
 TRUST RADIUS  =          0.200000000
 
 BFGS DELTA*GAMMA: 0.397E-05
 
 BFGS DELTA*DE2*DELTA: 0.661E-05
 
 *** ENTERING OPTIMIZATION CYCLE: 9 ***
 

 PROJECTED CARTESIAN GRADIENTS IN A.U.

  NO.  ATOM        X             Y             Z

    1  C        0.004864      0.000150      0.013172
    2  O       -0.005069     -0.000155      0.014839
    3  H        0.024113      0.000730     -0.017446
    4  CL      -0.003491     -0.000106     -0.014694


 ACTIVE CARTESIAN GRADIENTS

              1          2          3          4          5          6
           0.005657   0.000121   0.015088  -0.002045   0.023649   0.027100


 FULL LOCAL GRADIENT

              1          2          3          4          5          6
          -0.039446  -0.000000  -0.000352   0.001159  -0.000192  -0.000101


 TANGENTIAL LOCAL GRADIENTS IN A.U.

              1          2          3          4          5
          -0.000000  -0.000352   0.001159  -0.000192  -0.000101

 COSANG =         0.791472196
 
 RMSQ FORCE :   0.0005502  MAXIMUM :   0.0003000  CONVERGED : NO
 MAX FORCE  :   0.0011587  MAXIMUM :   0.0004500  CONVERGED : NO
 RMSQ FORCE6:   0.0020605  MAXIMUM6:   0.0003000  CONVERGED : NO
 MAX FORCE6 :   0.0037072  MAXIMUM6:   0.0004500  CONVERGED : NO
 RMSQ DR    :   0.0019813  MAXIMUM :   0.0012000  CONVERGED : NO
 MAX DR     :   0.0029391  MAXIMUM :   0.0018000  CONVERGED : NO
 


 HESSIAN EIGENVALUES


                1           2           3           4           5
             0.10875     0.19197     0.99999     1.00160     1.79181
 


 LAMBDA FOR LMQA STEP: 0.00

  |TANGENTIAL STEP| =   0.004278  |PARALLEL STEP| =   0.000002


 STEP IN NORMAL COORDINATES

              1          2          3          4          5          6
          -0.001338  -0.000029   0.000910   0.003450  -0.001510   0.001226

 DISPLACEMENT STEP IN ANGSTROM

  NO.  ATOM        X             Y             Z

    1  C       -0.000609     -0.000019      0.000460
    2  O        0.000642      0.000020     -0.000266
    3  H       -0.001015     -0.000030     -0.001726
    4  CL       0.000094      0.000003      0.000202


 ACTIVE CARTESIAN DISPLACEMENT STEP

              1          2          3          4          5          6
          -0.001338  -0.000029   0.000910   0.003450  -0.001510   0.001226
 
 PREDICTED ENERGY CHANGE: -0.000001660
 
 INTERPOLATION DISTANCE: 4.5701957428


 COORDINATES OF OPTIMIZATION STEP 9 IN ANGSTROM

  NO.  ATOM        X              Y              Z        Z-ATOM   MASS   TYPE

    1  C        -0.383947      -0.011662       0.769550       6    12.011  QM
    2  O         0.258466       0.007847       1.778877       8    15.999  QM
    3  H        -1.443638      -0.043894       0.578314       1     1.008  QM
    4  CL        0.050788       0.001546      -1.067985      17    35.453  QM


 
 NEW SCF-ENERGY CALCULATED IN 9 CYCLES
 

 TOTAL ENERGY    =       -573.662342106

 ENERGY CHANGE =         -0.000002133
 ENERGY RATIO  =          1.285153211
 TRUST RADIUS  =          0.200000000
 
 BFGS DELTA*GAMMA: 0.253E-05
 
 BFGS DELTA*DE2*DELTA: 0.348E-05
 
 *** ENTERING OPTIMIZATION CYCLE: 10 ***
 

 PROJECTED CARTESIAN GRADIENTS IN A.U.

  NO.  ATOM        X             Y             Z

    1  C        0.004874      0.000150      0.013426
    2  O       -0.004985     -0.000152      0.014806
    3  H        0.023556      0.000713     -0.017798
    4  CL      -0.003460     -0.000105     -0.014761


 ACTIVE CARTESIAN GRADIENTS

              1          2          3          4          5          6
           0.005670   0.000121   0.015375  -0.001423   0.023475   0.026992


 FULL LOCAL GRADIENT

              1          2          3          4          5          6
          -0.039366  -0.000000  -0.000461   0.000492   0.000111  -0.000043


 TANGENTIAL LOCAL GRADIENTS IN A.U.

              1          2          3          4          5
          -0.000000  -0.000461   0.000492   0.000111  -0.000043

 COSANG =         0.849531889
 
 RMSQ FORCE :   0.0003063  MAXIMUM :   0.0003000  CONVERGED : NO
 MAX FORCE  :   0.0004922  MAXIMUM :   0.0004500  CONVERGED : NO
 RMSQ FORCE6:   0.0017196  MAXIMUM6:   0.0003000  CONVERGED : NO
 MAX FORCE6 :   0.0028879  MAXIMUM6:   0.0004500  CONVERGED : NO
 RMSQ DR    :   0.0017467  MAXIMUM :   0.0012000  CONVERGED : NO
 MAX DR     :   0.0034501  MAXIMUM :   0.0018000  CONVERGED : NO
 


 HESSIAN EIGENVALUES


                1           2           3           4           5
             0.09065     0.22006     0.76489     1.00000     1.78342
 


 LAMBDA FOR LMQA STEP: 0.00

  |TANGENTIAL STEP| =   0.001812  |PARALLEL STEP| =   0.000000


 STEP IN NORMAL COORDINATES

              1          2          3          4          5          6
           0.000227   0.000005  -0.000425   0.001429  -0.000627   0.000786

 DISPLACEMENT STEP IN ANGSTROM

  NO.  ATOM        X             Y             Z

    1  C        0.000103      0.000003     -0.000205
    2  O        0.000129      0.000004     -0.000003
    3  H       -0.000354     -0.000011     -0.000807
    4  CL      -0.000087     -0.000003      0.000258


 ACTIVE CARTESIAN DISPLACEMENT STEP

              1          2          3          4          5          6
           0.000227   0.000005  -0.000425   0.001429  -0.000627   0.000786
 
 PREDICTED ENERGY CHANGE: -0.000000392
 
 INTERPOLATION DISTANCE: 4.5701957428
 
 *** SCFTOL TIGHTEN TO 0.100E-08 ***
 
 *** CDFTOL TIGHTEN TO 0.500E-05 ***


 COORDINATES OF OPTIMIZATION STEP 10 IN ANGSTROM

  NO.  ATOM        X              Y              Z        Z-ATOM   MASS   TYPE

    1  C        -0.383844      -0.011659       0.769345       6    12.011  QM
    2  O         0.258595       0.007851       1.778874       8    15.999  QM
    3  H        -1.443992      -0.043904       0.577507       1     1.008  QM
    4  CL        0.050701       0.001544      -1.067728      17    35.453  QM


 
 NEW SCF-ENERGY CALCULATED IN 12 CYCLES
 

 TOTAL ENERGY    =       -573.662342478

 ENERGY CHANGE =         -0.000000372
 ENERGY RATIO  =          0.948203821
 TRUST RADIUS  =          0.200000000
 
 BFGS DELTA*GAMMA: 0.790E-06
 
 BFGS DELTA*DE2*DELTA: 0.813E-06
 
 *** ENTERING OPTIMIZATION CYCLE: 11 ***
 

 PROJECTED CARTESIAN GRADIENTS IN A.U.

  NO.  ATOM        X             Y             Z

    1  C        0.005027      0.000155      0.013083
    2  O       -0.004917     -0.000150      0.015079
    3  H        0.023154      0.000701     -0.017998
    4  CL      -0.003527     -0.000107     -0.014710


 ACTIVE CARTESIAN GRADIENTS

              1          2          3          4          5          6
           0.005847   0.000125   0.014997  -0.000930   0.023538   0.026896


 FULL LOCAL GRADIENT

              1          2          3          4          5          6
          -0.039209  -0.000000  -0.000152   0.000005  -0.000181  -0.000068


 TANGENTIAL LOCAL GRADIENTS IN A.U.

              1          2          3          4          5
          -0.000000  -0.000152   0.000005  -0.000181  -0.000068

 COSANG =         0.328567877
 
 *** CONVERGED BY GRADIENT AND DISPLACEMENT CRITERIA ***
 *** AFTER 10 OPTIMIZATION CYCLES ***
 
 
 RMSQ FORCE :   0.0001100  MAXIMUM :   0.0003000  CONVERGED :YES
 MAX FORCE  :   0.0001808  MAXIMUM :   0.0004500  CONVERGED :YES
 RMSQ FORCE6:   0.0011130  MAXIMUM6:   0.0003000  CONVERGED : NO
 MAX FORCE6 :   0.0021435  MAXIMUM6:   0.0004500  CONVERGED : NO
 RMSQ DR    :   0.0007397  MAXIMUM :   0.0012000  CONVERGED :YES
 MAX DR     :   0.0014285  MAXIMUM :   0.0018000  CONVERGED :YES
 
 
 *** THE GEOMETRY IS OPTIMIZED ***
 
 
 INTERPOLATION DISTANCE: 4.5701957428


 RELAXED REACTANT COORDINATES OF SADDLE STEP 1 IN ANGSTROM

  NO.  ATOM        X              Y              Z        Z-ATOM   MASS   TYPE

    1  C        -0.383844      -0.011659       0.769345       6    12.011  QM
    2  O         0.258595       0.007851       1.778874       8    15.999  QM
    3  H        -1.443992      -0.043904       0.577507       1     1.008  QM
    4  CL        0.050701       0.001544      -1.067728      17    35.453  QM


 NUMBER OF CONSTRAINED OPTIMIZATION CYCLES: 10
 
 RELAXED REACTANT ENERGY = -573.662342478487
 
 ANGLE BETWEEN SUCCESSIVE SADDLE GRADIENTS: 59.018
 
 RMSQ FORCE :   0.0120886  MAXIMUM :   0.0003000  CONVERGED :NO 
 MAX FORCE  :   0.0220312  MAXIMUM :   0.0004500  CONVERGED :NO 


 UNRELAXED COORDINATES OF SADDLE STEP 2 IN ANGSTROM

  NO.  ATOM        X              Y              Z        Z-ATOM   MASS   TYPE

    1  C        -0.345482      -0.010488       0.858771       6    12.011  QM
    2  O         0.232749       0.007063       1.882386       8    15.999  QM
    3  H        -1.299652      -0.039542       0.468418       1     1.008  QM
    4  CL        0.045634       0.001389      -1.142849      17    35.453  QM


 UNRELAXED SCF-ENERGY CALCULATED IN 13 CYCLES
 
 UNRELAXED TOTAL SADDLE ENERGY = -573.639504661750
 
 
 
 
 ***************************************
 *** MOLECULAR GEOMETRY OPTIMIZATION ***
 ***************************************
 
 INTERPOLATION DISTANCE: 4.1117591369
 
 *** ACTIVE DEGREES OF FREEDOM: 6 ***
 
 *** ENTERING OPTIMIZATION CYCLE: 1 ***
 

 PROJECTED CARTESIAN GRADIENTS IN A.U.

  NO.  ATOM        X             Y             Z

    1  C       -0.008160     -0.000246      0.027150
    2  O       -0.005584     -0.000171      0.000305
    3  H        0.064146      0.001949     -0.011965
    4  CL      -0.002315     -0.000071     -0.013990


 ACTIVE CARTESIAN GRADIENTS

              1          2          3          4          5          6
          -0.009497  -0.000202   0.029976  -0.038351   0.022936   0.048086


 FULL LOCAL GRADIENT

              1          2          3          4          5          6
          -0.057602  -0.000009  -0.020249   0.036695   0.008833  -0.012056


 TANGENTIAL LOCAL GRADIENTS IN A.U.

              1          2          3          4          5
          -0.000009  -0.020249   0.036695   0.008833  -0.012056
 
 RMSQ FORCE :   0.0198993  MAXIMUM :   0.0003000  CONVERGED : NO
 MAX FORCE  :   0.0366949  MAXIMUM :   0.0004500  CONVERGED : NO
 RMSQ FORCE6:   4.9801007  MAXIMUM6:   0.0003000  CONVERGED : NO
 MAX FORCE6 :   4.9633051  MAXIMUM6:   0.0004500  CONVERGED : NO
 


 HESSIAN EIGENVALUES


                1           2           3           4           5
             1.00000     1.00000     1.00000     1.00000     1.00000
 


 LAMBDA FOR LMQA STEP: 0.00

  |TANGENTIAL STEP| =   0.044496  |PARALLEL STEP| =   0.000241


 STEP IN NORMAL COORDINATES

              1          2          3          4          5          6
           0.018661   0.000405  -0.007851   0.036781   0.011923  -0.008657

 DISPLACEMENT STEP IN ANGSTROM

  NO.  ATOM        X             Y             Z

    1  C        0.008484      0.000259     -0.004065
    2  O       -0.000711     -0.000022      0.011539
    3  H       -0.015909     -0.000485     -0.007681
    4  CL      -0.001778     -0.000054     -0.004090


 ACTIVE CARTESIAN DISPLACEMENT STEP

              1          2          3          4          5          6
           0.018661   0.000405  -0.007851   0.036781   0.011923  -0.008657
 
 PREDICTED ENERGY CHANGE: -0.000976054
 
 INTERPOLATION DISTANCE: 4.1117591369
 
 *** SCFTOL TIGHTEN TO 0.100E-06 ***
 
 *** CDFTOL TIGHTEN TO 0.750E-04 ***


 COORDINATES OF OPTIMIZATION STEP 1 IN ANGSTROM

  NO.  ATOM        X              Y              Z        Z-ATOM   MASS   TYPE

    1  C        -0.336998      -0.010229       0.854706       6    12.011  QM
    2  O         0.232038       0.007041       1.893925       8    15.999  QM
    3  H        -1.315561      -0.040027       0.460737       1     1.008  QM
    4  CL        0.043856       0.001335      -1.146939      17    35.453  QM


 
 NEW SCF-ENERGY CALCULATED IN 10 CYCLES
 

 TOTAL ENERGY    =       -573.640816105

 ENERGY CHANGE =         -0.001311444
 ENERGY RATIO  =          1.343617960
 TRUST RADIUS  =          0.200000000
 
 BFGS DELTA*GAMMA: 0.130E-02
 
 BFGS DELTA*DE2*DELTA: 0.198E-02
 
 *** ENTERING OPTIMIZATION CYCLE: 2 ***
 

 PROJECTED CARTESIAN GRADIENTS IN A.U.

  NO.  ATOM        X             Y             Z

    1  C        0.002015      0.000064      0.019238
    2  O       -0.005933     -0.000182      0.013576
    3  H        0.043200      0.001310     -0.020718
    4  CL      -0.004471     -0.000136     -0.016824


 ACTIVE CARTESIAN GRADIENTS

              1          2          3          4          5          6
           0.002346   0.000056   0.021598  -0.014189   0.028503   0.041331


 FULL LOCAL GRADIENT

              1          2          3          4          5          6
          -0.054531  -0.000003  -0.005850   0.012319   0.001908  -0.005543


 TANGENTIAL LOCAL GRADIENTS IN A.U.

              1          2          3          4          5
          -0.000003  -0.005850   0.012319   0.001908  -0.005543

 COSANG =         0.990434581
 
 RMSQ FORCE :   0.0066384  MAXIMUM :   0.0003000  CONVERGED : NO
 MAX FORCE  :   0.0123188  MAXIMUM :   0.0004500  CONVERGED : NO
 RMSQ FORCE6:   4.4662023  MAXIMUM6:   0.0003000  CONVERGED : NO
 MAX FORCE6 :   4.4611310  MAXIMUM6:   0.0004500  CONVERGED : NO
 RMSQ DR    :   0.0181657  MAXIMUM :   0.0012000  CONVERGED : NO
 MAX DR     :   0.0367808  MAXIMUM :   0.0018000  CONVERGED : NO
 


 HESSIAN EIGENVALUES


                1           2           3           4           5
             0.64842     1.00000     1.00000     1.00000     1.01163
 


 LAMBDA FOR LMQA STEP: 0.00

  |TANGENTIAL STEP| =   0.022892  |PARALLEL STEP| =   0.000064


 STEP IN NORMAL COORDINATES

              1          2          3          4          5          6
           0.009344   0.000202  -0.001036   0.018852   0.006513  -0.006146

 DISPLACEMENT STEP IN ANGSTROM

  NO.  ATOM        X             Y             Z

    1  C        0.004248      0.000129     -0.000665
    2  O       -0.000475     -0.000014      0.005717
    3  H       -0.008675     -0.000264     -0.003342
    4  CL      -0.000691     -0.000021     -0.002890


 ACTIVE CARTESIAN DISPLACEMENT STEP

              1          2          3          4          5          6
           0.009344   0.000202  -0.001036   0.018852   0.006513  -0.006146
 
 PREDICTED ENERGY CHANGE: -0.000166528
 
 INTERPOLATION DISTANCE: 4.1117591369


 COORDINATES OF OPTIMIZATION STEP 2 IN ANGSTROM

  NO.  ATOM        X              Y              Z        Z-ATOM   MASS   TYPE

    1  C        -0.332749      -0.010100       0.854041       6    12.011  QM
    2  O         0.231564       0.007027       1.899641       8    15.999  QM
    3  H        -1.324236      -0.040292       0.457395       1     1.008  QM
    4  CL        0.043164       0.001314      -1.149829      17    35.453  QM


 
 NEW SCF-ENERGY CALCULATED IN 10 CYCLES
 

 TOTAL ENERGY    =       -573.640996573

 ENERGY CHANGE =         -0.000180468
 ENERGY RATIO  =          1.083709431
 TRUST RADIUS  =          0.200000000
 
 BFGS DELTA*GAMMA: 0.306E-03
 
 BFGS DELTA*DE2*DELTA: 0.340E-03
 
 *** ENTERING OPTIMIZATION CYCLE: 3 ***
 

 PROJECTED CARTESIAN GRADIENTS IN A.U.

  NO.  ATOM        X             Y             Z

    1  C        0.007847      0.000241      0.017026
    2  O       -0.006917     -0.000211      0.018599
    3  H        0.033022      0.001001     -0.024661
    4  CL      -0.005489     -0.000167     -0.018246


 ACTIVE CARTESIAN GRADIENTS

              1          2          3          4          5          6
           0.009134   0.000202   0.019393  -0.003173   0.030153   0.037805


 FULL LOCAL GRADIENT

              1          2          3          4          5          6
          -0.052917   0.000001   0.001386   0.001064   0.000540  -0.002119


 TANGENTIAL LOCAL GRADIENTS IN A.U.

              1          2          3          4          5
           0.000001   0.001386   0.001064   0.000540  -0.002119

 COSANG =         0.427686878
 
 RMSQ FORCE :   0.0012518  MAXIMUM :   0.0003000  CONVERGED : NO
 MAX FORCE  :   0.0021188  MAXIMUM :   0.0004500  CONVERGED : NO
 RMSQ FORCE6:   3.8720235  MAXIMUM6:   0.0003000  CONVERGED : NO
 MAX FORCE6 :   3.8713757  MAXIMUM6:   0.0004500  CONVERGED : NO
 RMSQ DR    :   0.0093455  MAXIMUM :   0.0012000  CONVERGED : NO
 MAX DR     :   0.0188520  MAXIMUM :   0.0018000  CONVERGED : NO
 


 HESSIAN EIGENVALUES


                1           2           3           4           5
             0.55784     1.00000     1.00000     1.00575     1.05157
 


 LAMBDA FOR LMQA STEP: 0.00

  |TANGENTIAL STEP| =   0.003741  |PARALLEL STEP| =   0.000002


 STEP IN NORMAL COORDINATES

              1          2          3          4          5          6
          -0.000694  -0.000015   0.000969   0.002146   0.001992  -0.001999

 DISPLACEMENT STEP IN ANGSTROM

  NO.  ATOM        X             Y             Z

    1  C       -0.000315     -0.000009      0.000472
    2  O        0.000325      0.000010      0.001012
    3  H       -0.001186     -0.000036      0.000216
    4  CL       0.000165      0.000005     -0.000991


 ACTIVE CARTESIAN DISPLACEMENT STEP

              1          2          3          4          5          6
          -0.000694  -0.000015   0.000969   0.002146   0.001992  -0.001999
 
 PREDICTED ENERGY CHANGE: -0.000004895
 
 INTERPOLATION DISTANCE: 4.1117591369
 
 *** SCFTOL TIGHTEN TO 0.250E-07 ***
 
 *** CDFTOL TIGHTEN TO 0.100E-04 ***


 COORDINATES OF OPTIMIZATION STEP 3 IN ANGSTROM

  NO.  ATOM        X              Y              Z        Z-ATOM   MASS   TYPE

    1  C        -0.333065      -0.010110       0.854513       6    12.011  QM
    2  O         0.231889       0.007037       1.900654       8    15.999  QM
    3  H        -1.325423      -0.040328       0.457611       1     1.008  QM
    4  CL        0.043330       0.001319      -1.150820      17    35.453  QM


 
 NEW SCF-ENERGY CALCULATED IN 9 CYCLES
 

 TOTAL ENERGY    =       -573.641004018

 ENERGY CHANGE =         -0.000007444
 ENERGY RATIO  =          1.520910126
 TRUST RADIUS  =          0.200000000
 
 BFGS DELTA*GAMMA: 0.470E-05
 
 BFGS DELTA*DE2*DELTA: 0.997E-05
 
 *** ENTERING OPTIMIZATION CYCLE: 4 ***
 

 PROJECTED CARTESIAN GRADIENTS IN A.U.

  NO.  ATOM        X             Y             Z

    1  C        0.007330      0.000226      0.015786
    2  O       -0.006264     -0.000192      0.020125
    3  H        0.032246      0.000977     -0.024842
    4  CL      -0.005496     -0.000167     -0.018519


 ACTIVE CARTESIAN GRADIENTS

              1          2          3          4          5          6
           0.008532   0.000189   0.017983  -0.001947   0.031278   0.037417


 FULL LOCAL GRADIENT

              1          2          3          4          5          6
          -0.052642   0.000001   0.001332  -0.000032  -0.001462  -0.001811


 TANGENTIAL LOCAL GRADIENTS IN A.U.

              1          2          3          4          5
           0.000001   0.001332  -0.000032  -0.001462  -0.001811

 COSANG =         0.647426394
 
 RMSQ FORCE :   0.0011991  MAXIMUM :   0.0003000  CONVERGED : NO
 MAX FORCE  :   0.0018106  MAXIMUM :   0.0004500  CONVERGED : NO
 RMSQ FORCE6:   3.1615313  MAXIMUM6:   0.0003000  CONVERGED : NO
 MAX FORCE6 :   3.1611745  MAXIMUM6:   0.0004500  CONVERGED : NO
 RMSQ DR    :   0.0015272  MAXIMUM :   0.0012000  CONVERGED : NO
 MAX DR     :   0.0021465  MAXIMUM :   0.0018000  CONVERGED : NO
 


 HESSIAN EIGENVALUES


                1           2           3           4           5
             0.17274     0.83547     1.00000     1.00002     1.92621
 


 LAMBDA FOR LMQA STEP: 0.00

  |TANGENTIAL STEP| =   0.011499  |PARALLEL STEP| =   0.000016


 STEP IN NORMAL COORDINATES

              1          2          3          4          5          6
          -0.002214  -0.000048   0.006523   0.004290   0.004490  -0.006799

 DISPLACEMENT STEP IN ANGSTROM

  NO.  ATOM        X             Y             Z

    1  C       -0.001007     -0.000031      0.003129
    2  O        0.000603      0.000018      0.001668
    3  H       -0.003226     -0.000098      0.001419
    4  CL       0.000725      0.000022     -0.003181


 ACTIVE CARTESIAN DISPLACEMENT STEP

              1          2          3          4          5          6
          -0.002214  -0.000048   0.006523   0.004290   0.004490  -0.006799
 
 PREDICTED ENERGY CHANGE: -0.000011523
 
 INTERPOLATION DISTANCE: 4.1117591369


 COORDINATES OF OPTIMIZATION STEP 4 IN ANGSTROM

  NO.  ATOM        X              Y              Z        Z-ATOM   MASS   TYPE

    1  C        -0.334071      -0.010140       0.857642       6    12.011  QM
    2  O         0.232491       0.007055       1.902322       8    15.999  QM
    3  H        -1.328649      -0.040426       0.459030       1     1.008  QM
    4  CL        0.044055       0.001341      -1.154002      17    35.453  QM


 
 NEW SCF-ENERGY CALCULATED IN 11 CYCLES
 

 TOTAL ENERGY    =       -573.641017041

 ENERGY CHANGE =         -0.000013024
 ENERGY RATIO  =          1.130246856
 TRUST RADIUS  =          0.200000000
 
 BFGS DELTA*GAMMA: 0.222E-04
 
 BFGS DELTA*DE2*DELTA: 0.247E-04
 
 *** ENTERING OPTIMIZATION CYCLE: 5 ***
 

 PROJECTED CARTESIAN GRADIENTS IN A.U.

  NO.  ATOM        X             Y             Z

    1  C        0.008303      0.000255      0.017262
    2  O       -0.006684     -0.000204      0.019826
    3  H        0.030033      0.000910     -0.025070
    4  CL      -0.005407     -0.000165     -0.019139


 ACTIVE CARTESIAN GRADIENTS

              1          2          3          4          5          6
           0.009664   0.000213   0.019678  -0.000332   0.030783   0.036101


 FULL LOCAL GRADIENT

              1          2          3          4          5          6
          -0.052201   0.000001   0.001705  -0.001899   0.000334  -0.000300


 TANGENTIAL LOCAL GRADIENTS IN A.U.

              1          2          3          4          5
           0.000001   0.001705  -0.001899   0.000334  -0.000300

 COSANG =         0.343579079
 
 RMSQ FORCE :   0.0011587  MAXIMUM :   0.0003000  CONVERGED : NO
 MAX FORCE  :   0.0018987  MAXIMUM :   0.0004500  CONVERGED : NO
 RMSQ FORCE6:   2.2355668  MAXIMUM6:   0.0003000  CONVERGED : NO
 MAX FORCE6 :   2.2352779  MAXIMUM6:   0.0004500  CONVERGED : NO
 RMSQ DR    :   0.0046947  MAXIMUM :   0.0012000  CONVERGED : NO
 MAX DR     :   0.0067986  MAXIMUM :   0.0018000  CONVERGED : NO
 


 HESSIAN EIGENVALUES


                1           2           3           4           5
             0.13277     0.95566     1.00000     1.02786     1.91185
 


 LAMBDA FOR LMQA STEP: 0.00

  |TANGENTIAL STEP| =   0.004774  |PARALLEL STEP| =   0.000003


 STEP IN NORMAL COORDINATES

              1          2          3          4          5          6
          -0.002931  -0.000063   0.002187  -0.000971   0.001860  -0.002238

 DISPLACEMENT STEP IN ANGSTROM

  NO.  ATOM        X             Y             Z

    1  C       -0.001333     -0.000041      0.001090
    2  O        0.000519      0.000016      0.000323
    3  H       -0.000020     -0.000001      0.001307
    4  CL       0.000431      0.000013     -0.001072


 ACTIVE CARTESIAN DISPLACEMENT STEP

              1          2          3          4          5          6
          -0.002931  -0.000063   0.002187  -0.000971   0.001860  -0.002238
 
 PREDICTED ENERGY CHANGE: -0.000004188
 
 INTERPOLATION DISTANCE: 4.1117591369


 COORDINATES OF OPTIMIZATION STEP 5 IN ANGSTROM

  NO.  ATOM        X              Y              Z        Z-ATOM   MASS   TYPE

    1  C        -0.335404      -0.010181       0.858732       6    12.011  QM
    2  O         0.233010       0.007071       1.902645       8    15.999  QM
    3  H        -1.328669      -0.040426       0.460337       1     1.008  QM
    4  CL        0.044485       0.001354      -1.155073      17    35.453  QM


 
 NEW SCF-ENERGY CALCULATED IN 13 CYCLES
 

 TOTAL ENERGY    =       -573.641022730

 ENERGY CHANGE =         -0.000005689
 ENERGY RATIO  =          1.358410112
 TRUST RADIUS  =          0.200000000
 
 BFGS DELTA*GAMMA: 0.575E-05
 
 BFGS DELTA*DE2*DELTA: 0.867E-05
 
 *** ENTERING OPTIMIZATION CYCLE: 6 ***
 

 PROJECTED CARTESIAN GRADIENTS IN A.U.

  NO.  ATOM        X             Y             Z

    1  C        0.006742      0.000208      0.016743
    2  O       -0.005875     -0.000180      0.020331
    3  H        0.030883      0.000936     -0.024517
    4  CL      -0.005185     -0.000158     -0.019269


 ACTIVE CARTESIAN GRADIENTS

              1          2          3          4          5          6
           0.007847   0.000174   0.019026  -0.000982   0.031529   0.036180


 FULL LOCAL GRADIENT

              1          2          3          4          5          6
          -0.052202   0.000000   0.000214  -0.001111  -0.001083  -0.000369


 TANGENTIAL LOCAL GRADIENTS IN A.U.

              1          2          3          4          5
           0.000000   0.000214  -0.001111  -0.001083  -0.000369

 COSANG =         0.533315716
 
 RMSQ FORCE :   0.0007197  MAXIMUM :   0.0003000  CONVERGED : NO
 MAX FORCE  :   0.0011111  MAXIMUM :   0.0004500  CONVERGED : NO
 RMSQ FORCE6:   0.0089843  MAXIMUM6:   0.0003000  CONVERGED : NO
 MAX FORCE6 :   0.0166969  MAXIMUM6:   0.0004500  CONVERGED : NO
 RMSQ DR    :   0.0019490  MAXIMUM :   0.0012000  CONVERGED : NO
 MAX DR     :   0.0029314  MAXIMUM :   0.0018000  CONVERGED : NO
 


 HESSIAN EIGENVALUES


                1           2           3           4           5
             0.11125     0.62923     1.00000     1.02059     2.31301
 


 LAMBDA FOR LMQA STEP: 0.00

  |TANGENTIAL STEP| =   0.003361  |PARALLEL STEP| =   0.000001


 STEP IN NORMAL COORDINATES

              1          2          3          4          5          6
          -0.001345  -0.000029   0.001967  -0.001429   0.000902  -0.001661

 DISPLACEMENT STEP IN ANGSTROM

  NO.  ATOM        X             Y             Z

    1  C       -0.000611     -0.000019      0.000956
    2  O        0.000090      0.000003     -0.000092
    3  H        0.000153      0.000005      0.001136
    4  CL       0.000269      0.000008     -0.000687


 ACTIVE CARTESIAN DISPLACEMENT STEP

              1          2          3          4          5          6
          -0.001345  -0.000029   0.001967  -0.001429   0.000902  -0.001661
 
 PREDICTED ENERGY CHANGE: -0.000001651
 
 INTERPOLATION DISTANCE: 4.1117591369


 COORDINATES OF OPTIMIZATION STEP 6 IN ANGSTROM

  NO.  ATOM        X              Y              Z        Z-ATOM   MASS   TYPE

    1  C        -0.336016      -0.010199       0.859688       6    12.011  QM
    2  O         0.233101       0.007073       1.902553       8    15.999  QM
    3  H        -1.328515      -0.040421       0.461473       1     1.008  QM
    4  CL        0.044755       0.001362      -1.155760      17    35.453  QM


 
 NEW SCF-ENERGY CALCULATED IN 10 CYCLES
 

 TOTAL ENERGY    =       -573.641024617

 ENERGY CHANGE =         -0.000001887
 ENERGY RATIO  =          1.143083775
 TRUST RADIUS  =          0.200000000
 
 BFGS DELTA*GAMMA: 0.290E-05
 
 BFGS DELTA*DE2*DELTA: 0.344E-05
 
 *** ENTERING OPTIMIZATION CYCLE: 7 ***
 

 PROJECTED CARTESIAN GRADIENTS IN A.U.

  NO.  ATOM        X             Y             Z

    1  C        0.006422      0.000198      0.017416
    2  O       -0.005921     -0.000181      0.019713
    3  H        0.031385      0.000951     -0.024079
    4  CL      -0.005052     -0.000154     -0.019320


 ACTIVE CARTESIAN GRADIENTS

              1          2          3          4          5          6
           0.007475   0.000166   0.019763  -0.001784   0.031251   0.036146


 FULL LOCAL GRADIENT

              1          2          3          4          5          6
          -0.052272  -0.000000  -0.000430  -0.000353  -0.000403  -0.000228


 TANGENTIAL LOCAL GRADIENTS IN A.U.

              1          2          3          4          5
          -0.000000  -0.000430  -0.000353  -0.000403  -0.000228

 COSANG =         0.705013660
 
 RMSQ FORCE :   0.0003236  MAXIMUM :   0.0003000  CONVERGED : NO
 MAX FORCE  :   0.0004297  MAXIMUM :   0.0004500  CONVERGED :YES
 RMSQ FORCE6:   0.0029106  MAXIMUM6:   0.0003000  CONVERGED : NO
 MAX FORCE6 :   0.0054540  MAXIMUM6:   0.0004500  CONVERGED : NO
 RMSQ DR    :   0.0013720  MAXIMUM :   0.0012000  CONVERGED : NO
 MAX DR     :   0.0019674  MAXIMUM :   0.0018000  CONVERGED : NO
 


 HESSIAN EIGENVALUES


                1           2           3           4           5
             0.12274     0.49778     1.00000     1.08528     2.09909
 


 LAMBDA FOR LMQA STEP: 0.00

  |TANGENTIAL STEP| =   0.000900  |PARALLEL STEP| =   0.000000


 STEP IN NORMAL COORDINATES

              1          2          3          4          5          6
           0.000437   0.000010  -0.000117  -0.000768  -0.000123   0.000028

 DISPLACEMENT STEP IN ANGSTROM

  NO.  ATOM        X             Y             Z

    1  C        0.000199      0.000006     -0.000064
    2  O       -0.000176     -0.000005     -0.000143
    3  H        0.000266      0.000008      0.000225
    4  CL      -0.000042     -0.000001      0.000095


 ACTIVE CARTESIAN DISPLACEMENT STEP

              1          2          3          4          5          6
           0.000437   0.000010  -0.000117  -0.000768  -0.000123   0.000028
 
 PREDICTED ENERGY CHANGE: -0.000000257
 
 INTERPOLATION DISTANCE: 4.1117591369
 
 *** SCFTOL TIGHTEN TO 0.100E-08 ***
 
 *** CDFTOL TIGHTEN TO 0.500E-05 ***


 COORDINATES OF OPTIMIZATION STEP 7 IN ANGSTROM

  NO.  ATOM        X              Y              Z        Z-ATOM   MASS   TYPE

    1  C        -0.335817      -0.010193       0.859625       6    12.011  QM
    2  O         0.232924       0.007068       1.902410       8    15.999  QM
    3  H        -1.328250      -0.040413       0.461698       1     1.008  QM
    4  CL        0.044713       0.001361      -1.155665      17    35.453  QM


 
 NEW SCF-ENERGY CALCULATED IN 10 CYCLES
 

 TOTAL ENERGY    =       -573.641024951

 ENERGY CHANGE =         -0.000000334
 ENERGY RATIO  =          1.297895888
 TRUST RADIUS  =          0.200000000
 
 BFGS DELTA*GAMMA: 0.321E-06
 
 BFGS DELTA*DE2*DELTA: 0.525E-06
 
 *** ENTERING OPTIMIZATION CYCLE: 8 ***
 

 PROJECTED CARTESIAN GRADIENTS IN A.U.

  NO.  ATOM        X             Y             Z

    1  C        0.006650      0.000205      0.017730
    2  O       -0.006134     -0.000188      0.019336
    3  H        0.031510      0.000955     -0.024016
    4  CL      -0.005063     -0.000154     -0.019260


 ACTIVE CARTESIAN GRADIENTS

              1          2          3          4          5          6
           0.007740   0.000172   0.020125  -0.002059   0.030963   0.036185


 FULL LOCAL GRADIENT

              1          2          3          4          5          6
          -0.052318   0.000000  -0.000313  -0.000113   0.000141  -0.000238


 TANGENTIAL LOCAL GRADIENTS IN A.U.

              1          2          3          4          5
           0.000000  -0.000313  -0.000113   0.000141  -0.000238

 COSANG =         0.548598902
 
 *** CONVERGED BY GRADIENT AND DISPLACEMENT CRITERIA ***
 *** AFTER 7 OPTIMIZATION CYCLES ***
 
 
 RMSQ FORCE :   0.0001939  MAXIMUM :   0.0003000  CONVERGED :YES
 MAX FORCE  :   0.0003135  MAXIMUM :   0.0004500  CONVERGED :YES
 RMSQ FORCE6:   0.0008190  MAXIMUM6:   0.0003000  CONVERGED : NO
 MAX FORCE6 :   0.0013163  MAXIMUM6:   0.0004500  CONVERGED : NO
 RMSQ DR    :   0.0003676  MAXIMUM :   0.0012000  CONVERGED :YES
 MAX DR     :   0.0007682  MAXIMUM :   0.0018000  CONVERGED :YES
 
 
 *** THE GEOMETRY IS OPTIMIZED ***
 
 
 INTERPOLATION DISTANCE: 4.1117591369


 RELAXED REACTANT COORDINATES OF SADDLE STEP 2 IN ANGSTROM

  NO.  ATOM        X              Y              Z        Z-ATOM   MASS   TYPE

    1  C        -0.335817      -0.010193       0.859625       6    12.011  QM
    2  O         0.232924       0.007068       1.902410       8    15.999  QM
    3  H        -1.328250      -0.040413       0.461698       1     1.008  QM
    4  CL        0.044713       0.001361      -1.155665      17    35.453  QM


 NUMBER OF CONSTRAINED OPTIMIZATION CYCLES: 7
 
 RELAXED REACTANT ENERGY = -573.641024950958
 
 ANGLE BETWEEN SUCCESSIVE SADDLE GRADIENTS: 59.093
 
 RMSQ FORCE :   0.0161230  MAXIMUM :   0.0003000  CONVERGED :NO 
 MAX FORCE  :   0.0297879  MAXIMUM :   0.0004500  CONVERGED :NO 


 UNRELAXED COORDINATES OF SADDLE STEP 3 IN ANGSTROM

  NO.  ATOM        X              Y              Z        Z-ATOM   MASS   TYPE

    1  C        -0.033780      -0.000978       1.583208       6    12.011  QM
    2  O         0.023414       0.000688       2.722832       8    15.999  QM
    3  H        -0.133360      -0.004290      -0.415875       1     1.008  QM
    4  CL        0.004499       0.000138      -1.752611      17    35.453  QM


 UNRELAXED SCF-ENERGY CALCULATED IN 13 CYCLES
 
 UNRELAXED TOTAL SADDLE ENERGY = -573.656928571890
 
 
 
 
 ***************************************
 *** MOLECULAR GEOMETRY OPTIMIZATION ***
 ***************************************
 
 INTERPOLATION DISTANCE: 3.7016223300
 
 *** ACTIVE DEGREES OF FREEDOM: 6 ***
 
 *** ENTERING OPTIMIZATION CYCLE: 1 ***
 

 PROJECTED CARTESIAN GRADIENTS IN A.U.

  NO.  ATOM        X             Y             Z

    1  C        0.001641      0.000050      0.022426
    2  O       -0.001199     -0.000036     -0.014456
    3  H       -0.003045     -0.000100      0.018101
    4  CL       0.000364      0.000012     -0.006394


 ACTIVE CARTESIAN GRADIENTS

              1          2          3          4          5          6
           0.001966   0.000044   0.024868  -0.010237  -0.002970   0.018923


 FULL LOCAL GRADIENT

              1          2          3          4          5          6
          -0.005417  -0.000008   0.007911  -0.025176  -0.005909   0.018257


 TANGENTIAL LOCAL GRADIENTS IN A.U.

              1          2          3          4          5
          -0.000008   0.007911  -0.025176  -0.005909   0.018257
 
 RMSQ FORCE :   0.0145921  MAXIMUM :   0.0003000  CONVERGED : NO
 MAX FORCE  :   0.0251765  MAXIMUM :   0.0004500  CONVERGED : NO
 RMSQ FORCE6:   4.9854079  MAXIMUM6:   0.0003000  CONVERGED : NO
 MAX FORCE6 :   4.9748235  MAXIMUM6:   0.0004500  CONVERGED : NO
 


 HESSIAN EIGENVALUES


                1           2           3           4           5
             1.00000     1.00000     1.00000     1.00000     1.00000
 


 LAMBDA FOR LMQA STEP: 0.00

  |TANGENTIAL STEP| =   0.032629  |PARALLEL STEP| =   0.000144


 STEP IN NORMAL COORDINATES

              1          2          3          4          5          6
          -0.002837  -0.000067  -0.026921   0.007146  -0.000449  -0.016752

 DISPLACEMENT STEP IN ANGSTROM

  NO.  ATOM        X             Y             Z

    1  C       -0.001253     -0.000039     -0.012845
    2  O        0.001007      0.000031      0.006544
    3  H       -0.000155     -0.000001     -0.008229
    4  CL       0.000079      0.000002      0.004468


 ACTIVE CARTESIAN DISPLACEMENT STEP

              1          2          3          4          5          6
          -0.002837  -0.000067  -0.026921   0.007146  -0.000449  -0.016752
 
 PREDICTED ENERGY CHANGE: -0.000531536
 
 INTERPOLATION DISTANCE: 3.7016223300
 
 *** SCFTOL TIGHTEN TO 0.100E-06 ***
 
 *** CDFTOL TIGHTEN TO 0.750E-04 ***


 COORDINATES OF OPTIMIZATION STEP 1 IN ANGSTROM

  NO.  ATOM        X              Y              Z        Z-ATOM   MASS   TYPE

    1  C        -0.035033      -0.001017       1.570363       6    12.011  QM
    2  O         0.024421       0.000719       2.729376       8    15.999  QM
    3  H        -0.133515      -0.004291      -0.424104       1     1.008  QM
    4  CL        0.004578       0.000140      -1.748143      17    35.453  QM


 
 NEW SCF-ENERGY CALCULATED IN 10 CYCLES
 

 TOTAL ENERGY    =       -573.657114877

 ENERGY CHANGE =         -0.000186305
 ENERGY RATIO  =          0.350503025
 TRUST RADIUS  =          0.200000000
 
 BFGS DELTA*GAMMA: 0.172E-02
 
 BFGS DELTA*DE2*DELTA: 0.106E-02
 
 *** ENTERING OPTIMIZATION CYCLE: 2 ***
 

 PROJECTED CARTESIAN GRADIENTS IN A.U.

  NO.  ATOM        X             Y             Z

    1  C       -0.000605     -0.000016     -0.023522
    2  O        0.000758      0.000021      0.025066
    3  H       -0.002408     -0.000080      0.012171
    4  CL       0.000249      0.000008     -0.005200


 ACTIVE CARTESIAN GRADIENTS

              1          2          3          4          5          6
          -0.000725  -0.000012  -0.026079   0.022614  -0.002471   0.012862


 FULL LOCAL GRADIENT

              1          2          3          4          5          6
          -0.003533   0.000008  -0.009658   0.032843  -0.004840   0.012481


 TANGENTIAL LOCAL GRADIENTS IN A.U.

              1          2          3          4          5
           0.000008  -0.009658   0.032843  -0.004840   0.012481

 COSANG =        -0.539294487
 
 RMSQ FORCE :   0.0164385  MAXIMUM :   0.0003000  CONVERGED : NO
 MAX FORCE  :   0.0328427  MAXIMUM :   0.0004500  CONVERGED : NO
 RMSQ FORCE6:   4.4574330  MAXIMUM6:   0.0003000  CONVERGED : NO
 MAX FORCE6 :   4.4427619  MAXIMUM6:   0.0004500  CONVERGED : NO
 RMSQ DR    :   0.0133209  MAXIMUM :   0.0012000  CONVERGED : NO
 MAX DR     :   0.0269206  MAXIMUM :   0.0018000  CONVERGED : NO
 


 HESSIAN EIGENVALUES


                1           2           3           4           5
             0.63694     1.00000     1.00000     1.00000     2.52859
 


 LAMBDA FOR LMQA STEP: 0.00

  |TANGENTIAL STEP| =   0.009581  |PARALLEL STEP| =   0.000012


 STEP IN NORMAL COORDINATES

              1          2          3          4          5          6
          -0.000439  -0.000013   0.003051  -0.006413  -0.000007  -0.006416

 DISPLACEMENT STEP IN ANGSTROM

  NO.  ATOM        X             Y             Z

    1  C       -0.000194     -0.000007      0.001457
    2  O        0.000124      0.000004     -0.003214
    3  H        0.000009      0.000002     -0.003132
    4  CL       0.000028      0.000001      0.001840


 ACTIVE CARTESIAN DISPLACEMENT STEP

              1          2          3          4          5          6
          -0.000439  -0.000013   0.003051  -0.006413  -0.000007  -0.006416
 
 PREDICTED ENERGY CHANGE: -0.000230061
 
 INTERPOLATION DISTANCE: 3.7016223300


 COORDINATES OF OPTIMIZATION STEP 2 IN ANGSTROM

  NO.  ATOM        X              Y              Z        Z-ATOM   MASS   TYPE

    1  C        -0.035227      -0.001024       1.571819       6    12.011  QM
    2  O         0.024546       0.000723       2.726162       8    15.999  QM
    3  H        -0.133505      -0.004290      -0.427237       1     1.008  QM
    4  CL        0.004606       0.000141      -1.746303      17    35.453  QM


 
 NEW SCF-ENERGY CALCULATED IN 9 CYCLES
 

 TOTAL ENERGY    =       -573.657369677

 ENERGY CHANGE =         -0.000254800
 ENERGY RATIO  =          1.107532059
 TRUST RADIUS  =          0.200000000
 
 BFGS DELTA*GAMMA: 0.106E-03
 
 BFGS DELTA*DE2*DELTA: 0.153E-03
 
 *** ENTERING OPTIMIZATION CYCLE: 3 ***
 

 PROJECTED CARTESIAN GRADIENTS IN A.U.

  NO.  ATOM        X             Y             Z

    1  C       -0.000081     -0.000000     -0.014302
    2  O        0.000308      0.000008      0.015099
    3  H       -0.002145     -0.000071      0.009759
    4  CL       0.000202      0.000007     -0.003465


 ACTIVE CARTESIAN GRADIENTS

              1          2          3          4          5          6
          -0.000097   0.000002  -0.015855   0.013580  -0.002172   0.010198


 FULL LOCAL GRADIENT

              1          2          3          4          5          6
          -0.003593   0.000004  -0.006172   0.019770  -0.003367   0.009557


 TANGENTIAL LOCAL GRADIENTS IN A.U.

              1          2          3          4          5
           0.000004  -0.006172   0.019770  -0.003367   0.009557

 COSANG =         0.996427851
 
 RMSQ FORCE :   0.0103113  MAXIMUM :   0.0003000  CONVERGED : NO
 MAX FORCE  :   0.0197702  MAXIMUM :   0.0004500  CONVERGED : NO
 RMSQ FORCE6:   3.8649977  MAXIMUM6:   0.0003000  CONVERGED : NO
 MAX FORCE6 :   3.8576746  MAXIMUM6:   0.0004500  CONVERGED : NO
 RMSQ DR    :   0.0039113  MAXIMUM :   0.0012000  CONVERGED : NO
 MAX DR     :   0.0064158  MAXIMUM :   0.0018000  CONVERGED : NO
 


 HESSIAN EIGENVALUES


                1           2           3           4           5
             0.48124     0.99990     1.00000     1.00000     2.31111
 


 LAMBDA FOR LMQA STEP: 0.00

  |TANGENTIAL STEP| =   0.024243  |PARALLEL STEP| =   0.000079


 STEP IN NORMAL COORDINATES

              1          2          3          4          5          6
          -0.002752  -0.000072   0.002368  -0.014032  -0.000667  -0.019422

 DISPLACEMENT STEP IN ANGSTROM

  NO.  ATOM        X             Y             Z

    1  C       -0.001216     -0.000040      0.001135
    2  O        0.000843      0.000027     -0.006493
    3  H       -0.000271     -0.000003     -0.009523
    4  CL       0.000187      0.000005      0.005307


 ACTIVE CARTESIAN DISPLACEMENT STEP

              1          2          3          4          5          6
          -0.002752  -0.000072   0.002368  -0.014032  -0.000667  -0.019422
 
 PREDICTED ENERGY CHANGE: -0.000212096
 
 INTERPOLATION DISTANCE: 3.7016223300


 COORDINATES OF OPTIMIZATION STEP 3 IN ANGSTROM

  NO.  ATOM        X              Y              Z        Z-ATOM   MASS   TYPE

    1  C        -0.036443      -0.001064       1.572954       6    12.011  QM
    2  O         0.025389       0.000751       2.719669       8    15.999  QM
    3  H        -0.133776      -0.004292      -0.436759       1     1.008  QM
    4  CL        0.004792       0.000146      -1.740996      17    35.453  QM


 
 NEW SCF-ENERGY CALCULATED IN 10 CYCLES
 

 TOTAL ENERGY    =       -573.657577295

 ENERGY CHANGE =         -0.000207619
 ENERGY RATIO  =          0.978890497
 TRUST RADIUS  =          0.200000000
 
 BFGS DELTA*GAMMA: 0.440E-03
 
 BFGS DELTA*DE2*DELTA: 0.425E-03
 
 *** ENTERING OPTIMIZATION CYCLE: 4 ***
 

 PROJECTED CARTESIAN GRADIENTS IN A.U.

  NO.  ATOM        X             Y             Z

    1  C        0.000890      0.000028      0.000903
    2  O       -0.000516     -0.000016     -0.003358
    3  H       -0.001289     -0.000044      0.002186
    4  CL       0.000046      0.000002      0.001361


 ACTIVE CARTESIAN GRADIENTS

              1          2          3          4          5          6
           0.001067   0.000026   0.001005  -0.003743  -0.001244   0.001934


 FULL LOCAL GRADIENT

              1          2          3          4          5          6
          -0.003078  -0.000003  -0.000587  -0.003270   0.000597   0.000761


 TANGENTIAL LOCAL GRADIENTS IN A.U.

              1          2          3          4          5
          -0.000003  -0.000587  -0.003270   0.000597   0.000761

 COSANG =        -0.699063066
 
 RMSQ FORCE :   0.0015473  MAXIMUM :   0.0003000  CONVERGED : NO
 MAX FORCE  :   0.0032700  MAXIMUM :   0.0004500  CONVERGED : NO
 RMSQ FORCE6:   3.1613139  MAXIMUM6:   0.0003000  CONVERGED : NO
 MAX FORCE6 :   3.1602610  MAXIMUM6:   0.0004500  CONVERGED : NO
 RMSQ DR    :   0.0098973  MAXIMUM :   0.0012000  CONVERGED : NO
 MAX DR     :   0.0194217  MAXIMUM :   0.0018000  CONVERGED : NO
 


 HESSIAN EIGENVALUES


                1           2           3           4           5
             0.44646     0.99685     1.00000     1.00000     2.58561
 


 LAMBDA FOR LMQA STEP: 0.00

  |TANGENTIAL STEP| =   0.002242  |PARALLEL STEP| =   0.000001


 STEP IN NORMAL COORDINATES

              1          2          3          4          5          6
          -0.001448  -0.000036  -0.000743   0.000644  -0.000602  -0.001264

 DISPLACEMENT STEP IN ANGSTROM

  NO.  ATOM        X             Y             Z

    1  C       -0.000640     -0.000021     -0.000352
    2  O        0.000443      0.000014      0.000376
    3  H       -0.000274     -0.000006     -0.000665
    4  CL       0.000121      0.000004      0.000065


 ACTIVE CARTESIAN DISPLACEMENT STEP

              1          2          3          4          5          6
          -0.001448  -0.000036  -0.000743   0.000644  -0.000602  -0.001264
 
 PREDICTED ENERGY CHANGE: -0.000003199
 
 INTERPOLATION DISTANCE: 3.7016223300
 
 *** SCFTOL TIGHTEN TO 0.250E-07 ***
 
 *** CDFTOL TIGHTEN TO 0.100E-04 ***


 COORDINATES OF OPTIMIZATION STEP 4 IN ANGSTROM

  NO.  ATOM        X              Y              Z        Z-ATOM   MASS   TYPE

    1  C        -0.037082      -0.001085       1.572602       6    12.011  QM
    2  O         0.025832       0.000765       2.720045       8    15.999  QM
    3  H        -0.134050      -0.004299      -0.437424       1     1.008  QM
    4  CL        0.004913       0.000150      -1.740932      17    35.453  QM


 
 NEW SCF-ENERGY CALCULATED IN 10 CYCLES
 

 TOTAL ENERGY    =       -573.657582027

 ENERGY CHANGE =         -0.000004732
 ENERGY RATIO  =          1.479363064
 TRUST RADIUS  =          0.200000000
 
 BFGS DELTA*GAMMA: 0.317E-05
 
 BFGS DELTA*DE2*DELTA: 0.640E-05
 
 *** ENTERING OPTIMIZATION CYCLE: 5 ***
 

 PROJECTED CARTESIAN GRADIENTS IN A.U.

  NO.  ATOM        X             Y             Z

    1  C        0.000782      0.000025     -0.001091
    2  O       -0.000425     -0.000013     -0.001683
    3  H       -0.001244     -0.000042      0.001825
    4  CL       0.000040      0.000002      0.001458


 ACTIVE CARTESIAN GRADIENTS

              1          2          3          4          5          6
           0.000937   0.000023  -0.001207  -0.002366  -0.001206   0.001561


 FULL LOCAL GRADIENT

              1          2          3          4          5          6
          -0.002969  -0.000002  -0.001335  -0.000771   0.000687   0.000400


 TANGENTIAL LOCAL GRADIENTS IN A.U.

              1          2          3          4          5
          -0.000002  -0.001335  -0.000771   0.000687   0.000400

 COSANG =         0.669681327
 
 RMSQ FORCE :   0.0007758  MAXIMUM :   0.0003000  CONVERGED : NO
 MAX FORCE  :   0.0013350  MAXIMUM :   0.0004500  CONVERGED : NO
 RMSQ FORCE6:   2.2357446  MAXIMUM6:   0.0003000  CONVERGED : NO
 MAX FORCE6 :   2.2355561  MAXIMUM6:   0.0004500  CONVERGED : NO
 RMSQ DR    :   0.0009153  MAXIMUM :   0.0012000  CONVERGED :YES
 MAX DR     :   0.0014480  MAXIMUM :   0.0018000  CONVERGED :YES
 


 HESSIAN EIGENVALUES


                1           2           3           4           5
             0.27853     0.58690     1.00000     1.00000     3.48181
 


 LAMBDA FOR LMQA STEP: 0.00

  |TANGENTIAL STEP| =   0.005250  |PARALLEL STEP| =   0.000004


 STEP IN NORMAL COORDINATES

              1          2          3          4          5          6
          -0.004098  -0.000103  -0.000000   0.001357  -0.001769  -0.002406

 DISPLACEMENT STEP IN ANGSTROM

  NO.  ATOM        X             Y             Z

    1  C       -0.001810     -0.000059      0.000006
    2  O        0.001242      0.000040      0.000594
    3  H       -0.000810     -0.000019     -0.001314
    4  CL       0.000356      0.000011     -0.000181


 ACTIVE CARTESIAN DISPLACEMENT STEP

              1          2          3          4          5          6
          -0.004098  -0.000103  -0.000000   0.001357  -0.001769  -0.002406
 
 PREDICTED ENERGY CHANGE: -0.000004331
 
 INTERPOLATION DISTANCE: 3.7016223300


 COORDINATES OF OPTIMIZATION STEP 5 IN ANGSTROM

  NO.  ATOM        X              Y              Z        Z-ATOM   MASS   TYPE

    1  C        -0.038892      -0.001143       1.572608       6    12.011  QM
    2  O         0.027074       0.000804       2.720639       8    15.999  QM
    3  H        -0.134860      -0.004317      -0.438738       1     1.008  QM
    4  CL        0.005269       0.000161      -1.741113      17    35.453  QM


 
 NEW SCF-ENERGY CALCULATED IN 10 CYCLES
 

 TOTAL ENERGY    =       -573.657588980

 ENERGY CHANGE =         -0.000006953
 ENERGY RATIO  =          1.605271690
 TRUST RADIUS  =          0.200000000
 
 BFGS DELTA*GAMMA: 0.338E-05
 
 BFGS DELTA*DE2*DELTA: 0.868E-05
 
 *** ENTERING OPTIMIZATION CYCLE: 6 ***
 

 PROJECTED CARTESIAN GRADIENTS IN A.U.

  NO.  ATOM        X             Y             Z

    1  C        0.000673      0.000022     -0.002947
    2  O       -0.000336     -0.000011     -0.000214
    3  H       -0.001172     -0.000040      0.001283
    4  CL       0.000031      0.000001      0.001643


 ACTIVE CARTESIAN GRADIENTS

              1          2          3          4          5          6
           0.000806   0.000020  -0.003265  -0.001193  -0.001140   0.000995


 FULL LOCAL GRADIENT

              1          2          3          4          5          6
          -0.002821  -0.000001  -0.002015   0.001500   0.000854  -0.000155


 TANGENTIAL LOCAL GRADIENTS IN A.U.

              1          2          3          4          5
          -0.000001  -0.002015   0.001500   0.000854  -0.000155

 COSANG =         0.446411593
 
 RMSQ FORCE :   0.0011884  MAXIMUM :   0.0003000  CONVERGED : NO
 MAX FORCE  :   0.0020148  MAXIMUM :   0.0004500  CONVERGED : NO
 RMSQ FORCE6:   0.0099574  MAXIMUM6:   0.0003000  CONVERGED : NO
 MAX FORCE6 :   0.0189953  MAXIMUM6:   0.0004500  CONVERGED : NO
 RMSQ DR    :   0.0021433  MAXIMUM :   0.0012000  CONVERGED : NO
 MAX DR     :   0.0040980  MAXIMUM :   0.0018000  CONVERGED : NO
 


 HESSIAN EIGENVALUES


                1           2           3           4           5
             0.08085     0.53166     1.00000     1.00001     5.14577
 


 LAMBDA FOR LMQA STEP: 0.00

  |TANGENTIAL STEP| =   0.015559  |PARALLEL STEP| =   0.000033


 STEP IN NORMAL COORDINATES

              1          2          3          4          5          6
          -0.012610  -0.000319   0.002034   0.004402  -0.005566  -0.005335

 DISPLACEMENT STEP IN ANGSTROM

  NO.  ATOM        X             Y             Z

    1  C       -0.005570     -0.000181      0.000991
    2  O        0.003812      0.000122      0.001670
    3  H       -0.002556     -0.000059     -0.003039
    4  CL       0.001112      0.000033     -0.001186


 ACTIVE CARTESIAN DISPLACEMENT STEP

              1          2          3          4          5          6
          -0.012610  -0.000319   0.002034   0.004402  -0.005566  -0.005335
 
 PREDICTED ENERGY CHANGE: -0.000010468
 
 INTERPOLATION DISTANCE: 3.7016223300


 COORDINATES OF OPTIMIZATION STEP 6 IN ANGSTROM

  NO.  ATOM        X              Y              Z        Z-ATOM   MASS   TYPE

    1  C        -0.044462      -0.001324       1.573599       6    12.011  QM
    2  O         0.030886       0.000926       2.722308       8    15.999  QM
    3  H        -0.137417      -0.004376      -0.441777       1     1.008  QM
    4  CL        0.006381       0.000194      -1.742299      17    35.453  QM


 
 NEW SCF-ENERGY CALCULATED IN 12 CYCLES
 

 TOTAL ENERGY    =       -573.657605325

 ENERGY CHANGE =         -0.000016345
 ENERGY RATIO  =          1.561474141
 TRUST RADIUS  =          0.200000000
 
 BFGS DELTA*GAMMA: 0.949E-05
 
 BFGS DELTA*DE2*DELTA: 0.211E-04
 
 *** ENTERING OPTIMIZATION CYCLE: 7 ***
 

 PROJECTED CARTESIAN GRADIENTS IN A.U.

  NO.  ATOM        X             Y             Z

    1  C        0.000434      0.000014     -0.005955
    2  O       -0.000152     -0.000005      0.002285
    3  H       -0.001050     -0.000036      0.000510
    4  CL       0.000026      0.000001      0.001845


 ACTIVE CARTESIAN GRADIENTS

              1          2          3          4          5          6
           0.000520   0.000014  -0.006600   0.000852  -0.001032   0.000198


 FULL LOCAL GRADIENT

              1          2          3          4          5          6
          -0.002561  -0.000000  -0.003001   0.005305   0.001055  -0.000916


 TANGENTIAL LOCAL GRADIENTS IN A.U.

              1          2          3          4          5
          -0.000000  -0.003001   0.005305   0.001055  -0.000916

 COSANG =         0.905402000
 
 RMSQ FORCE :   0.0027963  MAXIMUM :   0.0003000  CONVERGED : NO
 MAX FORCE  :   0.0053047  MAXIMUM :   0.0004500  CONVERGED : NO
 RMSQ FORCE6:   0.0070825  MAXIMUM6:   0.0003000  CONVERGED : NO
 MAX FORCE6 :   0.0141302  MAXIMUM6:   0.0004500  CONVERGED : NO
 RMSQ DR    :   0.0063520  MAXIMUM :   0.0012000  CONVERGED : NO
 MAX DR     :   0.0126103  MAXIMUM :   0.0018000  CONVERGED : NO
 


 HESSIAN EIGENVALUES


                1           2           3           4           5
             0.02911     0.52013     1.00000     1.00011     6.55660
 


 LAMBDA FOR LMQA STEP: 0.00

  |TANGENTIAL STEP| =   0.033991  |PARALLEL STEP| =   0.000156


 STEP IN NORMAL COORDINATES

              1          2          3          4          5          6
          -0.027699  -0.000699   0.006713   0.009480  -0.012505  -0.009817

 DISPLACEMENT STEP IN ANGSTROM

  NO.  ATOM        X             Y             Z

    1  C       -0.012235     -0.000396      0.003248
    2  O        0.008367      0.000267      0.003300
    3  H       -0.005760     -0.000134     -0.005746
    4  CL       0.002471      0.000074     -0.003139


 ACTIVE CARTESIAN DISPLACEMENT STEP

              1          2          3          4          5          6
          -0.027699  -0.000699   0.006713   0.009480  -0.012505  -0.009817
 
 PREDICTED ENERGY CHANGE: -0.000019590
 
 INTERPOLATION DISTANCE: 3.7016223300


 COORDINATES OF OPTIMIZATION STEP 7 IN ANGSTROM

  NO.  ATOM        X              Y              Z        Z-ATOM   MASS   TYPE

    1  C        -0.056697      -0.001720       1.576847       6    12.011  QM
    2  O         0.039253       0.001193       2.725609       8    15.999  QM
    3  H        -0.143177      -0.004510      -0.447523       1     1.008  QM
    4  CL        0.008853       0.000268      -1.745437      17    35.453  QM


 
 NEW SCF-ENERGY CALCULATED IN 12 CYCLES
 

 TOTAL ENERGY    =       -573.657635393

 ENERGY CHANGE =         -0.000030068
 ENERGY RATIO  =          1.534862092
 TRUST RADIUS  =          0.200000000
 
 BFGS DELTA*GAMMA: 0.204E-04
 
 BFGS DELTA*DE2*DELTA: 0.402E-04
 
 *** ENTERING OPTIMIZATION CYCLE: 8 ***
 

 PROJECTED CARTESIAN GRADIENTS IN A.U.

  NO.  ATOM        X             Y             Z

    1  C       -0.000039     -0.000000     -0.009432
    2  O        0.000185      0.000005      0.005308
    3  H       -0.000862     -0.000028     -0.000357
    4  CL       0.000044      0.000002      0.001984


 ACTIVE CARTESIAN GRADIENTS

              1          2          3          4          5          6
          -0.000047   0.000000  -0.010456   0.003378  -0.000873  -0.000683


 FULL LOCAL GRADIENT

              1          2          3          4          5          6
          -0.002201   0.000002  -0.003760   0.009921   0.001256  -0.001729


 TANGENTIAL LOCAL GRADIENTS IN A.U.

              1          2          3          4          5
           0.000002  -0.003760   0.009921   0.001256  -0.001729

 COSANG =         0.987413923
 
 RMSQ FORCE :   0.0048402  MAXIMUM :   0.0003000  CONVERGED : NO
 MAX FORCE  :   0.0099214  MAXIMUM :   0.0004500  CONVERGED : NO
 RMSQ FORCE6:   0.0038680  MAXIMUM6:   0.0003000  CONVERGED : NO
 MAX FORCE6 :   0.0077303  MAXIMUM6:   0.0004500  CONVERGED : NO
 RMSQ DR    :   0.0138770  MAXIMUM :   0.0012000  CONVERGED : NO
 MAX DR     :   0.0276993  MAXIMUM :   0.0018000  CONVERGED : NO
 


 HESSIAN EIGENVALUES


                1           2           3           4           5
             0.01479     0.50988     1.00000     1.00101     6.68130
 


 LAMBDA FOR LMQA STEP: 0.00

  |TANGENTIAL STEP| =   0.052955  |PARALLEL STEP| =   0.000379


 STEP IN NORMAL COORDINATES

              1          2          3          4          5          6
          -0.043033  -0.001085   0.012990   0.014222  -0.020151  -0.013201

 DISPLACEMENT STEP IN ANGSTROM

  NO.  ATOM        X             Y             Z

    1  C       -0.019008     -0.000615      0.006268
    2  O        0.013009      0.000415      0.004581
    3  H       -0.009328     -0.000221     -0.007913
    4  CL       0.003897      0.000117     -0.005392


 ACTIVE CARTESIAN DISPLACEMENT STEP

              1          2          3          4          5          6
          -0.043033  -0.001085   0.012990   0.014222  -0.020151  -0.013201
 
 PREDICTED ENERGY CHANGE: -0.000028857
 
 INTERPOLATION DISTANCE: 3.7016223300


 COORDINATES OF OPTIMIZATION STEP 8 IN ANGSTROM

  NO.  ATOM        X              Y              Z        Z-ATOM   MASS   TYPE

    1  C        -0.075704      -0.002335       1.583115       6    12.011  QM
    2  O         0.052262       0.001608       2.730190       8    15.999  QM
    3  H        -0.152505      -0.004731      -0.455437       1     1.008  QM
    4  CL        0.012750       0.000384      -1.750829      17    35.453  QM


 
 NEW SCF-ENERGY CALCULATED IN 10 CYCLES
 

 TOTAL ENERGY    =       -573.657678809

 ENERGY CHANGE =         -0.000043416
 ENERGY RATIO  =          1.504542664
 TRUST RADIUS  =          0.200000000
 
 BFGS DELTA*GAMMA: 0.346E-04
 
 BFGS DELTA*DE2*DELTA: 0.606E-04
 
 *** ENTERING OPTIMIZATION CYCLE: 9 ***
 

 PROJECTED CARTESIAN GRADIENTS IN A.U.

  NO.  ATOM        X             Y             Z

    1  C       -0.000775     -0.000023     -0.012279
    2  O        0.000682      0.000020      0.008130
    3  H       -0.000675     -0.000021     -0.000780
    4  CL       0.000106      0.000003      0.001817


 ACTIVE CARTESIAN GRADIENTS

              1          2          3          4          5          6
          -0.000928  -0.000020  -0.013616   0.005863  -0.000732  -0.001076


 FULL LOCAL GRADIENT

              1          2          3          4          5          6
          -0.001860   0.000004  -0.003684   0.014130   0.001251  -0.002018


 TANGENTIAL LOCAL GRADIENTS IN A.U.

              1          2          3          4          5
           0.000004  -0.003684   0.014130   0.001251  -0.002018

 COSANG =         0.993650860
 
 RMSQ FORCE :   0.0066162  MAXIMUM :   0.0003000  CONVERGED : NO
 MAX FORCE  :   0.0141303  MAXIMUM :   0.0004500  CONVERGED : NO
 RMSQ FORCE6:   0.0046262  MAXIMUM6:   0.0003000  CONVERGED : NO
 MAX FORCE6 :   0.0102377  MAXIMUM6:   0.0004500  CONVERGED : NO
 RMSQ DR    :   0.0216194  MAXIMUM :   0.0012000  CONVERGED : NO
 MAX DR     :   0.0430330  MAXIMUM :   0.0018000  CONVERGED : NO
 


 HESSIAN EIGENVALUES


                1           2           3           4           5
             0.01113     0.49591     1.00000     1.00336     5.21082
 


 LAMBDA FOR LMQA STEP: 0.00

  |TANGENTIAL STEP| =   0.059132  |PARALLEL STEP| =   0.000472


 STEP IN NORMAL COORDINATES

              1          2          3          4          5          6
          -0.047483  -0.001196   0.017725   0.014391  -0.023483  -0.012963

 DISPLACEMENT STEP IN ANGSTROM

  NO.  ATOM        X             Y             Z

    1  C       -0.020973     -0.000678      0.008535
    2  O        0.014381      0.000459      0.004053
    3  H       -0.010947     -0.000265     -0.007939
    4  CL       0.004393      0.000132     -0.006352


 ACTIVE CARTESIAN DISPLACEMENT STEP

              1          2          3          4          5          6
          -0.047483  -0.001196   0.017725   0.014391  -0.023483  -0.012963
 
 PREDICTED ENERGY CHANGE: -0.000039959
 
 INTERPOLATION DISTANCE: 3.7016223300


 COORDINATES OF OPTIMIZATION STEP 9 IN ANGSTROM

  NO.  ATOM        X              Y              Z        Z-ATOM   MASS   TYPE

    1  C        -0.096677      -0.003013       1.591651       6    12.011  QM
    2  O         0.066643       0.002067       2.734243       8    15.999  QM
    3  H        -0.163452      -0.004997      -0.463376       1     1.008  QM
    4  CL        0.017143       0.000516      -1.757182      17    35.453  QM


 
 NEW SCF-ENERGY CALCULATED IN 10 CYCLES
 

 TOTAL ENERGY    =       -573.657741950

 ENERGY CHANGE =         -0.000063140
 ENERGY RATIO  =          1.580146977
 TRUST RADIUS  =          0.200000000
 
 BFGS DELTA*GAMMA: 0.378E-04
 
 BFGS DELTA*DE2*DELTA: 0.835E-04
 
 *** ENTERING OPTIMIZATION CYCLE: 10 ***
 

 PROJECTED CARTESIAN GRADIENTS IN A.U.

  NO.  ATOM        X             Y             Z

    1  C       -0.001274     -0.000039     -0.011629
    2  O        0.000991      0.000030      0.008152
    3  H       -0.000594     -0.000016     -0.000422
    4  CL       0.000176      0.000005      0.001364


 ACTIVE CARTESIAN GRADIENTS

              1          2          3          4          5          6
          -0.001526  -0.000035  -0.012898   0.006096  -0.000683  -0.000650


 FULL LOCAL GRADIENT

              1          2          3          4          5          6
          -0.001700   0.000006  -0.002435   0.013955   0.000975  -0.001487


 TANGENTIAL LOCAL GRADIENTS IN A.U.

              1          2          3          4          5
           0.000006  -0.002435   0.013955   0.000975  -0.001487

 COSANG =         0.996022520
 
 RMSQ FORCE :   0.0063849  MAXIMUM :   0.0003000  CONVERGED : NO
 MAX FORCE  :   0.0139551  MAXIMUM :   0.0004500  CONVERGED : NO
 RMSQ FORCE6:   0.0038414  MAXIMUM6:   0.0003000  CONVERGED : NO
 MAX FORCE6 :   0.0088653  MAXIMUM6:   0.0004500  CONVERGED : NO
 RMSQ DR    :   0.0241414  MAXIMUM :   0.0012000  CONVERGED : NO
 MAX DR     :   0.0474832  MAXIMUM :   0.0018000  CONVERGED : NO
 


 HESSIAN EIGENVALUES


                1           2           3           4           5
             0.01053     0.48066     1.00000     1.00206     2.60515
 


 LAMBDA FOR LMQA STEP: 0.00

  |TANGENTIAL STEP| =   0.063309  |PARALLEL STEP| =   0.000541


 STEP IN NORMAL COORDINATES

              1          2          3          4          5          6
          -0.049414  -0.001244   0.023521   0.012853  -0.026427  -0.012175

 DISPLACEMENT STEP IN ANGSTROM

  NO.  ATOM        X             Y             Z

    1  C       -0.021826     -0.000706      0.011305
    2  O        0.015014      0.000479      0.002641
    3  H       -0.012433     -0.000310     -0.007634
    4  CL       0.004714      0.000141     -0.007067


 ACTIVE CARTESIAN DISPLACEMENT STEP

              1          2          3          4          5          6
          -0.049414  -0.001244   0.023521   0.012853  -0.026427  -0.012175
 
 PREDICTED ENERGY CHANGE: -0.000061126
 
 INTERPOLATION DISTANCE: 3.7016223300


 COORDINATES OF OPTIMIZATION STEP 10 IN ANGSTROM

  NO.  ATOM        X              Y              Z        Z-ATOM   MASS   TYPE

    1  C        -0.118504      -0.003719       1.602956       6    12.011  QM
    2  O         0.081657       0.002546       2.736884       8    15.999  QM
    3  H        -0.175885      -0.005306      -0.471010       1     1.008  QM
    4  CL        0.021857       0.000657      -1.764249      17    35.453  QM


 
 NEW SCF-ENERGY CALCULATED IN 10 CYCLES
 

 TOTAL ENERGY    =       -573.657824808

 ENERGY CHANGE =         -0.000082858
 ENERGY RATIO  =          1.355522680
 TRUST RADIUS  =          0.200000000
 
 BFGS DELTA*GAMMA: 0.749E-04
 
 BFGS DELTA*DE2*DELTA: 0.125E-03
 
 *** ENTERING OPTIMIZATION CYCLE: 11 ***
 

 PROJECTED CARTESIAN GRADIENTS IN A.U.

  NO.  ATOM        X             Y             Z

    1  C       -0.000624     -0.000021     -0.004546
    2  O        0.000492      0.000016      0.002630
    3  H       -0.000663     -0.000018      0.000782
    4  CL       0.000145      0.000004      0.000748


 ACTIVE CARTESIAN GRADIENTS

              1          2          3          4          5          6
          -0.000748  -0.000020  -0.005042   0.001715  -0.000710   0.000643


 FULL LOCAL GRADIENT

              1          2          3          4          5          6
          -0.001708   0.000000  -0.000620   0.005134   0.000419  -0.000077


 TANGENTIAL LOCAL GRADIENTS IN A.U.

              1          2          3          4          5
           0.000000  -0.000620   0.005134   0.000419  -0.000077

 COSANG =         0.994555282
 
 RMSQ FORCE :   0.0023205  MAXIMUM :   0.0003000  CONVERGED : NO
 MAX FORCE  :   0.0051339  MAXIMUM :   0.0004500  CONVERGED : NO
 RMSQ FORCE6:   0.0029268  MAXIMUM6:   0.0003000  CONVERGED : NO
 MAX FORCE6 :   0.0061875  MAXIMUM6:   0.0004500  CONVERGED : NO
 RMSQ DR    :   0.0258469  MAXIMUM :   0.0012000  CONVERGED : NO
 MAX DR     :   0.0494145  MAXIMUM :   0.0018000  CONVERGED : NO
 


 HESSIAN EIGENVALUES


                1           2           3           4           5
             0.00814     0.48748     0.99044     1.00000     2.09535
 


 LAMBDA FOR LMQA STEP: 0.00

  |TANGENTIAL STEP| =   0.048226  |PARALLEL STEP| =   0.000314


 STEP IN NORMAL COORDINATES

              1          2          3          4          5          6
          -0.037776  -0.000949   0.016521   0.009053  -0.020716  -0.010670

 DISPLACEMENT STEP IN ANGSTROM

  NO.  ATOM        X             Y             Z

    1  C       -0.016685     -0.000539      0.007946
    2  O        0.011507      0.000367      0.001862
    3  H       -0.009774     -0.000246     -0.006463
    4  CL       0.003630      0.000109     -0.004786


 ACTIVE CARTESIAN DISPLACEMENT STEP

              1          2          3          4          5          6
          -0.037776  -0.000949   0.016521   0.009053  -0.020716  -0.010670
 
 PREDICTED ENERGY CHANGE: -0.000015368
 
 INTERPOLATION DISTANCE: 3.7016223300


 COORDINATES OF OPTIMIZATION STEP 11 IN ANGSTROM

  NO.  ATOM        X              Y              Z        Z-ATOM   MASS   TYPE

    1  C        -0.135189      -0.004258       1.610901       6    12.011  QM
    2  O         0.093164       0.002912       2.738747       8    15.999  QM
    3  H        -0.185659      -0.005553      -0.477473       1     1.008  QM
    4  CL        0.025486       0.000766      -1.769035      17    35.453  QM


 
 NEW SCF-ENERGY CALCULATED IN 13 CYCLES
 

 TOTAL ENERGY    =       -573.657846550

 ENERGY CHANGE =         -0.000021742
 ENERGY RATIO  =          1.414753581
 TRUST RADIUS  =          0.200000000
 
 BFGS DELTA*GAMMA: 0.182E-04
 
 BFGS DELTA*DE2*DELTA: 0.326E-04
 
 *** ENTERING OPTIMIZATION CYCLE: 12 ***
 

 PROJECTED CARTESIAN GRADIENTS IN A.U.

  NO.  ATOM        X             Y             Z

    1  C       -0.000489     -0.000017     -0.002436
    2  O        0.000379      0.000013      0.001150
    3  H       -0.000650     -0.000017      0.001104
    4  CL       0.000140      0.000004      0.000459


 ACTIVE CARTESIAN GRADIENTS

              1          2          3          4          5          6
          -0.000586  -0.000018  -0.002702   0.000609  -0.000689   0.001010


 FULL LOCAL GRADIENT

              1          2          3          4          5          6
          -0.001574  -0.000002  -0.000077   0.002617   0.000167   0.000384


 TANGENTIAL LOCAL GRADIENTS IN A.U.

              1          2          3          4          5
          -0.000002  -0.000077   0.002617   0.000167   0.000384

 COSANG =         0.983007549
 
 RMSQ FORCE :   0.0011859  MAXIMUM :   0.0003000  CONVERGED : NO
 MAX FORCE  :   0.0026173  MAXIMUM :   0.0004500  CONVERGED : NO
 RMSQ FORCE6:   0.0038407  MAXIMUM6:   0.0003000  CONVERGED : NO
 MAX FORCE6 :   0.0080994  MAXIMUM6:   0.0004500  CONVERGED : NO
 RMSQ DR    :   0.0196885  MAXIMUM :   0.0012000  CONVERGED : NO
 MAX DR     :   0.0377757  MAXIMUM :   0.0018000  CONVERGED : NO
 


 HESSIAN EIGENVALUES


                1           2           3           4           5
             0.00603     0.49847     0.95016     1.00000     1.68804
 


 LAMBDA FOR LMQA STEP: 0.00

  |TANGENTIAL STEP| =   0.031806  |PARALLEL STEP| =   0.000137


 STEP IN NORMAL COORDINATES

              1          2          3          4          5          6
          -0.024544  -0.000613   0.010960   0.004879  -0.014089  -0.008151

 DISPLACEMENT STEP IN ANGSTROM

  NO.  ATOM        X             Y             Z

    1  C       -0.010841     -0.000349      0.005270
    2  O        0.007503      0.000238      0.000739
    3  H       -0.006680     -0.000172     -0.004793
    4  CL       0.002396      0.000072     -0.002756


 ACTIVE CARTESIAN DISPLACEMENT STEP

              1          2          3          4          5          6
          -0.024544  -0.000613   0.010960   0.004879  -0.014089  -0.008151
 
 PREDICTED ENERGY CHANGE: -0.000005284
 
 INTERPOLATION DISTANCE: 3.7016223300


 COORDINATES OF OPTIMIZATION STEP 12 IN ANGSTROM

  NO.  ATOM        X              Y              Z        Z-ATOM   MASS   TYPE

    1  C        -0.146030      -0.004607       1.616172       6    12.011  QM
    2  O         0.100667       0.003151       2.739485       8    15.999  QM
    3  H        -0.192339      -0.005725      -0.482266       1     1.008  QM
    4  CL        0.027882       0.000838      -1.771791      17    35.453  QM


 
 NEW SCF-ENERGY CALCULATED IN 10 CYCLES
 

 TOTAL ENERGY    =       -573.657853023

 ENERGY CHANGE =         -0.000006473
 ENERGY RATIO  =          1.224980495
 TRUST RADIUS  =          0.200000000
 
 BFGS DELTA*GAMMA: 0.769E-05
 
 BFGS DELTA*DE2*DELTA: 0.110E-04
 
 *** ENTERING OPTIMIZATION CYCLE: 13 ***
 

 PROJECTED CARTESIAN GRADIENTS IN A.U.

  NO.  ATOM        X             Y             Z

    1  C       -0.000271     -0.000011     -0.000844
    2  O        0.000217      0.000008     -0.000252
    3  H       -0.000574     -0.000014      0.000891
    4  CL       0.000109      0.000003      0.000510


 ACTIVE CARTESIAN GRADIENTS

              1          2          3          4          5          6
          -0.000325  -0.000012  -0.000937  -0.000569  -0.000597   0.000792


 FULL LOCAL GRADIENT

              1          2          3          4          5          6
          -0.001398  -0.000003   0.000110   0.000484   0.000201   0.000223


 TANGENTIAL LOCAL GRADIENTS IN A.U.

              1          2          3          4          5
          -0.000003   0.000110   0.000484   0.000201   0.000223

 COSANG =         0.895890068
 
 RMSQ FORCE :   0.0002594  MAXIMUM :   0.0003000  CONVERGED :YES
 MAX FORCE  :   0.0004843  MAXIMUM :   0.0004500  CONVERGED : NO
 RMSQ FORCE6:   0.0045611  MAXIMUM6:   0.0003000  CONVERGED : NO
 MAX FORCE6 :   0.0098275  MAXIMUM6:   0.0004500  CONVERGED : NO
 RMSQ DR    :   0.0129847  MAXIMUM :   0.0012000  CONVERGED : NO
 MAX DR     :   0.0245436  MAXIMUM :   0.0018000  CONVERGED : NO
 


 HESSIAN EIGENVALUES


                1           2           3           4           5
             0.00462     0.48971     0.90059     1.00000     1.72222
 


 LAMBDA FOR LMQA STEP: 0.00

  |TANGENTIAL STEP| =   0.014003  |PARALLEL STEP| =   0.000026


 STEP IN NORMAL COORDINATES

              1          2          3          4          5          6
          -0.010719  -0.000263   0.004611   0.002268  -0.006413  -0.003688

 DISPLACEMENT STEP IN ANGSTROM

  NO.  ATOM        X             Y             Z

    1  C       -0.004734     -0.000151      0.002218
    2  O        0.003288      0.000104      0.000406
    3  H       -0.003053     -0.000081     -0.002162
    4  CL       0.001061      0.000032     -0.001199


 ACTIVE CARTESIAN DISPLACEMENT STEP

              1          2          3          4          5          6
          -0.010719  -0.000263   0.004611   0.002268  -0.006413  -0.003688
 
 PREDICTED ENERGY CHANGE: -0.000000586
 
 INTERPOLATION DISTANCE: 3.7016223300
 
 *** SCFTOL TIGHTEN TO 0.100E-08 ***
 
 *** CDFTOL TIGHTEN TO 0.500E-05 ***


 COORDINATES OF OPTIMIZATION STEP 13 IN ANGSTROM

  NO.  ATOM        X              Y              Z        Z-ATOM   MASS   TYPE

    1  C        -0.150764      -0.004758       1.618389       6    12.011  QM
    2  O         0.103955       0.003254       2.739891       8    15.999  QM
    3  H        -0.195392      -0.005806      -0.484428       1     1.008  QM
    4  CL        0.028944       0.000870      -1.772989      17    35.453  QM


 
 NEW SCF-ENERGY CALCULATED IN 12 CYCLES
 

 TOTAL ENERGY    =       -573.657853708

 ENERGY CHANGE =         -0.000000685
 ENERGY RATIO  =          1.168660822
 TRUST RADIUS  =          0.200000000
 
 BFGS DELTA*GAMMA: 0.889E-06
 
 BFGS DELTA*DE2*DELTA: 0.125E-05
 
 *** ENTERING OPTIMIZATION CYCLE: 14 ***
 

 PROJECTED CARTESIAN GRADIENTS IN A.U.

  NO.  ATOM        X             Y             Z

    1  C       -0.000268     -0.000011     -0.000625
    2  O        0.000210      0.000008     -0.000431
    3  H       -0.000538     -0.000013      0.000790
    4  CL       0.000106      0.000003      0.000520


 ACTIVE CARTESIAN GRADIENTS

              1          2          3          4          5          6
          -0.000321  -0.000012  -0.000694  -0.000715  -0.000561   0.000691


 FULL LOCAL GRADIENT

              1          2          3          4          5          6
          -0.001324  -0.000004   0.000165   0.000205   0.000216   0.000144


 TANGENTIAL LOCAL GRADIENTS IN A.U.

              1          2          3          4          5
          -0.000004   0.000165   0.000205   0.000216   0.000144

 COSANG =         0.898963434
 
 *** CONVERGED BY GRADIENT AND ENERGY CRITERIA ***
 *** AFTER 13 OPTIMIZATION CYCLES ***
 
 
 RMSQ FORCE :   0.0001652  MAXIMUM :   0.0003000  CONVERGED :YES
 MAX FORCE  :   0.0002155  MAXIMUM :   0.0004500  CONVERGED :YES
 RMSQ FORCE6:   0.0041472  MAXIMUM6:   0.0003000  CONVERGED : NO
 MAX FORCE6 :   0.0090821  MAXIMUM6:   0.0004500  CONVERGED : NO
 RMSQ DR    :   0.0057169  MAXIMUM :   0.0012000  CONVERGED : NO
 MAX DR     :   0.0107188  MAXIMUM :   0.0018000  CONVERGED : NO
 
 
 *** THE GEOMETRY IS OPTIMIZED ***
 
 
 INTERPOLATION DISTANCE: 3.7016223300


 RELAXED PRODUCT COORDINATES OF SADDLE STEP 3 IN ANGSTROM

  NO.  ATOM        X              Y              Z        Z-ATOM   MASS   TYPE

    1  C        -0.150764      -0.004758       1.618389       6    12.011  QM
    2  O         0.103955       0.003254       2.739891       8    15.999  QM
    3  H        -0.195392      -0.005806      -0.484428       1     1.008  QM
    4  CL        0.028944       0.000870      -1.772989      17    35.453  QM


 NUMBER OF CONSTRAINED OPTIMIZATION CYCLES: 13
 
 RELAXED PRODUCT ENERGY = -573.657853707890
 
 ANGLE BETWEEN SUCCESSIVE SADDLE GRADIENTS: 97.226
 
 RMSQ FORCE :   0.0004102  MAXIMUM :   0.0003000  CONVERGED :NO 
 MAX FORCE  :   0.0007711  MAXIMUM :   0.0004500  CONVERGED :NO 


 UNRELAXED COORDINATES OF SADDLE STEP 4 IN ANGSTROM

  NO.  ATOM        X              Y              Z        Z-ATOM   MASS   TYPE

    1  C        -0.169270      -0.005302       1.542513       6    12.011  QM
    2  O         0.116852       0.003636       2.656143       8    15.999  QM
    3  H        -0.308678      -0.009266      -0.389815       1     1.008  QM
    4  CL        0.030521       0.000919      -1.711257      17    35.453  QM


 UNRELAXED SCF-ENERGY CALCULATED IN 14 CYCLES
 
 UNRELAXED TOTAL SADDLE ENERGY = -573.655681676120
 
 
 
 
 ***************************************
 *** MOLECULAR GEOMETRY OPTIMIZATION ***
 ***************************************
 
 INTERPOLATION DISTANCE: 3.3314666104
 
 *** ACTIVE DEGREES OF FREEDOM: 6 ***
 
 *** ENTERING OPTIMIZATION CYCLE: 1 ***
 

 PROJECTED CARTESIAN GRADIENTS IN A.U.

  NO.  ATOM        X             Y             Z

    1  C        0.000297      0.000008      0.001962
    2  O        0.000002      0.000001      0.007107
    3  H       -0.008173     -0.000241      0.025143
    4  CL       0.001204      0.000036     -0.010156


 ACTIVE CARTESIAN GRADIENTS

              1          2          3          4          5          6
           0.000355   0.000000   0.002183   0.009144  -0.008236   0.026490


 FULL LOCAL GRADIENT

              1          2          3          4          5          6
          -0.009858  -0.000003   0.000117   0.003442  -0.011929   0.024631


 TANGENTIAL LOCAL GRADIENTS IN A.U.

              1          2          3          4          5
          -0.000003   0.000117   0.003442  -0.011929   0.024631
 
 RMSQ FORCE :   0.0123359  MAXIMUM :   0.0003000  CONVERGED : NO
 MAX FORCE  :   0.0246315  MAXIMUM :   0.0004500  CONVERGED : NO
 RMSQ FORCE6:   4.9876641  MAXIMUM6:   0.0003000  CONVERGED : NO
 MAX FORCE6 :   4.9753685  MAXIMUM6:   0.0004500  CONVERGED : NO
 


 HESSIAN EIGENVALUES


                1           2           3           4           5
             1.00000     1.00000     1.00000     1.00000     1.00000
 


 LAMBDA FOR LMQA STEP: 0.00

  |TANGENTIAL STEP| =   0.027584  |PARALLEL STEP| =   0.000114


 STEP IN NORMAL COORDINATES

              1          2          3          4          5          6
          -0.001203  -0.000009  -0.006086  -0.014837   0.002464  -0.022276

 DISPLACEMENT STEP IN ANGSTROM

  NO.  ATOM        X             Y             Z

    1  C       -0.000532     -0.000015     -0.002891
    2  O        0.000451      0.000013     -0.005787
    3  H        0.001325      0.000036     -0.010702
    4  CL      -0.000217     -0.000006      0.007375


 ACTIVE CARTESIAN DISPLACEMENT STEP

              1          2          3          4          5          6
          -0.001203  -0.000009  -0.006086  -0.014837   0.002464  -0.022276
 
 PREDICTED ENERGY CHANGE: -0.000379305
 
 INTERPOLATION DISTANCE: 3.3314666104
 
 *** SCFTOL TIGHTEN TO 0.100E-06 ***
 
 *** CDFTOL TIGHTEN TO 0.750E-04 ***


 COORDINATES OF OPTIMIZATION STEP 1 IN ANGSTROM

  NO.  ATOM        X              Y              Z        Z-ATOM   MASS   TYPE

    1  C        -0.169802      -0.005317       1.539622       6    12.011  QM
    2  O         0.117303       0.003649       2.650356       8    15.999  QM
    3  H        -0.307353      -0.009230      -0.400517       1     1.008  QM
    4  CL        0.030304       0.000913      -1.703882      17    35.453  QM


 
 NEW SCF-ENERGY CALCULATED IN 10 CYCLES
 

 TOTAL ENERGY    =       -573.656307386

 ENERGY CHANGE =         -0.000625710
 ENERGY RATIO  =          1.649621130
 TRUST RADIUS  =          0.200000000
 
 BFGS DELTA*GAMMA: 0.270E-03
 
 BFGS DELTA*DE2*DELTA: 0.761E-03
 
 *** ENTERING OPTIMIZATION CYCLE: 2 ***
 

 PROJECTED CARTESIAN GRADIENTS IN A.U.

  NO.  ATOM        X             Y             Z

    1  C        0.002065      0.000063      0.005778
    2  O       -0.001455     -0.000045     -0.000730
    3  H       -0.006221     -0.000183      0.018019
    4  CL       0.000825      0.000024     -0.005911


 ACTIVE CARTESIAN GRADIENTS

              1          2          3          4          5          6
           0.002473   0.000029   0.006457   0.000929  -0.006149   0.018784


 FULL LOCAL GRADIENT

              1          2          3          4          5          6
          -0.008377   0.000004  -0.001045  -0.005056  -0.007727   0.016816


 TANGENTIAL LOCAL GRADIENTS IN A.U.

              1          2          3          4          5
           0.000004  -0.001045  -0.005056  -0.007727   0.016816

 COSANG =         0.922428644
 
 RMSQ FORCE :   0.0085924  MAXIMUM :   0.0003000  CONVERGED : NO
 MAX FORCE  :   0.0168162  MAXIMUM :   0.0004500  CONVERGED : NO
 RMSQ FORCE6:   4.4644510  MAXIMUM6:   0.0003000  CONVERGED : NO
 MAX FORCE6 :   4.4570964  MAXIMUM6:   0.0004500  CONVERGED : NO
 RMSQ DR    :   0.0112612  MAXIMUM :   0.0012000  CONVERGED : NO
 MAX DR     :   0.0222755  MAXIMUM :   0.0018000  CONVERGED : NO
 


 HESSIAN EIGENVALUES


                1           2           3           4           5
             0.27634     1.00000     1.00000     1.00000     1.28286
 


 LAMBDA FOR LMQA STEP: 0.00

  |TANGENTIAL STEP| =   0.069089  |PARALLEL STEP| =   0.000716


 STEP IN NORMAL COORDINATES

              1          2          3          4          5          6
          -0.009713  -0.000109  -0.031165  -0.025032   0.004615  -0.055320

 DISPLACEMENT STEP IN ANGSTROM

  NO.  ATOM        X             Y             Z

    1  C       -0.004291     -0.000130     -0.014777
    2  O        0.003527      0.000108     -0.007186
    3  H        0.002696      0.000069     -0.026602
    4  CL      -0.000327     -0.000009      0.017913


 ACTIVE CARTESIAN DISPLACEMENT STEP

              1          2          3          4          5          6
          -0.009713  -0.000109  -0.031165  -0.025032   0.004615  -0.055320
 
 PREDICTED ENERGY CHANGE: -0.000656769
 
 INTERPOLATION DISTANCE: 3.3314666104


 COORDINATES OF OPTIMIZATION STEP 2 IN ANGSTROM

  NO.  ATOM        X              Y              Z        Z-ATOM   MASS   TYPE

    1  C        -0.174093      -0.005447       1.524845       6    12.011  QM
    2  O         0.120831       0.003757       2.643170       8    15.999  QM
    3  H        -0.304656      -0.009161      -0.427119       1     1.008  QM
    4  CL        0.029977       0.000904      -1.685968      17    35.453  QM


 
 NEW SCF-ENERGY CALCULATED IN 10 CYCLES
 

 TOTAL ENERGY    =       -573.656608814

 ENERGY CHANGE =         -0.000301428
 ENERGY RATIO  =          0.458954981
 TRUST RADIUS  =          0.200000000
 
 BFGS DELTA*GAMMA: 0.209E-02
 
 BFGS DELTA*DE2*DELTA: 0.132E-02
 
 *** ENTERING OPTIMIZATION CYCLE: 3 ***
 

 PROJECTED CARTESIAN GRADIENTS IN A.U.

  NO.  ATOM        X             Y             Z

    1  C       -0.002752     -0.000088     -0.020331
    2  O        0.002893      0.000091      0.011395
    3  H       -0.000316     -0.000006     -0.003134
    4  CL      -0.000288     -0.000009      0.004708


 ACTIVE CARTESIAN GRADIENTS

              1          2          3          4          5          6
          -0.003296  -0.000049  -0.022623   0.007276  -0.000497  -0.003932


 FULL LOCAL GRADIENT

              1          2          3          4          5          6
          -0.003338  -0.000016  -0.001536   0.022881   0.004200  -0.006055


 TANGENTIAL LOCAL GRADIENTS IN A.U.

              1          2          3          4          5
          -0.000016  -0.001536   0.022881   0.004200  -0.006055

 COSANG =        -0.536627495
 
 RMSQ FORCE :   0.0107721  MAXIMUM :   0.0003000  CONVERGED : NO
 MAX FORCE  :   0.0228807  MAXIMUM :   0.0004500  CONVERGED : NO
 RMSQ FORCE6:   3.8646395  MAXIMUM6:   0.0003000  CONVERGED : NO
 MAX FORCE6 :   3.8552611  MAXIMUM6:   0.0004500  CONVERGED : NO
 RMSQ DR    :   0.0282068  MAXIMUM :   0.0012000  CONVERGED : NO
 MAX DR     :   0.0553197  MAXIMUM :   0.0018000  CONVERGED : NO
 


 HESSIAN EIGENVALUES


                1           2           3           4           5
             0.34070     1.00000     1.00000     1.01049     1.61791
 


 LAMBDA FOR LMQA STEP: 0.00

  |TANGENTIAL STEP| =   0.010305  |PARALLEL STEP| =   0.000016


 STEP IN NORMAL COORDINATES

              1          2          3          4          5          6
           0.001225   0.000017   0.008055   0.000219  -0.000889   0.006243

 DISPLACEMENT STEP IN ANGSTROM

  NO.  ATOM        X             Y             Z

    1  C        0.000541      0.000017      0.003830
    2  O       -0.000539     -0.000017     -0.000907
    3  H       -0.000501     -0.000015      0.002981
    4  CL       0.000132      0.000004     -0.002123


 ACTIVE CARTESIAN DISPLACEMENT STEP

              1          2          3          4          5          6
           0.001225   0.000017   0.008055   0.000219  -0.000889   0.006243
 
 PREDICTED ENERGY CHANGE: -0.000156566
 
 INTERPOLATION DISTANCE: 3.3314666104


 COORDINATES OF OPTIMIZATION STEP 3 IN ANGSTROM

  NO.  ATOM        X              Y              Z        Z-ATOM   MASS   TYPE

    1  C        -0.173552      -0.005430       1.528675       6    12.011  QM
    2  O         0.120292       0.003740       2.642263       8    15.999  QM
    3  H        -0.305157      -0.009176      -0.424138       1     1.008  QM
    4  CL        0.030109       0.000908      -1.688091      17    35.453  QM


 
 NEW SCF-ENERGY CALCULATED IN 9 CYCLES
 

 TOTAL ENERGY    =       -573.656760930

 ENERGY CHANGE =         -0.000152116
 ENERGY RATIO  =          0.971577433
 TRUST RADIUS  =          0.200000000
 
 BFGS DELTA*GAMMA: 0.120E-03
 
 BFGS DELTA*DE2*DELTA: 0.104E-03
 
 *** ENTERING OPTIMIZATION CYCLE: 4 ***
 

 PROJECTED CARTESIAN GRADIENTS IN A.U.

  NO.  ATOM        X             Y             Z

    1  C       -0.000089     -0.000004     -0.009332
    2  O        0.000572      0.000018      0.002724
    3  H       -0.001095     -0.000029     -0.000400
    4  CL      -0.000148     -0.000005      0.003670


 ACTIVE CARTESIAN GRADIENTS

              1          2          3          4          5          6
          -0.000106  -0.000006  -0.010359   0.000321  -0.001110  -0.001017


 FULL LOCAL GRADIENT

              1          2          3          4          5          6
          -0.003985  -0.000005  -0.002072   0.008500   0.002757  -0.003110


 TANGENTIAL LOCAL GRADIENTS IN A.U.

              1          2          3          4          5
          -0.000005  -0.002072   0.008500   0.002757  -0.003110

 COSANG =         0.977611631
 
 RMSQ FORCE :   0.0043316  MAXIMUM :   0.0003000  CONVERGED : NO
 MAX FORCE  :   0.0085000  MAXIMUM :   0.0004500  CONVERGED : NO
 RMSQ FORCE6:   3.1595420  MAXIMUM6:   0.0003000  CONVERGED : NO
 MAX FORCE6 :   3.1569187  MAXIMUM6:   0.0004500  CONVERGED : NO
 RMSQ DR    :   0.0042072  MAXIMUM :   0.0012000  CONVERGED : NO
 MAX DR     :   0.0080554  MAXIMUM :   0.0018000  CONVERGED : NO
 


 HESSIAN EIGENVALUES


                1           2           3           4           5
             0.31263     0.96967     1.00000     1.00000     2.11151
 


 LAMBDA FOR LMQA STEP: 0.00

  |TANGENTIAL STEP| =   0.011961  |PARALLEL STEP| =   0.000021


 STEP IN NORMAL COORDINATES

              1          2          3          4          5          6
          -0.001036  -0.000010   0.007466   0.003587  -0.001870   0.008360

 DISPLACEMENT STEP IN ANGSTROM

  NO.  ATOM        X             Y             Z

    1  C       -0.000458     -0.000014      0.003569
    2  O        0.000162      0.000005      0.000639
    3  H       -0.000949     -0.000030      0.003951
    4  CL       0.000318      0.000010     -0.003173


 ACTIVE CARTESIAN DISPLACEMENT STEP

              1          2          3          4          5          6
          -0.001036  -0.000010   0.007466   0.003587  -0.001870   0.008360
 
 PREDICTED ENERGY CHANGE: -0.000041194
 
 INTERPOLATION DISTANCE: 3.3314666104
 
 *** SCFTOL TIGHTEN TO 0.750E-07 ***
 
 *** CDFTOL TIGHTEN TO 0.500E-04 ***


 COORDINATES OF OPTIMIZATION STEP 4 IN ANGSTROM

  NO.  ATOM        X              Y              Z        Z-ATOM   MASS   TYPE

    1  C        -0.174009      -0.005443       1.532244       6    12.011  QM
    2  O         0.120453       0.003745       2.642902       8    15.999  QM
    3  H        -0.306106      -0.009206      -0.420186       1     1.008  QM
    4  CL        0.030427       0.000918      -1.691264      17    35.453  QM


 
 NEW SCF-ENERGY CALCULATED IN 9 CYCLES
 

 TOTAL ENERGY    =       -573.656803352

 ENERGY CHANGE =         -0.000042422
 ENERGY RATIO  =          1.029811329
 TRUST RADIUS  =          0.200000000
 
 BFGS DELTA*GAMMA: 0.812E-04
 
 BFGS DELTA*DE2*DELTA: 0.826E-04
 
 *** ENTERING OPTIMIZATION CYCLE: 5 ***
 

 PROJECTED CARTESIAN GRADIENTS IN A.U.

  NO.  ATOM        X             Y             Z

    1  C        0.001368      0.000041     -0.002348
    2  O       -0.000725     -0.000022     -0.001595
    3  H       -0.002142     -0.000061      0.003372
    4  CL       0.000052      0.000001      0.001870


 ACTIVE CARTESIAN GRADIENTS

              1          2          3          4          5          6
           0.001639   0.000018  -0.002577  -0.002669  -0.002074   0.003028


 FULL LOCAL GRADIENT

              1          2          3          4          5          6
          -0.004892   0.000002  -0.002140   0.000249   0.000640   0.000968


 TANGENTIAL LOCAL GRADIENTS IN A.U.

              1          2          3          4          5
           0.000002  -0.002140   0.000249   0.000640   0.000968

 COSANG =         0.223930394
 
 RMSQ FORCE :   0.0010942  MAXIMUM :   0.0003000  CONVERGED : NO
 MAX FORCE  :   0.0021396  MAXIMUM :   0.0004500  CONVERGED : NO
 RMSQ FORCE6:   2.2355915  MAXIMUM6:   0.0003000  CONVERGED : NO
 MAX FORCE6 :   2.2351645  MAXIMUM6:   0.0004500  CONVERGED : NO
 RMSQ DR    :   0.0048830  MAXIMUM :   0.0012000  CONVERGED : NO
 MAX DR     :   0.0083596  MAXIMUM :   0.0018000  CONVERGED : NO
 


 HESSIAN EIGENVALUES


                1           2           3           4           5
             0.36196     0.78949     1.00000     1.00000     2.20369
 


 LAMBDA FOR LMQA STEP: 0.00

  |TANGENTIAL STEP| =   0.003115  |PARALLEL STEP| =   0.000001


 STEP IN NORMAL COORDINATES

              1          2          3          4          5          6
          -0.002341  -0.000025   0.001071  -0.000601  -0.000868  -0.001401

 DISPLACEMENT STEP IN ANGSTROM

  NO.  ATOM        X             Y             Z

    1  C       -0.001034     -0.000031      0.000531
    2  O        0.000682      0.000021     -0.000413
    3  H       -0.000387     -0.000015     -0.000726
    4  CL       0.000209      0.000007      0.000091


 ACTIVE CARTESIAN DISPLACEMENT STEP

              1          2          3          4          5          6
          -0.002341  -0.000025   0.001071  -0.000601  -0.000868  -0.001401
 
 PREDICTED ENERGY CHANGE: -0.000003714
 
 INTERPOLATION DISTANCE: 3.3314666104
 
 *** SCFTOL TIGHTEN TO 0.250E-07 ***
 
 *** CDFTOL TIGHTEN TO 0.100E-04 ***


 COORDINATES OF OPTIMIZATION STEP 5 IN ANGSTROM

  NO.  ATOM        X              Y              Z        Z-ATOM   MASS   TYPE

    1  C        -0.175043      -0.005474       1.532775       6    12.011  QM
    2  O         0.121135       0.003765       2.642489       8    15.999  QM
    3  H        -0.306494      -0.009221      -0.420912       1     1.008  QM
    4  CL        0.030636       0.000925      -1.691173      17    35.453  QM


 
 NEW SCF-ENERGY CALCULATED IN 9 CYCLES
 

 TOTAL ENERGY    =       -573.656810164

 ENERGY CHANGE =         -0.000006812
 ENERGY RATIO  =          1.834231090
 TRUST RADIUS  =          0.200000000
 
 BFGS DELTA*GAMMA: 0.132E-05
 
 BFGS DELTA*DE2*DELTA: 0.744E-05
 
 *** ENTERING OPTIMIZATION CYCLE: 6 ***
 

 PROJECTED CARTESIAN GRADIENTS IN A.U.

  NO.  ATOM        X             Y             Z

    1  C        0.001661      0.000050     -0.001372
    2  O       -0.000974     -0.000030     -0.002661
    3  H       -0.002050     -0.000058      0.003050
    4  CL       0.000033      0.000001      0.002072


 ACTIVE CARTESIAN GRADIENTS

              1          2          3          4          5          6
           0.001989   0.000023  -0.001487  -0.003643  -0.001961   0.002681


 FULL LOCAL GRADIENT

              1          2          3          4          5          6
          -0.004773   0.000003  -0.002253  -0.001240   0.000819   0.000637


 TANGENTIAL LOCAL GRADIENTS IN A.U.

              1          2          3          4          5
           0.000003  -0.002253  -0.001240   0.000819   0.000637

 COSANG =         0.833056774
 
 RMSQ FORCE :   0.0012402  MAXIMUM :   0.0003000  CONVERGED : NO
 MAX FORCE  :   0.0022531  MAXIMUM :   0.0004500  CONVERGED : NO
 RMSQ FORCE6:   0.0074513  MAXIMUM6:   0.0003000  CONVERGED : NO
 MAX FORCE6 :   0.0153454  MAXIMUM6:   0.0004500  CONVERGED : NO
 RMSQ DR    :   0.0012717  MAXIMUM :   0.0012000  CONVERGED : NO
 MAX DR     :   0.0023408  MAXIMUM :   0.0018000  CONVERGED : NO
 


 HESSIAN EIGENVALUES


                1           2           3           4           5
             0.06576     0.44259     1.00000     1.00002     3.84145
 


 LAMBDA FOR LMQA STEP: 0.00

  |TANGENTIAL STEP| =   0.034021  |PARALLEL STEP| =   0.000174


 STEP IN NORMAL COORDINATES

              1          2          3          4          5          6
          -0.028175  -0.000312   0.011220  -0.001218  -0.010892  -0.010839

 DISPLACEMENT STEP IN ANGSTROM

  NO.  ATOM        X             Y             Z

    1  C       -0.012447     -0.000375      0.005590
    2  O        0.008257      0.000251     -0.002112
    3  H       -0.004892     -0.000182     -0.005834
    4  CL       0.002523      0.000080     -0.000851


 ACTIVE CARTESIAN DISPLACEMENT STEP

              1          2          3          4          5          6
          -0.028175  -0.000312   0.011220  -0.001218  -0.010892  -0.010839
 
 PREDICTED ENERGY CHANGE: -0.000037597
 
 INTERPOLATION DISTANCE: 3.3314666104


 COORDINATES OF OPTIMIZATION STEP 6 IN ANGSTROM

  NO.  ATOM        X              Y              Z        Z-ATOM   MASS   TYPE

    1  C        -0.187490      -0.005849       1.538365       6    12.011  QM
    2  O         0.129392       0.004016       2.640376       8    15.999  QM
    3  H        -0.311386      -0.009403      -0.426746       1     1.008  QM
    4  CL        0.033159       0.001005      -1.692024      17    35.453  QM


 
 NEW SCF-ENERGY CALCULATED IN 12 CYCLES
 

 TOTAL ENERGY    =       -573.656871445

 ENERGY CHANGE =         -0.000061280
 ENERGY RATIO  =          1.629931154
 TRUST RADIUS  =          0.200000000
 
 BFGS DELTA*GAMMA: 0.274E-04
 
 BFGS DELTA*DE2*DELTA: 0.768E-04
 
 *** ENTERING OPTIMIZATION CYCLE: 7 ***
 

 PROJECTED CARTESIAN GRADIENTS IN A.U.

  NO.  ATOM        X             Y             Z

    1  C        0.002900      0.000089      0.002947
    2  O       -0.002043     -0.000063     -0.007154
    3  H       -0.001554     -0.000044      0.001607
    4  CL      -0.000053     -0.000002      0.002820


 ACTIVE CARTESIAN GRADIENTS

              1          2          3          4          5          6
           0.003473   0.000044   0.003333  -0.007682  -0.001380   0.001154


 FULL LOCAL GRADIENT

              1          2          3          4          5          6
          -0.004061   0.000009  -0.002801  -0.007629   0.001531  -0.000730


 TANGENTIAL LOCAL GRADIENTS IN A.U.

              1          2          3          4          5
           0.000009  -0.002801  -0.007629   0.001531  -0.000730

 COSANG =         0.719240346
 
 RMSQ FORCE :   0.0037130  MAXIMUM :   0.0003000  CONVERGED : NO
 MAX FORCE  :   0.0076293  MAXIMUM :   0.0004500  CONVERGED : NO
 RMSQ FORCE6:   0.0041712  MAXIMUM6:   0.0003000  CONVERGED : NO
 MAX FORCE6 :   0.0086810  MAXIMUM6:   0.0004500  CONVERGED : NO
 RMSQ DR    :   0.0138890  MAXIMUM :   0.0012000  CONVERGED : NO
 MAX DR     :   0.0281751  MAXIMUM :   0.0018000  CONVERGED : NO
 


 HESSIAN EIGENVALUES


                1           2           3           4           5
             0.01598     0.46298     1.00000     1.00002     5.37182
 


 LAMBDA FOR LMQA STEP: 0.00

  |TANGENTIAL STEP| =   0.107793  |PARALLEL STEP| =   0.001744


 STEP IN NORMAL COORDINATES

              1          2          3          4          5          6
          -0.091219  -0.001013   0.033520   0.000513  -0.036771  -0.028712

 DISPLACEMENT STEP IN ANGSTROM

  NO.  ATOM        X             Y             Z

    1  C       -0.040298     -0.001213      0.016761
    2  O        0.026828      0.000815     -0.004522
    3  H       -0.016629     -0.000613     -0.015684
    4  CL       0.008237      0.000262     -0.004074


 ACTIVE CARTESIAN DISPLACEMENT STEP

              1          2          3          4          5          6
          -0.091219  -0.001013   0.033520   0.000513  -0.036771  -0.028712
 
 PREDICTED ENERGY CHANGE: -0.000089818
 
 INTERPOLATION DISTANCE: 3.3314666104


 COORDINATES OF OPTIMIZATION STEP 7 IN ANGSTROM

  NO.  ATOM        X              Y              Z        Z-ATOM   MASS   TYPE

    1  C        -0.227788      -0.007062       1.555126       6    12.011  QM
    2  O         0.156219       0.004832       2.635854       8    15.999  QM
    3  H        -0.328014      -0.010016      -0.442430       1     1.008  QM
    4  CL        0.041396       0.001267      -1.696097      17    35.453  QM


 
 NEW SCF-ENERGY CALCULATED IN 12 CYCLES
 

 TOTAL ENERGY    =       -573.657040778

 ENERGY CHANGE =         -0.000169333
 ENERGY RATIO  =          1.885282357
 TRUST RADIUS  =          0.200000000
 
 BFGS DELTA*GAMMA: 0.430E-04
 
 BFGS DELTA*DE2*DELTA: 0.203E-03
 
 *** ENTERING OPTIMIZATION CYCLE: 8 ***
 

 PROJECTED CARTESIAN GRADIENTS IN A.U.

  NO.  ATOM        X             Y             Z

    1  C        0.002780      0.000086      0.002958
    2  O       -0.001998     -0.000062     -0.007280
    3  H       -0.000609     -0.000017     -0.000597
    4  CL      -0.000173     -0.000006      0.003269


 ACTIVE CARTESIAN GRADIENTS

              1          2          3          4          5          6
           0.003331   0.000044   0.003342  -0.007827  -0.000433  -0.001096


 FULL LOCAL GRADIENT

              1          2          3          4          5          6
          -0.002645   0.000013  -0.002932  -0.007565   0.002337  -0.002577


 TANGENTIAL LOCAL GRADIENTS IN A.U.

              1          2          3          4          5
           0.000013  -0.002932  -0.007565   0.002337  -0.002577

 COSANG =         0.974013598
 
 RMSQ FORCE :   0.0039478  MAXIMUM :   0.0003000  CONVERGED : NO
 MAX FORCE  :   0.0075645  MAXIMUM :   0.0004500  CONVERGED : NO
 RMSQ FORCE6:   0.0035284  MAXIMUM6:   0.0003000  CONVERGED : NO
 MAX FORCE6 :   0.0076564  MAXIMUM6:   0.0004500  CONVERGED : NO
 RMSQ DR    :   0.0440120  MAXIMUM :   0.0012000  CONVERGED : NO
 MAX DR     :   0.0912193  MAXIMUM :   0.0018000  CONVERGED : NO
 


 HESSIAN EIGENVALUES


                1           2           3           4           5
             0.00313     0.54428     1.00000     1.00002     5.00890
 


 NEWTON STEP 0.448 EXCEEDED TRUST RADIUS 0.200
 LAMBDA ITERATION CONVERGED IN 4 CYCLES
 LAMBDA FOR LMQA STEP: 0.388E-02

  |TANGENTIAL STEP| =   0.200000  |PARALLEL STEP| =   0.006009


 STEP IN NORMAL COORDINATES

              1          2          3          4          5          6
          -0.170057  -0.001891   0.061995   0.000968  -0.074664  -0.041162

 DISPLACEMENT STEP IN ANGSTROM

  NO.  ATOM        X             Y             Z

    1  C       -0.075127     -0.002262      0.031011
    2  O        0.050142      0.001524     -0.008362
    3  H       -0.034203     -0.001238     -0.022773
    4  CL       0.015811      0.000502     -0.008592


 ACTIVE CARTESIAN DISPLACEMENT STEP

              1          2          3          4          5          6
          -0.170057  -0.001891   0.061995   0.000968  -0.074664  -0.041162
 
 PREDICTED ENERGY CHANGE: -0.000178460
 
 INTERPOLATION DISTANCE: 3.3314666104


 COORDINATES OF OPTIMIZATION STEP 8 IN ANGSTROM

  NO.  ATOM        X              Y              Z        Z-ATOM   MASS   TYPE

    1  C        -0.302915      -0.009325       1.586136       6    12.011  QM
    2  O         0.206361       0.006356       2.627492       8    15.999  QM
    3  H        -0.362217      -0.011254      -0.465203       1     1.008  QM
    4  CL        0.057207       0.001768      -1.704690      17    35.453  QM


 
 NEW SCF-ENERGY CALCULATED IN 13 CYCLES
 

 TOTAL ENERGY    =       -573.656982610

 ENERGY CHANGE =          0.000058168
 ENERGY RATIO  =         -0.325944042
 TRUST RADIUS  =          0.160000000
 
 BFGS DELTA*GAMMA: 0.105E-02
 
 BFGS DELTA*DE2*DELTA: 0.222E-03
 
 *** ENTERING OPTIMIZATION CYCLE: 9 ***
 

 PROJECTED CARTESIAN GRADIENTS IN A.U.

  NO.  ATOM        X             Y             Z

    1  C       -0.009971     -0.000310     -0.019671
    2  O        0.007573      0.000236      0.016298
    3  H       -0.000585     -0.000021      0.000521
    4  CL       0.000815      0.000026      0.000413


 ACTIVE CARTESIAN GRADIENTS

              1          2          3          4          5          6
          -0.011944  -0.000159  -0.022046   0.013440  -0.001245   0.000310


 FULL LOCAL GRADIENT

              1          2          3          4          5          6
          -0.002422  -0.000145   0.012247  -0.025575  -0.000425   0.000925


 TANGENTIAL LOCAL GRADIENTS IN A.U.

              1          2          3          4          5
          -0.000145   0.012247  -0.025575  -0.000425   0.000925

 COSANG =         0.615525416
 
 RMSQ FORCE :   0.0126895  MAXIMUM :   0.0003000  CONVERGED : NO
 MAX FORCE  :   0.0255748  MAXIMUM :   0.0004500  CONVERGED : NO
 RMSQ FORCE6:   0.0099236  MAXIMUM6:   0.0003000  CONVERGED : NO
 MAX FORCE6 :   0.0201548  MAXIMUM6:   0.0004500  CONVERGED : NO
 RMSQ DR    :   0.0816865  MAXIMUM :   0.0012000  CONVERGED : NO
 MAX DR     :   0.1700567  MAXIMUM :   0.0018000  CONVERGED : NO
 


 HESSIAN EIGENVALUES


                1           2           3           4           5
             0.02137     0.48633     1.00000     1.00530     5.84093
 


 LAMBDA FOR LMQA STEP: 0.00

  |TANGENTIAL STEP| =   0.140101  |PARALLEL STEP| =   0.002947


 STEP IN NORMAL COORDINATES

              1          2          3          4          5          6
           0.119585   0.001332  -0.039729   0.002623   0.051742   0.032743

 DISPLACEMENT STEP IN ANGSTROM

  NO.  ATOM        X             Y             Z

    1  C        0.052830      0.001591     -0.019963
    2  O       -0.035317     -0.001074      0.006852
    3  H        0.023652      0.000857      0.017711
    4  CL      -0.011013     -0.000349      0.004030


 ACTIVE CARTESIAN DISPLACEMENT STEP

              1          2          3          4          5          6
           0.119585   0.001332  -0.039729   0.002623   0.051742   0.032743
 
 PREDICTED ENERGY CHANGE: -0.000286639
 
 INTERPOLATION DISTANCE: 3.3314666104


 COORDINATES OF OPTIMIZATION STEP 9 IN ANGSTROM

  NO.  ATOM        X              Y              Z        Z-ATOM   MASS   TYPE

    1  C        -0.250085      -0.007733       1.566173       6    12.011  QM
    2  O         0.171044       0.005282       2.634344       8    15.999  QM
    3  H        -0.338565      -0.010397      -0.447492       1     1.008  QM
    4  CL        0.046194       0.001419      -1.700659      17    35.453  QM


 
 NEW SCF-ENERGY CALCULATED IN 13 CYCLES
 

 TOTAL ENERGY    =       -573.657124833

 ENERGY CHANGE =         -0.000142223
 ENERGY RATIO  =          0.496173698
 TRUST RADIUS  =          0.160000000
 
 BFGS DELTA*GAMMA: 0.709E-03
 
 BFGS DELTA*DE2*DELTA: 0.570E-03
 
 *** ENTERING OPTIMIZATION CYCLE: 10 ***
 

 PROJECTED CARTESIAN GRADIENTS IN A.U.

  NO.  ATOM        X             Y             Z

    1  C        0.001586      0.000049      0.001465
    2  O       -0.001106     -0.000035     -0.004067
    3  H       -0.001154     -0.000034      0.001575
    4  CL       0.000014      0.000000      0.001614


 ACTIVE CARTESIAN GRADIENTS

              1          2          3          4          5          6
           0.001900   0.000025   0.001660  -0.004433  -0.001062   0.001306


 FULL LOCAL GRADIENT

              1          2          3          4          5          6
          -0.002945   0.000009  -0.001772  -0.004056   0.000765  -0.000043


 TANGENTIAL LOCAL GRADIENTS IN A.U.

              1          2          3          4          5
           0.000009  -0.001772  -0.004056   0.000765  -0.000043

 COSANG =         0.640665540
 
 RMSQ FORCE :   0.0020087  MAXIMUM :   0.0003000  CONVERGED : NO
 MAX FORCE  :   0.0040555  MAXIMUM :   0.0004500  CONVERGED : NO
 RMSQ FORCE6:   0.0049431  MAXIMUM6:   0.0003000  CONVERGED : NO
 MAX FORCE6 :   0.0099507  MAXIMUM6:   0.0004500  CONVERGED : NO
 RMSQ DR    :   0.0572086  MAXIMUM :   0.0012000  CONVERGED : NO
 MAX DR     :   0.1195852  MAXIMUM :   0.0018000  CONVERGED : NO
 


 HESSIAN EIGENVALUES


                1           2           3           4           5
             0.02574     0.48140     1.00000     1.00258     5.88944
 


 LAMBDA FOR LMQA STEP: 0.00

  |TANGENTIAL STEP| =   0.033958  |PARALLEL STEP| =   0.000173


 STEP IN NORMAL COORDINATES

              1          2          3          4          5          6
          -0.028484  -0.000316   0.011162   0.000322  -0.012940  -0.007040

 DISPLACEMENT STEP IN ANGSTROM

  NO.  ATOM        X             Y             Z

    1  C       -0.012584     -0.000379      0.005565
    2  O        0.008403      0.000255     -0.001428
    3  H       -0.005956     -0.000215     -0.003923
    4  CL       0.002684      0.000085     -0.001619


 ACTIVE CARTESIAN DISPLACEMENT STEP

              1          2          3          4          5          6
          -0.028484  -0.000316   0.011162   0.000322  -0.012940  -0.007040
 
 PREDICTED ENERGY CHANGE: -0.000016046
 
 INTERPOLATION DISTANCE: 3.3314666104


 COORDINATES OF OPTIMIZATION STEP 10 IN ANGSTROM

  NO.  ATOM        X              Y              Z        Z-ATOM   MASS   TYPE

    1  C        -0.262669      -0.008112       1.571738       6    12.011  QM
    2  O         0.179447       0.005538       2.632916       8    15.999  QM
    3  H        -0.344521      -0.010611      -0.451415       1     1.008  QM
    4  CL        0.048878       0.001504      -1.702278      17    35.453  QM


 
 NEW SCF-ENERGY CALCULATED IN 12 CYCLES
 

 TOTAL ENERGY    =       -573.657150815

 ENERGY CHANGE =         -0.000025982
 ENERGY RATIO  =          1.619231731
 TRUST RADIUS  =          0.160000000
 
 BFGS DELTA*GAMMA: 0.146E-04
 
 BFGS DELTA*DE2*DELTA: 0.329E-04
 
 *** ENTERING OPTIMIZATION CYCLE: 11 ***
 

 PROJECTED CARTESIAN GRADIENTS IN A.U.

  NO.  ATOM        X             Y             Z

    1  C        0.000222      0.000007     -0.001101
    2  O       -0.000070     -0.000002     -0.001215
    3  H       -0.001178     -0.000036      0.001823
    4  CL       0.000116      0.000003      0.001150


 ACTIVE CARTESIAN GRADIENTS

              1          2          3          4          5          6
           0.000266   0.000004  -0.001217  -0.001808  -0.001175   0.001609


 FULL LOCAL GRADIENT

              1          2          3          4          5          6
          -0.002895   0.000002  -0.000330  -0.000094   0.000436   0.000317


 TANGENTIAL LOCAL GRADIENTS IN A.U.

              1          2          3          4          5
           0.000002  -0.000330  -0.000094   0.000436   0.000317

 COSANG =         0.448781815
 
 RMSQ FORCE :   0.0002856  MAXIMUM :   0.0003000  CONVERGED :YES
 MAX FORCE  :   0.0004360  MAXIMUM :   0.0004500  CONVERGED :YES
 RMSQ FORCE6:   0.0060480  MAXIMUM6:   0.0003000  CONVERGED : NO
 MAX FORCE6 :   0.0122550  MAXIMUM6:   0.0004500  CONVERGED : NO
 RMSQ DR    :   0.0138634  MAXIMUM :   0.0012000  CONVERGED : NO
 MAX DR     :   0.0284843  MAXIMUM :   0.0018000  CONVERGED : NO
 


 HESSIAN EIGENVALUES


                1           2           3           4           5
             0.01033     0.48233     1.00000     1.00277     6.52782
 


 LAMBDA FOR LMQA STEP: 0.00

  |TANGENTIAL STEP| =   0.049345  |PARALLEL STEP| =   0.000365


 STEP IN NORMAL COORDINATES

              1          2          3          4          5          6
          -0.040918  -0.000454   0.016445  -0.000484  -0.019436  -0.010590

 DISPLACEMENT STEP IN ANGSTROM

  NO.  ATOM        X             Y             Z

    1  C       -0.018077     -0.000544      0.008190
    2  O        0.012092      0.000367     -0.002520
    3  H       -0.009000     -0.000321     -0.005852
    4  CL       0.003916      0.000124     -0.002088


 ACTIVE CARTESIAN DISPLACEMENT STEP

              1          2          3          4          5          6
          -0.040918  -0.000454   0.016445  -0.000484  -0.019436  -0.010590
 
 PREDICTED ENERGY CHANGE: -0.000011435
 
 INTERPOLATION DISTANCE: 3.3314666104
 
 *** SCFTOL TIGHTEN TO 0.100E-08 ***
 
 *** CDFTOL TIGHTEN TO 0.500E-05 ***


 COORDINATES OF OPTIMIZATION STEP 11 IN ANGSTROM

  NO.  ATOM        X              Y              Z        Z-ATOM   MASS   TYPE

    1  C        -0.280746      -0.008656       1.579929       6    12.011  QM
    2  O         0.191539       0.005905       2.630396       8    15.999  QM
    3  H        -0.353521      -0.010932      -0.457267       1     1.008  QM
    4  CL        0.052794       0.001628      -1.704366      17    35.453  QM


 
 NEW SCF-ENERGY CALCULATED IN 12 CYCLES
 

 TOTAL ENERGY    =       -573.657158324

 ENERGY CHANGE =         -0.000007509
 ENERGY RATIO  =          0.656694807
 TRUST RADIUS  =          0.160000000
 
 BFGS DELTA*GAMMA: 0.373E-04
 
 BFGS DELTA*DE2*DELTA: 0.256E-04
 
 *** ENTERING OPTIMIZATION CYCLE: 12 ***
 

 PROJECTED CARTESIAN GRADIENTS IN A.U.

  NO.  ATOM        X             Y             Z

    1  C       -0.002052     -0.000063     -0.005010
    2  O        0.001633      0.000051      0.003013
    3  H       -0.001202     -0.000038      0.002083
    4  CL       0.000300      0.000009      0.000541


 ACTIVE CARTESIAN GRADIENTS

              1          2          3          4          5          6
          -0.002458  -0.000032  -0.005604   0.002052  -0.001349   0.001936


 FULL LOCAL GRADIENT

              1          2          3          4          5          6
          -0.002824  -0.000026   0.002331   0.005772  -0.000003   0.000713


 TANGENTIAL LOCAL GRADIENTS IN A.U.

              1          2          3          4          5
          -0.000026   0.002331   0.005772  -0.000003   0.000713

 COSANG =        -0.272149757
 
 RMSQ FORCE :   0.0028021  MAXIMUM :   0.0003000  CONVERGED : NO
 MAX FORCE  :   0.0057720  MAXIMUM :   0.0004500  CONVERGED : NO
 RMSQ FORCE6:   0.0046231  MAXIMUM6:   0.0003000  CONVERGED : NO
 MAX FORCE6 :   0.0092761  MAXIMUM6:   0.0004500  CONVERGED : NO
 RMSQ DR    :   0.0201458  MAXIMUM :   0.0012000  CONVERGED : NO
 MAX DR     :   0.0409184  MAXIMUM :   0.0018000  CONVERGED : NO
 


 HESSIAN EIGENVALUES


                1           2           3           4           5
             0.01317     0.48211     1.00000     1.00040     7.62898
 


 LAMBDA FOR LMQA STEP: 0.00

  |TANGENTIAL STEP| =   0.013649  |PARALLEL STEP| =   0.000028


 STEP IN NORMAL COORDINATES

              1          2          3          4          5          6
           0.011711   0.000130  -0.004117  -0.000080   0.005071   0.002543

 DISPLACEMENT STEP IN ANGSTROM

  NO.  ATOM        X             Y             Z

    1  C        0.005174      0.000156     -0.002063
    2  O       -0.003450     -0.000105      0.000551
    3  H        0.002318      0.000084      0.001412
    4  CL      -0.001084     -0.000034      0.000593


 ACTIVE CARTESIAN DISPLACEMENT STEP

              1          2          3          4          5          6
           0.011711   0.000130  -0.004117  -0.000080   0.005071   0.002543
 
 PREDICTED ENERGY CHANGE: -0.000003856
 
 INTERPOLATION DISTANCE: 3.3314666104


 COORDINATES OF OPTIMIZATION STEP 12 IN ANGSTROM

  NO.  ATOM        X              Y              Z        Z-ATOM   MASS   TYPE

    1  C        -0.275572      -0.008501       1.577866       6    12.011  QM
    2  O         0.188088       0.005800       2.630947       8    15.999  QM
    3  H        -0.351203      -0.010848      -0.455855       1     1.008  QM
    4  CL        0.051710       0.001594      -1.703773      17    35.453  QM


 
 NEW SCF-ENERGY CALCULATED IN 12 CYCLES
 

 TOTAL ENERGY    =       -573.657162718

 ENERGY CHANGE =         -0.000004395
 ENERGY RATIO  =          1.139737842
 TRUST RADIUS  =          0.160000000
 
 BFGS DELTA*GAMMA: 0.677E-05
 
 BFGS DELTA*DE2*DELTA: 0.788E-05
 
 *** ENTERING OPTIMIZATION CYCLE: 13 ***
 

 PROJECTED CARTESIAN GRADIENTS IN A.U.

  NO.  ATOM        X             Y             Z

    1  C       -0.000875     -0.000027     -0.002834
    2  O        0.000743      0.000023      0.000771
    3  H       -0.001159     -0.000036      0.001928
    4  CL       0.000206      0.000006      0.000806


 ACTIVE CARTESIAN GRADIENTS

              1          2          3          4          5          6
          -0.001048  -0.000013  -0.003164   0.000039  -0.001228   0.001755


 FULL LOCAL GRADIENT

              1          2          3          4          5          6
          -0.002781  -0.000008   0.000949   0.002597   0.000191   0.000534


 TANGENTIAL LOCAL GRADIENTS IN A.U.

              1          2          3          4          5
          -0.000008   0.000949   0.002597   0.000191   0.000534

 COSANG =         0.994197457
 
 RMSQ FORCE :   0.0012622  MAXIMUM :   0.0003000  CONVERGED : NO
 MAX FORCE  :   0.0025968  MAXIMUM :   0.0004500  CONVERGED : NO
 RMSQ FORCE6:   0.0053231  MAXIMUM6:   0.0003000  CONVERGED : NO
 MAX FORCE6 :   0.0106729  MAXIMUM6:   0.0004500  CONVERGED : NO
 RMSQ DR    :   0.0055721  MAXIMUM :   0.0012000  CONVERGED : NO
 MAX DR     :   0.0117107  MAXIMUM :   0.0018000  CONVERGED : NO
 


 HESSIAN EIGENVALUES


                1           2           3           4           5
             0.02098     0.47903     0.91887     1.00000     4.49211
 


 LAMBDA FOR LMQA STEP: 0.00

  |TANGENTIAL STEP| =   0.005512  |PARALLEL STEP| =   0.000005


 STEP IN NORMAL COORDINATES

              1          2          3          4          5          6
          -0.003889  -0.000043   0.002254  -0.000455  -0.002619  -0.001764

 DISPLACEMENT STEP IN ANGSTROM

  NO.  ATOM        X             Y             Z

    1  C       -0.001718     -0.000052      0.001108
    2  O        0.001169      0.000036     -0.000507
    3  H       -0.001260     -0.000043     -0.000954
    4  CL       0.000427      0.000013     -0.000144


 ACTIVE CARTESIAN DISPLACEMENT STEP

              1          2          3          4          5          6
          -0.003889  -0.000043   0.002254  -0.000455  -0.002619  -0.001764
 
 PREDICTED ENERGY CHANGE: -0.000001469
 
 INTERPOLATION DISTANCE: 3.3314666104


 COORDINATES OF OPTIMIZATION STEP 13 IN ANGSTROM

  NO.  ATOM        X              Y              Z        Z-ATOM   MASS   TYPE

    1  C        -0.277290      -0.008552       1.578974       6    12.011  QM
    2  O         0.189258       0.005836       2.630440       8    15.999  QM
    3  H        -0.352462      -0.010891      -0.456809       1     1.008  QM
    4  CL        0.052137       0.001607      -1.703917      17    35.453  QM


 
 NEW SCF-ENERGY CALCULATED IN 9 CYCLES
 

 TOTAL ENERGY    =       -573.657165339

 ENERGY CHANGE =         -0.000002620
 ENERGY RATIO  =          1.783709590
 TRUST RADIUS  =          0.160000000
 
 BFGS DELTA*GAMMA: 0.606E-06
 
 BFGS DELTA*DE2*DELTA: 0.296E-05
 
 *** ENTERING OPTIMIZATION CYCLE: 14 ***
 

 PROJECTED CARTESIAN GRADIENTS IN A.U.

  NO.  ATOM        X             Y             Z

    1  C       -0.000570     -0.000017     -0.002155
    2  O        0.000505      0.000016      0.000114
    3  H       -0.001116     -0.000035      0.001810
    4  CL       0.000181      0.000006      0.000873


 ACTIVE CARTESIAN GRADIENTS

              1          2          3          4          5          6
          -0.000682  -0.000008  -0.002404  -0.000538  -0.001165   0.001632


 FULL LOCAL GRADIENT

              1          2          3          4          5          6
          -0.002696  -0.000005   0.000614   0.001631   0.000245   0.000438


 TANGENTIAL LOCAL GRADIENTS IN A.U.

              1          2          3          4          5
          -0.000005   0.000614   0.001631   0.000245   0.000438

 COSANG =         0.996166844
 
 RMSQ FORCE :   0.0008110  MAXIMUM :   0.0003000  CONVERGED : NO
 MAX FORCE  :   0.0016309  MAXIMUM :   0.0004500  CONVERGED : NO
 RMSQ FORCE6:   0.0054217  MAXIMUM6:   0.0003000  CONVERGED : NO
 MAX FORCE6 :   0.0109426  MAXIMUM6:   0.0004500  CONVERGED : NO
 RMSQ DR    :   0.0022504  MAXIMUM :   0.0012000  CONVERGED : NO
 MAX DR     :   0.0038893  MAXIMUM :   0.0018000  CONVERGED : NO
 


 HESSIAN EIGENVALUES


                1           2           3           4           5
             0.00704     0.44484     0.71189     1.00000     3.80496
 


 LAMBDA FOR LMQA STEP: 0.00

  |TANGENTIAL STEP| =   0.039410  |PARALLEL STEP| =   0.000233


 STEP IN NORMAL COORDINATES

              1          2          3          4          5          6
          -0.029372  -0.000327   0.015055  -0.002368  -0.018178  -0.011300

 DISPLACEMENT STEP IN ANGSTROM

  NO.  ATOM        X             Y             Z

    1  C       -0.012976     -0.000391      0.007429
    2  O        0.008798      0.000267     -0.003108
    3  H       -0.008674     -0.000297     -0.006137
    4  CL       0.003105      0.000098     -0.001201


 ACTIVE CARTESIAN DISPLACEMENT STEP

              1          2          3          4          5          6
          -0.029372  -0.000327   0.015055  -0.002368  -0.018178  -0.011300
 
 PREDICTED ENERGY CHANGE: -0.000005802
 
 INTERPOLATION DISTANCE: 3.3314666104


 COORDINATES OF OPTIMIZATION STEP 14 IN ANGSTROM

  NO.  ATOM        X              Y              Z        Z-ATOM   MASS   TYPE

    1  C        -0.290266      -0.008943       1.586403       6    12.011  QM
    2  O         0.198056       0.006103       2.627332       8    15.999  QM
    3  H        -0.361136      -0.011188      -0.462946       1     1.008  QM
    4  CL        0.055241       0.001705      -1.705118      17    35.453  QM


 
 NEW SCF-ENERGY CALCULATED IN 20 CYCLES
 

 TOTAL ENERGY    =       -573.657170631

 ENERGY CHANGE =         -0.000005293
 ENERGY RATIO  =          0.912211939
 TRUST RADIUS  =          0.160000000
 
 BFGS DELTA*GAMMA: 0.120E-04
 
 BFGS DELTA*DE2*DELTA: 0.127E-04
 
 *** ENTERING OPTIMIZATION CYCLE: 15 ***
 

 PROJECTED CARTESIAN GRADIENTS IN A.U.

  NO.  ATOM        X             Y             Z

    1  C       -0.000085     -0.000002     -0.000625
    2  O        0.000099      0.000003     -0.001226
    3  H       -0.000943     -0.000030      0.001420
    4  CL       0.000142      0.000004      0.000948


 ACTIVE CARTESIAN GRADIENTS

              1          2          3          4          5          6
          -0.000102   0.000000  -0.000696  -0.001667  -0.000958   0.001242


 FULL LOCAL GRADIENT

              1          2          3          4          5          6
          -0.002323  -0.000002   0.000097  -0.000439   0.000322   0.000184


 TANGENTIAL LOCAL GRADIENTS IN A.U.

              1          2          3          4          5
          -0.000002   0.000097  -0.000439   0.000322   0.000184

 COSANG =        -0.470263301
 
 RMSQ FORCE :   0.0002604  MAXIMUM :   0.0003000  CONVERGED :YES
 MAX FORCE  :   0.0004385  MAXIMUM :   0.0004500  CONVERGED :YES
 RMSQ FORCE6:   0.0014714  MAXIMUM6:   0.0003000  CONVERGED : NO
 MAX FORCE6 :   0.0030857  MAXIMUM6:   0.0004500  CONVERGED : NO
 RMSQ DR    :   0.0160893  MAXIMUM :   0.0012000  CONVERGED : NO
 MAX DR     :   0.0293716  MAXIMUM :   0.0018000  CONVERGED : NO
 


 HESSIAN EIGENVALUES


                1           2           3           4           5
             0.00667     0.43867     0.68628     1.00000     3.96872
 


 LAMBDA FOR LMQA STEP: 0.00

  |TANGENTIAL STEP| =   0.001679  |PARALLEL STEP| =   0.000000


 STEP IN NORMAL COORDINATES

              1          2          3          4          5          6
           0.001493   0.000016  -0.000618   0.000193   0.000388   0.000141

 DISPLACEMENT STEP IN ANGSTROM

  NO.  ATOM        X             Y             Z

    1  C        0.000659      0.000020     -0.000307
    2  O       -0.000424     -0.000013      0.000171
    3  H        0.000160      0.000007      0.000078
    4  CL      -0.000126     -0.000004      0.000051


 ACTIVE CARTESIAN DISPLACEMENT STEP

              1          2          3          4          5          6
           0.001493   0.000016  -0.000618   0.000193   0.000388   0.000141
 
 PREDICTED ENERGY CHANGE: -0.000000119
 
 INTERPOLATION DISTANCE: 3.3314666104


 COORDINATES OF OPTIMIZATION STEP 15 IN ANGSTROM

  NO.  ATOM        X              Y              Z        Z-ATOM   MASS   TYPE

    1  C        -0.289607      -0.008924       1.586096       6    12.011  QM
    2  O         0.197632       0.006090       2.627503       8    15.999  QM
    3  H        -0.360976      -0.011181      -0.462869       1     1.008  QM
    4  CL        0.055115       0.001701      -1.705067      17    35.453  QM


 
 NEW SCF-ENERGY CALCULATED IN 9 CYCLES
 

 TOTAL ENERGY    =       -573.657170877

 ENERGY CHANGE =         -0.000000245
 ENERGY RATIO  =          2.057718474
 TRUST RADIUS  =          0.160000000
 
 HESSIAN PRESERVED AND NOT UPDATED
 
 *** ENTERING OPTIMIZATION CYCLE: 16 ***
 

 PROJECTED CARTESIAN GRADIENTS IN A.U.

  NO.  ATOM        X             Y             Z

    1  C       -0.000104     -0.000003     -0.000670
    2  O        0.000114      0.000003     -0.001214
    3  H       -0.000935     -0.000029      0.001373
    4  CL       0.000142      0.000004      0.000974


 ACTIVE CARTESIAN GRADIENTS

              1          2          3          4          5          6
          -0.000124  -0.000000  -0.000746  -0.001668  -0.000951   0.001191


 FULL LOCAL GRADIENT

              1          2          3          4          5          6
          -0.002317  -0.000002   0.000118  -0.000397   0.000347   0.000129


 TANGENTIAL LOCAL GRADIENTS IN A.U.

              1          2          3          4          5
          -0.000002   0.000118  -0.000397   0.000347   0.000129

 COSANG =         0.992284366
 
 *** CONVERGED BY GRADIENT AND DISPLACEMENT CRITERIA ***
 *** AFTER 15 OPTIMIZATION CYCLES ***
 
 
 RMSQ FORCE :   0.0002486  MAXIMUM :   0.0003000  CONVERGED :YES
 MAX FORCE  :   0.0003975  MAXIMUM :   0.0004500  CONVERGED :YES
 RMSQ FORCE6:   0.0012543  MAXIMUM6:   0.0003000  CONVERGED : NO
 MAX FORCE6 :   0.0026551  MAXIMUM6:   0.0004500  CONVERGED : NO
 RMSQ DR    :   0.0006853  MAXIMUM :   0.0012000  CONVERGED :YES
 MAX DR     :   0.0014927  MAXIMUM :   0.0018000  CONVERGED :YES
 
 
 *** THE GEOMETRY IS OPTIMIZED ***
 
 
 INTERPOLATION DISTANCE: 3.3314666104


 RELAXED PRODUCT COORDINATES OF SADDLE STEP 4 IN ANGSTROM

  NO.  ATOM        X              Y              Z        Z-ATOM   MASS   TYPE

    1  C        -0.289607      -0.008924       1.586096       6    12.011  QM
    2  O         0.197632       0.006090       2.627503       8    15.999  QM
    3  H        -0.360976      -0.011181      -0.462869       1     1.008  QM
    4  CL        0.055115       0.001701      -1.705067      17    35.453  QM


 NUMBER OF CONSTRAINED OPTIMIZATION CYCLES: 15
 
 RELAXED PRODUCT ENERGY = -573.657170876644
 
 ANGLE BETWEEN SUCCESSIVE SADDLE GRADIENTS: 88.433
 
 RMSQ FORCE :   0.0007127  MAXIMUM :   0.0003000  CONVERGED :NO 
 MAX FORCE  :   0.0013349  MAXIMUM :   0.0004500  CONVERGED :NO 


 UNRELAXED COORDINATES OF SADDLE STEP 5 IN ANGSTROM

  NO.  ATOM        X              Y              Z        Z-ATOM   MASS   TYPE

    1  C        -0.294228      -0.009050       1.513449       6    12.011  QM
    2  O         0.201162       0.006188       2.554994       8    15.999  QM
    3  H        -0.457703      -0.014104      -0.370412       1     1.008  QM
    4  CL        0.054075       0.001667      -1.650127      17    35.453  QM


 UNRELAXED SCF-ENERGY CALCULATED IN 14 CYCLES
 
 UNRELAXED TOTAL SADDLE ENERGY = -573.654191076535
 
 
 
 
 ***************************************
 *** MOLECULAR GEOMETRY OPTIMIZATION ***
 ***************************************
 
 INTERPOLATION DISTANCE: 2.9983905305
 
 *** ACTIVE DEGREES OF FREEDOM: 6 ***
 
 *** ENTERING OPTIMIZATION CYCLE: 1 ***
 

 PROJECTED CARTESIAN GRADIENTS IN A.U.

  NO.  ATOM        X             Y             Z

    1  C       -0.003385     -0.000104     -0.004968
    2  O        0.003222      0.000099      0.014274
    3  H       -0.013213     -0.000408      0.027834
    4  CL       0.002034      0.000063     -0.011390


 ACTIVE CARTESIAN GRADIENTS

              1          2          3          4          5          6
          -0.004063  -0.000049  -0.005661   0.015636  -0.013570   0.029265


 FULL LOCAL GRADIENT

              1          2          3          4          5          6
          -0.014622   0.000353   0.004007   0.013934  -0.016294   0.025378


 TANGENTIAL LOCAL GRADIENTS IN A.U.

              1          2          3          4          5
           0.000353   0.004007   0.013934  -0.016294   0.025378
 
 RMSQ FORCE :   0.0149656  MAXIMUM :   0.0003000  CONVERGED : NO
 MAX FORCE  :   0.0253775  MAXIMUM :   0.0004500  CONVERGED : NO
 RMSQ FORCE6:   4.9850344  MAXIMUM6:   0.0003000  CONVERGED : NO
 MAX FORCE6 :   4.9746225  MAXIMUM6:   0.0004500  CONVERGED : NO
 


 HESSIAN EIGENVALUES


                1           2           3           4           5
             1.00000     1.00000     1.00000     1.00000     1.00000
 


 LAMBDA FOR LMQA STEP: 0.00

  |TANGENTIAL STEP| =   0.033464  |PARALLEL STEP| =   0.000187


 STEP IN NORMAL COORDINATES

              1          2          3          4          5          6
           0.004018   0.000044  -0.000547  -0.023912   0.005508  -0.022390

 DISPLACEMENT STEP IN ANGSTROM

  NO.  ATOM        X             Y             Z

    1  C        0.001772      0.000054     -0.000323
    2  O       -0.001386     -0.000042     -0.010431
    3  H        0.002770      0.000088     -0.010541
    4  CL      -0.000567     -0.000018      0.008973


 ACTIVE CARTESIAN DISPLACEMENT STEP

              1          2          3          4          5          6
           0.004018   0.000044  -0.000547  -0.023912   0.005508  -0.022390
 
 PREDICTED ENERGY CHANGE: -0.000557177
 
 INTERPOLATION DISTANCE: 2.9983905305
 
 *** SCFTOL TIGHTEN TO 0.100E-06 ***
 
 *** CDFTOL TIGHTEN TO 0.750E-04 ***


 COORDINATES OF OPTIMIZATION STEP 1 IN ANGSTROM

  NO.  ATOM        X              Y              Z        Z-ATOM   MASS   TYPE

    1  C        -0.292456      -0.008996       1.513126       6    12.011  QM
    2  O         0.199776       0.006146       2.544563       8    15.999  QM
    3  H        -0.454933      -0.014016      -0.380953       1     1.008  QM
    4  CL        0.053508       0.001649      -1.641154      17    35.453  QM


 
 NEW SCF-ENERGY CALCULATED IN 10 CYCLES
 

 TOTAL ENERGY    =       -573.654945936

 ENERGY CHANGE =         -0.000754860
 ENERGY RATIO  =          1.354793042
 TRUST RADIUS  =          0.200000000
 
 BFGS DELTA*GAMMA: 0.733E-03
 
 BFGS DELTA*DE2*DELTA: 0.112E-02
 
 *** ENTERING OPTIMIZATION CYCLE: 2 ***
 

 PROJECTED CARTESIAN GRADIENTS IN A.U.

  NO.  ATOM        X             Y             Z

    1  C        0.007713      0.000237      0.015040
    2  O       -0.006272     -0.000193     -0.008667
    3  H       -0.010294     -0.000318      0.021220
    4  CL       0.001460      0.000045     -0.006510


 ACTIVE CARTESIAN GRADIENTS

              1          2          3          4          5          6
           0.009257   0.000112   0.017038  -0.005825  -0.009892   0.022211


 FULL LOCAL GRADIENT

              1          2          3          4          5          6
          -0.011911  -0.000555  -0.009062  -0.017164  -0.011319   0.018817


 TANGENTIAL LOCAL GRADIENTS IN A.U.

              1          2          3          4          5
          -0.000555  -0.009062  -0.017164  -0.011319   0.018817

 COSANG =         0.393803432
 
 RMSQ FORCE :   0.0131090  MAXIMUM :   0.0003000  CONVERGED : NO
 MAX FORCE  :   0.0188169  MAXIMUM :   0.0004500  CONVERGED : NO
 RMSQ FORCE6:   4.4604110  MAXIMUM6:   0.0003000  CONVERGED : NO
 MAX FORCE6 :   4.4553066  MAXIMUM6:   0.0004500  CONVERGED : NO
 RMSQ DR    :   0.0136619  MAXIMUM :   0.0012000  CONVERGED : NO
 MAX DR     :   0.0239123  MAXIMUM :   0.0018000  CONVERGED : NO
 


 HESSIAN EIGENVALUES


                1           2           3           4           5
             0.27528     1.00000     1.00000     1.00000     2.37261
 


 LAMBDA FOR LMQA STEP: 0.00

  |TANGENTIAL STEP| =   0.079634  |PARALLEL STEP| =   0.001058


 STEP IN NORMAL COORDINATES

              1          2          3          4          5          6
          -0.008077  -0.000110  -0.034928  -0.038172   0.012787  -0.058624

 DISPLACEMENT STEP IN ANGSTROM

  NO.  ATOM        X             Y             Z

    1  C       -0.003561     -0.000112     -0.016486
    2  O        0.003376      0.000105     -0.012574
    3  H        0.006929      0.000220     -0.027525
    4  CL      -0.001364     -0.000042      0.022684


 ACTIVE CARTESIAN DISPLACEMENT STEP

              1          2          3          4          5          6
          -0.008077  -0.000110  -0.034928  -0.038172   0.012787  -0.058624
 
 PREDICTED ENERGY CHANGE: -0.000932489
 
 INTERPOLATION DISTANCE: 2.9983905305


 COORDINATES OF OPTIMIZATION STEP 2 IN ANGSTROM

  NO.  ATOM        X              Y              Z        Z-ATOM   MASS   TYPE

    1  C        -0.296018      -0.009108       1.496640       6    12.011  QM
    2  O         0.203152       0.006251       2.531989       8    15.999  QM
    3  H        -0.448004      -0.013796      -0.408478       1     1.008  QM
    4  CL        0.052144       0.001607      -1.618471      17    35.453  QM


 
 NEW SCF-ENERGY CALCULATED IN 10 CYCLES
 

 TOTAL ENERGY    =       -573.655721550

 ENERGY CHANGE =         -0.000775614
 ENERGY RATIO  =          0.831766962
 TRUST RADIUS  =          0.200000000
 
 BFGS DELTA*GAMMA: 0.230E-02
 
 BFGS DELTA*DE2*DELTA: 0.189E-02
 
 *** ENTERING OPTIMIZATION CYCLE: 3 ***
 

 PROJECTED CARTESIAN GRADIENTS IN A.U.

  NO.  ATOM        X             Y             Z

    1  C        0.002022      0.000062     -0.005518
    2  O       -0.000932     -0.000029     -0.002491
    3  H       -0.000928     -0.000029     -0.000192
    4  CL      -0.000394     -0.000012      0.004917


 ACTIVE CARTESIAN GRADIENTS

              1          2          3          4          5          6
           0.002426   0.000030  -0.006060  -0.004756  -0.000804  -0.000986


 FULL LOCAL GRADIENT

              1          2          3          4          5          6
          -0.004982  -0.000368  -0.002424   0.001954   0.004082  -0.003942


 TANGENTIAL LOCAL GRADIENTS IN A.U.

              1          2          3          4          5
          -0.000368  -0.002424   0.001954   0.004082  -0.003942

 COSANG =        -0.693274778
 
 RMSQ FORCE :   0.0028992  MAXIMUM :   0.0003000  CONVERGED : NO
 MAX FORCE  :   0.0040816  MAXIMUM :   0.0004500  CONVERGED : NO
 RMSQ FORCE6:   3.8707441  MAXIMUM6:   0.0003000  CONVERGED : NO
 MAX FORCE6 :   3.8698391  MAXIMUM6:   0.0004500  CONVERGED : NO
 RMSQ DR    :   0.0325132  MAXIMUM :   0.0012000  CONVERGED : NO
 MAX DR     :   0.0586245  MAXIMUM :   0.0018000  CONVERGED : NO
 


 HESSIAN EIGENVALUES


                1           2           3           4           5
             0.33279     1.00000     1.00000     1.00766     2.34821
 


 LAMBDA FOR LMQA STEP: 0.00

  |TANGENTIAL STEP| =   0.015696  |PARALLEL STEP| =   0.000041


 STEP IN NORMAL COORDINATES

              1          2          3          4          5          6
          -0.001502  -0.000017   0.007061   0.007978  -0.003340   0.010929

 DISPLACEMENT STEP IN ANGSTROM

  NO.  ATOM        X             Y             Z

    1  C       -0.000662     -0.000020      0.003382
    2  O        0.000256      0.000008      0.002624
    3  H       -0.001706     -0.000053      0.005093
    4  CL       0.000501      0.000015     -0.004590


 ACTIVE CARTESIAN DISPLACEMENT STEP

              1          2          3          4          5          6
          -0.001502  -0.000017   0.007061   0.007978  -0.003340   0.010929
 
 PREDICTED ENERGY CHANGE: -0.000046074
 
 INTERPOLATION DISTANCE: 2.9983905305
 
 *** SCFTOL TIGHTEN TO 0.250E-07 ***
 
 *** CDFTOL TIGHTEN TO 0.100E-04 ***


 COORDINATES OF OPTIMIZATION STEP 3 IN ANGSTROM

  NO.  ATOM        X              Y              Z        Z-ATOM   MASS   TYPE

    1  C        -0.296680      -0.009128       1.500022       6    12.011  QM
    2  O         0.203408       0.006258       2.534613       8    15.999  QM
    3  H        -0.449709      -0.013849      -0.403386       1     1.008  QM
    4  CL        0.052646       0.001622      -1.623060      17    35.453  QM


 
 NEW SCF-ENERGY CALCULATED IN 10 CYCLES
 

 TOTAL ENERGY    =       -573.655767277

 ENERGY CHANGE =         -0.000045727
 ENERGY RATIO  =          0.992473702
 TRUST RADIUS  =          0.200000000
 
 BFGS DELTA*GAMMA: 0.931E-04
 
 BFGS DELTA*DE2*DELTA: 0.928E-04
 
 *** ENTERING OPTIMIZATION CYCLE: 4 ***
 

 PROJECTED CARTESIAN GRADIENTS IN A.U.

  NO.  ATOM        X             Y             Z

    1  C        0.002002      0.000062     -0.003672
    2  O       -0.000993     -0.000031     -0.001325
    3  H       -0.003050     -0.000094      0.004518
    4  CL       0.000016      0.000001      0.002266


 ACTIVE CARTESIAN GRADIENTS

              1          2          3          4          5          6
           0.002402   0.000029  -0.004007  -0.002778  -0.002949   0.004106


 FULL LOCAL GRADIENT

              1          2          3          4          5          6
          -0.006764  -0.000514  -0.002359   0.001511   0.000622   0.000925


 TANGENTIAL LOCAL GRADIENTS IN A.U.

              1          2          3          4          5
          -0.000514  -0.002359   0.001511   0.000622   0.000925

 COSANG =         0.390747103
 
 RMSQ FORCE :   0.0013678  MAXIMUM :   0.0003000  CONVERGED : NO
 MAX FORCE  :   0.0023585  MAXIMUM :   0.0004500  CONVERGED : NO
 RMSQ FORCE6:   3.1614229  MAXIMUM6:   0.0003000  CONVERGED : NO
 MAX FORCE6 :   3.1608114  MAXIMUM6:   0.0004500  CONVERGED : NO
 RMSQ DR    :   0.0064079  MAXIMUM :   0.0012000  CONVERGED : NO
 MAX DR     :   0.0109294  MAXIMUM :   0.0018000  CONVERGED : NO
 


 HESSIAN EIGENVALUES


                1           2           3           4           5
             0.37667     0.89824     1.00000     1.00006     2.34248
 


 LAMBDA FOR LMQA STEP: 0.00

  |TANGENTIAL STEP| =   0.003392  |PARALLEL STEP| =   0.000002


 STEP IN NORMAL COORDINATES

              1          2          3          4          5          6
          -0.002811  -0.000036   0.001262  -0.000752  -0.000903  -0.000793

 DISPLACEMENT STEP IN ANGSTROM

  NO.  ATOM        X             Y             Z

    1  C       -0.001239     -0.000039      0.000644
    2  O        0.000786      0.000024     -0.000518
    3  H       -0.000392     -0.000011     -0.000400
    4  CL       0.000260      0.000008      0.000041


 ACTIVE CARTESIAN DISPLACEMENT STEP

              1          2          3          4          5          6
          -0.002811  -0.000036   0.001262  -0.000752  -0.000903  -0.000793
 
 PREDICTED ENERGY CHANGE: -0.000005153
 
 INTERPOLATION DISTANCE: 2.9983905305


 COORDINATES OF OPTIMIZATION STEP 4 IN ANGSTROM

  NO.  ATOM        X              Y              Z        Z-ATOM   MASS   TYPE

    1  C        -0.297919      -0.009167       1.500666       6    12.011  QM
    2  O         0.204193       0.006283       2.534095       8    15.999  QM
    3  H        -0.450101      -0.013860      -0.403786       1     1.008  QM
    4  CL        0.052905       0.001630      -1.623020      17    35.453  QM


 
 NEW SCF-ENERGY CALCULATED IN 9 CYCLES
 

 TOTAL ENERGY    =       -573.655777424

 ENERGY CHANGE =         -0.000010147
 ENERGY RATIO  =          1.969048504
 TRUST RADIUS  =          0.200000000
 
 BFGS DELTA*GAMMA: 0.262E-06
 
 BFGS DELTA*DE2*DELTA: 0.103E-04
 
 *** ENTERING OPTIMIZATION CYCLE: 5 ***
 

 PROJECTED CARTESIAN GRADIENTS IN A.U.

  NO.  ATOM        X             Y             Z

    1  C        0.002190      0.000067     -0.003233
    2  O       -0.001163     -0.000036     -0.001737
    3  H       -0.003003     -0.000093      0.004450
    4  CL       0.000013      0.000000      0.002299


 ACTIVE CARTESIAN GRADIENTS

              1          2          3          4          5          6
           0.002628   0.000032  -0.003512  -0.003138  -0.002888   0.004039


 FULL LOCAL GRADIENT

              1          2          3          4          5          6
          -0.006693  -0.001910  -0.001809   0.000900   0.000662   0.000886


 TANGENTIAL LOCAL GRADIENTS IN A.U.

              1          2          3          4          5
          -0.001910  -0.001809   0.000900   0.000662   0.000886

 COSANG =         0.856573728
 
 RMSQ FORCE :   0.0013380  MAXIMUM :   0.0003000  CONVERGED : NO
 MAX FORCE  :   0.0019101  MAXIMUM :   0.0004500  CONVERGED : NO
 RMSQ FORCE6:   2.2354842  MAXIMUM6:   0.0003000  CONVERGED : NO
 MAX FORCE6 :   2.2352514  MAXIMUM6:   0.0004500  CONVERGED : NO
 RMSQ DR    :   0.0013848  MAXIMUM :   0.0012000  CONVERGED : NO
 MAX DR     :   0.0028110  MAXIMUM :   0.0018000  CONVERGED : NO
 


 HESSIAN EIGENVALUES


                1           2           3           4           5
             0.01325     0.38411     1.00000     1.00029     3.95158
 


 NEWTON STEP 0.225 EXCEEDED TRUST RADIUS 0.200
 LAMBDA ITERATION CONVERGED IN 3 CYCLES
 LAMBDA FOR LMQA STEP: 0.163E-02

  |TANGENTIAL STEP| =   0.200000  |PARALLEL STEP| =   0.006678


 STEP IN NORMAL COORDINATES

              1          2          3          4          5          6
          -0.170026  -0.002185   0.066608  -0.040286  -0.058396  -0.040760

 DISPLACEMENT STEP IN ANGSTROM

  NO.  ATOM        X             Y             Z

    1  C       -0.074970     -0.002329      0.034329
    2  O        0.048015      0.001487     -0.027833
    3  H       -0.025678     -0.000727     -0.020380
    4  CL       0.015711      0.000479      0.002153


 ACTIVE CARTESIAN DISPLACEMENT STEP

              1          2          3          4          5          6
          -0.170026  -0.002185   0.066608  -0.040286  -0.058396  -0.040760
 
 PREDICTED ENERGY CHANGE: -0.000269747
 
 INTERPOLATION DISTANCE: 2.9983905305


 COORDINATES OF OPTIMIZATION STEP 5 IN ANGSTROM

  NO.  ATOM        X              Y              Z        Z-ATOM   MASS   TYPE

    1  C        -0.372889      -0.011496       1.534996       6    12.011  QM
    2  O         0.252208       0.007770       2.506262       8    15.999  QM
    3  H        -0.475780      -0.014587      -0.424166       1     1.008  QM
    4  CL        0.068616       0.002109      -1.620867      17    35.453  QM


 
 NEW SCF-ENERGY CALCULATED IN 13 CYCLES
 

 TOTAL ENERGY    =       -573.656077679

 ENERGY CHANGE =         -0.000300255
 ENERGY RATIO  =          1.113100266
 TRUST RADIUS  =          0.300000000
 
 BFGS DELTA*GAMMA: 0.683E-03
 
 BFGS DELTA*DE2*DELTA: 0.561E-03
 
 *** ENTERING OPTIMIZATION CYCLE: 6 ***
 

 PROJECTED CARTESIAN GRADIENTS IN A.U.

  NO.  ATOM        X             Y             Z

    1  C       -0.006267     -0.000193     -0.012437
    2  O        0.005321      0.000164      0.008246
    3  H       -0.001781     -0.000054      0.002635
    4  CL       0.000373      0.000011      0.001255


 ACTIVE CARTESIAN GRADIENTS

              1          2          3          4          5          6
          -0.007521  -0.000092  -0.014084   0.006111  -0.002211   0.002236


 FULL LOCAL GRADIENT

              1          2          3          4          5          6
          -0.004735   0.000030   0.009282  -0.013906  -0.000439   0.000161


 TANGENTIAL LOCAL GRADIENTS IN A.U.

              1          2          3          4          5
           0.000030   0.009282  -0.013906  -0.000439   0.000161

 COSANG =        -0.589550223
 
 RMSQ FORCE :   0.0074799  MAXIMUM :   0.0003000  CONVERGED : NO
 MAX FORCE  :   0.0139056  MAXIMUM :   0.0004500  CONVERGED : NO
 RMSQ FORCE6:   0.0060628  MAXIMUM6:   0.0003000  CONVERGED : NO
 MAX FORCE6 :   0.0102904  MAXIMUM6:   0.0004500  CONVERGED : NO
 RMSQ DR    :   0.0816952  MAXIMUM :   0.0012000  CONVERGED : NO
 MAX DR     :   0.1700256  MAXIMUM :   0.0018000  CONVERGED : NO
 


 HESSIAN EIGENVALUES


                1           2           3           4           5
             0.01555     0.38477     1.00000     1.00220     4.36503
 


 LAMBDA FOR LMQA STEP: 0.00

  |TANGENTIAL STEP| =   0.015141  |PARALLEL STEP| =   0.000038


 STEP IN NORMAL COORDINATES

              1          2          3          4          5          6
           0.013494   0.000172  -0.003211   0.002975   0.004142   0.003290

 DISPLACEMENT STEP IN ANGSTROM

  NO.  ATOM        X             Y             Z

    1  C        0.005950      0.000185     -0.001737
    2  O       -0.003873     -0.000120      0.001853
    3  H        0.001780      0.000050      0.001588
    4  CL      -0.001161     -0.000035     -0.000501


 ACTIVE CARTESIAN DISPLACEMENT STEP

              1          2          3          4          5          6
           0.013494   0.000172  -0.003211   0.002975   0.004142   0.003290
 
 PREDICTED ENERGY CHANGE: -0.000029904
 
 INTERPOLATION DISTANCE: 2.9983905305


 COORDINATES OF OPTIMIZATION STEP 6 IN ANGSTROM

  NO.  ATOM        X              Y              Z        Z-ATOM   MASS   TYPE

    1  C        -0.366939      -0.011311       1.533258       6    12.011  QM
    2  O         0.248335       0.007650       2.508115       8    15.999  QM
    3  H        -0.474000      -0.014537      -0.422579       1     1.008  QM
    4  CL        0.067455       0.002074      -1.621369      17    35.453  QM


 
 NEW SCF-ENERGY CALCULATED IN 12 CYCLES
 

 TOTAL ENERGY    =       -573.656105905

 ENERGY CHANGE =         -0.000028225
 ENERGY RATIO  =          0.943861398
 TRUST RADIUS  =          0.300000000
 
 BFGS DELTA*GAMMA: 0.236E-04
 
 BFGS DELTA*DE2*DELTA: 0.200E-04
 
 *** ENTERING OPTIMIZATION CYCLE: 7 ***
 

 PROJECTED CARTESIAN GRADIENTS IN A.U.

  NO.  ATOM        X             Y             Z

    1  C       -0.003354     -0.000104     -0.008334
    2  O        0.002998      0.000092      0.004446
    3  H       -0.001950     -0.000059      0.002961
    4  CL       0.000267      0.000008      0.001365


 ACTIVE CARTESIAN GRADIENTS

              1          2          3          4          5          6
          -0.004025  -0.000050  -0.009405   0.002783  -0.002190   0.002606


 FULL LOCAL GRADIENT

              1          2          3          4          5          6
          -0.004844   0.000018   0.005121  -0.008607  -0.000402  -0.000210


 TANGENTIAL LOCAL GRADIENTS IN A.U.

              1          2          3          4          5
           0.000018   0.005121  -0.008607  -0.000402  -0.000210

 COSANG =         0.998092504
 
 RMSQ FORCE :   0.0044838  MAXIMUM :   0.0003000  CONVERGED : NO
 MAX FORCE  :   0.0086074  MAXIMUM :   0.0004500  CONVERGED : NO
 RMSQ FORCE6:   0.0045932  MAXIMUM6:   0.0003000  CONVERGED : NO
 MAX FORCE6 :   0.0068803  MAXIMUM6:   0.0004500  CONVERGED : NO
 RMSQ DR    :   0.0061814  MAXIMUM :   0.0012000  CONVERGED : NO
 MAX DR     :   0.0134941  MAXIMUM :   0.0018000  CONVERGED : NO
 


 HESSIAN EIGENVALUES


                1           2           3           4           5
             0.02868     0.38744     0.98382     1.00000     2.80003
 


 LAMBDA FOR LMQA STEP: 0.00

  |TANGENTIAL STEP| =   0.021504  |PARALLEL STEP| =   0.000077


 STEP IN NORMAL COORDINATES

              1          2          3          4          5          6
          -0.015312  -0.000200   0.010888  -0.006071  -0.007759  -0.003512

 DISPLACEMENT STEP IN ANGSTROM

  NO.  ATOM        X             Y             Z

    1  C       -0.006751     -0.000210      0.005417
    2  O        0.004197      0.000130     -0.004191
    3  H       -0.003622     -0.000104     -0.001799
    4  CL       0.001721      0.000052     -0.000034


 ACTIVE CARTESIAN DISPLACEMENT STEP

              1          2          3          4          5          6
          -0.015312  -0.000200   0.010888  -0.006071  -0.007759  -0.003512
 
 PREDICTED ENERGY CHANGE: -0.000024679
 
 INTERPOLATION DISTANCE: 2.9983905305


 COORDINATES OF OPTIMIZATION STEP 7 IN ANGSTROM

  NO.  ATOM        X              Y              Z        Z-ATOM   MASS   TYPE

    1  C        -0.373691      -0.011521       1.538675       6    12.011  QM
    2  O         0.252532       0.007780       2.503924       8    15.999  QM
    3  H        -0.477621      -0.014641      -0.424377       1     1.008  QM
    4  CL        0.069176       0.002126      -1.621403      17    35.453  QM


 
 NEW SCF-ENERGY CALCULATED IN 10 CYCLES
 

 TOTAL ENERGY    =       -573.656141738

 ENERGY CHANGE =         -0.000035834
 ENERGY RATIO  =          1.451976336
 TRUST RADIUS  =          0.300000000
 
 BFGS DELTA*GAMMA: 0.273E-04
 
 BFGS DELTA*DE2*DELTA: 0.503E-04
 
 *** ENTERING OPTIMIZATION CYCLE: 8 ***
 

 PROJECTED CARTESIAN GRADIENTS IN A.U.

  NO.  ATOM        X             Y             Z

    1  C       -0.000749     -0.000023     -0.003701
    2  O        0.000831      0.000026      0.000553
    3  H       -0.002083     -0.000063      0.003332
    4  CL       0.000229      0.000007      0.001221


 ACTIVE CARTESIAN GRADIENTS

              1          2          3          4          5          6
          -0.000899  -0.000012  -0.004147  -0.000483  -0.002153   0.003060


 FULL LOCAL GRADIENT

              1          2          3          4          5          6
          -0.004679   0.000005   0.001431  -0.002759  -0.000084  -0.000824


 TANGENTIAL LOCAL GRADIENTS IN A.U.

              1          2          3          4          5
           0.000005   0.001431  -0.002759  -0.000084  -0.000824

 COSANG =         0.970063287
 
 RMSQ FORCE :   0.0014386  MAXIMUM :   0.0003000  CONVERGED : NO
 MAX FORCE  :   0.0027592  MAXIMUM :   0.0004500  CONVERGED : NO
 RMSQ FORCE6:   0.0030957  MAXIMUM6:   0.0003000  CONVERGED : NO
 MAX FORCE6 :   0.0056758  MAXIMUM6:   0.0004500  CONVERGED : NO
 RMSQ DR    :   0.0087791  MAXIMUM :   0.0012000  CONVERGED : NO
 MAX DR     :   0.0153117  MAXIMUM :   0.0018000  CONVERGED : NO
 


 HESSIAN EIGENVALUES


                1           2           3           4           5
             0.01675     0.40287     0.95553     1.00000     2.58955
 


 LAMBDA FOR LMQA STEP: 0.00

  |TANGENTIAL STEP| =   0.039771  |PARALLEL STEP| =   0.000264


 STEP IN NORMAL COORDINATES

              1          2          3          4          5          6
          -0.030435  -0.000395   0.015842  -0.011797  -0.013594  -0.008969

 DISPLACEMENT STEP IN ANGSTROM

  NO.  ATOM        X             Y             Z

    1  C       -0.013420     -0.000418      0.008009
    2  O        0.008523      0.000264     -0.007490
    3  H       -0.006241     -0.000179     -0.004432
    4  CL       0.003138      0.000096      0.001118


 ACTIVE CARTESIAN DISPLACEMENT STEP

              1          2          3          4          5          6
          -0.030435  -0.000395   0.015842  -0.011797  -0.013594  -0.008969
 
 PREDICTED ENERGY CHANGE: -0.000014813
 
 INTERPOLATION DISTANCE: 2.9983905305


 COORDINATES OF OPTIMIZATION STEP 8 IN ANGSTROM

  NO.  ATOM        X              Y              Z        Z-ATOM   MASS   TYPE

    1  C        -0.387110      -0.011939       1.546684       6    12.011  QM
    2  O         0.261054       0.008044       2.496434       8    15.999  QM
    3  H        -0.483862      -0.014820      -0.428809       1     1.008  QM
    4  CL        0.072314       0.002222      -1.620286      17    35.453  QM


 
 NEW SCF-ENERGY CALCULATED IN 13 CYCLES
 

 TOTAL ENERGY    =       -573.656163249

 ENERGY CHANGE =         -0.000021511
 ENERGY RATIO  =          1.452153720
 TRUST RADIUS  =          0.300000000
 
 BFGS DELTA*GAMMA: 0.171E-04
 
 BFGS DELTA*DE2*DELTA: 0.320E-04
 
 *** ENTERING OPTIMIZATION CYCLE: 9 ***
 

 PROJECTED CARTESIAN GRADIENTS IN A.U.

  NO.  ATOM        X             Y             Z

    1  C        0.000099      0.000003     -0.001854
    2  O        0.000082      0.000003     -0.001037
    3  H       -0.001818     -0.000055      0.002918
    4  CL       0.000194      0.000006      0.001284


 ACTIVE CARTESIAN GRADIENTS

              1          2          3          4          5          6
           0.000119   0.000000  -0.002059  -0.001828  -0.001830   0.002663


 FULL LOCAL GRADIENT

              1          2          3          4          5          6
          -0.004171   0.000001   0.000194  -0.000377  -0.000198  -0.000647


 TANGENTIAL LOCAL GRADIENTS IN A.U.

              1          2          3          4          5
           0.000001   0.000194  -0.000377  -0.000198  -0.000647

 COSANG =         0.726802446
 
 RMSQ FORCE :   0.0003569  MAXIMUM :   0.0003000  CONVERGED : NO
 MAX FORCE  :   0.0006468  MAXIMUM :   0.0004500  CONVERGED : NO
 RMSQ FORCE6:   0.0037663  MAXIMUM6:   0.0003000  CONVERGED : NO
 MAX FORCE6 :   0.0070449  MAXIMUM6:   0.0004500  CONVERGED : NO
 RMSQ DR    :   0.0162368  MAXIMUM :   0.0012000  CONVERGED : NO
 MAX DR     :   0.0304351  MAXIMUM :   0.0018000  CONVERGED : NO
 


 HESSIAN EIGENVALUES


                1           2           3           4           5
             0.00894     0.39105     0.93934     1.00000     2.72916
 


 LAMBDA FOR LMQA STEP: 0.00

  |TANGENTIAL STEP| =   0.033062  |PARALLEL STEP| =   0.000182


 STEP IN NORMAL COORDINATES

              1          2          3          4          5          6
          -0.025413  -0.000329   0.012362  -0.009864  -0.011675  -0.007797

 DISPLACEMENT STEP IN ANGSTROM

  NO.  ATOM        X             Y             Z

    1  C       -0.011205     -0.000348      0.006275
    2  O        0.007166      0.000222     -0.006153
    3  H       -0.005381     -0.000155     -0.003832
    4  CL       0.002615      0.000080      0.001127


 ACTIVE CARTESIAN DISPLACEMENT STEP

              1          2          3          4          5          6
          -0.025413  -0.000329   0.012362  -0.009864  -0.011675  -0.007797
 
 PREDICTED ENERGY CHANGE: -0.000004554
 
 INTERPOLATION DISTANCE: 2.9983905305
 
 *** SCFTOL TIGHTEN TO 0.500E-08 ***
 
 *** CDFTOL TIGHTEN TO 0.750E-05 ***


 COORDINATES OF OPTIMIZATION STEP 9 IN ANGSTROM

  NO.  ATOM        X              Y              Z        Z-ATOM   MASS   TYPE

    1  C        -0.398316      -0.012287       1.552960       6    12.011  QM
    2  O         0.268221       0.008266       2.490281       8    15.999  QM
    3  H        -0.489243      -0.014975      -0.432641       1     1.008  QM
    4  CL        0.074929       0.002302      -1.619159      17    35.453  QM


 
 NEW SCF-ENERGY CALCULATED IN 13 CYCLES
 

 TOTAL ENERGY    =       -573.656168160

 ENERGY CHANGE =         -0.000004911
 ENERGY RATIO  =          1.078508050
 TRUST RADIUS  =          0.300000000
 
 BFGS DELTA*GAMMA: 0.927E-05
 
 BFGS DELTA*DE2*DELTA: 0.106E-04
 
 *** ENTERING OPTIMIZATION CYCLE: 10 ***
 

 PROJECTED CARTESIAN GRADIENTS IN A.U.

  NO.  ATOM        X             Y             Z

    1  C       -0.000393     -0.000013     -0.002105
    2  O        0.000424      0.000013     -0.000747
    3  H       -0.001568     -0.000047      0.002508
    4  CL       0.000208      0.000006      0.001304


 ACTIVE CARTESIAN GRADIENTS

              1          2          3          4          5          6
          -0.000471  -0.000007  -0.002357  -0.001550  -0.001609   0.002246


 FULL LOCAL GRADIENT

              1          2          3          4          5          6
          -0.003792   0.000003   0.000861  -0.000678  -0.000311  -0.000375


 TANGENTIAL LOCAL GRADIENTS IN A.U.

              1          2          3          4          5
           0.000003   0.000861  -0.000678  -0.000311  -0.000375

 COSANG =         0.758631197
 
 RMSQ FORCE :   0.0005361  MAXIMUM :   0.0003000  CONVERGED : NO
 MAX FORCE  :   0.0008606  MAXIMUM :   0.0004500  CONVERGED : NO
 RMSQ FORCE6:   0.0036136  MAXIMUM6:   0.0003000  CONVERGED : NO
 MAX FORCE6 :   0.0068548  MAXIMUM6:   0.0004500  CONVERGED : NO
 RMSQ DR    :   0.0134976  MAXIMUM :   0.0012000  CONVERGED : NO
 MAX DR     :   0.0254126  MAXIMUM :   0.0018000  CONVERGED : NO
 


 HESSIAN EIGENVALUES


                1           2           3           4           5
             0.00809     0.37778     0.92340     1.00000     2.76701
 


 LAMBDA FOR LMQA STEP: 0.00

  |TANGENTIAL STEP| =   0.001306  |PARALLEL STEP| =   0.000000


 STEP IN NORMAL COORDINATES

              1          2          3          4          5          6
           0.000061   0.000001   0.000382  -0.000511  -0.000690  -0.000905

 DISPLACEMENT STEP IN ANGSTROM

  NO.  ATOM        X             Y             Z

    1  C        0.000027      0.000001      0.000181
    2  O        0.000002      0.000000     -0.000272
    3  H       -0.000363     -0.000011     -0.000461
    4  CL       0.000044      0.000001      0.000155


 ACTIVE CARTESIAN DISPLACEMENT STEP

              1          2          3          4          5          6
           0.000061   0.000001   0.000382  -0.000511  -0.000690  -0.000905
 
 PREDICTED ENERGY CHANGE: -0.000000529
 
 INTERPOLATION DISTANCE: 2.9983905305


 COORDINATES OF OPTIMIZATION STEP 10 IN ANGSTROM

  NO.  ATOM        X              Y              Z        Z-ATOM   MASS   TYPE

    1  C        -0.398289      -0.012286       1.553140       6    12.011  QM
    2  O         0.268223       0.008266       2.490009       8    15.999  QM
    3  H        -0.489607      -0.014986      -0.433101       1     1.008  QM
    4  CL        0.074974       0.002303      -1.619003      17    35.453  QM


 
 NEW SCF-ENERGY CALCULATED IN 9 CYCLES
 

 TOTAL ENERGY    =       -573.656168840

 ENERGY CHANGE =         -0.000000680
 ENERGY RATIO  =          1.286077199
 TRUST RADIUS  =          0.300000000
 
 BFGS DELTA*GAMMA: 0.773E-06
 
 BFGS DELTA*DE2*DELTA: 0.106E-05
 
 *** ENTERING OPTIMIZATION CYCLE: 11 ***
 

 PROJECTED CARTESIAN GRADIENTS IN A.U.

  NO.  ATOM        X             Y             Z

    1  C        0.000170      0.000005     -0.001394
    2  O       -0.000021     -0.000000     -0.001503
    3  H       -0.001487     -0.000044      0.002348
    4  CL       0.000166      0.000005      0.001425


 ACTIVE CARTESIAN GRADIENTS

              1          2          3          4          5          6
           0.000204   0.000001  -0.001544  -0.002244  -0.001491   0.002081


 FULL LOCAL GRADIENT

              1          2          3          4          5          6
          -0.003697   0.000001   0.000058   0.000297  -0.000449  -0.000238


 TANGENTIAL LOCAL GRADIENTS IN A.U.

              1          2          3          4          5
           0.000001   0.000058   0.000297  -0.000449  -0.000238

 COSANG =         0.109120639
 
 *** CONVERGED BY GRADIENT AND DISPLACEMENT CRITERIA ***
 *** AFTER 10 OPTIMIZATION CYCLES ***
 
 
 RMSQ FORCE :   0.0002644  MAXIMUM :   0.0003000  CONVERGED :YES
 MAX FORCE  :   0.0004485  MAXIMUM :   0.0004500  CONVERGED :YES
 RMSQ FORCE6:   0.0037770  MAXIMUM6:   0.0003000  CONVERGED : NO
 MAX FORCE6 :   0.0071163  MAXIMUM6:   0.0004500  CONVERGED : NO
 RMSQ DR    :   0.0005334  MAXIMUM :   0.0012000  CONVERGED :YES
 MAX DR     :   0.0009051  MAXIMUM :   0.0018000  CONVERGED :YES
 
 
 *** THE GEOMETRY IS OPTIMIZED ***
 
 
 INTERPOLATION DISTANCE: 2.9983905305


 RELAXED PRODUCT COORDINATES OF SADDLE STEP 5 IN ANGSTROM

  NO.  ATOM        X              Y              Z        Z-ATOM   MASS   TYPE

    1  C        -0.398289      -0.012286       1.553140       6    12.011  QM
    2  O         0.268223       0.008266       2.490009       8    15.999  QM
    3  H        -0.489607      -0.014986      -0.433101       1     1.008  QM
    4  CL        0.074974       0.002303      -1.619003      17    35.453  QM


 NUMBER OF CONSTRAINED OPTIMIZATION CYCLES: 10
 
 RELAXED PRODUCT ENERGY = -573.656168840116
 
 ANGLE BETWEEN SUCCESSIVE SADDLE GRADIENTS: 94.537
 
 RMSQ FORCE :   0.0011245  MAXIMUM :   0.0003000  CONVERGED :NO 
 MAX FORCE  :   0.0022703  MAXIMUM :   0.0004500  CONVERGED :NO 

 
 *** RELAXING OF REACTANT STRUCTURE ***


 UNRELAXED COORDINATES OF SADDLE STEP 6 IN ANGSTROM

  NO.  ATOM        X              Y              Z        Z-ATOM   MASS   TYPE

    1  C        -0.335817      -0.010193       0.859625       6    12.011  QM
    2  O         0.232924       0.007068       1.902410       8    15.999  QM
    3  H        -1.328250      -0.040413       0.461698       1     1.008  QM
    4  CL        0.044713       0.001361      -1.155665      17    35.453  QM


 UNRELAXED SCF-ENERGY CALCULATED IN 13 CYCLES
 
 UNRELAXED TOTAL SADDLE ENERGY = -573.641024996242
 


 RELAXED REACTANT COORDINATES OF SADDLE STEP 6 IN ANGSTROM

  NO.  ATOM        X              Y              Z        Z-ATOM   MASS   TYPE

    1  C        -0.335817      -0.010193       0.859625       6    12.011  QM
    2  O         0.232924       0.007068       1.902410       8    15.999  QM
    3  H        -1.328250      -0.040413       0.461698       1     1.008  QM
    4  CL        0.044713       0.001361      -1.155665      17    35.453  QM


 NUMBER OF CONSTRAINED OPTIMIZATION CYCLES: -1
 
 RELAXED REACTANT ENERGY = -573.641024996242
 
 ANGLE BETWEEN SUCCESSIVE SADDLE GRADIENTS: 94.537
 
 RMSQ FORCE :   0.0011245  MAXIMUM :   0.0003000  CONVERGED :NO 
 MAX FORCE  :   0.0022703  MAXIMUM :   0.0004500  CONVERGED :NO 


 UNRELAXED COORDINATES OF SADDLE STEP 7 IN ANGSTROM

  NO.  ATOM        X              Y              Z        Z-ATOM   MASS   TYPE

    1  C        -0.392041      -0.012077       1.483789       6    12.011  QM
    2  O         0.264693       0.008147       2.431249       8    15.999  QM
    3  H        -0.573471      -0.017529      -0.343621       1     1.008  QM
    4  CL        0.071947       0.002209      -1.572670      17    35.453  QM


 UNRELAXED SCF-ENERGY CALCULATED IN 13 CYCLES
 
 UNRELAXED TOTAL SADDLE ENERGY = -573.652643254589
 
 
 
 
 ***************************************
 *** MOLECULAR GEOMETRY OPTIMIZATION ***
 ***************************************
 
 INTERPOLATION DISTANCE: 2.6986421943
 
 *** ACTIVE DEGREES OF FREEDOM: 6 ***
 
 *** ENTERING OPTIMIZATION CYCLE: 1 ***
 

 PROJECTED CARTESIAN GRADIENTS IN A.U.

  NO.  ATOM        X             Y             Z

    1  C       -0.003682     -0.000114     -0.003465
    2  O        0.003536      0.000109      0.011894
    3  H       -0.017026     -0.000519      0.027973
    4  CL       0.002639      0.000081     -0.010690


 ACTIVE CARTESIAN GRADIENTS

              1          2          3          4          5          6
          -0.004432  -0.000053  -0.004075   0.013303  -0.017443   0.029257


 FULL LOCAL GRADIENT

              1          2          3          4          5          6
          -0.018496   0.000007   0.005056  -0.011209   0.018663  -0.023062


 TANGENTIAL LOCAL GRADIENTS IN A.U.

              1          2          3          4          5
           0.000007   0.005056  -0.011209   0.018663  -0.023062
 
 RMSQ FORCE :   0.0143620  MAXIMUM :   0.0003000  CONVERGED : NO
 MAX FORCE  :   0.0230615  MAXIMUM :   0.0004500  CONVERGED : NO
 RMSQ FORCE6:   4.9856380  MAXIMUM6:   0.0003000  CONVERGED : NO
 MAX FORCE6 :   4.9769385  MAXIMUM6:   0.0004500  CONVERGED : NO
 


 HESSIAN EIGENVALUES


                1           2           3           4           5
             1.00000     1.00000     1.00000     1.00000     1.00000
 


 LAMBDA FOR LMQA STEP: 0.00

  |TANGENTIAL STEP| =   0.032114  |PARALLEL STEP| =   0.000191


 STEP IN NORMAL COORDINATES

              1          2          3          4          5          6
           0.005858   0.000068  -0.004250  -0.022981   0.007731  -0.019777

 DISPLACEMENT STEP IN ANGSTROM

  NO.  ATOM        X             Y             Z

    1  C        0.002575      0.000079     -0.002144
    2  O       -0.001876     -0.000058     -0.009517
    3  H        0.003881      0.000119     -0.009129
    4  CL      -0.000893     -0.000027      0.009180


 ACTIVE CARTESIAN DISPLACEMENT STEP

              1          2          3          4          5          6
           0.005858   0.000068  -0.004250  -0.022981   0.007731  -0.019777
 
 PREDICTED ENERGY CHANGE: -0.000512115
 
 INTERPOLATION DISTANCE: 2.6986421943
 
 *** SCFTOL TIGHTEN TO 0.100E-06 ***
 
 *** CDFTOL TIGHTEN TO 0.750E-04 ***


 COORDINATES OF OPTIMIZATION STEP 1 IN ANGSTROM

  NO.  ATOM        X              Y              Z        Z-ATOM   MASS   TYPE

    1  C        -0.389466      -0.011998       1.481645       6    12.011  QM
    2  O         0.262817       0.008089       2.421732       8    15.999  QM
    3  H        -0.569590      -0.017410      -0.352750       1     1.008  QM
    4  CL        0.071054       0.002182      -1.563490      17    35.453  QM


 
 NEW SCF-ENERGY CALCULATED IN 10 CYCLES
 

 TOTAL ENERGY    =       -573.653404002

 ENERGY CHANGE =         -0.000760748
 ENERGY RATIO  =          1.485501023
 TRUST RADIUS  =          0.200000000
 
 BFGS DELTA*GAMMA: 0.541E-03
 
 BFGS DELTA*DE2*DELTA: 0.103E-02
 
 *** ENTERING OPTIMIZATION CYCLE: 2 ***
 

 PROJECTED CARTESIAN GRADIENTS IN A.U.

  NO.  ATOM        X             Y             Z

    1  C        0.008539      0.000262      0.010875
    2  O       -0.006849     -0.000211     -0.005411
    3  H       -0.013781     -0.000420      0.022519
    4  CL       0.001955      0.000060     -0.006492


 ACTIVE CARTESIAN GRADIENTS

              1          2          3          4          5          6
           0.010278   0.000117   0.012620  -0.003336  -0.013357   0.023583


 FULL LOCAL GRADIENT

              1          2          3          4          5          6
          -0.015977  -0.000011  -0.012218   0.010268   0.013405  -0.017916


 TANGENTIAL LOCAL GRADIENTS IN A.U.

              1          2          3          4          5
          -0.000011  -0.012218   0.010268   0.013405  -0.017916

 COSANG =         0.551149368
 
 RMSQ FORCE :   0.0122914  MAXIMUM :   0.0003000  CONVERGED : NO
 MAX FORCE  :   0.0179159  MAXIMUM :   0.0004500  CONVERGED : NO
 RMSQ FORCE6:   4.4611423  MAXIMUM6:   0.0003000  CONVERGED : NO
 MAX FORCE6 :   4.4561121  MAXIMUM6:   0.0004500  CONVERGED : NO
 RMSQ DR    :   0.0131109  MAXIMUM :   0.0012000  CONVERGED : NO
 MAX DR     :   0.0229806  MAXIMUM :   0.0018000  CONVERGED : NO
 


 HESSIAN EIGENVALUES


                1           2           3           4           5
             0.23082     1.00000     1.00000     1.00000     2.26993
 


 LAMBDA FOR LMQA STEP: 0.00

  |TANGENTIAL STEP| =   0.098349  |PARALLEL STEP| =   0.001793


 STEP IN NORMAL COORDINATES

              1          2          3          4          5          6
          -0.006171  -0.000071  -0.046178  -0.052896   0.022727  -0.064736

 DISPLACEMENT STEP IN ANGSTROM

  NO.  ATOM        X             Y             Z

    1  C       -0.002713     -0.000083     -0.021750
    2  O        0.003390      0.000104     -0.017739
    3  H        0.012082      0.000369     -0.029584
    4  CL      -0.002736     -0.000084      0.029565


 ACTIVE CARTESIAN DISPLACEMENT STEP

              1          2          3          4          5          6
          -0.006171  -0.000071  -0.046178  -0.052896   0.022727  -0.064736
 
 PREDICTED ENERGY CHANGE: -0.001137758
 
 INTERPOLATION DISTANCE: 2.6986421943


 COORDINATES OF OPTIMIZATION STEP 2 IN ANGSTROM

  NO.  ATOM        X              Y              Z        Z-ATOM   MASS   TYPE

    1  C        -0.392179      -0.012081       1.459895       6    12.011  QM
    2  O         0.266208       0.008194       2.403993       8    15.999  QM
    3  H        -0.557509      -0.017041      -0.382334       1     1.008  QM
    4  CL        0.068318       0.002098      -1.533925      17    35.453  QM


 
 NEW SCF-ENERGY CALCULATED IN 10 CYCLES
 

 TOTAL ENERGY    =       -573.654217390

 ENERGY CHANGE =         -0.000813388
 ENERGY RATIO  =          0.714904401
 TRUST RADIUS  =          0.200000000
 
 BFGS DELTA*GAMMA: 0.313E-02
 
 BFGS DELTA*DE2*DELTA: 0.232E-02
 
 *** ENTERING OPTIMIZATION CYCLE: 3 ***
 

 PROJECTED CARTESIAN GRADIENTS IN A.U.

  NO.  ATOM        X             Y             Z

    1  C        0.001037      0.000031     -0.010492
    2  O        0.000392      0.000012     -0.000462
    3  H       -0.000349     -0.000009     -0.000496
    4  CL      -0.000808     -0.000025      0.006501


 ACTIVE CARTESIAN GRADIENTS

              1          2          3          4          5          6
           0.001249   0.000013  -0.011657  -0.003837  -0.000282  -0.001605


 FULL LOCAL GRADIENT

              1          2          3          4          5          6
          -0.006235   0.000000   0.000826  -0.006213  -0.006477   0.005891


 TANGENTIAL LOCAL GRADIENTS IN A.U.

              1          2          3          4          5
           0.000000   0.000826  -0.006213  -0.006477   0.005891

 COSANG =        -0.899694752
 
 RMSQ FORCE :   0.0048153  MAXIMUM :   0.0003000  CONVERGED : NO
 MAX FORCE  :   0.0064773  MAXIMUM :   0.0004500  CONVERGED : NO
 RMSQ FORCE6:   3.8692572  MAXIMUM6:   0.0003000  CONVERGED : NO
 MAX FORCE6 :   3.8679765  MAXIMUM6:   0.0004500  CONVERGED : NO
 RMSQ DR    :   0.0401575  MAXIMUM :   0.0012000  CONVERGED : NO
 MAX DR     :   0.0647362  MAXIMUM :   0.0018000  CONVERGED : NO
 


 HESSIAN EIGENVALUES


                1           2           3           4           5
             0.29918     1.00000     1.00000     1.00917     2.30075
 


 LAMBDA FOR LMQA STEP: 0.00

  |TANGENTIAL STEP| =   0.026614  |PARALLEL STEP| =   0.000131


 STEP IN NORMAL COORDINATES

              1          2          3          4          5          6
          -0.001241  -0.000014   0.013890   0.013477  -0.006914   0.016864

 DISPLACEMENT STEP IN ANGSTROM

  NO.  ATOM        X             Y             Z

    1  C       -0.000546     -0.000017      0.006610
    2  O       -0.000134     -0.000004      0.004218
    3  H       -0.003585     -0.000110      0.007683
    4  CL       0.001012      0.000031     -0.007977


 ACTIVE CARTESIAN DISPLACEMENT STEP

              1          2          3          4          5          6
          -0.001241  -0.000014   0.013890   0.013477  -0.006914   0.016864
 
 PREDICTED ENERGY CHANGE: -0.000119406
 
 INTERPOLATION DISTANCE: 2.6986421943
 
 *** SCFTOL TIGHTEN TO 0.500E-07 ***
 
 *** CDFTOL TIGHTEN TO 0.250E-04 ***


 COORDINATES OF OPTIMIZATION STEP 3 IN ANGSTROM

  NO.  ATOM        X              Y              Z        Z-ATOM   MASS   TYPE

    1  C        -0.392724      -0.012098       1.466505       6    12.011  QM
    2  O         0.266073       0.008189       2.408211       8    15.999  QM
    3  H        -0.561094      -0.017151      -0.374651       1     1.008  QM
    4  CL        0.069331       0.002129      -1.541902      17    35.453  QM


 
 NEW SCF-ENERGY CALCULATED IN 9 CYCLES
 

 TOTAL ENERGY    =       -573.654329053

 ENERGY CHANGE =         -0.000111663
 ENERGY RATIO  =          0.935155791
 TRUST RADIUS  =          0.200000000
 
 BFGS DELTA*GAMMA: 0.256E-03
 
 BFGS DELTA*DE2*DELTA: 0.242E-03
 
 *** ENTERING OPTIMIZATION CYCLE: 4 ***
 

 PROJECTED CARTESIAN GRADIENTS IN A.U.

  NO.  ATOM        X             Y             Z

    1  C        0.002600      0.000080     -0.004842
    2  O       -0.001208     -0.000037     -0.001158
    3  H       -0.004483     -0.000135      0.006532
    4  CL       0.000054      0.000001      0.002495


 ACTIVE CARTESIAN GRADIENTS

              1          2          3          4          5          6
           0.003129   0.000035  -0.005261  -0.002959  -0.004356   0.006069


 FULL LOCAL GRADIENT

              1          2          3          4          5          6
          -0.009510  -0.000002  -0.002159  -0.002322  -0.000352  -0.001188


 TANGENTIAL LOCAL GRADIENTS IN A.U.

              1          2          3          4          5
          -0.000002  -0.002159  -0.002322  -0.000352  -0.001188

 COSANG =         0.216163047
 
 RMSQ FORCE :   0.0015227  MAXIMUM :   0.0003000  CONVERGED : NO
 MAX FORCE  :   0.0023225  MAXIMUM :   0.0004500  CONVERGED : NO
 RMSQ FORCE6:   3.1613239  MAXIMUM6:   0.0003000  CONVERGED : NO
 MAX FORCE6 :   3.1608306  MAXIMUM6:   0.0004500  CONVERGED : NO
 RMSQ DR    :   0.0108651  MAXIMUM :   0.0012000  CONVERGED : NO
 MAX DR     :   0.0168642  MAXIMUM :   0.0018000  CONVERGED : NO
 


 HESSIAN EIGENVALUES


                1           2           3           4           5
             0.34919     0.92852     1.00000     1.00000     2.28333
 


 LAMBDA FOR LMQA STEP: 0.00

  |TANGENTIAL STEP| =   0.004161  |PARALLEL STEP| =   0.000003


 STEP IN NORMAL COORDINATES

              1          2          3          4          5          6
          -0.002555  -0.000029   0.000555  -0.002565  -0.000382  -0.001937

 DISPLACEMENT STEP IN ANGSTROM

  NO.  ATOM        X             Y             Z

    1  C       -0.001123     -0.000034      0.000320
    2  O        0.000697      0.000021     -0.001236
    3  H       -0.000126     -0.000004     -0.000884
    4  CL       0.000207      0.000006      0.000793


 ACTIVE CARTESIAN DISPLACEMENT STEP

              1          2          3          4          5          6
          -0.002555  -0.000029   0.000555  -0.002565  -0.000382  -0.001937
 
 PREDICTED ENERGY CHANGE: -0.000006697
 
 INTERPOLATION DISTANCE: 2.6986421943
 
 *** SCFTOL TIGHTEN TO 0.250E-07 ***
 
 *** CDFTOL TIGHTEN TO 0.100E-04 ***


 COORDINATES OF OPTIMIZATION STEP 4 IN ANGSTROM

  NO.  ATOM        X              Y              Z        Z-ATOM   MASS   TYPE

    1  C        -0.393848      -0.012132       1.466825       6    12.011  QM
    2  O         0.266770       0.008211       2.406975       8    15.999  QM
    3  H        -0.561220      -0.017155      -0.375536       1     1.008  QM
    4  CL        0.069538       0.002135      -1.541108      17    35.453  QM


 
 NEW SCF-ENERGY CALCULATED IN 9 CYCLES
 

 TOTAL ENERGY    =       -573.654341904

 ENERGY CHANGE =         -0.000012851
 ENERGY RATIO  =          1.918764164
 TRUST RADIUS  =          0.200000000
 
 BFGS DELTA*GAMMA: 0.137E-05
 
 BFGS DELTA*DE2*DELTA: 0.135E-04
 
 *** ENTERING OPTIMIZATION CYCLE: 5 ***
 

 PROJECTED CARTESIAN GRADIENTS IN A.U.

  NO.  ATOM        X             Y             Z

    1  C        0.003029      0.000093     -0.004606
    2  O       -0.001542     -0.000047     -0.001705
    3  H       -0.004187     -0.000126      0.005982
    4  CL      -0.000021     -0.000001      0.002817


 ACTIVE CARTESIAN GRADIENTS

              1          2          3          4          5          6
           0.003646   0.000041  -0.004973  -0.003553  -0.004028   0.005485


 FULL LOCAL GRADIENT

              1          2          3          4          5          6
          -0.009239  -0.000003  -0.002707  -0.001779  -0.000810  -0.000661


 TANGENTIAL LOCAL GRADIENTS IN A.U.

              1          2          3          4          5
          -0.000003  -0.002707  -0.001779  -0.000810  -0.000661

 COSANG =         0.953274138
 
 RMSQ FORCE :   0.0015222  MAXIMUM :   0.0003000  CONVERGED : NO
 MAX FORCE  :   0.0027066  MAXIMUM :   0.0004500  CONVERGED : NO
 RMSQ FORCE6:   2.2354003  MAXIMUM6:   0.0003000  CONVERGED : NO
 MAX FORCE6 :   2.2348871  MAXIMUM6:   0.0004500  CONVERGED : NO
 RMSQ DR    :   0.0016988  MAXIMUM :   0.0012000  CONVERGED : NO
 MAX DR     :   0.0025646  MAXIMUM :   0.0018000  CONVERGED : NO
 


 HESSIAN EIGENVALUES


                1           2           3           4           5
             0.04112     0.65786     1.00000     1.00239     2.78147
 


 LAMBDA FOR LMQA STEP: 0.00

  |TANGENTIAL STEP| =   0.077603  |PARALLEL STEP| =   0.001116


 STEP IN NORMAL COORDINATES

              1          2          3          4          5          6
          -0.056040  -0.000635   0.017775  -0.041021  -0.013364  -0.026557

 DISPLACEMENT STEP IN ANGSTROM

  NO.  ATOM        X             Y             Z

    1  C       -0.024636     -0.000756      0.009661
    2  O        0.015210      0.000467     -0.021079
    3  H       -0.005377     -0.000172     -0.012008
    4  CL       0.005029      0.000155      0.010561


 ACTIVE CARTESIAN DISPLACEMENT STEP

              1          2          3          4          5          6
          -0.056040  -0.000635   0.017775  -0.041021  -0.013364  -0.026557
 
 PREDICTED ENERGY CHANGE: -0.000113527
 
 INTERPOLATION DISTANCE: 2.6986421943


 COORDINATES OF OPTIMIZATION STEP 5 IN ANGSTROM

  NO.  ATOM        X              Y              Z        Z-ATOM   MASS   TYPE

    1  C        -0.418484      -0.012888       1.476486       6    12.011  QM
    2  O         0.281980       0.008678       2.385897       8    15.999  QM
    3  H        -0.566597      -0.017328      -0.387544       1     1.008  QM
    4  CL        0.074566       0.002291      -1.530547      17    35.453  QM


 
 NEW SCF-ENERGY CALCULATED IN 10 CYCLES
 

 TOTAL ENERGY    =       -573.654463450

 ENERGY CHANGE =         -0.000121546
 ENERGY RATIO  =          1.070633393
 TRUST RADIUS  =          0.200000000
 
 BFGS DELTA*GAMMA: 0.228E-03
 
 BFGS DELTA*DE2*DELTA: 0.251E-03
 
 *** ENTERING OPTIMIZATION CYCLE: 6 ***
 

 PROJECTED CARTESIAN GRADIENTS IN A.U.

  NO.  ATOM        X             Y             Z

    1  C        0.004667      0.000143     -0.003446
    2  O       -0.002990     -0.000092     -0.005800
    3  H       -0.000169     -0.000004     -0.000426
    4  CL      -0.000680     -0.000021      0.005974


 ACTIVE CARTESIAN GRADIENTS

              1          2          3          4          5          6
           0.005618   0.000064  -0.003586  -0.008152   0.000139  -0.001311


 FULL LOCAL GRADIENT

              1          2          3          4          5          6
          -0.005245  -0.000004  -0.004695   0.002134  -0.005830   0.004951


 TANGENTIAL LOCAL GRADIENTS IN A.U.

              1          2          3          4          5
          -0.000004  -0.004695   0.002134  -0.005830   0.004951

 COSANG =         0.330000507
 
 RMSQ FORCE :   0.0041258  MAXIMUM :   0.0003000  CONVERGED : NO
 MAX FORCE  :   0.0058301  MAXIMUM :   0.0004500  CONVERGED : NO
 RMSQ FORCE6:   0.0060908  MAXIMUM6:   0.0003000  CONVERGED : NO
 MAX FORCE6 :   0.0096485  MAXIMUM6:   0.0004500  CONVERGED : NO
 RMSQ DR    :   0.0316845  MAXIMUM :   0.0012000  CONVERGED : NO
 MAX DR     :   0.0560404  MAXIMUM :   0.0018000  CONVERGED : NO
 


 HESSIAN EIGENVALUES


                1           2           3           4           5
             0.02881     0.80693     1.00000     1.00237     2.91910
 


 LAMBDA FOR LMQA STEP: 0.00

  |TANGENTIAL STEP| =   0.028837  |PARALLEL STEP| =   0.000154


 STEP IN NORMAL COORDINATES

              1          2          3          4          5          6
          -0.022616  -0.000255   0.011776  -0.009743  -0.008758  -0.003123

 DISPLACEMENT STEP IN ANGSTROM

  NO.  ATOM        X             Y             Z

    1  C       -0.009942     -0.000305      0.006081
    2  O        0.006032      0.000185     -0.006069
    3  H       -0.003932     -0.000124     -0.001369
    4  CL       0.002398      0.000074      0.000769


 ACTIVE CARTESIAN DISPLACEMENT STEP

              1          2          3          4          5          6
          -0.022616  -0.000255   0.011776  -0.009743  -0.008758  -0.003123
 
 PREDICTED ENERGY CHANGE: -0.000042595
 
 INTERPOLATION DISTANCE: 2.6986421943


 COORDINATES OF OPTIMIZATION STEP 6 IN ANGSTROM

  NO.  ATOM        X              Y              Z        Z-ATOM   MASS   TYPE

    1  C        -0.428426      -0.013193       1.482567       6    12.011  QM
    2  O         0.288012       0.008863       2.379828       8    15.999  QM
    3  H        -0.570530      -0.017452      -0.388913       1     1.008  QM
    4  CL        0.076964       0.002365      -1.529778      17    35.453  QM


 
 NEW SCF-ENERGY CALCULATED IN 12 CYCLES
 

 TOTAL ENERGY    =       -573.654545420

 ENERGY CHANGE =         -0.000081970
 ENERGY RATIO  =          1.924427214
 TRUST RADIUS  =          0.200000000
 
 BFGS DELTA*GAMMA: 0.105E-04
 
 BFGS DELTA*DE2*DELTA: 0.888E-04
 
 *** ENTERING OPTIMIZATION CYCLE: 7 ***
 

 PROJECTED CARTESIAN GRADIENTS IN A.U.

  NO.  ATOM        X             Y             Z

    1  C        0.004027      0.000124     -0.003350
    2  O       -0.002542     -0.000078     -0.005083
    3  H       -0.000504     -0.000014      0.000211
    4  CL      -0.000552     -0.000017      0.005329


 ACTIVE CARTESIAN GRADIENTS

              1          2          3          4          5          6
           0.004847   0.000055  -0.003514  -0.007246  -0.000241  -0.000590


 FULL LOCAL GRADIENT

              1          2          3          4          5          6
          -0.005322  -0.000003  -0.003888   0.001732  -0.005006   0.004155


 TANGENTIAL LOCAL GRADIENTS IN A.U.

              1          2          3          4          5
          -0.000003  -0.003888   0.001732  -0.005006   0.004155

 COSANG =         0.999848268
 
 RMSQ FORCE :   0.0034767  MAXIMUM :   0.0003000  CONVERGED : NO
 MAX FORCE  :   0.0050063  MAXIMUM :   0.0004500  CONVERGED : NO
 RMSQ FORCE6:   0.0041845  MAXIMUM6:   0.0003000  CONVERGED : NO
 MAX FORCE6 :   0.0060331  MAXIMUM6:   0.0004500  CONVERGED : NO
 RMSQ DR    :   0.0117727  MAXIMUM :   0.0012000  CONVERGED : NO
 MAX DR     :   0.0226156  MAXIMUM :   0.0018000  CONVERGED : NO
 


 HESSIAN EIGENVALUES


                1           2           3           4           5
             0.00843     0.36445     1.00000     1.00309     2.60538
 


 NEWTON STEP 0.231 EXCEEDED TRUST RADIUS 0.200
 LAMBDA ITERATION CONVERGED IN 5 CYCLES
 LAMBDA FOR LMQA STEP: 0.133E-02

  |TANGENTIAL STEP| =   0.200000  |PARALLEL STEP| =   0.007421


 STEP IN NORMAL COORDINATES

              1          2          3          4          5          6
          -0.155468  -0.001753   0.076288  -0.074205  -0.064448  -0.020050

 DISPLACEMENT STEP IN ANGSTROM

  NO.  ATOM        X             Y             Z

    1  C       -0.068347     -0.002096      0.039588
    2  O        0.041681      0.001279     -0.044337
    3  H       -0.029255     -0.000920     -0.008170
    4  CL       0.016714      0.000516      0.008119


 ACTIVE CARTESIAN DISPLACEMENT STEP

              1          2          3          4          5          6
          -0.155468  -0.001753   0.076288  -0.074205  -0.064448  -0.020050
 
 PREDICTED ENERGY CHANGE: -0.000199079
 
 INTERPOLATION DISTANCE: 2.6986421943


 COORDINATES OF OPTIMIZATION STEP 7 IN ANGSTROM

  NO.  ATOM        X              Y              Z        Z-ATOM   MASS   TYPE

    1  C        -0.496773      -0.015290       1.522155       6    12.011  QM
    2  O         0.329692       0.010142       2.335491       8    15.999  QM
    3  H        -0.599784      -0.018372      -0.397083       1     1.008  QM
    4  CL        0.093679       0.002881      -1.521659      17    35.453  QM


 
 NEW SCF-ENERGY CALCULATED IN 13 CYCLES
 

 TOTAL ENERGY    =       -573.654520731

 ENERGY CHANGE =          0.000024689
 ENERGY RATIO  =         -0.124017645
 TRUST RADIUS  =          0.160000000
 
 BFGS DELTA*GAMMA: 0.132E-02
 
 BFGS DELTA*DE2*DELTA: 0.515E-03
 
 *** ENTERING OPTIMIZATION CYCLE: 8 ***
 

 PROJECTED CARTESIAN GRADIENTS IN A.U.

  NO.  ATOM        X             Y             Z

    1  C       -0.015797     -0.000487     -0.016984
    2  O        0.012813      0.000395      0.012679
    3  H       -0.003216     -0.000098      0.004908
    4  CL       0.001129      0.000035      0.000541


 ACTIVE CARTESIAN GRADIENTS

              1          2          3          4          5          6
          -0.019015  -0.000221  -0.019848   0.010351  -0.004295   0.004264


 FULL LOCAL GRADIENT

              1          2          3          4          5          6
          -0.006077   0.000015   0.024496  -0.016030   0.002039  -0.001094


 TANGENTIAL LOCAL GRADIENTS IN A.U.

              1          2          3          4          5
           0.000015   0.024496  -0.016030   0.002039  -0.001094

 COSANG =        -0.603314858
 
 RMSQ FORCE :   0.0131331  MAXIMUM :   0.0003000  CONVERGED : NO
 MAX FORCE  :   0.0244962  MAXIMUM :   0.0004500  CONVERGED : NO
 RMSQ FORCE6:   0.0101309  MAXIMUM6:   0.0003000  CONVERGED : NO
 MAX FORCE6 :   0.0200969  MAXIMUM6:   0.0004500  CONVERGED : NO
 RMSQ DR    :   0.0817059  MAXIMUM :   0.0012000  CONVERGED : NO
 MAX DR     :   0.1554681  MAXIMUM :   0.0018000  CONVERGED : NO
 


 HESSIAN EIGENVALUES


                1           2           3           4           5
             0.02443     0.29936     1.00000     1.00388     3.40364
 


 LAMBDA FOR LMQA STEP: 0.00

  |TANGENTIAL STEP| =   0.065535  |PARALLEL STEP| =   0.000796


 STEP IN NORMAL COORDINATES

              1          2          3          4          5          6
           0.051221   0.000579  -0.019889   0.028114   0.019762   0.009750

 DISPLACEMENT STEP IN ANGSTROM

  NO.  ATOM        X             Y             Z

    1  C        0.022518      0.000691     -0.010557
    2  O       -0.013927     -0.000428      0.015580
    3  H        0.008868      0.000279      0.003975
    4  CL      -0.005246     -0.000162     -0.004992


 ACTIVE CARTESIAN DISPLACEMENT STEP

              1          2          3          4          5          6
           0.051221   0.000579  -0.019889   0.028114   0.019762   0.009750
 
 PREDICTED ENERGY CHANGE: -0.000249299
 
 INTERPOLATION DISTANCE: 2.6986421943


 COORDINATES OF OPTIMIZATION STEP 8 IN ANGSTROM

  NO.  ATOM        X              Y              Z        Z-ATOM   MASS   TYPE

    1  C        -0.474256      -0.014599       1.511599       6    12.011  QM
    2  O         0.315765       0.009715       2.351071       8    15.999  QM
    3  H        -0.590916      -0.018093      -0.393108       1     1.008  QM
    4  CL        0.088433       0.002719      -1.526651      17    35.453  QM


 
 NEW SCF-ENERGY CALCULATED IN 12 CYCLES
 

 TOTAL ENERGY    =       -573.654712727

 ENERGY CHANGE =         -0.000191996
 ENERGY RATIO  =          0.770142751
 TRUST RADIUS  =          0.160000000
 
 BFGS DELTA*GAMMA: 0.259E-03
 
 BFGS DELTA*DE2*DELTA: 0.165E-03
 
 *** ENTERING OPTIMIZATION CYCLE: 9 ***
 

 PROJECTED CARTESIAN GRADIENTS IN A.U.

  NO.  ATOM        X             Y             Z

    1  C       -0.004216     -0.000130     -0.007384
    2  O        0.003729      0.000115      0.003143
    3  H       -0.003199     -0.000097      0.004907
    4  CL       0.000488      0.000015      0.001359


 ACTIVE CARTESIAN GRADIENTS

              1          2          3          4          5          6
          -0.005075  -0.000060  -0.008481   0.001588  -0.003511   0.004472


 FULL LOCAL GRADIENT

              1          2          3          4          5          6
          -0.006687   0.000005   0.007382  -0.005662   0.000578  -0.000966


 TANGENTIAL LOCAL GRADIENTS IN A.U.

              1          2          3          4          5
           0.000005   0.007382  -0.005662   0.000578  -0.000966

 COSANG =         0.995025934
 
 RMSQ FORCE :   0.0041906  MAXIMUM :   0.0003000  CONVERGED : NO
 MAX FORCE  :   0.0073815  MAXIMUM :   0.0004500  CONVERGED : NO
 RMSQ FORCE6:   0.0043525  MAXIMUM6:   0.0003000  CONVERGED : NO
 MAX FORCE6 :   0.0083476  MAXIMUM6:   0.0004500  CONVERGED : NO
 RMSQ DR    :   0.0267564  MAXIMUM :   0.0012000  CONVERGED : NO
 MAX DR     :   0.0512205  MAXIMUM :   0.0018000  CONVERGED : NO
 


 HESSIAN EIGENVALUES


                1           2           3           4           5
             0.03451     0.30330     1.00000     1.00308     3.63413
 


 LAMBDA FOR LMQA STEP: 0.00

  |TANGENTIAL STEP| =   0.007721  |PARALLEL STEP| =   0.000011


 STEP IN NORMAL COORDINATES

              1          2          3          4          5          6
           0.007041   0.000080  -0.001672   0.001612   0.002154   0.000060

 DISPLACEMENT STEP IN ANGSTROM

  NO.  ATOM        X             Y             Z

    1  C        0.003095      0.000095     -0.000948
    2  O       -0.001972     -0.000061      0.001019
    3  H        0.000925      0.000029     -0.000051
    4  CL      -0.000633     -0.000020     -0.000124


 ACTIVE CARTESIAN DISPLACEMENT STEP

              1          2          3          4          5          6
           0.007041   0.000080  -0.001672   0.001612   0.002154   0.000060
 
 PREDICTED ENERGY CHANGE: -0.000013101
 
 INTERPOLATION DISTANCE: 2.6986421943


 COORDINATES OF OPTIMIZATION STEP 9 IN ANGSTROM

  NO.  ATOM        X              Y              Z        Z-ATOM   MASS   TYPE

    1  C        -0.471161      -0.014504       1.510651       6    12.011  QM
    2  O         0.313793       0.009654       2.352090       8    15.999  QM
    3  H        -0.589992      -0.018064      -0.393159       1     1.008  QM
    4  CL        0.087800       0.002699      -1.526775      17    35.453  QM


 
 NEW SCF-ENERGY CALCULATED IN 11 CYCLES
 

 TOTAL ENERGY    =       -573.654729813

 ENERGY CHANGE =         -0.000017086
 ENERGY RATIO  =          1.304106874
 TRUST RADIUS  =          0.160000000
 
 BFGS DELTA*GAMMA: 0.184E-04
 
 BFGS DELTA*DE2*DELTA: 0.264E-04
 
 *** ENTERING OPTIMIZATION CYCLE: 10 ***
 

 PROJECTED CARTESIAN GRADIENTS IN A.U.

  NO.  ATOM        X             Y             Z

    1  C       -0.000858     -0.000027     -0.004229
    2  O        0.001033      0.000032     -0.000078
    3  H       -0.003002     -0.000091      0.004603
    4  CL       0.000311      0.000009      0.001738


 ACTIVE CARTESIAN GRADIENTS

              1          2          3          4          5          6
          -0.001033  -0.000013  -0.004769  -0.001385  -0.003089   0.004212


 FULL LOCAL GRADIENT

              1          2          3          4          5          6
          -0.006563   0.000002   0.002393  -0.001915   0.000028  -0.000737


 TANGENTIAL LOCAL GRADIENTS IN A.U.

              1          2          3          4          5
           0.000002   0.002393  -0.001915   0.000028  -0.000737

 COSANG =         0.989663268
 
 RMSQ FORCE :   0.0014100  MAXIMUM :   0.0003000  CONVERGED : NO
 MAX FORCE  :   0.0023934  MAXIMUM :   0.0004500  CONVERGED : NO
 RMSQ FORCE6:   0.0056004  MAXIMUM6:   0.0003000  CONVERGED : NO
 MAX FORCE6 :   0.0103166  MAXIMUM6:   0.0004500  CONVERGED : NO
 RMSQ DR    :   0.0031521  MAXIMUM :   0.0012000  CONVERGED : NO
 MAX DR     :   0.0070406  MAXIMUM :   0.0018000  CONVERGED : NO
 


 HESSIAN EIGENVALUES


                1           2           3           4           5
             0.03749     0.29682     0.96207     1.00000     2.48192
 


 LAMBDA FOR LMQA STEP: 0.00

  |TANGENTIAL STEP| =   0.003547  |PARALLEL STEP| =   0.000002


 STEP IN NORMAL COORDINATES

              1          2          3          4          5          6
          -0.000985  -0.000011   0.001221  -0.002457  -0.001048  -0.001727

 DISPLACEMENT STEP IN ANGSTROM

  NO.  ATOM        X             Y             Z

    1  C       -0.000433     -0.000013      0.000600
    2  O        0.000239      0.000007     -0.001247
    3  H       -0.000520     -0.000016     -0.000818
    4  CL       0.000179      0.000006      0.000626


 ACTIVE CARTESIAN DISPLACEMENT STEP

              1          2          3          4          5          6
          -0.000985  -0.000011   0.001221  -0.002457  -0.001048  -0.001727
 
 PREDICTED ENERGY CHANGE: -0.000002713
 
 INTERPOLATION DISTANCE: 2.6986421943


 COORDINATES OF OPTIMIZATION STEP 10 IN ANGSTROM

  NO.  ATOM        X              Y              Z        Z-ATOM   MASS   TYPE

    1  C        -0.471594      -0.014517       1.511251       6    12.011  QM
    2  O         0.314032       0.009661       2.350844       8    15.999  QM
    3  H        -0.590512      -0.018080      -0.393977       1     1.008  QM
    4  CL        0.087979       0.002705      -1.526149      17    35.453  QM


 
 NEW SCF-ENERGY CALCULATED IN 11 CYCLES
 

 TOTAL ENERGY    =       -573.654733183

 ENERGY CHANGE =         -0.000003370
 ENERGY RATIO  =          1.242459518
 TRUST RADIUS  =          0.160000000
 
 BFGS DELTA*GAMMA: 0.413E-05
 
 BFGS DELTA*DE2*DELTA: 0.546E-05
 
 *** ENTERING OPTIMIZATION CYCLE: 11 ***
 

 PROJECTED CARTESIAN GRADIENTS IN A.U.

  NO.  ATOM        X             Y             Z

    1  C        0.000600      0.000018     -0.002798
    2  O       -0.000153     -0.000005     -0.001620
    3  H       -0.002753     -0.000083      0.004233
    4  CL       0.000218      0.000007      0.002003


 ACTIVE CARTESIAN GRADIENTS

              1          2          3          4          5          6
           0.000722   0.000007  -0.003090  -0.002829  -0.002741   0.003849


 FULL LOCAL GRADIENT

              1          2          3          4          5          6
          -0.006324   0.000000   0.000223  -0.000113  -0.000371  -0.000454


 TANGENTIAL LOCAL GRADIENTS IN A.U.

              1          2          3          4          5
           0.000000   0.000223  -0.000113  -0.000371  -0.000454

 COSANG =         0.533872021
 
 RMSQ FORCE :   0.0002851  MAXIMUM :   0.0003000  CONVERGED :YES
 MAX FORCE  :   0.0004541  MAXIMUM :   0.0004500  CONVERGED : NO
 RMSQ FORCE6:   0.0064269  MAXIMUM6:   0.0003000  CONVERGED : NO
 MAX FORCE6 :   0.0116567  MAXIMUM6:   0.0004500  CONVERGED : NO
 RMSQ DR    :   0.0014479  MAXIMUM :   0.0012000  CONVERGED : NO
 MAX DR     :   0.0024569  MAXIMUM :   0.0018000  CONVERGED : NO
 


 HESSIAN EIGENVALUES


                1           2           3           4           5
             0.03109     0.29009     0.79025     1.00000     2.82308
 


 LAMBDA FOR LMQA STEP: 0.00

  |TANGENTIAL STEP| =   0.005789  |PARALLEL STEP| =   0.000006


 STEP IN NORMAL COORDINATES

              1          2          3          4          5          6
          -0.003573  -0.000040   0.002219  -0.002801  -0.002304  -0.001632

 DISPLACEMENT STEP IN ANGSTROM

  NO.  ATOM        X             Y             Z

    1  C       -0.001571     -0.000048      0.001131
    2  O        0.000966      0.000030     -0.001559
    3  H       -0.001103     -0.000035     -0.000763
    4  CL       0.000451      0.000014      0.000518


 ACTIVE CARTESIAN DISPLACEMENT STEP

              1          2          3          4          5          6
          -0.003573  -0.000040   0.002219  -0.002801  -0.002304  -0.001632
 
 PREDICTED ENERGY CHANGE: -0.000000721
 
 INTERPOLATION DISTANCE: 2.6986421943
 
 *** SCFTOL TIGHTEN TO 0.100E-08 ***
 
 *** CDFTOL TIGHTEN TO 0.500E-05 ***


 COORDINATES OF OPTIMIZATION STEP 11 IN ANGSTROM

  NO.  ATOM        X              Y              Z        Z-ATOM   MASS   TYPE

    1  C        -0.473164      -0.014565       1.512382       6    12.011  QM
    2  O         0.314998       0.009691       2.349285       8    15.999  QM
    3  H        -0.591615      -0.018115      -0.394739       1     1.008  QM
    4  CL        0.088431       0.002719      -1.525632      17    35.453  QM


 
 NEW SCF-ENERGY CALCULATED IN 9 CYCLES
 

 TOTAL ENERGY    =       -573.654734441

 ENERGY CHANGE =         -0.000001258
 ENERGY RATIO  =          1.745208023
 TRUST RADIUS  =          0.160000000
 
 BFGS DELTA*GAMMA: 0.382E-06
 
 BFGS DELTA*DE2*DELTA: 0.152E-05
 
 *** ENTERING OPTIMIZATION CYCLE: 12 ***
 

 PROJECTED CARTESIAN GRADIENTS IN A.U.

  NO.  ATOM        X             Y             Z

    1  C        0.000995      0.000030     -0.002376
    2  O       -0.000477     -0.000015     -0.002030
    3  H       -0.002693     -0.000081      0.004137
    4  CL       0.000195      0.000006      0.002049


 ACTIVE CARTESIAN GRADIENTS

              1          2          3          4          5          6
           0.001198   0.000013  -0.002597  -0.003201  -0.002654   0.003758


 FULL LOCAL GRADIENT

              1          2          3          4          5          6
          -0.006241   0.000000  -0.000372   0.000394  -0.000445  -0.000397


 TANGENTIAL LOCAL GRADIENTS IN A.U.

              1          2          3          4          5
           0.000000  -0.000372   0.000394  -0.000445  -0.000397

 COSANG =         0.424433814
 
 RMSQ FORCE :   0.0003601  MAXIMUM :   0.0003000  CONVERGED : NO
 MAX FORCE  :   0.0004445  MAXIMUM :   0.0004500  CONVERGED :YES
 RMSQ FORCE6:   0.0061423  MAXIMUM6:   0.0003000  CONVERGED : NO
 MAX FORCE6 :   0.0114124  MAXIMUM6:   0.0004500  CONVERGED : NO
 RMSQ DR    :   0.0023632  MAXIMUM :   0.0012000  CONVERGED : NO
 MAX DR     :   0.0035726  MAXIMUM :   0.0018000  CONVERGED : NO
 


 HESSIAN EIGENVALUES


                1           2           3           4           5
             0.00633     0.28981     0.63316     1.00000     4.35325
 


 LAMBDA FOR LMQA STEP: 0.00

  |TANGENTIAL STEP| =   0.029323  |PARALLEL STEP| =   0.000159


 STEP IN NORMAL COORDINATES

              1          2          3          4          5          6
          -0.018915  -0.000207   0.010858  -0.013545  -0.011894  -0.007697

 DISPLACEMENT STEP IN ANGSTROM

  NO.  ATOM        X             Y             Z

    1  C       -0.008315     -0.000254      0.005564
    2  O        0.005159      0.000158     -0.007577
    3  H       -0.005682     -0.000180     -0.003576
    4  CL       0.002332      0.000072      0.002455


 ACTIVE CARTESIAN DISPLACEMENT STEP

              1          2          3          4          5          6
          -0.018915  -0.000207   0.010858  -0.013545  -0.011894  -0.007697
 
 PREDICTED ENERGY CHANGE: -0.000001929
 
 INTERPOLATION DISTANCE: 2.6986421943


 COORDINATES OF OPTIMIZATION STEP 12 IN ANGSTROM

  NO.  ATOM        X              Y              Z        Z-ATOM   MASS   TYPE

    1  C        -0.481479      -0.014819       1.517946       6    12.011  QM
    2  O         0.320157       0.009849       2.341708       8    15.999  QM
    3  H        -0.597298      -0.018294      -0.398315       1     1.008  QM
    4  CL        0.090763       0.002791      -1.523177      17    35.453  QM


 
 NEW SCF-ENERGY CALCULATED IN 14 CYCLES
 

 TOTAL ENERGY    =       -573.654735270

 ENERGY CHANGE =         -0.000000829
 ENERGY RATIO  =          0.429650977
 TRUST RADIUS  =          0.160000000
 
 BFGS DELTA*GAMMA: 0.770E-05
 
 BFGS DELTA*DE2*DELTA: 0.588E-05
 
 *** ENTERING OPTIMIZATION CYCLE: 13 ***
 

 PROJECTED CARTESIAN GRADIENTS IN A.U.

  NO.  ATOM        X             Y             Z

    1  C        0.001139      0.000035     -0.001837
    2  O       -0.000650     -0.000020     -0.002451
    3  H       -0.002499     -0.000076      0.003850
    4  CL       0.000195      0.000006      0.002066


 ACTIVE CARTESIAN GRADIENTS

              1          2          3          4          5          6
           0.001371   0.000015  -0.001987  -0.003542  -0.002449   0.003480


 FULL LOCAL GRADIENT

              1          2          3          4          5          6
          -0.005881  -0.000000  -0.000692   0.001049  -0.000489  -0.000280


 TANGENTIAL LOCAL GRADIENTS IN A.U.

              1          2          3          4          5
          -0.000000  -0.000692   0.001049  -0.000489  -0.000280

 COSANG =         0.900933289
 
 RMSQ FORCE :   0.0006158  MAXIMUM :   0.0003000  CONVERGED : NO
 MAX FORCE  :   0.0010487  MAXIMUM :   0.0004500  CONVERGED : NO
 RMSQ FORCE6:   0.0058355  MAXIMUM6:   0.0003000  CONVERGED : NO
 MAX FORCE6 :   0.0108850  MAXIMUM6:   0.0004500  CONVERGED : NO
 RMSQ DR    :   0.0119714  MAXIMUM :   0.0012000  CONVERGED : NO
 MAX DR     :   0.0189147  MAXIMUM :   0.0018000  CONVERGED : NO
 


 HESSIAN EIGENVALUES


                1           2           3           4           5
             0.00873     0.28939     0.60085     1.00000     4.32765
 


 LAMBDA FOR LMQA STEP: 0.00

  |TANGENTIAL STEP| =   0.013984  |PARALLEL STEP| =   0.000036


 STEP IN NORMAL COORDINATES

              1          2          3          4          5          6
           0.009213   0.000101  -0.005304   0.006762   0.005146   0.003211

 DISPLACEMENT STEP IN ANGSTROM

  NO.  ATOM        X             Y             Z

    1  C        0.004050      0.000124     -0.002717
    2  O       -0.002471     -0.000076      0.003765
    3  H        0.002428      0.000077      0.001454
    4  CL      -0.001107     -0.000034     -0.001193


 ACTIVE CARTESIAN DISPLACEMENT STEP

              1          2          3          4          5          6
           0.009213   0.000101  -0.005304   0.006762   0.005146   0.003211
 
 PREDICTED ENERGY CHANGE: -0.000000995
 
 INTERPOLATION DISTANCE: 2.6986421943


 COORDINATES OF OPTIMIZATION STEP 13 IN ANGSTROM

  NO.  ATOM        X              Y              Z        Z-ATOM   MASS   TYPE

    1  C        -0.477429      -0.014695       1.515229       6    12.011  QM
    2  O         0.317686       0.009773       2.345473       8    15.999  QM
    3  H        -0.594869      -0.018217      -0.396861       1     1.008  QM
    4  CL        0.089656       0.002757      -1.524370      17    35.453  QM


 
 NEW SCF-ENERGY CALCULATED IN 13 CYCLES
 

 TOTAL ENERGY    =       -573.654736517

 ENERGY CHANGE =         -0.000001248
 ENERGY RATIO  =          1.253759158
 TRUST RADIUS  =          0.160000000
 
 BFGS DELTA*GAMMA: 0.197E-05
 
 BFGS DELTA*DE2*DELTA: 0.244E-05
 
 *** ENTERING OPTIMIZATION CYCLE: 14 ***
 

 PROJECTED CARTESIAN GRADIENTS IN A.U.

  NO.  ATOM        X             Y             Z

    1  C        0.001044      0.000032     -0.002148
    2  O       -0.000543     -0.000017     -0.002217
    3  H       -0.002583     -0.000078      0.003966
    4  CL       0.000193      0.000006      0.002071


 ACTIVE CARTESIAN GRADIENTS

              1          2          3          4          5          6
           0.001257   0.000014  -0.002340  -0.003356  -0.002540   0.003589


 FULL LOCAL GRADIENT

              1          2          3          4          5          6
          -0.006051   0.000000  -0.000490   0.000686  -0.000485  -0.000307


 TANGENTIAL LOCAL GRADIENTS IN A.U.

              1          2          3          4          5
           0.000000  -0.000490   0.000686  -0.000485  -0.000307

 COSANG =         0.983695907
 
 RMSQ FORCE :   0.0004559  MAXIMUM :   0.0003000  CONVERGED : NO
 MAX FORCE  :   0.0006856  MAXIMUM :   0.0004500  CONVERGED : NO
 RMSQ FORCE6:   0.0017276  MAXIMUM6:   0.0003000  CONVERGED : NO
 MAX FORCE6 :   0.0030982  MAXIMUM6:   0.0004500  CONVERGED : NO
 RMSQ DR    :   0.0057089  MAXIMUM :   0.0012000  CONVERGED : NO
 MAX DR     :   0.0092134  MAXIMUM :   0.0018000  CONVERGED : NO
 


 HESSIAN EIGENVALUES


                1           2           3           4           5
             0.00993     0.28929     0.50076     1.00000     3.71871
 


 LAMBDA FOR LMQA STEP: 0.00

  |TANGENTIAL STEP| =   0.001234  |PARALLEL STEP| =   0.000000


 STEP IN NORMAL COORDINATES

              1          2          3          4          5          6
          -0.000170  -0.000001   0.000137   0.000159  -0.001022  -0.000636

 DISPLACEMENT STEP IN ANGSTROM

  NO.  ATOM        X             Y             Z

    1  C       -0.000075     -0.000002      0.000069
    2  O        0.000100      0.000003      0.000051
    3  H       -0.000531     -0.000017     -0.000342
    4  CL       0.000066      0.000002     -0.000016


 ACTIVE CARTESIAN DISPLACEMENT STEP

              1          2          3          4          5          6
          -0.000170  -0.000001   0.000137   0.000159  -0.001022  -0.000636
 
 PREDICTED ENERGY CHANGE: -0.000000376
 
 INTERPOLATION DISTANCE: 2.6986421943


 COORDINATES OF OPTIMIZATION STEP 14 IN ANGSTROM

  NO.  ATOM        X              Y              Z        Z-ATOM   MASS   TYPE

    1  C        -0.477504      -0.014697       1.515297       6    12.011  QM
    2  O         0.317786       0.009776       2.345524       8    15.999  QM
    3  H        -0.595400      -0.018234      -0.397203       1     1.008  QM
    4  CL        0.089722       0.002759      -1.524386      17    35.453  QM


 
 NEW SCF-ENERGY CALCULATED IN 9 CYCLES
 

 TOTAL ENERGY    =       -573.654737222

 ENERGY CHANGE =         -0.000000705
 ENERGY RATIO  =          1.875857997
 TRUST RADIUS  =          0.160000000
 
 BFGS DELTA*GAMMA: 0.727E-07
 
 BFGS DELTA*DE2*DELTA: 0.755E-06
 
 *** ENTERING OPTIMIZATION CYCLE: 15 ***
 

 PROJECTED CARTESIAN GRADIENTS IN A.U.

  NO.  ATOM        X             Y             Z

    1  C        0.000828      0.000025     -0.002338
    2  O       -0.000371     -0.000011     -0.002016
    3  H       -0.002608     -0.000079      0.003986
    4  CL       0.000207      0.000006      0.002043


 ACTIVE CARTESIAN GRADIENTS

              1          2          3          4          5          6
           0.000997   0.000011  -0.002563  -0.003168  -0.002579   0.003607


 FULL LOCAL GRADIENT

              1          2          3          4          5          6
          -0.006061   0.000000  -0.000174   0.000457  -0.000433  -0.000320


 TANGENTIAL LOCAL GRADIENTS IN A.U.

              1          2          3          4          5
           0.000000  -0.000174   0.000457  -0.000433  -0.000320

 COSANG =         0.953021962
 
 RMSQ FORCE :   0.0003252  MAXIMUM :   0.0003000  CONVERGED : NO
 MAX FORCE  :   0.0004565  MAXIMUM :   0.0004500  CONVERGED : NO
 RMSQ FORCE6:   0.0005062  MAXIMUM6:   0.0003000  CONVERGED : NO
 MAX FORCE6 :   0.0009116  MAXIMUM6:   0.0004500  CONVERGED : NO
 RMSQ DR    :   0.0005038  MAXIMUM :   0.0012000  CONVERGED :YES
 MAX DR     :   0.0010224  MAXIMUM :   0.0018000  CONVERGED :YES
 


 HESSIAN EIGENVALUES


                1           2           3           4           5
             0.01072     0.03306     0.29461     1.00000     4.92969
 


 LAMBDA FOR LMQA STEP: 0.00

  |TANGENTIAL STEP| =   0.018485  |PARALLEL STEP| =   0.000063


 STEP IN NORMAL COORDINATES

              1          2          3          4          5          6
           0.004832   0.000057  -0.001259   0.006795  -0.013706  -0.009095

 DISPLACEMENT STEP IN ANGSTROM

  NO.  ATOM        X             Y             Z

    1  C        0.002124      0.000066     -0.000703
    2  O       -0.000411     -0.000013      0.003219
    3  H       -0.007320     -0.000225     -0.005062
    4  CL       0.000274      0.000008     -0.000900


 ACTIVE CARTESIAN DISPLACEMENT STEP

              1          2          3          4          5          6
           0.004832   0.000057  -0.001259   0.006795  -0.013706  -0.009095
 
 PREDICTED ENERGY CHANGE: -0.000005281
 
 INTERPOLATION DISTANCE: 2.6986421943


 COORDINATES OF OPTIMIZATION STEP 15 IN ANGSTROM

  NO.  ATOM        X              Y              Z        Z-ATOM   MASS   TYPE

    1  C        -0.475379      -0.014632       1.514594       6    12.011  QM
    2  O         0.317375       0.009763       2.348743       8    15.999  QM
    3  H        -0.602720      -0.018459      -0.402266       1     1.008  QM
    4  CL        0.089995       0.002767      -1.525286      17    35.453  QM


 
 NEW SCF-ENERGY CALCULATED IN 18 CYCLES
 

 TOTAL ENERGY    =       -573.654744014

 ENERGY CHANGE =         -0.000006791
 ENERGY RATIO  =          1.286101032
 TRUST RADIUS  =          0.160000000
 
 BFGS DELTA*GAMMA: 0.830E-05
 
 BFGS DELTA*DE2*DELTA: 0.113E-04
 
 *** ENTERING OPTIMIZATION CYCLE: 16 ***
 

 PROJECTED CARTESIAN GRADIENTS IN A.U.

  NO.  ATOM        X             Y             Z

    1  C       -0.000889     -0.000028     -0.004122
    2  O        0.001049      0.000032     -0.000182
    3  H       -0.002945     -0.000089      0.004230
    4  CL       0.000309      0.000009      0.001809


 ACTIVE CARTESIAN GRADIENTS

              1          2          3          4          5          6
          -0.001071  -0.000013  -0.004653  -0.001477  -0.003034   0.003833


 FULL LOCAL GRADIENT

              1          2          3          4          5          6
          -0.006314   0.000002   0.002417  -0.001732   0.000049  -0.000399


 TANGENTIAL LOCAL GRADIENTS IN A.U.

              1          2          3          4          5
           0.000002   0.002417  -0.001732   0.000049  -0.000399

 COSANG =        -0.506061372
 
 RMSQ FORCE :   0.0013417  MAXIMUM :   0.0003000  CONVERGED : NO
 MAX FORCE  :   0.0024165  MAXIMUM :   0.0004500  CONVERGED : NO
 RMSQ FORCE6:   0.0009407  MAXIMUM6:   0.0003000  CONVERGED : NO
 MAX FORCE6 :   0.0018138  MAXIMUM6:   0.0004500  CONVERGED : NO
 RMSQ DR    :   0.0075466  MAXIMUM :   0.0012000  CONVERGED : NO
 MAX DR     :   0.0137065  MAXIMUM :   0.0018000  CONVERGED : NO
 


 HESSIAN EIGENVALUES


                1           2           3           4           5
             0.00889     0.02269     0.29622     1.00000     6.30053
 


 LAMBDA FOR LMQA STEP: 0.00

  |TANGENTIAL STEP| =   0.011372  |PARALLEL STEP| =   0.000024


 STEP IN NORMAL COORDINATES

              1          2          3          4          5          6
          -0.002791  -0.000028   0.002522  -0.001203  -0.008832  -0.005977

 DISPLACEMENT STEP IN ANGSTROM

  NO.  ATOM        X             Y             Z

    1  C       -0.001227     -0.000037      0.001257
    2  O        0.001119      0.000034     -0.000880
    3  H       -0.004545     -0.000141     -0.003120
    4  CL       0.000729      0.000023      0.000386


 ACTIVE CARTESIAN DISPLACEMENT STEP

              1          2          3          4          5          6
          -0.002791  -0.000028   0.002522  -0.001203  -0.008832  -0.005977
 
 PREDICTED ENERGY CHANGE: -0.000002277
 
 INTERPOLATION DISTANCE: 2.6986421943


 COORDINATES OF OPTIMIZATION STEP 16 IN ANGSTROM

  NO.  ATOM        X              Y              Z        Z-ATOM   MASS   TYPE

    1  C        -0.476606      -0.014669       1.515851       6    12.011  QM
    2  O         0.318495       0.009798       2.347863       8    15.999  QM
    3  H        -0.607265      -0.018600      -0.405386       1     1.008  QM
    4  CL        0.090724       0.002789      -1.524900      17    35.453  QM


 
 NEW SCF-ENERGY CALCULATED IN 12 CYCLES
 

 TOTAL ENERGY    =       -573.654746714

 ENERGY CHANGE =         -0.000002700
 ENERGY RATIO  =          1.186010280
 TRUST RADIUS  =          0.160000000
 
 BFGS DELTA*GAMMA: 0.689E-06
 
 BFGS DELTA*DE2*DELTA: 0.161E-05
 
 *** ENTERING OPTIMIZATION CYCLE: 17 ***
 

 PROJECTED CARTESIAN GRADIENTS IN A.U.

  NO.  ATOM        X             Y             Z

    1  C       -0.000974     -0.000030     -0.004155
    2  O        0.001117      0.000034     -0.000105
    3  H       -0.002990     -0.000091      0.004201
    4  CL       0.000321      0.000010      0.001781


 ACTIVE CARTESIAN GRADIENTS

              1          2          3          4          5          6
          -0.001173  -0.000014  -0.004694  -0.001392  -0.003085   0.003806


 FULL LOCAL GRADIENT

              1          2          3          4          5          6
          -0.006291   0.000002   0.002532  -0.001790   0.000138  -0.000366


 TANGENTIAL LOCAL GRADIENTS IN A.U.

              1          2          3          4          5
           0.000002   0.002532  -0.001790   0.000138  -0.000366

 COSANG =         0.999465690
 
 RMSQ FORCE :   0.0013978  MAXIMUM :   0.0003000  CONVERGED : NO
 MAX FORCE  :   0.0025321  MAXIMUM :   0.0004500  CONVERGED : NO
 RMSQ FORCE6:   0.0008636  MAXIMUM6:   0.0003000  CONVERGED : NO
 MAX FORCE6 :   0.0016905  MAXIMUM6:   0.0004500  CONVERGED : NO
 RMSQ DR    :   0.0046425  MAXIMUM :   0.0012000  CONVERGED : NO
 MAX DR     :   0.0088318  MAXIMUM :   0.0018000  CONVERGED : NO
 


 HESSIAN EIGENVALUES


                1           2           3           4           5
             0.00522     0.02098     0.29585     1.00000     4.95829
 


 LAMBDA FOR LMQA STEP: 0.00

  |TANGENTIAL STEP| =   0.038659  |PARALLEL STEP| =   0.000277


 STEP IN NORMAL COORDINATES

              1          2          3          4          5          6
          -0.007244  -0.000066   0.007663  -0.003552  -0.030489  -0.021004

 DISPLACEMENT STEP IN ANGSTROM

  NO.  ATOM        X             Y             Z

    1  C       -0.003184     -0.000095      0.003792
    2  O        0.003258      0.000099     -0.002611
    3  H       -0.015761     -0.000491     -0.010980
    4  CL       0.002322      0.000072      0.001398


 ACTIVE CARTESIAN DISPLACEMENT STEP

              1          2          3          4          5          6
          -0.007244  -0.000066   0.007663  -0.003552  -0.030489  -0.021004
 
 PREDICTED ENERGY CHANGE: -0.000003353
 
 INTERPOLATION DISTANCE: 2.6986421943


 COORDINATES OF OPTIMIZATION STEP 17 IN ANGSTROM

  NO.  ATOM        X              Y              Z        Z-ATOM   MASS   TYPE

    1  C        -0.479791      -0.014764       1.519642       6    12.011  QM
    2  O         0.321753       0.009896       2.345252       8    15.999  QM
    3  H        -0.623026      -0.019091      -0.416367       1     1.008  QM
    4  CL        0.093046       0.002861      -1.523502      17    35.453  QM


 
 NEW SCF-ENERGY CALCULATED IN 13 CYCLES
 

 TOTAL ENERGY    =       -573.654750773

 ENERGY CHANGE =         -0.000004059
 ENERGY RATIO  =          1.210573193
 TRUST RADIUS  =          0.160000000
 
 BFGS DELTA*GAMMA: 0.819E-05
 
 BFGS DELTA*DE2*DELTA: 0.101E-04
 
 *** ENTERING OPTIMIZATION CYCLE: 18 ***
 

 PROJECTED CARTESIAN GRADIENTS IN A.U.

  NO.  ATOM        X             Y             Z

    1  C       -0.000643     -0.000020     -0.003675
    2  O        0.000850      0.000026     -0.000430
    3  H       -0.003144     -0.000096      0.004092
    4  CL       0.000333      0.000010      0.001738


 ACTIVE CARTESIAN GRADIENTS

              1          2          3          4          5          6
          -0.000774  -0.000010  -0.004139  -0.001642  -0.003218   0.003717


 FULL LOCAL GRADIENT

              1          2          3          4          5          6
          -0.006221   0.000001   0.001998  -0.001305   0.000382  -0.000250


 TANGENTIAL LOCAL GRADIENTS IN A.U.

              1          2          3          4          5
           0.000001   0.001998  -0.001305   0.000382  -0.000250

 COSANG =         0.992782753
 
 RMSQ FORCE :   0.0010867  MAXIMUM :   0.0003000  CONVERGED : NO
 MAX FORCE  :   0.0019982  MAXIMUM :   0.0004500  CONVERGED : NO
 RMSQ FORCE6:   0.0005218  MAXIMUM6:   0.0003000  CONVERGED : NO
 MAX FORCE6 :   0.0010451  MAXIMUM6:   0.0004500  CONVERGED : NO
 RMSQ DR    :   0.0157829  MAXIMUM :   0.0012000  CONVERGED : NO
 MAX DR     :   0.0304895  MAXIMUM :   0.0018000  CONVERGED : NO
 


 HESSIAN EIGENVALUES


                1           2           3           4           5
             0.00540     0.02001     0.29599     1.00000     4.10889
 


 LAMBDA FOR LMQA STEP: 0.00

  |TANGENTIAL STEP| =   0.009614  |PARALLEL STEP| =   0.000017


 STEP IN NORMAL COORDINATES

              1          2          3          4          5          6
           0.005441   0.000061  -0.003313   0.002884   0.005822   0.003104

 DISPLACEMENT STEP IN ANGSTROM

  NO.  ATOM        X             Y             Z

    1  C        0.002392      0.000073     -0.001690
    2  O       -0.001613     -0.000049      0.001757
    3  H        0.002892      0.000089      0.001547
    4  CL      -0.000796     -0.000025     -0.000457


 ACTIVE CARTESIAN DISPLACEMENT STEP

              1          2          3          4          5          6
           0.005441   0.000061  -0.003313   0.002884   0.005822   0.003104
 
 PREDICTED ENERGY CHANGE: -0.000001167
 
 INTERPOLATION DISTANCE: 2.6986421943


 COORDINATES OF OPTIMIZATION STEP 18 IN ANGSTROM

  NO.  ATOM        X              Y              Z        Z-ATOM   MASS   TYPE

    1  C        -0.477399      -0.014691       1.517952       6    12.011  QM
    2  O         0.320140       0.009847       2.347009       8    15.999  QM
    3  H        -0.620134      -0.019002      -0.414819       1     1.008  QM
    4  CL        0.092250       0.002837      -1.523959      17    35.453  QM


 
 NEW SCF-ENERGY CALCULATED IN 10 CYCLES
 

 TOTAL ENERGY    =       -573.654752648

 ENERGY CHANGE =         -0.000001875
 ENERGY RATIO  =          1.606984449
 TRUST RADIUS  =          0.160000000
 
 BFGS DELTA*GAMMA: 0.113E-05
 
 BFGS DELTA*DE2*DELTA: 0.253E-05
 
 *** ENTERING OPTIMIZATION CYCLE: 19 ***
 

 PROJECTED CARTESIAN GRADIENTS IN A.U.

  NO.  ATOM        X             Y             Z

    1  C       -0.000119     -0.000004     -0.003346
    2  O        0.000443      0.000014     -0.000918
    3  H       -0.003004     -0.000091      0.003915
    4  CL       0.000278      0.000008      0.001904


 ACTIVE CARTESIAN GRADIENTS

              1          2          3          4          5          6
          -0.000143  -0.000002  -0.003743  -0.002138  -0.003042   0.003529


 FULL LOCAL GRADIENT

              1          2          3          4          5          6
          -0.006165   0.000001   0.001265  -0.000829   0.000109  -0.000069


 TANGENTIAL LOCAL GRADIENTS IN A.U.

              1          2          3          4          5
           0.000001   0.001265  -0.000829   0.000109  -0.000069

 COSANG =         0.994602657
 
 RMSQ FORCE :   0.0006789  MAXIMUM :   0.0003000  CONVERGED : NO
 MAX FORCE  :   0.0012650  MAXIMUM :   0.0004500  CONVERGED : NO
 RMSQ FORCE6:   0.0005094  MAXIMUM6:   0.0003000  CONVERGED : NO
 MAX FORCE6 :   0.0009443  MAXIMUM6:   0.0004500  CONVERGED : NO
 RMSQ DR    :   0.0039251  MAXIMUM :   0.0012000  CONVERGED : NO
 MAX DR     :   0.0058222  MAXIMUM :   0.0018000  CONVERGED : NO
 


 HESSIAN EIGENVALUES


                1           2           3           4           5
             0.00509     0.01419     0.32059     0.99999     2.53475
 


 LAMBDA FOR LMQA STEP: 0.00

  |TANGENTIAL STEP| =   0.009365  |PARALLEL STEP| =   0.000016


 STEP IN NORMAL COORDINATES

              1          2          3          4          5          6
           0.007363   0.000087  -0.003183   0.004727   0.001000   0.000125

 DISPLACEMENT STEP IN ANGSTROM

  NO.  ATOM        X             Y             Z

    1  C        0.003237      0.000100     -0.001671
    2  O       -0.001868     -0.000058      0.002581
    3  H        0.000311      0.000009     -0.000115
    4  CL      -0.000681     -0.000021     -0.000742


 ACTIVE CARTESIAN DISPLACEMENT STEP

              1          2          3          4          5          6
           0.007363   0.000087  -0.003183   0.004727   0.001000   0.000125
 
 PREDICTED ENERGY CHANGE: -0.000000875
 
 INTERPOLATION DISTANCE: 2.6986421943


 COORDINATES OF OPTIMIZATION STEP 19 IN ANGSTROM

  NO.  ATOM        X              Y              Z        Z-ATOM   MASS   TYPE

    1  C        -0.474162      -0.014591       1.516281       6    12.011  QM
    2  O         0.318272       0.009789       2.349591       8    15.999  QM
    3  H        -0.619823      -0.018993      -0.414935       1     1.008  QM
    4  CL        0.091568       0.002816      -1.524701      17    35.453  QM


 
 NEW SCF-ENERGY CALCULATED IN 9 CYCLES
 

 TOTAL ENERGY    =       -573.654753545

 ENERGY CHANGE =         -0.000000896
 ENERGY RATIO  =          1.024632591
 TRUST RADIUS  =          0.160000000
 
 BFGS DELTA*GAMMA: 0.168E-05
 
 BFGS DELTA*DE2*DELTA: 0.195E-05
 
 *** ENTERING OPTIMIZATION CYCLE: 20 ***
 

 PROJECTED CARTESIAN GRADIENTS IN A.U.

  NO.  ATOM        X             Y             Z

    1  C        0.000710      0.000022     -0.002672
    2  O       -0.000205     -0.000006     -0.001631
    3  H       -0.003020     -0.000092      0.003908
    4  CL       0.000234      0.000007      0.001992


 ACTIVE CARTESIAN GRADIENTS

              1          2          3          4          5          6
           0.000854   0.000009  -0.002943  -0.002807  -0.003003   0.003533


 FULL LOCAL GRADIENT

              1          2          3          4          5          6
          -0.006226  -0.000000   0.000059  -0.000042   0.000007  -0.000032


 TANGENTIAL LOCAL GRADIENTS IN A.U.

              1          2          3          4          5
          -0.000000   0.000059  -0.000042   0.000007  -0.000032

 COSANG =         0.931235455
 
 *** CONVERGED BY GRADIENT AND ENERGY CRITERIA ***
 *** AFTER 19 OPTIMIZATION CYCLES ***
 
 
 RMSQ FORCE :   0.0000353  MAXIMUM :   0.0003000  CONVERGED :YES
 MAX FORCE  :   0.0000587  MAXIMUM :   0.0004500  CONVERGED :YES
 RMSQ FORCE6:   0.0010165  MAXIMUM6:   0.0003000  CONVERGED : NO
 MAX FORCE6 :   0.0018468  MAXIMUM6:   0.0004500  CONVERGED : NO
 RMSQ DR    :   0.0038233  MAXIMUM :   0.0012000  CONVERGED : NO
 MAX DR     :   0.0073626  MAXIMUM :   0.0018000  CONVERGED : NO
 
 
 *** THE GEOMETRY IS OPTIMIZED ***
 
 
 INTERPOLATION DISTANCE: 2.6986421943


 RELAXED PRODUCT COORDINATES OF SADDLE STEP 7 IN ANGSTROM

  NO.  ATOM        X              Y              Z        Z-ATOM   MASS   TYPE

    1  C        -0.474162      -0.014591       1.516281       6    12.011  QM
    2  O         0.318272       0.009789       2.349591       8    15.999  QM
    3  H        -0.619823      -0.018993      -0.414935       1     1.008  QM
    4  CL        0.091568       0.002816      -1.524701      17    35.453  QM


 NUMBER OF CONSTRAINED OPTIMIZATION CYCLES: 19
 
 RELAXED PRODUCT ENERGY = -573.654753544674
 
 ANGLE BETWEEN SUCCESSIVE SADDLE GRADIENTS: 96.699
 
 RMSQ FORCE :   0.0018985  MAXIMUM :   0.0003000  CONVERGED :NO 
 MAX FORCE  :   0.0037514  MAXIMUM :   0.0004500  CONVERGED :NO 


 UNRELAXED COORDINATES OF SADDLE STEP 8 IN ANGSTROM

  NO.  ATOM        X              Y              Z        Z-ATOM   MASS   TYPE

    1  C        -0.460327      -0.014151       1.450615       6    12.011  QM
    2  O         0.309737       0.009517       2.304873       8    15.999  QM
    3  H        -0.690666      -0.021135      -0.327272       1     1.008  QM
    4  CL        0.086883       0.002670      -1.487798      17    35.453  QM


 UNRELAXED SCF-ENERGY CALCULATED IN 13 CYCLES
 
 UNRELAXED TOTAL SADDLE ENERGY = -573.650618979558
 
 
 
 
 ***************************************
 *** MOLECULAR GEOMETRY OPTIMIZATION ***
 ***************************************
 
 INTERPOLATION DISTANCE: 2.4287438742
 
 *** ACTIVE DEGREES OF FREEDOM: 6 ***
 
 *** ENTERING OPTIMIZATION CYCLE: 1 ***
 

 PROJECTED CARTESIAN GRADIENTS IN A.U.

  NO.  ATOM        X             Y             Z

    1  C        0.000805      0.000024      0.000794
    2  O       -0.000085     -0.000002      0.005602
    3  H       -0.021229     -0.000649      0.027308
    4  CL       0.003168      0.000097     -0.008831


 ACTIVE CARTESIAN GRADIENTS

              1          2          3          4          5          6
           0.000972   0.000010   0.000947   0.005260   0.004979  -0.035542


 FULL LOCAL GRADIENT

              1          2          3          4          5          6
          -0.022883   0.000000  -0.001210  -0.004838  -0.002381   0.027630


 TANGENTIAL LOCAL GRADIENTS IN A.U.

              1          2          3          4          5
           0.000000  -0.001210  -0.004838  -0.002381   0.027630
 
 RMSQ FORCE :   0.0126011  MAXIMUM :   0.0003000  CONVERGED : NO
 MAX FORCE  :   0.0276297  MAXIMUM :   0.0004500  CONVERGED : NO
 RMSQ FORCE6:   4.9873989  MAXIMUM6:   0.0003000  CONVERGED : NO
 MAX FORCE6 :   4.9723703  MAXIMUM6:   0.0004500  CONVERGED : NO
 


 HESSIAN EIGENVALUES


                1           2           3           4           5
             1.00000     1.00000     1.00000     1.00000     1.00000
 


 LAMBDA FOR LMQA STEP: 0.00

  |TANGENTIAL STEP| =   0.028177  |PARALLEL STEP| =   0.000163


 STEP IN NORMAL COORDINATES

              1          2          3          4          5          6
           0.002382   0.000026  -0.011742  -0.008788  -0.015115   0.018567

 DISPLACEMENT STEP IN ANGSTROM

  NO.  ATOM        X             Y             Z

    1  C        0.001044      0.000032     -0.005610
    2  O       -0.000421     -0.000013     -0.006237
    3  H        0.005305      0.000163     -0.006848
    4  CL      -0.001219     -0.000037      0.008610


 ACTIVE CARTESIAN DISPLACEMENT STEP

              1          2          3          4          5          6
           0.002382   0.000026  -0.011742  -0.008788  -0.015115   0.018567
 
 PREDICTED ENERGY CHANGE: -0.000393215
 
 INTERPOLATION DISTANCE: 2.4287438742
 
 *** SCFTOL TIGHTEN TO 0.100E-06 ***
 
 *** CDFTOL TIGHTEN TO 0.750E-04 ***


 COORDINATES OF OPTIMIZATION STEP 1 IN ANGSTROM

  NO.  ATOM        X              Y              Z        Z-ATOM   MASS   TYPE

    1  C        -0.459283      -0.014119       1.445005       6    12.011  QM
    2  O         0.309316       0.009504       2.298636       8    15.999  QM
    3  H        -0.685361      -0.020972      -0.334120       1     1.008  QM
    4  CL        0.085664       0.002633      -1.479188      17    35.453  QM


 
 NEW SCF-ENERGY CALCULATED IN 9 CYCLES
 

 TOTAL ENERGY    =       -573.651316213

 ENERGY CHANGE =         -0.000697234
 ENERGY RATIO  =          1.773161619
 TRUST RADIUS  =          0.200000000
 
 BFGS DELTA*GAMMA: 0.187E-03
 
 BFGS DELTA*DE2*DELTA: 0.794E-03
 
 *** ENTERING OPTIMIZATION CYCLE: 2 ***
 

 PROJECTED CARTESIAN GRADIENTS IN A.U.

  NO.  ATOM        X             Y             Z

    1  C        0.003834      0.000117      0.001034
    2  O       -0.002393     -0.000073      0.001958
    3  H       -0.017973     -0.000549      0.023048
    4  CL       0.002407      0.000074     -0.005804


 ACTIVE CARTESIAN GRADIENTS

              1          2          3          4          5          6
           0.004629   0.000053   0.001431   0.002735   0.001357  -0.029775


 FULL LOCAL GRADIENT

              1          2          3          4          5          6
          -0.021168  -0.000003  -0.004845  -0.002617  -0.000518   0.020992


 TANGENTIAL LOCAL GRADIENTS IN A.U.

              1          2          3          4          5
          -0.000003  -0.004845  -0.002617  -0.000518   0.020992

 COSANG =         0.980517777
 
 RMSQ FORCE :   0.0097085  MAXIMUM :   0.0003000  CONVERGED : NO
 MAX FORCE  :   0.0209923  MAXIMUM :   0.0004500  CONVERGED : NO
 RMSQ FORCE6:   4.4634526  MAXIMUM6:   0.0003000  CONVERGED : NO
 MAX FORCE6 :   4.4533608  MAXIMUM6:   0.0004500  CONVERGED : NO
 RMSQ DR    :   0.0115034  MAXIMUM :   0.0012000  CONVERGED : NO
 MAX DR     :   0.0185669  MAXIMUM :   0.0018000  CONVERGED : NO
 


 HESSIAN EIGENVALUES


                1           2           3           4           5
             0.20895     1.00000     1.00000     1.00000     1.12359
 


 LAMBDA FOR LMQA STEP: 0.00

  |TANGENTIAL STEP| =   0.103850  |PARALLEL STEP| =   0.002221


 STEP IN NORMAL COORDINATES

              1          2          3          4          5          6
          -0.005204  -0.000071  -0.053681  -0.029127  -0.052151   0.065673

 DISPLACEMENT STEP IN ANGSTROM

  NO.  ATOM        X             Y             Z

    1  C       -0.002281     -0.000072     -0.025202
    2  O        0.003311      0.000102     -0.019915
    3  H        0.018706      0.000577     -0.024014
    4  CL      -0.004050     -0.000124      0.032097


 ACTIVE CARTESIAN DISPLACEMENT STEP

              1          2          3          4          5          6
          -0.005204  -0.000071  -0.053681  -0.029127  -0.052151   0.065673
 
 PREDICTED ENERGY CHANGE: -0.001090598
 
 INTERPOLATION DISTANCE: 2.4287438742


 COORDINATES OF OPTIMIZATION STEP 2 IN ANGSTROM

  NO.  ATOM        X              Y              Z        Z-ATOM   MASS   TYPE

    1  C        -0.461564      -0.014191       1.419803       6    12.011  QM
    2  O         0.312626       0.009607       2.278721       8    15.999  QM
    3  H        -0.666655      -0.020394      -0.358134       1     1.008  QM
    4  CL        0.081613       0.002508      -1.447091      17    35.453  QM


 
 NEW SCF-ENERGY CALCULATED IN 10 CYCLES
 

 TOTAL ENERGY    =       -573.652042932

 ENERGY CHANGE =         -0.000726718
 ENERGY RATIO  =          0.666348352
 TRUST RADIUS  =          0.200000000
 
 BFGS DELTA*GAMMA: 0.312E-02
 
 BFGS DELTA*DE2*DELTA: 0.223E-02
 
 *** ENTERING OPTIMIZATION CYCLE: 3 ***
 

 PROJECTED CARTESIAN GRADIENTS IN A.U.

  NO.  ATOM        X             Y             Z

    1  C       -0.006122     -0.000188     -0.020721
    2  O        0.007217      0.000222      0.007900
    3  H       -0.002753     -0.000083      0.003075
    4  CL      -0.000821     -0.000025      0.006235


 ACTIVE CARTESIAN GRADIENTS

              1          2          3          4          5          6
          -0.007391  -0.000088  -0.023657   0.003199   0.001982  -0.003093


 FULL LOCAL GRADIENT

              1          2          3          4          5          6
          -0.010488   0.000008   0.014476  -0.008770  -0.013415  -0.007848


 TANGENTIAL LOCAL GRADIENTS IN A.U.

              1          2          3          4          5
           0.000008   0.014476  -0.008770  -0.013415  -0.007848

 COSANG =        -0.410925679
 
 RMSQ FORCE :   0.0102764  MAXIMUM :   0.0003000  CONVERGED : NO
 MAX FORCE  :   0.0144759  MAXIMUM :   0.0004500  CONVERGED : NO
 RMSQ FORCE6:   3.8650234  MAXIMUM6:   0.0003000  CONVERGED : NO
 MAX FORCE6 :   3.8617760  MAXIMUM6:   0.0004500  CONVERGED : NO
 RMSQ DR    :   0.0424064  MAXIMUM :   0.0012000  CONVERGED : NO
 MAX DR     :   0.0656733  MAXIMUM :   0.0018000  CONVERGED : NO
 


 HESSIAN EIGENVALUES


                1           2           3           4           5
             0.24154     1.00000     1.00000     1.01908     1.29722
 


 LAMBDA FOR LMQA STEP: 0.00

  |TANGENTIAL STEP| =   0.025578  |PARALLEL STEP| =   0.000135


 STEP IN NORMAL COORDINATES

              1          2          3          4          5          6
           0.005738   0.000069   0.020669   0.001487   0.003938  -0.013282

 DISPLACEMENT STEP IN ANGSTROM

  NO.  ATOM        X             Y             Z

    1  C        0.002515      0.000077      0.009600
    2  O       -0.002890     -0.000089     -0.000560
    3  H       -0.003713     -0.000114      0.004947
    4  CL       0.001104      0.000034     -0.006046


 ACTIVE CARTESIAN DISPLACEMENT STEP

              1          2          3          4          5          6
           0.005738   0.000069   0.020669   0.001487   0.003938  -0.013282
 
 PREDICTED ENERGY CHANGE: -0.000237830
 
 INTERPOLATION DISTANCE: 2.4287438742


 COORDINATES OF OPTIMIZATION STEP 3 IN ANGSTROM

  NO.  ATOM        X              Y              Z        Z-ATOM   MASS   TYPE

    1  C        -0.459049      -0.014113       1.429403       6    12.011  QM
    2  O         0.309736       0.009518       2.278161       8    15.999  QM
    3  H        -0.670368      -0.020509      -0.353187       1     1.008  QM
    4  CL        0.082717       0.002542      -1.453137      17    35.453  QM


 
 NEW SCF-ENERGY CALCULATED IN 9 CYCLES
 

 TOTAL ENERGY    =       -573.652195436

 ENERGY CHANGE =         -0.000152504
 ENERGY RATIO  =          0.641232544
 TRUST RADIUS  =          0.200000000
 
 BFGS DELTA*GAMMA: 0.656E-03
 
 BFGS DELTA*DE2*DELTA: 0.480E-03
 
 *** ENTERING OPTIMIZATION CYCLE: 4 ***
 

 PROJECTED CARTESIAN GRADIENTS IN A.U.

  NO.  ATOM        X             Y             Z

    1  C        0.010683      0.000328      0.000442
    2  O       -0.007656     -0.000235     -0.008561
    3  H       -0.006187     -0.000188      0.007798
    4  CL      -0.000032     -0.000001      0.004179


 ACTIVE CARTESIAN GRADIENTS

              1          2          3          4          5          6
           0.012898   0.000151   0.001253  -0.004837  -0.009320  -0.009206


 FULL LOCAL GRADIENT

              1          2          3          4          5          6
          -0.012873  -0.000010  -0.012665   0.003872   0.004565  -0.001014


 TANGENTIAL LOCAL GRADIENTS IN A.U.

              1          2          3          4          5
          -0.000010  -0.012665   0.003872   0.004565  -0.001014

 COSANG =        -0.838397535
 
 RMSQ FORCE :   0.0062811  MAXIMUM :   0.0003000  CONVERGED : NO
 MAX FORCE  :   0.0126648  MAXIMUM :   0.0004500  CONVERGED : NO
 RMSQ FORCE6:   3.1583073  MAXIMUM6:   0.0003000  CONVERGED : NO
 MAX FORCE6 :   3.1542771  MAXIMUM6:   0.0004500  CONVERGED : NO
 RMSQ DR    :   0.0104424  MAXIMUM :   0.0012000  CONVERGED : NO
 MAX DR     :   0.0206689  MAXIMUM :   0.0018000  CONVERGED : NO
 


 HESSIAN EIGENVALUES


                1           2           3           4           5
             0.20870     0.95088     1.00000     1.00000     2.21315
 


 LAMBDA FOR LMQA STEP: 0.00

  |TANGENTIAL STEP| =   0.009250  |PARALLEL STEP| =   0.000018


 STEP IN NORMAL COORDINATES

              1          2          3          4          5          6
          -0.006161  -0.000073  -0.000152   0.003020   0.004621  -0.004136

 DISPLACEMENT STEP IN ANGSTROM

  NO.  ATOM        X             Y             Z

    1  C       -0.002700     -0.000083      0.000099
    2  O        0.001946      0.000060      0.002332
    3  H       -0.001144     -0.000035      0.001536
    4  CL       0.000457      0.000014     -0.001883


 ACTIVE CARTESIAN DISPLACEMENT STEP

              1          2          3          4          5          6
          -0.006161  -0.000073  -0.000152   0.003020   0.004621  -0.004136
 
 PREDICTED ENERGY CHANGE: -0.000049513
 
 INTERPOLATION DISTANCE: 2.4287438742


 COORDINATES OF OPTIMIZATION STEP 4 IN ANGSTROM

  NO.  ATOM        X              Y              Z        Z-ATOM   MASS   TYPE

    1  C        -0.461749      -0.014196       1.429502       6    12.011  QM
    2  O         0.311682       0.009578       2.280493       8    15.999  QM
    3  H        -0.671513      -0.020544      -0.351652       1     1.008  QM
    4  CL        0.083175       0.002556      -1.455020      17    35.453  QM


 
 NEW SCF-ENERGY CALCULATED IN 9 CYCLES
 

 TOTAL ENERGY    =       -573.652240042

 ENERGY CHANGE =         -0.000044606
 ENERGY RATIO  =          0.900895403
 TRUST RADIUS  =          0.200000000
 
 BFGS DELTA*GAMMA: 0.109E-03
 
 BFGS DELTA*DE2*DELTA: 0.995E-04
 
 *** ENTERING OPTIMIZATION CYCLE: 5 ***
 

 PROJECTED CARTESIAN GRADIENTS IN A.U.

  NO.  ATOM        X             Y             Z

    1  C        0.002990      0.000092     -0.007225
    2  O       -0.001038     -0.000032     -0.000396
    3  H       -0.007254     -0.000221      0.009095
    4  CL       0.000180      0.000005      0.002938


 ACTIVE CARTESIAN GRADIENTS

              1          2          3          4          5          6
           0.003610   0.000041  -0.007885  -0.000364  -0.003016  -0.011045


 FULL LOCAL GRADIENT

              1          2          3          4          5          6
          -0.013822  -0.000002  -0.000984  -0.002084  -0.003086   0.000750


 TANGENTIAL LOCAL GRADIENTS IN A.U.

              1          2          3          4          5
          -0.000002  -0.000984  -0.002084  -0.003086   0.000750

 COSANG =        -0.189683975
 
 RMSQ FORCE :   0.0017547  MAXIMUM :   0.0003000  CONVERGED : NO
 MAX FORCE  :   0.0030857  MAXIMUM :   0.0004500  CONVERGED : NO
 RMSQ FORCE6:   2.2352955  MAXIMUM6:   0.0003000  CONVERGED : NO
 MAX FORCE6 :   2.2347392  MAXIMUM6:   0.0004500  CONVERGED : NO
 RMSQ DR    :   0.0037763  MAXIMUM :   0.0012000  CONVERGED : NO
 MAX DR     :   0.0061608  MAXIMUM :   0.0018000  CONVERGED : NO
 


 HESSIAN EIGENVALUES


                1           2           3           4           5
             0.24662     0.78342     1.00000     1.00000     2.49202
 


 LAMBDA FOR LMQA STEP: 0.00

  |TANGENTIAL STEP| =   0.006778  |PARALLEL STEP| =   0.000009


 STEP IN NORMAL COORDINATES

              1          2          3          4          5          6
          -0.002839  -0.000035  -0.001061  -0.002530  -0.004601   0.003031

 DISPLACEMENT STEP IN ANGSTROM

  NO.  ATOM        X             Y             Z

    1  C       -0.001244     -0.000038     -0.000422
    2  O        0.000741      0.000023     -0.002235
    3  H        0.000902      0.000028     -0.001037
    4  CL       0.000075      0.000002      0.001922


 ACTIVE CARTESIAN DISPLACEMENT STEP

              1          2          3          4          5          6
          -0.002839  -0.000035  -0.001061  -0.002530  -0.004601   0.003031
 
 PREDICTED ENERGY CHANGE: -0.000010220
 
 INTERPOLATION DISTANCE: 2.4287438742
 
 *** SCFTOL TIGHTEN TO 0.250E-07 ***
 
 *** CDFTOL TIGHTEN TO 0.100E-04 ***


 COORDINATES OF OPTIMIZATION STEP 5 IN ANGSTROM

  NO.  ATOM        X              Y              Z        Z-ATOM   MASS   TYPE

    1  C        -0.462994      -0.014235       1.429080       6    12.011  QM
    2  O         0.312423       0.009600       2.278258       8    15.999  QM
    3  H        -0.670611      -0.020515      -0.352689       1     1.008  QM
    4  CL        0.083249       0.002558      -1.453098      17    35.453  QM


 
 NEW SCF-ENERGY CALCULATED IN 10 CYCLES
 

 TOTAL ENERGY    =       -573.652256988

 ENERGY CHANGE =         -0.000016946
 ENERGY RATIO  =          1.658158648
 TRUST RADIUS  =          0.200000000
 
 BFGS DELTA*GAMMA: 0.731E-05
 
 BFGS DELTA*DE2*DELTA: 0.207E-04
 
 *** ENTERING OPTIMIZATION CYCLE: 6 ***
 

 PROJECTED CARTESIAN GRADIENTS IN A.U.

  NO.  ATOM        X             Y             Z

    1  C        0.003068      0.000094     -0.007645
    2  O       -0.001066     -0.000033     -0.000720
    3  H       -0.006423     -0.000195      0.008026
    4  CL       0.000013      0.000000      0.003581


 ACTIVE CARTESIAN GRADIENTS

              1          2          3          4          5          6
           0.003705   0.000042  -0.008351  -0.000678  -0.003436  -0.009609


 FULL LOCAL GRADIENT

              1          2          3          4          5          6
          -0.013172  -0.000002  -0.000906  -0.001899  -0.003099  -0.000733


 TANGENTIAL LOCAL GRADIENTS IN A.U.

              1          2          3          4          5
          -0.000002  -0.000906  -0.001899  -0.003099  -0.000733

 COSANG =         0.925581174
 
 RMSQ FORCE :   0.0017072  MAXIMUM :   0.0003000  CONVERGED : NO
 MAX FORCE  :   0.0030994  MAXIMUM :   0.0004500  CONVERGED : NO
 RMSQ FORCE6:   0.0074438  MAXIMUM6:   0.0003000  CONVERGED : NO
 MAX FORCE6 :   0.0151183  MAXIMUM6:   0.0004500  CONVERGED : NO
 RMSQ DR    :   0.0027672  MAXIMUM :   0.0012000  CONVERGED : NO
 MAX DR     :   0.0046012  MAXIMUM :   0.0018000  CONVERGED : NO
 


 HESSIAN EIGENVALUES


                1           2           3           4           5
             0.11488     0.63772     1.00000     1.00001     2.31700
 


 LAMBDA FOR LMQA STEP: 0.00

  |TANGENTIAL STEP| =   0.023546  |PARALLEL STEP| =   0.000114


 STEP IN NORMAL COORDINATES

              1          2          3          4          5          6
          -0.015240  -0.000184   0.002792  -0.008077  -0.015022   0.004843

 DISPLACEMENT STEP IN ANGSTROM

  NO.  ATOM        X             Y             Z

    1  C       -0.006680     -0.000206      0.001741
    2  O        0.003740      0.000115     -0.008122
    3  H        0.001581      0.000051     -0.001405
    4  CL       0.001109      0.000034      0.004680


 ACTIVE CARTESIAN DISPLACEMENT STEP

              1          2          3          4          5          6
          -0.015240  -0.000184   0.002792  -0.008077  -0.015022   0.004843
 
 PREDICTED ENERGY CHANGE: -0.000033861
 
 INTERPOLATION DISTANCE: 2.4287438742


 COORDINATES OF OPTIMIZATION STEP 6 IN ANGSTROM

  NO.  ATOM        X              Y              Z        Z-ATOM   MASS   TYPE

    1  C        -0.469673      -0.014441       1.430820       6    12.011  QM
    2  O         0.316163       0.009716       2.270136       8    15.999  QM
    3  H        -0.669030      -0.020465      -0.354095       1     1.008  QM
    4  CL        0.084358       0.002592      -1.448418      17    35.453  QM


 
 NEW SCF-ENERGY CALCULATED IN 12 CYCLES
 

 TOTAL ENERGY    =       -573.652311874

 ENERGY CHANGE =         -0.000054887
 ENERGY RATIO  =          1.620921195
 TRUST RADIUS  =          0.200000000
 
 BFGS DELTA*GAMMA: 0.280E-04
 
 BFGS DELTA*DE2*DELTA: 0.707E-04
 
 *** ENTERING OPTIMIZATION CYCLE: 7 ***
 

 PROJECTED CARTESIAN GRADIENTS IN A.U.

  NO.  ATOM        X             Y             Z

    1  C        0.003289      0.000101     -0.007877
    2  O       -0.001258     -0.000039     -0.001625
    3  H       -0.004824     -0.000147      0.006026
    4  CL      -0.000256     -0.000008      0.004661


 ACTIVE CARTESIAN GRADIENTS

              1          2          3          4          5          6
           0.003971   0.000046  -0.008595  -0.001409  -0.004359  -0.006919


 FULL LOCAL GRADIENT

              1          2          3          4          5          6
          -0.011762  -0.000002  -0.000972  -0.001212  -0.002638  -0.003285


 TANGENTIAL LOCAL GRADIENTS IN A.U.

              1          2          3          4          5
          -0.000002  -0.000972  -0.001212  -0.002638  -0.003285

 COSANG =         0.803129191
 
 RMSQ FORCE :   0.0020082  MAXIMUM :   0.0003000  CONVERGED : NO
 MAX FORCE  :   0.0032849  MAXIMUM :   0.0004500  CONVERGED : NO
 RMSQ FORCE6:   0.0054050  MAXIMUM6:   0.0003000  CONVERGED : NO
 MAX FORCE6 :   0.0102649  MAXIMUM6:   0.0004500  CONVERGED : NO
 RMSQ DR    :   0.0096127  MAXIMUM :   0.0012000  CONVERGED : NO
 MAX DR     :   0.0152399  MAXIMUM :   0.0018000  CONVERGED : NO
 


 HESSIAN EIGENVALUES


                1           2           3           4           5
             0.03777     0.77336     1.00000     1.00012     2.28951
 


 LAMBDA FOR LMQA STEP: 0.00

  |TANGENTIAL STEP| =   0.058065  |PARALLEL STEP| =   0.000694


 STEP IN NORMAL COORDINATES

              1          2          3          4          5          6
          -0.041719  -0.000503   0.013732  -0.017599  -0.033476   0.003516

 DISPLACEMENT STEP IN ANGSTROM

  NO.  ATOM        X             Y             Z

    1  C       -0.018285     -0.000564      0.007640
    2  O        0.010099      0.000311     -0.019059
    3  H        0.001483      0.000051     -0.000268
    4  CL       0.003608      0.000111      0.008402


 ACTIVE CARTESIAN DISPLACEMENT STEP

              1          2          3          4          5          6
          -0.041719  -0.000503   0.013732  -0.017599  -0.033476   0.003516
 
 PREDICTED ENERGY CHANGE: -0.000063644
 
 INTERPOLATION DISTANCE: 2.4287438742


 COORDINATES OF OPTIMIZATION STEP 7 IN ANGSTROM

  NO.  ATOM        X              Y              Z        Z-ATOM   MASS   TYPE

    1  C        -0.487958      -0.015005       1.438461       6    12.011  QM
    2  O         0.326262       0.010027       2.251077       8    15.999  QM
    3  H        -0.667548      -0.020414      -0.354363       1     1.008  QM
    4  CL        0.087967       0.002703      -1.440016      17    35.453  QM


 
 NEW SCF-ENERGY CALCULATED IN 10 CYCLES
 

 TOTAL ENERGY    =       -573.652412475

 ENERGY CHANGE =         -0.000100601
 ENERGY RATIO  =          1.580678672
 TRUST RADIUS  =          0.200000000
 
 BFGS DELTA*GAMMA: 0.739E-04
 
 BFGS DELTA*DE2*DELTA: 0.147E-03
 
 *** ENTERING OPTIMIZATION CYCLE: 8 ***
 

 PROJECTED CARTESIAN GRADIENTS IN A.U.

  NO.  ATOM        X             Y             Z

    1  C        0.001964      0.000060     -0.008757
    2  O       -0.000298     -0.000009     -0.001685
    3  H       -0.002822     -0.000085      0.003728
    4  CL      -0.000467     -0.000015      0.005601


 ACTIVE CARTESIAN GRADIENTS

              1          2          3          4          5          6
           0.002372   0.000027  -0.009675  -0.001767  -0.004499  -0.003786


 FULL LOCAL GRADIENT

              1          2          3          4          5          6
          -0.009729  -0.000000   0.001184  -0.000797  -0.002623  -0.005775


 TANGENTIAL LOCAL GRADIENTS IN A.U.

              1          2          3          4          5
          -0.000000   0.001184  -0.000797  -0.002623  -0.005775

 COSANG =         0.880462585
 
 RMSQ FORCE :   0.0029076  MAXIMUM :   0.0003000  CONVERGED : NO
 MAX FORCE  :   0.0057752  MAXIMUM :   0.0004500  CONVERGED : NO
 RMSQ FORCE6:   0.0037218  MAXIMUM6:   0.0003000  CONVERGED : NO
 MAX FORCE6 :   0.0053621  MAXIMUM6:   0.0004500  CONVERGED : NO
 RMSQ DR    :   0.0237067  MAXIMUM :   0.0012000  CONVERGED : NO
 MAX DR     :   0.0417188  MAXIMUM :   0.0018000  CONVERGED : NO
 


 HESSIAN EIGENVALUES


                1           2           3           4           5
             0.01918     0.74237     1.00000     1.00061     2.31613
 


 LAMBDA FOR LMQA STEP: 0.00

  |TANGENTIAL STEP| =   0.067865  |PARALLEL STEP| =   0.000948


 STEP IN NORMAL COORDINATES

              1          2          3          4          5          6
          -0.049639  -0.000597   0.022575  -0.018242  -0.035790  -0.004345

 DISPLACEMENT STEP IN ANGSTROM

  NO.  ATOM        X             Y             Z

    1  C       -0.021756     -0.000671      0.012035
    2  O        0.011767      0.000363     -0.021294
    3  H       -0.000838     -0.000020      0.002841
    4  CL       0.004900      0.000150      0.006820


 ACTIVE CARTESIAN DISPLACEMENT STEP

              1          2          3          4          5          6
          -0.049639  -0.000597   0.022575  -0.018242  -0.035790  -0.004345
 
 PREDICTED ENERGY CHANGE: -0.000055682
 
 INTERPOLATION DISTANCE: 2.4287438742


 COORDINATES OF OPTIMIZATION STEP 8 IN ANGSTROM

  NO.  ATOM        X              Y              Z        Z-ATOM   MASS   TYPE

    1  C        -0.509715      -0.015675       1.450496       6    12.011  QM
    2  O         0.338029       0.010389       2.229783       8    15.999  QM
    3  H        -0.668386      -0.020434      -0.351522       1     1.008  QM
    4  CL        0.092866       0.002853      -1.433196      17    35.453  QM


 
 NEW SCF-ENERGY CALCULATED IN 10 CYCLES
 

 TOTAL ENERGY    =       -573.652501398

 ENERGY CHANGE =         -0.000088923
 ENERGY RATIO  =          1.596971797
 TRUST RADIUS  =          0.200000000
 
 BFGS DELTA*GAMMA: 0.819E-04
 
 BFGS DELTA*DE2*DELTA: 0.142E-03
 
 *** ENTERING OPTIMIZATION CYCLE: 9 ***
 

 PROJECTED CARTESIAN GRADIENTS IN A.U.

  NO.  ATOM        X             Y             Z

    1  C       -0.000773     -0.000024     -0.009372
    2  O        0.001677      0.000052     -0.000305
    3  H       -0.002621     -0.000079      0.003835
    4  CL      -0.000234     -0.000007      0.005014


 ACTIVE CARTESIAN GRADIENTS

              1          2          3          4          5          6
          -0.000933  -0.000013  -0.010558  -0.001051  -0.003115  -0.003867


 FULL LOCAL GRADIENT

              1          2          3          4          5          6
          -0.009009   0.000002   0.004888  -0.001161  -0.003035  -0.004743


 TANGENTIAL LOCAL GRADIENTS IN A.U.

              1          2          3          4          5
           0.000002   0.004888  -0.001161  -0.003035  -0.004743

 COSANG =         0.857416994
 
 RMSQ FORCE :   0.0033748  MAXIMUM :   0.0003000  CONVERGED : NO
 MAX FORCE  :   0.0048878  MAXIMUM :   0.0004500  CONVERGED : NO
 RMSQ FORCE6:   0.0017854  MAXIMUM6:   0.0003000  CONVERGED : NO
 MAX FORCE6 :   0.0037493  MAXIMUM6:   0.0004500  CONVERGED : NO
 RMSQ DR    :   0.0277086  MAXIMUM :   0.0012000  CONVERGED : NO
 MAX DR     :   0.0496391  MAXIMUM :   0.0018000  CONVERGED : NO
 


 HESSIAN EIGENVALUES


                1           2           3           4           5
             0.01625     0.48127     1.00000     1.00053     2.41852
 


 LAMBDA FOR LMQA STEP: 0.00

  |TANGENTIAL STEP| =   0.032971  |PARALLEL STEP| =   0.000224


 STEP IN NORMAL COORDINATES

              1          2          3          4          5          6
          -0.021901  -0.000262   0.017444  -0.006422  -0.013729  -0.008570

 DISPLACEMENT STEP IN ANGSTROM

  NO.  ATOM        X             Y             Z

    1  C       -0.009599     -0.000296      0.008843
    2  O        0.004802      0.000148     -0.009152
    3  H       -0.002460     -0.000074      0.003639
    4  CL       0.002776      0.000085      0.000387


 ACTIVE CARTESIAN DISPLACEMENT STEP

              1          2          3          4          5          6
          -0.021901  -0.000262   0.017444  -0.006422  -0.013729  -0.008570
 
 PREDICTED ENERGY CHANGE: -0.000039093
 
 INTERPOLATION DISTANCE: 2.4287438742


 COORDINATES OF OPTIMIZATION STEP 9 IN ANGSTROM

  NO.  ATOM        X              Y              Z        Z-ATOM   MASS   TYPE

    1  C        -0.519314      -0.015971       1.459339       6    12.011  QM
    2  O         0.342831       0.010537       2.220631       8    15.999  QM
    3  H        -0.670846      -0.020508      -0.347884       1     1.008  QM
    4  CL        0.095642       0.002938      -1.432809      17    35.453  QM


 
 NEW SCF-ENERGY CALCULATED IN 12 CYCLES
 

 TOTAL ENERGY    =       -573.652551571

 ENERGY CHANGE =         -0.000050172
 ENERGY RATIO  =          1.283423834
 TRUST RADIUS  =          0.200000000
 
 BFGS DELTA*GAMMA: 0.620E-04
 
 BFGS DELTA*DE2*DELTA: 0.840E-04
 
 *** ENTERING OPTIMIZATION CYCLE: 10 ***
 

 PROJECTED CARTESIAN GRADIENTS IN A.U.

  NO.  ATOM        X             Y             Z

    1  C        0.001104      0.000033     -0.005711
    2  O       -0.000126     -0.000004     -0.001858
    3  H       -0.004248     -0.000129      0.006147
    4  CL       0.000159      0.000005      0.003535


 ACTIVE CARTESIAN GRADIENTS

              1          2          3          4          5          6
           0.001333   0.000014  -0.006322  -0.001620  -0.003710  -0.006895


 FULL LOCAL GRADIENT

              1          2          3          4          5          6
          -0.010096   0.000001   0.001247   0.000165  -0.000755  -0.001259


 TANGENTIAL LOCAL GRADIENTS IN A.U.

              1          2          3          4          5
           0.000001   0.001247   0.000165  -0.000755  -0.001259

 COSANG =         0.971084564
 
 RMSQ FORCE :   0.0008646  MAXIMUM :   0.0003000  CONVERGED : NO
 MAX FORCE  :   0.0012595  MAXIMUM :   0.0004500  CONVERGED : NO
 RMSQ FORCE6:   0.0016301  MAXIMUM6:   0.0003000  CONVERGED : NO
 MAX FORCE6 :   0.0029793  MAXIMUM6:   0.0004500  CONVERGED : NO
 RMSQ DR    :   0.0134608  MAXIMUM :   0.0012000  CONVERGED : NO
 MAX DR     :   0.0219009  MAXIMUM :   0.0018000  CONVERGED : NO
 


 HESSIAN EIGENVALUES


                1           2           3           4           5
             0.01588     0.37698     1.00000     1.00031     2.35427
 


 LAMBDA FOR LMQA STEP: 0.00

  |TANGENTIAL STEP| =   0.004051  |PARALLEL STEP| =   0.000003


 STEP IN NORMAL COORDINATES

              1          2          3          4          5          6
           0.000579   0.000008   0.002386   0.001529   0.001595  -0.002345

 DISPLACEMENT STEP IN ANGSTROM

  NO.  ATOM        X             Y             Z

    1  C        0.000254      0.000008      0.001111
    2  O       -0.000234     -0.000007      0.000669
    3  H       -0.000922     -0.000029      0.000674
    4  CL       0.000165      0.000005     -0.001210


 ACTIVE CARTESIAN DISPLACEMENT STEP

              1          2          3          4          5          6
           0.000579   0.000008   0.002386   0.001529   0.001595  -0.002345
 
 PREDICTED ENERGY CHANGE: -0.000003251
 
 INTERPOLATION DISTANCE: 2.4287438742


 COORDINATES OF OPTIMIZATION STEP 10 IN ANGSTROM

  NO.  ATOM        X              Y              Z        Z-ATOM   MASS   TYPE

    1  C        -0.519060      -0.015963       1.460450       6    12.011  QM
    2  O         0.342598       0.010530       2.221300       8    15.999  QM
    3  H        -0.671768      -0.020537      -0.347209       1     1.008  QM
    4  CL        0.095807       0.002943      -1.434018      17    35.453  QM


 
 NEW SCF-ENERGY CALCULATED IN 10 CYCLES
 

 TOTAL ENERGY    =       -573.652555000

 ENERGY CHANGE =         -0.000003429
 ENERGY RATIO  =          1.054752810
 TRUST RADIUS  =          0.200000000
 
 BFGS DELTA*GAMMA: 0.600E-05
 
 BFGS DELTA*DE2*DELTA: 0.658E-05
 
 *** ENTERING OPTIMIZATION CYCLE: 11 ***
 

 PROJECTED CARTESIAN GRADIENTS IN A.U.

  NO.  ATOM        X             Y             Z

    1  C        0.002061      0.000063     -0.004441
    2  O       -0.000955     -0.000029     -0.002461
    3  H       -0.004896     -0.000148      0.006956
    4  CL       0.000267      0.000008      0.003065


 ACTIVE CARTESIAN GRADIENTS

              1          2          3          4          5          6
           0.002488   0.000028  -0.004831  -0.001819  -0.004016  -0.007988


 FULL LOCAL GRADIENT

              1          2          3          4          5          6
          -0.010597   0.000000  -0.000406   0.000560  -0.000012  -0.000141


 TANGENTIAL LOCAL GRADIENTS IN A.U.

              1          2          3          4          5
           0.000000  -0.000406   0.000560  -0.000012  -0.000141

 COSANG =        -0.165986010
 
 RMSQ FORCE :   0.0003158  MAXIMUM :   0.0003000  CONVERGED : NO
 MAX FORCE  :   0.0005600  MAXIMUM :   0.0004500  CONVERGED : NO
 RMSQ FORCE6:   0.0020580  MAXIMUM6:   0.0003000  CONVERGED : NO
 MAX FORCE6 :   0.0034725  MAXIMUM6:   0.0004500  CONVERGED : NO
 RMSQ DR    :   0.0016538  MAXIMUM :   0.0012000  CONVERGED : NO
 MAX DR     :   0.0023861  MAXIMUM :   0.0018000  CONVERGED : NO
 


 HESSIAN EIGENVALUES


                1           2           3           4           5
             0.01592     0.31106     0.98323     1.00000     2.64228
 


 LAMBDA FOR LMQA STEP: 0.00

  |TANGENTIAL STEP| =   0.001299  |PARALLEL STEP| =   0.000000


 STEP IN NORMAL COORDINATES

              1          2          3          4          5          6
          -0.000854  -0.000010   0.000624   0.000417  -0.000411  -0.000476

 DISPLACEMENT STEP IN ANGSTROM

  NO.  ATOM        X             Y             Z

    1  C       -0.000374     -0.000011      0.000318
    2  O        0.000228      0.000007     -0.000155
    3  H       -0.000361     -0.000011      0.000036
    4  CL       0.000125      0.000004     -0.000087


 ACTIVE CARTESIAN DISPLACEMENT STEP

              1          2          3          4          5          6
          -0.000854  -0.000010   0.000624   0.000417  -0.000411  -0.000476
 
 PREDICTED ENERGY CHANGE: -0.000000221
 
 INTERPOLATION DISTANCE: 2.4287438742
 
 *** SCFTOL TIGHTEN TO 0.500E-08 ***
 
 *** CDFTOL TIGHTEN TO 0.750E-05 ***


 COORDINATES OF OPTIMIZATION STEP 11 IN ANGSTROM

  NO.  ATOM        X              Y              Z        Z-ATOM   MASS   TYPE

    1  C        -0.519434      -0.015974       1.460768       6    12.011  QM
    2  O         0.342826       0.010537       2.221145       8    15.999  QM
    3  H        -0.672129      -0.020548      -0.347173       1     1.008  QM
    4  CL        0.095933       0.002947      -1.434105      17    35.453  QM


 
 NEW SCF-ENERGY CALCULATED IN 9 CYCLES
 

 TOTAL ENERGY    =       -573.652555386

 ENERGY CHANGE =         -0.000000386
 ENERGY RATIO  =          1.747452936
 TRUST RADIUS  =          0.200000000
 
 BFGS DELTA*GAMMA: 0.199E-06
 
 BFGS DELTA*DE2*DELTA: 0.449E-06
 
 *** ENTERING OPTIMIZATION CYCLE: 12 ***
 

 PROJECTED CARTESIAN GRADIENTS IN A.U.

  NO.  ATOM        X             Y             Z

    1  C        0.001903      0.000058     -0.004508
    2  O       -0.000830     -0.000025     -0.002286
    3  H       -0.005024     -0.000152      0.007138
    4  CL       0.000297      0.000009      0.002956


 ACTIVE CARTESIAN GRADIENTS

              1          2          3          4          5          6
           0.002298   0.000025  -0.004918  -0.001713  -0.003854  -0.008225


 FULL LOCAL GRADIENT

              1          2          3          4          5          6
          -0.010707   0.000000  -0.000195   0.000454  -0.000130   0.000098


 TANGENTIAL LOCAL GRADIENTS IN A.U.

              1          2          3          4          5
           0.000000  -0.000195   0.000454  -0.000130   0.000098

 COSANG =         0.874039611
 
 RMSQ FORCE :   0.0002327  MAXIMUM :   0.0003000  CONVERGED :YES
 MAX FORCE  :   0.0004541  MAXIMUM :   0.0004500  CONVERGED : NO
 RMSQ FORCE6:   0.0020291  MAXIMUM6:   0.0003000  CONVERGED : NO
 MAX FORCE6 :   0.0033659  MAXIMUM6:   0.0004500  CONVERGED : NO
 RMSQ DR    :   0.0005303  MAXIMUM :   0.0012000  CONVERGED :YES
 MAX DR     :   0.0008535  MAXIMUM :   0.0018000  CONVERGED :YES
 


 HESSIAN EIGENVALUES


                1           2           3           4           5
             0.01461     0.21083     0.73670     1.00000     2.50942
 


 LAMBDA FOR LMQA STEP: 0.00

  |TANGENTIAL STEP| =   0.002750  |PARALLEL STEP| =   0.000002


 STEP IN NORMAL COORDINATES

              1          2          3          4          5          6
          -0.001751  -0.000021   0.000955   0.001075  -0.001476  -0.000500

 DISPLACEMENT STEP IN ANGSTROM

  NO.  ATOM        X             Y             Z

    1  C       -0.000767     -0.000024      0.000499
    2  O        0.000501      0.000015     -0.000470
    3  H       -0.000824     -0.000025     -0.000246
    4  CL       0.000249      0.000008      0.000066


 ACTIVE CARTESIAN DISPLACEMENT STEP

              1          2          3          4          5          6
          -0.001751  -0.000021   0.000955   0.001075  -0.001476  -0.000500
 
 PREDICTED ENERGY CHANGE: -0.000000369
 
 INTERPOLATION DISTANCE: 2.4287438742
 
 *** SCFTOL TIGHTEN TO 0.100E-08 ***
 
 *** CDFTOL TIGHTEN TO 0.500E-05 ***


 COORDINATES OF OPTIMIZATION STEP 12 IN ANGSTROM

  NO.  ATOM        X              Y              Z        Z-ATOM   MASS   TYPE

    1  C        -0.520201      -0.015998       1.461267       6    12.011  QM
    2  O         0.343327       0.010552       2.220676       8    15.999  QM
    3  H        -0.672953      -0.020573      -0.347419       1     1.008  QM
    4  CL        0.096182       0.002955      -1.434039      17    35.453  QM


 
 NEW SCF-ENERGY CALCULATED IN 9 CYCLES
 

 TOTAL ENERGY    =       -573.652555849

 ENERGY CHANGE =         -0.000000463
 ENERGY RATIO  =          1.252353621
 TRUST RADIUS  =          0.200000000
 
 BFGS DELTA*GAMMA: 0.616E-06
 
 BFGS DELTA*DE2*DELTA: 0.772E-06
 
 *** ENTERING OPTIMIZATION CYCLE: 13 ***
 

 PROJECTED CARTESIAN GRADIENTS IN A.U.

  NO.  ATOM        X             Y             Z

    1  C        0.001336      0.000041     -0.004883
    2  O       -0.000372     -0.000011     -0.001811
    3  H       -0.005152     -0.000156      0.007286
    4  CL       0.000341      0.000010      0.002830


 ACTIVE CARTESIAN GRADIENTS

              1          2          3          4          5          6
           0.001613   0.000017  -0.005378  -0.001423  -0.003474  -0.008438


 FULL LOCAL GRADIENT

              1          2          3          4          5          6
          -0.010774   0.000001   0.000620   0.000134  -0.000481   0.000352


 TANGENTIAL LOCAL GRADIENTS IN A.U.

              1          2          3          4          5
           0.000001   0.000620   0.000134  -0.000481   0.000352

 COSANG =         0.081490397
 
 RMSQ FORCE :   0.0003893  MAXIMUM :   0.0003000  CONVERGED : NO
 MAX FORCE  :   0.0006205  MAXIMUM :   0.0004500  CONVERGED : NO
 RMSQ FORCE6:   0.0017613  MAXIMUM6:   0.0003000  CONVERGED : NO
 MAX FORCE6 :   0.0030074  MAXIMUM6:   0.0004500  CONVERGED : NO
 RMSQ DR    :   0.0011227  MAXIMUM :   0.0012000  CONVERGED :YES
 MAX DR     :   0.0017508  MAXIMUM :   0.0018000  CONVERGED :YES
 


 HESSIAN EIGENVALUES


                1           2           3           4           5
             0.01924     0.10079     0.59429     1.00000     3.94714
 


 LAMBDA FOR LMQA STEP: 0.00

  |TANGENTIAL STEP| =   0.003067  |PARALLEL STEP| =   0.000002


 STEP IN NORMAL COORDINATES

              1          2          3          4          5          6
           0.001391   0.000017  -0.000355   0.002687   0.000348  -0.000002

 DISPLACEMENT STEP IN ANGSTROM

  NO.  ATOM        X             Y             Z

    1  C        0.000610      0.000019     -0.000206
    2  O       -0.000226     -0.000007      0.000798
    3  H       -0.000975     -0.000030     -0.000699
    4  CL      -0.000039     -0.000001     -0.000298


 ACTIVE CARTESIAN DISPLACEMENT STEP

              1          2          3          4          5          6
           0.001391   0.000017  -0.000355   0.002687   0.000348  -0.000002
 
 PREDICTED ENERGY CHANGE: -0.000000419
 
 INTERPOLATION DISTANCE: 2.4287438742


 COORDINATES OF OPTIMIZATION STEP 13 IN ANGSTROM

  NO.  ATOM        X              Y              Z        Z-ATOM   MASS   TYPE

    1  C        -0.519592      -0.015979       1.461061       6    12.011  QM
    2  O         0.343101       0.010546       2.221473       8    15.999  QM
    3  H        -0.673928      -0.020603      -0.348118       1     1.008  QM
    4  CL        0.096143       0.002953      -1.434337      17    35.453  QM


 
 NEW SCF-ENERGY CALCULATED IN 9 CYCLES
 

 TOTAL ENERGY    =       -573.652556602

 ENERGY CHANGE =         -0.000000754
 ENERGY RATIO  =          1.798349885
 TRUST RADIUS  =          0.200000000
 
 BFGS DELTA*GAMMA: 0.163E-06
 
 BFGS DELTA*DE2*DELTA: 0.878E-06
 
 *** ENTERING OPTIMIZATION CYCLE: 14 ***
 

 PROJECTED CARTESIAN GRADIENTS IN A.U.

  NO.  ATOM        X             Y             Z

    1  C        0.001290      0.000039     -0.004919
    2  O       -0.000329     -0.000010     -0.001725
    3  H       -0.005246     -0.000159      0.007369
    4  CL       0.000354      0.000011      0.002780


 ACTIVE CARTESIAN GRADIENTS

              1          2          3          4          5          6
           0.001557   0.000017  -0.005422  -0.001348  -0.003410  -0.008566


 FULL LOCAL GRADIENT

              1          2          3          4          5          6
          -0.010848   0.000001   0.000684   0.000043  -0.000536   0.000462


 TANGENTIAL LOCAL GRADIENTS IN A.U.

              1          2          3          4          5
           0.000001   0.000684   0.000043  -0.000536   0.000462

 COSANG =         0.991698623
 
 RMSQ FORCE :   0.0004405  MAXIMUM :   0.0003000  CONVERGED : NO
 MAX FORCE  :   0.0006843  MAXIMUM :   0.0004500  CONVERGED : NO
 RMSQ FORCE6:   0.0013305  MAXIMUM6:   0.0003000  CONVERGED : NO
 MAX FORCE6 :   0.0019012  MAXIMUM6:   0.0004500  CONVERGED : NO
 RMSQ DR    :   0.0012519  MAXIMUM :   0.0012000  CONVERGED : NO
 MAX DR     :   0.0026871  MAXIMUM :   0.0018000  CONVERGED : NO
 


 HESSIAN EIGENVALUES


                1           2           3           4           5
             0.01360     0.03317     0.55945     1.00000     3.35171
 


 LAMBDA FOR LMQA STEP: 0.00

  |TANGENTIAL STEP| =   0.015437  |PARALLEL STEP| =   0.000049


 STEP IN NORMAL COORDINATES

              1          2          3          4          5          6
           0.005837   0.000073  -0.001510   0.014170  -0.000874   0.000615

 DISPLACEMENT STEP IN ANGSTROM

  NO.  ATOM        X             Y             Z

    1  C        0.002558      0.000079     -0.000875
    2  O       -0.000784     -0.000024      0.003106
    3  H       -0.005515     -0.000171     -0.004238
    4  CL      -0.000033     -0.000001     -0.000863


 ACTIVE CARTESIAN DISPLACEMENT STEP

              1          2          3          4          5          6
           0.005837   0.000073  -0.001510   0.014170  -0.000874   0.000615
 
 PREDICTED ENERGY CHANGE: -0.000001787
 
 INTERPOLATION DISTANCE: 2.4287438742


 COORDINATES OF OPTIMIZATION STEP 14 IN ANGSTROM

  NO.  ATOM        X              Y              Z        Z-ATOM   MASS   TYPE

    1  C        -0.517033      -0.015900       1.460186       6    12.011  QM
    2  O         0.342317       0.010521       2.224580       8    15.999  QM
    3  H        -0.679443      -0.020774      -0.352356       1     1.008  QM
    4  CL        0.096110       0.002953      -1.435200      17    35.453  QM


 
 NEW SCF-ENERGY CALCULATED IN 12 CYCLES
 

 TOTAL ENERGY    =       -573.652558849

 ENERGY CHANGE =         -0.000002247
 ENERGY RATIO  =          1.257041659
 TRUST RADIUS  =          0.200000000
 
 BFGS DELTA*GAMMA: 0.340E-05
 
 BFGS DELTA*DE2*DELTA: 0.464E-05
 
 *** ENTERING OPTIMIZATION CYCLE: 15 ***
 

 PROJECTED CARTESIAN GRADIENTS IN A.U.

  NO.  ATOM        X             Y             Z

    1  C        0.001137      0.000034     -0.005123
    2  O       -0.000165     -0.000005     -0.001398
    3  H       -0.005602     -0.000170      0.007595
    4  CL       0.000394      0.000012      0.002640


 ACTIVE CARTESIAN GRADIENTS

              1          2          3          4          5          6
           0.001372   0.000015  -0.005661  -0.001027  -0.003209  -0.008970


 FULL LOCAL GRADIENT

              1          2          3          4          5          6
          -0.011119   0.000001   0.000926  -0.000370  -0.000738   0.000763


 TANGENTIAL LOCAL GRADIENTS IN A.U.

              1          2          3          4          5
           0.000001   0.000926  -0.000370  -0.000738   0.000763

 COSANG =         0.951733083
 
 *** CONVERGED BY RMSQ FORCE AND MAX FORCE DESVIATION ***
 *** AFTER 14 OPTIMIZATION CYCLES ***
 
 
 RMSQ FORCE :   0.0006515  MAXIMUM :   0.0003000  CONVERGED : NO
 MAX FORCE  :   0.0009259  MAXIMUM :   0.0004500  CONVERGED : NO
 RMSQ FORCE6:   0.0002989  MAXIMUM6:   0.0003000  CONVERGED :YES
 MAX FORCE6 :   0.0003520  MAXIMUM6:   0.0004500  CONVERGED :YES
 RMSQ DR    :   0.0063021  MAXIMUM :   0.0012000  CONVERGED : NO
 MAX DR     :   0.0141702  MAXIMUM :   0.0018000  CONVERGED : NO
 
 
 *** THE GEOMETRY IS OPTIMIZED ***
 
 
 INTERPOLATION DISTANCE: 2.4287438742


 RELAXED PRODUCT COORDINATES OF SADDLE STEP 8 IN ANGSTROM

  NO.  ATOM        X              Y              Z        Z-ATOM   MASS   TYPE

    1  C        -0.517033      -0.015900       1.460186       6    12.011  QM
    2  O         0.342317       0.010521       2.224580       8    15.999  QM
    3  H        -0.679443      -0.020774      -0.352356       1     1.008  QM
    4  CL        0.096110       0.002953      -1.435200      17    35.453  QM


 NUMBER OF CONSTRAINED OPTIMIZATION CYCLES: 14
 
 RELAXED PRODUCT ENERGY = -573.652558849147
 
 ANGLE BETWEEN SUCCESSIVE SADDLE GRADIENTS: 153.437
 
 RMSQ FORCE :   0.0034511  MAXIMUM :   0.0003000  CONVERGED :NO 
 MAX FORCE  :   0.0072272  MAXIMUM :   0.0004500  CONVERGED :NO 


 UNRELAXED COORDINATES OF SADDLE STEP 9 IN ANGSTROM

  NO.  ATOM        X              Y              Z        Z-ATOM   MASS   TYPE

    1  C        -0.498912      -0.015329       1.400130       6    12.011  QM
    2  O         0.331378       0.010176       2.192363       8    15.999  QM
    3  H        -0.744324      -0.022738      -0.270950       1     1.008  QM
    4  CL        0.090970       0.002793      -1.407247      17    35.453  QM


 UNRELAXED SCF-ENERGY CALCULATED IN 13 CYCLES
 
 UNRELAXED TOTAL SADDLE ENERGY = -573.647743889508
 
 
 
 
 ***************************************
 *** MOLECULAR GEOMETRY OPTIMIZATION ***
 ***************************************
 
 INTERPOLATION DISTANCE: 2.1859662036
 
 *** ACTIVE DEGREES OF FREEDOM: 6 ***
 
 *** ENTERING OPTIMIZATION CYCLE: 1 ***
 

 PROJECTED CARTESIAN GRADIENTS IN A.U.

  NO.  ATOM        X             Y             Z

    1  C        0.006620      0.000203      0.001860
    2  O       -0.004471     -0.000137      0.000250
    3  H       -0.022427     -0.000684      0.026218
    4  CL       0.002932      0.000089     -0.005671


 ACTIVE CARTESIAN GRADIENTS

              1          2          3          4          5          6
           0.008001   0.000092   0.002627   0.001983  -0.000495  -0.034984


 FULL LOCAL GRADIENT

              1          2          3          4          5          6
          -0.026969  -0.000002  -0.008393  -0.002099   0.000385   0.022285


 TANGENTIAL LOCAL GRADIENTS IN A.U.

              1          2          3          4          5
          -0.000002  -0.008393  -0.002099   0.000385   0.022285
 
 RMSQ FORCE :   0.0106924  MAXIMUM :   0.0003000  CONVERGED : NO
 MAX FORCE  :   0.0222853  MAXIMUM :   0.0004500  CONVERGED : NO
 RMSQ FORCE6:   4.9893076  MAXIMUM6:   0.0003000  CONVERGED : NO
 MAX FORCE6 :   4.9777147  MAXIMUM6:   0.0004500  CONVERGED : NO
 


 HESSIAN EIGENVALUES


                1           2           3           4           5
             1.00000     1.00000     1.00000     1.00000     1.00000
 


 LAMBDA FOR LMQA STEP: 0.00

  |TANGENTIAL STEP| =   0.023909  |PARALLEL STEP| =   0.000131


 STEP IN NORMAL COORDINATES

              1          2          3          4          5          6
          -0.002586  -0.000031  -0.015459  -0.006435  -0.009030   0.014250

 DISPLACEMENT STEP IN ANGSTROM

  NO.  ATOM        X             Y             Z

    1  C       -0.001132     -0.000035     -0.007195
    2  O        0.001474      0.000045     -0.003084
    3  H        0.004769      0.000146     -0.004655
    4  CL      -0.001135     -0.000035      0.007044


 ACTIVE CARTESIAN DISPLACEMENT STEP

              1          2          3          4          5          6
          -0.002586  -0.000031  -0.015459  -0.006435  -0.009030   0.014250
 
 PREDICTED ENERGY CHANGE: -0.000282282
 
 INTERPOLATION DISTANCE: 2.1859662036
 
 *** SCFTOL TIGHTEN TO 0.100E-06 ***
 
 *** CDFTOL TIGHTEN TO 0.750E-04 ***


 COORDINATES OF OPTIMIZATION STEP 1 IN ANGSTROM

  NO.  ATOM        X              Y              Z        Z-ATOM   MASS   TYPE

    1  C        -0.500044      -0.015364       1.392935       6    12.011  QM
    2  O         0.332852       0.010221       2.189279       8    15.999  QM
    3  H        -0.739555      -0.022592      -0.275605       1     1.008  QM
    4  CL        0.089835       0.002758      -1.400203      17    35.453  QM


 
 NEW SCF-ENERGY CALCULATED IN 9 CYCLES
 

 TOTAL ENERGY    =       -573.648210208

 ENERGY CHANGE =         -0.000466319
 ENERGY RATIO  =          1.651959749
 TRUST RADIUS  =          0.200000000
 
 BFGS DELTA*GAMMA: 0.204E-03
 
 BFGS DELTA*DE2*DELTA: 0.572E-03
 
 *** ENTERING OPTIMIZATION CYCLE: 2 ***
 

 PROJECTED CARTESIAN GRADIENTS IN A.U.

  NO.  ATOM        X             Y             Z

    1  C       -0.000694     -0.000022     -0.007826
    2  O        0.002236      0.000069      0.006523
    3  H       -0.019936     -0.000607      0.023342
    4  CL       0.002263      0.000069     -0.003763


 ACTIVE CARTESIAN GRADIENTS

              1          2          3          4          5          6
          -0.000838  -0.000012  -0.008854   0.004952   0.003383  -0.030922


 FULL LOCAL GRADIENT

              1          2          3          4          5          6
          -0.025848   0.000002   0.004274  -0.007081  -0.006074   0.017258


 TANGENTIAL LOCAL GRADIENTS IN A.U.

              1          2          3          4          5
           0.000002   0.004274  -0.007081  -0.006074   0.017258

 COSANG =         0.752542959
 
 RMSQ FORCE :   0.0089793  MAXIMUM :   0.0003000  CONVERGED : NO
 MAX FORCE  :   0.0172583  MAXIMUM :   0.0004500  CONVERGED : NO
 RMSQ FORCE6:   4.4641047  MAXIMUM6:   0.0003000  CONVERGED : NO
 MAX FORCE6 :   4.4567002  MAXIMUM6:   0.0004500  CONVERGED : NO
 RMSQ DR    :   0.0097609  MAXIMUM :   0.0012000  CONVERGED : NO
 MAX DR     :   0.0154587  MAXIMUM :   0.0018000  CONVERGED : NO
 


 HESSIAN EIGENVALUES


                1           2           3           4           5
             0.17454     1.00000     1.00000     1.00000     2.04240
 


 LAMBDA FOR LMQA STEP: 0.00

  |TANGENTIAL STEP| =   0.105869  |PARALLEL STEP| =   0.002565


 STEP IN NORMAL COORDINATES

              1          2          3          4          5          6
           0.011054   0.000127  -0.047422  -0.041206  -0.056950   0.062469

 DISPLACEMENT STEP IN ANGSTROM

  NO.  ATOM        X             Y             Z

    1  C        0.004840      0.000148     -0.022671
    2  O       -0.002225     -0.000068     -0.024979
    3  H        0.021025      0.000645     -0.019920
    4  CL      -0.004867     -0.000149      0.033335


 ACTIVE CARTESIAN DISPLACEMENT STEP

              1          2          3          4          5          6
           0.011054   0.000127  -0.047422  -0.041206  -0.056950   0.062469
 
 PREDICTED ENERGY CHANGE: -0.000927291
 
 INTERPOLATION DISTANCE: 2.1859662036


 COORDINATES OF OPTIMIZATION STEP 2 IN ANGSTROM

  NO.  ATOM        X              Y              Z        Z-ATOM   MASS   TYPE

    1  C        -0.495204      -0.015216       1.370264       6    12.011  QM
    2  O         0.330627       0.010153       2.164301       8    15.999  QM
    3  H        -0.718530      -0.021947      -0.295524       1     1.008  QM
    4  CL        0.084968       0.002609      -1.366868      17    35.453  QM


 
 NEW SCF-ENERGY CALCULATED IN 10 CYCLES
 

 TOTAL ENERGY    =       -573.648783238

 ENERGY CHANGE =         -0.000573029
 ENERGY RATIO  =          0.617960340
 TRUST RADIUS  =          0.200000000
 
 BFGS DELTA*GAMMA: 0.283E-02
 
 BFGS DELTA*DE2*DELTA: 0.198E-02
 
 *** ENTERING OPTIMIZATION CYCLE: 3 ***
 

 PROJECTED CARTESIAN GRADIENTS IN A.U.

  NO.  ATOM        X             Y             Z

    1  C        0.012881      0.000395     -0.006451
    2  O       -0.008384     -0.000257     -0.008964
    3  H       -0.005404     -0.000163      0.007294
    4  CL      -0.000954     -0.000030      0.008547


 ACTIVE CARTESIAN GRADIENTS

              1          2          3          4          5          6
           0.015568   0.000181  -0.006210  -0.006947  -0.011229  -0.007714


 FULL LOCAL GRADIENT

              1          2          3          4          5          6
          -0.016582  -0.000005  -0.011744   0.003302   0.002287  -0.009263


 TANGENTIAL LOCAL GRADIENTS IN A.U.

              1          2          3          4          5
          -0.000005  -0.011744   0.003302   0.002287  -0.009263

 COSANG =        -0.795368808
 
 RMSQ FORCE :   0.0069260  MAXIMUM :   0.0003000  CONVERGED : NO
 MAX FORCE  :   0.0117437  MAXIMUM :   0.0004500  CONVERGED : NO
 RMSQ FORCE6:   3.8676190  MAXIMUM6:   0.0003000  CONVERGED : NO
 MAX FORCE6 :   3.8638904  MAXIMUM6:   0.0004500  CONVERGED : NO
 RMSQ DR    :   0.0432333  MAXIMUM :   0.0012000  CONVERGED : NO
 MAX DR     :   0.0624692  MAXIMUM :   0.0018000  CONVERGED : NO
 


 HESSIAN EIGENVALUES


                1           2           3           4           5
             0.22877     1.00000     1.00000     1.01706     2.14381
 


 LAMBDA FOR LMQA STEP: 0.00

  |TANGENTIAL STEP| =   0.033974  |PARALLEL STEP| =   0.000264


 STEP IN NORMAL COORDINATES

              1          2          3          4          5          6
          -0.008307  -0.000096   0.015158   0.012581   0.017280  -0.019966

 DISPLACEMENT STEP IN ANGSTROM

  NO.  ATOM        X             Y             Z

    1  C       -0.003637     -0.000111      0.007397
    2  O        0.002045      0.000063      0.007402
    3  H       -0.006575     -0.000202      0.006484
    4  CL       0.001852      0.000057     -0.010371


 ACTIVE CARTESIAN DISPLACEMENT STEP

              1          2          3          4          5          6
          -0.008307  -0.000096   0.015158   0.012581   0.017280  -0.019966
 
 PREDICTED ENERGY CHANGE: -0.000172595
 
 INTERPOLATION DISTANCE: 2.1859662036


 COORDINATES OF OPTIMIZATION STEP 3 IN ANGSTROM

  NO.  ATOM        X              Y              Z        Z-ATOM   MASS   TYPE

    1  C        -0.498842      -0.015327       1.377661       6    12.011  QM
    2  O         0.332672       0.010216       2.171703       8    15.999  QM
    3  H        -0.725105      -0.022149      -0.289040       1     1.008  QM
    4  CL        0.086819       0.002666      -1.377240      17    35.453  QM


 
 NEW SCF-ENERGY CALCULATED IN 10 CYCLES
 

 TOTAL ENERGY    =       -573.648945103

 ENERGY CHANGE =         -0.000161865
 ENERGY RATIO  =          0.937832103
 TRUST RADIUS  =          0.200000000
 
 BFGS DELTA*GAMMA: 0.374E-03
 
 BFGS DELTA*DE2*DELTA: 0.357E-03
 
 *** ENTERING OPTIMIZATION CYCLE: 4 ***
 

 PROJECTED CARTESIAN GRADIENTS IN A.U.

  NO.  ATOM        X             Y             Z

    1  C        0.004898      0.000150     -0.009757
    2  O       -0.001903     -0.000058     -0.000841
    3  H       -0.010543     -0.000320      0.013009
    4  CL       0.000205      0.000006      0.004051


 ACTIVE CARTESIAN GRADIENTS

              1          2          3          4          5          6
           0.005920   0.000068  -0.010573  -0.001254  -0.004114  -0.015974


 FULL LOCAL GRADIENT

              1          2          3          4          5          6
          -0.020134  -0.000001  -0.001138  -0.002267  -0.002944   0.000076


 TANGENTIAL LOCAL GRADIENTS IN A.U.

              1          2          3          4          5
          -0.000001  -0.001138  -0.002267  -0.002944   0.000076

 COSANG =        -0.025921277
 
 RMSQ FORCE :   0.0017382  MAXIMUM :   0.0003000  CONVERGED : NO
 MAX FORCE  :   0.0029441  MAXIMUM :   0.0004500  CONVERGED : NO
 RMSQ FORCE6:   3.1611834  MAXIMUM6:   0.0003000  CONVERGED : NO
 MAX FORCE6 :   3.1604364  MAXIMUM6:   0.0004500  CONVERGED : NO
 RMSQ DR    :   0.0138704  MAXIMUM :   0.0012000  CONVERGED : NO
 MAX DR     :   0.0199663  MAXIMUM :   0.0018000  CONVERGED : NO
 


 HESSIAN EIGENVALUES


                1           2           3           4           5
             0.26017     0.91757     1.00000     1.00000     2.21307
 


 LAMBDA FOR LMQA STEP: 0.00

  |TANGENTIAL STEP| =   0.005291  |PARALLEL STEP| =   0.000006


 STEP IN NORMAL COORDINATES

              1          2          3          4          5          6
          -0.002433  -0.000029  -0.000426  -0.002503  -0.003617   0.001595

 DISPLACEMENT STEP IN ANGSTROM

  NO.  ATOM        X             Y             Z

    1  C       -0.001065     -0.000033     -0.000124
    2  O        0.000577      0.000018     -0.001934
    3  H        0.000653      0.000020     -0.000356
    4  CL       0.000122      0.000004      0.001431


 ACTIVE CARTESIAN DISPLACEMENT STEP

              1          2          3          4          5          6
          -0.002433  -0.000029  -0.000426  -0.002503  -0.003617   0.001595
 
 PREDICTED ENERGY CHANGE: -0.000008618
 
 INTERPOLATION DISTANCE: 2.1859662036
 
 *** SCFTOL TIGHTEN TO 0.250E-07 ***
 
 *** CDFTOL TIGHTEN TO 0.100E-04 ***


 COORDINATES OF OPTIMIZATION STEP 4 IN ANGSTROM

  NO.  ATOM        X              Y              Z        Z-ATOM   MASS   TYPE

    1  C        -0.499907      -0.015360       1.377537       6    12.011  QM
    2  O         0.333249       0.010234       2.169769       8    15.999  QM
    3  H        -0.724452      -0.022129      -0.289396       1     1.008  QM
    4  CL        0.086942       0.002670      -1.375808      17    35.453  QM


 
 NEW SCF-ENERGY CALCULATED IN 9 CYCLES
 

 TOTAL ENERGY    =       -573.648961354

 ENERGY CHANGE =         -0.000016251
 ENERGY RATIO  =          1.885807419
 TRUST RADIUS  =          0.200000000
 
 BFGS DELTA*GAMMA: 0.235E-05
 
 BFGS DELTA*DE2*DELTA: 0.175E-04
 
 *** ENTERING OPTIMIZATION CYCLE: 5 ***
 

 PROJECTED CARTESIAN GRADIENTS IN A.U.

  NO.  ATOM        X             Y             Z

    1  C        0.005138      0.000157     -0.009860
    2  O       -0.002081     -0.000064     -0.001162
    3  H       -0.010084     -0.000306      0.012527
    4  CL       0.000107      0.000003      0.004407


 ACTIVE CARTESIAN GRADIENTS

              1          2          3          4          5          6
           0.006210   0.000071  -0.010669  -0.001545  -0.004434  -0.015266


 FULL LOCAL GRADIENT

              1          2          3          4          5          6
          -0.019831  -0.000001  -0.001338  -0.002021  -0.002801  -0.000714


 TANGENTIAL LOCAL GRADIENTS IN A.U.

              1          2          3          4          5
          -0.000001  -0.001338  -0.002021  -0.002801  -0.000714

 COSANG =         0.975045684
 
 RMSQ FORCE :   0.0016868  MAXIMUM :   0.0003000  CONVERGED : NO
 MAX FORCE  :   0.0028009  MAXIMUM :   0.0004500  CONVERGED : NO
 RMSQ FORCE6:   2.2353209  MAXIMUM6:   0.0003000  CONVERGED : NO
 MAX FORCE6 :   2.2348453  MAXIMUM6:   0.0004500  CONVERGED : NO
 RMSQ DR    :   0.0021602  MAXIMUM :   0.0012000  CONVERGED : NO
 MAX DR     :   0.0036173  MAXIMUM :   0.0018000  CONVERGED : NO
 


 HESSIAN EIGENVALUES


                1           2           3           4           5
             0.05585     0.58194     1.00000     1.00020     2.18031
 


 LAMBDA FOR LMQA STEP: 0.00

  |TANGENTIAL STEP| =   0.058661  |PARALLEL STEP| =   0.000787


 STEP IN NORMAL COORDINATES

              1          2          3          4          5          6
          -0.035087  -0.000417   0.004926  -0.025831  -0.038168   0.007881

 DISPLACEMENT STEP IN ANGSTROM

  NO.  ATOM        X             Y             Z

    1  C       -0.015363     -0.000473      0.003425
    2  O        0.008144      0.000250     -0.021586
    3  H        0.004190      0.000130     -0.000390
    4  CL       0.002764      0.000085      0.012573


 ACTIVE CARTESIAN DISPLACEMENT STEP

              1          2          3          4          5          6
          -0.035087  -0.000417   0.004926  -0.025831  -0.038168   0.007881
 
 PREDICTED ENERGY CHANGE: -0.000082694
 
 INTERPOLATION DISTANCE: 2.1859662036


 COORDINATES OF OPTIMIZATION STEP 5 IN ANGSTROM

  NO.  ATOM        X              Y              Z        Z-ATOM   MASS   TYPE

    1  C        -0.515270      -0.015833       1.380962       6    12.011  QM
    2  O         0.341393       0.010484       2.148183       8    15.999  QM
    3  H        -0.720262      -0.021999      -0.289786       1     1.008  QM
    4  CL        0.089706       0.002754      -1.363235      17    35.453  QM


 
 NEW SCF-ENERGY CALCULATED IN 13 CYCLES
 

 TOTAL ENERGY    =       -573.649073228

 ENERGY CHANGE =         -0.000111874
 ENERGY RATIO  =          1.352876614
 TRUST RADIUS  =          0.200000000
 
 BFGS DELTA*GAMMA: 0.139E-03
 
 BFGS DELTA*DE2*DELTA: 0.198E-03
 
 *** ENTERING OPTIMIZATION CYCLE: 6 ***
 

 PROJECTED CARTESIAN GRADIENTS IN A.U.

  NO.  ATOM        X             Y             Z

    1  C        0.004379      0.000134     -0.011262
    2  O       -0.001499     -0.000046     -0.002176
    3  H       -0.006729     -0.000204      0.009034
    4  CL      -0.000408     -0.000013      0.006494


 ACTIVE CARTESIAN GRADIENTS

              1          2          3          4          5          6
           0.005293   0.000061  -0.012307  -0.002768  -0.005578  -0.010199


 FULL LOCAL GRADIENT

              1          2          3          4          5          6
          -0.016949  -0.000001   0.000533  -0.000804  -0.002187  -0.005414


 TANGENTIAL LOCAL GRADIENTS IN A.U.

              1          2          3          4          5
          -0.000001   0.000533  -0.000804  -0.002187  -0.005414

 COSANG =         0.488383321
 
 RMSQ FORCE :   0.0026468  MAXIMUM :   0.0003000  CONVERGED : NO
 MAX FORCE  :   0.0054142  MAXIMUM :   0.0004500  CONVERGED : NO
 RMSQ FORCE6:   0.0049978  MAXIMUM6:   0.0003000  CONVERGED : NO
 MAX FORCE6 :   0.0097766  MAXIMUM6:   0.0004500  CONVERGED : NO
 RMSQ DR    :   0.0239503  MAXIMUM :   0.0012000  CONVERGED : NO
 MAX DR     :   0.0381680  MAXIMUM :   0.0018000  CONVERGED : NO
 


 HESSIAN EIGENVALUES


                1           2           3           4           5
             0.03243     0.69574     1.00000     1.00057     2.18160
 


 LAMBDA FOR LMQA STEP: 0.00

  |TANGENTIAL STEP| =   0.034407  |PARALLEL STEP| =   0.000271


 STEP IN NORMAL COORDINATES

              1          2          3          4          5          6
          -0.023035  -0.000273   0.010548  -0.012657  -0.019313  -0.002959

 DISPLACEMENT STEP IN ANGSTROM

  NO.  ATOM        X             Y             Z

    1  C       -0.010086     -0.000310      0.005691
    2  O        0.005076      0.000156     -0.011896
    3  H       -0.000021      0.000000      0.002372
    4  CL       0.002464      0.000076      0.004279


 ACTIVE CARTESIAN DISPLACEMENT STEP

              1          2          3          4          5          6
          -0.023035  -0.000273   0.010548  -0.012657  -0.019313  -0.002959
 
 PREDICTED ENERGY CHANGE: -0.000036472
 
 INTERPOLATION DISTANCE: 2.1859662036


 COORDINATES OF OPTIMIZATION STEP 6 IN ANGSTROM

  NO.  ATOM        X              Y              Z        Z-ATOM   MASS   TYPE

    1  C        -0.525356      -0.016143       1.386654       6    12.011  QM
    2  O         0.346470       0.010640       2.136287       8    15.999  QM
    3  H        -0.720283      -0.021999      -0.287414       1     1.008  QM
    4  CL        0.092170       0.002830      -1.358956      17    35.453  QM


 
 NEW SCF-ENERGY CALCULATED IN 10 CYCLES
 

 TOTAL ENERGY    =       -573.649139913

 ENERGY CHANGE =         -0.000066685
 ENERGY RATIO  =          1.828396421
 TRUST RADIUS  =          0.200000000
 
 BFGS DELTA*GAMMA: 0.231E-04
 
 BFGS DELTA*DE2*DELTA: 0.846E-04
 
 *** ENTERING OPTIMIZATION CYCLE: 7 ***
 

 PROJECTED CARTESIAN GRADIENTS IN A.U.

  NO.  ATOM        X             Y             Z

    1  C        0.004319      0.000132     -0.010220
    2  O       -0.001661     -0.000051     -0.002769
    3  H       -0.006565     -0.000199      0.009080
    4  CL      -0.000291     -0.000009      0.006278


 ACTIVE CARTESIAN GRADIENTS

              1          2          3          4          5          6
           0.005220   0.000059  -0.011140  -0.003135  -0.005814  -0.010181


 FULL LOCAL GRADIENT

              1          2          3          4          5          6
          -0.016537  -0.000000   0.000274   0.000024  -0.001240  -0.004853


 TANGENTIAL LOCAL GRADIENTS IN A.U.

              1          2          3          4          5
          -0.000000   0.000274   0.000024  -0.001240  -0.004853

 COSANG =         0.980615666
 
 RMSQ FORCE :   0.0022435  MAXIMUM :   0.0003000  CONVERGED : NO
 MAX FORCE  :   0.0048532  MAXIMUM :   0.0004500  CONVERGED : NO
 RMSQ FORCE6:   0.0036885  MAXIMUM6:   0.0003000  CONVERGED : NO
 MAX FORCE6 :   0.0064736  MAXIMUM6:   0.0004500  CONVERGED : NO
 RMSQ DR    :   0.0140471  MAXIMUM :   0.0012000  CONVERGED : NO
 MAX DR     :   0.0230353  MAXIMUM :   0.0018000  CONVERGED : NO
 


 HESSIAN EIGENVALUES


                1           2           3           4           5
             0.01833     0.33090     1.00000     1.00076     2.19479
 


 LAMBDA FOR LMQA STEP: 0.00

  |TANGENTIAL STEP| =   0.069084  |PARALLEL STEP| =   0.001092


 STEP IN NORMAL COORDINATES

              1          2          3          4          5          6
          -0.047131  -0.000556   0.026778  -0.021444  -0.034427  -0.013784

 DISPLACEMENT STEP IN ANGSTROM

  NO.  ATOM        X             Y             Z

    1  C       -0.020636     -0.000634      0.014091
    2  O        0.010279      0.000316     -0.022022
    3  H       -0.002891     -0.000088      0.007266
    4  CL       0.005593      0.000172      0.005367


 ACTIVE CARTESIAN DISPLACEMENT STEP

              1          2          3          4          5          6
          -0.047131  -0.000556   0.026778  -0.021444  -0.034427  -0.013784
 
 PREDICTED ENERGY CHANGE: -0.000057517
 
 INTERPOLATION DISTANCE: 2.1859662036


 COORDINATES OF OPTIMIZATION STEP 7 IN ANGSTROM

  NO.  ATOM        X              Y              Z        Z-ATOM   MASS   TYPE

    1  C        -0.545992      -0.016777       1.400744       6    12.011  QM
    2  O         0.356749       0.010956       2.114266       8    15.999  QM
    3  H        -0.723174      -0.022087      -0.280149       1     1.008  QM
    4  CL        0.097763       0.003002      -1.353589      17    35.453  QM


 
 NEW SCF-ENERGY CALCULATED IN 12 CYCLES
 

 TOTAL ENERGY    =       -573.649202128

 ENERGY CHANGE =         -0.000062215
 ENERGY RATIO  =          1.081671702
 TRUST RADIUS  =          0.200000000
 
 BFGS DELTA*GAMMA: 0.153E-03
 
 BFGS DELTA*DE2*DELTA: 0.158E-03
 
 *** ENTERING OPTIMIZATION CYCLE: 8 ***
 

 PROJECTED CARTESIAN GRADIENTS IN A.U.

  NO.  ATOM        X             Y             Z

    1  C        0.001410      0.000043     -0.009041
    2  O        0.000224      0.000007     -0.001443
    3  H       -0.008181     -0.000248      0.011301
    4  CL       0.000408      0.000012      0.004326


 ACTIVE CARTESIAN GRADIENTS

              1          2          3          4          5          6
           0.001704   0.000018  -0.010050  -0.002008  -0.004093  -0.013219


 FULL LOCAL GRADIENT

              1          2          3          4          5          6
          -0.016978   0.000001   0.003192  -0.000163  -0.000954  -0.000251


 TANGENTIAL LOCAL GRADIENTS IN A.U.

              1          2          3          4          5
           0.000001   0.003192  -0.000163  -0.000954  -0.000251

 COSANG =         0.194932038
 
 RMSQ FORCE :   0.0014959  MAXIMUM :   0.0003000  CONVERGED : NO
 MAX FORCE  :   0.0031920  MAXIMUM :   0.0004500  CONVERGED : NO
 RMSQ FORCE6:   0.0025086  MAXIMUM6:   0.0003000  CONVERGED : NO
 MAX FORCE6 :   0.0040260  MAXIMUM6:   0.0004500  CONVERGED : NO
 RMSQ DR    :   0.0282068  MAXIMUM :   0.0012000  CONVERGED : NO
 MAX DR     :   0.0471306  MAXIMUM :   0.0018000  CONVERGED : NO
 


 HESSIAN EIGENVALUES


                1           2           3           4           5
             0.02064     0.27768     1.00000     1.00118     2.25401
 


 LAMBDA FOR LMQA STEP: 0.00

  |TANGENTIAL STEP| =   0.030814  |PARALLEL STEP| =   0.000217


 STEP IN NORMAL COORDINATES

              1          2          3          4          5          6
           0.020579   0.000244  -0.005370   0.012470   0.018466   0.000853

 DISPLACEMENT STEP IN ANGSTROM

  NO.  ATOM        X             Y             Z

    1  C        0.009010      0.000277     -0.003176
    2  O       -0.004759     -0.000146      0.010868
    3  H       -0.000681     -0.000022     -0.001700
    4  CL      -0.001933     -0.000059     -0.005165


 ACTIVE CARTESIAN DISPLACEMENT STEP

              1          2          3          4          5          6
           0.020579   0.000244  -0.005370   0.012470   0.018466   0.000853
 
 PREDICTED ENERGY CHANGE: -0.000009603
 
 INTERPOLATION DISTANCE: 2.1859662036


 COORDINATES OF OPTIMIZATION STEP 8 IN ANGSTROM

  NO.  ATOM        X              Y              Z        Z-ATOM   MASS   TYPE

    1  C        -0.536982      -0.016500       1.397568       6    12.011  QM
    2  O         0.351990       0.010810       2.125134       8    15.999  QM
    3  H        -0.723855      -0.022109      -0.281849       1     1.008  QM
    4  CL        0.095831       0.002942      -1.358755      17    35.453  QM


 
 NEW SCF-ENERGY CALCULATED IN 13 CYCLES
 

 TOTAL ENERGY    =       -573.649207204

 ENERGY CHANGE =         -0.000005076
 ENERGY RATIO  =          0.528570031
 TRUST RADIUS  =          0.200000000
 
 BFGS DELTA*GAMMA: 0.331E-04
 
 BFGS DELTA*DE2*DELTA: 0.265E-04
 
 *** ENTERING OPTIMIZATION CYCLE: 9 ***
 

 PROJECTED CARTESIAN GRADIENTS IN A.U.

  NO.  ATOM        X             Y             Z

    1  C        0.005246      0.000161     -0.006390
    2  O       -0.002872     -0.000088     -0.003636
    3  H       -0.008847     -0.000269      0.011888
    4  CL       0.000368      0.000011      0.004158


 ACTIVE CARTESIAN GRADIENTS

              1          2          3          4          5          6
           0.006340   0.000073  -0.006759  -0.003159  -0.005695  -0.014094


 FULL LOCAL GRADIENT

              1          2          3          4          5          6
          -0.017862  -0.000000  -0.002566   0.001008   0.000518   0.000026


 TANGENTIAL LOCAL GRADIENTS IN A.U.

              1          2          3          4          5
          -0.000000  -0.002566   0.001008   0.000518   0.000026

 COSANG =        -0.943719227
 
 RMSQ FORCE :   0.0012547  MAXIMUM :   0.0003000  CONVERGED : NO
 MAX FORCE  :   0.0025664  MAXIMUM :   0.0004500  CONVERGED : NO
 RMSQ FORCE6:   0.0008239  MAXIMUM6:   0.0003000  CONVERGED : NO
 MAX FORCE6 :   0.0016690  MAXIMUM6:   0.0004500  CONVERGED : NO
 RMSQ DR    :   0.0125803  MAXIMUM :   0.0012000  CONVERGED : NO
 MAX DR     :   0.0205787  MAXIMUM :   0.0018000  CONVERGED : NO
 


 HESSIAN EIGENVALUES


                1           2           3           4           5
             0.01942     0.28905     0.99119     1.00000     2.93108
 


 LAMBDA FOR LMQA STEP: 0.00

  |TANGENTIAL STEP| =   0.013029  |PARALLEL STEP| =   0.000039


 STEP IN NORMAL COORDINATES

              1          2          3          4          5          6
          -0.008860  -0.000105   0.002600  -0.004728  -0.007859  -0.000605

 DISPLACEMENT STEP IN ANGSTROM

  NO.  ATOM        X             Y             Z

    1  C       -0.003879     -0.000119      0.001503
    2  O        0.002067      0.000064     -0.004530
    3  H        0.000010      0.000000      0.000650
    4  CL       0.000868      0.000027      0.002059


 ACTIVE CARTESIAN DISPLACEMENT STEP

              1          2          3          4          5          6
          -0.008860  -0.000105   0.002600  -0.004728  -0.007859  -0.000605
 
 PREDICTED ENERGY CHANGE: -0.000002437
 
 INTERPOLATION DISTANCE: 2.1859662036


 COORDINATES OF OPTIMIZATION STEP 9 IN ANGSTROM

  NO.  ATOM        X              Y              Z        Z-ATOM   MASS   TYPE

    1  C        -0.540861      -0.016619       1.399071       6    12.011  QM
    2  O         0.354057       0.010873       2.120604       8    15.999  QM
    3  H        -0.723845      -0.022108      -0.281199       1     1.008  QM
    4  CL        0.096698       0.002969      -1.356696      17    35.453  QM


 
 NEW SCF-ENERGY CALCULATED IN 11 CYCLES
 

 TOTAL ENERGY    =       -573.649210243

 ENERGY CHANGE =         -0.000003039
 ENERGY RATIO  =          1.247013316
 TRUST RADIUS  =          0.200000000
 
 BFGS DELTA*GAMMA: 0.545E-05
 
 BFGS DELTA*DE2*DELTA: 0.620E-05
 
 *** ENTERING OPTIMIZATION CYCLE: 10 ***
 

 PROJECTED CARTESIAN GRADIENTS IN A.U.

  NO.  ATOM        X             Y             Z

    1  C        0.003634      0.000111     -0.007483
    2  O       -0.001570     -0.000048     -0.002671
    3  H       -0.008632     -0.000262      0.011706
    4  CL       0.000394      0.000012      0.004176


 ACTIVE CARTESIAN GRADIENTS

              1          2          3          4          5          6
           0.004393   0.000050  -0.008119  -0.002636  -0.004977  -0.013824


 FULL LOCAL GRADIENT

              1          2          3          4          5          6
          -0.017543   0.000000  -0.000159   0.000474  -0.000130   0.000004


 TANGENTIAL LOCAL GRADIENTS IN A.U.

              1          2          3          4          5
           0.000000  -0.000159   0.000474  -0.000130   0.000004

 COSANG =         0.565550242
 
 RMSQ FORCE :   0.0002310  MAXIMUM :   0.0003000  CONVERGED :YES
 MAX FORCE  :   0.0004739  MAXIMUM :   0.0004500  CONVERGED : NO
 RMSQ FORCE6:   0.0017119  MAXIMUM6:   0.0003000  CONVERGED : NO
 MAX FORCE6 :   0.0034862  MAXIMUM6:   0.0004500  CONVERGED : NO
 RMSQ DR    :   0.0053191  MAXIMUM :   0.0012000  CONVERGED : NO
 MAX DR     :   0.0088603  MAXIMUM :   0.0018000  CONVERGED : NO
 


 HESSIAN EIGENVALUES


                1           2           3           4           5
             0.01762     0.29438     0.95083     1.00000     2.87473
 


 LAMBDA FOR LMQA STEP: 0.00

  |TANGENTIAL STEP| =   0.003603  |PARALLEL STEP| =   0.000003


 STEP IN NORMAL COORDINATES

              1          2          3          4          5          6
           0.002225   0.000027  -0.000980   0.001787   0.001949   0.000271

 DISPLACEMENT STEP IN ANGSTROM

  NO.  ATOM        X             Y             Z

    1  C        0.000974      0.000030     -0.000531
    2  O       -0.000459     -0.000014      0.001307
    3  H       -0.000187     -0.000006     -0.000375
    4  CL      -0.000227     -0.000007     -0.000506


 ACTIVE CARTESIAN DISPLACEMENT STEP

              1          2          3          4          5          6
           0.002225   0.000027  -0.000980   0.001787   0.001949   0.000271
 
 PREDICTED ENERGY CHANGE: -0.000000185
 
 INTERPOLATION DISTANCE: 2.1859662036
 
 *** SCFTOL TIGHTEN TO 0.100E-08 ***
 
 *** CDFTOL TIGHTEN TO 0.500E-05 ***


 COORDINATES OF OPTIMIZATION STEP 10 IN ANGSTROM

  NO.  ATOM        X              Y              Z        Z-ATOM   MASS   TYPE

    1  C        -0.539887      -0.016589       1.398540       6    12.011  QM
    2  O         0.353598       0.010859       2.121911       8    15.999  QM
    3  H        -0.724031      -0.022114      -0.281573       1     1.008  QM
    4  CL        0.096471       0.002962      -1.357202      17    35.453  QM


 
 NEW SCF-ENERGY CALCULATED IN 9 CYCLES
 

 TOTAL ENERGY    =       -573.649210518

 ENERGY CHANGE =         -0.000000275
 ENERGY RATIO  =          1.480275894
 TRUST RADIUS  =          0.200000000
 
 BFGS DELTA*GAMMA: 0.225E-06
 
 BFGS DELTA*DE2*DELTA: 0.476E-06
 
 *** ENTERING OPTIMIZATION CYCLE: 11 ***
 

 PROJECTED CARTESIAN GRADIENTS IN A.U.

  NO.  ATOM        X             Y             Z

    1  C        0.003598      0.000110     -0.007577
    2  O       -0.001524     -0.000047     -0.002579
    3  H       -0.008686     -0.000264      0.011739
    4  CL       0.000394      0.000012      0.004164


 ACTIVE CARTESIAN GRADIENTS

              1          2          3          4          5          6
           0.004349   0.000049  -0.008227  -0.002569  -0.004921  -0.013883


 FULL LOCAL GRADIENT

              1          2          3          4          5          6
          -0.017606   0.000000  -0.000083   0.000373  -0.000226   0.000017


 TANGENTIAL LOCAL GRADIENTS IN A.U.

              1          2          3          4          5
           0.000000  -0.000083   0.000373  -0.000226   0.000017

 COSANG =         0.955841907
 
 *** CONVERGED BY GRADIENT AND ENERGY CRITERIA ***
 *** AFTER 10 OPTIMIZATION CYCLES ***
 
 
 RMSQ FORCE :   0.0001988  MAXIMUM :   0.0003000  CONVERGED :YES
 MAX FORCE  :   0.0003729  MAXIMUM :   0.0004500  CONVERGED :YES
 RMSQ FORCE6:   0.0016107  MAXIMUM6:   0.0003000  CONVERGED : NO
 MAX FORCE6 :   0.0034134  MAXIMUM6:   0.0004500  CONVERGED : NO
 RMSQ DR    :   0.0014708  MAXIMUM :   0.0012000  CONVERGED : NO
 MAX DR     :   0.0022252  MAXIMUM :   0.0018000  CONVERGED : NO
 
 
 *** THE GEOMETRY IS OPTIMIZED ***
 
 
 INTERPOLATION DISTANCE: 2.1859662036


 RELAXED PRODUCT COORDINATES OF SADDLE STEP 9 IN ANGSTROM

  NO.  ATOM        X              Y              Z        Z-ATOM   MASS   TYPE

    1  C        -0.539887      -0.016589       1.398540       6    12.011  QM
    2  O         0.353598       0.010859       2.121911       8    15.999  QM
    3  H        -0.724031      -0.022114      -0.281573       1     1.008  QM
    4  CL        0.096471       0.002962      -1.357202      17    35.453  QM


 NUMBER OF CONSTRAINED OPTIMIZATION CYCLES: 10
 
 RELAXED PRODUCT ENERGY = -573.649210517524
 
 ANGLE BETWEEN SUCCESSIVE SADDLE GRADIENTS: 148.005
 
 RMSQ FORCE :   0.0054093  MAXIMUM :   0.0003000  CONVERGED :NO 
 MAX FORCE  :   0.0111388  MAXIMUM :   0.0004500  CONVERGED :NO 

 
 *** RELAXING OF REACTANT STRUCTURE ***


 UNRELAXED COORDINATES OF SADDLE STEP 10 IN ANGSTROM

  NO.  ATOM        X              Y              Z        Z-ATOM   MASS   TYPE

    1  C        -0.335817      -0.010193       0.859625       6    12.011  QM
    2  O         0.232924       0.007068       1.902410       8    15.999  QM
    3  H        -1.328250      -0.040413       0.461698       1     1.008  QM
    4  CL        0.044713       0.001361      -1.155665      17    35.453  QM


 UNRELAXED SCF-ENERGY CALCULATED IN 13 CYCLES
 
 UNRELAXED TOTAL SADDLE ENERGY = -573.641024996241
 


 RELAXED REACTANT COORDINATES OF SADDLE STEP 10 IN ANGSTROM

  NO.  ATOM        X              Y              Z        Z-ATOM   MASS   TYPE

    1  C        -0.335817      -0.010193       0.859625       6    12.011  QM
    2  O         0.232924       0.007068       1.902410       8    15.999  QM
    3  H        -1.328250      -0.040413       0.461698       1     1.008  QM
    4  CL        0.044713       0.001361      -1.155665      17    35.453  QM


 NUMBER OF CONSTRAINED OPTIMIZATION CYCLES: -1
 
 RELAXED REACTANT ENERGY = -573.641024996241
 
 ANGLE BETWEEN SUCCESSIVE SADDLE GRADIENTS: 148.005
 
 RMSQ FORCE :   0.0054093  MAXIMUM :   0.0003000  CONVERGED :NO 
 MAX FORCE  :   0.0111388  MAXIMUM :   0.0004500  CONVERGED :NO 


 UNRELAXED COORDINATES OF SADDLE STEP 11 IN ANGSTROM

  NO.  ATOM        X              Y              Z        Z-ATOM   MASS   TYPE

    1  C        -0.519480      -0.015949       1.344648       6    12.011  QM
    2  O         0.341531       0.010480       2.099961       8    15.999  QM
    3  H        -0.784453      -0.023944      -0.207246       1     1.008  QM
    4  CL        0.091295       0.002802      -1.337048      17    35.453  QM


 UNRELAXED SCF-ENERGY CALCULATED IN 13 CYCLES
 
 UNRELAXED TOTAL SADDLE ENERGY = -573.643728306083
 
 
 
 
 ***************************************
 *** MOLECULAR GEOMETRY OPTIMIZATION ***
 ***************************************
 
 INTERPOLATION DISTANCE: 1.9674649166
 
 *** ACTIVE DEGREES OF FREEDOM: 6 ***
 
 *** ENTERING OPTIMIZATION CYCLE: 1 ***
 

 PROJECTED CARTESIAN GRADIENTS IN A.U.

  NO.  ATOM        X             Y             Z

    1  C        0.013486      0.000413      0.000906
    2  O       -0.009347     -0.000287     -0.004952
    3  H       -0.022430     -0.000683      0.024714
    4  CL       0.002211      0.000067     -0.001368


 ACTIVE CARTESIAN GRADIENTS

              1          2          3          4          5          6
           0.016290   0.000191   0.002200  -0.001811  -0.006214  -0.033224


 FULL LOCAL GRADIENT

              1          2          3          4          5          6
          -0.031143  -0.000002  -0.015471   0.000282   0.002888   0.014082


 TANGENTIAL LOCAL GRADIENTS IN A.U.

              1          2          3          4          5
          -0.000002  -0.015471   0.000282   0.002888   0.014082
 
 RMSQ FORCE :   0.0094453  MAXIMUM :   0.0003000  CONVERGED : NO
 MAX FORCE  :   0.0154705  MAXIMUM :   0.0004500  CONVERGED : NO
 RMSQ FORCE6:   4.9905547  MAXIMUM6:   0.0003000  CONVERGED : NO
 MAX FORCE6 :   4.9845295  MAXIMUM6:   0.0004500  CONVERGED : NO
 


 HESSIAN EIGENVALUES


                1           2           3           4           5
             1.00000     1.00000     1.00000     1.00000     1.00000
 


 LAMBDA FOR LMQA STEP: 0.00

  |TANGENTIAL STEP| =   0.021120  |PARALLEL STEP| =   0.000113


 STEP IN NORMAL COORDINATES

              1          2          3          4          5          6
          -0.008678  -0.000103  -0.016850  -0.002697  -0.002498   0.008563

 DISPLACEMENT STEP IN ANGSTROM

  NO.  ATOM        X             Y             Z

    1  C       -0.003802     -0.000117     -0.007617
    2  O        0.003626      0.000111      0.000223
    3  H        0.003390      0.000103     -0.002293
    4  CL      -0.000795     -0.000024      0.004671


 ACTIVE CARTESIAN DISPLACEMENT STEP

              1          2          3          4          5          6
          -0.008678  -0.000103  -0.016850  -0.002697  -0.002498   0.008563
 
 PREDICTED ENERGY CHANGE: -0.000219497
 
 INTERPOLATION DISTANCE: 1.9674649166
 
 *** SCFTOL TIGHTEN TO 0.100E-06 ***
 
 *** CDFTOL TIGHTEN TO 0.750E-04 ***


 COORDINATES OF OPTIMIZATION STEP 1 IN ANGSTROM

  NO.  ATOM        X              Y              Z        Z-ATOM   MASS   TYPE

    1  C        -0.523282      -0.016066       1.337031       6    12.011  QM
    2  O         0.345157       0.010591       2.100184       8    15.999  QM
    3  H        -0.781063      -0.023841      -0.209539       1     1.008  QM
    4  CL        0.090500       0.002778      -1.332377      17    35.453  QM


 
 NEW SCF-ENERGY CALCULATED IN 10 CYCLES
 

 TOTAL ENERGY    =       -573.643904653

 ENERGY CHANGE =         -0.000176347
 ENERGY RATIO  =          0.803414796
 TRUST RADIUS  =          0.200000000
 
 BFGS DELTA*GAMMA: 0.528E-03
 
 BFGS DELTA*DE2*DELTA: 0.446E-03
 
 *** ENTERING OPTIMIZATION CYCLE: 2 ***
 

 PROJECTED CARTESIAN GRADIENTS IN A.U.

  NO.  ATOM        X             Y             Z

    1  C       -0.004739     -0.000146     -0.016840
    2  O        0.006748      0.000207      0.009744
    3  H       -0.020800     -0.000633      0.023050
    4  CL       0.001732      0.000052     -0.000630


 ACTIVE CARTESIAN GRADIENTS

              1          2          3          4          5          6
          -0.005724  -0.000071  -0.019392   0.006415   0.004001  -0.030795


 FULL LOCAL GRADIENT

              1          2          3          4          5          6
          -0.029908   0.000004   0.014239  -0.009973  -0.009102   0.011610


 TANGENTIAL LOCAL GRADIENTS IN A.U.

              1          2          3          4          5
           0.000004   0.014239  -0.009973  -0.009102   0.011610

 COSANG =        -0.178344898
 
 RMSQ FORCE :   0.0101965  MAXIMUM :   0.0003000  CONVERGED : NO
 MAX FORCE  :   0.0142386  MAXIMUM :   0.0004500  CONVERGED : NO
 RMSQ FORCE6:   4.4630159  MAXIMUM6:   0.0003000  CONVERGED : NO
 MAX FORCE6 :   4.4594006  MAXIMUM6:   0.0004500  CONVERGED : NO
 RMSQ DR    :   0.0086225  MAXIMUM :   0.0012000  CONVERGED : NO
 MAX DR     :   0.0168499  MAXIMUM :   0.0018000  CONVERGED : NO
 


 HESSIAN EIGENVALUES


                1           2           3           4           5
             0.43890     1.00000     1.00000     1.00000     2.69514
 


 LAMBDA FOR LMQA STEP: 0.00

  |TANGENTIAL STEP| =   0.022814  |PARALLEL STEP| =   0.000132


 STEP IN NORMAL COORDINATES

              1          2          3          4          5          6
           0.004140   0.000050  -0.008707  -0.011048  -0.012261   0.012456

 DISPLACEMENT STEP IN ANGSTROM

  NO.  ATOM        X             Y             Z

    1  C        0.001814      0.000056     -0.004229
    2  O       -0.001217     -0.000037     -0.006041
    3  H        0.004977      0.000152     -0.003264
    4  CL      -0.001078     -0.000033      0.007070


 ACTIVE CARTESIAN DISPLACEMENT STEP

              1          2          3          4          5          6
           0.004140   0.000050  -0.008707  -0.011048  -0.012261   0.012456
 
 PREDICTED ENERGY CHANGE: -0.000177151
 
 INTERPOLATION DISTANCE: 1.9674649166


 COORDINATES OF OPTIMIZATION STEP 2 IN ANGSTROM

  NO.  ATOM        X              Y              Z        Z-ATOM   MASS   TYPE

    1  C        -0.521468      -0.016010       1.332801       6    12.011  QM
    2  O         0.343941       0.010554       2.094143       8    15.999  QM
    3  H        -0.776086      -0.023689      -0.212804       1     1.008  QM
    4  CL        0.089423       0.002745      -1.325307      17    35.453  QM


 
 NEW SCF-ENERGY CALCULATED IN 10 CYCLES
 

 TOTAL ENERGY    =       -573.644192906

 ENERGY CHANGE =         -0.000288253
 ENERGY RATIO  =          1.627162448
 TRUST RADIUS  =          0.200000000
 
 BFGS DELTA*GAMMA: 0.142E-03
 
 BFGS DELTA*DE2*DELTA: 0.362E-03
 
 *** ENTERING OPTIMIZATION CYCLE: 3 ***
 

 PROJECTED CARTESIAN GRADIENTS IN A.U.

  NO.  ATOM        X             Y             Z

    1  C        0.001764      0.000053     -0.013653
    2  O        0.001380      0.000043      0.004025
    3  H       -0.018433     -0.000560      0.021011
    4  CL       0.001154      0.000035      0.001700


 ACTIVE CARTESIAN GRADIENTS

              1          2          3          4          5          6
           0.002131   0.000023  -0.015231   0.002254  -0.000665  -0.027410


 FULL LOCAL GRADIENT

              1          2          3          4          5          6
          -0.029255   0.000002   0.005356  -0.005872  -0.005441   0.006688


 TANGENTIAL LOCAL GRADIENTS IN A.U.

              1          2          3          4          5
           0.000002   0.005356  -0.005872  -0.005441   0.006688

 COSANG =         0.979962648
 
 RMSQ FORCE :   0.0052441  MAXIMUM :   0.0003000  CONVERGED : NO
 MAX FORCE  :   0.0066878  MAXIMUM :   0.0004500  CONVERGED : NO
 RMSQ FORCE6:   3.8689224  MAXIMUM6:   0.0003000  CONVERGED : NO
 MAX FORCE6 :   3.8678064  MAXIMUM6:   0.0004500  CONVERGED : NO
 RMSQ DR    :   0.0093139  MAXIMUM :   0.0012000  CONVERGED : NO
 MAX DR     :   0.0124555  MAXIMUM :   0.0018000  CONVERGED : NO
 


 HESSIAN EIGENVALUES


                1           2           3           4           5
             0.18977     1.00000     1.00000     1.00877     2.40972
 


 LAMBDA FOR LMQA STEP: 0.00

  |TANGENTIAL STEP| =   0.041933  |PARALLEL STEP| =   0.000447


 STEP IN NORMAL COORDINATES

              1          2          3          4          5          6
           0.002500   0.000032  -0.017868  -0.020604  -0.023120   0.021771

 DISPLACEMENT STEP IN ANGSTROM

  NO.  ATOM        X             Y             Z

    1  C        0.001095      0.000034     -0.008476
    2  O       -0.000649     -0.000020     -0.011286
    3  H        0.008916      0.000271     -0.005381
    4  CL      -0.001705     -0.000052      0.013423


 ACTIVE CARTESIAN DISPLACEMENT STEP

              1          2          3          4          5          6
           0.002500   0.000032  -0.017868  -0.020604  -0.023120   0.021771
 
 PREDICTED ENERGY CHANGE: -0.000169102
 
 INTERPOLATION DISTANCE: 1.9674649166
 
 *** SCFTOL TIGHTEN TO 0.500E-07 ***
 
 *** CDFTOL TIGHTEN TO 0.250E-04 ***


 COORDINATES OF OPTIMIZATION STEP 3 IN ANGSTROM

  NO.  ATOM        X              Y              Z        Z-ATOM   MASS   TYPE

    1  C        -0.520373      -0.015976       1.324326       6    12.011  QM
    2  O         0.343292       0.010534       2.082856       8    15.999  QM
    3  H        -0.767170      -0.023417      -0.218185       1     1.008  QM
    4  CL        0.087718       0.002693      -1.311884      17    35.453  QM


 
 NEW SCF-ENERGY CALCULATED IN 10 CYCLES
 

 TOTAL ENERGY    =       -573.644359599

 ENERGY CHANGE =         -0.000166693
 ENERGY RATIO  =          0.985753306
 TRUST RADIUS  =          0.200000000
 
 BFGS DELTA*GAMMA: 0.374E-03
 
 BFGS DELTA*DE2*DELTA: 0.362E-03
 
 *** ENTERING OPTIMIZATION CYCLE: 4 ***
 

 PROJECTED CARTESIAN GRADIENTS IN A.U.

  NO.  ATOM        X             Y             Z

    1  C        0.008040      0.000246     -0.012793
    2  O       -0.003559     -0.000109     -0.002078
    3  H       -0.013646     -0.000414      0.016690
    4  CL       0.000012     -0.000000      0.006028


 ACTIVE CARTESIAN GRADIENTS

              1          2          3          4          5          6
           0.009712   0.000113  -0.013713  -0.002800  -0.006132  -0.020465


 FULL LOCAL GRADIENT

              1          2          3          4          5          6
          -0.027038  -0.000000  -0.001933  -0.001316  -0.001983  -0.002487


 TANGENTIAL LOCAL GRADIENTS IN A.U.

              1          2          3          4          5
          -0.000000  -0.001933  -0.001316  -0.001983  -0.002487

 COSANG =        -0.182913594
 
 RMSQ FORCE :   0.0017654  MAXIMUM :   0.0003000  CONVERGED : NO
 MAX FORCE  :   0.0024868  MAXIMUM :   0.0004500  CONVERGED : NO
 RMSQ FORCE6:   3.1611656  MAXIMUM6:   0.0003000  CONVERGED : NO
 MAX FORCE6 :   3.1607151  MAXIMUM6:   0.0004500  CONVERGED : NO
 RMSQ DR    :   0.0171199  MAXIMUM :   0.0012000  CONVERGED : NO
 MAX DR     :   0.0231200  MAXIMUM :   0.0018000  CONVERGED : NO
 


 HESSIAN EIGENVALUES


                1           2           3           4           5
             0.18980     1.00000     1.00000     1.01558     2.44615
 


 LAMBDA FOR LMQA STEP: 0.00

  |TANGENTIAL STEP| =   0.004702  |PARALLEL STEP| =   0.000006


 STEP IN NORMAL COORDINATES

              1          2          3          4          5          6
          -0.002500  -0.000030   0.003015   0.000383   0.000246  -0.002561

 DISPLACEMENT STEP IN ANGSTROM

  NO.  ATOM        X             Y             Z

    1  C       -0.001095     -0.000034      0.001501
    2  O        0.000503      0.000015     -0.000230
    3  H       -0.000823     -0.000025      0.000896
    4  CL       0.000438      0.000013     -0.000870


 ACTIVE CARTESIAN DISPLACEMENT STEP

              1          2          3          4          5          6
          -0.002500  -0.000030   0.003015   0.000383   0.000246  -0.002561
 
 PREDICTED ENERGY CHANGE: -0.000007824
 
 INTERPOLATION DISTANCE: 1.9674649166
 
 *** SCFTOL TIGHTEN TO 0.250E-07 ***
 
 *** CDFTOL TIGHTEN TO 0.100E-04 ***


 COORDINATES OF OPTIMIZATION STEP 4 IN ANGSTROM

  NO.  ATOM        X              Y              Z        Z-ATOM   MASS   TYPE

    1  C        -0.521468      -0.016009       1.325827       6    12.011  QM
    2  O         0.343795       0.010549       2.082626       8    15.999  QM
    3  H        -0.767993      -0.023443      -0.217288       1     1.008  QM
    4  CL        0.088156       0.002706      -1.312755      17    35.453  QM


 
 NEW SCF-ENERGY CALCULATED IN 10 CYCLES
 

 TOTAL ENERGY    =       -573.644373189

 ENERGY CHANGE =         -0.000013589
 ENERGY RATIO  =          1.736845737
 TRUST RADIUS  =          0.200000000
 
 BFGS DELTA*GAMMA: 0.436E-05
 
 BFGS DELTA*DE2*DELTA: 0.160E-04
 
 *** ENTERING OPTIMIZATION CYCLE: 5 ***
 

 PROJECTED CARTESIAN GRADIENTS IN A.U.

  NO.  ATOM        X             Y             Z

    1  C        0.007696      0.000235     -0.012379
    2  O       -0.003362     -0.000103     -0.001843
    3  H       -0.014119     -0.000429      0.017133
    4  CL       0.000159      0.000004      0.005554


 ACTIVE CARTESIAN GRADIENTS

              1          2          3          4          5          6
           0.009296   0.000108  -0.013277  -0.002499  -0.005824  -0.021172


 FULL LOCAL GRADIENT

              1          2          3          4          5          6
          -0.027203  -0.000000  -0.001765  -0.001458  -0.001955  -0.001442


 TANGENTIAL LOCAL GRADIENTS IN A.U.

              1          2          3          4          5
          -0.000000  -0.001765  -0.001458  -0.001955  -0.001442

 COSANG =         0.970775538
 
 RMSQ FORCE :   0.0014929  MAXIMUM :   0.0003000  CONVERGED : NO
 MAX FORCE  :   0.0019553  MAXIMUM :   0.0004500  CONVERGED : NO
 RMSQ FORCE6:   2.2354072  MAXIMUM6:   0.0003000  CONVERGED : NO
 MAX FORCE6 :   2.2352095  MAXIMUM6:   0.0004500  CONVERGED : NO
 RMSQ DR    :   0.0019196  MAXIMUM :   0.0012000  CONVERGED : NO
 MAX DR     :   0.0030154  MAXIMUM :   0.0018000  CONVERGED : NO
 


 HESSIAN EIGENVALUES


                1           2           3           4           5
             0.15621     0.34215     1.00000     1.00001     2.41161
 


 LAMBDA FOR LMQA STEP: 0.00

  |TANGENTIAL STEP| =   0.020515  |PARALLEL STEP| =   0.000107


 STEP IN NORMAL COORDINATES

              1          2          3          4          5          6
          -0.014202  -0.000164   0.009826  -0.005242  -0.006964  -0.006831

 DISPLACEMENT STEP IN ANGSTROM

  NO.  ATOM        X             Y             Z

    1  C       -0.006221     -0.000190      0.005097
    2  O        0.002950      0.000090     -0.005302
    3  H       -0.001487     -0.000048      0.003246
    4  CL       0.001890      0.000058      0.000048


 ACTIVE CARTESIAN DISPLACEMENT STEP

              1          2          3          4          5          6
          -0.014202  -0.000164   0.009826  -0.005242  -0.006964  -0.006831
 
 PREDICTED ENERGY CHANGE: -0.000030655
 
 INTERPOLATION DISTANCE: 1.9674649166


 COORDINATES OF OPTIMIZATION STEP 5 IN ANGSTROM

  NO.  ATOM        X              Y              Z        Z-ATOM   MASS   TYPE

    1  C        -0.527689      -0.016200       1.330923       6    12.011  QM
    2  O         0.346745       0.010640       2.077325       8    15.999  QM
    3  H        -0.769481      -0.023491      -0.214043       1     1.008  QM
    4  CL        0.090046       0.002764      -1.312707      17    35.453  QM


 
 NEW SCF-ENERGY CALCULATED IN 14 CYCLES
 

 TOTAL ENERGY    =       -573.644423027

 ENERGY CHANGE =         -0.000049839
 ENERGY RATIO  =          1.625805203
 TRUST RADIUS  =          0.200000000
 
 BFGS DELTA*GAMMA: 0.285E-04
 
 BFGS DELTA*DE2*DELTA: 0.671E-04
 
 *** ENTERING OPTIMIZATION CYCLE: 6 ***
 

 PROJECTED CARTESIAN GRADIENTS IN A.U.

  NO.  ATOM        X             Y             Z

    1  C        0.006913      0.000211     -0.011278
    2  O       -0.002967     -0.000091     -0.001513
    3  H       -0.015023     -0.000457      0.018129
    4  CL       0.000503      0.000015      0.004524


 ACTIVE CARTESIAN GRADIENTS

              1          2          3          4          5          6
           0.008350   0.000097  -0.012105  -0.002030  -0.005223  -0.022666


 FULL LOCAL GRADIENT

              1          2          3          4          5          6
          -0.027456  -0.000000  -0.001389  -0.001435  -0.001655   0.000907


 TANGENTIAL LOCAL GRADIENTS IN A.U.

              1          2          3          4          5
          -0.000000  -0.001389  -0.001435  -0.001655   0.000907

 COSANG =         0.705536402
 
 RMSQ FORCE :   0.0012288  MAXIMUM :   0.0003000  CONVERGED : NO
 MAX FORCE  :   0.0016546  MAXIMUM :   0.0004500  CONVERGED : NO
 RMSQ FORCE6:   0.0057343  MAXIMUM6:   0.0003000  CONVERGED : NO
 MAX FORCE6 :   0.0086643  MAXIMUM6:   0.0004500  CONVERGED : NO
 RMSQ DR    :   0.0083755  MAXIMUM :   0.0012000  CONVERGED : NO
 MAX DR     :   0.0142016  MAXIMUM :   0.0018000  CONVERGED : NO
 


 HESSIAN EIGENVALUES


                1           2           3           4           5
             0.04936     0.45979     1.00000     1.00059     2.41083
 


 LAMBDA FOR LMQA STEP: 0.00

  |TANGENTIAL STEP| =   0.041359  |PARALLEL STEP| =   0.000435


 STEP IN NORMAL COORDINATES

              1          2          3          4          5          6
          -0.028025  -0.000325   0.013031  -0.016292  -0.020812  -0.007542

 DISPLACEMENT STEP IN ANGSTROM

  NO.  ATOM        X             Y             Z

    1  C       -0.012277     -0.000375      0.007071
    2  O        0.005935      0.000182     -0.013741
    3  H       -0.000538     -0.000021      0.004999
    4  CL       0.003250      0.000100      0.004272


 ACTIVE CARTESIAN DISPLACEMENT STEP

              1          2          3          4          5          6
          -0.028025  -0.000325   0.013031  -0.016292  -0.020812  -0.007542
 
 PREDICTED ENERGY CHANGE: -0.000033628
 
 INTERPOLATION DISTANCE: 1.9674649166


 COORDINATES OF OPTIMIZATION STEP 6 IN ANGSTROM

  NO.  ATOM        X              Y              Z        Z-ATOM   MASS   TYPE

    1  C        -0.539966      -0.016575       1.337994       6    12.011  QM
    2  O         0.352680       0.010821       2.063583       8    15.999  QM
    3  H        -0.770019      -0.023511      -0.209044       1     1.008  QM
    4  CL        0.093295       0.002864      -1.308434      17    35.453  QM


 
 NEW SCF-ENERGY CALCULATED IN 10 CYCLES
 

 TOTAL ENERGY    =       -573.644473987

 ENERGY CHANGE =         -0.000050960
 ENERGY RATIO  =          1.515412123
 TRUST RADIUS  =          0.200000000
 
 BFGS DELTA*GAMMA: 0.558E-04
 
 BFGS DELTA*DE2*DELTA: 0.909E-04
 
 *** ENTERING OPTIMIZATION CYCLE: 7 ***
 

 PROJECTED CARTESIAN GRADIENTS IN A.U.

  NO.  ATOM        X             Y             Z

    1  C        0.004766      0.000146     -0.010873
    2  O       -0.001542     -0.000047     -0.000845
    3  H       -0.015342     -0.000467      0.018738
    4  CL       0.000849      0.000026      0.003737


 ACTIVE CARTESIAN GRADIENTS

              1          2          3          4          5          6
           0.005758   0.000066  -0.011836  -0.001508  -0.004359  -0.023472


 FULL LOCAL GRADIENT

              1          2          3          4          5          6
          -0.027054   0.000000   0.000972  -0.001324  -0.001431   0.002966


 TANGENTIAL LOCAL GRADIENTS IN A.U.

              1          2          3          4          5
           0.000000   0.000972  -0.001324  -0.001431   0.002966

 COSANG =         0.554869525
 
 RMSQ FORCE :   0.0016460  MAXIMUM :   0.0003000  CONVERGED : NO
 MAX FORCE  :   0.0029665  MAXIMUM :   0.0004500  CONVERGED : NO
 RMSQ FORCE6:   0.0041538  MAXIMUM6:   0.0003000  CONVERGED : NO
 MAX FORCE6 :   0.0053644  MAXIMUM6:   0.0004500  CONVERGED : NO
 RMSQ DR    :   0.0168856  MAXIMUM :   0.0012000  CONVERGED : NO
 MAX DR     :   0.0280248  MAXIMUM :   0.0018000  CONVERGED : NO
 


 HESSIAN EIGENVALUES


                1           2           3           4           5
             0.02846     0.47085     1.00000     1.00125     2.48664
 


 LAMBDA FOR LMQA STEP: 0.00

  |TANGENTIAL STEP| =   0.021177  |PARALLEL STEP| =   0.000114


 STEP IN NORMAL COORDINATES

              1          2          3          4          5          6
          -0.011426  -0.000133   0.001901  -0.010991  -0.013888   0.000800

 DISPLACEMENT STEP IN ANGSTROM

  NO.  ATOM        X             Y             Z

    1  C       -0.005005     -0.000153      0.001281
    2  O        0.002405      0.000074     -0.008233
    3  H        0.001331      0.000039      0.001124
    4  CL       0.001073      0.000033      0.004595


 ACTIVE CARTESIAN DISPLACEMENT STEP

              1          2          3          4          5          6
          -0.011426  -0.000133   0.001901  -0.010991  -0.013888   0.000800
 
 PREDICTED ENERGY CHANGE: -0.000013503
 
 INTERPOLATION DISTANCE: 1.9674649166


 COORDINATES OF OPTIMIZATION STEP 7 IN ANGSTROM

  NO.  ATOM        X              Y              Z        Z-ATOM   MASS   TYPE

    1  C        -0.544971      -0.016728       1.339276       6    12.011  QM
    2  O         0.355086       0.010895       2.055351       8    15.999  QM
    3  H        -0.768688      -0.023472      -0.207920       1     1.008  QM
    4  CL        0.094368       0.002897      -1.303839      17    35.453  QM


 
 NEW SCF-ENERGY CALCULATED IN 13 CYCLES
 

 TOTAL ENERGY    =       -573.644496343

 ENERGY CHANGE =         -0.000022356
 ENERGY RATIO  =          1.655705263
 TRUST RADIUS  =          0.200000000
 
 BFGS DELTA*GAMMA: 0.145E-04
 
 BFGS DELTA*DE2*DELTA: 0.329E-04
 
 *** ENTERING OPTIMIZATION CYCLE: 8 ***
 

 PROJECTED CARTESIAN GRADIENTS IN A.U.

  NO.  ATOM        X             Y             Z

    1  C        0.004977      0.000152     -0.010699
    2  O       -0.001797     -0.000055     -0.001625
    3  H       -0.014545     -0.000442      0.018162
    4  CL       0.000763      0.000023      0.004257


 ACTIVE CARTESIAN GRADIENTS

              1          2          3          4          5          6
           0.006012   0.000069  -0.011622  -0.002209  -0.004972  -0.022464


 FULL LOCAL GRADIENT

              1          2          3          4          5          6
          -0.026454   0.000000   0.000754  -0.000475  -0.000734   0.002067


 TANGENTIAL LOCAL GRADIENTS IN A.U.

              1          2          3          4          5
           0.000000   0.000754  -0.000475  -0.000734   0.002067

 COSANG =         0.980448297
 
 RMSQ FORCE :   0.0010588  MAXIMUM :   0.0003000  CONVERGED : NO
 MAX FORCE  :   0.0020672  MAXIMUM :   0.0004500  CONVERGED : NO
 RMSQ FORCE6:   0.0019276  MAXIMUM6:   0.0003000  CONVERGED : NO
 MAX FORCE6 :   0.0021221  MAXIMUM6:   0.0004500  CONVERGED : NO
 RMSQ DR    :   0.0086457  MAXIMUM :   0.0012000  CONVERGED : NO
 MAX DR     :   0.0138876  MAXIMUM :   0.0018000  CONVERGED : NO
 


 HESSIAN EIGENVALUES


                1           2           3           4           5
             0.02448     0.24643     0.99943     1.00000     2.41883
 


 LAMBDA FOR LMQA STEP: 0.00

  |TANGENTIAL STEP| =   0.011875  |PARALLEL STEP| =   0.000036


 STEP IN NORMAL COORDINATES

              1          2          3          4          5          6
          -0.002298  -0.000027  -0.003285  -0.006195  -0.008222   0.004354

 DISPLACEMENT STEP IN ANGSTROM

  NO.  ATOM        X             Y             Z

    1  C       -0.001007     -0.000031     -0.001465
    2  O        0.000513      0.000016     -0.004179
    3  H        0.001787      0.000054     -0.000920
    4  CL      -0.000060     -0.000002      0.003815


 ACTIVE CARTESIAN DISPLACEMENT STEP

              1          2          3          4          5          6
          -0.002298  -0.000027  -0.003285  -0.006195  -0.008222   0.004354
 
 PREDICTED ENERGY CHANGE: -0.000008996
 
 INTERPOLATION DISTANCE: 1.9674649166


 COORDINATES OF OPTIMIZATION STEP 8 IN ANGSTROM

  NO.  ATOM        X              Y              Z        Z-ATOM   MASS   TYPE

    1  C        -0.545978      -0.016759       1.337811       6    12.011  QM
    2  O         0.355599       0.010911       2.051172       8    15.999  QM
    3  H        -0.766901      -0.023418      -0.208839       1     1.008  QM
    4  CL        0.094308       0.002895      -1.300024      17    35.453  QM


 
 NEW SCF-ENERGY CALCULATED IN 11 CYCLES
 

 TOTAL ENERGY    =       -573.644505701

 ENERGY CHANGE =         -0.000009357
 ENERGY RATIO  =          1.040190614
 TRUST RADIUS  =          0.200000000
 
 BFGS DELTA*GAMMA: 0.191E-04
 
 BFGS DELTA*DE2*DELTA: 0.198E-04
 
 *** ENTERING OPTIMIZATION CYCLE: 9 ***
 

 PROJECTED CARTESIAN GRADIENTS IN A.U.

  NO.  ATOM        X             Y             Z

    1  C        0.005977      0.000183     -0.010779
    2  O       -0.002572     -0.000079     -0.002747
    3  H       -0.013398     -0.000407      0.017150
    4  CL       0.000508      0.000015      0.005228


 ACTIVE CARTESIAN GRADIENTS

              1          2          3          4          5          6
           0.007220   0.000084  -0.011625  -0.003215  -0.006005  -0.020829


 FULL LOCAL GRADIENT

              1          2          3          4          5          6
          -0.025831  -0.000000  -0.000236   0.000461  -0.000026   0.000070


 TANGENTIAL LOCAL GRADIENTS IN A.U.

              1          2          3          4          5
          -0.000000  -0.000236   0.000461  -0.000026   0.000070

 COSANG =        -0.188498691
 
 RMSQ FORCE :   0.0002340  MAXIMUM :   0.0003000  CONVERGED :YES
 MAX FORCE  :   0.0004610  MAXIMUM :   0.0004500  CONVERGED : NO
 RMSQ FORCE6:   0.0012324  MAXIMUM6:   0.0003000  CONVERGED : NO
 MAX FORCE6 :   0.0018231  MAXIMUM6:   0.0004500  CONVERGED : NO
 RMSQ DR    :   0.0048480  MAXIMUM :   0.0012000  CONVERGED : NO
 MAX DR     :   0.0082220  MAXIMUM :   0.0018000  CONVERGED : NO
 


 HESSIAN EIGENVALUES


                1           2           3           4           5
             0.02525     0.22555     0.99598     1.00000     2.46438
 


 LAMBDA FOR LMQA STEP: 0.00

  |TANGENTIAL STEP| =   0.005702  |PARALLEL STEP| =   0.000008


 STEP IN NORMAL COORDINATES

              1          2          3          4          5          6
           0.003444   0.000040  -0.001283   0.002914   0.003190   0.000579

 DISPLACEMENT STEP IN ANGSTROM

  NO.  ATOM        X             Y             Z

    1  C        0.001509      0.000046     -0.000720
    2  O       -0.000695     -0.000021      0.002102
    3  H       -0.000222     -0.000006     -0.000665
    4  CL      -0.000374     -0.000012     -0.000881


 ACTIVE CARTESIAN DISPLACEMENT STEP

              1          2          3          4          5          6
           0.003444   0.000040  -0.001283   0.002914   0.003190   0.000579
 
 PREDICTED ENERGY CHANGE: -0.000000289
 
 INTERPOLATION DISTANCE: 1.9674649166
 
 *** SCFTOL TIGHTEN TO 0.100E-08 ***
 
 *** CDFTOL TIGHTEN TO 0.500E-05 ***


 COORDINATES OF OPTIMIZATION STEP 9 IN ANGSTROM

  NO.  ATOM        X              Y              Z        Z-ATOM   MASS   TYPE

    1  C        -0.544470      -0.016713       1.337091       6    12.011  QM
    2  O         0.354904       0.010889       2.053273       8    15.999  QM
    3  H        -0.767123      -0.023424      -0.209504       1     1.008  QM
    4  CL        0.093935       0.002884      -1.300905      17    35.453  QM


 
 NEW SCF-ENERGY CALCULATED IN 11 CYCLES
 

 TOTAL ENERGY    =       -573.644505998

 ENERGY CHANGE =         -0.000000298
 ENERGY RATIO  =          1.031809268
 TRUST RADIUS  =          0.200000000
 
 BFGS DELTA*GAMMA: 0.920E-06
 
 BFGS DELTA*DE2*DELTA: 0.101E-05
 
 *** ENTERING OPTIMIZATION CYCLE: 10 ***
 

 PROJECTED CARTESIAN GRADIENTS IN A.U.

  NO.  ATOM        X             Y             Z

    1  C        0.006028      0.000184     -0.010935
    2  O       -0.002567     -0.000078     -0.002614
    3  H       -0.013470     -0.000409      0.017147
    4  CL       0.000487      0.000014      0.005229


 ACTIVE CARTESIAN GRADIENTS

              1          2          3          4          5          6
           0.007282   0.000084  -0.011795  -0.003107  -0.005943  -0.020868


 FULL LOCAL GRADIENT

              1          2          3          4          5          6
          -0.025931  -0.000000  -0.000232   0.000275  -0.000194  -0.000013


 TANGENTIAL LOCAL GRADIENTS IN A.U.

              1          2          3          4          5
          -0.000000  -0.000232   0.000275  -0.000194  -0.000013

 COSANG =         0.867380206
 
 *** CONVERGED BY GRADIENT AND ENERGY CRITERIA ***
 *** AFTER 9 OPTIMIZATION CYCLES ***
 
 
 RMSQ FORCE :   0.0001827  MAXIMUM :   0.0003000  CONVERGED :YES
 MAX FORCE  :   0.0002747  MAXIMUM :   0.0004500  CONVERGED :YES
 RMSQ FORCE6:   0.0010698  MAXIMUM6:   0.0003000  CONVERGED : NO
 MAX FORCE6 :   0.0017448  MAXIMUM6:   0.0004500  CONVERGED : NO
 RMSQ DR    :   0.0023278  MAXIMUM :   0.0012000  CONVERGED : NO
 MAX DR     :   0.0034438  MAXIMUM :   0.0018000  CONVERGED : NO
 
 
 *** THE GEOMETRY IS OPTIMIZED ***
 
 
 INTERPOLATION DISTANCE: 1.9674649166


 RELAXED PRODUCT COORDINATES OF SADDLE STEP 11 IN ANGSTROM

  NO.  ATOM        X              Y              Z        Z-ATOM   MASS   TYPE

    1  C        -0.544470      -0.016713       1.337091       6    12.011  QM
    2  O         0.354904       0.010889       2.053273       8    15.999  QM
    3  H        -0.767123      -0.023424      -0.209504       1     1.008  QM
    4  CL        0.093935       0.002884      -1.300905      17    35.453  QM


 NUMBER OF CONSTRAINED OPTIMIZATION CYCLES: 9
 
 RELAXED PRODUCT ENERGY = -573.644505998427
 
 ANGLE BETWEEN SUCCESSIVE SADDLE GRADIENTS: 145.312
 
 RMSQ FORCE :   0.0080000  MAXIMUM :   0.0003000  CONVERGED :NO 
 MAX FORCE  :   0.0161998  MAXIMUM :   0.0004500  CONVERGED :NO 


 UNRELAXED COORDINATES OF SADDLE STEP 12 IN ANGSTROM

  NO.  ATOM        X              Y              Z        Z-ATOM   MASS   TYPE

    1  C        -0.523604      -0.016061       1.289345       6    12.011  QM
    2  O         0.342706       0.010507       2.038187       8    15.999  QM
    3  H        -0.823236      -0.025123      -0.142384       1     1.008  QM
    4  CL        0.089013       0.002732      -1.286381      17    35.453  QM


 UNRELAXED SCF-ENERGY CALCULATED IN 13 CYCLES
 
 UNRELAXED TOTAL SADDLE ENERGY = -573.638402107262
 
 
 
 
 ***************************************
 *** MOLECULAR GEOMETRY OPTIMIZATION ***
 ***************************************
 
 INTERPOLATION DISTANCE: 1.7707865374
 
 *** ACTIVE DEGREES OF FREEDOM: 6 ***
 
 *** ENTERING OPTIMIZATION CYCLE: 1 ***
 

 PROJECTED CARTESIAN GRADIENTS IN A.U.

  NO.  ATOM        X             Y             Z

    1  C        0.017899      0.000548     -0.003294
    2  O       -0.011725     -0.000359     -0.007137
    3  H       -0.022444     -0.000683      0.023670
    4  CL       0.001243      0.000037      0.002720


 ACTIVE CARTESIAN GRADIENTS

              1          2          3          4          5          6
           0.021573   0.000263  -0.002118  -0.003771  -0.009809  -0.031830


 FULL LOCAL GRADIENT

              1          2          3          4          5          6
          -0.035197  -0.000004  -0.017452   0.000921   0.003845   0.005872


 TANGENTIAL LOCAL GRADIENTS IN A.U.

              1          2          3          4          5
          -0.000004  -0.017452   0.000921   0.003845   0.005872
 
 RMSQ FORCE :   0.0084224  MAXIMUM :   0.0003000  CONVERGED : NO
 MAX FORCE  :   0.0174518  MAXIMUM :   0.0004500  CONVERGED : NO
 RMSQ FORCE6:   4.9915776  MAXIMUM6:   0.0003000  CONVERGED : NO
 MAX FORCE6 :   4.9825482  MAXIMUM6:   0.0004500  CONVERGED : NO
 


 HESSIAN EIGENVALUES


                1           2           3           4           5
             1.00000     1.00000     1.00000     1.00000     1.00000
 


 LAMBDA FOR LMQA STEP: 0.00

  |TANGENTIAL STEP| =   0.018833  |PARALLEL STEP| =   0.000100


 STEP IN NORMAL COORDINATES

              1          2          3          4          5          6
          -0.011940  -0.000147  -0.014057  -0.000368   0.001683   0.003399

 DISPLACEMENT STEP IN ANGSTROM

  NO.  ATOM        X             Y             Z

    1  C       -0.005242     -0.000161     -0.006178
    2  O        0.004500      0.000138      0.001904
    3  H        0.001989      0.000061     -0.000305
    4  CL      -0.000307     -0.000009      0.002368


 ACTIVE CARTESIAN DISPLACEMENT STEP

              1          2          3          4          5          6
          -0.011940  -0.000147  -0.014057  -0.000368   0.001683   0.003399
 
 PREDICTED ENERGY CHANGE: -0.000173810
 
 INTERPOLATION DISTANCE: 1.7707865374
 
 *** SCFTOL TIGHTEN TO 0.100E-06 ***
 
 *** CDFTOL TIGHTEN TO 0.750E-04 ***


 COORDINATES OF OPTIMIZATION STEP 1 IN ANGSTROM

  NO.  ATOM        X              Y              Z        Z-ATOM   MASS   TYPE

    1  C        -0.528846      -0.016222       1.283167       6    12.011  QM
    2  O         0.347206       0.010645       2.040091       8    15.999  QM
    3  H        -0.821247      -0.025062      -0.142689       1     1.008  QM
    4  CL        0.088706       0.002723      -1.284013      17    35.453  QM


 
 NEW SCF-ENERGY CALCULATED IN 10 CYCLES
 

 TOTAL ENERGY    =       -573.638413683

 ENERGY CHANGE =         -0.000011576
 ENERGY RATIO  =          0.066601248
 TRUST RADIUS  =          0.100000000
 
 BFGS DELTA*GAMMA: 0.670E-03
 
 BFGS DELTA*DE2*DELTA: 0.355E-03
 
 *** ENTERING OPTIMIZATION CYCLE: 2 ***
 

 PROJECTED CARTESIAN GRADIENTS IN A.U.

  NO.  ATOM        X             Y             Z

    1  C       -0.003827     -0.000118     -0.022722
    2  O        0.007248      0.000223      0.010068
    3  H       -0.021470     -0.000653      0.022811
    4  CL       0.000978      0.000029      0.002616


 ACTIVE CARTESIAN GRADIENTS

              1          2          3          4          5          6
          -0.004612  -0.000060  -0.025978   0.006196   0.002520  -0.030554


 FULL LOCAL GRADIENT

              1          2          3          4          5          6
          -0.033769   0.000004   0.017625  -0.010284  -0.009307   0.005575


 TANGENTIAL LOCAL GRADIENTS IN A.U.

              1          2          3          4          5
           0.000004   0.017625  -0.010284  -0.009307   0.005575

 COSANG =        -0.735472761
 
 RMSQ FORCE :   0.0103352  MAXIMUM :   0.0003000  CONVERGED : NO
 MAX FORCE  :   0.0176248  MAXIMUM :   0.0004500  CONVERGED : NO
 RMSQ FORCE6:   4.4628919  MAXIMUM6:   0.0003000  CONVERGED : NO
 MAX FORCE6 :   4.4563719  MAXIMUM6:   0.0004500  CONVERGED : NO
 RMSQ DR    :   0.0076886  MAXIMUM :   0.0012000  CONVERGED : NO
 MAX DR     :   0.0140567  MAXIMUM :   0.0018000  CONVERGED : NO
 


 HESSIAN EIGENVALUES


                1           2           3           4           5
             0.75736     1.00000     1.00000     1.00000     2.49117
 


 LAMBDA FOR LMQA STEP: 0.00

  |TANGENTIAL STEP| =   0.004893  |PARALLEL STEP| =   0.000007


 STEP IN NORMAL COORDINATES

              1          2          3          4          5          6
           0.002590   0.000032   0.001537  -0.002670  -0.002535   0.001145

 DISPLACEMENT STEP IN ANGSTROM

  NO.  ATOM        X             Y             Z

    1  C        0.001137      0.000035      0.000631
    2  O       -0.001042     -0.000032     -0.001689
    3  H        0.000657      0.000020     -0.000119
    4  CL      -0.000073     -0.000002      0.000788


 ACTIVE CARTESIAN DISPLACEMENT STEP

              1          2          3          4          5          6
           0.002590   0.000032   0.001537  -0.002670  -0.002535   0.001145
 
 PREDICTED ENERGY CHANGE: -0.000082277
 
 INTERPOLATION DISTANCE: 1.7707865374


 COORDINATES OF OPTIMIZATION STEP 2 IN ANGSTROM

  NO.  ATOM        X              Y              Z        Z-ATOM   MASS   TYPE

    1  C        -0.527709      -0.016187       1.283798       6    12.011  QM
    2  O         0.346164       0.010613       2.038402       8    15.999  QM
    3  H        -0.820590      -0.025042      -0.142808       1     1.008  QM
    4  CL        0.088633       0.002720      -1.283225      17    35.453  QM


 
 NEW SCF-ENERGY CALCULATED IN 9 CYCLES
 

 TOTAL ENERGY    =       -573.638503878

 ENERGY CHANGE =         -0.000090195
 ENERGY RATIO  =          1.096227137
 TRUST RADIUS  =          0.100000000
 
 BFGS DELTA*GAMMA: 0.397E-04
 
 BFGS DELTA*DE2*DELTA: 0.550E-04
 
 *** ENTERING OPTIMIZATION CYCLE: 3 ***
 

 PROJECTED CARTESIAN GRADIENTS IN A.U.

  NO.  ATOM        X             Y             Z

    1  C        0.001483      0.000044     -0.018494
    2  O        0.002673      0.000082      0.005835
    3  H       -0.021330     -0.000648      0.022812
    4  CL       0.000937      0.000028      0.002998


 ACTIVE CARTESIAN GRADIENTS

              1          2          3          4          5          6
           0.001788   0.000019  -0.020733   0.003549  -0.000585  -0.030415


 FULL LOCAL GRADIENT

              1          2          3          4          5          6
          -0.034152   0.000003   0.009360  -0.007427  -0.006248   0.004785


 TANGENTIAL LOCAL GRADIENTS IN A.U.

              1          2          3          4          5
           0.000003   0.009360  -0.007427  -0.006248   0.004785

 COSANG =         0.986457871
 
 RMSQ FORCE :   0.0063986  MAXIMUM :   0.0003000  CONVERGED : NO
 MAX FORCE  :   0.0093604  MAXIMUM :   0.0004500  CONVERGED : NO
 RMSQ FORCE6:   3.8680275  MAXIMUM6:   0.0003000  CONVERGED : NO
 MAX FORCE6 :   3.8657363  MAXIMUM6:   0.0004500  CONVERGED : NO
 RMSQ DR    :   0.0019974  MAXIMUM :   0.0012000  CONVERGED : NO
 MAX DR     :   0.0026701  MAXIMUM :   0.0018000  CONVERGED : NO
 


 HESSIAN EIGENVALUES


                1           2           3           4           5
             0.57054     0.99904     1.00000     1.00000     2.39169
 


 LAMBDA FOR LMQA STEP: 0.00

  |TANGENTIAL STEP| =   0.015336  |PARALLEL STEP| =   0.000066


 STEP IN NORMAL COORDINATES

              1          2          3          4          5          6
           0.002935   0.000036  -0.001108  -0.010581  -0.009039   0.005630

 DISPLACEMENT STEP IN ANGSTROM

  NO.  ATOM        X             Y             Z

    1  C        0.001289      0.000040     -0.000622
    2  O       -0.001465     -0.000045     -0.005649
    3  H        0.003415      0.000104     -0.000382
    4  CL      -0.000341     -0.000010      0.004221


 ACTIVE CARTESIAN DISPLACEMENT STEP

              1          2          3          4          5          6
           0.002935   0.000036  -0.001108  -0.010581  -0.009039   0.005630
 
 PREDICTED ENERGY CHANGE: -0.000086485
 
 INTERPOLATION DISTANCE: 1.7707865374
 
 *** SCFTOL TIGHTEN TO 0.750E-07 ***
 
 *** CDFTOL TIGHTEN TO 0.500E-04 ***


 COORDINATES OF OPTIMIZATION STEP 3 IN ANGSTROM

  NO.  ATOM        X              Y              Z        Z-ATOM   MASS   TYPE

    1  C        -0.526420      -0.016147       1.283176       6    12.011  QM
    2  O         0.344699       0.010568       2.032753       8    15.999  QM
    3  H        -0.817175      -0.024938      -0.143190       1     1.008  QM
    4  CL        0.088292       0.002710      -1.279004      17    35.453  QM


 
 NEW SCF-ENERGY CALCULATED IN 10 CYCLES
 

 TOTAL ENERGY    =       -573.638609189

 ENERGY CHANGE =         -0.000105311
 ENERGY RATIO  =          1.217686854
 TRUST RADIUS  =          0.100000000
 
 BFGS DELTA*GAMMA: 0.142E-03
 
 BFGS DELTA*DE2*DELTA: 0.178E-03
 
 *** ENTERING OPTIMIZATION CYCLE: 4 ***
 

 PROJECTED CARTESIAN GRADIENTS IN A.U.

  NO.  ATOM        X             Y             Z

    1  C        0.011075      0.000339     -0.011458
    2  O       -0.005559     -0.000170     -0.002177
    3  H       -0.020220     -0.000615      0.022271
    4  CL       0.000697      0.000021      0.004376


 ACTIVE CARTESIAN GRADIENTS

              1          2          3          4          5          6
           0.013348   0.000161  -0.011938  -0.001793  -0.006573  -0.029111


 FULL LOCAL GRADIENT

              1          2          3          4          5          6
          -0.034358  -0.000001  -0.005131  -0.001727  -0.000525   0.002119


 TANGENTIAL LOCAL GRADIENTS IN A.U.

              1          2          3          4          5
          -0.000001  -0.005131  -0.001727  -0.000525   0.002119

 COSANG =        -0.260825594
 
 RMSQ FORCE :   0.0026108  MAXIMUM :   0.0003000  CONVERGED : NO
 MAX FORCE  :   0.0051314  MAXIMUM :   0.0004500  CONVERGED : NO
 RMSQ FORCE6:   3.1606299  MAXIMUM6:   0.0003000  CONVERGED : NO
 MAX FORCE6 :   3.1590426  MAXIMUM6:   0.0004500  CONVERGED : NO
 RMSQ DR    :   0.0062610  MAXIMUM :   0.0012000  CONVERGED : NO
 MAX DR     :   0.0105809  MAXIMUM :   0.0018000  CONVERGED : NO
 


 HESSIAN EIGENVALUES


                1           2           3           4           5
             0.31794     0.99692     1.00000     1.00001     3.44203
 


 LAMBDA FOR LMQA STEP: 0.00

  |TANGENTIAL STEP| =   0.011318  |PARALLEL STEP| =   0.000036


 STEP IN NORMAL COORDINATES

              1          2          3          4          5          6
          -0.001725  -0.000021  -0.003610  -0.007650  -0.006071   0.004087

 DISPLACEMENT STEP IN ANGSTROM

  NO.  ATOM        X             Y             Z

    1  C       -0.000757     -0.000023     -0.001633
    2  O        0.000259      0.000008     -0.003673
    3  H        0.002699      0.000082     -0.000048
    4  CL      -0.000188     -0.000006      0.003426


 ACTIVE CARTESIAN DISPLACEMENT STEP

              1          2          3          4          5          6
          -0.001725  -0.000021  -0.003610  -0.007650  -0.006071   0.004087
 
 PREDICTED ENERGY CHANGE: -0.000022029
 
 INTERPOLATION DISTANCE: 1.7707865374
 
 *** SCFTOL TIGHTEN TO 0.500E-07 ***
 
 *** CDFTOL TIGHTEN TO 0.250E-04 ***


 COORDINATES OF OPTIMIZATION STEP 4 IN ANGSTROM

  NO.  ATOM        X              Y              Z        Z-ATOM   MASS   TYPE

    1  C        -0.527178      -0.016171       1.281543       6    12.011  QM
    2  O         0.344958       0.010576       2.029080       8    15.999  QM
    3  H        -0.814476      -0.024856      -0.143238       1     1.008  QM
    4  CL        0.088103       0.002704      -1.275578      17    35.453  QM


 
 NEW SCF-ENERGY CALCULATED IN 9 CYCLES
 

 TOTAL ENERGY    =       -573.638646381

 ENERGY CHANGE =         -0.000037192
 ENERGY RATIO  =          1.688263913
 TRUST RADIUS  =          0.100000000
 
 BFGS DELTA*GAMMA: 0.162E-04
 
 BFGS DELTA*DE2*DELTA: 0.465E-04
 
 *** ENTERING OPTIMIZATION CYCLE: 5 ***
 

 PROJECTED CARTESIAN GRADIENTS IN A.U.

  NO.  ATOM        X             Y             Z

    1  C        0.012086      0.000370     -0.011648
    2  O       -0.006330     -0.000194     -0.003178
    3  H       -0.019279     -0.000586      0.021775
    4  CL       0.000469      0.000014      0.005243


 ACTIVE CARTESIAN GRADIENTS

              1          2          3          4          5          6
           0.014566   0.000176  -0.012063  -0.002859  -0.007438  -0.028013


 FULL LOCAL GRADIENT

              1          2          3          4          5          6
          -0.034189  -0.000001  -0.006040  -0.000704  -0.000019   0.000344


 TANGENTIAL LOCAL GRADIENTS IN A.U.

              1          2          3          4          5
          -0.000001  -0.006040  -0.000704  -0.000019   0.000344

 COSANG =         0.926672809
 
 RMSQ FORCE :   0.0027239  MAXIMUM :   0.0003000  CONVERGED : NO
 MAX FORCE  :   0.0060402  MAXIMUM :   0.0004500  CONVERGED : NO
 RMSQ FORCE6:   2.2348545  MAXIMUM6:   0.0003000  CONVERGED : NO
 MAX FORCE6 :   2.2333791  MAXIMUM6:   0.0004500  CONVERGED : NO
 RMSQ DR    :   0.0046204  MAXIMUM :   0.0012000  CONVERGED : NO
 MAX DR     :   0.0076497  MAXIMUM :   0.0018000  CONVERGED : NO
 


 HESSIAN EIGENVALUES


                1           2           3           4           5
             0.11555     0.99999     1.00000     1.04897     3.14046
 


 LAMBDA FOR LMQA STEP: 0.00

  |TANGENTIAL STEP| =   0.023970  |PARALLEL STEP| =   0.000162


 STEP IN NORMAL COORDINATES

              1          2          3          4          5          6
          -0.007268  -0.000090  -0.007424  -0.016010  -0.012731   0.006947

 DISPLACEMENT STEP IN ANGSTROM

  NO.  ATOM        X             Y             Z

    1  C       -0.003191     -0.000098     -0.003230
    2  O        0.001569      0.000048     -0.007797
    3  H        0.005234      0.000160      0.000602
    4  CL      -0.000079     -0.000002      0.007016


 ACTIVE CARTESIAN DISPLACEMENT STEP

              1          2          3          4          5          6
          -0.007268  -0.000090  -0.007424  -0.016010  -0.012731   0.006947
 
 PREDICTED ENERGY CHANGE: -0.000032511
 
 INTERPOLATION DISTANCE: 1.7707865374


 COORDINATES OF OPTIMIZATION STEP 5 IN ANGSTROM

  NO.  ATOM        X              Y              Z        Z-ATOM   MASS   TYPE

    1  C        -0.530369      -0.016269       1.278313       6    12.011  QM
    2  O         0.346527       0.010624       2.021283       8    15.999  QM
    3  H        -0.809242      -0.024695      -0.142636       1     1.008  QM
    4  CL        0.088024       0.002702      -1.268561      17    35.453  QM


 
 NEW SCF-ENERGY CALCULATED IN 9 CYCLES
 

 TOTAL ENERGY    =       -573.638685810

 ENERGY CHANGE =         -0.000039430
 ENERGY RATIO  =          1.212816650
 TRUST RADIUS  =          0.100000000
 
 BFGS DELTA*GAMMA: 0.611E-04
 
 BFGS DELTA*DE2*DELTA: 0.759E-04
 
 *** ENTERING OPTIMIZATION CYCLE: 6 ***
 

 PROJECTED CARTESIAN GRADIENTS IN A.U.

  NO.  ATOM        X             Y             Z

    1  C        0.011048      0.000338     -0.014179
    2  O       -0.005309     -0.000162     -0.003025
    3  H       -0.017340     -0.000527      0.020661
    4  CL       0.000060      0.000001      0.006801


 ACTIVE CARTESIAN GRADIENTS

              1          2          3          4          5          6
           0.013316   0.000161  -0.015010  -0.003634  -0.007580  -0.025717


 FULL LOCAL GRADIENT

              1          2          3          4          5          6
          -0.033414  -0.000001  -0.003211   0.000011  -0.000445  -0.002772


 TANGENTIAL LOCAL GRADIENTS IN A.U.

              1          2          3          4          5
          -0.000001  -0.003211   0.000011  -0.000445  -0.002772

 COSANG =         0.709925026
 
 RMSQ FORCE :   0.0019075  MAXIMUM :   0.0003000  CONVERGED : NO
 MAX FORCE  :   0.0032113  MAXIMUM :   0.0004500  CONVERGED : NO
 RMSQ FORCE6:   0.0051923  MAXIMUM6:   0.0003000  CONVERGED : NO
 MAX FORCE6 :   0.0095921  MAXIMUM6:   0.0004500  CONVERGED : NO
 RMSQ DR    :   0.0097860  MAXIMUM :   0.0012000  CONVERGED : NO
 MAX DR     :   0.0160096  MAXIMUM :   0.0018000  CONVERGED : NO
 


 HESSIAN EIGENVALUES


                1           2           3           4           5
             0.09620     1.00000     1.00001     1.10469     2.86995
 


 LAMBDA FOR LMQA STEP: 0.00

  |TANGENTIAL STEP| =   0.004628  |PARALLEL STEP| =   0.000006


 STEP IN NORMAL COORDINATES

              1          2          3          4          5          6
          -0.003562  -0.000044   0.000324  -0.002187  -0.001841  -0.000672

 DISPLACEMENT STEP IN ANGSTROM

  NO.  ATOM        X             Y             Z

    1  C       -0.001564     -0.000048      0.000276
    2  O        0.000834      0.000026     -0.001320
    3  H        0.000244      0.000007      0.000716
    4  CL       0.000308      0.000009      0.000605


 ACTIVE CARTESIAN DISPLACEMENT STEP

              1          2          3          4          5          6
          -0.003562  -0.000044   0.000324  -0.002187  -0.001841  -0.000672
 
 PREDICTED ENERGY CHANGE: -0.000006464
 
 INTERPOLATION DISTANCE: 1.7707865374
 
 *** SCFTOL TIGHTEN TO 0.250E-07 ***
 
 *** CDFTOL TIGHTEN TO 0.100E-04 ***


 COORDINATES OF OPTIMIZATION STEP 6 IN ANGSTROM

  NO.  ATOM        X              Y              Z        Z-ATOM   MASS   TYPE

    1  C        -0.531933      -0.016317       1.278589       6    12.011  QM
    2  O         0.347362       0.010650       2.019963       8    15.999  QM
    3  H        -0.808998      -0.024688      -0.141920       1     1.008  QM
    4  CL        0.088332       0.002711      -1.267956      17    35.453  QM


 
 NEW SCF-ENERGY CALCULATED IN 14 CYCLES
 

 TOTAL ENERGY    =       -573.638697003

 ENERGY CHANGE =         -0.000011193
 ENERGY RATIO  =          1.731461187
 TRUST RADIUS  =          0.100000000
 
 BFGS DELTA*GAMMA: 0.365E-05
 
 BFGS DELTA*DE2*DELTA: 0.133E-04
 
 *** ENTERING OPTIMIZATION CYCLE: 7 ***
 

 PROJECTED CARTESIAN GRADIENTS IN A.U.

  NO.  ATOM        X             Y             Z

    1  C        0.009462      0.000289     -0.015228
    2  O       -0.004006     -0.000122     -0.002015
    3  H       -0.017242     -0.000524      0.020643
    4  CL       0.000091      0.000002      0.006736


 ACTIVE CARTESIAN GRADIENTS

              1          2          3          4          5          6
           0.011404   0.000137  -0.016336  -0.003056  -0.006804  -0.025655


 FULL LOCAL GRADIENT

              1          2          3          4          5          6
          -0.033197  -0.000000  -0.000826  -0.000521  -0.001114  -0.002548


 TANGENTIAL LOCAL GRADIENTS IN A.U.

              1          2          3          4          5
          -0.000000  -0.000826  -0.000521  -0.001114  -0.002548

 COSANG =         0.811714110
 
 RMSQ FORCE :   0.0013184  MAXIMUM :   0.0003000  CONVERGED : NO
 MAX FORCE  :   0.0025485  MAXIMUM :   0.0004500  CONVERGED : NO
 RMSQ FORCE6:   0.0047139  MAXIMUM6:   0.0003000  CONVERGED : NO
 MAX FORCE6 :   0.0076551  MAXIMUM6:   0.0004500  CONVERGED : NO
 RMSQ DR    :   0.0018893  MAXIMUM :   0.0012000  CONVERGED : NO
 MAX DR     :   0.0035616  MAXIMUM :   0.0018000  CONVERGED : NO
 


 HESSIAN EIGENVALUES


                1           2           3           4           5
             0.07105     0.28778     1.00000     1.00015     4.07503
 


 LAMBDA FOR LMQA STEP: 0.00

  |TANGENTIAL STEP| =   0.017688  |PARALLEL STEP| =   0.000088


 STEP IN NORMAL COORDINATES

              1          2          3          4          5          6
          -0.013083  -0.000160   0.004407  -0.007501  -0.006832  -0.004395

 DISPLACEMENT STEP IN ANGSTROM

  NO.  ATOM        X             Y             Z

    1  C       -0.005744     -0.000176      0.002522
    2  O        0.002841      0.000087     -0.005125
    3  H        0.000066      0.000002      0.003123
    4  CL       0.001423      0.000044      0.001448


 ACTIVE CARTESIAN DISPLACEMENT STEP

              1          2          3          4          5          6
          -0.013083  -0.000160   0.004407  -0.007501  -0.006832  -0.004395
 
 PREDICTED ENERGY CHANGE: -0.000018080
 
 INTERPOLATION DISTANCE: 1.7707865374


 COORDINATES OF OPTIMIZATION STEP 7 IN ANGSTROM

  NO.  ATOM        X              Y              Z        Z-ATOM   MASS   TYPE

    1  C        -0.537677      -0.016493       1.281111       6    12.011  QM
    2  O         0.350203       0.010737       2.014838       8    15.999  QM
    3  H        -0.808931      -0.024686      -0.138797       1     1.008  QM
    4  CL        0.089756       0.002755      -1.266508      17    35.453  QM


 
 NEW SCF-ENERGY CALCULATED IN 13 CYCLES
 

 TOTAL ENERGY    =       -573.638723628

 ENERGY CHANGE =         -0.000026625
 ENERGY RATIO  =          1.472636908
 TRUST RADIUS  =          0.100000000
 
 BFGS DELTA*GAMMA: 0.257E-04
 
 BFGS DELTA*DE2*DELTA: 0.419E-04
 
 *** ENTERING OPTIMIZATION CYCLE: 8 ***
 

 PROJECTED CARTESIAN GRADIENTS IN A.U.

  NO.  ATOM        X             Y             Z

    1  C        0.005905      0.000180     -0.016923
    2  O       -0.001196     -0.000036      0.000113
    3  H       -0.017320     -0.000526      0.020895
    4  CL       0.000287      0.000008      0.006251


 ACTIVE CARTESIAN GRADIENTS

              1          2          3          4          5          6
           0.007117   0.000085  -0.018566  -0.001733  -0.005044  -0.025980


 FULL LOCAL GRADIENT

              1          2          3          4          5          6
          -0.032745   0.000001   0.004166  -0.001553  -0.002310  -0.001195


 TANGENTIAL LOCAL GRADIENTS IN A.U.

              1          2          3          4          5
           0.000001   0.004166  -0.001553  -0.002310  -0.001195

 COSANG =         0.196725087
 
 RMSQ FORCE :   0.0023035  MAXIMUM :   0.0003000  CONVERGED : NO
 MAX FORCE  :   0.0041658  MAXIMUM :   0.0004500  CONVERGED : NO
 RMSQ FORCE6:   0.0019062  MAXIMUM6:   0.0003000  CONVERGED : NO
 MAX FORCE6 :   0.0026441  MAXIMUM6:   0.0004500  CONVERGED : NO
 RMSQ DR    :   0.0072211  MAXIMUM :   0.0012000  CONVERGED : NO
 MAX DR     :   0.0130826  MAXIMUM :   0.0018000  CONVERGED : NO
 


 HESSIAN EIGENVALUES


                1           2           3           4           5
             0.04581     0.21981     1.00000     1.00057     5.05129
 


 LAMBDA FOR LMQA STEP: 0.00

  |TANGENTIAL STEP| =   0.013130  |PARALLEL STEP| =   0.000049


 STEP IN NORMAL COORDINATES

              1          2          3          4          5          6
          -0.008609  -0.000105   0.004423  -0.005838  -0.005725  -0.003443

 DISPLACEMENT STEP IN ANGSTROM

  NO.  ATOM        X             Y             Z

    1  C       -0.003780     -0.000116      0.002374
    2  O        0.001685      0.000052     -0.004219
    3  H       -0.000095     -0.000003      0.002320
    4  CL       0.001084      0.000033      0.001062


 ACTIVE CARTESIAN DISPLACEMENT STEP

              1          2          3          4          5          6
          -0.008609  -0.000105   0.004423  -0.005838  -0.005725  -0.003443
 
 PREDICTED ENERGY CHANGE: -0.000006668
 
 INTERPOLATION DISTANCE: 1.7707865374


 COORDINATES OF OPTIMIZATION STEP 8 IN ANGSTROM

  NO.  ATOM        X              Y              Z        Z-ATOM   MASS   TYPE

    1  C        -0.541457      -0.016608       1.283485       6    12.011  QM
    2  O         0.351888       0.010789       2.010619       8    15.999  QM
    3  H        -0.809026      -0.024689      -0.136477       1     1.008  QM
    4  CL        0.090840       0.002788      -1.265446      17    35.453  QM


 
 NEW SCF-ENERGY CALCULATED IN 12 CYCLES
 

 TOTAL ENERGY    =       -573.638734746

 ENERGY CHANGE =         -0.000011118
 ENERGY RATIO  =          1.667330033
 TRUST RADIUS  =          0.100000000
 
 BFGS DELTA*GAMMA: 0.814E-05
 
 BFGS DELTA*DE2*DELTA: 0.166E-04
 
 *** ENTERING OPTIMIZATION CYCLE: 9 ***
 

 PROJECTED CARTESIAN GRADIENTS IN A.U.

  NO.  ATOM        X             Y             Z

    1  C        0.005431      0.000166     -0.016361
    2  O       -0.000982     -0.000030      0.000016
    3  H       -0.017433     -0.000530      0.021136
    4  CL       0.000438      0.000013      0.005949


 ACTIVE CARTESIAN GRADIENTS

              1          2          3          4          5          6
           0.006545   0.000078  -0.017974  -0.001743  -0.004953  -0.026290


 FULL LOCAL GRADIENT

              1          2          3          4          5          6
          -0.032552   0.000001   0.004416  -0.001265  -0.001956  -0.000280


 TANGENTIAL LOCAL GRADIENTS IN A.U.

              1          2          3          4          5
           0.000001   0.004416  -0.001265  -0.001956  -0.000280

 COSANG =         0.978938534
 
 RMSQ FORCE :   0.0022361  MAXIMUM :   0.0003000  CONVERGED : NO
 MAX FORCE  :   0.0044158  MAXIMUM :   0.0004500  CONVERGED : NO
 RMSQ FORCE6:   0.0005164  MAXIMUM6:   0.0003000  CONVERGED : NO
 MAX FORCE6 :   0.0012768  MAXIMUM6:   0.0004500  CONVERGED : NO
 RMSQ DR    :   0.0053602  MAXIMUM :   0.0012000  CONVERGED : NO
 MAX DR     :   0.0086089  MAXIMUM :   0.0018000  CONVERGED : NO
 


 HESSIAN EIGENVALUES


                1           2           3           4           5
             0.03450     0.20218     1.00000     1.00172     3.56144
 


 LAMBDA FOR LMQA STEP: 0.00

  |TANGENTIAL STEP| =   0.008016  |PARALLEL STEP| =   0.000018


 STEP IN NORMAL COORDINATES

              1          2          3          4          5          6
          -0.004258  -0.000052   0.003944  -0.003202  -0.003784  -0.002451

 DISPLACEMENT STEP IN ANGSTROM

  NO.  ATOM        X             Y             Z

    1  C       -0.001870     -0.000057      0.001998
    2  O        0.000670      0.000021     -0.002720
    3  H       -0.000393     -0.000012      0.001348
    4  CL       0.000705      0.000022      0.000437


 ACTIVE CARTESIAN DISPLACEMENT STEP

              1          2          3          4          5          6
          -0.004258  -0.000052   0.003944  -0.003202  -0.003784  -0.002451
 
 PREDICTED ENERGY CHANGE: -0.000004700
 
 INTERPOLATION DISTANCE: 1.7707865374


 COORDINATES OF OPTIMIZATION STEP 9 IN ANGSTROM

  NO.  ATOM        X              Y              Z        Z-ATOM   MASS   TYPE

    1  C        -0.543326      -0.016666       1.285482       6    12.011  QM
    2  O         0.352558       0.010809       2.007899       8    15.999  QM
    3  H        -0.809420      -0.024701      -0.135129       1     1.008  QM
    4  CL        0.091545       0.002810      -1.265009      17    35.453  QM


 
 NEW SCF-ENERGY CALCULATED IN 12 CYCLES
 

 TOTAL ENERGY    =       -573.638740954

 ENERGY CHANGE =         -0.000006208
 ENERGY RATIO  =          1.320859770
 TRUST RADIUS  =          0.100000000
 
 BFGS DELTA*GAMMA: 0.788E-05
 
 BFGS DELTA*DE2*DELTA: 0.106E-04
 
 *** ENTERING OPTIMIZATION CYCLE: 10 ***
 

 PROJECTED CARTESIAN GRADIENTS IN A.U.

  NO.  ATOM        X             Y             Z

    1  C        0.007002      0.000214     -0.014443
    2  O       -0.002454     -0.000075     -0.001414
    3  H       -0.017608     -0.000535      0.021375
    4  CL       0.000542      0.000016      0.005753


 ACTIVE CARTESIAN GRADIENTS

              1          2          3          4          5          6
           0.008439   0.000101  -0.015670  -0.002547  -0.005874  -0.026619


 FULL LOCAL GRADIENT

              1          2          3          4          5          6
          -0.032605   0.000001   0.001593  -0.000255  -0.000734   0.000287


 TANGENTIAL LOCAL GRADIENTS IN A.U.

              1          2          3          4          5
           0.000001   0.001593  -0.000255  -0.000734   0.000287

 COSANG =         0.970410206
 
 RMSQ FORCE :   0.0008028  MAXIMUM :   0.0003000  CONVERGED : NO
 MAX FORCE  :   0.0015927  MAXIMUM :   0.0004500  CONVERGED : NO
 RMSQ FORCE6:   0.0013772  MAXIMUM6:   0.0003000  CONVERGED : NO
 MAX FORCE6 :   0.0027534  MAXIMUM6:   0.0004500  CONVERGED : NO
 RMSQ DR    :   0.0032727  MAXIMUM :   0.0012000  CONVERGED : NO
 MAX DR     :   0.0042583  MAXIMUM :   0.0018000  CONVERGED : NO
 


 HESSIAN EIGENVALUES


                1           2           3           4           5
             0.03372     0.21969     0.98502     1.00000     2.53007
 


 LAMBDA FOR LMQA STEP: 0.00

  |TANGENTIAL STEP| =   0.002261  |PARALLEL STEP| =   0.000001


 STEP IN NORMAL COORDINATES

              1          2          3          4          5          6
           0.001804   0.000022  -0.000144   0.001153   0.000519   0.000489

 DISPLACEMENT STEP IN ANGSTROM

  NO.  ATOM        X             Y             Z

    1  C        0.000792      0.000024     -0.000130
    2  O       -0.000421     -0.000013      0.000523
    3  H       -0.000182     -0.000006     -0.000494
    4  CL      -0.000147     -0.000005     -0.000193


 ACTIVE CARTESIAN DISPLACEMENT STEP

              1          2          3          4          5          6
           0.001804   0.000022  -0.000144   0.001153   0.000519   0.000489
 
 PREDICTED ENERGY CHANGE: -0.000000745
 
 INTERPOLATION DISTANCE: 1.7707865374


 COORDINATES OF OPTIMIZATION STEP 10 IN ANGSTROM

  NO.  ATOM        X              Y              Z        Z-ATOM   MASS   TYPE

    1  C        -0.542534      -0.016641       1.285352       6    12.011  QM
    2  O         0.352136       0.010796       2.008422       8    15.999  QM
    3  H        -0.809601      -0.024707      -0.135622       1     1.008  QM
    4  CL        0.091397       0.002805      -1.265202      17    35.453  QM


 
 NEW SCF-ENERGY CALCULATED IN 10 CYCLES
 

 TOTAL ENERGY    =       -573.638741832

 ENERGY CHANGE =         -0.000000878
 ENERGY RATIO  =          1.178643371
 TRUST RADIUS  =          0.100000000
 
 BFGS DELTA*GAMMA: 0.131E-05
 
 BFGS DELTA*DE2*DELTA: 0.159E-05
 
 *** ENTERING OPTIMIZATION CYCLE: 11 ***
 

 PROJECTED CARTESIAN GRADIENTS IN A.U.

  NO.  ATOM        X             Y             Z

    1  C        0.007962      0.000243     -0.013810
    2  O       -0.003242     -0.000099     -0.002038
    3  H       -0.017645     -0.000536      0.021359
    4  CL       0.000519      0.000015      0.005805


 ACTIVE CARTESIAN GRADIENTS

              1          2          3          4          5          6
           0.009596   0.000115  -0.014870  -0.002904  -0.006357  -0.026620


 FULL LOCAL GRADIENT

              1          2          3          4          5          6
          -0.032719   0.000000   0.000160   0.000079  -0.000306   0.000115


 TANGENTIAL LOCAL GRADIENTS IN A.U.

              1          2          3          4          5
           0.000000   0.000160   0.000079  -0.000306   0.000115

 COSANG =         0.736087269
 
 *** CONVERGED BY GRADIENT AND ENERGY CRITERIA ***
 *** AFTER 10 OPTIMIZATION CYCLES ***
 
 
 RMSQ FORCE :   0.0001665  MAXIMUM :   0.0003000  CONVERGED :YES
 MAX FORCE  :   0.0003059  MAXIMUM :   0.0004500  CONVERGED :YES
 RMSQ FORCE6:   0.0016500  MAXIMUM6:   0.0003000  CONVERGED : NO
 MAX FORCE6 :   0.0030632  MAXIMUM6:   0.0004500  CONVERGED : NO
 RMSQ DR    :   0.0009232  MAXIMUM :   0.0012000  CONVERGED :YES
 MAX DR     :   0.0018039  MAXIMUM :   0.0018000  CONVERGED : NO
 
 
 *** THE GEOMETRY IS OPTIMIZED ***
 
 
 INTERPOLATION DISTANCE: 1.7707865374


 RELAXED PRODUCT COORDINATES OF SADDLE STEP 12 IN ANGSTROM

  NO.  ATOM        X              Y              Z        Z-ATOM   MASS   TYPE

    1  C        -0.542534      -0.016641       1.285352       6    12.011  QM
    2  O         0.352136       0.010796       2.008422       8    15.999  QM
    3  H        -0.809601      -0.024707      -0.135622       1     1.008  QM
    4  CL        0.091397       0.002805      -1.265202      17    35.453  QM


 NUMBER OF CONSTRAINED OPTIMIZATION CYCLES: 10
 
 RELAXED PRODUCT ENERGY = -573.638741832440
 
 ANGLE BETWEEN SUCCESSIVE SADDLE GRADIENTS: 144.386
 
 RMSQ FORCE :   0.0101130  MAXIMUM :   0.0003000  CONVERGED :NO 
 MAX FORCE  :   0.0201162  MAXIMUM :   0.0004500  CONVERGED :NO 


 UNRELAXED COORDINATES OF SADDLE STEP 13 IN ANGSTROM

  NO.  ATOM        X              Y              Z        Z-ATOM   MASS   TYPE

    1  C        -0.356489      -0.010838       0.902198       6    12.011  QM
    2  O         0.244845       0.007441       1.913011       8    15.999  QM
    3  H        -1.276385      -0.038842       0.401966       1     1.008  QM
    4  CL        0.049381       0.001505      -1.166619      17    35.453  QM


 UNRELAXED SCF-ENERGY CALCULATED IN 13 CYCLES
 
 UNRELAXED TOTAL SADDLE ENERGY = -573.632547363777
 
 
 
 
 ***************************************
 *** MOLECULAR GEOMETRY OPTIMIZATION ***
 ***************************************
 
 INTERPOLATION DISTANCE: 1.5937400743
 
 *** ACTIVE DEGREES OF FREEDOM: 6 ***
 
 *** ENTERING OPTIMIZATION CYCLE: 1 ***
 

 PROJECTED CARTESIAN GRADIENTS IN A.U.

  NO.  ATOM        X             Y             Z

    1  C       -0.009700     -0.000294      0.021451
    2  O       -0.001097     -0.000034      0.006247
    3  H        0.051199      0.001557     -0.017173
    4  CL      -0.002250     -0.000069     -0.013787


 ACTIVE CARTESIAN GRADIENTS

              1          2          3          4          5          6
          -0.011323  -0.000236   0.023519  -0.022813   0.023820   0.044036


 FULL LOCAL GRADIENT

              1          2          3          4          5          6
          -0.053264   0.000004   0.003043  -0.025762   0.014024   0.001317


 TANGENTIAL LOCAL GRADIENTS IN A.U.

              1          2          3          4          5
           0.000004   0.003043  -0.025762   0.014024   0.001317
 
 RMSQ FORCE :   0.0132012  MAXIMUM :   0.0003000  CONVERGED : NO
 MAX FORCE  :   0.0257622  MAXIMUM :   0.0004500  CONVERGED : NO
 RMSQ FORCE6:   4.9867988  MAXIMUM6:   0.0003000  CONVERGED : NO
 MAX FORCE6 :   4.9742378  MAXIMUM6:   0.0004500  CONVERGED : NO
 


 HESSIAN EIGENVALUES


                1           2           3           4           5
             1.00000     1.00000     1.00000     1.00000     1.00000
 


 LAMBDA FOR LMQA STEP: 0.00

  |TANGENTIAL STEP| =   0.029519  |PARALLEL STEP| =   0.000273


 STEP IN NORMAL COORDINATES

              1          2          3          4          5          6
          -0.004188  -0.000093   0.000921   0.026316  -0.012658  -0.000546

 DISPLACEMENT STEP IN ANGSTROM

  NO.  ATOM        X             Y             Z

    1  C       -0.001899     -0.000059      0.000518
    2  O        0.003447      0.000106     -0.001355
    3  H       -0.011660     -0.000353     -0.009224
    4  CL       0.000755      0.000023      0.002164


 ACTIVE CARTESIAN DISPLACEMENT STEP

              1          2          3          4          5          6
          -0.004188  -0.000093   0.000921   0.026316  -0.012658  -0.000546
 
 PREDICTED ENERGY CHANGE: -0.000421083
 
 INTERPOLATION DISTANCE: 1.5937400743
 
 *** SCFTOL TIGHTEN TO 0.100E-06 ***
 
 *** CDFTOL TIGHTEN TO 0.750E-04 ***


 COORDINATES OF OPTIMIZATION STEP 1 IN ANGSTROM

  NO.  ATOM        X              Y              Z        Z-ATOM   MASS   TYPE

    1  C        -0.358388      -0.010897       0.902716       6    12.011  QM
    2  O         0.248292       0.007547       1.911656       8    15.999  QM
    3  H        -1.288045      -0.039195       0.392742       1     1.008  QM
    4  CL        0.050136       0.001528      -1.164455      17    35.453  QM


 
 NEW SCF-ENERGY CALCULATED IN 10 CYCLES
 

 TOTAL ENERGY    =       -573.633260846

 ENERGY CHANGE =         -0.000713482
 ENERGY RATIO  =          1.694399456
 TRUST RADIUS  =          0.200000000
 
 BFGS DELTA*GAMMA: 0.281E-03
 
 BFGS DELTA*DE2*DELTA: 0.871E-03
 
 *** ENTERING OPTIMIZATION CYCLE: 2 ***
 

 PROJECTED CARTESIAN GRADIENTS IN A.U.

  NO.  ATOM        X             Y             Z

    1  C       -0.003290     -0.000100      0.024690
    2  O       -0.003288     -0.000100      0.006411
    3  H        0.041105      0.001250     -0.022805
    4  CL      -0.002807     -0.000085     -0.014833


 ACTIVE CARTESIAN GRADIENTS

              1          2          3          4          5          6
          -0.003841  -0.000080   0.027452  -0.012456   0.021046   0.041774


 FULL LOCAL GRADIENT

              1          2          3          4          5          6
[truncated: 438,437 more chars]
