# Supplementary material for: Constrained Structure Minimizations on Hyperspheres for Minimum Energy Path Following
Source: J Chem Inf Model. 2025 Apr 1;65(7):3488–501. doi: 10.1021/acs.jcim.4c02351 (PMC12004539; doi:10.1021/acs.jcim.4c02351)
Supplement: Supplementary file 1 — ci4c02351_si_001.zip [file ci4c02351_si_001.zip › data_availability/rxn7/outputs/SADDLE/10/rxn7-sad.mol]

    4
 TRAJECTORY GEOMETRY    -573.672833
  C      0.710671    0.463947    0.000000
  O      1.645456   -0.291199    0.000000
  H      0.754518    1.572332    0.000000
 Cl     -1.004795   -0.070468    0.000000
    4
 TRAJECTORY GEOMETRY    -573.662342
  C     -0.383844   -0.011659    0.769345
  O      0.258595    0.007851    1.778874
  H     -1.443992   -0.043904    0.577507
 Cl      0.050701    0.001544   -1.067728
    4
 TRAJECTORY GEOMETRY    -573.641025
  C     -0.335817   -0.010193    0.859625
  O      0.232924    0.007068    1.902410
  H     -1.328250   -0.040413    0.461698
 Cl      0.044713    0.001361   -1.155665
    4
 TRAJECTORY GEOMETRY    -573.657854
  C     -0.150764   -0.004758    1.618389
  O      0.103955    0.003254    2.739891
  H     -0.195392   -0.005806   -0.484428
 Cl      0.028944    0.000870   -1.772989
    4
 TRAJECTORY GEOMETRY    -573.657171
  C     -0.289607   -0.008924    1.586096
  O      0.197632    0.006090    2.627503
  H     -0.360976   -0.011181   -0.462869
 Cl      0.055115    0.001701   -1.705067
    4
 TRAJECTORY GEOMETRY    -573.656169
  C     -0.398289   -0.012286    1.553140
  O      0.268223    0.008266    2.490009
  H     -0.489607   -0.014986   -0.433101
 Cl      0.074974    0.002303   -1.619003
    4
 TRAJECTORY GEOMETRY    -573.641025
  C     -0.335817   -0.010193    0.859625
  O      0.232924    0.007068    1.902410
  H     -1.328250   -0.040413    0.461698
 Cl      0.044713    0.001361   -1.155665
    4
 TRAJECTORY GEOMETRY    -573.654754
  C     -0.474162   -0.014591    1.516281
  O      0.318272    0.009789    2.349591
  H     -0.619823   -0.018993   -0.414935
 Cl      0.091568    0.002816   -1.524701
    4
 TRAJECTORY GEOMETRY    -573.652559
  C     -0.517033   -0.015900    1.460186
  O      0.342317    0.010521    2.224580
  H     -0.679443   -0.020774   -0.352356
 Cl      0.096110    0.002953   -1.435200
    4
 TRAJECTORY GEOMETRY    -573.649211
  C     -0.539887   -0.016589    1.398540
  O      0.353598    0.010859    2.121911
  H     -0.724031   -0.022114   -0.281573
 Cl      0.096471    0.002962   -1.357202
    4
 TRAJECTORY GEOMETRY    -573.641025
  C     -0.335817   -0.010193    0.859625
  O      0.232924    0.007068    1.902410
  H     -1.328250   -0.040413    0.461698
 Cl      0.044713    0.001361   -1.155665
    4
 TRAJECTORY GEOMETRY    -573.644506
  C     -0.544470   -0.016713    1.337091
  O      0.354904    0.010889    2.053273
  H     -0.767123   -0.023424   -0.209504
 Cl      0.093935    0.002884   -1.300905
    4
 TRAJECTORY GEOMETRY    -573.638742
  C     -0.542534   -0.016641    1.285352
  O      0.352136    0.010796    2.008422
  H     -0.809601   -0.024707   -0.135622
 Cl      0.091397    0.002805   -1.265202
    4
 TRAJECTORY GEOMETRY    -573.635106
  C     -0.398063   -0.012118    0.896003
  O      0.278597    0.008474    1.865631
  H     -1.324729   -0.040291    0.349462
 Cl      0.059057    0.001800   -1.122331
    4
 TRAJECTORY GEOMETRY    -573.633613
  C     -0.553762   -0.016978    1.253984
  O      0.359650    0.011021    1.955471
  H     -0.874182   -0.026657   -0.099031
 Cl      0.095323    0.002924   -1.227330
    4
 TRAJECTORY GEOMETRY    -573.627503
  C     -0.414974   -0.012642    0.935977
  O      0.289264    0.008806    1.879139
  H     -1.291175   -0.039282    0.299074
 Cl      0.063683    0.001943   -1.137367
    4
 TRAJECTORY GEOMETRY    -573.629042
  C     -0.547380   -0.016773    1.226082
  O      0.356006    0.010903    1.942347
  H     -0.915640   -0.027916   -0.053414
 Cl      0.094201    0.002889   -1.217894
    4
 TRAJECTORY GEOMETRY    -573.625001
  C     -0.542053   -0.016600    1.202777
  O      0.352593    0.010792    1.931376
  H     -0.953595   -0.029070   -0.010261
 Cl      0.093632    0.002870   -1.211372
    4
 TRAJECTORY GEOMETRY    -573.622636
  C     -0.429222   -0.013081    0.969079
  O      0.296752    0.009037    1.890748
  H     -1.264441   -0.038481    0.269692
 Cl      0.067983    0.002076   -1.153057
    4
 TRAJECTORY GEOMETRY    -573.621940
  C     -0.535945   -0.016402    1.185660
  O      0.349231    0.010683    1.927215
  H     -0.988181   -0.030129    0.022967
 Cl      0.093177    0.002856   -1.209996
    4
 TRAJECTORY GEOMETRY    -573.619357
  C     -0.440434   -0.013423    0.996068
  O      0.302335    0.009210    1.900558
  H     -1.241502   -0.037799    0.247165
 Cl      0.071382    0.002181   -1.166356
    4
 TRAJECTORY GEOMETRY    -573.619685
  C     -0.529475   -0.016196    1.171369
  O      0.346021    0.010580    1.925712
  H     -1.017314   -0.031018    0.047881
 Cl      0.092437    0.002832   -1.209550
    4
 TRAJECTORY GEOMETRY    -573.617874
  C     -0.523360   -0.016003    1.157478
  O      0.342936    0.010482    1.923479
  H     -1.042494   -0.031784    0.070315
 Cl      0.091557    0.002805   -1.207962
    4
 TRAJECTORY GEOMETRY    -573.617401
  C     -0.449728   -0.013707    1.015537
  O      0.307025    0.009354    1.905846
  H     -1.225021   -0.037308    0.230560
 Cl      0.074135    0.002265   -1.174649
    4
 TRAJECTORY GEOMETRY    -573.616604
  C     -0.518044   -0.015834    1.146300
  O      0.340336    0.010399    1.922531
  H     -1.063293   -0.032418    0.088117
 Cl      0.090771    0.002780   -1.207233
    4
 TRAJECTORY GEOMETRY    -573.616129
  C     -0.457442   -0.013943    1.031662
  O      0.310708    0.009468    1.910160
  H     -1.211094   -0.036894    0.218181
 Cl      0.076455    0.002337   -1.181774
    4
 TRAJECTORY GEOMETRY    -573.615726
  C     -0.513697   -0.015694    1.137747
  O      0.338134    0.010327    1.922280
  H     -1.080283   -0.032939    0.102984
 Cl      0.090197    0.002762   -1.207357
    4
 TRAJECTORY GEOMETRY    -573.615301
  C     -0.463345   -0.014124    1.043374
  O      0.313753    0.009562    1.912691
  H     -1.199618   -0.036550    0.206522
 Cl      0.078059    0.002387   -1.185837
    4
 TRAJECTORY GEOMETRY    -573.615122
  C     -0.509183   -0.015550    1.129532
  O      0.335877    0.010254    1.922075
  H     -1.092962   -0.033328    0.114313
 Cl      0.089291    0.002735   -1.206587
    4
 TRAJECTORY GEOMETRY    -573.614767
  C     -0.468215   -0.014274    1.053225
  O      0.316047    0.009634    1.914574
  H     -1.189812   -0.036258    0.198046
 Cl      0.079438    0.002430   -1.189392
    4
 TRAJECTORY GEOMETRY    -573.614710
  C     -0.505380   -0.015431    1.122188
  O      0.334076    0.010197    1.921621
  H     -1.102972   -0.033633    0.122883
 Cl      0.088409    0.002707   -1.205266
    4
 TRAJECTORY GEOMETRY    -573.614422
  C     -0.472078   -0.014393    1.060178
  O      0.317960    0.009693    1.915496
  H     -1.181264   -0.035999    0.190586
 Cl      0.080370    0.002459   -1.191167
    4
 TRAJECTORY GEOMETRY    -573.614429
  C     -0.502119   -0.015329    1.116215
  O      0.332490    0.010148    1.921056
  H     -1.111002   -0.033876    0.129719
 Cl      0.087661    0.002684   -1.204031
    4
 TRAJECTORY GEOMETRY    -573.614221
  C     -0.499539   -0.015247    1.111517
  O      0.331281    0.010109    1.921030
  H     -1.119002   -0.034121    0.136087
 Cl      0.087179    0.002669   -1.203676
    4
 TRAJECTORY GEOMETRY    -573.614222
  C     -0.475116   -0.014486    1.066419
  O      0.319422    0.009738    1.916813
  H     -1.175996   -0.035844    0.185607
 Cl      0.081296    0.002487   -1.193654
    4
 TRAJECTORY GEOMETRY    -573.614077
  C     -0.477604   -0.014563    1.071007
  O      0.320619    0.009775    1.917274
  H     -1.170316   -0.035673    0.180751
 Cl      0.081906    0.002507   -1.194744
    4
 TRAJECTORY GEOMETRY    -573.614096
  C     -0.497434   -0.015180    1.107609
  O      0.330246    0.010076    1.920695
  H     -1.124205   -0.034279    0.140686
 Cl      0.086694    0.002653   -1.202916
    4
 TRAJECTORY GEOMETRY    -573.614003
  C     -0.495549   -0.015122    1.104076
  O      0.329332    0.010047    1.920419
  H     -1.128912   -0.034422    0.144797
 Cl      0.086257    0.002640   -1.202235
    4
 TRAJECTORY GEOMETRY    -573.613993
  C     -0.479458   -0.014621    1.074414
  O      0.321518    0.009803    1.917656
  H     -1.166246   -0.035551    0.177236
 Cl      0.082370    0.002521   -1.195610
    4
 TRAJECTORY GEOMETRY    -573.613942
  C     -0.494002   -0.015073    1.101263
  O      0.328571    0.010024    1.920189
  H     -1.132751   -0.034539    0.148132
 Cl      0.085909    0.002629   -1.201708
    4
 TRAJECTORY GEOMETRY    -573.613937
  C     -0.480960   -0.014667    1.077218
  O      0.322242    0.009825    1.917970
  H     -1.162984   -0.035452    0.174396
 Cl      0.082753    0.002533   -1.196342
