# Supplementary material for: Constrained Structure Minimizations on Hyperspheres for Minimum Energy Path Following
Source: J Chem Inf Model. 2025 Apr 1;65(7):3488–501. doi: 10.1021/acs.jcim.4c02351 (PMC12004539; doi:10.1021/acs.jcim.4c02351)
Supplement: Supplementary file 1 — ci4c02351_si_001.zip [file ci4c02351_si_001.zip › data_availability/rxn7/outputs/IRC/rxn7-irc.out]

 Executing /home/jasa/demon/6.2.4/object.mpi/deMon.6.2.4.mpi.

node10
node10
node10
node10
node10
node10
node10
node10
node10
node10
node10
node10
node10
node10
node10
node10
node10
node10
node10
node10
node10
node10
node10
node10
(node10:0,1,2,3,4,5,6,7,8,9,10,11,12,13,14,15,16,17,18,19,20,21,22,23)

real	33m32.711s
user	596m32.178s
sys	207m31.728s
40M	.
 ******************************************************************************
 ******************************************************************************
 ***                                                                        ***
 ***                              PROGRAM deMon2k                           ***
 ***                                                                        ***
 ***                        (VERSION 6.2.2, Jun. 2022)                      ***
 ***                                                                        ***
 ***     COPYRIGHT (C) BY THE INTERNATIONAL DEMON DEVELOPERS COMMUNITY      ***
 ***                                                                        ***
 ***  AUTHORS: A.M. Koster, G. Geudtner, A. Alvarez-Ibarra, M.C. Amirani,   ***
 ***           P. Calaminici, A.A.M. Carranza, M.E. Casida, J. Carmona-     ***
 ***           Espindola, J. Cuny, F.A. Delesma, R. Delgado-Venegas, V.D.   ***
 ***           Dominguez, R. Flores-Moreno, G.U. Gamboa, A. Goursot, T.     ***
 ***           Heine, K. Hermann, A. Ipatov, F. Janetzko, A. de la Lande,   ***
 ***           F. Louisnard, J. Martin del Campo, N. Pedroza Montero, L.G.  ***
 ***           M. Pettersson, D. Mejia-Rodriguez, J. Reveles, J. Vasquez-   ***
 ***           Perez, A. Vela, B. Zuniga-Gutierrez and D.R. Salahub         ***
 ***                                                                        ***
 ******************************************************************************
 ******************************************************************************
                                                                                

 FIRST TIMING           DATE: WED JAN 17 15:45:27 2024  TOTAL TIME:       0.066
                                                                                

 INITIALIZATION                   STEP TIME:     0.034  TOTAL TIME:       0.102

 ******************************************************************************

 IRC FORWARD RXN6

 ******************************************************************************

 
 *** THE RESTART FILE WILL BE READ ***
 
 
 *** MOLECULAR SIMULATION DATA ***
 
 MOLECULAR CHARGE: 0
 NUMBER OF ATOMS: 4
 MOLECULAR SIMULATION TYPE: QM ONLY
 
 *** MOLECULAR QM DATA ***
 
 MULTIPLICITY: 1
 NUMBER OF QM ATOMS: 4
 NUMBER OF ELECTRONS: 32
 
 *** SCF OPTIONS ***
 
 SCF THEORY: RESTRICTED KOHN-SHAM (RKS)
 DIAGONALIZER: RS
 START GUESS: RESTART DENSITY
 SCF TOLERANCE: 0.100E-08
 POTENTIAL DENSITY: FITTED DENSITY
 NUMBER OF SCF ITERATIONS: 1000
 DIIS ACCELERATION: ON
 XC-POTENTIAL: PBE96 - PBE
 GRID TECHNIQUE: FIXED
 GRID PRUNING: ON
 GRID METHOD: DIRECT
 GRID TYPE: (99,590)p
 ATOMIC WEIGHT FUNCTION: BECKE SCREENED
 RADIAL QUADRATURE TYPE: EULER-MACLAURIN
 SCF METHODE: DIRECT & DOUBLE ASYMPTOTIC EXPANSION
 FREEZE AUXILIARY FUNCTIONS: OFF
 ANALYTICAL FIT SOLVER: DIAGONAL SVD
 SVD THRESHOLD: 0.100E-05
 SCF SCREENING: 0.313E-11
 SYMMETRY USE: NONE
 ROTATION OF THE ANGULAR GRIDS: OFF
 SCF PRINTING UNTIL CYCLE 0
 SPHERICAL ORBITALS WILL BE USED
 
 *** INTRINSIC REACTION COORDINATE OPTIONS ***
 
 STEP DIRECTION: FORWARD
 MAXIMUM IRC STEP: 0.100
 INITIAL ENERGY DECREASE: 0.00
 IRC PATH IN MASS WEIGHTED COORDINATES
 
 *** IRC PATH OPTIMIZATION OPTIONS ***
 
 NUMBER OF OPTIMIZATION STEPS: 50
 MAXIMUM OPTIMIZATION STEP: 0.300
 OPTMIZATION TOLERANCE: 0.100E-04
 HESSIAN UPDATE: BFGS
 STEP TYPE: LEVENBERG-MARQUARDT
 THE START HESSIAN IS READ FROM THE RESTART FILE
 NO WEIGHT DERIVATIVES WILL BE USED
 
 *** ACTIVATED INTERFACE PORTS ***
 
 FILE deMon.mol WILL BE WRITTEN
 
 
 *** GEOMETRY ***


 INPUT ORIENTATION IN ANGSTROM

  NO.  ATOM        X            Y            Z      Z-ATOM   MASS   TYPE OPTXYZ

    1  C         0.000000     0.000000     0.000000     6    12.011  QM       
    2  O         0.000000     0.000000     1.161952     8    15.999  QM       
    3  H         0.000000     0.175431    -1.125235     1     1.008  QM       
    4  CL       -0.002897     2.010834    -1.238533    17    35.453  QM       


 
 
 *** ERI STATISTIC ***
 
 Est. Integrated ERIs: 533186
 Est. Asymptotic ERIS: 0
                                                                                

 INPUT                            STEP TIME:     0.042  TOTAL TIME:       0.144
 
 *** THE INPUT ORIENTATION IS USED ***
 
 POINT GROUP: Cs
 
 GROUP ORDER: 2


 STANDARD ORIENTATION IN ANGSTROM

  NO.  ATOM        X              Y              Z        Z-ATOM   MASS   TYPE

    1  C         1.069232      -0.503862       0.000029       6    12.011  QM
    2  O         1.898611       0.309933      -0.000011       8    15.999  QM
    3  H         0.143194      -1.166723      -0.000192       1     1.008  QM
    4  CL       -1.223137       0.064004       0.000000      17    35.453  QM
                                                                                

 SYMMETRY ANALYSIS                STEP TIME:     0.001  TOTAL TIME:       0.148
 
 
 GENERAL BASIS SET: (DZVP-GGA)
 
 NUMBER OF SHELLS: 23
 NUMBER OF ORBITALS: 54
 NUMBER OF PRIMITIVE GAUSSIAN EXPONENTS: 57
 
 
 GENERAL AUXIS SET: (GEN-A2*)
 
 NUMBER OF AUXILIARY FUNCTION SETS: 27
 NUMBER OF AUXILIARY FUNCTION SHELLS: 73
 NUMBER OF AUXILIARY FUNCTION: 346
 
 
 
 *** WARNING IN INVCDERI ***
 
 *** 2 COULOMB EIGENVALUES ARE QUENCHED ***
                                                                                

 MPI AUXILIARY FUNCTION FIT       STEP TIME:     0.042  TOTAL TIME:       0.196  
                                                                                

 CORE INTEGRALS                   STEP TIME:     0.048  TOTAL TIME:       0.199
                                                                                

 FIXED GRID GENERATION            STEP TIME:     0.000  TOTAL TIME:       0.236

 CYCLE:    1    EUPPER =     -608.446877305665    CDMIX =        0.300000000000
 CYCLE:    1    ELOWER =     -943.823525759064    SHIFT =        0.000000000000
 CYCLE:    1    EXC    =      -42.390480660323    ERCDC =       21.347617368542
 CYCLE:    1    ETOTAL =     -650.837357965988    ERROR =      335.376648453400

 CYCLE:    2    EUPPER =     -608.446807051118    CDMIX =        0.300000000000
 CYCLE:    2    ELOWER =     -608.446807053675    SHIFT =        0.000000000000
 CYCLE:    2    EXC    =      -42.390501736346    ERCDC =        0.000055639733
 CYCLE:    2    ETOTAL =     -650.837308787463    ERROR =        0.000000002557

 CYCLE:    3    EUPPER =     -608.446834800610    CDMIX =        0.300000000000
 CYCLE:    3    ELOWER =     -608.446834800939    SHIFT =        0.000000000000
 CYCLE:    3    EXC    =      -42.390508165182    ERCDC =        0.000016740465
 CYCLE:    3    ETOTAL =     -650.837342965792    ERROR =        0.000000000329

 CYCLE:    4    EUPPER =     -608.446838225382    CDMIX =        0.300000000000
 CYCLE:    4    ELOWER =     -608.446838225442    SHIFT =        0.000000000000
 CYCLE:    4    EXC    =      -42.390520367694    EDIIS =        0.000008565644
 CYCLE:    4    ETOTAL =     -650.837358593075    ERROR =        0.000000000061

 CYCLE:    5    EUPPER =     -608.446846323373    CDMIX =        0.200000000000
 CYCLE:    5    ELOWER =     -608.446846323486    SHIFT =        0.000000000000
 CYCLE:    5    EXC    =      -42.390516262208    EDIIS =        0.000010620515
 CYCLE:    5    ETOTAL =     -650.837362585580    ERROR =        0.000000000113

 CYCLE:    6    EUPPER =     -608.446844835753    CDMIX =        0.200000000000
 CYCLE:    6    ELOWER =     -608.446844835776    SHIFT =        0.000000000000
 CYCLE:    6    EXC    =      -42.390512726393    EDIIS =        0.000005062236
 CYCLE:    6    ETOTAL =     -650.837357562147    ERROR =        0.000000000022

 CYCLE:    7    EUPPER =     -608.446838335790    CDMIX =        0.133333333333
 CYCLE:    7    ELOWER =     -608.446838335846    SHIFT =        0.000000000000
 CYCLE:    7    EXC    =      -42.390515556669    EDIIS =        0.000005696267
 CYCLE:    7    ETOTAL =     -650.837353892459    ERROR =        0.000000000055

 CYCLE:    8    EUPPER =     -608.446842882001    CDMIX =        0.100000000000
 CYCLE:    8    ELOWER =     -608.446842882081    SHIFT =        0.000000000000
 CYCLE:    8    EXC    =      -42.390517621120    EDIIS =        0.000007870619
 CYCLE:    8    ETOTAL =     -650.837360503121    ERROR =        0.000000000080

 CYCLE:    9    EUPPER =     -608.446849106271    CDMIX =        0.100000000000
 CYCLE:    9    ELOWER =     -608.446849106557    SHIFT =        0.000000000000
 CYCLE:    9    EXC    =      -42.390513221915    EDIIS =        0.000018592423
 CYCLE:    9    ETOTAL =     -650.837362328186    ERROR =        0.000000000286

 CYCLE:   10    EUPPER =     -608.446837509045    CDMIX =        0.100000000000
 CYCLE:   10    ELOWER =     -608.446837509282    SHIFT =        0.000000000000
 CYCLE:   10    EXC    =      -42.390515448488    EDIIS =        0.000012749420
 CYCLE:   10    ETOTAL =     -650.837352957534    ERROR =        0.000000000237

 CYCLE:   11    EUPPER =     -608.446842462846    CDMIX =        0.100000000000
 CYCLE:   11    ELOWER =     -608.446842464564    SHIFT =        0.000000000000
 CYCLE:   11    EXC    =      -42.390515183196    EDIIS =        0.000037061385
 CYCLE:   11    ETOTAL =     -650.837357646042    ERROR =        0.000000001718

 CYCLE:   12    EUPPER =     -608.446842691919    CDMIX =        0.100000000000
 CYCLE:   12    ELOWER =     -608.446842691920    SHIFT =        0.000000000000
 CYCLE:   12    EXC    =      -42.390515274730    EDIIS =        0.000000150597
 CYCLE:   12    ETOTAL =     -650.837357966649    ERROR =        0.000000000001

 CYCLE:   13    EUPPER =     -608.446842765720    CDMIX =        0.100000000000
 CYCLE:   13    ELOWER =     -608.446842765721    SHIFT =        0.000000000000
 CYCLE:   13    EXC    =      -42.390515200908    ERCDC =        0.000000157032
 CYCLE:   13    ETOTAL =     -650.837357966629    ERROR =        0.000000000001
 
 *** SCF CONVERGED ***
 

 ELECTRONIC CORE ENERGY      =       -943.823911863
 ELECTRONIC COULOMB ENERGY   =        335.377069097
 ELECTRONIC HARTREE ENERGY   =       -608.446842766

 EXCHANGE ENERGY             =        -41.243571927
 CORRELATION ENERGY          =         -1.146943274
 EXCHANGE-CORRELATION ENERGY =        -42.390515201

 ELECTRONIC SCF ENERGY       =       -650.837357967
 NUCLEAR-REPULSION ENERGY    =         77.223528421
 TOTAL SCF ENERGY            =       -573.613829546
                                                                                

 SCF ITERATION                    STEP TIME:     0.475  TOTAL TIME:       0.737
 
 
 
 *************************************
 *** INTRINSIC REACTION COORDINATE ***
 *************************************


 MOLECULE ORIENTATION OF IRC START STRUCTURE IN ANGSTROM

  NO.  ATOM        X              Y              Z        Z-ATOM   MASS   TYPE

    1  C         0.000000       0.000000       0.000000       6    12.011  QM
    2  O         0.000000       0.000000       1.161952       8    15.999  QM
    3  H         0.000000       0.175431      -1.125235       1     1.008  QM
    4  CL       -0.002897       2.010834      -1.238533      17    35.453  QM


 
 THE START HESSIAN WAS READ FROM THE RESTART FILE

  ANGLE =       1.36  COS_ANGLE =       0.21


 IRC COORDINATES OF STEP 1 IN ANGSTROM

  NO.  ATOM        X              Y              Z        Z-ATOM   MASS   TYPE

    1  C         0.000017      -0.006282       0.001801       6    12.011  QM
    2  O        -0.000004       0.000735       1.162572       8    15.999  QM
    3  H        -0.000127       0.222538      -1.127195       1     1.008  QM
    4  CL       -0.002898       2.011291      -1.239367      17    35.453  QM


 RMSQ FORCE :   0.0025476  MAXIMUM :   0.0000100  CONVERGED :NO 
 MAX FORCE  :   0.0068340  MAXIMUM :   0.0000150  CONVERGED :NO 

 NUMBER OF CONSTRAINED OPTIMIZATION CYCLES: 1
 
 TOTAL ENERGY = -573.614070155089
 
 
 CURRENT SPLINE LENGTH: 0.053 AMU^1/2*ANGSTROM
 IRC COORDINATE: 0.053 AMU^1/2*ANGSTROM

  ANGLE =       0.00  COS_ANGLE =       1.00


 IRC COORDINATES OF STEP 2 IN ANGSTROM

  NO.  ATOM        X              Y              Z        Z-ATOM   MASS   TYPE

    1  C         0.000028      -0.012539       0.003626       6    12.011  QM
    2  O        -0.000006       0.001452       1.163175       8    15.999  QM
    3  H        -0.000217       0.269684      -1.128991       1     1.008  QM
    4  CL       -0.002898       2.011747      -1.240206      17    35.453  QM


 RMSQ FORCE :   0.0049452  MAXIMUM :   0.0000100  CONVERGED :NO 
 MAX FORCE  :   0.0132249  MAXIMUM :   0.0000150  CONVERGED :NO 

 NUMBER OF CONSTRAINED OPTIMIZATION CYCLES: 3
 
 TOTAL ENERGY = -573.614777265187
 
 
 CURRENT SPLINE LENGTH: 0.053 AMU^1/2*ANGSTROM
 IRC COORDINATE: 0.106 AMU^1/2*ANGSTROM

  ANGLE =       0.01  COS_ANGLE =       1.00


 IRC COORDINATES OF STEP 3 IN ANGSTROM

  NO.  ATOM        X              Y              Z        Z-ATOM   MASS   TYPE

    1  C         0.000039      -0.018768       0.005484       6    12.011  QM
    2  O        -0.000008       0.002138       1.163785       8    15.999  QM
    3  H        -0.000298       0.316848      -1.130954       1     1.008  QM
    4  CL       -0.002899       2.012206      -1.241056      17    35.453  QM


 RMSQ FORCE :   0.0071393  MAXIMUM :   0.0000100  CONVERGED :NO 
 MAX FORCE  :   0.0190277  MAXIMUM :   0.0000150  CONVERGED :NO 

 NUMBER OF CONSTRAINED OPTIMIZATION CYCLES: 3
 
 TOTAL ENERGY = -573.615918719509
 
 
 CURRENT SPLINE LENGTH: 0.053 AMU^1/2*ANGSTROM
 IRC COORDINATE: 0.159 AMU^1/2*ANGSTROM

  ANGLE =       0.01  COS_ANGLE =       1.00


 IRC COORDINATES OF STEP 4 IN ANGSTROM

  NO.  ATOM        X              Y              Z        Z-ATOM   MASS   TYPE

    1  C         0.000049      -0.025034       0.007391       6    12.011  QM
    2  O        -0.000009       0.002792       1.164440       8    15.999  QM
    3  H        -0.000378       0.363883      -1.133394       1     1.008  QM
    4  CL       -0.002900       2.012697      -1.241928      17    35.453  QM


 RMSQ FORCE :   0.0090887  MAXIMUM :   0.0000100  CONVERGED :NO 
 MAX FORCE  :   0.0241332  MAXIMUM :   0.0000150  CONVERGED :NO 

 NUMBER OF CONSTRAINED OPTIMIZATION CYCLES: 8
 
 TOTAL ENERGY = -573.617444069040
 
 
 CURRENT SPLINE LENGTH: 0.053 AMU^1/2*ANGSTROM
 IRC COORDINATE: 0.212 AMU^1/2*ANGSTROM

  ANGLE =       0.02  COS_ANGLE =       1.00


 IRC COORDINATES OF STEP 5 IN ANGSTROM

  NO.  ATOM        X              Y              Z        Z-ATOM   MASS   TYPE

    1  C         0.000059      -0.031394       0.009378       6    12.011  QM
    2  O        -0.000010       0.003415       1.165156       8    15.999  QM
    3  H        -0.000455       0.410631      -1.136630       1     1.008  QM
    4  CL       -0.002901       2.013241      -1.242833      17    35.453  QM


 RMSQ FORCE :   0.0107630  MAXIMUM :   0.0000100  CONVERGED :NO 
 MAX FORCE  :   0.0284765  MAXIMUM :   0.0000150  CONVERGED :NO 

 NUMBER OF CONSTRAINED OPTIMIZATION CYCLES: 5
 
 TOTAL ENERGY = -573.619285971050
 
 
 CURRENT SPLINE LENGTH: 0.053 AMU^1/2*ANGSTROM
 IRC COORDINATE: 0.265 AMU^1/2*ANGSTROM

  ANGLE =       0.03  COS_ANGLE =       1.00


 IRC COORDINATES OF STEP 6 IN ANGSTROM

  NO.  ATOM        X              Y              Z        Z-ATOM   MASS   TYPE

    1  C         0.000069      -0.037960       0.011490       6    12.011  QM
    2  O        -0.000011       0.004016       1.165958       8    15.999  QM
    3  H        -0.000525       0.456781      -1.141006       1     1.008  QM
    4  CL       -0.002902       2.013882      -1.243786      17    35.453  QM


 RMSQ FORCE :   0.0121437  MAXIMUM :   0.0000100  CONVERGED :NO 
 MAX FORCE  :   0.0320208  MAXIMUM :   0.0000150  CONVERGED :NO 

 NUMBER OF CONSTRAINED OPTIMIZATION CYCLES: 7
 
 TOTAL ENERGY = -573.621359164200
 
 
 CURRENT SPLINE LENGTH: 0.053 AMU^1/2*ANGSTROM
 IRC COORDINATE: 0.318 AMU^1/2*ANGSTROM

  ANGLE =       0.05  COS_ANGLE =       1.00


 IRC COORDINATES OF STEP 7 IN ANGSTROM

  NO.  ATOM        X              Y              Z        Z-ATOM   MASS   TYPE

    1  C         0.000079      -0.044847       0.013763       6    12.011  QM
    2  O        -0.000012       0.004585       1.166902       8    15.999  QM
    3  H        -0.000598       0.501931      -1.146860       1     1.008  QM
    4  CL       -0.002903       2.014674      -1.244815      17    35.453  QM


 RMSQ FORCE :   0.0132341  MAXIMUM :   0.0000100  CONVERGED :NO 
 MAX FORCE  :   0.0347657  MAXIMUM :   0.0000150  CONVERGED :NO 

 NUMBER OF CONSTRAINED OPTIMIZATION CYCLES: 6
 
 TOTAL ENERGY = -573.623558907950
 
 
 CURRENT SPLINE LENGTH: 0.053 AMU^1/2*ANGSTROM
 IRC COORDINATE: 0.370 AMU^1/2*ANGSTROM

  ANGLE =       0.07  COS_ANGLE =       1.00


 IRC COORDINATES OF STEP 8 IN ANGSTROM

  NO.  ATOM        X              Y              Z        Z-ATOM   MASS   TYPE

    1  C         0.000091      -0.052312       0.016267       6    12.011  QM
    2  O        -0.000013       0.005145       1.168045       8    15.999  QM
    3  H        -0.000667       0.545161      -1.154630       1     1.008  QM
    4  CL       -0.002904       2.015721      -1.245958      17    35.453  QM


 RMSQ FORCE :   0.0140410  MAXIMUM :   0.0000100  CONVERGED :NO 
 MAX FORCE  :   0.0366641  MAXIMUM :   0.0000150  CONVERGED :NO 

 NUMBER OF CONSTRAINED OPTIMIZATION CYCLES: 9
 
 TOTAL ENERGY = -573.625761645561
 
 
 CURRENT SPLINE LENGTH: 0.053 AMU^1/2*ANGSTROM
 IRC COORDINATE: 0.423 AMU^1/2*ANGSTROM

  ANGLE =       0.11  COS_ANGLE =       0.99


 IRC COORDINATES OF STEP 9 IN ANGSTROM

  NO.  ATOM        X              Y              Z        Z-ATOM   MASS   TYPE

    1  C         0.000103      -0.060661       0.019083       6    12.011  QM
    2  O        -0.000014       0.005706       1.169476       8    15.999  QM
    3  H        -0.000730       0.584926      -1.164641       1     1.008  QM
    4  CL       -0.002907       2.017167      -1.247273      17    35.453  QM


 RMSQ FORCE :   0.0145840  MAXIMUM :   0.0000100  CONVERGED :NO 
 MAX FORCE  :   0.0376383  MAXIMUM :   0.0000150  CONVERGED :NO 

 NUMBER OF CONSTRAINED OPTIMIZATION CYCLES: 8
 
 TOTAL ENERGY = -573.627840417128
 
 
 CURRENT SPLINE LENGTH: 0.053 AMU^1/2*ANGSTROM
 IRC COORDINATE: 0.476 AMU^1/2*ANGSTROM

  ANGLE =       0.16  COS_ANGLE =       0.99


 IRC COORDINATES OF STEP 10 IN ANGSTROM

  NO.  ATOM        X              Y              Z        Z-ATOM   MASS   TYPE

    1  C         0.000118      -0.070142       0.022263       6    12.011  QM
    2  O        -0.000015       0.006272       1.171272       8    15.999  QM
    3  H        -0.000784       0.618935      -1.176963       1     1.008  QM
    4  CL       -0.002910       2.019156      -1.248811      17    35.453  QM


 RMSQ FORCE :   0.0148782  MAXIMUM :   0.0000100  CONVERGED :NO 
 MAX FORCE  :   0.0376512  MAXIMUM :   0.0000150  CONVERGED :NO 

 NUMBER OF CONSTRAINED OPTIMIZATION CYCLES: 10
 
 TOTAL ENERGY = -573.629703855614
 
 
 CURRENT SPLINE LENGTH: 0.053 AMU^1/2*ANGSTROM
 IRC COORDINATE: 0.529 AMU^1/2*ANGSTROM

  ANGLE =       0.18  COS_ANGLE =       0.98


 IRC COORDINATES OF STEP 11 IN ANGSTROM

  NO.  ATOM        X              Y              Z        Z-ATOM   MASS   TYPE

    1  C         0.000132      -0.080680       0.025743       6    12.011  QM
    2  O        -0.000016       0.006840       1.173423       8    15.999  QM
    3  H        -0.000814       0.645323      -1.190988       1     1.008  QM
    4  CL       -0.002914       2.021720      -1.250563      17    35.453  QM


 RMSQ FORCE :   0.0148996  MAXIMUM :   0.0000100  CONVERGED :NO 
 MAX FORCE  :   0.0367819  MAXIMUM :   0.0000150  CONVERGED :NO 

 NUMBER OF CONSTRAINED OPTIMIZATION CYCLES: 11
 
 TOTAL ENERGY = -573.631338338298
 
 
 CURRENT SPLINE LENGTH: 0.053 AMU^1/2*ANGSTROM
 IRC COORDINATE: 0.582 AMU^1/2*ANGSTROM

  ANGLE =       0.16  COS_ANGLE =       0.99


 IRC COORDINATES OF STEP 12 IN ANGSTROM

  NO.  ATOM        X              Y              Z        Z-ATOM   MASS   TYPE

    1  C         0.000149      -0.091861       0.029419       6    12.011  QM
    2  O        -0.000017       0.007353       1.175842       8    15.999  QM
    3  H        -0.000847       0.664401      -1.205767       1     1.008  QM
    4  CL       -0.002919       2.024734      -1.252479      17    35.453  QM


 RMSQ FORCE :   0.0146497  MAXIMUM :   0.0000100  CONVERGED :NO 
 MAX FORCE  :   0.0353304  MAXIMUM :   0.0000150  CONVERGED :NO 

 NUMBER OF CONSTRAINED OPTIMIZATION CYCLES: 13
 
 TOTAL ENERGY = -573.632796492510
 
 
 CURRENT SPLINE LENGTH: 0.053 AMU^1/2*ANGSTROM
 IRC COORDINATE: 0.635 AMU^1/2*ANGSTROM

  ANGLE =       0.11  COS_ANGLE =       0.99


 IRC COORDINATES OF STEP 13 IN ANGSTROM

  NO.  ATOM        X              Y              Z        Z-ATOM   MASS   TYPE

    1  C         0.000166      -0.103336       0.033205       6    12.011  QM
    2  O        -0.000018       0.007799       1.178398       8    15.999  QM
    3  H        -0.000865       0.678238      -1.220455       1     1.008  QM
    4  CL       -0.002923       2.028026      -1.254498      17    35.453  QM


 RMSQ FORCE :   0.0141876  MAXIMUM :   0.0000100  CONVERGED :NO 
 MAX FORCE  :   0.0335796  MAXIMUM :   0.0000150  CONVERGED :NO 

 NUMBER OF CONSTRAINED OPTIMIZATION CYCLES: 9
 
 TOTAL ENERGY = -573.634133756408
 
 
 CURRENT SPLINE LENGTH: 0.053 AMU^1/2*ANGSTROM
 IRC COORDINATE: 0.688 AMU^1/2*ANGSTROM

  ANGLE =       0.07  COS_ANGLE =       1.00


 IRC COORDINATES OF STEP 14 IN ANGSTROM

  NO.  ATOM        X              Y              Z        Z-ATOM   MASS   TYPE

    1  C         0.000183      -0.114913       0.037071       6    12.011  QM
    2  O        -0.000019       0.008162       1.181027       8    15.999  QM
    3  H        -0.000881       0.688881      -1.234743       1     1.008  QM
    4  CL       -0.002928       2.031482      -1.256588      17    35.453  QM


 RMSQ FORCE :   0.0135967  MAXIMUM :   0.0000100  CONVERGED :NO 
 MAX FORCE  :   0.0317116  MAXIMUM :   0.0000150  CONVERGED :NO 

 NUMBER OF CONSTRAINED OPTIMIZATION CYCLES: 10
 
 TOTAL ENERGY = -573.635380576626
 
 
 CURRENT SPLINE LENGTH: 0.053 AMU^1/2*ANGSTROM
 IRC COORDINATE: 0.741 AMU^1/2*ANGSTROM

  ANGLE =       0.04  COS_ANGLE =       1.00


 IRC COORDINATES OF STEP 15 IN ANGSTROM

  NO.  ATOM        X              Y              Z        Z-ATOM   MASS   TYPE

    1  C         0.000198      -0.126511       0.041037       6    12.011  QM
    2  O        -0.000018       0.008434       1.183676       8    15.999  QM
    3  H        -0.000878       0.697761      -1.248527       1     1.008  QM
    4  CL       -0.002933       2.035035      -1.258735      17    35.453  QM


 RMSQ FORCE :   0.0129521  MAXIMUM :   0.0000100  CONVERGED :NO 
 MAX FORCE  :   0.0298448  MAXIMUM :   0.0000150  CONVERGED :NO 

 NUMBER OF CONSTRAINED OPTIMIZATION CYCLES: 5
 
 TOTAL ENERGY = -573.636550500335
 
 
 CURRENT SPLINE LENGTH: 0.053 AMU^1/2*ANGSTROM
 IRC COORDINATE: 0.794 AMU^1/2*ANGSTROM

  ANGLE =       0.03  COS_ANGLE =       1.00


 IRC COORDINATES OF STEP 16 IN ANGSTROM

  NO.  ATOM        X              Y              Z        Z-ATOM   MASS   TYPE

    1  C         0.000215      -0.138081       0.045098       6    12.011  QM
    2  O        -0.000019       0.008601       1.186348       8    15.999  QM
    3  H        -0.000894       0.705669      -1.261907       1     1.008  QM
    4  CL       -0.002938       2.038655      -1.260936      17    35.453  QM


 RMSQ FORCE :   0.0122921  MAXIMUM :   0.0000100  CONVERGED :NO 
 MAX FORCE  :   0.0280059  MAXIMUM :   0.0000150  CONVERGED :NO 

 NUMBER OF CONSTRAINED OPTIMIZATION CYCLES: 4
 
 TOTAL ENERGY = -573.637650331946
 
 
 CURRENT SPLINE LENGTH: 0.053 AMU^1/2*ANGSTROM
 IRC COORDINATE: 0.847 AMU^1/2*ANGSTROM

  ANGLE =       0.02  COS_ANGLE =       1.00


 IRC COORDINATES OF STEP 17 IN ANGSTROM

  NO.  ATOM        X              Y              Z        Z-ATOM   MASS   TYPE

    1  C         0.000232      -0.149601       0.049262       6    12.011  QM
    2  O        -0.000019       0.008655       1.189033       8    15.999  QM
    3  H        -0.000909       0.712992      -1.274929       1     1.008  QM
    4  CL       -0.002943       2.042325      -1.263188      17    35.453  QM


 RMSQ FORCE :   0.0116424  MAXIMUM :   0.0000100  CONVERGED :NO 
 MAX FORCE  :   0.0262378  MAXIMUM :   0.0000150  CONVERGED :NO 

 NUMBER OF CONSTRAINED OPTIMIZATION CYCLES: 8
 
 TOTAL ENERGY = -573.638684723977
 
 
 CURRENT SPLINE LENGTH: 0.053 AMU^1/2*ANGSTROM
 IRC COORDINATE: 0.900 AMU^1/2*ANGSTROM

  ANGLE =       0.02  COS_ANGLE =       1.00


 IRC COORDINATES OF STEP 18 IN ANGSTROM

  NO.  ATOM        X              Y              Z        Z-ATOM   MASS   TYPE

    1  C         0.000248      -0.161060       0.053533       6    12.011  QM
    2  O        -0.000019       0.008595       1.191727       8    15.999  QM
    3  H        -0.000919       0.719958      -1.287655       1     1.008  QM
    4  CL       -0.002948       2.046036      -1.265489      17    35.453  QM


 RMSQ FORCE :   0.0110117  MAXIMUM :   0.0000100  CONVERGED :NO 
 MAX FORCE  :   0.0245339  MAXIMUM :   0.0000150  CONVERGED :NO 

 NUMBER OF CONSTRAINED OPTIMIZATION CYCLES: 7
 
 TOTAL ENERGY = -573.639657558824
 
 
 CURRENT SPLINE LENGTH: 0.053 AMU^1/2*ANGSTROM
 IRC COORDINATE: 0.953 AMU^1/2*ANGSTROM

  ANGLE =       0.02  COS_ANGLE =       1.00


 IRC COORDINATES OF STEP 19 IN ANGSTROM

  NO.  ATOM        X              Y              Z        Z-ATOM   MASS   TYPE

    1  C         0.000266      -0.172441       0.057906       6    12.011  QM
    2  O        -0.000019       0.008411       1.194440       8    15.999  QM
    3  H        -0.000932       0.726666      -1.300154       1     1.008  QM
    4  CL       -0.002953       2.049784      -1.267840      17    35.453  QM


 RMSQ FORCE :   0.0104068  MAXIMUM :   0.0000100  CONVERGED :NO 
 MAX FORCE  :   0.0229141  MAXIMUM :   0.0000150  CONVERGED :NO 

 NUMBER OF CONSTRAINED OPTIMIZATION CYCLES: 8
 
 TOTAL ENERGY = -573.640572333760
 
 
 CURRENT SPLINE LENGTH: 0.053 AMU^1/2*ANGSTROM
 IRC COORDINATE: 1.005 AMU^1/2*ANGSTROM

  ANGLE =       0.02  COS_ANGLE =       1.00


 IRC COORDINATES OF STEP 20 IN ANGSTROM

  NO.  ATOM        X              Y              Z        Z-ATOM   MASS   TYPE

    1  C         0.000282      -0.183732       0.062386       6    12.011  QM
    2  O        -0.000018       0.008099       1.197170       8    15.999  QM
    3  H        -0.000932       0.733199      -1.312493       1     1.008  QM
    4  CL       -0.002958       2.053565      -1.270238      17    35.453  QM


 RMSQ FORCE :   0.0098287  MAXIMUM :   0.0000100  CONVERGED :NO 
 MAX FORCE  :   0.0213706  MAXIMUM :   0.0000150  CONVERGED :NO 

 NUMBER OF CONSTRAINED OPTIMIZATION CYCLES: 5
 
 TOTAL ENERGY = -573.641432214549
 
 
 CURRENT SPLINE LENGTH: 0.053 AMU^1/2*ANGSTROM
 IRC COORDINATE: 1.058 AMU^1/2*ANGSTROM

  ANGLE =       0.02  COS_ANGLE =       1.00


 IRC COORDINATES OF STEP 21 IN ANGSTROM

  NO.  ATOM        X              Y              Z        Z-ATOM   MASS   TYPE

    1  C         0.000296      -0.194929       0.066951       6    12.011  QM
    2  O        -0.000017       0.007659       1.199936       8    15.999  QM
    3  H        -0.000927       0.739538      -1.324721       1     1.008  QM
    4  CL       -0.002964       2.057377      -1.272685      17    35.453  QM


 RMSQ FORCE :   0.0092740  MAXIMUM :   0.0000100  CONVERGED :NO 
 MAX FORCE  :   0.0200022  MAXIMUM :   0.0000150  CONVERGED :NO 

 NUMBER OF CONSTRAINED OPTIMIZATION CYCLES: 5
 
 TOTAL ENERGY = -573.642240303394
 
 
 CURRENT SPLINE LENGTH: 0.053 AMU^1/2*ANGSTROM
 IRC COORDINATE: 1.111 AMU^1/2*ANGSTROM

  ANGLE =       0.02  COS_ANGLE =       1.00


 IRC COORDINATES OF STEP 22 IN ANGSTROM

  NO.  ATOM        X              Y              Z        Z-ATOM   MASS   TYPE

    1  C         0.000311      -0.206014       0.071629       6    12.011  QM
    2  O        -0.000016       0.007071       1.202724       8    15.999  QM
    3  H        -0.000921       0.745800      -1.336814       1     1.008  QM
    4  CL       -0.002970       2.061220      -1.275183      17    35.453  QM


 RMSQ FORCE :   0.0087515  MAXIMUM :   0.0000100  CONVERGED :NO 
 MAX FORCE  :   0.0189423  MAXIMUM :   0.0000150  CONVERGED :NO 

 NUMBER OF CONSTRAINED OPTIMIZATION CYCLES: 5
 
 TOTAL ENERGY = -573.642999502616
 
 
 CURRENT SPLINE LENGTH: 0.053 AMU^1/2*ANGSTROM
 IRC COORDINATE: 1.164 AMU^1/2*ANGSTROM

  ANGLE =       0.02  COS_ANGLE =       1.00


 IRC COORDINATES OF STEP 23 IN ANGSTROM

  NO.  ATOM        X              Y              Z        Z-ATOM   MASS   TYPE

    1  C         0.000327      -0.216978       0.076391       6    12.011  QM
    2  O        -0.000015       0.006332       1.205562       8    15.999  QM
    3  H        -0.000933       0.751945      -1.348827       1     1.008  QM
    4  CL       -0.002976       2.065093      -1.277736      17    35.453  QM


 RMSQ FORCE :   0.0082533  MAXIMUM :   0.0000100  CONVERGED :NO 
 MAX FORCE  :   0.0179154  MAXIMUM :   0.0000150  CONVERGED :NO 

 NUMBER OF CONSTRAINED OPTIMIZATION CYCLES: 3
 
 TOTAL ENERGY = -573.643712514828
 
 
 CURRENT SPLINE LENGTH: 0.053 AMU^1/2*ANGSTROM
 IRC COORDINATE: 1.217 AMU^1/2*ANGSTROM

  ANGLE =       0.02  COS_ANGLE =       1.00


 IRC COORDINATES OF STEP 24 IN ANGSTROM

  NO.  ATOM        X              Y              Z        Z-ATOM   MASS   TYPE

    1  C         0.000348      -0.227819       0.081239       6    12.011  QM
    2  O        -0.000016       0.005446       1.208442       8    15.999  QM
    3  H        -0.000997       0.758024      -1.360809       1     1.008  QM
    4  CL       -0.002981       2.068992      -1.280338      17    35.453  QM


 RMSQ FORCE :   0.0077821  MAXIMUM :   0.0000100  CONVERGED :NO 
 MAX FORCE  :   0.0169413  MAXIMUM :   0.0000150  CONVERGED :NO 

 NUMBER OF CONSTRAINED OPTIMIZATION CYCLES: 1
 
 TOTAL ENERGY = -573.644382046196
 
 
 CURRENT SPLINE LENGTH: 0.053 AMU^1/2*ANGSTROM
 IRC COORDINATE: 1.270 AMU^1/2*ANGSTROM

  ANGLE =       0.02  COS_ANGLE =       1.00


 IRC COORDINATES OF STEP 25 IN ANGSTROM

  NO.  ATOM        X              Y              Z        Z-ATOM   MASS   TYPE

    1  C         0.000364      -0.238539       0.086166       6    12.011  QM
    2  O        -0.000015       0.004424       1.211364       8    15.999  QM
    3  H        -0.001009       0.764044      -1.372813       1     1.008  QM
    4  CL       -0.002987       2.072914      -1.282983      17    35.453  QM


 RMSQ FORCE :   0.0073357  MAXIMUM :   0.0000100  CONVERGED :NO 
 MAX FORCE  :   0.0160081  MAXIMUM :   0.0000150  CONVERGED :NO 

 NUMBER OF CONSTRAINED OPTIMIZATION CYCLES: 7
 
 TOTAL ENERGY = -573.645010612394
 
 
 CURRENT SPLINE LENGTH: 0.053 AMU^1/2*ANGSTROM
 IRC COORDINATE: 1.323 AMU^1/2*ANGSTROM

  ANGLE =       0.02  COS_ANGLE =       1.00


 IRC COORDINATES OF STEP 26 IN ANGSTROM

  NO.  ATOM        X              Y              Z        Z-ATOM   MASS   TYPE

    1  C         0.000379      -0.249118       0.091171       6    12.011  QM
    2  O        -0.000014       0.003244       1.214340       8    15.999  QM
    3  H        -0.001016       0.770017      -1.384797       1     1.008  QM
    4  CL       -0.002993       2.076862      -1.285681      17    35.453  QM


 RMSQ FORCE :   0.0069141  MAXIMUM :   0.0000100  CONVERGED :NO 
 MAX FORCE  :   0.0151211  MAXIMUM :   0.0000150  CONVERGED :NO 

 NUMBER OF CONSTRAINED OPTIMIZATION CYCLES: 5
 
 TOTAL ENERGY = -573.645600590721
 
 
 CURRENT SPLINE LENGTH: 0.053 AMU^1/2*ANGSTROM
 IRC COORDINATE: 1.376 AMU^1/2*ANGSTROM

  ANGLE =       0.02  COS_ANGLE =       1.00


 IRC COORDINATES OF STEP 27 IN ANGSTROM

  NO.  ATOM        X              Y              Z        Z-ATOM   MASS   TYPE

    1  C         0.000395      -0.259549       0.096248       6    12.011  QM
    2  O        -0.000012       0.001900       1.217377       8    15.999  QM
    3  H        -0.001033       0.775953      -1.396757       1     1.008  QM
    4  CL       -0.002999       2.080834      -1.288431      17    35.453  QM


 RMSQ FORCE :   0.0065159  MAXIMUM :   0.0000100  CONVERGED :NO 
 MAX FORCE  :   0.0142729  MAXIMUM :   0.0000150  CONVERGED :NO 

 NUMBER OF CONSTRAINED OPTIMIZATION CYCLES: 5
 
 TOTAL ENERGY = -573.646154253157
 
 
 CURRENT SPLINE LENGTH: 0.053 AMU^1/2*ANGSTROM
 IRC COORDINATE: 1.429 AMU^1/2*ANGSTROM

  ANGLE =       0.02  COS_ANGLE =       1.00


 IRC COORDINATES OF STEP 28 IN ANGSTROM

  NO.  ATOM        X              Y              Z        Z-ATOM   MASS   TYPE

    1  C         0.000406      -0.269858       0.101387       6    12.011  QM
    2  O        -0.000008       0.000420       1.220461       8    15.999  QM
    3  H        -0.001000       0.781853      -1.408585       1     1.008  QM
    4  CL       -0.003006       2.084829      -1.291228      17    35.453  QM


 RMSQ FORCE :   0.0061402  MAXIMUM :   0.0000100  CONVERGED :NO 
 MAX FORCE  :   0.0134710  MAXIMUM :   0.0000150  CONVERGED :NO 

 NUMBER OF CONSTRAINED OPTIMIZATION CYCLES: 2
 
 TOTAL ENERGY = -573.646673820337
 
 
 CURRENT SPLINE LENGTH: 0.053 AMU^1/2*ANGSTROM
 IRC COORDINATE: 1.482 AMU^1/2*ANGSTROM

  ANGLE =       0.02  COS_ANGLE =       1.00


 IRC COORDINATES OF STEP 29 IN ANGSTROM

  NO.  ATOM        X              Y              Z        Z-ATOM   MASS   TYPE

    1  C         0.000421      -0.279989       0.106593       6    12.011  QM
    2  O        -0.000005      -0.001245       1.223623       8    15.999  QM
    3  H        -0.001001       0.787750      -1.420481       1     1.008  QM
    4  CL       -0.003011       2.088844      -1.294080      17    35.453  QM


 RMSQ FORCE :   0.0057869  MAXIMUM :   0.0000100  CONVERGED :NO 
 MAX FORCE  :   0.0127113  MAXIMUM :   0.0000150  CONVERGED :NO 

 NUMBER OF CONSTRAINED OPTIMIZATION CYCLES: 5
 
 TOTAL ENERGY = -573.647161329185
 
 
 CURRENT SPLINE LENGTH: 0.053 AMU^1/2*ANGSTROM
 IRC COORDINATE: 1.535 AMU^1/2*ANGSTROM

  ANGLE =       0.02  COS_ANGLE =       1.00


 IRC COORDINATES OF STEP 30 IN ANGSTROM

  NO.  ATOM        X              Y              Z        Z-ATOM   MASS   TYPE

    1  C         0.000432      -0.289962       0.111852       6    12.011  QM
    2  O        -0.000001      -0.003075       1.226855       8    15.999  QM
    3  H        -0.000987       0.793624      -1.432305       1     1.008  QM
    4  CL       -0.003018       2.092882      -1.296984      17    35.453  QM


 RMSQ FORCE :   0.0054546  MAXIMUM :   0.0000100  CONVERGED :NO 
 MAX FORCE  :   0.0119932  MAXIMUM :   0.0000150  CONVERGED :NO 

 NUMBER OF CONSTRAINED OPTIMIZATION CYCLES: 4
 
 TOTAL ENERGY = -573.647618756727
 
 
 CURRENT SPLINE LENGTH: 0.053 AMU^1/2*ANGSTROM
 IRC COORDINATE: 1.588 AMU^1/2*ANGSTROM

  ANGLE =       0.02  COS_ANGLE =       1.00


 IRC COORDINATES OF STEP 31 IN ANGSTROM

  NO.  ATOM        X              Y              Z        Z-ATOM   MASS   TYPE

    1  C         0.000438      -0.299741       0.117164       6    12.011  QM
    2  O         0.000006      -0.005105       1.230181       8    15.999  QM
    3  H        -0.000907       0.799463      -1.443995       1     1.008  QM
    4  CL       -0.003025       2.096946      -1.299952      17    35.453  QM


 RMSQ FORCE :   0.0051409  MAXIMUM :   0.0000100  CONVERGED :NO 
 MAX FORCE  :   0.0113051  MAXIMUM :   0.0000150  CONVERGED :NO 

 NUMBER OF CONSTRAINED OPTIMIZATION CYCLES: 6
 
 TOTAL ENERGY = -573.648048012589
 
 
 CURRENT SPLINE LENGTH: 0.053 AMU^1/2*ANGSTROM
 IRC COORDINATE: 1.640 AMU^1/2*ANGSTROM

  ANGLE =       0.02  COS_ANGLE =       1.00


 IRC COORDINATES OF STEP 32 IN ANGSTROM

  NO.  ATOM        X              Y              Z        Z-ATOM   MASS   TYPE

    1  C         0.000459      -0.309334       0.122519       6    12.011  QM
    2  O         0.000006      -0.007312       1.233590       8    15.999  QM
    3  H        -0.000983       0.805324      -1.455733       1     1.008  QM
    4  CL       -0.003029       2.101025      -1.302971      17    35.453  QM


 RMSQ FORCE :   0.0048462  MAXIMUM :   0.0000100  CONVERGED :NO 
 MAX FORCE  :   0.0106549  MAXIMUM :   0.0000150  CONVERGED :NO 

 NUMBER OF CONSTRAINED OPTIMIZATION CYCLES: 5
 
 TOTAL ENERGY = -573.648450834986
 
 
 CURRENT SPLINE LENGTH: 0.053 AMU^1/2*ANGSTROM
 IRC COORDINATE: 1.693 AMU^1/2*ANGSTROM

  ANGLE =       0.02  COS_ANGLE =       1.00


 IRC COORDINATES OF STEP 33 IN ANGSTROM

  NO.  ATOM        X              Y              Z        Z-ATOM   MASS   TYPE

    1  C         0.000477      -0.318767       0.127915       6    12.011  QM
    2  O         0.000008      -0.009675       1.237068       8    15.999  QM
    3  H        -0.001034       0.811187      -1.467355       1     1.008  QM
    4  CL       -0.003035       2.105121      -1.306038      17    35.453  QM


 RMSQ FORCE :   0.0045715  MAXIMUM :   0.0000100  CONVERGED :NO 
 MAX FORCE  :   0.0100565  MAXIMUM :   0.0000150  CONVERGED :NO 

 NUMBER OF CONSTRAINED OPTIMIZATION CYCLES: 5
 
 TOTAL ENERGY = -573.648828931143
 
 
 CURRENT SPLINE LENGTH: 0.053 AMU^1/2*ANGSTROM
 IRC COORDINATE: 1.746 AMU^1/2*ANGSTROM

  ANGLE =       0.02  COS_ANGLE =       1.00


 IRC COORDINATES OF STEP 34 IN ANGSTROM

  NO.  ATOM        X              Y              Z        Z-ATOM   MASS   TYPE

    1  C         0.000491      -0.328013       0.133335       6    12.011  QM
    2  O         0.000011      -0.012218       1.240638       8    15.999  QM
    3  H        -0.001051       0.817027      -1.478836       1     1.008  QM
    4  CL       -0.003040       2.109236      -1.309159      17    35.453  QM


 RMSQ FORCE :   0.0043114  MAXIMUM :   0.0000100  CONVERGED :NO 
 MAX FORCE  :   0.0094815  MAXIMUM :   0.0000150  CONVERGED :NO 

 NUMBER OF CONSTRAINED OPTIMIZATION CYCLES: 5
 
 TOTAL ENERGY = -573.649183784425
 
 
 CURRENT SPLINE LENGTH: 0.053 AMU^1/2*ANGSTROM
 IRC COORDINATE: 1.799 AMU^1/2*ANGSTROM

  ANGLE =       0.02  COS_ANGLE =       1.00


 IRC COORDINATES OF STEP 35 IN ANGSTROM

  NO.  ATOM        X              Y              Z        Z-ATOM   MASS   TYPE

    1  C         0.000508      -0.337038       0.138792       6    12.011  QM
    2  O         0.000013      -0.014970       1.244307       8    15.999  QM
    3  H        -0.001100       0.822828      -1.490133       1     1.008  QM
    4  CL       -0.003045       2.113370      -1.312342      17    35.453  QM


 RMSQ FORCE :   0.0040674  MAXIMUM :   0.0000100  CONVERGED :NO 
 MAX FORCE  :   0.0089326  MAXIMUM :   0.0000150  CONVERGED :NO 

 NUMBER OF CONSTRAINED OPTIMIZATION CYCLES: 9
 
 TOTAL ENERGY = -573.649516901365
 
 
 CURRENT SPLINE LENGTH: 0.053 AMU^1/2*ANGSTROM
 IRC COORDINATE: 1.852 AMU^1/2*ANGSTROM

  ANGLE =       0.02  COS_ANGLE =       1.00


 IRC COORDINATES OF STEP 36 IN ANGSTROM

  NO.  ATOM        X              Y              Z        Z-ATOM   MASS   TYPE

    1  C         0.000513      -0.345923       0.144250       6    12.011  QM
    2  O         0.000020      -0.017856       1.248056       8    15.999  QM
    3  H        -0.001035       0.828638      -1.501194       1     1.008  QM
    4  CL       -0.003052       2.117518      -1.315568      17    35.453  QM


 RMSQ FORCE :   0.0038389  MAXIMUM :   0.0000100  CONVERGED :NO 
 MAX FORCE  :   0.0084312  MAXIMUM :   0.0000150  CONVERGED :NO 

 NUMBER OF CONSTRAINED OPTIMIZATION CYCLES: 9
 
 TOTAL ENERGY = -573.649829656447
 
 
 CURRENT SPLINE LENGTH: 0.053 AMU^1/2*ANGSTROM
 IRC COORDINATE: 1.905 AMU^1/2*ANGSTROM

  ANGLE =       0.02  COS_ANGLE =       1.00


 IRC COORDINATES OF STEP 37 IN ANGSTROM

  NO.  ATOM        X              Y              Z        Z-ATOM   MASS   TYPE

    1  C         0.000518      -0.354575       0.149740       6    12.011  QM
    2  O         0.000028      -0.020954       1.251900       8    15.999  QM
    3  H        -0.000969       0.834389      -1.511932       1     1.008  QM
    4  CL       -0.003059       2.121686      -1.318858      17    35.453  QM


 RMSQ FORCE :   0.0036245  MAXIMUM :   0.0000100  CONVERGED :NO 
 MAX FORCE  :   0.0079498  MAXIMUM :   0.0000150  CONVERGED :NO 

 NUMBER OF CONSTRAINED OPTIMIZATION CYCLES: 5
 
 TOTAL ENERGY = -573.650123315347
 
 
 CURRENT SPLINE LENGTH: 0.053 AMU^1/2*ANGSTROM
 IRC COORDINATE: 1.958 AMU^1/2*ANGSTROM

  ANGLE =       0.02  COS_ANGLE =       1.00


 IRC COORDINATES OF STEP 38 IN ANGSTROM

  NO.  ATOM        X              Y              Z        Z-ATOM   MASS   TYPE

    1  C         0.000535      -0.363012       0.155232       6    12.011  QM
    2  O         0.000031      -0.024241       1.255849       8    15.999  QM
    3  H        -0.001028       0.840121      -1.522469       1     1.008  QM
    4  CL       -0.003064       2.125865      -1.322202      17    35.453  QM


 RMSQ FORCE :   0.0034238  MAXIMUM :   0.0000100  CONVERGED :NO 
 MAX FORCE  :   0.0075026  MAXIMUM :   0.0000150  CONVERGED :NO 

 NUMBER OF CONSTRAINED OPTIMIZATION CYCLES: 9
 
 TOTAL ENERGY = -573.650399131404
 
 
 CURRENT SPLINE LENGTH: 0.053 AMU^1/2*ANGSTROM
 IRC COORDINATE: 2.011 AMU^1/2*ANGSTROM

  ANGLE =       0.02  COS_ANGLE =       1.00


 IRC COORDINATES OF STEP 39 IN ANGSTROM

  NO.  ATOM        X              Y              Z        Z-ATOM   MASS   TYPE

    1  C         0.000556      -0.371209       0.160724       6    12.011  QM
    2  O         0.000031      -0.027736       1.259911       8    15.999  QM
    3  H        -0.001137       0.845774      -1.532676       1     1.008  QM
    4  CL       -0.003069       2.130060      -1.325606      17    35.453  QM


 RMSQ FORCE :   0.0032327  MAXIMUM :   0.0000100  CONVERGED :NO 
 MAX FORCE  :   0.0070608  MAXIMUM :   0.0000150  CONVERGED :NO 

 NUMBER OF CONSTRAINED OPTIMIZATION CYCLES: 6
 
 TOTAL ENERGY = -573.650658211078
 
 
 CURRENT SPLINE LENGTH: 0.053 AMU^1/2*ANGSTROM
 IRC COORDINATE: 2.064 AMU^1/2*ANGSTROM

  ANGLE =       0.02  COS_ANGLE =       1.00


 IRC COORDINATES OF STEP 40 IN ANGSTROM

  NO.  ATOM        X              Y              Z        Z-ATOM   MASS   TYPE

    1  C         0.000570      -0.379154       0.166212       6    12.011  QM
    2  O         0.000036      -0.031450       1.264088       8    15.999  QM
    3  H        -0.001162       0.851351      -1.542308       1     1.008  QM
    4  CL       -0.003074       2.134271      -1.329076      17    35.453  QM


 RMSQ FORCE :   0.0030562  MAXIMUM :   0.0000100  CONVERGED :NO 
 MAX FORCE  :   0.0066625  MAXIMUM :   0.0000150  CONVERGED :NO 

 NUMBER OF CONSTRAINED OPTIMIZATION CYCLES: 1
 
 TOTAL ENERGY = -573.650901643238
 
 
 CURRENT SPLINE LENGTH: 0.053 AMU^1/2*ANGSTROM
 IRC COORDINATE: 2.117 AMU^1/2*ANGSTROM

  ANGLE =       0.03  COS_ANGLE =       1.00


 IRC COORDINATES OF STEP 41 IN ANGSTROM

  NO.  ATOM        X              Y              Z        Z-ATOM   MASS   TYPE

    1  C         0.000580      -0.386971       0.171691       6    12.011  QM
    2  O         0.000042      -0.035279       1.268325       8    15.999  QM
    3  H        -0.001159       0.856845      -1.551544       1     1.008  QM
    4  CL       -0.003080       2.138491      -1.332582      17    35.453  QM


 RMSQ FORCE :   0.0028884  MAXIMUM :   0.0000100  CONVERGED :NO 
 MAX FORCE  :   0.0062761  MAXIMUM :   0.0000150  CONVERGED :NO 

 NUMBER OF CONSTRAINED OPTIMIZATION CYCLES: 4
 
 TOTAL ENERGY = -573.651130467321
 
 
 CURRENT SPLINE LENGTH: 0.053 AMU^1/2*ANGSTROM
 IRC COORDINATE: 2.170 AMU^1/2*ANGSTROM

  ANGLE =       0.03  COS_ANGLE =       1.00


 IRC COORDINATES OF STEP 42 IN ANGSTROM

  NO.  ATOM        X              Y              Z        Z-ATOM   MASS   TYPE

    1  C         0.000593      -0.394519       0.177151       6    12.011  QM
    2  O         0.000046      -0.039327       1.272682       8    15.999  QM
    3  H        -0.001189       0.862246      -1.560273       1     1.008  QM
    4  CL       -0.003086       2.142723      -1.336150      17    35.453  QM


 RMSQ FORCE :   0.0027312  MAXIMUM :   0.0000100  CONVERGED :NO 
 MAX FORCE  :   0.0059116  MAXIMUM :   0.0000150  CONVERGED :NO 

 NUMBER OF CONSTRAINED OPTIMIZATION CYCLES: 4
 
 TOTAL ENERGY = -573.651345616533
 
 
 CURRENT SPLINE LENGTH: 0.053 AMU^1/2*ANGSTROM
 IRC COORDINATE: 2.223 AMU^1/2*ANGSTROM

  ANGLE =       0.03  COS_ANGLE =       1.00


 IRC COORDINATES OF STEP 43 IN ANGSTROM

  NO.  ATOM        X              Y              Z        Z-ATOM   MASS   TYPE

    1  C         0.000618      -0.401766       0.182571       6    12.011  QM
    2  O         0.000045      -0.043607       1.277176       8    15.999  QM
    3  H        -0.001343       0.867566      -1.568439       1     1.008  QM
    4  CL       -0.003090       2.146961      -1.339782      17    35.453  QM


 RMSQ FORCE :   0.0025867  MAXIMUM :   0.0000100  CONVERGED :NO 
 MAX FORCE  :   0.0055940  MAXIMUM :   0.0000150  CONVERGED :NO 

 NUMBER OF CONSTRAINED OPTIMIZATION CYCLES: 5
 
 TOTAL ENERGY = -573.651547978913
 
 
 CURRENT SPLINE LENGTH: 0.053 AMU^1/2*ANGSTROM
 IRC COORDINATE: 2.275 AMU^1/2*ANGSTROM

  ANGLE =       0.03  COS_ANGLE =       1.00


 IRC COORDINATES OF STEP 44 IN ANGSTROM

  NO.  ATOM        X              Y              Z        Z-ATOM   MASS   TYPE

    1  C         0.000622      -0.408800       0.187968       6    12.011  QM
    2  O         0.000055      -0.048068       1.281754       8    15.999  QM
    3  H        -0.001288       0.872653      -1.575613       1     1.008  QM
    4  CL       -0.003097       2.151215      -1.343474      17    35.453  QM


 RMSQ FORCE :   0.0024483  MAXIMUM :   0.0000100  CONVERGED :NO 
 MAX FORCE  :   0.0052690  MAXIMUM :   0.0000150  CONVERGED :NO 

 NUMBER OF CONSTRAINED OPTIMIZATION CYCLES: 19
 
 TOTAL ENERGY = -573.651738473160
 
 
 CURRENT SPLINE LENGTH: 0.053 AMU^1/2*ANGSTROM
 IRC COORDINATE: 2.328 AMU^1/2*ANGSTROM

  ANGLE =       0.03  COS_ANGLE =       1.00


 IRC COORDINATES OF STEP 45 IN ANGSTROM

  NO.  ATOM        X              Y              Z        Z-ATOM   MASS   TYPE

    1  C         0.000629      -0.415559       0.193337       6    12.011  QM
    2  O         0.000062      -0.052731       1.286433       8    15.999  QM
    3  H        -0.001277       0.877628      -1.582160       1     1.008  QM
    4  CL       -0.003103       2.155470      -1.347218      17    35.453  QM


 RMSQ FORCE :   0.0023220  MAXIMUM :   0.0000100  CONVERGED :NO 
 MAX FORCE  :   0.0049838  MAXIMUM :   0.0000150  CONVERGED :NO 

 NUMBER OF CONSTRAINED OPTIMIZATION CYCLES: 5
 
 TOTAL ENERGY = -573.651917909375
 
 
 CURRENT SPLINE LENGTH: 0.053 AMU^1/2*ANGSTROM
 IRC COORDINATE: 2.381 AMU^1/2*ANGSTROM

  ANGLE =       0.03  COS_ANGLE =       1.00


 IRC COORDINATES OF STEP 46 IN ANGSTROM

  NO.  ATOM        X              Y              Z        Z-ATOM   MASS   TYPE

    1  C         0.000635      -0.422137       0.198668       6    12.011  QM
    2  O         0.000071      -0.057532       1.291185       8    15.999  QM
    3  H        -0.001244       0.882426      -1.588000       1     1.008  QM
    4  CL       -0.003110       2.159731      -1.351003      17    35.453  QM


 RMSQ FORCE :   0.0022010  MAXIMUM :   0.0000100  CONVERGED :NO 
 MAX FORCE  :   0.0046968  MAXIMUM :   0.0000150  CONVERGED :NO 

 NUMBER OF CONSTRAINED OPTIMIZATION CYCLES: 7
 
 TOTAL ENERGY = -573.652087050118
 
 
 CURRENT SPLINE LENGTH: 0.053 AMU^1/2*ANGSTROM
 IRC COORDINATE: 2.434 AMU^1/2*ANGSTROM

  ANGLE =       0.03  COS_ANGLE =       1.00


 IRC COORDINATES OF STEP 47 IN ANGSTROM

  NO.  ATOM        X              Y              Z        Z-ATOM   MASS   TYPE

    1  C         0.000664      -0.428232       0.203902       6    12.011  QM
    2  O         0.000069      -0.062659       1.296120       8    15.999  QM
    3  H        -0.001455       0.886999      -1.592919       1     1.008  QM
    4  CL       -0.003112       2.163982      -1.354865      17    35.453  QM


 RMSQ FORCE :   0.0020882  MAXIMUM :   0.0000100  CONVERGED :NO 
 MAX FORCE  :   0.0044288  MAXIMUM :   0.0000150  CONVERGED :NO 

 NUMBER OF CONSTRAINED OPTIMIZATION CYCLES: 6
 
 TOTAL ENERGY = -573.652246634970
 
 
 CURRENT SPLINE LENGTH: 0.053 AMU^1/2*ANGSTROM
 IRC COORDINATE: 2.487 AMU^1/2*ANGSTROM

  ANGLE =       0.03  COS_ANGLE =       1.00


 IRC COORDINATES OF STEP 48 IN ANGSTROM

  NO.  ATOM        X              Y              Z        Z-ATOM   MASS   TYPE

    1  C         0.000672      -0.434175       0.209095       6    12.011  QM
    2  O         0.000076      -0.067896       1.301105       8    15.999  QM
    3  H        -0.001456       0.891378      -1.596816       1     1.008  QM
    4  CL       -0.003119       2.168237      -1.358764      17    35.453  QM


 RMSQ FORCE :   0.0019839  MAXIMUM :   0.0000100  CONVERGED :NO 
 MAX FORCE  :   0.0041888  MAXIMUM :   0.0000150  CONVERGED :NO 

 NUMBER OF CONSTRAINED OPTIMIZATION CYCLES: 4
 
 TOTAL ENERGY = -573.652397461400
 
 
 CURRENT SPLINE LENGTH: 0.053 AMU^1/2*ANGSTROM
 IRC COORDINATE: 2.540 AMU^1/2*ANGSTROM

  ANGLE =       0.04  COS_ANGLE =       1.00


 IRC COORDINATES OF STEP 49 IN ANGSTROM

  NO.  ATOM        X              Y              Z        Z-ATOM   MASS   TYPE

    1  C         0.000667      -0.439827       0.214244       6    12.011  QM
    2  O         0.000091      -0.073325       1.306159       8    15.999  QM
    3  H        -0.001324       0.895480      -1.599566       1     1.008  QM
    4  CL       -0.003127       2.172488      -1.362713      17    35.453  QM


 RMSQ FORCE :   0.0018865  MAXIMUM :   0.0000100  CONVERGED :NO 
 MAX FORCE  :   0.0039498  MAXIMUM :   0.0000150  CONVERGED :NO 

 NUMBER OF CONSTRAINED OPTIMIZATION CYCLES: 6
 
 TOTAL ENERGY = -573.652540168690
 
 
 CURRENT SPLINE LENGTH: 0.053 AMU^1/2*ANGSTROM
 IRC COORDINATE: 2.593 AMU^1/2*ANGSTROM

  ANGLE =       0.04  COS_ANGLE =       1.00


 IRC COORDINATES OF STEP 50 IN ANGSTROM

  NO.  ATOM        X              Y              Z        Z-ATOM   MASS   TYPE

    1  C         0.000674      -0.445026       0.219259       6    12.011  QM
    2  O         0.000099      -0.079024       1.311368       8    15.999  QM
    3  H        -0.001333       0.899331      -1.601136       1     1.008  QM
    4  CL       -0.003133       2.176714      -1.366720      17    35.453  QM


 RMSQ FORCE :   0.0017966  MAXIMUM :   0.0000100  CONVERGED :NO 
 MAX FORCE  :   0.0037416  MAXIMUM :   0.0000150  CONVERGED :NO 

 NUMBER OF CONSTRAINED OPTIMIZATION CYCLES: 4
 
 TOTAL ENERGY = -573.652675415326
 
 
 CURRENT SPLINE LENGTH: 0.053 AMU^1/2*ANGSTROM
 IRC COORDINATE: 2.646 AMU^1/2*ANGSTROM

  ANGLE =       0.04  COS_ANGLE =       1.00


 IRC COORDINATES OF STEP 51 IN ANGSTROM

  NO.  ATOM        X              Y              Z        Z-ATOM   MASS   TYPE

    1  C         0.000655      -0.449935       0.224205       6    12.011  QM
    2  O         0.000121      -0.084891       1.316627       8    15.999  QM
    3  H        -0.001064       0.902831      -1.601146       1     1.008  QM
    4  CL       -0.003144       2.180928      -1.370770      17    35.453  QM


 RMSQ FORCE :   0.0017130  MAXIMUM :   0.0000100  CONVERGED :NO 
 MAX FORCE  :   0.0035342  MAXIMUM :   0.0000150  CONVERGED :NO 

 NUMBER OF CONSTRAINED OPTIMIZATION CYCLES: 5
 
 TOTAL ENERGY = -573.652803883642
 
 
 CURRENT SPLINE LENGTH: 0.053 AMU^1/2*ANGSTROM
 IRC COORDINATE: 2.699 AMU^1/2*ANGSTROM

  ANGLE =       0.04  COS_ANGLE =       1.00


 IRC COORDINATES OF STEP 52 IN ANGSTROM

  NO.  ATOM        X              Y              Z        Z-ATOM   MASS   TYPE

    1  C         0.000671      -0.454442       0.229043       6    12.011  QM
    2  O         0.000125      -0.090973       1.321995       8    15.999  QM
    3  H        -0.001172       0.906187      -1.600470       1     1.008  QM
    4  CL       -0.003148       2.185106      -1.374853      17    35.453  QM


 RMSQ FORCE :   0.0016359  MAXIMUM :   0.0000100  CONVERGED :NO 
 MAX FORCE  :   0.0033497  MAXIMUM :   0.0000150  CONVERGED :NO 

 NUMBER OF CONSTRAINED OPTIMIZATION CYCLES: 10
 
 TOTAL ENERGY = -573.652926188205
 
 
 CURRENT SPLINE LENGTH: 0.053 AMU^1/2*ANGSTROM
 IRC COORDINATE: 2.752 AMU^1/2*ANGSTROM

  ANGLE =       0.04  COS_ANGLE =       1.00


 IRC COORDINATES OF STEP 53 IN ANGSTROM

  NO.  ATOM        X              Y              Z        Z-ATOM   MASS   TYPE

    1  C         0.000678      -0.458557       0.233773       6    12.011  QM
    2  O         0.000135      -0.097253       1.327430       8    15.999  QM
    3  H        -0.001177       0.909234      -1.598312       1     1.008  QM
    4  CL       -0.003153       2.189251      -1.378973      17    35.453  QM


 RMSQ FORCE :   0.0015649  MAXIMUM :   0.0000100  CONVERGED :NO 
 MAX FORCE  :   0.0031726  MAXIMUM :   0.0000150  CONVERGED :NO 

 NUMBER OF CONSTRAINED OPTIMIZATION CYCLES: 6
 
 TOTAL ENERGY = -573.653042891965
 
 
 CURRENT SPLINE LENGTH: 0.053 AMU^1/2*ANGSTROM
 IRC COORDINATE: 2.805 AMU^1/2*ANGSTROM

  ANGLE =       0.04  COS_ANGLE =       1.00


 IRC COORDINATES OF STEP 54 IN ANGSTROM

  NO.  ATOM        X              Y              Z        Z-ATOM   MASS   TYPE

    1  C         0.000693      -0.462360       0.238400       6    12.011  QM
    2  O         0.000139      -0.103680       1.332926       8    15.999  QM
    3  H        -0.001285       0.912085      -1.595132       1     1.008  QM
    4  CL       -0.003157       2.193362      -1.383114      17    35.453  QM


 RMSQ FORCE :   0.0014983  MAXIMUM :   0.0000100  CONVERGED :NO 
 MAX FORCE  :   0.0030334  MAXIMUM :   0.0000150  CONVERGED :NO 

 NUMBER OF CONSTRAINED OPTIMIZATION CYCLES: 7
 
 TOTAL ENERGY = -573.653154555000
 
 
 CURRENT SPLINE LENGTH: 0.053 AMU^1/2*ANGSTROM
 IRC COORDINATE: 2.858 AMU^1/2*ANGSTROM

  ANGLE =       0.04  COS_ANGLE =       1.00


 IRC COORDINATES OF STEP 55 IN ANGSTROM

  NO.  ATOM        X              Y              Z        Z-ATOM   MASS   TYPE

    1  C         0.000711      -0.465821       0.242920       6    12.011  QM
    2  O         0.000142      -0.110258       1.338463       8    15.999  QM
    3  H        -0.001428       0.914711      -1.590641       1     1.008  QM
    4  CL       -0.003161       2.197431      -1.387274      17    35.453  QM


 RMSQ FORCE :   0.0014378  MAXIMUM :   0.0000100  CONVERGED :NO 
 MAX FORCE  :   0.0029277  MAXIMUM :   0.0000150  CONVERGED :NO 

 NUMBER OF CONSTRAINED OPTIMIZATION CYCLES: 3
 
 TOTAL ENERGY = -573.653261664276
 
 
 CURRENT SPLINE LENGTH: 0.053 AMU^1/2*ANGSTROM
 IRC COORDINATE: 2.910 AMU^1/2*ANGSTROM

  ANGLE =       0.04  COS_ANGLE =       1.00


 IRC COORDINATES OF STEP 56 IN ANGSTROM

  NO.  ATOM        X              Y              Z        Z-ATOM   MASS   TYPE

    1  C         0.000755      -0.468769       0.247316       6    12.011  QM
    2  O         0.000131      -0.117061       1.344068       8    15.999  QM
    3  H        -0.001857       0.917191      -1.585270       1     1.008  QM
    4  CL       -0.003159       2.201432      -1.391449      17    35.453  QM


 RMSQ FORCE :   0.0013841  MAXIMUM :   0.0000100  CONVERGED :NO 
 MAX FORCE  :   0.0028288  MAXIMUM :   0.0000150  CONVERGED :NO 

 NUMBER OF CONSTRAINED OPTIMIZATION CYCLES: 10
 
 TOTAL ENERGY = -573.653364695762
 
 
 CURRENT SPLINE LENGTH: 0.053 AMU^1/2*ANGSTROM
 IRC COORDINATE: 2.963 AMU^1/2*ANGSTROM

  ANGLE =       0.04  COS_ANGLE =       1.00


 IRC COORDINATES OF STEP 57 IN ANGSTROM

  NO.  ATOM        X              Y              Z        Z-ATOM   MASS   TYPE

    1  C         0.000718      -0.471305       0.251546       6    12.011  QM
    2  O         0.000161      -0.124001       1.349672       8    15.999  QM
    3  H        -0.001461       0.919276      -1.577517       1     1.008  QM
    4  CL       -0.003171       2.205367      -1.395634      17    35.453  QM


 RMSQ FORCE :   0.0013342  MAXIMUM :   0.0000100  CONVERGED :NO 
 MAX FORCE  :   0.0027417  MAXIMUM :   0.0000150  CONVERGED :NO 

 NUMBER OF CONSTRAINED OPTIMIZATION CYCLES: 6
 
 TOTAL ENERGY = -573.653464133828
 
 
 CURRENT SPLINE LENGTH: 0.053 AMU^1/2*ANGSTROM
 IRC COORDINATE: 3.016 AMU^1/2*ANGSTROM

  ANGLE =       0.04  COS_ANGLE =       1.00


 IRC COORDINATES OF STEP 58 IN ANGSTROM

  NO.  ATOM        X              Y              Z        Z-ATOM   MASS   TYPE

    1  C         0.000714      -0.473403       0.255642       6    12.011  QM
    2  O         0.000175      -0.131103       1.355324       8    15.999  QM
    3  H        -0.001385       0.921293      -1.568913       1     1.008  QM
    4  CL       -0.003179       2.209226      -1.399818      17    35.453  QM


 RMSQ FORCE :   0.0012895  MAXIMUM :   0.0000100  CONVERGED :NO 
 MAX FORCE  :   0.0026580  MAXIMUM :   0.0000150  CONVERGED :NO 

 NUMBER OF CONSTRAINED OPTIMIZATION CYCLES: 6
 
 TOTAL ENERGY = -573.653560448571
 
 
 CURRENT SPLINE LENGTH: 0.053 AMU^1/2*ANGSTROM
 IRC COORDINATE: 3.069 AMU^1/2*ANGSTROM

  ANGLE =       0.05  COS_ANGLE =       1.00


 IRC COORDINATES OF STEP 59 IN ANGSTROM

  NO.  ATOM        X              Y              Z        Z-ATOM   MASS   TYPE

    1  C         0.000732      -0.475181       0.259650       6    12.011  QM
    2  O         0.000179      -0.138322       1.361004       8    15.999  QM
    3  H        -0.001562       0.923283      -1.559900       1     1.008  QM
    4  CL       -0.003181       2.213031      -1.403997      17    35.453  QM


 RMSQ FORCE :   0.0012452  MAXIMUM :   0.0000100  CONVERGED :NO 
 MAX FORCE  :   0.0025827  MAXIMUM :   0.0000150  CONVERGED :NO 

 NUMBER OF CONSTRAINED OPTIMIZATION CYCLES: 12
 
 TOTAL ENERGY = -573.653653971996
 
 
 CURRENT SPLINE LENGTH: 0.053 AMU^1/2*ANGSTROM
 IRC COORDINATE: 3.122 AMU^1/2*ANGSTROM

  ANGLE =       0.04  COS_ANGLE =       1.00


 IRC COORDINATES OF STEP 60 IN ANGSTROM

  NO.  ATOM        X              Y              Z        Z-ATOM   MASS   TYPE

    1  C         0.000707      -0.476400       0.263472       6    12.011  QM
    2  O         0.000203      -0.145697       1.366658       8    15.999  QM
    3  H        -0.001283       0.925080      -1.548800       1     1.008  QM
    4  CL       -0.003191       2.216722      -1.408160      17    35.453  QM


 RMSQ FORCE :   0.0012097  MAXIMUM :   0.0000100  CONVERGED :NO 
 MAX FORCE  :   0.0025125  MAXIMUM :   0.0000150  CONVERGED :NO 

 NUMBER OF CONSTRAINED OPTIMIZATION CYCLES: 7
 
 TOTAL ENERGY = -573.653745073897
 
 
 CURRENT SPLINE LENGTH: 0.053 AMU^1/2*ANGSTROM
 IRC COORDINATE: 3.175 AMU^1/2*ANGSTROM

  ANGLE =       0.04  COS_ANGLE =       1.00


 IRC COORDINATES OF STEP 61 IN ANGSTROM

  NO.  ATOM        X              Y              Z        Z-ATOM   MASS   TYPE

    1  C         0.000705      -0.477149       0.267164       6    12.011  QM
    2  O         0.000216      -0.153212       1.372312       8    15.999  QM
    3  H        -0.001249       0.926850      -1.536814       1     1.008  QM
    4  CL       -0.003197       2.220317      -1.412304      17    35.453  QM


 RMSQ FORCE :   0.0011773  MAXIMUM :   0.0000100  CONVERGED :NO 
 MAX FORCE  :   0.0024489  MAXIMUM :   0.0000150  CONVERGED :NO 

 NUMBER OF CONSTRAINED OPTIMIZATION CYCLES: 8
 
 TOTAL ENERGY = -573.653834125824
 
 
 CURRENT SPLINE LENGTH: 0.053 AMU^1/2*ANGSTROM
 IRC COORDINATE: 3.228 AMU^1/2*ANGSTROM

  ANGLE =       0.05  COS_ANGLE =       1.00


 IRC COORDINATES OF STEP 62 IN ANGSTROM

  NO.  ATOM        X              Y              Z        Z-ATOM   MASS   TYPE

    1  C         0.000685      -0.477455       0.270708       6    12.011  QM
    2  O         0.000237      -0.160850       1.377968       8    15.999  QM
    3  H        -0.001029       0.928672      -1.524046       1     1.008  QM
    4  CL       -0.003206       2.223816      -1.416422      17    35.453  QM


 RMSQ FORCE :   0.0011491  MAXIMUM :   0.0000100  CONVERGED :NO 
 MAX FORCE  :   0.0023881  MAXIMUM :   0.0000150  CONVERGED :NO 

 NUMBER OF CONSTRAINED OPTIMIZATION CYCLES: 7
 
 TOTAL ENERGY = -573.653921392029
 
 
 CURRENT SPLINE LENGTH: 0.053 AMU^1/2*ANGSTROM
 IRC COORDINATE: 3.281 AMU^1/2*ANGSTROM

  ANGLE =       0.04  COS_ANGLE =       1.00


 IRC COORDINATES OF STEP 63 IN ANGSTROM

  NO.  ATOM        X              Y              Z        Z-ATOM   MASS   TYPE

    1  C         0.000683      -0.477477       0.274216       6    12.011  QM
    2  O         0.000248      -0.168570       1.383590       8    15.999  QM
    3  H        -0.001024       0.930588      -1.510906       1     1.008  QM
    4  CL       -0.003211       2.227255      -1.420522      17    35.453  QM


 RMSQ FORCE :   0.0011224  MAXIMUM :   0.0000100  CONVERGED :NO 
 MAX FORCE  :   0.0023325  MAXIMUM :   0.0000150  CONVERGED :NO 

 NUMBER OF CONSTRAINED OPTIMIZATION CYCLES: 4
 
 TOTAL ENERGY = -573.654007103983
 
 
 CURRENT SPLINE LENGTH: 0.053 AMU^1/2*ANGSTROM
 IRC COORDINATE: 3.334 AMU^1/2*ANGSTROM

  ANGLE =       0.04  COS_ANGLE =       1.00


 IRC COORDINATES OF STEP 64 IN ANGSTROM

  NO.  ATOM        X              Y              Z        Z-ATOM   MASS   TYPE

    1  C         0.000698      -0.477099       0.277604       6    12.011  QM
    2  O         0.000252      -0.176393       1.389206       8    15.999  QM
    3  H        -0.001186       0.932573      -1.497237       1     1.008  QM
    4  CL       -0.003213       2.230602      -1.424594      17    35.453  QM


 RMSQ FORCE :   0.0010955  MAXIMUM :   0.0000100  CONVERGED :NO 
 MAX FORCE  :   0.0022811  MAXIMUM :   0.0000150  CONVERGED :NO 

 NUMBER OF CONSTRAINED OPTIMIZATION CYCLES: 5
 
 TOTAL ENERGY = -573.654091439284
 
 
 CURRENT SPLINE LENGTH: 0.053 AMU^1/2*ANGSTROM
 IRC COORDINATE: 3.387 AMU^1/2*ANGSTROM

  ANGLE =       0.04  COS_ANGLE =       1.00


 IRC COORDINATES OF STEP 65 IN ANGSTROM

  NO.  ATOM        X              Y              Z        Z-ATOM   MASS   TYPE

    1  C         0.000668      -0.476382       0.280919       6    12.011  QM
    2  O         0.000277      -0.184301       1.394790       8    15.999  QM
    3  H        -0.000908       0.934758      -1.483163       1     1.008  QM
    4  CL       -0.003223       2.233868      -1.428638      17    35.453  QM


 RMSQ FORCE :   0.0010754  MAXIMUM :   0.0000100  CONVERGED :NO 
 MAX FORCE  :   0.0022319  MAXIMUM :   0.0000150  CONVERGED :NO 

 NUMBER OF CONSTRAINED OPTIMIZATION CYCLES: 4
 
 TOTAL ENERGY = -573.654174558109
 
 
 CURRENT SPLINE LENGTH: 0.053 AMU^1/2*ANGSTROM
 IRC COORDINATE: 3.440 AMU^1/2*ANGSTROM

  ANGLE =       0.03  COS_ANGLE =       1.00


 IRC COORDINATES OF STEP 66 IN ANGSTROM

  NO.  ATOM        X              Y              Z        Z-ATOM   MASS   TYPE

    1  C         0.000676      -0.475154       0.284111       6    12.011  QM
    2  O         0.000284      -0.192325       1.400325       8    15.999  QM
    3  H        -0.001040       0.936995      -1.468476       1     1.008  QM
    4  CL       -0.003225       2.237012      -1.432636      17    35.453  QM


 RMSQ FORCE :   0.0010550  MAXIMUM :   0.0000100  CONVERGED :NO 
 MAX FORCE  :   0.0021865  MAXIMUM :   0.0000150  CONVERGED :NO 

 NUMBER OF CONSTRAINED OPTIMIZATION CYCLES: 11
 
 TOTAL ENERGY = -573.654256596739
 
 
 CURRENT SPLINE LENGTH: 0.053 AMU^1/2*ANGSTROM
 IRC COORDINATE: 3.493 AMU^1/2*ANGSTROM

  ANGLE =       0.03  COS_ANGLE =       1.00


 IRC COORDINATES OF STEP 67 IN ANGSTROM

  NO.  ATOM        X              Y              Z        Z-ATOM   MASS   TYPE

    1  C         0.000719      -0.473579       0.287256       6    12.011  QM
    2  O         0.000275      -0.200452       1.405846       8    15.999  QM
    3  H        -0.001554       0.939436      -1.454059       1     1.008  QM
    4  CL       -0.003221       2.240077      -1.436604      17    35.453  QM


 RMSQ FORCE :   0.0010371  MAXIMUM :   0.0000100  CONVERGED :NO 
 MAX FORCE  :   0.0021434  MAXIMUM :   0.0000150  CONVERGED :NO 

 NUMBER OF CONSTRAINED OPTIMIZATION CYCLES: 4
 
 TOTAL ENERGY = -573.654337653183
 
 
 CURRENT SPLINE LENGTH: 0.053 AMU^1/2*ANGSTROM
 IRC COORDINATE: 3.545 AMU^1/2*ANGSTROM

  ANGLE =       0.03  COS_ANGLE =       1.00


 IRC COORDINATES OF STEP 68 IN ANGSTROM

  NO.  ATOM        X              Y              Z        Z-ATOM   MASS   TYPE

    1  C         0.000721      -0.471649       0.290327       6    12.011  QM
    2  O         0.000284      -0.208640       1.411287       8    15.999  QM
    3  H        -0.001607       0.942022      -1.438951       1     1.008  QM
    4  CL       -0.003224       2.243046      -1.440531      17    35.453  QM


 RMSQ FORCE :   0.0010218  MAXIMUM :   0.0000100  CONVERGED :NO 
 MAX FORCE  :   0.0021025  MAXIMUM :   0.0000150  CONVERGED :NO 

 NUMBER OF CONSTRAINED OPTIMIZATION CYCLES: 1
 
 TOTAL ENERGY = -573.654417804628
 
 
 CURRENT SPLINE LENGTH: 0.053 AMU^1/2*ANGSTROM
 IRC COORDINATE: 3.598 AMU^1/2*ANGSTROM

  ANGLE =       0.03  COS_ANGLE =       1.00


 IRC COORDINATES OF STEP 69 IN ANGSTROM

  NO.  ATOM        X              Y              Z        Z-ATOM   MASS   TYPE

    1  C         0.000734      -0.469385       0.293357       6    12.011  QM
    2  O         0.000289      -0.216917       1.416704       8    15.999  QM
    3  H        -0.001793       0.944807      -1.424119       1     1.008  QM
    4  CL       -0.003225       2.245936      -1.444424      17    35.453  QM


 RMSQ FORCE :   0.0010070  MAXIMUM :   0.0000100  CONVERGED :NO 
 MAX FORCE  :   0.0020636  MAXIMUM :   0.0000150  CONVERGED :NO 

 NUMBER OF CONSTRAINED OPTIMIZATION CYCLES: 8
 
 TOTAL ENERGY = -573.654497103784
 
 
 CURRENT SPLINE LENGTH: 0.053 AMU^1/2*ANGSTROM
 IRC COORDINATE: 3.651 AMU^1/2*ANGSTROM

  ANGLE =       0.02  COS_ANGLE =       1.00


 IRC COORDINATES OF STEP 70 IN ANGSTROM

  NO.  ATOM        X              Y              Z        Z-ATOM   MASS   TYPE

    1  C         0.000725      -0.466805       0.296359       6    12.011  QM
    2  O         0.000302      -0.225269       1.422067       8    15.999  QM
    3  H        -0.001735       0.947780      -1.409374       1     1.008  QM
    4  CL       -0.003230       2.248749      -1.448280      17    35.453  QM


 RMSQ FORCE :   0.0009937  MAXIMUM :   0.0000100  CONVERGED :NO 
 MAX FORCE  :   0.0020274  MAXIMUM :   0.0000150  CONVERGED :NO 

 NUMBER OF CONSTRAINED OPTIMIZATION CYCLES: 1
 
 TOTAL ENERGY = -573.654575629671
 
 
 CURRENT SPLINE LENGTH: 0.053 AMU^1/2*ANGSTROM
 IRC COORDINATE: 3.704 AMU^1/2*ANGSTROM

  ANGLE =       0.03  COS_ANGLE =       1.00


 IRC COORDINATES OF STEP 71 IN ANGSTROM

  NO.  ATOM        X              Y              Z        Z-ATOM   MASS   TYPE

    1  C         0.000736      -0.464082       0.299390       6    12.011  QM
    2  O         0.000308      -0.233674       1.427404       8    15.999  QM
    3  H        -0.001908       0.950992      -1.395052       1     1.008  QM
    4  CL       -0.003231       2.251531      -1.452122      17    35.453  QM


 RMSQ FORCE :   0.0009820  MAXIMUM :   0.0000100  CONVERGED :NO 
 MAX FORCE  :   0.0019915  MAXIMUM :   0.0000150  CONVERGED :NO 

 NUMBER OF CONSTRAINED OPTIMIZATION CYCLES: 4
 
 TOTAL ENERGY = -573.654653393265
 
 
 CURRENT SPLINE LENGTH: 0.053 AMU^1/2*ANGSTROM
 IRC COORDINATE: 3.757 AMU^1/2*ANGSTROM

  ANGLE =       0.04  COS_ANGLE =       1.00


 IRC COORDINATES OF STEP 72 IN ANGSTROM

  NO.  ATOM        X              Y              Z        Z-ATOM   MASS   TYPE

    1  C         0.000720      -0.461181       0.302471       6    12.011  QM
    2  O         0.000324      -0.242140       1.432692       8    15.999  QM
    3  H        -0.001791       0.954354      -1.381195       1     1.008  QM
    4  CL       -0.003237       2.254277      -1.455947      17    35.453  QM


 RMSQ FORCE :   0.0009682  MAXIMUM :   0.0000100  CONVERGED :NO 
 MAX FORCE  :   0.0019609  MAXIMUM :   0.0000150  CONVERGED :NO 

 NUMBER OF CONSTRAINED OPTIMIZATION CYCLES: 4
 
 TOTAL ENERGY = -573.654730404998
 
 
 CURRENT SPLINE LENGTH: 0.053 AMU^1/2*ANGSTROM
 IRC COORDINATE: 3.810 AMU^1/2*ANGSTROM

  ANGLE =       0.02  COS_ANGLE =       1.00


 IRC COORDINATES OF STEP 73 IN ANGSTROM

  NO.  ATOM        X              Y              Z        Z-ATOM   MASS   TYPE

    1  C         0.000710      -0.457939       0.305517       6    12.011  QM
    2  O         0.000338      -0.250679       1.437916       8    15.999  QM
    3  H        -0.001740       0.957898      -1.367474       1     1.008  QM
    4  CL       -0.003241       2.256935      -1.459726      17    35.453  QM


 RMSQ FORCE :   0.0009584  MAXIMUM :   0.0000100  CONVERGED :NO 
 MAX FORCE  :   0.0019544  MAXIMUM :   0.0000150  CONVERGED :NO 

 NUMBER OF CONSTRAINED OPTIMIZATION CYCLES: 6
 
 TOTAL ENERGY = -573.654806675332
 
 
 CURRENT SPLINE LENGTH: 0.053 AMU^1/2*ANGSTROM
 IRC COORDINATE: 3.863 AMU^1/2*ANGSTROM

  ANGLE =       0.03  COS_ANGLE =       1.00


 IRC COORDINATES OF STEP 74 IN ANGSTROM

  NO.  ATOM        X              Y              Z        Z-ATOM   MASS   TYPE

    1  C         0.000712      -0.454295       0.308514       6    12.011  QM
    2  O         0.000347      -0.259295       1.443057       8    15.999  QM
    3  H        -0.001822       0.961509      -1.353860       1     1.008  QM
    4  CL       -0.003243       2.259489      -1.463449      17    35.453  QM


 RMSQ FORCE :   0.0009458  MAXIMUM :   0.0000100  CONVERGED :NO 
 MAX FORCE  :   0.0019493  MAXIMUM :   0.0000150  CONVERGED :NO 

 NUMBER OF CONSTRAINED OPTIMIZATION CYCLES: 9
 
 TOTAL ENERGY = -573.654882195191
 
 
 CURRENT SPLINE LENGTH: 0.053 AMU^1/2*ANGSTROM
 IRC COORDINATE: 3.916 AMU^1/2*ANGSTROM

  ANGLE =       0.02  COS_ANGLE =       1.00


 IRC COORDINATES OF STEP 75 IN ANGSTROM

  NO.  ATOM        X              Y              Z        Z-ATOM   MASS   TYPE

    1  C         0.000700      -0.450740       0.311649       6    12.011  QM
    2  O         0.000363      -0.267928       1.448178       8    15.999  QM
    3  H        -0.001752       0.965366      -1.340871       1     1.008  QM
    4  CL       -0.003249       2.262073      -1.467192      17    35.453  QM


 RMSQ FORCE :   0.0009350  MAXIMUM :   0.0000100  CONVERGED :NO 
 MAX FORCE  :   0.0019407  MAXIMUM :   0.0000150  CONVERGED :NO 

 NUMBER OF CONSTRAINED OPTIMIZATION CYCLES: 7
 
 TOTAL ENERGY = -573.654956987592
 
 
 CURRENT SPLINE LENGTH: 0.053 AMU^1/2*ANGSTROM
 IRC COORDINATE: 3.969 AMU^1/2*ANGSTROM

  ANGLE =       0.02  COS_ANGLE =       1.00


 IRC COORDINATES OF STEP 76 IN ANGSTROM

  NO.  ATOM        X              Y              Z        Z-ATOM   MASS   TYPE

    1  C         0.000719      -0.446900       0.314793       6    12.011  QM
    2  O         0.000364      -0.276633       1.453239       8    15.999  QM
    3  H        -0.002048       0.969312      -1.328443       1     1.008  QM
    4  CL       -0.003248       2.264590      -1.470895      17    35.453  QM


 RMSQ FORCE :   0.0009244  MAXIMUM :   0.0000100  CONVERGED :NO 
 MAX FORCE  :   0.0019333  MAXIMUM :   0.0000150  CONVERGED :NO 

 NUMBER OF CONSTRAINED OPTIMIZATION CYCLES: 6
 
 TOTAL ENERGY = -573.655031008554
 
 
 CURRENT SPLINE LENGTH: 0.053 AMU^1/2*ANGSTROM
 IRC COORDINATE: 4.022 AMU^1/2*ANGSTROM

  ANGLE =       0.02  COS_ANGLE =       1.00


 IRC COORDINATES OF STEP 77 IN ANGSTROM

  NO.  ATOM        X              Y              Z        Z-ATOM   MASS   TYPE

    1  C         0.000694      -0.442859       0.317947       6    12.011  QM
    2  O         0.000385      -0.285348       1.458179       8    15.999  QM
    3  H        -0.001819       0.973452      -1.315397       1     1.008  QM
    4  CL       -0.003255       2.267039      -1.474564      17    35.453  QM


 RMSQ FORCE :   0.0009152  MAXIMUM :   0.0000100  CONVERGED :NO 
 MAX FORCE  :   0.0019223  MAXIMUM :   0.0000150  CONVERGED :NO 

 NUMBER OF CONSTRAINED OPTIMIZATION CYCLES: 5
 
 TOTAL ENERGY = -573.655104266517
 
 
 CURRENT SPLINE LENGTH: 0.053 AMU^1/2*ANGSTROM
 IRC COORDINATE: 4.075 AMU^1/2*ANGSTROM

  ANGLE =       0.02  COS_ANGLE =       1.00


 IRC COORDINATES OF STEP 78 IN ANGSTROM

  NO.  ATOM        X              Y              Z        Z-ATOM   MASS   TYPE

    1  C         0.000677      -0.438899       0.321254       6    12.011  QM
    2  O         0.000402      -0.294113       1.463140       8    15.999  QM
    3  H        -0.001702       0.977684      -1.303764       1     1.008  QM
    4  CL       -0.003261       2.269534      -1.478254      17    35.453  QM


 RMSQ FORCE :   0.0009034  MAXIMUM :   0.0000100  CONVERGED :NO 
 MAX FORCE  :   0.0019109  MAXIMUM :   0.0000150  CONVERGED :NO 

 NUMBER OF CONSTRAINED OPTIMIZATION CYCLES: 4
 
 TOTAL ENERGY = -573.655176789574
 
 
 CURRENT SPLINE LENGTH: 0.053 AMU^1/2*ANGSTROM
 IRC COORDINATE: 4.128 AMU^1/2*ANGSTROM

  ANGLE =       0.02  COS_ANGLE =       1.00


 IRC COORDINATES OF STEP 79 IN ANGSTROM

  NO.  ATOM        X              Y              Z        Z-ATOM   MASS   TYPE

    1  C         0.000657      -0.434580       0.324531       6    12.011  QM
    2  O         0.000420      -0.302925       1.467984       8    15.999  QM
    3  H        -0.001540       0.982006      -1.292004       1     1.008  QM
    4  CL       -0.003267       2.271928      -1.481887      17    35.453  QM


 RMSQ FORCE :   0.0008929  MAXIMUM :   0.0000100  CONVERGED :NO 
 MAX FORCE  :   0.0019006  MAXIMUM :   0.0000150  CONVERGED :NO 

 NUMBER OF CONSTRAINED OPTIMIZATION CYCLES: 5
 
 TOTAL ENERGY = -573.655248539218
 
 
 CURRENT SPLINE LENGTH: 0.053 AMU^1/2*ANGSTROM
 IRC COORDINATE: 4.180 AMU^1/2*ANGSTROM

  ANGLE =       0.01  COS_ANGLE =       1.00


 IRC COORDINATES OF STEP 80 IN ANGSTROM

  NO.  ATOM        X              Y              Z        Z-ATOM   MASS   TYPE

    1  C         0.000648      -0.430391       0.327977       6    12.011  QM
    2  O         0.000434      -0.311756       1.472810       8    15.999  QM
    3  H        -0.001502       0.986487      -1.281085       1     1.008  QM
    4  CL       -0.003272       2.274370      -1.485546      17    35.453  QM


 RMSQ FORCE :   0.0008838  MAXIMUM :   0.0000100  CONVERGED :NO 
 MAX FORCE  :   0.0018829  MAXIMUM :   0.0000150  CONVERGED :NO 

 NUMBER OF CONSTRAINED OPTIMIZATION CYCLES: 13
 
 TOTAL ENERGY = -573.655319511378
 
 
 CURRENT SPLINE LENGTH: 0.053 AMU^1/2*ANGSTROM
 IRC COORDINATE: 4.233 AMU^1/2*ANGSTROM

  ANGLE =       0.02  COS_ANGLE =       1.00


 IRC COORDINATES OF STEP 81 IN ANGSTROM

  NO.  ATOM        X              Y              Z        Z-ATOM   MASS   TYPE

    1  C         0.000636      -0.425845       0.331407       6    12.011  QM
    2  O         0.000449      -0.320641       1.477528       8    15.999  QM
    3  H        -0.001448       0.990976      -1.270319       1     1.008  QM
    4  CL       -0.003276       2.276717      -1.489146      17    35.453  QM


 RMSQ FORCE :   0.0008730  MAXIMUM :   0.0000100  CONVERGED :NO 
 MAX FORCE  :   0.0018684  MAXIMUM :   0.0000150  CONVERGED :NO 

 NUMBER OF CONSTRAINED OPTIMIZATION CYCLES: 9
 
 TOTAL ENERGY = -573.655389683424
 
 
 CURRENT SPLINE LENGTH: 0.053 AMU^1/2*ANGSTROM
 IRC COORDINATE: 4.286 AMU^1/2*ANGSTROM

  ANGLE =       0.01  COS_ANGLE =       1.00


 IRC COORDINATES OF STEP 82 IN ANGSTROM

  NO.  ATOM        X              Y              Z        Z-ATOM   MASS   TYPE

    1  C         0.000628      -0.421475       0.335007       6    12.011  QM
    2  O         0.000462      -0.329526       1.482221       8    15.999  QM
    3  H        -0.001446       0.995634      -1.260067       1     1.008  QM
    4  CL       -0.003280       2.279121      -1.492777      17    35.453  QM


 RMSQ FORCE :   0.0008642  MAXIMUM :   0.0000100  CONVERGED :NO 
 MAX FORCE  :   0.0018496  MAXIMUM :   0.0000150  CONVERGED :NO 

 NUMBER OF CONSTRAINED OPTIMIZATION CYCLES: 8
 
 TOTAL ENERGY = -573.655459060540
 
 
 CURRENT SPLINE LENGTH: 0.053 AMU^1/2*ANGSTROM
 IRC COORDINATE: 4.339 AMU^1/2*ANGSTROM

  ANGLE =       0.02  COS_ANGLE =       1.00


 IRC COORDINATES OF STEP 83 IN ANGSTROM

  NO.  ATOM        X              Y              Z        Z-ATOM   MASS   TYPE

    1  C         0.000621      -0.417003       0.338665       6    12.011  QM
    2  O         0.000476      -0.338436       1.486853       8    15.999  QM
    3  H        -0.001435       1.000355      -1.250127       1     1.008  QM
    4  CL       -0.003284       2.281500      -1.496392      17    35.453  QM


 RMSQ FORCE :   0.0008538  MAXIMUM :   0.0000100  CONVERGED :NO 
 MAX FORCE  :   0.0018358  MAXIMUM :   0.0000150  CONVERGED :NO 

 NUMBER OF CONSTRAINED OPTIMIZATION CYCLES: 10
 
 TOTAL ENERGY = -573.655527625174
 
 
 CURRENT SPLINE LENGTH: 0.053 AMU^1/2*ANGSTROM
 IRC COORDINATE: 4.392 AMU^1/2*ANGSTROM

  ANGLE =       0.01  COS_ANGLE =       1.00


 IRC COORDINATES OF STEP 84 IN ANGSTROM

  NO.  ATOM        X              Y              Z        Z-ATOM   MASS   TYPE

    1  C         0.000617      -0.412584       0.342433       6    12.011  QM
    2  O         0.000488      -0.347344       1.491418       8    15.999  QM
    3  H        -0.001468       1.005262      -1.240147       1     1.008  QM
    4  CL       -0.003287       2.283890      -1.500014      17    35.453  QM


 RMSQ FORCE :   0.0008436  MAXIMUM :   0.0000100  CONVERGED :NO 
 MAX FORCE  :   0.0018151  MAXIMUM :   0.0000150  CONVERGED :NO 

 NUMBER OF CONSTRAINED OPTIMIZATION CYCLES: 23
 
 TOTAL ENERGY = -573.655595359652
 
 
 CURRENT SPLINE LENGTH: 0.053 AMU^1/2*ANGSTROM
 IRC COORDINATE: 4.445 AMU^1/2*ANGSTROM

  ANGLE =       0.02  COS_ANGLE =       1.00


 IRC COORDINATES OF STEP 85 IN ANGSTROM

  NO.  ATOM        X              Y              Z        Z-ATOM   MASS   TYPE

    1  C         0.000610      -0.408130       0.346300       6    12.011  QM
    2  O         0.000500      -0.356275       1.495939       8    15.999  QM
    3  H        -0.001481       1.010164      -1.230762       1     1.008  QM
    4  CL       -0.003291       2.286279      -1.503632      17    35.453  QM


 RMSQ FORCE :   0.0008313  MAXIMUM :   0.0000100  CONVERGED :NO 
 MAX FORCE  :   0.0017963  MAXIMUM :   0.0000150  CONVERGED :NO 

 NUMBER OF CONSTRAINED OPTIMIZATION CYCLES: 21
 
 TOTAL ENERGY = -573.655662253839
 
 
 CURRENT SPLINE LENGTH: 0.053 AMU^1/2*ANGSTROM
 IRC COORDINATE: 4.498 AMU^1/2*ANGSTROM

  ANGLE =       0.02  COS_ANGLE =       1.00


 IRC COORDINATES OF STEP 86 IN ANGSTROM

  NO.  ATOM        X              Y              Z        Z-ATOM   MASS   TYPE

    1  C         0.000600      -0.403658       0.350260       6    12.011  QM
    2  O         0.000515      -0.365221       1.500403       8    15.999  QM
    3  H        -0.001449       1.015160      -1.221708       1     1.008  QM
    4  CL       -0.003294       2.288665      -1.507246      17    35.453  QM


 RMSQ FORCE :   0.0008194  MAXIMUM :   0.0000100  CONVERGED :NO 
 MAX FORCE  :   0.0017765  MAXIMUM :   0.0000150  CONVERGED :NO 

 NUMBER OF CONSTRAINED OPTIMIZATION CYCLES: 11
 
 TOTAL ENERGY = -573.655728324721
 
 
 CURRENT SPLINE LENGTH: 0.053 AMU^1/2*ANGSTROM
 IRC COORDINATE: 4.551 AMU^1/2*ANGSTROM

  ANGLE =       0.02  COS_ANGLE =       1.00


 IRC COORDINATES OF STEP 87 IN ANGSTROM

  NO.  ATOM        X              Y              Z        Z-ATOM   MASS   TYPE

    1  C         0.000588      -0.399040       0.354280       6    12.011  QM
    2  O         0.000530      -0.374188       1.504768       8    15.999  QM
    3  H        -0.001393       1.020264      -1.212740       1     1.008  QM
    4  CL       -0.003299       2.291007      -1.510835      17    35.453  QM


 RMSQ FORCE :   0.0008108  MAXIMUM :   0.0000100  CONVERGED :NO 
 MAX FORCE  :   0.0017550  MAXIMUM :   0.0000150  CONVERGED :NO 

 NUMBER OF CONSTRAINED OPTIMIZATION CYCLES: 11
 
 TOTAL ENERGY = -573.655793558412
 
 
 CURRENT SPLINE LENGTH: 0.053 AMU^1/2*ANGSTROM
 IRC COORDINATE: 4.604 AMU^1/2*ANGSTROM

  ANGLE =       0.01  COS_ANGLE =       1.00


 IRC COORDINATES OF STEP 88 IN ANGSTROM

  NO.  ATOM        X              Y              Z        Z-ATOM   MASS   TYPE

    1  C         0.000589      -0.394541       0.358431       6    12.011  QM
    2  O         0.000539      -0.383151       1.509099       8    15.999  QM
    3  H        -0.001493       1.025430      -1.204073       1     1.008  QM
    4  CL       -0.003301       2.293384      -1.514444      17    35.453  QM


 RMSQ FORCE :   0.0007994  MAXIMUM :   0.0000100  CONVERGED :NO 
 MAX FORCE  :   0.0017337  MAXIMUM :   0.0000150  CONVERGED :NO 

 NUMBER OF CONSTRAINED OPTIMIZATION CYCLES: 14
 
 TOTAL ENERGY = -573.655857960224
 
 
 CURRENT SPLINE LENGTH: 0.053 AMU^1/2*ANGSTROM
 IRC COORDINATE: 4.657 AMU^1/2*ANGSTROM

  ANGLE =       0.02  COS_ANGLE =       1.00


 IRC COORDINATES OF STEP 89 IN ANGSTROM

  NO.  ATOM        X              Y              Z        Z-ATOM   MASS   TYPE

    1  C         0.000549      -0.389859       0.362635       6    12.011  QM
    2  O         0.000565      -0.392136       1.513320       8    15.999  QM
    3  H        -0.001084       1.030687      -1.195419       1     1.008  QM
    4  CL       -0.003311       2.295706      -1.518020      17    35.453  QM


 RMSQ FORCE :   0.0007913  MAXIMUM :   0.0000100  CONVERGED :NO 
 MAX FORCE  :   0.0017130  MAXIMUM :   0.0000150  CONVERGED :NO 

 NUMBER OF CONSTRAINED OPTIMIZATION CYCLES: 5
 
 TOTAL ENERGY = -573.655921523919
 
 
 CURRENT SPLINE LENGTH: 0.053 AMU^1/2*ANGSTROM
 IRC COORDINATE: 4.710 AMU^1/2*ANGSTROM

  ANGLE =       0.03  COS_ANGLE =       1.00


 IRC COORDINATES OF STEP 90 IN ANGSTROM

  NO.  ATOM        X              Y              Z        Z-ATOM   MASS   TYPE

    1  C         0.000549      -0.385220       0.366940       6    12.011  QM
    2  O         0.000575      -0.401123       1.517499       8    15.999  QM
    3  H        -0.001188       1.035972      -1.187065       1     1.008  QM
    4  CL       -0.003313       2.298043      -1.521605      17    35.453  QM


 RMSQ FORCE :   0.0007787  MAXIMUM :   0.0000100  CONVERGED :NO 
 MAX FORCE  :   0.0016910  MAXIMUM :   0.0000150  CONVERGED :NO 

 NUMBER OF CONSTRAINED OPTIMIZATION CYCLES: 6
 
 TOTAL ENERGY = -573.655984260355
 
 
 CURRENT SPLINE LENGTH: 0.053 AMU^1/2*ANGSTROM
 IRC COORDINATE: 4.763 AMU^1/2*ANGSTROM

  ANGLE =       0.03  COS_ANGLE =       1.00


 IRC COORDINATES OF STEP 91 IN ANGSTROM

  NO.  ATOM        X              Y              Z        Z-ATOM   MASS   TYPE

    1  C         0.000561      -0.380602       0.371322       6    12.011  QM
    2  O         0.000581      -0.410094       1.521601       8    15.999  QM
    3  H        -0.001436       1.041499      -1.178320       1     1.008  QM
    4  CL       -0.003313       2.300372      -1.525191      17    35.453  QM


 RMSQ FORCE :   0.0007676  MAXIMUM :   0.0000100  CONVERGED :NO 
 MAX FORCE  :   0.0016703  MAXIMUM :   0.0000150  CONVERGED :NO 

 NUMBER OF CONSTRAINED OPTIMIZATION CYCLES: 13
 
 TOTAL ENERGY = -573.656046167628
 
 
 CURRENT SPLINE LENGTH: 0.053 AMU^1/2*ANGSTROM
 IRC COORDINATE: 4.816 AMU^1/2*ANGSTROM

  ANGLE =       0.01  COS_ANGLE =       1.00


 IRC COORDINATES OF STEP 92 IN ANGSTROM

  NO.  ATOM        X              Y              Z        Z-ATOM   MASS   TYPE

    1  C         0.000550      -0.376352       0.375928       6    12.011  QM
    2  O         0.000597      -0.419051       1.525756       8    15.999  QM
    3  H        -0.001387       1.046932      -1.170947       1     1.008  QM
    4  CL       -0.003318       2.302823      -1.528838      17    35.453  QM


 RMSQ FORCE :   0.0007562  MAXIMUM :   0.0000100  CONVERGED :NO 
 MAX FORCE  :   0.0016478  MAXIMUM :   0.0000150  CONVERGED :NO 

 NUMBER OF CONSTRAINED OPTIMIZATION CYCLES: 6
 
 TOTAL ENERGY = -573.656107236564
 
 
 CURRENT SPLINE LENGTH: 0.053 AMU^1/2*ANGSTROM
 IRC COORDINATE: 4.868 AMU^1/2*ANGSTROM

  ANGLE =       0.01  COS_ANGLE =       1.00


 IRC COORDINATES OF STEP 93 IN ANGSTROM

  NO.  ATOM        X              Y              Z        Z-ATOM   MASS   TYPE

    1  C         0.000551      -0.371910       0.380576       6    12.011  QM
    2  O         0.000607      -0.428027       1.529797       8    15.999  QM
    3  H        -0.001493       1.052480      -1.163425       1     1.008  QM
    4  CL       -0.003320       2.305214      -1.532453      17    35.453  QM


 RMSQ FORCE :   0.0007471  MAXIMUM :   0.0000100  CONVERGED :NO 
 MAX FORCE  :   0.0016282  MAXIMUM :   0.0000150  CONVERGED :NO 

 NUMBER OF CONSTRAINED OPTIMIZATION CYCLES: 10
 
 TOTAL ENERGY = -573.656167513194
 
 
 CURRENT SPLINE LENGTH: 0.053 AMU^1/2*ANGSTROM
 IRC COORDINATE: 4.921 AMU^1/2*ANGSTROM

  ANGLE =       0.02  COS_ANGLE =       1.00


 IRC COORDINATES OF STEP 94 IN ANGSTROM

  NO.  ATOM        X              Y              Z        Z-ATOM   MASS   TYPE

    1  C         0.000544      -0.367613       0.385337       6    12.011  QM
    2  O         0.000620      -0.436986       1.533819       8    15.999  QM
    3  H        -0.001493       1.058099      -1.156189       1     1.008  QM
    4  CL       -0.003323       2.307646      -1.536090      17    35.453  QM


 RMSQ FORCE :   0.0007365  MAXIMUM :   0.0000100  CONVERGED :NO 
 MAX FORCE  :   0.0016047  MAXIMUM :   0.0000150  CONVERGED :NO 

 NUMBER OF CONSTRAINED OPTIMIZATION CYCLES: 13
 
 TOTAL ENERGY = -573.656226959738
 
 
 CURRENT SPLINE LENGTH: 0.053 AMU^1/2*ANGSTROM
 IRC COORDINATE: 4.974 AMU^1/2*ANGSTROM

  ANGLE =       0.01  COS_ANGLE =       1.00


 IRC COORDINATES OF STEP 95 IN ANGSTROM

  NO.  ATOM        X              Y              Z        Z-ATOM   MASS   TYPE

    1  C         0.000538      -0.362967       0.390118       6    12.011  QM
    2  O         0.000633      -0.445977       1.537670       8    15.999  QM
    3  H        -0.001519       1.063801      -1.148597       1     1.008  QM
    4  CL       -0.003327       2.309971      -1.539665      17    35.453  QM


 RMSQ FORCE :   0.0007272  MAXIMUM :   0.0000100  CONVERGED :NO 
 MAX FORCE  :   0.0015838  MAXIMUM :   0.0000150  CONVERGED :NO 

 NUMBER OF CONSTRAINED OPTIMIZATION CYCLES: 20
 
 TOTAL ENERGY = -573.656285638856
 
 
 CURRENT SPLINE LENGTH: 0.053 AMU^1/2*ANGSTROM
 IRC COORDINATE: 5.027 AMU^1/2*ANGSTROM

  ANGLE =       0.01  COS_ANGLE =       1.00


 IRC COORDINATES OF STEP 96 IN ANGSTROM

  NO.  ATOM        X              Y              Z        Z-ATOM   MASS   TYPE

    1  C         0.000523      -0.358293       0.395000       6    12.011  QM
    2  O         0.000649      -0.454978       1.541454       8    15.999  QM
    3  H        -0.001422       1.069465      -1.141436       1     1.008  QM
    4  CL       -0.003331       2.312293      -1.543233      17    35.453  QM


 RMSQ FORCE :   0.0007172  MAXIMUM :   0.0000100  CONVERGED :NO 
 MAX FORCE  :   0.0015615  MAXIMUM :   0.0000150  CONVERGED :NO 

 NUMBER OF CONSTRAINED OPTIMIZATION CYCLES: 7
 
 TOTAL ENERGY = -573.656343525872
 
 
 CURRENT SPLINE LENGTH: 0.053 AMU^1/2*ANGSTROM
 IRC COORDINATE: 5.080 AMU^1/2*ANGSTROM

  ANGLE =       0.02  COS_ANGLE =       1.00


 IRC COORDINATES OF STEP 97 IN ANGSTROM

  NO.  ATOM        X              Y              Z        Z-ATOM   MASS   TYPE

    1  C         0.000523      -0.353792       0.399989       6    12.011  QM
    2  O         0.000659      -0.463942       1.545204       8    15.999  QM
    3  H        -0.001502       1.075387      -1.133931       1     1.008  QM
    4  CL       -0.003334       2.314649      -1.546830      17    35.453  QM


 RMSQ FORCE :   0.0007062  MAXIMUM :   0.0000100  CONVERGED :NO 
 MAX FORCE  :   0.0015418  MAXIMUM :   0.0000150  CONVERGED :NO 

 NUMBER OF CONSTRAINED OPTIMIZATION CYCLES: 12
 
 TOTAL ENERGY = -573.656400643671
 
 
 CURRENT SPLINE LENGTH: 0.053 AMU^1/2*ANGSTROM
 IRC COORDINATE: 5.133 AMU^1/2*ANGSTROM

  ANGLE =       0.02  COS_ANGLE =       1.00


 IRC COORDINATES OF STEP 98 IN ANGSTROM

  NO.  ATOM        X              Y              Z        Z-ATOM   MASS   TYPE

    1  C         0.000512      -0.349248       0.405060       6    12.011  QM
    2  O         0.000674      -0.472912       1.548881       8    15.999  QM
    3  H        -0.001444       1.081332      -1.126666       1     1.008  QM
    4  CL       -0.003338       2.316993      -1.550417      17    35.453  QM


 RMSQ FORCE :   0.0006959  MAXIMUM :   0.0000100  CONVERGED :NO 
 MAX FORCE  :   0.0015196  MAXIMUM :   0.0000150  CONVERGED :NO 

 NUMBER OF CONSTRAINED OPTIMIZATION CYCLES: 24
 
 TOTAL ENERGY = -573.656456996295
 
 
 CURRENT SPLINE LENGTH: 0.053 AMU^1/2*ANGSTROM
 IRC COORDINATE: 5.186 AMU^1/2*ANGSTROM

  ANGLE =       0.02  COS_ANGLE =       1.00


 IRC COORDINATES OF STEP 99 IN ANGSTROM

  NO.  ATOM        X              Y              Z        Z-ATOM   MASS   TYPE

    1  C         0.000504      -0.344348       0.410169       6    12.011  QM
    2  O         0.000687      -0.481915       1.552378       8    15.999  QM
    3  H        -0.001445       1.087298      -1.119345       1     1.008  QM
    4  CL       -0.003342       2.319229      -1.553936      17    35.453  QM


 RMSQ FORCE :   0.0006877  MAXIMUM :   0.0000100  CONVERGED :NO 
 MAX FORCE  :   0.0014965  MAXIMUM :   0.0000150  CONVERGED :NO 

 NUMBER OF CONSTRAINED OPTIMIZATION CYCLES: 4
 
 TOTAL ENERGY = -573.656512574295
 
 
 CURRENT SPLINE LENGTH: 0.053 AMU^1/2*ANGSTROM
 IRC COORDINATE: 5.239 AMU^1/2*ANGSTROM

  ANGLE =       0.02  COS_ANGLE =       1.00


 IRC COORDINATES OF STEP 100 IN ANGSTROM

  NO.  ATOM        X              Y              Z        Z-ATOM   MASS   TYPE

    1  C         0.000503      -0.339694       0.415411       6    12.011  QM
    2  O         0.000699      -0.490884       1.555877       8    15.999  QM
    3  H        -0.001529       1.093376      -1.112161       1     1.008  QM
    4  CL       -0.003344       2.321532      -1.557497      17    35.453  QM


 RMSQ FORCE :   0.0006766  MAXIMUM :   0.0000100  CONVERGED :NO 
 MAX FORCE  :   0.0014753  MAXIMUM :   0.0000150  CONVERGED :NO 

 NUMBER OF CONSTRAINED OPTIMIZATION CYCLES: 25
 
 TOTAL ENERGY = -573.656567406347
 
 
 CURRENT SPLINE LENGTH: 0.053 AMU^1/2*ANGSTROM
 IRC COORDINATE: 5.292 AMU^1/2*ANGSTROM

  ANGLE =       0.02  COS_ANGLE =       1.00


 IRC COORDINATES OF STEP 101 IN ANGSTROM

  NO.  ATOM        X              Y              Z        Z-ATOM   MASS   TYPE

    1  C         0.000495      -0.335319       0.420792       6    12.011  QM
    2  O         0.000712      -0.499821       1.559397       8    15.999  QM
    3  H        -0.001525       1.099542      -1.105373       1     1.008  QM
    4  CL       -0.003348       2.323910      -1.561103      17    35.453  QM


 RMSQ FORCE :   0.0006667  MAXIMUM :   0.0000100  CONVERGED :NO 
 MAX FORCE  :   0.0014540  MAXIMUM :   0.0000150  CONVERGED :NO 

 NUMBER OF CONSTRAINED OPTIMIZATION CYCLES: 4
 
 TOTAL ENERGY = -573.656621473915
 
 
 CURRENT SPLINE LENGTH: 0.053 AMU^1/2*ANGSTROM
 IRC COORDINATE: 5.345 AMU^1/2*ANGSTROM

  ANGLE =       0.03  COS_ANGLE =       1.00


 IRC COORDINATES OF STEP 102 IN ANGSTROM

  NO.  ATOM        X              Y              Z        Z-ATOM   MASS   TYPE

    1  C         0.000491      -0.330687       0.426210       6    12.011  QM
    2  O         0.000724      -0.508777       1.562767       8    15.999  QM
    3  H        -0.001567       1.105810      -1.098355       1     1.008  QM
    4  CL       -0.003350       2.326209      -1.564661      17    35.453  QM


 RMSQ FORCE :   0.0006577  MAXIMUM :   0.0000100  CONVERGED :NO 
 MAX FORCE  :   0.0014304  MAXIMUM :   0.0000150  CONVERGED :NO 

 NUMBER OF CONSTRAINED OPTIMIZATION CYCLES: 16
 
 TOTAL ENERGY = -573.656674811435
 
 
 CURRENT SPLINE LENGTH: 0.053 AMU^1/2*ANGSTROM
 IRC COORDINATE: 5.398 AMU^1/2*ANGSTROM

  ANGLE =       0.03  COS_ANGLE =       1.00


 IRC COORDINATES OF STEP 103 IN ANGSTROM

  NO.  ATOM        X              Y              Z        Z-ATOM   MASS   TYPE

    1  C         0.000486      -0.326214       0.431755       6    12.011  QM
    2  O         0.000737      -0.517704       1.566097       8    15.999  QM
    3  H        -0.001588       1.112184      -1.091393       1     1.008  QM
    4  CL       -0.003353       2.328546      -1.568242      17    35.453  QM


 RMSQ FORCE :   0.0006471  MAXIMUM :   0.0000100  CONVERGED :NO 
 MAX FORCE  :   0.0014150  MAXIMUM :   0.0000150  CONVERGED :NO 

 NUMBER OF CONSTRAINED OPTIMIZATION CYCLES: 6
 
 TOTAL ENERGY = -573.656727397035
 
 
 CURRENT SPLINE LENGTH: 0.053 AMU^1/2*ANGSTROM
 IRC COORDINATE: 5.451 AMU^1/2*ANGSTROM

  ANGLE =       0.01  COS_ANGLE =       1.00


 IRC COORDINATES OF STEP 104 IN ANGSTROM

  NO.  ATOM        X              Y              Z        Z-ATOM   MASS   TYPE

    1  C         0.000480      -0.321498       0.437359       6    12.011  QM
    2  O         0.000749      -0.526653       1.569293       8    15.999  QM
    3  H        -0.001614       1.118510      -1.084645       1     1.008  QM
    4  CL       -0.003356       2.330811      -1.571777      17    35.453  QM


 RMSQ FORCE :   0.0006368  MAXIMUM :   0.0000100  CONVERGED :NO 
 MAX FORCE  :   0.0013929  MAXIMUM :   0.0000150  CONVERGED :NO 

 NUMBER OF CONSTRAINED OPTIMIZATION CYCLES: 15
 
 TOTAL ENERGY = -573.656779254437
 
 
 CURRENT SPLINE LENGTH: 0.053 AMU^1/2*ANGSTROM
 IRC COORDINATE: 5.503 AMU^1/2*ANGSTROM

  ANGLE =       0.03  COS_ANGLE =       1.00


 IRC COORDINATES OF STEP 105 IN ANGSTROM

  NO.  ATOM        X              Y              Z        Z-ATOM   MASS   TYPE

    1  C         0.000463      -0.316778       0.443032       6    12.011  QM
    2  O         0.000765      -0.535578       1.572402       8    15.999  QM
    3  H        -0.001445       1.125086      -1.077465       1     1.008  QM
    4  CL       -0.003362       2.333059      -1.575309      17    35.453  QM


 RMSQ FORCE :   0.0006272  MAXIMUM :   0.0000100  CONVERGED :NO 
 MAX FORCE  :   0.0013695  MAXIMUM :   0.0000150  CONVERGED :NO 

 NUMBER OF CONSTRAINED OPTIMIZATION CYCLES: 11
 
 TOTAL ENERGY = -573.656830376652
 
 
 CURRENT SPLINE LENGTH: 0.053 AMU^1/2*ANGSTROM
 IRC COORDINATE: 5.556 AMU^1/2*ANGSTROM

  ANGLE =       0.03  COS_ANGLE =       1.00


 IRC COORDINATES OF STEP 106 IN ANGSTROM

  NO.  ATOM        X              Y              Z        Z-ATOM   MASS   TYPE

    1  C         0.000453      -0.312061       0.448819       6    12.011  QM
    2  O         0.000779      -0.544499       1.575434       8    15.999  QM
    3  H        -0.001420       1.131669      -1.070645       1     1.008  QM
    4  CL       -0.003366       2.335306      -1.578836      17    35.453  QM


 RMSQ FORCE :   0.0006199  MAXIMUM :   0.0000100  CONVERGED :NO 
 MAX FORCE  :   0.0013523  MAXIMUM :   0.0000150  CONVERGED :NO 

 NUMBER OF CONSTRAINED OPTIMIZATION CYCLES: 6
 
 TOTAL ENERGY = -573.656880773460
 
 
 CURRENT SPLINE LENGTH: 0.053 AMU^1/2*ANGSTROM
 IRC COORDINATE: 5.609 AMU^1/2*ANGSTROM

  ANGLE =       0.03  COS_ANGLE =       1.00


 IRC COORDINATES OF STEP 107 IN ANGSTROM

  NO.  ATOM        X              Y              Z        Z-ATOM   MASS   TYPE

    1  C         0.000454      -0.307295       0.454696       6    12.011  QM
    2  O         0.000789      -0.553419       1.578385       8    15.999  QM
    3  H        -0.001513       1.138158      -1.064101       1     1.008  QM
    4  CL       -0.003368       2.337540      -1.582349      17    35.453  QM


 RMSQ FORCE :   0.0006083  MAXIMUM :   0.0000100  CONVERGED :NO 
 MAX FORCE  :   0.0013332  MAXIMUM :   0.0000150  CONVERGED :NO 

 NUMBER OF CONSTRAINED OPTIMIZATION CYCLES: 8
 
 TOTAL ENERGY = -573.656930450768
 
 
 CURRENT SPLINE LENGTH: 0.053 AMU^1/2*ANGSTROM
 IRC COORDINATE: 5.662 AMU^1/2*ANGSTROM

  ANGLE =       0.03  COS_ANGLE =       1.00


 IRC COORDINATES OF STEP 108 IN ANGSTROM

  NO.  ATOM        X              Y              Z        Z-ATOM   MASS   TYPE

    1  C         0.000438      -0.302539       0.460641       6    12.011  QM
    2  O         0.000805      -0.562315       1.581250       8    15.999  QM
    3  H        -0.001410       1.144934      -1.057136       1     1.008  QM
    4  CL       -0.003373       2.339759      -1.585858      17    35.453  QM


 RMSQ FORCE :   0.0005970  MAXIMUM :   0.0000100  CONVERGED :NO 
 MAX FORCE  :   0.0013064  MAXIMUM :   0.0000150  CONVERGED :NO 

 NUMBER OF CONSTRAINED OPTIMIZATION CYCLES: 6
 
 TOTAL ENERGY = -573.656979409182
 
 
 CURRENT SPLINE LENGTH: 0.053 AMU^1/2*ANGSTROM
 IRC COORDINATE: 5.715 AMU^1/2*ANGSTROM

  ANGLE =       0.05  COS_ANGLE =       1.00


 IRC COORDINATES OF STEP 109 IN ANGSTROM

  NO.  ATOM        X              Y              Z        Z-ATOM   MASS   TYPE

    1  C         0.000445      -0.297700       0.466711       6    12.011  QM
    2  O         0.000812      -0.571220       1.584016       8    15.999  QM
    3  H        -0.001614       1.151525      -1.050919       1     1.008  QM
    4  CL       -0.003373       2.341959      -1.589345      17    35.453  QM


 RMSQ FORCE :   0.0005903  MAXIMUM :   0.0000100  CONVERGED :NO 
 MAX FORCE  :   0.0012905  MAXIMUM :   0.0000150  CONVERGED :NO 

 NUMBER OF CONSTRAINED OPTIMIZATION CYCLES: 18
 
 TOTAL ENERGY = -573.657027641332
 
 
 CURRENT SPLINE LENGTH: 0.053 AMU^1/2*ANGSTROM
 IRC COORDINATE: 5.768 AMU^1/2*ANGSTROM

  ANGLE =       0.04  COS_ANGLE =       1.00


 IRC COORDINATES OF STEP 110 IN ANGSTROM

  NO.  ATOM        X              Y              Z        Z-ATOM   MASS   TYPE

    1  C         0.000445      -0.292795       0.472850       6    12.011  QM
    2  O         0.000823      -0.580115       1.586690       8    15.999  QM
    3  H        -0.001726       1.158158      -1.044610       1     1.008  QM
    4  CL       -0.003375       2.344130      -1.592814      17    35.453  QM


 RMSQ FORCE :   0.0005780  MAXIMUM :   0.0000100  CONVERGED :NO 
 MAX FORCE  :   0.0012587  MAXIMUM :   0.0000150  CONVERGED :NO 

 NUMBER OF CONSTRAINED OPTIMIZATION CYCLES: 16
 
 TOTAL ENERGY = -573.657075150055
 
 
 CURRENT SPLINE LENGTH: 0.053 AMU^1/2*ANGSTROM
 IRC COORDINATE: 5.821 AMU^1/2*ANGSTROM

  ANGLE =       0.03  COS_ANGLE =       1.00


 IRC COORDINATES OF STEP 111 IN ANGSTROM

  NO.  ATOM        X              Y              Z        Z-ATOM   MASS   TYPE

    1  C         0.000431      -0.287701       0.479059       6    12.011  QM
    2  O         0.000838      -0.588988       1.589171       8    15.999  QM
    3  H        -0.001659       1.165070      -1.037663       1     1.008  QM
    4  CL       -0.003379       2.346219      -1.596239      17    35.453  QM


 RMSQ FORCE :   0.0005681  MAXIMUM :   0.0000100  CONVERGED :NO 
 MAX FORCE  :   0.0012467  MAXIMUM :   0.0000150  CONVERGED :NO 

 NUMBER OF CONSTRAINED OPTIMIZATION CYCLES: 16
 
 TOTAL ENERGY = -573.657121924659
 
 
 CURRENT SPLINE LENGTH: 0.053 AMU^1/2*ANGSTROM
 IRC COORDINATE: 5.874 AMU^1/2*ANGSTROM

  ANGLE =       0.04  COS_ANGLE =       1.00


 IRC COORDINATES OF STEP 112 IN ANGSTROM

  NO.  ATOM        X              Y              Z        Z-ATOM   MASS   TYPE

    1  C         0.000421      -0.282694       0.485361       6    12.011  QM
    2  O         0.000852      -0.597838       1.591615       8    15.999  QM
    3  H        -0.001631       1.172135      -1.030803       1     1.008  QM
    4  CL       -0.003382       2.348321      -1.599675      17    35.453  QM


 RMSQ FORCE :   0.0005598  MAXIMUM :   0.0000100  CONVERGED :NO 
 MAX FORCE  :   0.0012212  MAXIMUM :   0.0000150  CONVERGED :NO 

 NUMBER OF CONSTRAINED OPTIMIZATION CYCLES: 24
 
 TOTAL ENERGY = -573.657167975752
 
 
 CURRENT SPLINE LENGTH: 0.053 AMU^1/2*ANGSTROM
 IRC COORDINATE: 5.927 AMU^1/2*ANGSTROM

  ANGLE =       0.01  COS_ANGLE =       1.00


 IRC COORDINATES OF STEP 113 IN ANGSTROM

  NO.  ATOM        X              Y              Z        Z-ATOM   MASS   TYPE

    1  C         0.000401      -0.277659       0.491766       6    12.011  QM
    2  O         0.000869      -0.606671       1.593956       8    15.999  QM
    3  H        -0.001494       1.179232      -1.023988       1     1.008  QM
    4  CL       -0.003387       2.350406      -1.603099      17    35.453  QM


 RMSQ FORCE :   0.0005502  MAXIMUM :   0.0000100  CONVERGED :NO 
 MAX FORCE  :   0.0012043  MAXIMUM :   0.0000150  CONVERGED :NO 

 NUMBER OF CONSTRAINED OPTIMIZATION CYCLES: 12
 
 TOTAL ENERGY = -573.657213295526
 
 
 CURRENT SPLINE LENGTH: 0.053 AMU^1/2*ANGSTROM
 IRC COORDINATE: 5.980 AMU^1/2*ANGSTROM

  ANGLE =       0.01  COS_ANGLE =       1.00


 IRC COORDINATES OF STEP 114 IN ANGSTROM

  NO.  ATOM        X              Y              Z        Z-ATOM   MASS   TYPE

    1  C         0.000411      -0.272515       0.498255       6    12.011  QM
    2  O         0.000875      -0.615493       1.596170       8    15.999  QM
    3  H        -0.001741       1.186353      -1.017243       1     1.008  QM
    4  CL       -0.003386       2.352447      -1.606493      17    35.453  QM


 RMSQ FORCE :   0.0005400  MAXIMUM :   0.0000100  CONVERGED :NO 
 MAX FORCE  :   0.0011811  MAXIMUM :   0.0000150  CONVERGED :NO 

 NUMBER OF CONSTRAINED OPTIMIZATION CYCLES: 10
 
 TOTAL ENERGY = -573.657257864565
 
 
 CURRENT SPLINE LENGTH: 0.053 AMU^1/2*ANGSTROM
 IRC COORDINATE: 6.033 AMU^1/2*ANGSTROM

  ANGLE =       0.04  COS_ANGLE =       1.00


 IRC COORDINATES OF STEP 115 IN ANGSTROM

  NO.  ATOM        X              Y              Z        Z-ATOM   MASS   TYPE

    1  C         0.000397      -0.267535       0.504859       6    12.011  QM
    2  O         0.000891      -0.624289       1.598374       8    15.999  QM
    3  H        -0.001627       1.193494      -1.010751       1     1.008  QM
    4  CL       -0.003391       2.354531      -1.609913      17    35.453  QM


 RMSQ FORCE :   0.0005271  MAXIMUM :   0.0000100  CONVERGED :NO 
 MAX FORCE  :   0.0011555  MAXIMUM :   0.0000150  CONVERGED :NO 

 NUMBER OF CONSTRAINED OPTIMIZATION CYCLES: 20
 
 TOTAL ENERGY = -573.657301688419
 
 
 CURRENT SPLINE LENGTH: 0.053 AMU^1/2*ANGSTROM
 IRC COORDINATE: 6.086 AMU^1/2*ANGSTROM

  ANGLE =       0.04  COS_ANGLE =       1.00


 IRC COORDINATES OF STEP 116 IN ANGSTROM

  NO.  ATOM        X              Y              Z        Z-ATOM   MASS   TYPE

    1  C         0.000403      -0.262634       0.511553       6    12.011  QM
    2  O         0.000899      -0.633050       1.600517       8    15.999  QM
    3  H        -0.001807       1.200878      -1.004050       1     1.008  QM
    4  CL       -0.003392       2.356620      -1.613342      17    35.453  QM


 RMSQ FORCE :   0.0005154  MAXIMUM :   0.0000100  CONVERGED :NO 
 MAX FORCE  :   0.0011257  MAXIMUM :   0.0000150  CONVERGED :NO 

 NUMBER OF CONSTRAINED OPTIMIZATION CYCLES: 9
 
 TOTAL ENERGY = -573.657344748520
 
 
 CURRENT SPLINE LENGTH: 0.053 AMU^1/2*ANGSTROM
 IRC COORDINATE: 6.138 AMU^1/2*ANGSTROM

  ANGLE =       0.01  COS_ANGLE =       1.00


 IRC COORDINATES OF STEP 117 IN ANGSTROM

  NO.  ATOM        X              Y              Z        Z-ATOM   MASS   TYPE

    1  C         0.000403      -0.257817       0.518373       6    12.011  QM
    2  O         0.000909      -0.641800       1.602622       8    15.999  QM
    3  H        -0.001899       1.208127      -0.997933       1     1.008  QM
    4  CL       -0.003394       2.358734      -1.616780      17    35.453  QM


 RMSQ FORCE :   0.0005043  MAXIMUM :   0.0000100  CONVERGED :NO 
 MAX FORCE  :   0.0011039  MAXIMUM :   0.0000150  CONVERGED :NO 

 NUMBER OF CONSTRAINED OPTIMIZATION CYCLES: 15
 
 TOTAL ENERGY = -573.657387017732
 
 
 CURRENT SPLINE LENGTH: 0.053 AMU^1/2*ANGSTROM
 IRC COORDINATE: 6.191 AMU^1/2*ANGSTROM

  ANGLE =       0.04  COS_ANGLE =       1.00


 IRC COORDINATES OF STEP 118 IN ANGSTROM

  NO.  ATOM        X              Y              Z        Z-ATOM   MASS   TYPE

    1  C         0.000390      -0.252884       0.525276       6    12.011  QM
    2  O         0.000924      -0.650522       1.604574       8    15.999  QM
    3  H        -0.001830       1.215556      -0.991572       1     1.008  QM
    4  CL       -0.003398       2.360792      -1.620185      17    35.453  QM


 RMSQ FORCE :   0.0004956  MAXIMUM :   0.0000100  CONVERGED :NO 
 MAX FORCE  :   0.0010893  MAXIMUM :   0.0000150  CONVERGED :NO 

 NUMBER OF CONSTRAINED OPTIMIZATION CYCLES: 11
 
 TOTAL ENERGY = -573.657428486400
 
 
 CURRENT SPLINE LENGTH: 0.053 AMU^1/2*ANGSTROM
 IRC COORDINATE: 6.244 AMU^1/2*ANGSTROM

  ANGLE =       0.04  COS_ANGLE =       1.00


 IRC COORDINATES OF STEP 119 IN ANGSTROM

  NO.  ATOM        X              Y              Z        Z-ATOM   MASS   TYPE

    1  C         0.000381      -0.247708       0.532241       6    12.011  QM
    2  O         0.000937      -0.659221       1.606322       8    15.999  QM
    3  H        -0.001816       1.223104      -0.984846       1     1.008  QM
    4  CL       -0.003402       2.362754      -1.623529      17    35.453  QM


 RMSQ FORCE :   0.0004822  MAXIMUM :   0.0000100  CONVERGED :NO 
 MAX FORCE  :   0.0010630  MAXIMUM :   0.0000150  CONVERGED :NO 

 NUMBER OF CONSTRAINED OPTIMIZATION CYCLES: 10
 
 TOTAL ENERGY = -573.657469157847
 
 
 CURRENT SPLINE LENGTH: 0.053 AMU^1/2*ANGSTROM
 IRC COORDINATE: 6.297 AMU^1/2*ANGSTROM

  ANGLE =       0.05  COS_ANGLE =       1.00


 IRC COORDINATES OF STEP 120 IN ANGSTROM

  NO.  ATOM        X              Y              Z        Z-ATOM   MASS   TYPE

    1  C         0.000372      -0.242290       0.539277       6    12.011  QM
    2  O         0.000950      -0.667891       1.607856       8    15.999  QM
    3  H        -0.001813       1.230821      -0.977882       1     1.008  QM
    4  CL       -0.003404       2.364617      -1.626807      17    35.453  QM


 RMSQ FORCE :   0.0004720  MAXIMUM :   0.0000100  CONVERGED :NO 
 MAX FORCE  :   0.0010283  MAXIMUM :   0.0000150  CONVERGED :NO 

 NUMBER OF CONSTRAINED OPTIMIZATION CYCLES: 6
 
 TOTAL ENERGY = -573.657508995939
 
 
 CURRENT SPLINE LENGTH: 0.053 AMU^1/2*ANGSTROM
 IRC COORDINATE: 6.350 AMU^1/2*ANGSTROM

  ANGLE =       0.04  COS_ANGLE =       1.00


 IRC COORDINATES OF STEP 121 IN ANGSTROM

  NO.  ATOM        X              Y              Z        Z-ATOM   MASS   TYPE

    1  C         0.000345      -0.236977       0.546399       6    12.011  QM
    2  O         0.000969      -0.676517       1.609324       8    15.999  QM
    3  H        -0.001577       1.238858      -0.970522       1     1.008  QM
    4  CL       -0.003410       2.366486      -1.630096      17    35.453  QM


 RMSQ FORCE :   0.0004598  MAXIMUM :   0.0000100  CONVERGED :NO 
 MAX FORCE  :   0.0010043  MAXIMUM :   0.0000150  CONVERGED :NO 

 NUMBER OF CONSTRAINED OPTIMIZATION CYCLES: 20
 
 TOTAL ENERGY = -573.657547984251
 
 
 CURRENT SPLINE LENGTH: 0.053 AMU^1/2*ANGSTROM
 IRC COORDINATE: 6.403 AMU^1/2*ANGSTROM

  ANGLE =       0.02  COS_ANGLE =       1.00


 IRC COORDINATES OF STEP 122 IN ANGSTROM

  NO.  ATOM        X              Y              Z        Z-ATOM   MASS   TYPE

    1  C         0.000343      -0.231686       0.553665       6    12.011  QM
    2  O         0.000980      -0.685134       1.610733       8    15.999  QM
    3  H        -0.001664       1.246531      -0.964059       1     1.008  QM
    4  CL       -0.003412       2.368371      -1.633382      17    35.453  QM


 RMSQ FORCE :   0.0004469  MAXIMUM :   0.0000100  CONVERGED :NO 
 MAX FORCE  :   0.0009744  MAXIMUM :   0.0000150  CONVERGED :NO 

 NUMBER OF CONSTRAINED OPTIMIZATION CYCLES: 5
 
 TOTAL ENERGY = -573.657586093061
 
 
 CURRENT SPLINE LENGTH: 0.053 AMU^1/2*ANGSTROM
 IRC COORDINATE: 6.456 AMU^1/2*ANGSTROM

  ANGLE =       0.01  COS_ANGLE =       1.00


 IRC COORDINATES OF STEP 123 IN ANGSTROM

  NO.  ATOM        X              Y              Z        Z-ATOM   MASS   TYPE

    1  C         0.000331      -0.226089       0.560989       6    12.011  QM
    2  O         0.000993      -0.693695       1.611864       8    15.999  QM
    3  H        -0.001653       1.254540      -0.956941       1     1.008  QM
    4  CL       -0.003414       2.370117      -1.636579      17    35.453  QM


 RMSQ FORCE :   0.0004363  MAXIMUM :   0.0000100  CONVERGED :NO 
 MAX FORCE  :   0.0009527  MAXIMUM :   0.0000150  CONVERGED :NO 

 NUMBER OF CONSTRAINED OPTIMIZATION CYCLES: 24
 
 TOTAL ENERGY = -573.657623285526
 
 
 CURRENT SPLINE LENGTH: 0.053 AMU^1/2*ANGSTROM
 IRC COORDINATE: 6.509 AMU^1/2*ANGSTROM

  ANGLE =       0.01  COS_ANGLE =       1.00


 IRC COORDINATES OF STEP 124 IN ANGSTROM

  NO.  ATOM        X              Y              Z        Z-ATOM   MASS   TYPE

    1  C         0.000312      -0.220685       0.568451       6    12.011  QM
    2  O         0.001009      -0.702240       1.613008       8    15.999  QM
    3  H        -0.001525       1.262401      -0.950406       1     1.008  QM
    4  CL       -0.003418       2.371925      -1.639812      17    35.453  QM


 RMSQ FORCE :   0.0004231  MAXIMUM :   0.0000100  CONVERGED :NO 
 MAX FORCE  :   0.0009261  MAXIMUM :   0.0000150  CONVERGED :NO 

 NUMBER OF CONSTRAINED OPTIMIZATION CYCLES: 5
 
 TOTAL ENERGY = -573.657659559434
 
 
 CURRENT SPLINE LENGTH: 0.053 AMU^1/2*ANGSTROM
 IRC COORDINATE: 6.562 AMU^1/2*ANGSTROM

  ANGLE =       0.07  COS_ANGLE =       1.00


 IRC COORDINATES OF STEP 125 IN ANGSTROM

  NO.  ATOM        X              Y              Z        Z-ATOM   MASS   TYPE

    1  C         0.000306      -0.215354       0.575990       6    12.011  QM
    2  O         0.001021      -0.710736       1.614081       8    15.999  QM
    3  H        -0.001582       1.270634      -0.943495       1     1.008  QM
    4  CL       -0.003420       2.373725      -1.643048      17    35.453  QM


 RMSQ FORCE :   0.0004109  MAXIMUM :   0.0000100  CONVERGED :NO 
 MAX FORCE  :   0.0008793  MAXIMUM :   0.0000150  CONVERGED :NO 

 NUMBER OF CONSTRAINED OPTIMIZATION CYCLES: 15
 
 TOTAL ENERGY = -573.657694859171
 
 
 CURRENT SPLINE LENGTH: 0.053 AMU^1/2*ANGSTROM
 IRC COORDINATE: 6.615 AMU^1/2*ANGSTROM

  ANGLE =       0.07  COS_ANGLE =       1.00


 IRC COORDINATES OF STEP 126 IN ANGSTROM

  NO.  ATOM        X              Y              Z        Z-ATOM   MASS   TYPE

    1  C         0.000308      -0.209846       0.583650       6    12.011  QM
    2  O         0.001031      -0.719191       1.614944       8    15.999  QM
    3  H        -0.001753       1.278715      -0.936765       1     1.008  QM
    4  CL       -0.003420       2.375452      -1.646225      17    35.453  QM


 RMSQ FORCE :   0.0003960  MAXIMUM :   0.0000100  CONVERGED :NO 
 MAX FORCE  :   0.0008660  MAXIMUM :   0.0000150  CONVERGED :NO 

 NUMBER OF CONSTRAINED OPTIMIZATION CYCLES: 22
 
 TOTAL ENERGY = -573.657729162722
 
 
 CURRENT SPLINE LENGTH: 0.053 AMU^1/2*ANGSTROM
 IRC COORDINATE: 6.668 AMU^1/2*ANGSTROM

  ANGLE =       0.03  COS_ANGLE =       1.00


 IRC COORDINATES OF STEP 127 IN ANGSTROM

  NO.  ATOM        X              Y              Z        Z-ATOM   MASS   TYPE

    1  C         0.000323      -0.203897       0.591383       6    12.011  QM
    2  O         0.001036      -0.727591       1.615470       8    15.999  QM
    3  H        -0.002065       1.286670      -0.930105       1     1.008  QM
    4  CL       -0.003418       2.377007      -1.649272      17    35.453  QM


 RMSQ FORCE :   0.0003832  MAXIMUM :   0.0000100  CONVERGED :NO 
 MAX FORCE  :   0.0008327  MAXIMUM :   0.0000150  CONVERGED :NO 

 NUMBER OF CONSTRAINED OPTIMIZATION CYCLES: 9
 
 TOTAL ENERGY = -573.657762419763
 
 
 CURRENT SPLINE LENGTH: 0.053 AMU^1/2*ANGSTROM
 IRC COORDINATE: 6.721 AMU^1/2*ANGSTROM

  ANGLE =       0.04  COS_ANGLE =       1.00


 IRC COORDINATES OF STEP 128 IN ANGSTROM

  NO.  ATOM        X              Y              Z        Z-ATOM   MASS   TYPE

    1  C         0.000333      -0.198187       0.599212       6    12.011  QM
    2  O         0.001043      -0.735929       1.615979       8    15.999  QM
    3  H        -0.002333       1.295219      -0.922818       1     1.008  QM
    4  CL       -0.003417       2.378598      -1.652361      17    35.453  QM


 RMSQ FORCE :   0.0003715  MAXIMUM :   0.0000100  CONVERGED :NO 
 MAX FORCE  :   0.0008191  MAXIMUM :   0.0000150  CONVERGED :NO 

 NUMBER OF CONSTRAINED OPTIMIZATION CYCLES: 18
 
 TOTAL ENERGY = -573.657794634934
 
 
 CURRENT SPLINE LENGTH: 0.053 AMU^1/2*ANGSTROM
 IRC COORDINATE: 6.773 AMU^1/2*ANGSTROM

  ANGLE =       0.10  COS_ANGLE =       0.99


 IRC COORDINATES OF STEP 129 IN ANGSTROM

  NO.  ATOM        X              Y              Z        Z-ATOM   MASS   TYPE

    1  C         0.000296      -0.192285       0.607123       6    12.011  QM
    2  O         0.001064      -0.744222       1.616290       8    15.999  QM
    3  H        -0.001964       1.303656      -0.915664       1     1.008  QM
    4  CL       -0.003424       2.380106      -1.655386      17    35.453  QM


 RMSQ FORCE :   0.0003534  MAXIMUM :   0.0000100  CONVERGED :NO 
 MAX FORCE  :   0.0007594  MAXIMUM :   0.0000150  CONVERGED :NO 

 NUMBER OF CONSTRAINED OPTIMIZATION CYCLES: 12
 
 TOTAL ENERGY = -573.657825748103
 
 
 CURRENT SPLINE LENGTH: 0.053 AMU^1/2*ANGSTROM
 IRC COORDINATE: 6.826 AMU^1/2*ANGSTROM

  ANGLE =       0.07  COS_ANGLE =       1.00


 IRC COORDINATES OF STEP 130 IN ANGSTROM

  NO.  ATOM        X              Y              Z        Z-ATOM   MASS   TYPE

    1  C         0.000288      -0.186208       0.615141       6    12.011  QM
    2  O         0.001076      -0.752436       1.616353       8    15.999  QM
    3  H        -0.001984       1.312201      -0.908454       1     1.008  QM
    4  CL       -0.003426       2.381516      -1.658336      17    35.453  QM


 RMSQ FORCE :   0.0003422  MAXIMUM :   0.0000100  CONVERGED :NO 
 MAX FORCE  :   0.0007359  MAXIMUM :   0.0000150  CONVERGED :NO 

 NUMBER OF CONSTRAINED OPTIMIZATION CYCLES: 18
 
 TOTAL ENERGY = -573.657855702922
 
 
 CURRENT SPLINE LENGTH: 0.053 AMU^1/2*ANGSTROM
 IRC COORDINATE: 6.879 AMU^1/2*ANGSTROM

  ANGLE =       0.09  COS_ANGLE =       1.00


 IRC COORDINATES OF STEP 131 IN ANGSTROM

  NO.  ATOM        X              Y              Z        Z-ATOM   MASS   TYPE

    1  C         0.000220      -0.180392       0.623288       6    12.011  QM
    2  O         0.001108      -0.760632       1.616471       8    15.999  QM
    3  H        -0.001193       1.320717      -0.901556       1     1.008  QM
    4  CL       -0.003440       2.383007      -1.661347      17    35.453  QM


 RMSQ FORCE :   0.0003237  MAXIMUM :   0.0000100  CONVERGED :NO 
 MAX FORCE  :   0.0006853  MAXIMUM :   0.0000150  CONVERGED :NO 

 NUMBER OF CONSTRAINED OPTIMIZATION CYCLES: 36
 
 TOTAL ENERGY = -573.657884472811
 
 
 CURRENT SPLINE LENGTH: 0.053 AMU^1/2*ANGSTROM
 IRC COORDINATE: 6.932 AMU^1/2*ANGSTROM

  ANGLE =       0.06  COS_ANGLE =       1.00


 IRC COORDINATES OF STEP 132 IN ANGSTROM

  NO.  ATOM        X              Y              Z        Z-ATOM   MASS   TYPE

    1  C         0.000279      -0.174404       0.631522       6    12.011  QM
    2  O         0.001094      -0.768742       1.616342       8    15.999  QM
    3  H        -0.001789       1.329462      -0.894430       1     1.008  QM
    4  CL       -0.003437       2.384396      -1.664283      17    35.453  QM


 RMSQ FORCE :   0.0003097  MAXIMUM :   0.0000100  CONVERGED :NO 
 MAX FORCE  :   0.0006491  MAXIMUM :   0.0000150  CONVERGED :NO 

 NUMBER OF CONSTRAINED OPTIMIZATION CYCLES: 7
 
 TOTAL ENERGY = -573.657911997444
 
 
 CURRENT SPLINE LENGTH: 0.053 AMU^1/2*ANGSTROM
 IRC COORDINATE: 6.985 AMU^1/2*ANGSTROM

  ANGLE =       0.08  COS_ANGLE =       1.00


 IRC COORDINATES OF STEP 133 IN ANGSTROM

  NO.  ATOM        X              Y              Z        Z-ATOM   MASS   TYPE

    1  C         0.000275      -0.168358       0.639869       6    12.011  QM
    2  O         0.001104      -0.776780       1.616037       8    15.999  QM
    3  H        -0.001890       1.338217      -0.887291       1     1.008  QM
    4  CL       -0.003437       2.385733      -1.667178      17    35.453  QM


 RMSQ FORCE :   0.0002930  MAXIMUM :   0.0000100  CONVERGED :NO 
 MAX FORCE  :   0.0006354  MAXIMUM :   0.0000150  CONVERGED :NO 

 NUMBER OF CONSTRAINED OPTIMIZATION CYCLES: 5
 
 TOTAL ENERGY = -573.657938217408
 
 
 CURRENT SPLINE LENGTH: 0.053 AMU^1/2*ANGSTROM
 IRC COORDINATE: 7.038 AMU^1/2*ANGSTROM

  ANGLE =       0.05  COS_ANGLE =       1.00


 IRC COORDINATES OF STEP 134 IN ANGSTROM

  NO.  ATOM        X              Y              Z        Z-ATOM   MASS   TYPE

    1  C         0.000262      -0.162040       0.648274       6    12.011  QM
    2  O         0.001118      -0.784710       1.615437       8    15.999  QM
    3  H        -0.001887       1.347086      -0.879923       1     1.008  QM
    4  CL       -0.003439       2.386929      -1.669967      17    35.453  QM


 RMSQ FORCE :   0.0002761  MAXIMUM :   0.0000100  CONVERGED :NO 
 MAX FORCE  :   0.0005831  MAXIMUM :   0.0000150  CONVERGED :NO 

 NUMBER OF CONSTRAINED OPTIMIZATION CYCLES: 13
 
 TOTAL ENERGY = -573.657963069946
 
 
 CURRENT SPLINE LENGTH: 0.053 AMU^1/2*ANGSTROM
 IRC COORDINATE: 7.091 AMU^1/2*ANGSTROM

  ANGLE =       0.03  COS_ANGLE =       1.00


 IRC COORDINATES OF STEP 135 IN ANGSTROM

  NO.  ATOM        X              Y              Z        Z-ATOM   MASS   TYPE

    1  C         0.000253      -0.155974       0.656828       6    12.011  QM
    2  O         0.001130      -0.792622       1.614871       8    15.999  QM
    3  H        -0.001934       1.355964      -0.872953       1     1.008  QM
    4  CL       -0.003440       2.388203      -1.672812      17    35.453  QM


 RMSQ FORCE :   0.0002582  MAXIMUM :   0.0000100  CONVERGED :NO 
 MAX FORCE  :   0.0005383  MAXIMUM :   0.0000150  CONVERGED :NO 

 NUMBER OF CONSTRAINED OPTIMIZATION CYCLES: 14
 
 TOTAL ENERGY = -573.657986537997
 
 
 CURRENT SPLINE LENGTH: 0.053 AMU^1/2*ANGSTROM
 IRC COORDINATE: 7.144 AMU^1/2*ANGSTROM

  ANGLE =       0.03  COS_ANGLE =       1.00


 IRC COORDINATES OF STEP 136 IN ANGSTROM

  NO.  ATOM        X              Y              Z        Z-ATOM   MASS   TYPE

    1  C         0.000240      -0.150378       0.665541       6    12.011  QM
    2  O         0.001145      -0.800531       1.614486       8    15.999  QM
    3  H        -0.001897       1.364914      -0.866394       1     1.008  QM
    4  CL       -0.003443       2.389636      -1.675779      17    35.453  QM


 RMSQ FORCE :   0.0002392  MAXIMUM :   0.0000100  CONVERGED :NO 
 MAX FORCE  :   0.0005019  MAXIMUM :   0.0000150  CONVERGED :NO 

 NUMBER OF CONSTRAINED OPTIMIZATION CYCLES: 8
 
 TOTAL ENERGY = -573.658008504105
 
 
 CURRENT SPLINE LENGTH: 0.053 AMU^1/2*ANGSTROM
 IRC COORDINATE: 7.197 AMU^1/2*ANGSTROM

  ANGLE =       0.02  COS_ANGLE =       1.00


 IRC COORDINATES OF STEP 137 IN ANGSTROM

  NO.  ATOM        X              Y              Z        Z-ATOM   MASS   TYPE

    1  C         0.000229      -0.143993       0.674268       6    12.011  QM
    2  O         0.001157      -0.808226       1.613424       8    15.999  QM
    3  H        -0.001910       1.373927      -0.859186       1     1.008  QM
    4  CL       -0.003444       2.390704      -1.678465      17    35.453  QM


 RMSQ FORCE :   0.0002207  MAXIMUM :   0.0000100  CONVERGED :NO 
 MAX FORCE  :   0.0004660  MAXIMUM :   0.0000150  CONVERGED :NO 

 NUMBER OF CONSTRAINED OPTIMIZATION CYCLES: 12
 
 TOTAL ENERGY = -573.658028962017
 
 
 CURRENT SPLINE LENGTH: 0.053 AMU^1/2*ANGSTROM
 IRC COORDINATE: 7.250 AMU^1/2*ANGSTROM

  ANGLE =       0.08  COS_ANGLE =       1.00


 IRC COORDINATES OF STEP 138 IN ANGSTROM

  NO.  ATOM        X              Y              Z        Z-ATOM   MASS   TYPE

    1  C         0.000177      -0.137526       0.683076       6    12.011  QM
    2  O         0.001183      -0.815823       1.612160       8    15.999  QM
    3  H        -0.001389       1.383052      -0.851861       1     1.008  QM
    4  CL       -0.003453       2.391697      -1.681089      17    35.453  QM


 RMSQ FORCE :   0.0002007  MAXIMUM :   0.0000100  CONVERGED :NO 
 MAX FORCE  :   0.0004053  MAXIMUM :   0.0000150  CONVERGED :NO 

 NUMBER OF CONSTRAINED OPTIMIZATION CYCLES: 5
 
 TOTAL ENERGY = -573.658047837100
 
 
 CURRENT SPLINE LENGTH: 0.053 AMU^1/2*ANGSTROM
 IRC COORDINATE: 7.303 AMU^1/2*ANGSTROM

  ANGLE =       0.04  COS_ANGLE =       1.00


 IRC COORDINATES OF STEP 139 IN ANGSTROM

  NO.  ATOM        X              Y              Z        Z-ATOM   MASS   TYPE

    1  C         0.000218      -0.130694       0.691944       6    12.011  QM
    2  O         0.001175      -0.823229       1.610472       8    15.999  QM
    3  H        -0.001921       1.391934      -0.844610       1     1.008  QM
    4  CL       -0.003448       2.392487      -1.683540      17    35.453  QM


 RMSQ FORCE :   0.0001812  MAXIMUM :   0.0000100  CONVERGED :NO 
 MAX FORCE  :   0.0003670  MAXIMUM :   0.0000150  CONVERGED :NO 

 NUMBER OF CONSTRAINED OPTIMIZATION CYCLES: 14
 
 TOTAL ENERGY = -573.658065054156
 
 
 CURRENT SPLINE LENGTH: 0.053 AMU^1/2*ANGSTROM
 IRC COORDINATE: 7.356 AMU^1/2*ANGSTROM

  ANGLE =       0.10  COS_ANGLE =       1.00


 IRC COORDINATES OF STEP 140 IN ANGSTROM

  NO.  ATOM        X              Y              Z        Z-ATOM   MASS   TYPE

    1  C         0.000205      -0.123790       0.700836       6    12.011  QM
    2  O         0.001188      -0.830483       1.608536       8    15.999  QM
    3  H        -0.001946       1.401575      -0.836477       1     1.008  QM
    4  CL       -0.003449       2.393163      -1.685912      17    35.453  QM


 RMSQ FORCE :   0.0001642  MAXIMUM :   0.0000100  CONVERGED :NO 
 MAX FORCE  :   0.0003228  MAXIMUM :   0.0000150  CONVERGED :NO 

 NUMBER OF CONSTRAINED OPTIMIZATION CYCLES: 6
 
 TOTAL ENERGY = -573.658080606325
 
 
 CURRENT SPLINE LENGTH: 0.053 AMU^1/2*ANGSTROM
 IRC COORDINATE: 7.408 AMU^1/2*ANGSTROM

  ANGLE =       0.20  COS_ANGLE =       0.98


 IRC COORDINATES OF STEP 141 IN ANGSTROM

  NO.  ATOM        X              Y              Z        Z-ATOM   MASS   TYPE

    1  C         0.000204      -0.117210       0.709909       6    12.011  QM
    2  O         0.001197      -0.837736       1.606670       8    15.999  QM
    3  H        -0.002118       1.411310      -0.828607       1     1.008  QM
    4  CL       -0.003447       2.393946      -1.688371      17    35.453  QM


 RMSQ FORCE :   0.0001433  MAXIMUM :   0.0000100  CONVERGED :NO 
 MAX FORCE  :   0.0003003  MAXIMUM :   0.0000150  CONVERGED :NO 

 NUMBER OF CONSTRAINED OPTIMIZATION CYCLES: 10
 
 TOTAL ENERGY = -573.658094453278
 
 
 CURRENT SPLINE LENGTH: 0.053 AMU^1/2*ANGSTROM
 IRC COORDINATE: 7.461 AMU^1/2*ANGSTROM

  ANGLE =       0.14  COS_ANGLE =       0.99


 IRC COORDINATES OF STEP 142 IN ANGSTROM

  NO.  ATOM        X              Y              Z        Z-ATOM   MASS   TYPE

    1  C         0.000182      -0.110146       0.719054       6    12.011  QM
    2  O         0.001212      -0.844780       1.604317       8    15.999  QM
    3  H        -0.002001       1.420055      -0.821676       1     1.008  QM
    4  CL       -0.003448       2.394502      -1.690611      17    35.453  QM


 RMSQ FORCE :   0.0001215  MAXIMUM :   0.0000100  CONVERGED :NO 
 MAX FORCE  :   0.0002473  MAXIMUM :   0.0000150  CONVERGED :NO 

 NUMBER OF CONSTRAINED OPTIMIZATION CYCLES: 11
 
 TOTAL ENERGY = -573.658106484082
 
 
 CURRENT SPLINE LENGTH: 0.053 AMU^1/2*ANGSTROM
 IRC COORDINATE: 7.514 AMU^1/2*ANGSTROM

  ANGLE =       0.07  COS_ANGLE =       1.00


 IRC COORDINATES OF STEP 143 IN ANGSTROM

  NO.  ATOM        X              Y              Z        Z-ATOM   MASS   TYPE

    1  C         0.000182      -0.103062       0.728194       6    12.011  QM
    2  O         0.001217      -0.851638       1.601725       8    15.999  QM
    3  H        -0.002045       1.429757      -0.813610       1     1.008  QM
    4  CL       -0.003449       2.394943      -1.692780      17    35.453  QM


 RMSQ FORCE :   0.0001017  MAXIMUM :   0.0000100  CONVERGED :NO 
 MAX FORCE  :   0.0001986  MAXIMUM :   0.0000150  CONVERGED :NO 

 NUMBER OF CONSTRAINED OPTIMIZATION CYCLES: 3
 
 TOTAL ENERGY = -573.658116668968
 
 
 CURRENT SPLINE LENGTH: 0.053 AMU^1/2*ANGSTROM
 IRC COORDINATE: 7.567 AMU^1/2*ANGSTROM

  ANGLE =       0.22  COS_ANGLE =       0.98


 IRC COORDINATES OF STEP 144 IN ANGSTROM

  NO.  ATOM        X              Y              Z        Z-ATOM   MASS   TYPE

    1  C         0.000170      -0.097284       0.737742       6    12.011  QM
    2  O         0.001230      -0.858848       1.600015       8    15.999  QM
    3  H        -0.002077       1.439274      -0.807128       1     1.008  QM
    4  CL       -0.003449       2.395995      -1.695449      17    35.453  QM


 RMSQ FORCE :   0.0000771  MAXIMUM :   0.0000100  CONVERGED :NO 
 MAX FORCE  :   0.0001634  MAXIMUM :   0.0000150  CONVERGED :NO 

 NUMBER OF CONSTRAINED OPTIMIZATION CYCLES: 6
 
 TOTAL ENERGY = -573.658124912730
 
 
 CURRENT SPLINE LENGTH: 0.053 AMU^1/2*ANGSTROM
 IRC COORDINATE: 7.620 AMU^1/2*ANGSTROM

  ANGLE =       0.17  COS_ANGLE =       0.99


 IRC COORDINATES OF STEP 145 IN ANGSTROM

  NO.  ATOM        X              Y              Z        Z-ATOM   MASS   TYPE

    1  C         0.000153      -0.089166       0.746591       6    12.011  QM
    2  O         0.001241      -0.864885       1.596149       8    15.999  QM
    3  H        -0.002089       1.448544      -0.798556       1     1.008  QM
    4  CL       -0.003447       2.395740      -1.696981      17    35.453  QM


 RMSQ FORCE :   0.0000585  MAXIMUM :   0.0000100  CONVERGED :NO 
 MAX FORCE  :   0.0001164  MAXIMUM :   0.0000150  CONVERGED :NO 

 NUMBER OF CONSTRAINED OPTIMIZATION CYCLES: 9
 
 TOTAL ENERGY = -573.658131197707
 
 
 CURRENT SPLINE LENGTH: 0.053 AMU^1/2*ANGSTROM
 IRC COORDINATE: 7.673 AMU^1/2*ANGSTROM

  ANGLE =       0.35  COS_ANGLE =       0.94


 IRC COORDINATES OF STEP 146 IN ANGSTROM

  NO.  ATOM        X              Y              Z        Z-ATOM   MASS   TYPE

    1  C         0.000139      -0.082765       0.756192       6    12.011  QM
    2  O         0.001253      -0.871667       1.593573       8    15.999  QM
    3  H        -0.002087       1.458351      -0.791444       1     1.008  QM
    4  CL       -0.003447       2.396402      -1.699328      17    35.453  QM


 RMSQ FORCE :   0.0000369  MAXIMUM :   0.0000100  CONVERGED :NO 
 MAX FORCE  :   0.0000886  MAXIMUM :   0.0000150  CONVERGED :NO 

 NUMBER OF CONSTRAINED OPTIMIZATION CYCLES: 5
 
 TOTAL ENERGY = -573.658135571939
 
 
 CURRENT SPLINE LENGTH: 0.053 AMU^1/2*ANGSTROM
 IRC COORDINATE: 7.726 AMU^1/2*ANGSTROM

  ANGLE =       0.22  COS_ANGLE =       0.98


 IRC COORDINATES OF STEP 147 IN ANGSTROM

  NO.  ATOM        X              Y              Z        Z-ATOM   MASS   TYPE

    1  C         0.000124      -0.074539       0.765065       6    12.011  QM
    2  O         0.001263      -0.877285       1.589178       8    15.999  QM
    3  H        -0.002112       1.467514      -0.782994       1     1.008  QM
    4  CL       -0.003445       2.395966      -1.700677      17    35.453  QM


 RMSQ FORCE :   0.0000158  MAXIMUM :   0.0000100  CONVERGED :NO 
 MAX FORCE  :   0.0000399  MAXIMUM :   0.0000150  CONVERGED :NO 

 NUMBER OF CONSTRAINED OPTIMIZATION CYCLES: 2
 
 TOTAL ENERGY = -573.658137959039
 
 
 CURRENT SPLINE LENGTH: 0.053 AMU^1/2*ANGSTROM
 IRC COORDINATE: 7.779 AMU^1/2*ANGSTROM

  ANGLE =       2.75  COS_ANGLE =      -0.92


 IRC COORDINATES OF STEP 148 IN ANGSTROM

  NO.  ATOM        X              Y              Z        Z-ATOM   MASS   TYPE

    1  C         0.000113      -0.066356       0.773938       6    12.011  QM
    2  O         0.001267      -0.882720       1.584569       8    15.999  QM
    3  H        -0.002111       1.477059      -0.774391       1     1.008  QM
    4  CL       -0.003442       2.395556      -1.702037      17    35.453  QM


 RMSQ FORCE :   0.0000065  MAXIMUM :   0.0000100  CONVERGED :YES
 MAX FORCE  :   0.0000144  MAXIMUM :   0.0000150  CONVERGED :YES

 NUMBER OF CONSTRAINED OPTIMIZATION CYCLES: 3
 
 TOTAL ENERGY = -573.658138343525
 
 
 CURRENT SPLINE LENGTH: 0.053 AMU^1/2*ANGSTROM
 IRC COORDINATE: 7.832 AMU^1/2*ANGSTROM
 
 
 *** IRC PATH GENERATION FINISHED ***
 
 
 *** CONVERGED BY GRADIENT AND ENERGY CRITERIA ***
 
 
 *** IRC PATH IN AMU^1/2*ANGSTROM ***
 
 IRC STEP  IRC COORDINATE   IRC ENERGY   No.REDO
     0        0.000000     -573.613830
     1        0.052918     -573.614070
     2        0.105835     -573.614777
     3        0.158753     -573.615919
     4        0.211671     -573.617444
     5        0.264589     -573.619286
     6        0.317506     -573.621359
     7        0.370424     -573.623559
     8        0.423342     -573.625762
     9        0.476259     -573.627840
    10        0.529177     -573.629704
    11        0.582095     -573.631338
    12        0.635013     -573.632796
    13        0.687930     -573.634134
    14        0.740848     -573.635381
    15        0.793766     -573.636551
    16        0.846684     -573.637650
    17        0.899601     -573.638685
    18        0.952519     -573.639658
    19        1.005437     -573.640572
    20        1.058354     -573.641432
    21        1.111272     -573.642240
    22        1.164190     -573.643000
    23        1.217108     -573.643713
    24        1.270025     -573.644382
    25        1.322943     -573.645011
    26        1.375861     -573.645601
    27        1.428778     -573.646154
    28        1.481696     -573.646674
    29        1.534614     -573.647161
    30        1.587532     -573.647619
    31        1.640449     -573.648048
    32        1.693367     -573.648451
    33        1.746285     -573.648829
    34        1.799203     -573.649184
    35        1.852120     -573.649517
    36        1.905038     -573.649830
    37        1.957956     -573.650123
    38        2.010873     -573.650399
    39        2.063791     -573.650658
    40        2.116709     -573.650902
    41        2.169627     -573.651130
    42        2.222544     -573.651346
    43        2.275462     -573.651548
    44        2.328380     -573.651738
    45        2.381297     -573.651918
    46        2.434215     -573.652087
    47        2.487133     -573.652247
    48        2.540051     -573.652397
    49        2.592968     -573.652540
    50        2.645886     -573.652675
    51        2.698804     -573.652804
    52        2.751721     -573.652926
    53        2.804639     -573.653043
    54        2.857557     -573.653155
    55        2.910475     -573.653262
    56        2.963392     -573.653365
    57        3.016310     -573.653464
    58        3.069228     -573.653560
    59        3.122146     -573.653654
    60        3.175063     -573.653745
    61        3.227981     -573.653834
    62        3.280899     -573.653921
    63        3.333816     -573.654007
    64        3.386734     -573.654091
    65        3.439652     -573.654175
    66        3.492570     -573.654257
    67        3.545487     -573.654338
    68        3.598405     -573.654418
    69        3.651323     -573.654497
    70        3.704240     -573.654576
    71        3.757158     -573.654653
    72        3.810076     -573.654730
    73        3.862994     -573.654807
    74        3.915911     -573.654882
    75        3.968829     -573.654957
    76        4.021747     -573.655031
    77        4.074665     -573.655104
    78        4.127582     -573.655177
    79        4.180500     -573.655249
    80        4.233418     -573.655320
    81        4.286335     -573.655390
    82        4.339253     -573.655459
    83        4.392171     -573.655528
    84        4.445089     -573.655595
    85        4.498006     -573.655662
    86        4.550924     -573.655728
    87        4.603842     -573.655794
    88        4.656759     -573.655858
    89        4.709677     -573.655922
    90        4.762595     -573.655984
    91        4.815513     -573.656046
    92        4.868430     -573.656107
    93        4.921348     -573.656168
    94        4.974266     -573.656227
    95        5.027183     -573.656286
    96        5.080101     -573.656344
    97        5.133019     -573.656401
    98        5.185937     -573.656457
    99        5.238854     -573.656513
   100        5.291772     -573.656567
   101        5.344690     -573.656621
   102        5.397608     -573.656675
   103        5.450525     -573.656727
   104        5.503443     -573.656779
   105        5.556361     -573.656830
   106        5.609278     -573.656881
   107        5.662196     -573.656930
   108        5.715114     -573.656979
   109        5.768032     -573.657028
   110        5.820949     -573.657075
   111        5.873867     -573.657122
   112        5.926785     -573.657168
   113        5.979702     -573.657213
   114        6.032620     -573.657258
   115        6.085538     -573.657302
   116        6.138456     -573.657345
   117        6.191373     -573.657387
   118        6.244291     -573.657428
   119        6.297209     -573.657469
   120        6.350126     -573.657509
   121        6.403044     -573.657548
   122        6.455962     -573.657586
   123        6.508880     -573.657623
   124        6.561797     -573.657660
   125        6.614715     -573.657695
   126        6.667633     -573.657729
   127        6.720551     -573.657762
   128        6.773468     -573.657795
   129        6.826386     -573.657826
   130        6.879304     -573.657856
   131        6.932221     -573.657884
   132        6.985139     -573.657912
   133        7.038057     -573.657938
   134        7.090975     -573.657963
   135        7.143892     -573.657987
   136        7.196810     -573.658009
   137        7.249728     -573.658029
   138        7.302645     -573.658048
   139        7.355563     -573.658065
   140        7.408481     -573.658081
   141        7.461399     -573.658094
   142        7.514316     -573.658106
   143        7.567234     -573.658117
   144        7.620152     -573.658125
   145        7.673070     -573.658131
   146        7.725987     -573.658136
   147        7.778905     -573.658138
   148        7.831823     -573.658138
                                                                                

 IRC PATH                         STEP TIME:  2007.918  TOTAL TIME:    2008.656
 
 TIMING STATISTICS (SECONDS)
 

 TIMER ENTRY                    NUMBER OF CALLS   CUMUL. CPU TIME   CONTRIBUT.

 INITIALIZATION                              1             0.034         0.0 %
 INPUT                                       1             0.042         0.0 %
 DIAGONALIZATION                         15439             2.060         0.1 %
 SYMMETRY ANALYSIS                        2508             0.079         0.0 %
 CORE INTEGRALS                           2508           102.196         5.1 %
 ORTHOGONALIZATION MATRIX                 2508             5.198         0.3 %
 MPI DIAGONALIZATION                     43033            99.517         5.0 %
                         ON NODE             1           101.980
                         ON NODE             2           101.241
                         ON NODE             3           102.099
                         ON NODE             4           101.248
                         ON NODE             5           102.098
                         ON NODE             6           101.053
                         ON NODE             7           102.059
                         ON NODE             8           102.406
                         ON NODE             9           102.312
                         ON NODE            10           102.140
                         ON NODE            11           102.311
                         ON NODE            12           102.532
                         ON NODE            13           102.359
                         ON NODE            14           102.206
                         ON NODE            15           102.232
                         ON NODE            16           102.245
                         ON NODE            17           102.257
                         ON NODE            18           102.142
                         ON NODE            19           102.165
                         ON NODE            20           102.354
                         ON NODE            21           102.379
                         ON NODE            22           102.066
                         ON NODE            23           102.390
           AVERAGE PER PROCESSOR                         101.991
 MPI AUXILIARY FUNCTION FIT              77358           289.725        14.4 %
                         ON NODE             1           285.880
                         ON NODE             2           289.199
                         ON NODE             3           285.128
                         ON NODE             4           285.742
                         ON NODE             5           289.109
                         ON NODE             6           285.776
                         ON NODE             7           289.950
                         ON NODE             8           289.457
                         ON NODE             9           290.023
                         ON NODE            10           299.984
                         ON NODE            11           300.078
                         ON NODE            12           299.763
                         ON NODE            13           306.024
                         ON NODE            14           304.743
                         ON NODE            15           300.304
                         ON NODE            16           306.651
                         ON NODE            17           299.732
                         ON NODE            18           299.936
                         ON NODE            19           299.710
                         ON NODE            20           301.424
                         ON NODE            21           299.724
                         ON NODE            22           299.600
                         ON NODE            23           299.873
           AVERAGE PER PROCESSOR                         295.731
 MPI CORE HAMILTONIAN                     2508             5.070         0.3 %
                         ON NODE             1             5.236
                         ON NODE             2             5.159
                         ON NODE             3             5.242
                         ON NODE             4             4.314
                         ON NODE             5             4.851
                         ON NODE             6             4.238
                         ON NODE             7             4.224
                         ON NODE             8             4.157
                         ON NODE             9             4.193
                         ON NODE            10             4.109
                         ON NODE            11             4.165
                         ON NODE            12             3.904
                         ON NODE            13             4.192
                         ON NODE            14             4.179
                         ON NODE            15             4.175
                         ON NODE            16             4.254
                         ON NODE            17             4.260
                         ON NODE            18             4.200
                         ON NODE            19             4.202
                         ON NODE            20             4.208
                         ON NODE            21             4.196
                         ON NODE            22             4.206
                         ON NODE            23             4.174
           AVERAGE PER PROCESSOR                           4.380
 SCF ITERATION                            2508          1244.066        61.9 %
 MPI NEAR J CALCULATION                  37425            77.986         3.9 %
                         ON NODE             1            56.253
                         ON NODE             2            60.288
                         ON NODE             3            60.394
                         ON NODE             4            60.297
                         ON NODE             5            60.396
                         ON NODE             6            60.607
                         ON NODE             7            60.785
                         ON NODE             8            60.154
                         ON NODE             9            58.225
                         ON NODE            10            59.694
                         ON NODE            11            60.735
                         ON NODE            12            61.148
                         ON NODE            13            60.726
                         ON NODE            14            60.882
                         ON NODE            15            60.622
                         ON NODE            16            60.272
                         ON NODE            17            60.338
                         ON NODE            18            60.250
                         ON NODE            19            60.644
                         ON NODE            20            60.378
                         ON NODE            21            60.682
                         ON NODE            22            60.978
                         ON NODE            23            49.446
           AVERAGE PER PROCESSOR                          60.507
 MPI FAR J CALCULATION                   37425            34.811         1.7 %
                         ON NODE             1            39.095
                         ON NODE             2            34.875
                         ON NODE             3            35.268
                         ON NODE             4            34.955
                         ON NODE             5            34.802
                         ON NODE             6            35.214
                         ON NODE             7            34.013
                         ON NODE             8            34.835
                         ON NODE             9            37.491
                         ON NODE            10            36.378
                         ON NODE            11            35.207
                         ON NODE            12            31.539
                         ON NODE            13            26.526
                         ON NODE            14            22.207
                         ON NODE            15            31.543
                         ON NODE            16            30.176
                         ON NODE            17            33.857
                         ON NODE            18            29.096
                         ON NODE            19            32.701
                         ON NODE            20            35.196
                         ON NODE            21            26.285
                         ON NODE            22            27.067
                         ON NODE            23            46.009
           AVERAGE PER PROCESSOR                          33.298
 GRID INITIALIZATION                       149             0.612         0.0 %
 FIXED GRID GENERATION                     149             0.011         0.0 %
 MPI XC POTENTIAL                        37425           401.985        20.0 %
                         ON NODE             1           385.904
                         ON NODE             2           382.053
                         ON NODE             3           396.124
                         ON NODE             4           386.942
                         ON NODE             5           387.088
                         ON NODE             6           394.704
                         ON NODE             7           389.225
                         ON NODE             8           387.913
                         ON NODE             9           387.495
                         ON NODE            10           387.044
                         ON NODE            11           387.037
                         ON NODE            12           385.244
                         ON NODE            13           384.730
                         ON NODE            14           383.627
                         ON NODE            15           386.201
                         ON NODE            16           385.035
                         ON NODE            17           387.135
                         ON NODE            18           386.912
                         ON NODE            19           387.158
                         ON NODE            20           385.284
                         ON NODE            21           387.141
                         ON NODE            22           386.902
                         ON NODE            23           387.081
           AVERAGE PER PROCESSOR                         387.749
 MPI NEAR ERI CALCULATION                37425            73.123         3.6 %
                         ON NODE             1            50.332
                         ON NODE             2            56.037
                         ON NODE             3            55.933
                         ON NODE             4            55.911
                         ON NODE             5            55.849
                         ON NODE             6            55.850
                         ON NODE             7            55.835
                         ON NODE             8            55.978
                         ON NODE             9            55.307
                         ON NODE            10            54.931
                         ON NODE            11            55.727
                         ON NODE            12            55.984
                         ON NODE            13            55.947
                         ON NODE            14            55.961
                         ON NODE            15            55.976
                         ON NODE            16            56.025
                         ON NODE            17            55.934
                         ON NODE            18            55.961
                         ON NODE            19            55.861
                         ON NODE            20            55.610
                         ON NODE            21            56.010
                         ON NODE            22            55.855
                         ON NODE            23            45.880
           AVERAGE PER PROCESSOR                          55.909
 MPI FAR ERI CALCULATION                 37425            19.058         0.9 %
                         ON NODE             1            24.452
                         ON NODE             2            18.941
                         ON NODE             3            19.170
                         ON NODE             4            19.189
                         ON NODE             5            18.355
                         ON NODE             6            19.148
                         ON NODE             7            19.131
                         ON NODE             8            19.056
                         ON NODE             9            19.734
                         ON NODE            10            20.022
                         ON NODE            11            18.698
                         ON NODE            12            18.919
                         ON NODE            13            19.001
                         ON NODE            14            19.124
                         ON NODE            15            19.156
                         ON NODE            16            19.082
                         ON NODE            17            14.776
                         ON NODE            18            19.139
                         ON NODE            19            19.236
                         ON NODE            20            19.468
                         ON NODE            21            19.036
                         ON NODE            22            19.268
                         ON NODE            23            17.932
           AVERAGE PER PROCESSOR                          19.129
 MPI MATRIX MULTIPLICATION              112571            73.005         3.6 %
                         ON NODE             1            75.399
                         ON NODE             2            75.178
                         ON NODE             3            75.417
                         ON NODE             4            75.301
                         ON NODE             5            75.339
                         ON NODE             6            75.358
                         ON NODE             7            75.204
                         ON NODE             8            74.968
                         ON NODE             9            75.246
                         ON NODE            10            75.399
                         ON NODE            11            75.385
                         ON NODE            12            75.169
                         ON NODE            13            75.227
                         ON NODE            14            75.433
                         ON NODE            15            75.338
                         ON NODE            16            75.283
                         ON NODE            17            75.149
                         ON NODE            18            75.267
                         ON NODE            19            75.300
                         ON NODE            20            75.316
                         ON NODE            21            75.103
                         ON NODE            22            75.400
                         ON NODE            23            75.199
           AVERAGE PER PROCESSOR                          75.182
 IRC PATH                                    1          2007.918       100.0 %
 OPTIMIZATION CYCLE                          1          2007.918       100.0 %
 ENERGY GRADIENTS                         2360           101.038         5.0 %
 MPI XC ENERGY GRADIENTS                  2360            60.861         3.0 %
                         ON NODE             1            59.886
                         ON NODE             2            59.958
                         ON NODE             3            59.936
                         ON NODE             4            59.829
                         ON NODE             5            59.837
                         ON NODE             6            59.919
                         ON NODE             7            59.927
                         ON NODE             8            59.856
                         ON NODE             9            59.909
                         ON NODE            10            59.838
                         ON NODE            11            59.777
                         ON NODE            12            59.871
                         ON NODE            13            59.877
                         ON NODE            14            59.890
                         ON NODE            15            59.913
                         ON NODE            16            59.880
                         ON NODE            17            59.799
                         ON NODE            18            59.904
                         ON NODE            19            59.930
                         ON NODE            20            59.894
                         ON NODE            21            59.876
                         ON NODE            22            59.916
                         ON NODE            23            59.886
           AVERAGE PER PROCESSOR                          59.924
 MPI NEAR ERI GRADIENTS                   2360             8.896         0.4 %
                         ON NODE             1             8.217
                         ON NODE             2             8.335
                         ON NODE             3             8.367
                         ON NODE             4             7.810
                         ON NODE             5             8.399
                         ON NODE             6             8.410
                         ON NODE             7             8.382
                         ON NODE             8             8.256
                         ON NODE             9             8.262
                         ON NODE            10             8.080
                         ON NODE            11             8.417
                         ON NODE            12             8.443
                         ON NODE            13             8.383
                         ON NODE            14             8.365
                         ON NODE            15             8.370
                         ON NODE            16             8.372
                         ON NODE            17             8.372
                         ON NODE            18             8.384
                         ON NODE            19             8.410
                         ON NODE            20             8.381
                         ON NODE            21             8.387
                         ON NODE            22             8.419
                         ON NODE            23             8.357
           AVERAGE PER PROCESSOR                           8.353
 MPI FAR ERI GRADIENTS                    2360             2.126         0.1 %
                         ON NODE             1             2.016
                         ON NODE             2             1.788
                         ON NODE             3             2.111
                         ON NODE             4             2.620
                         ON NODE             5             2.091
                         ON NODE             6             2.125
                         ON NODE             7             2.094
                         ON NODE             8             2.175
                         ON NODE             9             2.267
                         ON NODE            10             2.438
                         ON NODE            11             2.117
                         ON NODE            12             1.973
                         ON NODE            13             1.991
                         ON NODE            14             1.596
                         ON NODE            15             2.047
                         ON NODE            16             2.088
                         ON NODE            17             2.124
                         ON NODE            18             2.097
                         ON NODE            19             2.095
                         ON NODE            20             2.151
                         ON NODE            21             1.900
                         ON NODE            22             1.823
                         ON NODE            23             2.134
           AVERAGE PER PROCESSOR                           2.082
 MPI CORE HAMILTONIAN GRADIENTS           2360             4.787         0.2 %
                         ON NODE             1             5.035
                         ON NODE             2             5.941
                         ON NODE             3             5.571
                         ON NODE             4             5.577
                         ON NODE             5             5.635
                         ON NODE             6             5.562
                         ON NODE             7             5.614
                         ON NODE             8             5.646
                         ON NODE             9             5.524
                         ON NODE            10             5.576
                         ON NODE            11             5.569
                         ON NODE            12             5.338
                         ON NODE            13             5.739
                         ON NODE            14             6.110
                         ON NODE            15             5.665
                         ON NODE            16             5.602
                         ON NODE            17             5.572
                         ON NODE            18             5.610
                         ON NODE            19             5.613
                         ON NODE            20             5.544
                         ON NODE            21             5.781
                         ON NODE            22             5.866
                         ON NODE            23             5.342
           AVERAGE PER PROCESSOR                           5.576
 MATRIX MULTIPLICATION                   47905             0.406         0.0 %
 START GUESS                               148           442.421        22.0 %
 NULLSPACE                                 148             0.371         0.0 %

 FINAL TIMING           DATE: WED JAN 17 16:19:00 2024  TOTAL TIME:    2008.660
