# Supplementary material for: Constrained Structure Minimizations on Hyperspheres for Minimum Energy Path Following
Source: J Chem Inf Model. 2025 Apr 1;65(7):3488–501. doi: 10.1021/acs.jcim.4c02351 (PMC12004539; doi:10.1021/acs.jcim.4c02351)
Supplement: Supplementary file 1 — ci4c02351_si_001.zip [file ci4c02351_si_001.zip › data_availability/rxn7/outputs/IRC/irc-full.out]

 Executing /home/jasa/demon/6.2.4/object.mpi/deMon.6.2.4.mpi.

node05
node05
node05
node05
node05
node05
node05
node05
node05
node05
node05
node05
node05
node05
node05
node05
node05
node05
node05
node05
node05
node05
node05
node05
(node05:0,1,2,3,4,5,6,7,8,9,10,11,12,13,14,15,16,17,18,19,20,21,22,23)

real	11m2.192s
user	188m32.658s
sys	75m58.000s
17M	.
 ******************************************************************************
 ******************************************************************************
 ***                                                                        ***
 ***                              PROGRAM deMon2k                           ***
 ***                                                                        ***
 ***                        (VERSION 6.2.2, Jun. 2022)                      ***
 ***                                                                        ***
 ***     COPYRIGHT (C) BY THE INTERNATIONAL DEMON DEVELOPERS COMMUNITY      ***
 ***                                                                        ***
 ***  AUTHORS: A.M. Koster, G. Geudtner, A. Alvarez-Ibarra, M.C. Amirani,   ***
 ***           P. Calaminici, A.A.M. Carranza, M.E. Casida, J. Carmona-     ***
 ***           Espindola, J. Cuny, F.A. Delesma, R. Delgado-Venegas, V.D.   ***
 ***           Dominguez, R. Flores-Moreno, G.U. Gamboa, A. Goursot, T.     ***
 ***           Heine, K. Hermann, A. Ipatov, F. Janetzko, A. de la Lande,   ***
 ***           F. Louisnard, J. Martin del Campo, N. Pedroza Montero, L.G.  ***
 ***           M. Pettersson, D. Mejia-Rodriguez, J. Reveles, J. Vasquez-   ***
 ***           Perez, A. Vela, B. Zuniga-Gutierrez and D.R. Salahub         ***
 ***                                                                        ***
 ******************************************************************************
 ******************************************************************************
                                                                                

 FIRST TIMING           DATE: FRI JAN 26 10:32:56 2024  TOTAL TIME:       0.068
                                                                                

 INITIALIZATION                   STEP TIME:     0.035  TOTAL TIME:       0.105

 ******************************************************************************

 IRC FORWARD RXN6

 ******************************************************************************

 
 *** THE RESTART FILE WILL BE READ ***
 
 
 *** MOLECULAR SIMULATION DATA ***
 
 MOLECULAR CHARGE: 0
 NUMBER OF ATOMS: 4
 MOLECULAR SIMULATION TYPE: QM ONLY
 
 *** MOLECULAR QM DATA ***
 
 MULTIPLICITY: 1
 NUMBER OF QM ATOMS: 4
 NUMBER OF ELECTRONS: 32
 
 *** SCF OPTIONS ***
 
 SCF THEORY: RESTRICTED KOHN-SHAM (RKS)
 DIAGONALIZER: RS
 START GUESS: RESTART DENSITY
 SCF TOLERANCE: 0.100E-08
 POTENTIAL DENSITY: FITTED DENSITY
 NUMBER OF SCF ITERATIONS: 1000
 DIIS ACCELERATION: ON
 XC-POTENTIAL: PBE96 - PBE
 GRID TECHNIQUE: FIXED
 GRID PRUNING: ON
 GRID METHOD: DIRECT
 GRID TYPE: (99,590)p
 ATOMIC WEIGHT FUNCTION: BECKE SCREENED
 RADIAL QUADRATURE TYPE: EULER-MACLAURIN
 SCF METHODE: DIRECT & DOUBLE ASYMPTOTIC EXPANSION
 FREEZE AUXILIARY FUNCTIONS: OFF
 ANALYTICAL FIT SOLVER: DIAGONAL SVD
 SVD THRESHOLD: 0.100E-05
 SCF SCREENING: 0.313E-11
 SYMMETRY USE: NONE
 ROTATION OF THE ANGULAR GRIDS: OFF
 SCF PRINTING UNTIL CYCLE 0
 SPHERICAL ORBITALS WILL BE USED
 
 *** INTRINSIC REACTION COORDINATE OPTIONS ***
 
 STEP DIRECTION: REVERSE (IRC EXTENSION)
 MAXIMUM IRC STEP: 0.100
 INITIAL ENERGY DECREASE: 0.00
 IRC PATH IN MASS WEIGHTED COORDINATES
 
 *** IRC PATH OPTIMIZATION OPTIONS ***
 
 NUMBER OF OPTIMIZATION STEPS: 50
 MAXIMUM OPTIMIZATION STEP: 0.300
 OPTMIZATION TOLERANCE: 0.100E-04
 HESSIAN UPDATE: BFGS
 STEP TYPE: LEVENBERG-MARQUARDT
 THE START HESSIAN IS READ FROM THE RESTART FILE
 NO WEIGHT DERIVATIVES WILL BE USED
 
 *** ACTIVATED INTERFACE PORTS ***
 
 FILE deMon.mol WILL BE WRITTEN
 
 
 *** GEOMETRY ***


 INPUT ORIENTATION IN ANGSTROM

  NO.  ATOM        X            Y            Z      Z-ATOM   MASS   TYPE OPTXYZ

    1  C         0.000000     0.000000     0.000000     6    12.011  QM       
    2  O         0.000000     0.000000     1.161952     8    15.999  QM       
    3  H         0.000000     0.175431    -1.125235     1     1.008  QM       
    4  CL       -0.002897     2.010834    -1.238533    17    35.453  QM       


 
 
 *** ERI STATISTIC ***
 
 Est. Integrated ERIs: 533186
 Est. Asymptotic ERIS: 0
                                                                                

 INPUT                            STEP TIME:     0.042  TOTAL TIME:       0.147
 
 *** THE INPUT ORIENTATION IS USED ***
 
 POINT GROUP: Cs
 
 GROUP ORDER: 2


 STANDARD ORIENTATION IN ANGSTROM

  NO.  ATOM        X              Y              Z        Z-ATOM   MASS   TYPE

    1  C         1.069232      -0.503862       0.000029       6    12.011  QM
    2  O         1.898611       0.309933      -0.000011       8    15.999  QM
    3  H         0.143194      -1.166723      -0.000192       1     1.008  QM
    4  CL       -1.223137       0.064004       0.000000      17    35.453  QM
                                                                                

 SYMMETRY ANALYSIS                STEP TIME:     0.001  TOTAL TIME:       0.165
 
 
 GENERAL BASIS SET: (DZVP-GGA)
 
 NUMBER OF SHELLS: 23
 NUMBER OF ORBITALS: 54
 NUMBER OF PRIMITIVE GAUSSIAN EXPONENTS: 57
 
 
 GENERAL AUXIS SET: (GEN-A2*)
 
 NUMBER OF AUXILIARY FUNCTION SETS: 27
 NUMBER OF AUXILIARY FUNCTION SHELLS: 73
 NUMBER OF AUXILIARY FUNCTION: 346
 
 
 
 *** WARNING IN INVCDERI ***
 
 *** 2 COULOMB EIGENVALUES ARE QUENCHED ***
                                                                                

 MPI AUXILIARY FUNCTION FIT       STEP TIME:     0.043  TOTAL TIME:       0.214  
                                                                                

 CORE INTEGRALS                   STEP TIME:     0.049  TOTAL TIME:       0.217
                                                                                

 FIXED GRID GENERATION            STEP TIME:     0.000  TOTAL TIME:       0.253

 CYCLE:    1    EUPPER =     -608.446877305665    CDMIX =        0.300000000000
 CYCLE:    1    ELOWER =     -943.823525759064    SHIFT =        0.000000000000
 CYCLE:    1    EXC    =      -42.390480660323    ERCDC =       21.347617368542
 CYCLE:    1    ETOTAL =     -650.837357965988    ERROR =      335.376648453400

 CYCLE:    2    EUPPER =     -608.446807051118    CDMIX =        0.300000000000
 CYCLE:    2    ELOWER =     -608.446807053675    SHIFT =        0.000000000000
 CYCLE:    2    EXC    =      -42.390501736346    ERCDC =        0.000055639733
 CYCLE:    2    ETOTAL =     -650.837308787463    ERROR =        0.000000002557

 CYCLE:    3    EUPPER =     -608.446834800610    CDMIX =        0.300000000000
 CYCLE:    3    ELOWER =     -608.446834800939    SHIFT =        0.000000000000
 CYCLE:    3    EXC    =      -42.390508165182    ERCDC =        0.000016740465
 CYCLE:    3    ETOTAL =     -650.837342965792    ERROR =        0.000000000329

 CYCLE:    4    EUPPER =     -608.446838225382    CDMIX =        0.300000000000
 CYCLE:    4    ELOWER =     -608.446838225443    SHIFT =        0.000000000000
 CYCLE:    4    EXC    =      -42.390520367694    EDIIS =        0.000008565644
 CYCLE:    4    ETOTAL =     -650.837358593076    ERROR =        0.000000000061

 CYCLE:    5    EUPPER =     -608.446846323372    CDMIX =        0.200000000000
 CYCLE:    5    ELOWER =     -608.446846323485    SHIFT =        0.000000000000
 CYCLE:    5    EXC    =      -42.390516262208    EDIIS =        0.000010620516
 CYCLE:    5    ETOTAL =     -650.837362585580    ERROR =        0.000000000113

 CYCLE:    6    EUPPER =     -608.446844835754    CDMIX =        0.200000000000
 CYCLE:    6    ELOWER =     -608.446844835776    SHIFT =        0.000000000000
 CYCLE:    6    EXC    =      -42.390512726393    EDIIS =        0.000005062236
 CYCLE:    6    ETOTAL =     -650.837357562147    ERROR =        0.000000000022

 CYCLE:    7    EUPPER =     -608.446838335790    CDMIX =        0.133333333333
 CYCLE:    7    ELOWER =     -608.446838335846    SHIFT =        0.000000000000
 CYCLE:    7    EXC    =      -42.390515556669    EDIIS =        0.000005696267
 CYCLE:    7    ETOTAL =     -650.837353892458    ERROR =        0.000000000056

 CYCLE:    8    EUPPER =     -608.446842882001    CDMIX =        0.100000000000
 CYCLE:    8    ELOWER =     -608.446842882081    SHIFT =        0.000000000000
 CYCLE:    8    EXC    =      -42.390517621120    EDIIS =        0.000007870619
 CYCLE:    8    ETOTAL =     -650.837360503121    ERROR =        0.000000000080

 CYCLE:    9    EUPPER =     -608.446849106271    CDMIX =        0.100000000000
 CYCLE:    9    ELOWER =     -608.446849106558    SHIFT =        0.000000000000
 CYCLE:    9    EXC    =      -42.390513221915    EDIIS =        0.000018592423
 CYCLE:    9    ETOTAL =     -650.837362328186    ERROR =        0.000000000287

 CYCLE:   10    EUPPER =     -608.446837509045    CDMIX =        0.100000000000
 CYCLE:   10    ELOWER =     -608.446837509283    SHIFT =        0.000000000000
 CYCLE:   10    EXC    =      -42.390515448488    EDIIS =        0.000012749418
 CYCLE:   10    ETOTAL =     -650.837352957534    ERROR =        0.000000000237

 CYCLE:   11    EUPPER =     -608.446842462847    CDMIX =        0.100000000000
 CYCLE:   11    ELOWER =     -608.446842464566    SHIFT =        0.000000000000
 CYCLE:   11    EXC    =      -42.390515183195    EDIIS =        0.000037061383
 CYCLE:   11    ETOTAL =     -650.837357646043    ERROR =        0.000000001719

 CYCLE:   12    EUPPER =     -608.446842691919    CDMIX =        0.100000000000
 CYCLE:   12    ELOWER =     -608.446842691920    SHIFT =        0.000000000000
 CYCLE:   12    EXC    =      -42.390515274730    EDIIS =        0.000000150597
 CYCLE:   12    ETOTAL =     -650.837357966649    ERROR =        0.000000000001

 CYCLE:   13    EUPPER =     -608.446842765721    CDMIX =        0.100000000000
 CYCLE:   13    ELOWER =     -608.446842765721    SHIFT =        0.000000000000
 CYCLE:   13    EXC    =      -42.390515200907    ERCDC =        0.000000157032
 CYCLE:   13    ETOTAL =     -650.837357966628    ERROR =        0.000000000001
 
 *** SCF CONVERGED ***
 

 ELECTRONIC CORE ENERGY      =       -943.823911863
 ELECTRONIC COULOMB ENERGY   =        335.377069097
 ELECTRONIC HARTREE ENERGY   =       -608.446842766

 EXCHANGE ENERGY             =        -41.243571927
 CORRELATION ENERGY          =         -1.146943274
 EXCHANGE-CORRELATION ENERGY =        -42.390515201

 ELECTRONIC SCF ENERGY       =       -650.837357967
 NUCLEAR-REPULSION ENERGY    =         77.223528421
 TOTAL SCF ENERGY            =       -573.613829546
                                                                                

 SCF ITERATION                    STEP TIME:     0.471  TOTAL TIME:       0.748
 
 
 
 *************************************
 *** INTRINSIC REACTION COORDINATE ***
 *************************************


 MOLECULE ORIENTATION OF IRC START STRUCTURE IN ANGSTROM

  NO.  ATOM        X              Y              Z        Z-ATOM   MASS   TYPE

    1  C         0.000000       0.000000       0.000000       6    12.011  QM
    2  O         0.000000       0.000000       1.161952       8    15.999  QM
    3  H         0.000000       0.175431      -1.125235       1     1.008  QM
    4  CL       -0.002897       2.010834      -1.238533      17    35.453  QM


 
 THE START HESSIAN WAS READ FROM THE RESTART FILE

  ANGLE =       1.79  COS_ANGLE =      -0.21


 IRC COORDINATES OF STEP 1 IN ANGSTROM

  NO.  ATOM        X              Y              Z        Z-ATOM   MASS   TYPE

    1  C        -0.000004       0.006426      -0.001844       6    12.011  QM
    2  O        -0.000001      -0.000792       1.161352       8    15.999  QM
    3  H         0.000036       0.128607      -1.123056       1     1.008  QM
    4  CL       -0.002896       2.010346      -1.237699      17    35.453  QM


 RMSQ FORCE :   0.0026092  MAXIMUM :   0.0000100  CONVERGED :NO 
 MAX FORCE  :   0.0070397  MAXIMUM :   0.0000150  CONVERGED :NO 

 NUMBER OF CONSTRAINED OPTIMIZATION CYCLES: 2
 
 TOTAL ENERGY = -573.614069811679
 
 
 CURRENT SPLINE LENGTH: 0.053 AMU^1/2*ANGSTROM
 IRC COORDINATE: 0.053 AMU^1/2*ANGSTROM

  ANGLE =       0.01  COS_ANGLE =       1.00


 IRC COORDINATES OF STEP 2 IN ANGSTROM

  NO.  ATOM        X              Y              Z        Z-ATOM   MASS   TYPE

    1  C        -0.000010       0.012957      -0.003698       6    12.011  QM
    2  O        -0.000001      -0.001604       1.160692       8    15.999  QM
    3  H         0.000090       0.082037      -1.120220       1     1.008  QM
    4  CL       -0.002895       2.009823      -1.236854      17    35.453  QM


 RMSQ FORCE :   0.0052140  MAXIMUM :   0.0000100  CONVERGED :NO 
 MAX FORCE  :   0.0140817  MAXIMUM :   0.0000150  CONVERGED :NO 

 NUMBER OF CONSTRAINED OPTIMIZATION CYCLES: 3
 
 TOTAL ENERGY = -573.614787844018
 
 
 CURRENT SPLINE LENGTH: 0.053 AMU^1/2*ANGSTROM
 IRC COORDINATE: 0.106 AMU^1/2*ANGSTROM

  ANGLE =       0.02  COS_ANGLE =       1.00


 IRC COORDINATES OF STEP 3 IN ANGSTROM

  NO.  ATOM        X              Y              Z        Z-ATOM   MASS   TYPE

    1  C        -0.000017       0.019568      -0.005590       6    12.011  QM
    2  O        -0.000001      -0.002420       1.159984       8    15.999  QM
    3  H         0.000147       0.035703      -1.116653       1     1.008  QM
    4  CL       -0.002894       2.009269      -1.235995      17    35.453  QM


 RMSQ FORCE :   0.0077326  MAXIMUM :   0.0000100  CONVERGED :NO 
 MAX FORCE  :   0.0208846  MAXIMUM :   0.0000150  CONVERGED :NO 

 NUMBER OF CONSTRAINED OPTIMIZATION CYCLES: 6
 
 TOTAL ENERGY = -573.615962482539
 
 
 CURRENT SPLINE LENGTH: 0.053 AMU^1/2*ANGSTROM
 IRC COORDINATE: 0.159 AMU^1/2*ANGSTROM

  ANGLE =       0.02  COS_ANGLE =       1.00


 IRC COORDINATES OF STEP 4 IN ANGSTROM

  NO.  ATOM        X              Y              Z        Z-ATOM   MASS   TYPE

    1  C        -0.000026       0.026283      -0.007534       6    12.011  QM
    2  O         0.000000      -0.003234       1.159207       8    15.999  QM
    3  H         0.000206      -0.010293      -1.112170       1     1.008  QM
    4  CL       -0.002893       2.008668      -1.235113      17    35.453  QM


 RMSQ FORCE :   0.0100813  MAXIMUM :   0.0000100  CONVERGED :NO 
 MAX FORCE  :   0.0271969  MAXIMUM :   0.0000150  CONVERGED :NO 

 NUMBER OF CONSTRAINED OPTIMIZATION CYCLES: 5
 
 TOTAL ENERGY = -573.617554824146
 
 
 CURRENT SPLINE LENGTH: 0.053 AMU^1/2*ANGSTROM
 IRC COORDINATE: 0.212 AMU^1/2*ANGSTROM

  ANGLE =       0.02  COS_ANGLE =       1.00


 IRC COORDINATES OF STEP 5 IN ANGSTROM

  NO.  ATOM        X              Y              Z        Z-ATOM   MASS   TYPE

    1  C        -0.000034       0.033106      -0.009542       6    12.011  QM
    2  O         0.000001      -0.004041       1.158351       8    15.999  QM
    3  H         0.000265      -0.055890      -1.106630       1     1.008  QM
    4  CL       -0.002892       2.008017      -1.234204      17    35.453  QM


 RMSQ FORCE :   0.0121949  MAXIMUM :   0.0000100  CONVERGED :NO 
 MAX FORCE  :   0.0328123  MAXIMUM :   0.0000150  CONVERGED :NO 

 NUMBER OF CONSTRAINED OPTIMIZATION CYCLES: 4
 
 TOTAL ENERGY = -573.619511373744
 
 
 CURRENT SPLINE LENGTH: 0.053 AMU^1/2*ANGSTROM
 IRC COORDINATE: 0.265 AMU^1/2*ANGSTROM

  ANGLE =       0.03  COS_ANGLE =       1.00


 IRC COORDINATES OF STEP 6 IN ANGSTROM

  NO.  ATOM        X              Y              Z        Z-ATOM   MASS   TYPE

    1  C        -0.000042       0.040047      -0.011630       6    12.011  QM
    2  O         0.000002      -0.004827       1.157397       8    15.999  QM
    3  H         0.000325      -0.100980      -1.099905       1     1.008  QM
    4  CL       -0.002891       2.007302      -1.233257      17    35.453  QM


 RMSQ FORCE :   0.0140198  MAXIMUM :   0.0000100  CONVERGED :NO 
 MAX FORCE  :   0.0375561  MAXIMUM :   0.0000150  CONVERGED :NO 

 NUMBER OF CONSTRAINED OPTIMIZATION CYCLES: 4
 
 TOTAL ENERGY = -573.621767251934
 
 
 CURRENT SPLINE LENGTH: 0.053 AMU^1/2*ANGSTROM
 IRC COORDINATE: 0.318 AMU^1/2*ANGSTROM

  ANGLE =       0.03  COS_ANGLE =       1.00


 IRC COORDINATES OF STEP 7 IN ANGSTROM

  NO.  ATOM        X              Y              Z        Z-ATOM   MASS   TYPE

    1  C        -0.000051       0.047119      -0.013814       6    12.011  QM
    2  O         0.000003      -0.005580       1.156326       8    15.999  QM
    3  H         0.000386      -0.145443      -1.091885       1     1.008  QM
    4  CL       -0.002890       2.006510      -1.232261      17    35.453  QM


 RMSQ FORCE :   0.0155251  MAXIMUM :   0.0000100  CONVERGED :NO 
 MAX FORCE  :   0.0413194  MAXIMUM :   0.0000150  CONVERGED :NO 

 NUMBER OF CONSTRAINED OPTIMIZATION CYCLES: 6
 
 TOTAL ENERGY = -573.624250929683
 
 
 CURRENT SPLINE LENGTH: 0.053 AMU^1/2*ANGSTROM
 IRC COORDINATE: 0.370 AMU^1/2*ANGSTROM

  ANGLE =       0.04  COS_ANGLE =       1.00


 IRC COORDINATES OF STEP 8 IN ANGSTROM

  NO.  ATOM        X              Y              Z        Z-ATOM   MASS   TYPE

    1  C        -0.000060       0.054333      -0.016110       6    12.011  QM
    2  O         0.000004      -0.006285       1.155117       8    15.999  QM
    3  H         0.000447      -0.189134      -1.082474       1     1.008  QM
    4  CL       -0.002889       2.005627      -1.231206      17    35.453  QM


 RMSQ FORCE :   0.0166978  MAXIMUM :   0.0000100  CONVERGED :NO 
 MAX FORCE  :   0.0440418  MAXIMUM :   0.0000150  CONVERGED :NO 

 NUMBER OF CONSTRAINED OPTIMIZATION CYCLES: 3
 
 TOTAL ENERGY = -573.626888822285
 
 
 CURRENT SPLINE LENGTH: 0.053 AMU^1/2*ANGSTROM
 IRC COORDINATE: 0.423 AMU^1/2*ANGSTROM

  ANGLE =       0.04  COS_ANGLE =       1.00


 IRC COORDINATES OF STEP 9 IN ANGSTROM

  NO.  ATOM        X              Y              Z        Z-ATOM   MASS   TYPE

    1  C        -0.000070       0.061688      -0.018525       6    12.011  QM
    2  O         0.000005      -0.006929       1.153756       8    15.999  QM
    3  H         0.000505      -0.231931      -1.071615       1     1.008  QM
    4  CL       -0.002888       2.004642      -1.230081      17    35.453  QM


 RMSQ FORCE :   0.0175417  MAXIMUM :   0.0000100  CONVERGED :NO 
 MAX FORCE  :   0.0457102  MAXIMUM :   0.0000150  CONVERGED :NO 

 NUMBER OF CONSTRAINED OPTIMIZATION CYCLES: 4
 
 TOTAL ENERGY = -573.629608266746
 
 
 CURRENT SPLINE LENGTH: 0.053 AMU^1/2*ANGSTROM
 IRC COORDINATE: 0.476 AMU^1/2*ANGSTROM

  ANGLE =       0.04  COS_ANGLE =       1.00


 IRC COORDINATES OF STEP 10 IN ANGSTROM

  NO.  ATOM        X              Y              Z        Z-ATOM   MASS   TYPE

    1  C        -0.000080       0.069204      -0.021082       6    12.011  QM
    2  O         0.000006      -0.007487       1.152212       8    15.999  QM
    3  H         0.000562      -0.273609      -1.059270       1     1.008  QM
    4  CL       -0.002887       2.003533      -1.228870      17    35.453  QM


 RMSQ FORCE :   0.0180733  MAXIMUM :   0.0000100  CONVERGED :NO 
 MAX FORCE  :   0.0463598  MAXIMUM :   0.0000150  CONVERGED :NO 

 NUMBER OF CONSTRAINED OPTIMIZATION CYCLES: 4
 
 TOTAL ENERGY = -573.632340296170
 
 
 CURRENT SPLINE LENGTH: 0.053 AMU^1/2*ANGSTROM
 IRC COORDINATE: 0.529 AMU^1/2*ANGSTROM

  ANGLE =       0.05  COS_ANGLE =       1.00


 IRC COORDINATES OF STEP 11 IN ANGSTROM

  NO.  ATOM        X              Y              Z        Z-ATOM   MASS   TYPE

    1  C        -0.000090       0.076897      -0.023798       6    12.011  QM
    2  O         0.000006      -0.007927       1.150456       8    15.999  QM
    3  H         0.000618      -0.313933      -1.045491       1     1.008  QM
    4  CL       -0.002885       2.002272      -1.227549      17    35.453  QM


 RMSQ FORCE :   0.0183257  MAXIMUM :   0.0000100  CONVERGED :NO 
 MAX FORCE  :   0.0460613  MAXIMUM :   0.0000150  CONVERGED :NO 

 NUMBER OF CONSTRAINED OPTIMIZATION CYCLES: 5
 
 TOTAL ENERGY = -573.635022674638
 
 
 CURRENT SPLINE LENGTH: 0.053 AMU^1/2*ANGSTROM
 IRC COORDINATE: 0.582 AMU^1/2*ANGSTROM

  ANGLE =       0.05  COS_ANGLE =       1.00


 IRC COORDINATES OF STEP 12 IN ANGSTROM

  NO.  ATOM        X              Y              Z        Z-ATOM   MASS   TYPE

    1  C        -0.000101       0.084773      -0.026690       6    12.011  QM
    2  O         0.000006      -0.008221       1.148461       8    15.999  QM
    3  H         0.000670      -0.352646      -1.030333       1     1.008  QM
    4  CL       -0.002883       2.000838      -1.226100      17    35.453  QM


 RMSQ FORCE :   0.0183324  MAXIMUM :   0.0000100  CONVERGED :NO 
 MAX FORCE  :   0.0449018  MAXIMUM :   0.0000150  CONVERGED :NO 

 NUMBER OF CONSTRAINED OPTIMIZATION CYCLES: 5
 
 TOTAL ENERGY = -573.637601332854
 
 
 CURRENT SPLINE LENGTH: 0.053 AMU^1/2*ANGSTROM
 IRC COORDINATE: 0.635 AMU^1/2*ANGSTROM

  ANGLE =       0.06  COS_ANGLE =       1.00


 IRC COORDINATES OF STEP 13 IN ANGSTROM

  NO.  ATOM        X              Y              Z        Z-ATOM   MASS   TYPE

    1  C        -0.000112       0.092853      -0.029783       6    12.011  QM
    2  O         0.000006      -0.008324       1.146191       8    15.999  QM
    3  H         0.000719      -0.389394      -1.013970       1     1.008  QM
    4  CL       -0.002881       1.999191      -1.224494      17    35.453  QM


 RMSQ FORCE :   0.0181441  MAXIMUM :   0.0000100  CONVERGED :NO 
 MAX FORCE  :   0.0430195  MAXIMUM :   0.0000150  CONVERGED :NO 

 NUMBER OF CONSTRAINED OPTIMIZATION CYCLES: 6
 
 TOTAL ENERGY = -573.640031996729
 
 
 CURRENT SPLINE LENGTH: 0.053 AMU^1/2*ANGSTROM
 IRC COORDINATE: 0.688 AMU^1/2*ANGSTROM

  ANGLE =       0.07  COS_ANGLE =       1.00


 IRC COORDINATES OF STEP 14 IN ANGSTROM

  NO.  ATOM        X              Y              Z        Z-ATOM   MASS   TYPE

    1  C        -0.000123       0.101151      -0.033106       6    12.011  QM
    2  O         0.000005      -0.008171       1.143604       8    15.999  QM
    3  H         0.000764      -0.423748      -0.996725       1     1.008  QM
    4  CL       -0.002878       1.997287      -1.222690      17    35.453  QM


 RMSQ FORCE :   0.0178115  MAXIMUM :   0.0000100  CONVERGED :NO 
 MAX FORCE  :   0.0405531  MAXIMUM :   0.0000150  CONVERGED :NO 

 NUMBER OF CONSTRAINED OPTIMIZATION CYCLES: 6
 
 TOTAL ENERGY = -573.642282268352
 
 
 CURRENT SPLINE LENGTH: 0.053 AMU^1/2*ANGSTROM
 IRC COORDINATE: 0.741 AMU^1/2*ANGSTROM

  ANGLE =       0.08  COS_ANGLE =       1.00


 IRC COORDINATES OF STEP 15 IN ANGSTROM

  NO.  ATOM        X              Y              Z        Z-ATOM   MASS   TYPE

    1  C        -0.000134       0.109666      -0.036687       6    12.011  QM
    2  O         0.000004      -0.007689       1.140660       8    15.999  QM
    3  H         0.000804      -0.455186      -0.979013       1     1.008  QM
    4  CL       -0.002875       1.995078      -1.220651      17    35.453  QM


 RMSQ FORCE :   0.0173671  MAXIMUM :   0.0000100  CONVERGED :NO 
 MAX FORCE  :   0.0376156  MAXIMUM :   0.0000150  CONVERGED :NO 

 NUMBER OF CONSTRAINED OPTIMIZATION CYCLES: 6
 
 TOTAL ENERGY = -573.644338526588
 
 
 CURRENT SPLINE LENGTH: 0.053 AMU^1/2*ANGSTROM
 IRC COORDINATE: 0.794 AMU^1/2*ANGSTROM

  ANGLE =       0.10  COS_ANGLE =       1.00


 IRC COORDINATES OF STEP 16 IN ANGSTROM

  NO.  ATOM        X              Y              Z        Z-ATOM   MASS   TYPE

    1  C        -0.000146       0.118381      -0.040559       6    12.011  QM
    2  O         0.000002      -0.006789       1.137328       8    15.999  QM
    3  H         0.000838      -0.483085      -0.961510       1     1.008  QM
    4  CL       -0.002870       1.992512      -1.218334      17    35.453  QM


 RMSQ FORCE :   0.0169017  MAXIMUM :   0.0000100  CONVERGED :NO 
 MAX FORCE  :   0.0344933  MAXIMUM :   0.0000150  CONVERGED :NO 

 NUMBER OF CONSTRAINED OPTIMIZATION CYCLES: 6
 
 TOTAL ENERGY = -573.646181299709
 
 
 CURRENT SPLINE LENGTH: 0.053 AMU^1/2*ANGSTROM
 IRC COORDINATE: 0.847 AMU^1/2*ANGSTROM

  ANGLE =       0.11  COS_ANGLE =       0.99


 IRC COORDINATES OF STEP 17 IN ANGSTROM

  NO.  ATOM        X              Y              Z        Z-ATOM   MASS   TYPE

    1  C        -0.000158       0.127233      -0.044731       6    12.011  QM
    2  O         0.000000      -0.005385       1.133600       8    15.999  QM
    3  H         0.000867      -0.506817      -0.945029       1     1.008  QM
    4  CL       -0.002866       1.989554      -1.215707      17    35.453  QM


 RMSQ FORCE :   0.0164400  MAXIMUM :   0.0000100  CONVERGED :NO 
 MAX FORCE  :   0.0313222  MAXIMUM :   0.0000150  CONVERGED :NO 

 NUMBER OF CONSTRAINED OPTIMIZATION CYCLES: 6
 
 TOTAL ENERGY = -573.647829200533
 
 
 CURRENT SPLINE LENGTH: 0.053 AMU^1/2*ANGSTROM
 IRC COORDINATE: 0.900 AMU^1/2*ANGSTROM

  ANGLE =       0.12  COS_ANGLE =       0.99


 IRC COORDINATES OF STEP 18 IN ANGSTROM

  NO.  ATOM        X              Y              Z        Z-ATOM   MASS   TYPE

    1  C        -0.000170       0.136109      -0.049187       6    12.011  QM
    2  O        -0.000003      -0.003420       1.129510       8    15.999  QM
    3  H         0.000888      -0.525890      -0.930432       1     1.008  QM
    4  CL       -0.002861       1.986202      -1.212766      17    35.453  QM


 RMSQ FORCE :   0.0160127  MAXIMUM :   0.0000100  CONVERGED :NO 
 MAX FORCE  :   0.0315548  MAXIMUM :   0.0000150  CONVERGED :NO 

 NUMBER OF CONSTRAINED OPTIMIZATION CYCLES: 6
 
 TOTAL ENERGY = -573.649306635856
 
 
 CURRENT SPLINE LENGTH: 0.053 AMU^1/2*ANGSTROM
 IRC COORDINATE: 0.953 AMU^1/2*ANGSTROM

  ANGLE =       0.13  COS_ANGLE =       0.99


 IRC COORDINATES OF STEP 19 IN ANGSTROM

  NO.  ATOM        X              Y              Z        Z-ATOM   MASS   TYPE

    1  C        -0.000182       0.144855      -0.053876       6    12.011  QM
    2  O        -0.000007      -0.000880       1.125125       8    15.999  QM
    3  H         0.000903      -0.540185      -0.918429       1     1.008  QM
    4  CL       -0.002857       1.982499      -1.209539      17    35.453  QM


 RMSQ FORCE :   0.0156345  MAXIMUM :   0.0000100  CONVERGED :NO 
 MAX FORCE  :   0.0319371  MAXIMUM :   0.0000150  CONVERGED :NO 

 NUMBER OF CONSTRAINED OPTIMIZATION CYCLES: 6
 
 TOTAL ENERGY = -573.650647857992
 
 
 CURRENT SPLINE LENGTH: 0.053 AMU^1/2*ANGSTROM
 IRC COORDINATE: 1.005 AMU^1/2*ANGSTROM

  ANGLE =       0.12  COS_ANGLE =       0.99


 IRC COORDINATES OF STEP 20 IN ANGSTROM

  NO.  ATOM        X              Y              Z        Z-ATOM   MASS   TYPE

    1  C        -0.000193       0.153327      -0.058734       6    12.011  QM
    2  O        -0.000012       0.002196       1.120537       8    15.999  QM
    3  H         0.000913      -0.550049      -0.909309       1     1.008  QM
    4  CL       -0.002851       1.978521      -1.206083      17    35.453  QM


 RMSQ FORCE :   0.0153104  MAXIMUM :   0.0000100  CONVERGED :NO 
 MAX FORCE  :   0.0320867  MAXIMUM :   0.0000150  CONVERGED :NO 

 NUMBER OF CONSTRAINED OPTIMIZATION CYCLES: 6
 
 TOTAL ENERGY = -573.651889402796
 
 
 CURRENT SPLINE LENGTH: 0.053 AMU^1/2*ANGSTROM
 IRC COORDINATE: 1.058 AMU^1/2*ANGSTROM

  ANGLE =       0.10  COS_ANGLE =       0.99


 IRC COORDINATES OF STEP 21 IN ANGSTROM

  NO.  ATOM        X              Y              Z        Z-ATOM   MASS   TYPE

    1  C        -0.000203       0.161426      -0.063702       6    12.011  QM
    2  O        -0.000017       0.005738       1.115829       8    15.999  QM
    3  H         0.000918      -0.556199      -0.902962       1     1.008  QM
    4  CL       -0.002845       1.974353      -1.202455      17    35.453  QM


 RMSQ FORCE :   0.0150289  MAXIMUM :   0.0000100  CONVERGED :NO 
 MAX FORCE  :   0.0320381  MAXIMUM :   0.0000150  CONVERGED :NO 

 NUMBER OF CONSTRAINED OPTIMIZATION CYCLES: 7
 
 TOTAL ENERGY = -573.653062280845
 
 
 CURRENT SPLINE LENGTH: 0.053 AMU^1/2*ANGSTROM
 IRC COORDINATE: 1.111 AMU^1/2*ANGSTROM

  ANGLE =       0.08  COS_ANGLE =       1.00


 IRC COORDINATES OF STEP 22 IN ANGSTROM

  NO.  ATOM        X              Y              Z        Z-ATOM   MASS   TYPE

    1  C        -0.000214       0.169135      -0.068734       6    12.011  QM
    2  O        -0.000022       0.009649       1.111063       8    15.999  QM
    3  H         0.000921      -0.559458      -0.898990       1     1.008  QM
    4  CL       -0.002839       1.970069      -1.198713      17    35.453  QM


 RMSQ FORCE :   0.0147713  MAXIMUM :   0.0000100  CONVERGED :NO 
 MAX FORCE  :   0.0318175  MAXIMUM :   0.0000150  CONVERGED :NO 

 NUMBER OF CONSTRAINED OPTIMIZATION CYCLES: 5
 
 TOTAL ENERGY = -573.654188385277
 
 
 CURRENT SPLINE LENGTH: 0.053 AMU^1/2*ANGSTROM
 IRC COORDINATE: 1.164 AMU^1/2*ANGSTROM

  ANGLE =       0.06  COS_ANGLE =       1.00


 IRC COORDINATES OF STEP 23 IN ANGSTROM

  NO.  ATOM        X              Y              Z        Z-ATOM   MASS   TYPE

    1  C        -0.000223       0.176468      -0.073816       6    12.011  QM
    2  O        -0.000029       0.013858       1.106279       8    15.999  QM
    3  H         0.000916      -0.560624      -0.896908       1     1.008  QM
    4  CL       -0.002833       1.965719      -1.194891      17    35.453  QM


 RMSQ FORCE :   0.0145273  MAXIMUM :   0.0000100  CONVERGED :NO 
 MAX FORCE  :   0.0314651  MAXIMUM :   0.0000150  CONVERGED :NO 

 NUMBER OF CONSTRAINED OPTIMIZATION CYCLES: 5
 
 TOTAL ENERGY = -573.655281354724
 
 
 CURRENT SPLINE LENGTH: 0.053 AMU^1/2*ANGSTROM
 IRC COORDINATE: 1.217 AMU^1/2*ANGSTROM

  ANGLE =       0.05  COS_ANGLE =       1.00


 IRC COORDINATES OF STEP 24 IN ANGSTROM

  NO.  ATOM        X              Y              Z        Z-ATOM   MASS   TYPE

    1  C        -0.000232       0.183457      -0.078935       6    12.011  QM
    2  O        -0.000036       0.018307       1.101486       8    15.999  QM
    3  H         0.000911      -0.560352      -0.896256       1     1.008  QM
    4  CL       -0.002827       1.961336      -1.191013      17    35.453  QM


 RMSQ FORCE :   0.0142857  MAXIMUM :   0.0000100  CONVERGED :NO 
 MAX FORCE  :   0.0310066  MAXIMUM :   0.0000150  CONVERGED :NO 

 NUMBER OF CONSTRAINED OPTIMIZATION CYCLES: 3
 
 TOTAL ENERGY = -573.656348467012
 
 
 CURRENT SPLINE LENGTH: 0.053 AMU^1/2*ANGSTROM
 IRC COORDINATE: 1.270 AMU^1/2*ANGSTROM

  ANGLE =       0.04  COS_ANGLE =       1.00


 IRC COORDINATES OF STEP 25 IN ANGSTROM

  NO.  ATOM        X              Y              Z        Z-ATOM   MASS   TYPE

    1  C        -0.000242       0.190134      -0.084090       6    12.011  QM
    2  O        -0.000042       0.022958       1.096693       8    15.999  QM
    3  H         0.000912      -0.559100      -0.896686       1     1.008  QM
    4  CL       -0.002821       1.956939      -1.187091      17    35.453  QM


 RMSQ FORCE :   0.0140394  MAXIMUM :   0.0000100  CONVERGED :NO 
 MAX FORCE  :   0.0304596  MAXIMUM :   0.0000150  CONVERGED :NO 

 NUMBER OF CONSTRAINED OPTIMIZATION CYCLES: 2
 
 TOTAL ENERGY = -573.657393234330
 
 
 CURRENT SPLINE LENGTH: 0.053 AMU^1/2*ANGSTROM
 IRC COORDINATE: 1.323 AMU^1/2*ANGSTROM

  ANGLE =       0.03  COS_ANGLE =       1.00


 IRC COORDINATES OF STEP 26 IN ANGSTROM

  NO.  ATOM        X              Y              Z        Z-ATOM   MASS   TYPE

    1  C        -0.000252       0.196536      -0.089279       6    12.011  QM
    2  O        -0.000049       0.027778       1.091897       8    15.999  QM
    3  H         0.000909      -0.557263      -0.897846       1     1.008  QM
    4  CL       -0.002815       1.952543      -1.183136      17    35.453  QM


 RMSQ FORCE :   0.0137841  MAXIMUM :   0.0000100  CONVERGED :NO 
 MAX FORCE  :   0.0298446  MAXIMUM :   0.0000150  CONVERGED :NO 

 NUMBER OF CONSTRAINED OPTIMIZATION CYCLES: 2
 
 TOTAL ENERGY = -573.658416967513
 
 
 CURRENT SPLINE LENGTH: 0.053 AMU^1/2*ANGSTROM
 IRC COORDINATE: 1.376 AMU^1/2*ANGSTROM

  ANGLE =       0.02  COS_ANGLE =       1.00


 IRC COORDINATES OF STEP 27 IN ANGSTROM

  NO.  ATOM        X              Y              Z        Z-ATOM   MASS   TYPE

    1  C        -0.000260       0.202685      -0.094507       6    12.011  QM
    2  O        -0.000057       0.032749       1.087094       8    15.999  QM
    3  H         0.000901      -0.555128      -0.899514       1     1.008  QM
    4  CL       -0.002809       1.948155      -1.179149      17    35.453  QM


 RMSQ FORCE :   0.0135136  MAXIMUM :   0.0000100  CONVERGED :NO 
 MAX FORCE  :   0.0291653  MAXIMUM :   0.0000150  CONVERGED :NO 

 NUMBER OF CONSTRAINED OPTIMIZATION CYCLES: 3
 
 TOTAL ENERGY = -573.659419649426
 
 
 CURRENT SPLINE LENGTH: 0.053 AMU^1/2*ANGSTROM
 IRC COORDINATE: 1.429 AMU^1/2*ANGSTROM

  ANGLE =       0.02  COS_ANGLE =       1.00


 IRC COORDINATES OF STEP 28 IN ANGSTROM

  NO.  ATOM        X              Y              Z        Z-ATOM   MASS   TYPE

    1  C        -0.000269       0.208605      -0.099778       6    12.011  QM
    2  O        -0.000064       0.037854       1.082289       8    15.999  QM
    3  H         0.000901      -0.552790      -0.901560       1     1.008  QM
    4  CL       -0.002803       1.943779      -1.175138      17    35.453  QM


 RMSQ FORCE :   0.0132279  MAXIMUM :   0.0000100  CONVERGED :NO 
 MAX FORCE  :   0.0284313  MAXIMUM :   0.0000150  CONVERGED :NO 

 NUMBER OF CONSTRAINED OPTIMIZATION CYCLES: 4
 
 TOTAL ENERGY = -573.660400650763
 
 
 CURRENT SPLINE LENGTH: 0.053 AMU^1/2*ANGSTROM
 IRC COORDINATE: 1.482 AMU^1/2*ANGSTROM

  ANGLE =       0.02  COS_ANGLE =       1.00


 IRC COORDINATES OF STEP 29 IN ANGSTROM

  NO.  ATOM        X              Y              Z        Z-ATOM   MASS   TYPE

    1  C        -0.000277       0.214295      -0.105090       6    12.011  QM
    2  O        -0.000072       0.043093       1.077472       8    15.999  QM
    3  H         0.000893      -0.550477      -0.903841       1     1.008  QM
    4  CL       -0.002797       1.939422      -1.171099      17    35.453  QM


 RMSQ FORCE :   0.0129210  MAXIMUM :   0.0000100  CONVERGED :NO 
 MAX FORCE  :   0.0276415  MAXIMUM :   0.0000150  CONVERGED :NO 

 NUMBER OF CONSTRAINED OPTIMIZATION CYCLES: 3
 
 TOTAL ENERGY = -573.661358920729
 
 
 CURRENT SPLINE LENGTH: 0.053 AMU^1/2*ANGSTROM
 IRC COORDINATE: 1.535 AMU^1/2*ANGSTROM

  ANGLE =       0.02  COS_ANGLE =       1.00


 IRC COORDINATES OF STEP 30 IN ANGSTROM

  NO.  ATOM        X              Y              Z        Z-ATOM   MASS   TYPE

    1  C        -0.000284       0.219785      -0.110443       6    12.011  QM
    2  O        -0.000079       0.048444       1.072647       8    15.999  QM
    3  H         0.000889      -0.548187      -0.906294       1     1.008  QM
    4  CL       -0.002791       1.935082      -1.167039      17    35.453  QM


 RMSQ FORCE :   0.0125939  MAXIMUM :   0.0000100  CONVERGED :NO 
 MAX FORCE  :   0.0268024  MAXIMUM :   0.0000150  CONVERGED :NO 

 NUMBER OF CONSTRAINED OPTIMIZATION CYCLES: 5
 
 TOTAL ENERGY = -573.662293159978
 
 
 CURRENT SPLINE LENGTH: 0.053 AMU^1/2*ANGSTROM
 IRC COORDINATE: 1.588 AMU^1/2*ANGSTROM

  ANGLE =       0.02  COS_ANGLE =       1.00


 IRC COORDINATES OF STEP 31 IN ANGSTROM

  NO.  ATOM        X              Y              Z        Z-ATOM   MASS   TYPE

    1  C        -0.000291       0.225077      -0.115836       6    12.011  QM
    2  O        -0.000088       0.053905       1.067815       8    15.999  QM
    3  H         0.000878      -0.545971      -0.908879       1     1.008  QM
    4  CL       -0.002785       1.930762      -1.162958      17    35.453  QM


 RMSQ FORCE :   0.0122440  MAXIMUM :   0.0000100  CONVERGED :NO 
 MAX FORCE  :   0.0259120  MAXIMUM :   0.0000150  CONVERGED :NO 

 NUMBER OF CONSTRAINED OPTIMIZATION CYCLES: 2
 
 TOTAL ENERGY = -573.663201928266
 
 
 CURRENT SPLINE LENGTH: 0.053 AMU^1/2*ANGSTROM
 IRC COORDINATE: 1.640 AMU^1/2*ANGSTROM

  ANGLE =       0.02  COS_ANGLE =       1.00


 IRC COORDINATES OF STEP 32 IN ANGSTROM

  NO.  ATOM        X              Y              Z        Z-ATOM   MASS   TYPE

    1  C        -0.000297       0.230177      -0.121266       6    12.011  QM
    2  O        -0.000096       0.059470       1.062970       8    15.999  QM
    3  H         0.000870      -0.543914      -0.911529       1     1.008  QM
    4  CL       -0.002779       1.926464      -1.158857      17    35.453  QM


 RMSQ FORCE :   0.0118683  MAXIMUM :   0.0000100  CONVERGED :NO 
 MAX FORCE  :   0.0249680  MAXIMUM :   0.0000150  CONVERGED :NO 

 NUMBER OF CONSTRAINED OPTIMIZATION CYCLES: 2
 
 TOTAL ENERGY = -573.664083531404
 
 
 CURRENT SPLINE LENGTH: 0.053 AMU^1/2*ANGSTROM
 IRC COORDINATE: 1.693 AMU^1/2*ANGSTROM

  ANGLE =       0.02  COS_ANGLE =       1.00


 IRC COORDINATES OF STEP 33 IN ANGSTROM

  NO.  ATOM        X              Y              Z        Z-ATOM   MASS   TYPE

    1  C        -0.000308       0.235061      -0.126740       6    12.011  QM
    2  O        -0.000103       0.065152       1.058110       8    15.999  QM
    3  H         0.000884      -0.542123      -0.914180       1     1.008  QM
    4  CL       -0.002773       1.922194      -1.154733      17    35.453  QM


 RMSQ FORCE :   0.0114655  MAXIMUM :   0.0000100  CONVERGED :NO 
 MAX FORCE  :   0.0239767  MAXIMUM :   0.0000150  CONVERGED :NO 

 NUMBER OF CONSTRAINED OPTIMIZATION CYCLES: 3
 
 TOTAL ENERGY = -573.664936195121
 
 
 CURRENT SPLINE LENGTH: 0.053 AMU^1/2*ANGSTROM
 IRC COORDINATE: 1.746 AMU^1/2*ANGSTROM

  ANGLE =       0.02  COS_ANGLE =       1.00


 IRC COORDINATES OF STEP 34 IN ANGSTROM

  NO.  ATOM        X              Y              Z        Z-ATOM   MASS   TYPE

    1  C        -0.000318       0.239750      -0.132251       6    12.011  QM
    2  O        -0.000111       0.070935       1.053240       8    15.999  QM
    3  H         0.000898      -0.540505      -0.916868       1     1.008  QM
    4  CL       -0.002767       1.917950      -1.150591      17    35.453  QM


 RMSQ FORCE :   0.0110354  MAXIMUM :   0.0000100  CONVERGED :NO 
 MAX FORCE  :   0.0229336  MAXIMUM :   0.0000150  CONVERGED :NO 

 NUMBER OF CONSTRAINED OPTIMIZATION CYCLES: 3
 
 TOTAL ENERGY = -573.665758103857
 
 
 CURRENT SPLINE LENGTH: 0.053 AMU^1/2*ANGSTROM
 IRC COORDINATE: 1.799 AMU^1/2*ANGSTROM

  ANGLE =       0.02  COS_ANGLE =       1.00


 IRC COORDINATES OF STEP 35 IN ANGSTROM

  NO.  ATOM        X              Y              Z        Z-ATOM   MASS   TYPE

    1  C        -0.000327       0.244241      -0.137796       6    12.011  QM
    2  O        -0.000119       0.076819       1.048358       8    15.999  QM
    3  H         0.000908      -0.539075      -0.919580       1     1.008  QM
    4  CL       -0.002761       1.913732      -1.146431      17    35.453  QM


 RMSQ FORCE :   0.0105756  MAXIMUM :   0.0000100  CONVERGED :NO 
 MAX FORCE  :   0.0218351  MAXIMUM :   0.0000150  CONVERGED :NO 

 NUMBER OF CONSTRAINED OPTIMIZATION CYCLES: 3
 
 TOTAL ENERGY = -573.666547231345
 
 
 CURRENT SPLINE LENGTH: 0.053 AMU^1/2*ANGSTROM
 IRC COORDINATE: 1.852 AMU^1/2*ANGSTROM

  ANGLE =       0.02  COS_ANGLE =       1.00


 IRC COORDINATES OF STEP 36 IN ANGSTROM

  NO.  ATOM        X              Y              Z        Z-ATOM   MASS   TYPE

    1  C        -0.000333       0.248547      -0.143371       6    12.011  QM
    2  O        -0.000127       0.082796       1.043465       8    15.999  QM
    3  H         0.000904      -0.537806      -0.922325       1     1.008  QM
    4  CL       -0.002755       1.909541      -1.142256      17    35.453  QM


 RMSQ FORCE :   0.0100847  MAXIMUM :   0.0000100  CONVERGED :NO 
 MAX FORCE  :   0.0206762  MAXIMUM :   0.0000150  CONVERGED :NO 

 NUMBER OF CONSTRAINED OPTIMIZATION CYCLES: 3
 
 TOTAL ENERGY = -573.667301455832
 
 
 CURRENT SPLINE LENGTH: 0.053 AMU^1/2*ANGSTROM
 IRC COORDINATE: 1.905 AMU^1/2*ANGSTROM

  ANGLE =       0.02  COS_ANGLE =       1.00


 IRC COORDINATES OF STEP 37 IN ANGSTROM

  NO.  ATOM        X              Y              Z        Z-ATOM   MASS   TYPE

    1  C        -0.000336       0.252654      -0.148976       6    12.011  QM
    2  O        -0.000138       0.088869       1.038562       8    15.999  QM
    3  H         0.000886      -0.536731      -0.925088       1     1.008  QM
    4  CL       -0.002749       1.905378      -1.138067      17    35.453  QM


 RMSQ FORCE :   0.0095618  MAXIMUM :   0.0000100  CONVERGED :NO 
 MAX FORCE  :   0.0195857  MAXIMUM :   0.0000150  CONVERGED :NO 

 NUMBER OF CONSTRAINED OPTIMIZATION CYCLES: 4
 
 TOTAL ENERGY = -573.668018489060
 
 
 CURRENT SPLINE LENGTH: 0.053 AMU^1/2*ANGSTROM
 IRC COORDINATE: 1.958 AMU^1/2*ANGSTROM

  ANGLE =       0.02  COS_ANGLE =       1.00


 IRC COORDINATES OF STEP 38 IN ANGSTROM

  NO.  ATOM        X              Y              Z        Z-ATOM   MASS   TYPE

    1  C        -0.000344       0.256527      -0.154612       6    12.011  QM
    2  O        -0.000146       0.095054       1.033644       8    15.999  QM
    3  H         0.000900      -0.535945      -0.927835       1     1.008  QM
    4  CL       -0.002743       1.901253      -1.133860      17    35.453  QM


 RMSQ FORCE :   0.0090052  MAXIMUM :   0.0000100  CONVERGED :NO 
 MAX FORCE  :   0.0185132  MAXIMUM :   0.0000150  CONVERGED :NO 

 NUMBER OF CONSTRAINED OPTIMIZATION CYCLES: 3
 
 TOTAL ENERGY = -573.668696046692
 
 
 CURRENT SPLINE LENGTH: 0.053 AMU^1/2*ANGSTROM
 IRC COORDINATE: 2.011 AMU^1/2*ANGSTROM

  ANGLE =       0.02  COS_ANGLE =       1.00


 IRC COORDINATES OF STEP 39 IN ANGSTROM

  NO.  ATOM        X              Y              Z        Z-ATOM   MASS   TYPE

    1  C        -0.000351       0.260189      -0.160275       6    12.011  QM
    2  O        -0.000155       0.101336       1.028715       8    15.999  QM
    3  H         0.000906      -0.535346      -0.930600       1     1.008  QM
    4  CL       -0.002737       1.897160      -1.129638      17    35.453  QM


 RMSQ FORCE :   0.0084140  MAXIMUM :   0.0000100  CONVERGED :NO 
 MAX FORCE  :   0.0173605  MAXIMUM :   0.0000150  CONVERGED :NO 

 NUMBER OF CONSTRAINED OPTIMIZATION CYCLES: 3
 
 TOTAL ENERGY = -573.669331776092
 
 
 CURRENT SPLINE LENGTH: 0.053 AMU^1/2*ANGSTROM
 IRC COORDINATE: 2.064 AMU^1/2*ANGSTROM

  ANGLE =       0.02  COS_ANGLE =       1.00


 IRC COORDINATES OF STEP 40 IN ANGSTROM

  NO.  ATOM        X              Y              Z        Z-ATOM   MASS   TYPE

    1  C        -0.000356       0.263615      -0.165963       6    12.011  QM
    2  O        -0.000164       0.107725       1.023773       8    15.999  QM
    3  H         0.000907      -0.534966      -0.933380       1     1.008  QM
    4  CL       -0.002731       1.893105      -1.125401      17    35.453  QM


 RMSQ FORCE :   0.0077872  MAXIMUM :   0.0000100  CONVERGED :NO 
 MAX FORCE  :   0.0161253  MAXIMUM :   0.0000150  CONVERGED :NO 

 NUMBER OF CONSTRAINED OPTIMIZATION CYCLES: 5
 
 TOTAL ENERGY = -573.669923161050
 
 
 CURRENT SPLINE LENGTH: 0.053 AMU^1/2*ANGSTROM
 IRC COORDINATE: 2.117 AMU^1/2*ANGSTROM

  ANGLE =       0.02  COS_ANGLE =       1.00


 IRC COORDINATES OF STEP 41 IN ANGSTROM

  NO.  ATOM        X              Y              Z        Z-ATOM   MASS   TYPE

    1  C        -0.000362       0.266817      -0.171670       6    12.011  QM
    2  O        -0.000172       0.114213       1.018820       8    15.999  QM
    3  H         0.000916      -0.534795      -0.936177       1     1.008  QM
    4  CL       -0.002725       1.889088      -1.121153      17    35.453  QM


 RMSQ FORCE :   0.0071243  MAXIMUM :   0.0000100  CONVERGED :NO 
 MAX FORCE  :   0.0148064  MAXIMUM :   0.0000150  CONVERGED :NO 

 NUMBER OF CONSTRAINED OPTIMIZATION CYCLES: 2
 
 TOTAL ENERGY = -573.670467629718
 
 
 CURRENT SPLINE LENGTH: 0.053 AMU^1/2*ANGSTROM
 IRC COORDINATE: 2.170 AMU^1/2*ANGSTROM

  ANGLE =       0.02  COS_ANGLE =       1.00


 IRC COORDINATES OF STEP 42 IN ANGSTROM

  NO.  ATOM        X              Y              Z        Z-ATOM   MASS   TYPE

    1  C        -0.000370       0.269762      -0.177397       6    12.011  QM
    2  O        -0.000180       0.120810       1.013854       8    15.999  QM
    3  H         0.000931      -0.534884      -0.938978       1     1.008  QM
    4  CL       -0.002718       1.885116      -1.116892      17    35.453  QM


 RMSQ FORCE :   0.0064245  MAXIMUM :   0.0000100  CONVERGED :NO 
 MAX FORCE  :   0.0134017  MAXIMUM :   0.0000150  CONVERGED :NO 

 NUMBER OF CONSTRAINED OPTIMIZATION CYCLES: 2
 
 TOTAL ENERGY = -573.670962577841
 
 
 CURRENT SPLINE LENGTH: 0.053 AMU^1/2*ANGSTROM
 IRC COORDINATE: 2.223 AMU^1/2*ANGSTROM

  ANGLE =       0.02  COS_ANGLE =       1.00


 IRC COORDINATES OF STEP 43 IN ANGSTROM

  NO.  ATOM        X              Y              Z        Z-ATOM   MASS   TYPE

    1  C        -0.000372       0.272413      -0.183145       6    12.011  QM
    2  O        -0.000191       0.127529       1.008875       8    15.999  QM
    3  H         0.000926      -0.535283      -0.941763       1     1.008  QM
    4  CL       -0.002713       1.881197      -1.112618      17    35.453  QM


 RMSQ FORCE :   0.0056881  MAXIMUM :   0.0000100  CONVERGED :NO 
 MAX FORCE  :   0.0119089  MAXIMUM :   0.0000150  CONVERGED :NO 

 NUMBER OF CONSTRAINED OPTIMIZATION CYCLES: 2
 
 TOTAL ENERGY = -573.671405407826
 
 
 CURRENT SPLINE LENGTH: 0.053 AMU^1/2*ANGSTROM
 IRC COORDINATE: 2.275 AMU^1/2*ANGSTROM

  ANGLE =       0.02  COS_ANGLE =       1.00


 IRC COORDINATES OF STEP 44 IN ANGSTROM

  NO.  ATOM        X              Y              Z        Z-ATOM   MASS   TYPE

    1  C        -0.000353       0.274727      -0.188915       6    12.011  QM
    2  O        -0.000208       0.134381       1.003885       8    15.999  QM
    3  H         0.000826      -0.536026      -0.944541       1     1.008  QM
    4  CL       -0.002708       1.877342      -1.108332      17    35.453  QM


 RMSQ FORCE :   0.0049162  MAXIMUM :   0.0000100  CONVERGED :NO 
 MAX FORCE  :   0.0103286  MAXIMUM :   0.0000150  CONVERGED :NO 

 NUMBER OF CONSTRAINED OPTIMIZATION CYCLES: 5
 
 TOTAL ENERGY = -573.671793449988
 
 
 CURRENT SPLINE LENGTH: 0.053 AMU^1/2*ANGSTROM
 IRC COORDINATE: 2.328 AMU^1/2*ANGSTROM

  ANGLE =       0.03  COS_ANGLE =       1.00


 IRC COORDINATES OF STEP 45 IN ANGSTROM

  NO.  ATOM        X              Y              Z        Z-ATOM   MASS   TYPE

    1  C        -0.000345       0.276771      -0.194690       6    12.011  QM
    2  O        -0.000221       0.141335       0.998883       8    15.999  QM
    3  H         0.000783      -0.536975      -0.947352       1     1.008  QM
    4  CL       -0.002704       1.873538      -1.104038      17    35.453  QM


 RMSQ FORCE :   0.0041080  MAXIMUM :   0.0000100  CONVERGED :NO 
 MAX FORCE  :   0.0086627  MAXIMUM :   0.0000150  CONVERGED :NO 

 NUMBER OF CONSTRAINED OPTIMIZATION CYCLES: 2
 
 TOTAL ENERGY = -573.672124133211
 
 
 CURRENT SPLINE LENGTH: 0.053 AMU^1/2*ANGSTROM
 IRC COORDINATE: 2.381 AMU^1/2*ANGSTROM

  ANGLE =       0.03  COS_ANGLE =       1.00


 IRC COORDINATES OF STEP 46 IN ANGSTROM

  NO.  ATOM        X              Y              Z        Z-ATOM   MASS   TYPE

    1  C        -0.000379       0.278392      -0.200481       6    12.011  QM
    2  O        -0.000222       0.148444       0.993870       8    15.999  QM
    3  H         0.000922      -0.538442      -0.950083       1     1.008  QM
    4  CL       -0.002695       1.869822      -1.099736      17    35.453  QM


 RMSQ FORCE :   0.0032678  MAXIMUM :   0.0000100  CONVERGED :NO 
 MAX FORCE  :   0.0069111  MAXIMUM :   0.0000150  CONVERGED :NO 

 NUMBER OF CONSTRAINED OPTIMIZATION CYCLES: 3
 
 TOTAL ENERGY = -573.672394795202
 
 
 CURRENT SPLINE LENGTH: 0.053 AMU^1/2*ANGSTROM
 IRC COORDINATE: 2.434 AMU^1/2*ANGSTROM

  ANGLE =       0.03  COS_ANGLE =       1.00


 IRC COORDINATES OF STEP 47 IN ANGSTROM

  NO.  ATOM        X              Y              Z        Z-ATOM   MASS   TYPE

    1  C        -0.000389       0.279666      -0.206272       6    12.011  QM
    2  O        -0.000230       0.155672       0.988848       8    15.999  QM
    3  H         0.000965      -0.540207      -0.952814       1     1.008  QM
    4  CL       -0.002689       1.866179      -1.095430      17    35.453  QM


 RMSQ FORCE :   0.0023933  MAXIMUM :   0.0000100  CONVERGED :NO 
 MAX FORCE  :   0.0050773  MAXIMUM :   0.0000150  CONVERGED :NO 

 NUMBER OF CONSTRAINED OPTIMIZATION CYCLES: 3
 
 TOTAL ENERGY = -573.672602926774
 
 
 CURRENT SPLINE LENGTH: 0.053 AMU^1/2*ANGSTROM
 IRC COORDINATE: 2.487 AMU^1/2*ANGSTROM

  ANGLE =       0.03  COS_ANGLE =       1.00


 IRC COORDINATES OF STEP 48 IN ANGSTROM

  NO.  ATOM        X              Y              Z        Z-ATOM   MASS   TYPE

    1  C        -0.000375       0.280525      -0.212058       6    12.011  QM
    2  O        -0.000245       0.163036       0.983819       8    15.999  QM
    3  H         0.000899      -0.542376      -0.955521       1     1.008  QM
    4  CL       -0.002686       1.862626      -1.091123      17    35.453  QM


 RMSQ FORCE :   0.0014876  MAXIMUM :   0.0000100  CONVERGED :NO 
 MAX FORCE  :   0.0031645  MAXIMUM :   0.0000150  CONVERGED :NO 

 NUMBER OF CONSTRAINED OPTIMIZATION CYCLES: 5
 
 TOTAL ENERGY = -573.672745989786
 
 
 CURRENT SPLINE LENGTH: 0.053 AMU^1/2*ANGSTROM
 IRC COORDINATE: 2.540 AMU^1/2*ANGSTROM

  ANGLE =       0.05  COS_ANGLE =       1.00


 IRC COORDINATES OF STEP 49 IN ANGSTROM

  NO.  ATOM        X              Y              Z        Z-ATOM   MASS   TYPE

    1  C        -0.000372       0.281038      -0.217834       6    12.011  QM
    2  O        -0.000257       0.170507       0.978785       8    15.999  QM
    3  H         0.000889      -0.544887      -0.958193       1     1.008  QM
    4  CL       -0.002681       1.859152      -1.086819      17    35.453  QM


 RMSQ FORCE :   0.0005530  MAXIMUM :   0.0000100  CONVERGED :NO 
 MAX FORCE  :   0.0011807  MAXIMUM :   0.0000150  CONVERGED :NO 

 NUMBER OF CONSTRAINED OPTIMIZATION CYCLES: 2
 
 TOTAL ENERGY = -573.672821520780
 
 
 CURRENT SPLINE LENGTH: 0.053 AMU^1/2*ANGSTROM
 IRC COORDINATE: 2.593 AMU^1/2*ANGSTROM
 
 
 *** COORDINATES RELOADED ***

  ANGLE =       0.11  COS_ANGLE =       0.99


 IRC COORDINATES OF STEP 50 IN ANGSTROM

  NO.  ATOM        X              Y              Z        Z-ATOM   MASS   TYPE

    1  C        -0.000373       0.281063      -0.220708       6    12.011  QM
    2  O        -0.000262       0.174309       0.976266       8    15.999  QM
    3  H         0.000891      -0.546402      -0.959488       1     1.008  QM
    4  CL       -0.002678       1.857470      -1.084671      17    35.453  QM


 RMSQ FORCE :   0.0000766  MAXIMUM :   0.0000100  CONVERGED :NO 
 MAX FORCE  :   0.0001635  MAXIMUM :   0.0000150  CONVERGED :NO 

 NUMBER OF CONSTRAINED OPTIMIZATION CYCLES: 2
 
 TOTAL ENERGY = -573.672833199506
 
 
 CURRENT SPLINE LENGTH: 0.026 AMU^1/2*ANGSTROM
 IRC COORDINATE: 2.619 AMU^1/2*ANGSTROM

  ANGLE =       3.05  COS_ANGLE =      -1.00


 IRC COORDINATES OF STEP 51 IN ANGSTROM

  NO.  ATOM        X              Y              Z        Z-ATOM   MASS   TYPE

    1  C        -0.000371       0.281001      -0.223577       6    12.011  QM
    2  O        -0.000268       0.178144       0.973763       8    15.999  QM
    3  H         0.000882      -0.548026      -0.960721       1     1.008  QM
    4  CL       -0.002676       1.855802      -1.082527      17    35.453  QM


 RMSQ FORCE :   0.0004070  MAXIMUM :   0.0000100  CONVERGED :NO 
 MAX FORCE  :   0.0008707  MAXIMUM :   0.0000150  CONVERGED :NO 

 NUMBER OF CONSTRAINED OPTIMIZATION CYCLES: 2
 
 TOTAL ENERGY = -573.672827095689
 
 
 CURRENT SPLINE LENGTH: 0.026 AMU^1/2*ANGSTROM
 IRC COORDINATE: 2.646 AMU^1/2*ANGSTROM

  ANGLE =       3.03  COS_ANGLE =      -0.99
 
 *** COORDINATES RELOADED ***

  ANGLE =       0.01  COS_ANGLE =       1.00


 IRC COORDINATES OF STEP 52 IN ANGSTROM

  NO.  ATOM        X              Y              Z        Z-ATOM   MASS   TYPE

    1  C        -0.000372       0.281043      -0.222138       6    12.011  QM
    2  O        -0.000265       0.176228       0.975023       8    15.999  QM
    3  H         0.000886      -0.547201      -0.960101       1     1.008  QM
    4  CL       -0.002676       1.856628      -1.083599      17    35.453  QM


 RMSQ FORCE :   0.0001638  MAXIMUM :   0.0000100  CONVERGED :NO 
 MAX FORCE  :   0.0003502  MAXIMUM :   0.0000150  CONVERGED :NO 

 NUMBER OF CONSTRAINED OPTIMIZATION CYCLES: 1
 
 TOTAL ENERGY = -573.672832389397
 
 
 CURRENT SPLINE LENGTH: 0.013 AMU^1/2*ANGSTROM
 IRC COORDINATE: 2.686 AMU^1/2*ANGSTROM
 
 
 *** COORDINATES RELOADED ***

  ANGLE =       0.02  COS_ANGLE =       1.00


 IRC COORDINATES OF STEP 53 IN ANGSTROM

  NO.  ATOM        X              Y              Z        Z-ATOM   MASS   TYPE

    1  C        -0.000372       0.281056      -0.221417       6    12.011  QM
    2  O        -0.000263       0.175272       0.975653       8    15.999  QM
    3  H         0.000887      -0.546804      -0.959779       1     1.008  QM
    4  CL       -0.002677       1.857043      -1.084135      17    35.453  QM


 RMSQ FORCE :   0.0000438  MAXIMUM :   0.0000100  CONVERGED :NO 
 MAX FORCE  :   0.0000936  MAXIMUM :   0.0000150  CONVERGED :NO 

 NUMBER OF CONSTRAINED OPTIMIZATION CYCLES: 1
 
 TOTAL ENERGY = -573.672833352618
 
 
 CURRENT SPLINE LENGTH: 0.007 AMU^1/2*ANGSTROM
 IRC COORDINATE: 2.692 AMU^1/2*ANGSTROM
 
 
 *** COORDINATES RELOADED ***
 
 
 *** COORDINATES RELOADED ***

  ANGLE =       0.17  COS_ANGLE =       0.99


 IRC COORDINATES OF STEP 54 IN ANGSTROM

  NO.  ATOM        X              Y              Z        Z-ATOM   MASS   TYPE

    1  C        -0.000372       0.281059      -0.221237       6    12.011  QM
    2  O        -0.000263       0.175033       0.975811       8    15.999  QM
    3  H         0.000887      -0.546699      -0.959705       1     1.008  QM
    4  CL       -0.002677       1.857146      -1.084270      17    35.453  QM


 RMSQ FORCE :   0.0000143  MAXIMUM :   0.0000100  CONVERGED :NO 
 MAX FORCE  :   0.0000299  MAXIMUM :   0.0000150  CONVERGED :NO 

 NUMBER OF CONSTRAINED OPTIMIZATION CYCLES: 1
 
 TOTAL ENERGY = -573.672833418845
 
 
 CURRENT SPLINE LENGTH: 0.002 AMU^1/2*ANGSTROM
 IRC COORDINATE: 2.694 AMU^1/2*ANGSTROM

  ANGLE =       2.96  COS_ANGLE =      -0.98


 IRC COORDINATES OF STEP 55 IN ANGSTROM

  NO.  ATOM        X              Y              Z        Z-ATOM   MASS   TYPE

    1  C        -0.000370       0.281056      -0.221057       6    12.011  QM
    2  O        -0.000263       0.174795       0.975971       8    15.999  QM
    3  H         0.000873      -0.546607      -0.959623       1     1.008  QM
    4  CL       -0.002677       1.857250      -1.084403      17    35.453  QM


 RMSQ FORCE :   0.0000168  MAXIMUM :   0.0000100  CONVERGED :NO 
 MAX FORCE  :   0.0000352  MAXIMUM :   0.0000150  CONVERGED :NO 

 NUMBER OF CONSTRAINED OPTIMIZATION CYCLES: 1
 
 TOTAL ENERGY = -573.672833415241
 
 
 CURRENT SPLINE LENGTH: 0.002 AMU^1/2*ANGSTROM
 IRC COORDINATE: 2.695 AMU^1/2*ANGSTROM

  ANGLE =       2.66  COS_ANGLE =      -0.88
 
 *** COORDINATES RELOADED ***

  ANGLE =       1.16  COS_ANGLE =       0.40


 IRC COORDINATES OF STEP 56 IN ANGSTROM

  NO.  ATOM        X              Y              Z        Z-ATOM   MASS   TYPE

    1  C        -0.000372       0.281055      -0.221144       6    12.011  QM
    2  O        -0.000263       0.174914       0.975891       8    15.999  QM
    3  H         0.000884      -0.546665      -0.959648       1     1.008  QM
    4  CL       -0.002677       1.857198      -1.084335      17    35.453  QM


 RMSQ FORCE :   0.0000012  MAXIMUM :   0.0000100  CONVERGED :YES
 MAX FORCE  :   0.0000027  MAXIMUM :   0.0000150  CONVERGED :YES

 NUMBER OF CONSTRAINED OPTIMIZATION CYCLES: 1
 
 TOTAL ENERGY = -573.672833425757
 
 
 CURRENT SPLINE LENGTH: 0.001 AMU^1/2*ANGSTROM
 IRC COORDINATE: 2.698 AMU^1/2*ANGSTROM
 
 
 *** IRC PATH GENERATION FINISHED ***
 
 
 *** CONVERGED BY GRADIENT AND ENERGY CRITERIA ***
 
 
 *** IRC PATH IN AMU^1/2*ANGSTROM ***
 
 IRC STEP  IRC COORDINATE   IRC ENERGY   No.REDO
   -56       -2.697977     -573.672833
   -55       -2.695496     -573.672833
   -54       -2.693843     -573.672833
   -53       -2.692189     -573.672833
   -52       -2.685574     -573.672832
   -51       -2.645886     -573.672827
   -50       -2.619427     -573.672833
   -49       -2.592968     -573.672822
   -48       -2.540051     -573.672746
   -47       -2.487133     -573.672603
   -46       -2.434215     -573.672395
   -45       -2.381297     -573.672124
   -44       -2.328380     -573.671793
   -43       -2.275462     -573.671405
   -42       -2.222544     -573.670963
   -41       -2.169627     -573.670468
   -40       -2.116709     -573.669923
   -39       -2.063791     -573.669332
   -38       -2.010873     -573.668696
   -37       -1.957956     -573.668018
   -36       -1.905038     -573.667301
   -35       -1.852120     -573.666547
   -34       -1.799203     -573.665758
   -33       -1.746285     -573.664936
   -32       -1.693367     -573.664084
   -31       -1.640449     -573.663202
   -30       -1.587532     -573.662293
   -29       -1.534614     -573.661359
   -28       -1.481696     -573.660401
   -27       -1.428778     -573.659420
   -26       -1.375861     -573.658417
   -25       -1.322943     -573.657393
   -24       -1.270025     -573.656348
   -23       -1.217108     -573.655281
   -22       -1.164190     -573.654188
   -21       -1.111272     -573.653062
   -20       -1.058354     -573.651889
   -19       -1.005437     -573.650648
   -18       -0.952519     -573.649307
   -17       -0.899601     -573.647829
   -16       -0.846684     -573.646181
   -15       -0.793766     -573.644339
   -14       -0.740848     -573.642282
   -13       -0.687930     -573.640032
   -12       -0.635013     -573.637601
   -11       -0.582095     -573.635023
   -10       -0.529177     -573.632340
    -9       -0.476259     -573.629608
    -8       -0.423342     -573.626889
    -7       -0.370424     -573.624251
    -6       -0.317506     -573.621767
    -5       -0.264589     -573.619511
    -4       -0.211671     -573.617555
    -3       -0.158753     -573.615962
    -2       -0.105835     -573.614788
    -1       -0.052918     -573.614070
     0        0.000000     -573.613830
     1        0.052918     -573.614070
     2        0.105835     -573.614777
     3        0.158753     -573.615919
     4        0.211671     -573.617444
     5        0.264589     -573.619286
     6        0.317506     -573.621359
     7        0.370424     -573.623559
     8        0.423342     -573.625762
     9        0.476259     -573.627840
    10        0.529177     -573.629704
    11        0.582095     -573.631338
    12        0.635013     -573.632796
    13        0.687930     -573.634134
    14        0.740848     -573.635381
    15        0.793766     -573.636551
    16        0.846684     -573.637650
    17        0.899601     -573.638685
    18        0.952519     -573.639658
    19        1.005437     -573.640572
    20        1.058354     -573.641432
    21        1.111272     -573.642240
    22        1.164190     -573.643000
    23        1.217108     -573.643713
    24        1.270025     -573.644382
    25        1.322943     -573.645011
    26        1.375861     -573.645601
    27        1.428778     -573.646154
    28        1.481696     -573.646674
    29        1.534614     -573.647161
    30        1.587532     -573.647619
    31        1.640449     -573.648048
    32        1.693367     -573.648451
    33        1.746285     -573.648829
    34        1.799203     -573.649184
    35        1.852120     -573.649517
    36        1.905038     -573.649830
    37        1.957956     -573.650123
    38        2.010873     -573.650399
    39        2.063791     -573.650658
    40        2.116709     -573.650902
    41        2.169627     -573.651130
    42        2.222544     -573.651346
    43        2.275462     -573.651548
    44        2.328380     -573.651738
    45        2.381297     -573.651918
    46        2.434215     -573.652087
    47        2.487133     -573.652247
    48        2.540051     -573.652397
    49        2.592968     -573.652540
    50        2.645886     -573.652675
    51        2.698804     -573.652804
    52        2.751721     -573.652926
    53        2.804639     -573.653043
    54        2.857557     -573.653155
    55        2.910475     -573.653262
    56        2.963392     -573.653365
    57        3.016310     -573.653464
    58        3.069228     -573.653560
    59        3.122146     -573.653654
    60        3.175063     -573.653745
    61        3.227981     -573.653834
    62        3.280899     -573.653921
    63        3.333816     -573.654007
    64        3.386734     -573.654091
    65        3.439652     -573.654175
    66        3.492570     -573.654257
    67        3.545487     -573.654338
    68        3.598405     -573.654418
    69        3.651323     -573.654497
    70        3.704240     -573.654576
    71        3.757158     -573.654653
    72        3.810076     -573.654730
    73        3.862994     -573.654807
    74        3.915911     -573.654882
    75        3.968829     -573.654957
    76        4.021747     -573.655031
    77        4.074665     -573.655104
    78        4.127582     -573.655177
    79        4.180500     -573.655249
    80        4.233418     -573.655320
    81        4.286335     -573.655390
    82        4.339253     -573.655459
    83        4.392171     -573.655528
    84        4.445089     -573.655595
    85        4.498006     -573.655662
    86        4.550924     -573.655728
    87        4.603842     -573.655794
    88        4.656759     -573.655858
    89        4.709677     -573.655922
    90        4.762595     -573.655984
    91        4.815513     -573.656046
    92        4.868430     -573.656107
    93        4.921348     -573.656168
    94        4.974266     -573.656227
    95        5.027183     -573.656286
    96        5.080101     -573.656344
    97        5.133019     -573.656401
    98        5.185937     -573.656457
    99        5.238854     -573.656513
   100        5.291772     -573.656567
   101        5.344690     -573.656621
   102        5.397608     -573.656675
   103        5.450525     -573.656727
   104        5.503443     -573.656779
   105        5.556361     -573.656830
   106        5.609278     -573.656881
   107        5.662196     -573.656930
   108        5.715114     -573.656979
   109        5.768032     -573.657028
   110        5.820949     -573.657075
   111        5.873867     -573.657122
   112        5.926785     -573.657168
   113        5.979702     -573.657213
   114        6.032620     -573.657258
   115        6.085538     -573.657302
   116        6.138456     -573.657345
   117        6.191373     -573.657387
   118        6.244291     -573.657428
   119        6.297209     -573.657469
   120        6.350126     -573.657509
   121        6.403044     -573.657548
   122        6.455962     -573.657586
   123        6.508880     -573.657623
   124        6.561797     -573.657660
   125        6.614715     -573.657695
   126        6.667633     -573.657729
   127        6.720551     -573.657762
   128        6.773468     -573.657795
   129        6.826386     -573.657826
   130        6.879304     -573.657856
   131        6.932221     -573.657884
   132        6.985139     -573.657912
   133        7.038057     -573.657938
   134        7.090975     -573.657963
   135        7.143892     -573.657987
   136        7.196810     -573.658009
   137        7.249728     -573.658029
   138        7.302645     -573.658048
   139        7.355563     -573.658065
   140        7.408481     -573.658081
   141        7.461399     -573.658094
   142        7.514316     -573.658106
   143        7.567234     -573.658117
   144        7.620152     -573.658125
   145        7.673070     -573.658131
   146        7.725987     -573.658136
   147        7.778905     -573.658138
   148        7.831823     -573.658138
                                                                                

 IRC PATH                         STEP TIME:   660.590  TOTAL TIME:     661.338
 
 TIMING STATISTICS (SECONDS)
 

 TIMER ENTRY                    NUMBER OF CALLS   CUMUL. CPU TIME   CONTRIBUT.

 INITIALIZATION                              1             0.035         0.0 %
 INPUT                                       1             0.042         0.0 %
 DIAGONALIZATION                          5456             0.861         0.1 %
 SYMMETRY ANALYSIS                         706             0.032         0.0 %
 CORE INTEGRALS                            706            28.725         4.3 %
 ORTHOGONALIZATION MATRIX                  706             1.397         0.2 %
 MPI DIAGONALIZATION                     13148            29.241         4.4 %
                         ON NODE             1            30.068
                         ON NODE             2            30.109
                         ON NODE             3            29.878
                         ON NODE             4            29.908
                         ON NODE             5            30.078
                         ON NODE             6            30.051
                         ON NODE             7            29.748
                         ON NODE             8            29.982
                         ON NODE             9            29.924
                         ON NODE            10            29.953
                         ON NODE            11            29.984
                         ON NODE            12            30.071
                         ON NODE            13            29.957
                         ON NODE            14            29.969
                         ON NODE            15            29.969
                         ON NODE            16            29.961
                         ON NODE            17            29.980
                         ON NODE            18            29.918
                         ON NODE            19            30.028
                         ON NODE            20            30.044
                         ON NODE            21            29.984
                         ON NODE            22            29.984
                         ON NODE            23            29.966
           AVERAGE PER PROCESSOR                          29.949
 MPI AUXILIARY FUNCTION FIT              23682            85.920        13.0 %
                         ON NODE             1            84.290
                         ON NODE             2            87.123
                         ON NODE             3            84.604
                         ON NODE             4            84.436
                         ON NODE             5            85.954
                         ON NODE             6            84.456
                         ON NODE             7            85.730
                         ON NODE             8            85.766
                         ON NODE             9            85.901
                         ON NODE            10            89.474
                         ON NODE            11            89.064
                         ON NODE            12            88.364
                         ON NODE            13            89.607
                         ON NODE            14            89.102
                         ON NODE            15            89.632
                         ON NODE            16            90.312
                         ON NODE            17            89.183
                         ON NODE            18            89.032
                         ON NODE            19            89.121
                         ON NODE            20            89.192
                         ON NODE            21            88.816
                         ON NODE            22            89.071
                         ON NODE            23            88.845
           AVERAGE PER PROCESSOR                          87.625
 MPI CORE HAMILTONIAN                      706             1.460         0.2 %
                         ON NODE             1             1.499
                         ON NODE             2             1.466
                         ON NODE             3             1.516
                         ON NODE             4             1.260
                         ON NODE             5             1.401
                         ON NODE             6             1.105
                         ON NODE             7             1.198
                         ON NODE             8             1.180
                         ON NODE             9             1.203
                         ON NODE            10             1.205
                         ON NODE            11             1.200
                         ON NODE            12             1.241
                         ON NODE            13             1.206
                         ON NODE            14             1.208
                         ON NODE            15             1.207
                         ON NODE            16             1.180
                         ON NODE            17             1.217
                         ON NODE            18             1.191
                         ON NODE            19             1.193
                         ON NODE            20             1.205
                         ON NODE            21             1.208
                         ON NODE            22             1.211
                         ON NODE            23             1.188
           AVERAGE PER PROCESSOR                           1.256
 SCF ITERATION                             706           381.613        57.7 %
 MPI NEAR J CALCULATION                  11488            24.346         3.7 %
                         ON NODE             1            18.948
                         ON NODE             2            18.880
                         ON NODE             3            18.901
                         ON NODE             4            18.941
                         ON NODE             5            18.763
                         ON NODE             6            18.924
                         ON NODE             7            19.002
                         ON NODE             8            18.954
                         ON NODE             9            17.290
                         ON NODE            10            18.968
                         ON NODE            11            19.126
                         ON NODE            12            19.226
                         ON NODE            13            19.094
                         ON NODE            14            19.149
                         ON NODE            15            19.044
                         ON NODE            16            18.911
                         ON NODE            17            18.842
                         ON NODE            18            18.926
                         ON NODE            19            18.924
                         ON NODE            20            18.932
                         ON NODE            21            19.072
                         ON NODE            22            19.157
                         ON NODE            23            15.150
           AVERAGE PER PROCESSOR                          18.978
 MPI FAR J CALCULATION                   11488            10.191         1.5 %
                         ON NODE             1            10.730
                         ON NODE             2             7.969
                         ON NODE             3            10.985
                         ON NODE             4            10.813
                         ON NODE             5             9.149
                         ON NODE             6            10.100
                         ON NODE             7             7.062
                         ON NODE             8             9.810
                         ON NODE             9            11.505
                         ON NODE            10            10.927
                         ON NODE            11            10.950
                         ON NODE            12            11.108
                         ON NODE            13            11.070
                         ON NODE            14            11.084
                         ON NODE            15            11.109
                         ON NODE            16            11.108
                         ON NODE            17            11.114
                         ON NODE            18            11.171
                         ON NODE            19            11.127
                         ON NODE            20            11.104
                         ON NODE            21            11.117
                         ON NODE            22            11.083
                         ON NODE            23            14.904
           AVERAGE PER PROCESSOR                          10.721
 GRID INITIALIZATION                        63             0.256         0.0 %
 FIXED GRID GENERATION                      63             0.003         0.0 %
 MPI XC POTENTIAL                        11488           125.934        19.0 %
                         ON NODE             1           124.849
                         ON NODE             2           121.349
                         ON NODE             3           122.415
                         ON NODE             4           123.178
                         ON NODE             5           122.260
                         ON NODE             6           122.648
                         ON NODE             7           121.660
                         ON NODE             8           125.157
                         ON NODE             9           121.268
                         ON NODE            10           120.379
                         ON NODE            11           121.263
                         ON NODE            12           120.282
                         ON NODE            13           120.213
                         ON NODE            14           120.207
                         ON NODE            15           119.855
                         ON NODE            16           120.473
                         ON NODE            17           121.313
                         ON NODE            18           121.101
                         ON NODE            19           121.299
                         ON NODE            20           120.693
                         ON NODE            21           121.291
                         ON NODE            22           120.941
                         ON NODE            23           121.180
           AVERAGE PER PROCESSOR                         121.717
 MPI NEAR ERI CALCULATION                11488            22.936         3.5 %
                         ON NODE             1            17.548
                         ON NODE             2            17.487
                         ON NODE             3            17.441
                         ON NODE             4            17.430
                         ON NODE             5            17.562
                         ON NODE             6            17.509
                         ON NODE             7            17.434
                         ON NODE             8            17.431
                         ON NODE             9            15.889
                         ON NODE            10            17.363
                         ON NODE            11            17.395
                         ON NODE            12            17.381
                         ON NODE            13            17.317
                         ON NODE            14            17.306
                         ON NODE            15            17.439
                         ON NODE            16            17.476
                         ON NODE            17            17.438
                         ON NODE            18            17.393
                         ON NODE            19            17.507
                         ON NODE            20            17.330
                         ON NODE            21            17.333
                         ON NODE            22            17.366
                         ON NODE            23            13.681
           AVERAGE PER PROCESSOR                          17.433
 MPI FAR ERI CALCULATION                 11488             5.768         0.9 %
                         ON NODE             1             5.711
                         ON NODE             2             5.701
                         ON NODE             3             5.765
                         ON NODE             4             5.804
                         ON NODE             5             5.686
                         ON NODE             6             5.701
                         ON NODE             7             5.808
                         ON NODE             8             5.819
                         ON NODE             9             7.311
                         ON NODE            10             5.843
                         ON NODE            11             5.872
                         ON NODE            12             5.822
                         ON NODE            13             5.868
                         ON NODE            14             5.869
                         ON NODE            15             5.793
                         ON NODE            16             5.801
                         ON NODE            17             5.266
                         ON NODE            18             5.826
                         ON NODE            19             5.710
                         ON NODE            20             5.907
                         ON NODE            21             5.913
                         ON NODE            22             5.874
                         ON NODE            23             4.988
           AVERAGE PER PROCESSOR                           5.810
 MPI MATRIX MULTIPLICATION               34588            22.745         3.4 %
                         ON NODE             1            23.483
                         ON NODE             2            23.320
                         ON NODE             3            23.590
                         ON NODE             4            23.520
                         ON NODE             5            23.254
                         ON NODE             6            23.398
                         ON NODE             7            23.410
                         ON NODE             8            23.543
                         ON NODE             9            23.629
                         ON NODE            10            23.528
                         ON NODE            11            23.504
                         ON NODE            12            23.554
                         ON NODE            13            23.590
                         ON NODE            14            23.677
                         ON NODE            15            23.516
                         ON NODE            16            23.561
                         ON NODE            17            23.482
                         ON NODE            18            23.493
                         ON NODE            19            23.330
                         ON NODE            20            23.527
                         ON NODE            21            23.594
                         ON NODE            22            23.546
                         ON NODE            23            23.577
           AVERAGE PER PROCESSOR                          23.474
 IRC PATH                                    1           660.590        99.9 %
 OPTIMIZATION CYCLE                          1           660.590        99.9 %
 ENERGY GRADIENTS                          648            29.841         4.5 %
 MPI XC ENERGY GRADIENTS                   648            18.627         2.8 %
                         ON NODE             1            18.338
                         ON NODE             2            18.369
                         ON NODE             3            18.398
                         ON NODE             4            18.382
                         ON NODE             5            18.356
                         ON NODE             6            18.362
                         ON NODE             7            18.384
                         ON NODE             8            18.355
                         ON NODE             9            18.364
                         ON NODE            10            18.351
                         ON NODE            11            18.339
                         ON NODE            12            18.340
                         ON NODE            13            18.384
                         ON NODE            14            18.362
                         ON NODE            15            18.361
                         ON NODE            16            18.355
                         ON NODE            17            18.356
                         ON NODE            18            18.373
                         ON NODE            19            18.375
                         ON NODE            20            18.355
                         ON NODE            21            18.360
                         ON NODE            22            18.373
                         ON NODE            23            18.355
           AVERAGE PER PROCESSOR                          18.374
 MPI NEAR ERI GRADIENTS                    648             2.530         0.4 %
                         ON NODE             1             2.434
                         ON NODE             2             2.433
                         ON NODE             3             2.434
                         ON NODE             4             2.434
                         ON NODE             5             2.436
                         ON NODE             6             2.444
                         ON NODE             7             2.441
                         ON NODE             8             2.271
                         ON NODE             9             2.321
                         ON NODE            10             2.440
                         ON NODE            11             2.450
                         ON NODE            12             2.466
                         ON NODE            13             2.444
                         ON NODE            14             2.457
                         ON NODE            15             2.462
                         ON NODE            16             2.425
                         ON NODE            17             2.430
                         ON NODE            18             2.434
                         ON NODE            19             2.431
                         ON NODE            20             2.438
                         ON NODE            21             2.463
                         ON NODE            22             2.447
                         ON NODE            23             2.448
           AVERAGE PER PROCESSOR                           2.434
 MPI FAR ERI GRADIENTS                     648             0.548         0.1 %
                         ON NODE             1             0.570
                         ON NODE             2             0.530
                         ON NODE             3             0.593
                         ON NODE             4             0.613
                         ON NODE             5             0.511
                         ON NODE             6             0.555
                         ON NODE             7             0.353
                         ON NODE             8             0.688
                         ON NODE             9             0.710
                         ON NODE            10             0.597
                         ON NODE            11             0.598
                         ON NODE            12             0.592
                         ON NODE            13             0.601
                         ON NODE            14             0.600
                         ON NODE            15             0.608
                         ON NODE            16             0.598
                         ON NODE            17             0.606
                         ON NODE            18             0.604
                         ON NODE            19             0.599
                         ON NODE            20             0.601
                         ON NODE            21             0.597
                         ON NODE            22             0.589
                         ON NODE            23             0.604
           AVERAGE PER PROCESSOR                           0.586
 MPI CORE HAMILTONIAN GRADIENTS            648             1.327         0.2 %
                         ON NODE             1             1.359
                         ON NODE             2             1.618
                         ON NODE             3             1.561
                         ON NODE             4             1.583
                         ON NODE             5             1.652
                         ON NODE             6             1.607
                         ON NODE             7             1.816
                         ON NODE             8             1.625
                         ON NODE             9             1.480
                         ON NODE            10             1.562
                         ON NODE            11             1.560
                         ON NODE            12             1.559
                         ON NODE            13             1.575
                         ON NODE            14             1.564
                         ON NODE            15             1.542
                         ON NODE            16             1.574
                         ON NODE            17             1.582
                         ON NODE            18             1.583
                         ON NODE            19             1.560
                         ON NODE            20             1.560
                         ON NODE            21             1.553
                         ON NODE            22             1.563
                         ON NODE            23             1.504
           AVERAGE PER PROCESSOR                           1.561
 MATRIX MULTIPLICATION                   17319             0.134         0.0 %
 START GUESS                                62           182.956        27.7 %
 NULLSPACE                                  62             0.158         0.0 %

 FINAL TIMING           DATE: FRI JAN 26 10:43:58 2024  TOTAL TIME:     661.341
