# Supplementary material for: Constrained Structure Minimizations on Hyperspheres for Minimum Energy Path Following
Source: J Chem Inf Model. 2025 Apr 1;65(7):3488–501. doi: 10.1021/acs.jcim.4c02351 (PMC12004539; doi:10.1021/acs.jcim.4c02351)
Supplement: Supplementary file 1 — ci4c02351_si_001.zip [file ci4c02351_si_001.zip › data_availability/rxn7/outputs/IRC/irc-full.mol]

    4
 TRAJECTORY GEOMETRY    -573.672833
  C     -0.000372    0.281055   -0.221144
  O     -0.000263    0.174914    0.975891
  H      0.000884   -0.546665   -0.959648
 Cl     -0.002677    1.857198   -1.084335
    4
 TRAJECTORY GEOMETRY    -573.672833
  C     -0.000370    0.281056   -0.221057
  O     -0.000263    0.174795    0.975971
  H      0.000873   -0.546607   -0.959623
 Cl     -0.002677    1.857250   -1.084403
    4
 TRAJECTORY GEOMETRY    -573.672833
  C     -0.000372    0.281059   -0.221237
  O     -0.000263    0.175033    0.975811
  H      0.000887   -0.546699   -0.959705
 Cl     -0.002677    1.857146   -1.084270
    4
 TRAJECTORY GEOMETRY    -573.672833
  C     -0.000372    0.281056   -0.221417
  O     -0.000263    0.175272    0.975653
  H      0.000887   -0.546804   -0.959779
 Cl     -0.002677    1.857043   -1.084135
    4
 TRAJECTORY GEOMETRY    -573.672832
  C     -0.000372    0.281043   -0.222138
  O     -0.000265    0.176228    0.975023
  H      0.000886   -0.547201   -0.960101
 Cl     -0.002676    1.856628   -1.083599
    4
 TRAJECTORY GEOMETRY    -573.672827
  C     -0.000371    0.281001   -0.223577
  O     -0.000268    0.178144    0.973763
  H      0.000882   -0.548026   -0.960721
 Cl     -0.002676    1.855802   -1.082527
    4
 TRAJECTORY GEOMETRY    -573.672833
  C     -0.000373    0.281063   -0.220708
  O     -0.000262    0.174309    0.976266
  H      0.000891   -0.546402   -0.959488
 Cl     -0.002678    1.857470   -1.084671
    4
 TRAJECTORY GEOMETRY    -573.672822
  C     -0.000372    0.281038   -0.217834
  O     -0.000257    0.170507    0.978785
  H      0.000889   -0.544887   -0.958193
 Cl     -0.002681    1.859152   -1.086819
    4
 TRAJECTORY GEOMETRY    -573.672746
  C     -0.000375    0.280525   -0.212058
  O     -0.000245    0.163036    0.983819
  H      0.000899   -0.542376   -0.955521
 Cl     -0.002686    1.862626   -1.091123
    4
 TRAJECTORY GEOMETRY    -573.672603
  C     -0.000389    0.279666   -0.206272
  O     -0.000230    0.155672    0.988848
  H      0.000965   -0.540207   -0.952814
 Cl     -0.002689    1.866179   -1.095430
    4
 TRAJECTORY GEOMETRY    -573.672395
  C     -0.000379    0.278392   -0.200481
  O     -0.000222    0.148444    0.993870
  H      0.000922   -0.538442   -0.950083
 Cl     -0.002695    1.869822   -1.099736
    4
 TRAJECTORY GEOMETRY    -573.672124
  C     -0.000345    0.276771   -0.194690
  O     -0.000221    0.141335    0.998883
  H      0.000783   -0.536975   -0.947352
 Cl     -0.002704    1.873538   -1.104038
    4
 TRAJECTORY GEOMETRY    -573.671793
  C     -0.000353    0.274727   -0.188915
  O     -0.000208    0.134381    1.003885
  H      0.000826   -0.536026   -0.944541
 Cl     -0.002708    1.877342   -1.108332
    4
 TRAJECTORY GEOMETRY    -573.671405
  C     -0.000372    0.272413   -0.183145
  O     -0.000191    0.127529    1.008875
  H      0.000926   -0.535283   -0.941763
 Cl     -0.002713    1.881197   -1.112618
    4
 TRAJECTORY GEOMETRY    -573.670963
  C     -0.000370    0.269762   -0.177397
  O     -0.000180    0.120810    1.013854
  H      0.000931   -0.534884   -0.938978
 Cl     -0.002718    1.885116   -1.116892
    4
 TRAJECTORY GEOMETRY    -573.670468
  C     -0.000362    0.266817   -0.171670
  O     -0.000172    0.114213    1.018820
  H      0.000916   -0.534795   -0.936177
 Cl     -0.002725    1.889088   -1.121153
    4
 TRAJECTORY GEOMETRY    -573.669923
  C     -0.000356    0.263615   -0.165963
  O     -0.000164    0.107725    1.023773
  H      0.000907   -0.534966   -0.933380
 Cl     -0.002731    1.893105   -1.125401
    4
 TRAJECTORY GEOMETRY    -573.669332
  C     -0.000351    0.260189   -0.160275
  O     -0.000155    0.101336    1.028715
  H      0.000906   -0.535346   -0.930600
 Cl     -0.002737    1.897160   -1.129638
    4
 TRAJECTORY GEOMETRY    -573.668696
  C     -0.000344    0.256527   -0.154612
  O     -0.000146    0.095054    1.033644
  H      0.000900   -0.535945   -0.927835
 Cl     -0.002743    1.901253   -1.133860
    4
 TRAJECTORY GEOMETRY    -573.668018
  C     -0.000336    0.252654   -0.148976
  O     -0.000138    0.088869    1.038562
  H      0.000886   -0.536731   -0.925088
 Cl     -0.002749    1.905378   -1.138067
    4
 TRAJECTORY GEOMETRY    -573.667301
  C     -0.000333    0.248547   -0.143371
  O     -0.000127    0.082796    1.043465
  H      0.000904   -0.537806   -0.922325
 Cl     -0.002755    1.909541   -1.142256
    4
 TRAJECTORY GEOMETRY    -573.666547
  C     -0.000327    0.244241   -0.137796
  O     -0.000119    0.076819    1.048358
  H      0.000908   -0.539075   -0.919580
 Cl     -0.002761    1.913732   -1.146431
    4
 TRAJECTORY GEOMETRY    -573.665758
  C     -0.000318    0.239750   -0.132251
  O     -0.000111    0.070935    1.053240
  H      0.000898   -0.540505   -0.916868
 Cl     -0.002767    1.917950   -1.150591
    4
 TRAJECTORY GEOMETRY    -573.664936
  C     -0.000308    0.235061   -0.126740
  O     -0.000103    0.065152    1.058110
  H      0.000884   -0.542123   -0.914180
 Cl     -0.002773    1.922194   -1.154733
    4
 TRAJECTORY GEOMETRY    -573.664084
  C     -0.000297    0.230177   -0.121266
  O     -0.000096    0.059470    1.062970
  H      0.000870   -0.543914   -0.911529
 Cl     -0.002779    1.926464   -1.158857
    4
 TRAJECTORY GEOMETRY    -573.663202
  C     -0.000291    0.225077   -0.115836
  O     -0.000088    0.053905    1.067815
  H      0.000878   -0.545971   -0.908879
 Cl     -0.002785    1.930762   -1.162958
    4
 TRAJECTORY GEOMETRY    -573.662293
  C     -0.000284    0.219785   -0.110443
  O     -0.000079    0.048444    1.072647
  H      0.000889   -0.548187   -0.906294
 Cl     -0.002791    1.935082   -1.167039
    4
 TRAJECTORY GEOMETRY    -573.661359
  C     -0.000277    0.214295   -0.105090
  O     -0.000072    0.043093    1.077472
  H      0.000893   -0.550477   -0.903841
 Cl     -0.002797    1.939422   -1.171099
    4
 TRAJECTORY GEOMETRY    -573.660401
  C     -0.000269    0.208605   -0.099778
  O     -0.000064    0.037854    1.082289
  H      0.000901   -0.552790   -0.901560
 Cl     -0.002803    1.943779   -1.175138
    4
 TRAJECTORY GEOMETRY    -573.659420
  C     -0.000260    0.202685   -0.094507
  O     -0.000057    0.032749    1.087094
  H      0.000901   -0.555128   -0.899514
 Cl     -0.002809    1.948155   -1.179149
    4
 TRAJECTORY GEOMETRY    -573.658417
  C     -0.000252    0.196536   -0.089279
  O     -0.000049    0.027778    1.091897
  H      0.000909   -0.557263   -0.897846
 Cl     -0.002815    1.952543   -1.183136
    4
 TRAJECTORY GEOMETRY    -573.657393
  C     -0.000242    0.190134   -0.084090
  O     -0.000042    0.022958    1.096693
  H      0.000912   -0.559100   -0.896686
 Cl     -0.002821    1.956939   -1.187091
    4
 TRAJECTORY GEOMETRY    -573.656348
  C     -0.000232    0.183457   -0.078935
  O     -0.000036    0.018307    1.101486
  H      0.000911   -0.560352   -0.896256
 Cl     -0.002827    1.961336   -1.191013
    4
 TRAJECTORY GEOMETRY    -573.655281
  C     -0.000223    0.176468   -0.073816
  O     -0.000029    0.013858    1.106279
  H      0.000916   -0.560624   -0.896908
 Cl     -0.002833    1.965719   -1.194891
    4
 TRAJECTORY GEOMETRY    -573.654188
  C     -0.000214    0.169135   -0.068734
  O     -0.000022    0.009649    1.111063
  H      0.000921   -0.559458   -0.898990
 Cl     -0.002839    1.970069   -1.198713
    4
 TRAJECTORY GEOMETRY    -573.653062
  C     -0.000203    0.161426   -0.063702
  O     -0.000017    0.005738    1.115829
  H      0.000918   -0.556199   -0.902962
 Cl     -0.002845    1.974353   -1.202455
    4
 TRAJECTORY GEOMETRY    -573.651889
  C     -0.000193    0.153327   -0.058734
  O     -0.000012    0.002196    1.120537
  H      0.000913   -0.550049   -0.909309
 Cl     -0.002851    1.978521   -1.206083
    4
 TRAJECTORY GEOMETRY    -573.650648
  C     -0.000182    0.144855   -0.053876
  O     -0.000007   -0.000880    1.125125
  H      0.000903   -0.540185   -0.918429
 Cl     -0.002857    1.982499   -1.209539
    4
 TRAJECTORY GEOMETRY    -573.649307
  C     -0.000170    0.136109   -0.049187
  O     -0.000003   -0.003420    1.129510
  H      0.000888   -0.525890   -0.930432
 Cl     -0.002861    1.986202   -1.212766
    4
 TRAJECTORY GEOMETRY    -573.647829
  C     -0.000158    0.127233   -0.044731
  O      0.000000   -0.005385    1.133600
  H      0.000867   -0.506817   -0.945029
 Cl     -0.002866    1.989554   -1.215707
    4
 TRAJECTORY GEOMETRY    -573.646181
  C     -0.000146    0.118381   -0.040559
  O      0.000002   -0.006789    1.137328
  H      0.000838   -0.483085   -0.961510
 Cl     -0.002870    1.992512   -1.218334
    4
 TRAJECTORY GEOMETRY    -573.644339
  C     -0.000134    0.109666   -0.036687
  O      0.000004   -0.007689    1.140660
  H      0.000804   -0.455186   -0.979013
 Cl     -0.002875    1.995078   -1.220651
    4
 TRAJECTORY GEOMETRY    -573.642282
  C     -0.000123    0.101151   -0.033106
  O      0.000005   -0.008171    1.143604
  H      0.000764   -0.423748   -0.996725
 Cl     -0.002878    1.997287   -1.222690
    4
 TRAJECTORY GEOMETRY    -573.640032
  C     -0.000112    0.092853   -0.029783
  O      0.000006   -0.008324    1.146191
  H      0.000719   -0.389394   -1.013970
 Cl     -0.002881    1.999191   -1.224494
    4
 TRAJECTORY GEOMETRY    -573.637601
  C     -0.000101    0.084773   -0.026690
  O      0.000006   -0.008221    1.148461
  H      0.000670   -0.352646   -1.030333
 Cl     -0.002883    2.000838   -1.226100
    4
 TRAJECTORY GEOMETRY    -573.635023
  C     -0.000090    0.076897   -0.023798
  O      0.000006   -0.007927    1.150456
  H      0.000618   -0.313933   -1.045491
 Cl     -0.002885    2.002272   -1.227549
    4
 TRAJECTORY GEOMETRY    -573.632340
  C     -0.000080    0.069204   -0.021082
  O      0.000006   -0.007487    1.152212
  H      0.000562   -0.273609   -1.059270
 Cl     -0.002887    2.003533   -1.228870
    4
 TRAJECTORY GEOMETRY    -573.629608
  C     -0.000070    0.061688   -0.018525
  O      0.000005   -0.006929    1.153756
  H      0.000505   -0.231931   -1.071615
 Cl     -0.002888    2.004642   -1.230081
    4
 TRAJECTORY GEOMETRY    -573.626889
  C     -0.000060    0.054333   -0.016110
  O      0.000004   -0.006285    1.155117
  H      0.000447   -0.189134   -1.082474
 Cl     -0.002889    2.005627   -1.231206
    4
 TRAJECTORY GEOMETRY    -573.624251
  C     -0.000051    0.047119   -0.013814
  O      0.000003   -0.005580    1.156326
  H      0.000386   -0.145443   -1.091885
 Cl     -0.002890    2.006510   -1.232261
    4
 TRAJECTORY GEOMETRY    -573.621767
  C     -0.000042    0.040047   -0.011630
  O      0.000002   -0.004827    1.157397
  H      0.000325   -0.100980   -1.099905
 Cl     -0.002891    2.007302   -1.233257
    4
 TRAJECTORY GEOMETRY    -573.619511
  C     -0.000034    0.033106   -0.009542
  O      0.000001   -0.004041    1.158351
  H      0.000265   -0.055890   -1.106630
 Cl     -0.002892    2.008017   -1.234204
    4
 TRAJECTORY GEOMETRY    -573.617555
  C     -0.000026    0.026283   -0.007534
  O      0.000000   -0.003234    1.159207
  H      0.000206   -0.010293   -1.112170
 Cl     -0.002893    2.008668   -1.235113
    4
 TRAJECTORY GEOMETRY    -573.615962
  C     -0.000017    0.019568   -0.005590
  O     -0.000001   -0.002420    1.159984
  H      0.000147    0.035703   -1.116653
 Cl     -0.002894    2.009269   -1.235995
    4
 TRAJECTORY GEOMETRY    -573.614788
  C     -0.000010    0.012957   -0.003698
  O     -0.000001   -0.001604    1.160692
  H      0.000090    0.082037   -1.120220
 Cl     -0.002895    2.009823   -1.236854
    4
 TRAJECTORY GEOMETRY    -573.614070
  C     -0.000004    0.006426   -0.001844
  O     -0.000001   -0.000792    1.161352
  H      0.000036    0.128607   -1.123056
 Cl     -0.002896    2.010346   -1.237699
    4
 TRAJECTORY GEOMETRY    -573.613830
  C      0.000000    0.000000    0.000000
  O      0.000000    0.000000    1.161952
  H      0.000000    0.175431   -1.125235
 Cl     -0.002897    2.010834   -1.238533
    4
 TRAJECTORY GEOMETRY    -573.614070
  C      0.000017   -0.006282    0.001801
  O     -0.000004    0.000735    1.162572
  H     -0.000127    0.222538   -1.127195
 Cl     -0.002898    2.011291   -1.239367
    4
 TRAJECTORY GEOMETRY    -573.614777
  C      0.000028   -0.012539    0.003626
  O     -0.000006    0.001452    1.163175
  H     -0.000217    0.269684   -1.128991
 Cl     -0.002898    2.011747   -1.240206
    4
 TRAJECTORY GEOMETRY    -573.615919
  C      0.000039   -0.018768    0.005484
  O     -0.000008    0.002138    1.163785
  H     -0.000298    0.316848   -1.130954
 Cl     -0.002899    2.012206   -1.241056
    4
 TRAJECTORY GEOMETRY    -573.617444
  C      0.000049   -0.025034    0.007391
  O     -0.000009    0.002792    1.164440
  H     -0.000378    0.363883   -1.133394
 Cl     -0.002900    2.012697   -1.241928
    4
 TRAJECTORY GEOMETRY    -573.619286
  C      0.000059   -0.031394    0.009378
  O     -0.000010    0.003415    1.165156
  H     -0.000455    0.410631   -1.136630
 Cl     -0.002901    2.013241   -1.242833
    4
 TRAJECTORY GEOMETRY    -573.621359
  C      0.000069   -0.037960    0.011490
  O     -0.000011    0.004016    1.165958
  H     -0.000525    0.456781   -1.141006
 Cl     -0.002902    2.013882   -1.243786
    4
 TRAJECTORY GEOMETRY    -573.623559
  C      0.000079   -0.044847    0.013763
  O     -0.000012    0.004585    1.166902
  H     -0.000598    0.501931   -1.146860
 Cl     -0.002903    2.014674   -1.244815
    4
 TRAJECTORY GEOMETRY    -573.625762
  C      0.000091   -0.052312    0.016267
  O     -0.000013    0.005145    1.168045
  H     -0.000667    0.545161   -1.154630
 Cl     -0.002904    2.015721   -1.245958
    4
 TRAJECTORY GEOMETRY    -573.627840
  C      0.000103   -0.060661    0.019083
  O     -0.000014    0.005706    1.169476
  H     -0.000730    0.584926   -1.164641
 Cl     -0.002907    2.017167   -1.247273
    4
 TRAJECTORY GEOMETRY    -573.629704
  C      0.000118   -0.070142    0.022263
  O     -0.000015    0.006272    1.171272
  H     -0.000784    0.618935   -1.176963
 Cl     -0.002910    2.019156   -1.248811
    4
 TRAJECTORY GEOMETRY    -573.631338
  C      0.000132   -0.080680    0.025743
  O     -0.000016    0.006840    1.173423
  H     -0.000814    0.645323   -1.190988
 Cl     -0.002914    2.021720   -1.250563
    4
 TRAJECTORY GEOMETRY    -573.632796
  C      0.000149   -0.091861    0.029419
  O     -0.000017    0.007353    1.175842
  H     -0.000847    0.664401   -1.205767
 Cl     -0.002919    2.024734   -1.252479
    4
 TRAJECTORY GEOMETRY    -573.634134
  C      0.000166   -0.103336    0.033205
  O     -0.000018    0.007799    1.178398
  H     -0.000865    0.678238   -1.220455
 Cl     -0.002923    2.028026   -1.254498
    4
 TRAJECTORY GEOMETRY    -573.635381
  C      0.000183   -0.114913    0.037071
  O     -0.000019    0.008162    1.181027
  H     -0.000881    0.688881   -1.234743
 Cl     -0.002928    2.031482   -1.256588
    4
 TRAJECTORY GEOMETRY    -573.636551
  C      0.000198   -0.126511    0.041037
  O     -0.000018    0.008434    1.183676
  H     -0.000878    0.697761   -1.248527
 Cl     -0.002933    2.035035   -1.258735
    4
 TRAJECTORY GEOMETRY    -573.637650
  C      0.000215   -0.138081    0.045098
  O     -0.000019    0.008601    1.186348
  H     -0.000894    0.705669   -1.261907
 Cl     -0.002938    2.038655   -1.260936
    4
 TRAJECTORY GEOMETRY    -573.638685
  C      0.000232   -0.149601    0.049262
  O     -0.000019    0.008655    1.189033
  H     -0.000909    0.712992   -1.274929
 Cl     -0.002943    2.042325   -1.263188
    4
 TRAJECTORY GEOMETRY    -573.639658
  C      0.000248   -0.161060    0.053533
  O     -0.000019    0.008595    1.191727
  H     -0.000919    0.719958   -1.287655
 Cl     -0.002948    2.046036   -1.265489
    4
 TRAJECTORY GEOMETRY    -573.640572
  C      0.000266   -0.172441    0.057906
  O     -0.000019    0.008411    1.194440
  H     -0.000932    0.726666   -1.300154
 Cl     -0.002953    2.049784   -1.267840
    4
 TRAJECTORY GEOMETRY    -573.641432
  C      0.000282   -0.183732    0.062386
  O     -0.000018    0.008099    1.197170
  H     -0.000932    0.733199   -1.312493
 Cl     -0.002958    2.053565   -1.270238
    4
 TRAJECTORY GEOMETRY    -573.642240
  C      0.000296   -0.194929    0.066951
  O     -0.000017    0.007659    1.199936
  H     -0.000927    0.739538   -1.324721
 Cl     -0.002964    2.057377   -1.272685
    4
 TRAJECTORY GEOMETRY    -573.643000
  C      0.000311   -0.206014    0.071629
  O     -0.000016    0.007071    1.202724
  H     -0.000921    0.745800   -1.336814
 Cl     -0.002970    2.061220   -1.275183
    4
 TRAJECTORY GEOMETRY    -573.643713
  C      0.000327   -0.216978    0.076391
  O     -0.000015    0.006332    1.205562
  H     -0.000933    0.751945   -1.348827
 Cl     -0.002976    2.065093   -1.277736
    4
 TRAJECTORY GEOMETRY    -573.644382
  C      0.000348   -0.227819    0.081239
  O     -0.000016    0.005446    1.208442
  H     -0.000997    0.758024   -1.360809
 Cl     -0.002981    2.068992   -1.280338
    4
 TRAJECTORY GEOMETRY    -573.645011
  C      0.000364   -0.238539    0.086166
  O     -0.000015    0.004424    1.211364
  H     -0.001009    0.764044   -1.372813
 Cl     -0.002987    2.072914   -1.282983
    4
 TRAJECTORY GEOMETRY    -573.645601
  C      0.000379   -0.249118    0.091171
  O     -0.000014    0.003244    1.214340
  H     -0.001016    0.770017   -1.384797
 Cl     -0.002993    2.076862   -1.285681
    4
 TRAJECTORY GEOMETRY    -573.646154
  C      0.000395   -0.259549    0.096248
  O     -0.000012    0.001900    1.217377
  H     -0.001033    0.775953   -1.396757
 Cl     -0.002999    2.080834   -1.288431
    4
 TRAJECTORY GEOMETRY    -573.646674
  C      0.000406   -0.269858    0.101387
  O     -0.000008    0.000420    1.220461
  H     -0.001000    0.781853   -1.408585
 Cl     -0.003006    2.084829   -1.291228
    4
 TRAJECTORY GEOMETRY    -573.647161
  C      0.000421   -0.279989    0.106593
  O     -0.000005   -0.001245    1.223623
  H     -0.001001    0.787750   -1.420481
 Cl     -0.003011    2.088844   -1.294080
    4
 TRAJECTORY GEOMETRY    -573.647619
  C      0.000432   -0.289962    0.111852
  O     -0.000001   -0.003075    1.226855
  H     -0.000987    0.793624   -1.432305
 Cl     -0.003018    2.092882   -1.296984
    4
 TRAJECTORY GEOMETRY    -573.648048
  C      0.000438   -0.299741    0.117164
  O      0.000006   -0.005105    1.230181
  H     -0.000907    0.799463   -1.443995
 Cl     -0.003025    2.096946   -1.299952
    4
 TRAJECTORY GEOMETRY    -573.648451
  C      0.000459   -0.309334    0.122519
  O      0.000006   -0.007312    1.233590
  H     -0.000983    0.805324   -1.455733
 Cl     -0.003029    2.101025   -1.302971
    4
 TRAJECTORY GEOMETRY    -573.648829
  C      0.000477   -0.318767    0.127915
  O      0.000008   -0.009675    1.237068
  H     -0.001034    0.811187   -1.467355
 Cl     -0.003035    2.105121   -1.306038
    4
 TRAJECTORY GEOMETRY    -573.649184
  C      0.000491   -0.328013    0.133335
  O      0.000011   -0.012218    1.240638
  H     -0.001051    0.817027   -1.478836
 Cl     -0.003040    2.109236   -1.309159
    4
 TRAJECTORY GEOMETRY    -573.649517
  C      0.000508   -0.337038    0.138792
  O      0.000013   -0.014970    1.244307
  H     -0.001100    0.822828   -1.490133
 Cl     -0.003045    2.113370   -1.312342
    4
 TRAJECTORY GEOMETRY    -573.649830
  C      0.000513   -0.345923    0.144250
  O      0.000020   -0.017856    1.248056
  H     -0.001035    0.828638   -1.501194
 Cl     -0.003052    2.117518   -1.315568
    4
 TRAJECTORY GEOMETRY    -573.650123
  C      0.000518   -0.354575    0.149740
  O      0.000028   -0.020954    1.251900
  H     -0.000969    0.834389   -1.511932
 Cl     -0.003059    2.121686   -1.318858
    4
 TRAJECTORY GEOMETRY    -573.650399
  C      0.000535   -0.363012    0.155232
  O      0.000031   -0.024241    1.255849
  H     -0.001028    0.840121   -1.522469
 Cl     -0.003064    2.125865   -1.322202
    4
 TRAJECTORY GEOMETRY    -573.650658
  C      0.000556   -0.371209    0.160724
  O      0.000031   -0.027736    1.259911
  H     -0.001137    0.845774   -1.532676
 Cl     -0.003069    2.130060   -1.325606
    4
 TRAJECTORY GEOMETRY    -573.650902
  C      0.000570   -0.379154    0.166212
  O      0.000036   -0.031450    1.264088
  H     -0.001162    0.851351   -1.542308
 Cl     -0.003074    2.134271   -1.329076
    4
 TRAJECTORY GEOMETRY    -573.651130
  C      0.000580   -0.386971    0.171691
  O      0.000042   -0.035279    1.268325
  H     -0.001159    0.856845   -1.551544
 Cl     -0.003080    2.138491   -1.332582
    4
 TRAJECTORY GEOMETRY    -573.651346
  C      0.000593   -0.394519    0.177151
  O      0.000046   -0.039327    1.272682
  H     -0.001189    0.862246   -1.560273
 Cl     -0.003086    2.142723   -1.336150
    4
 TRAJECTORY GEOMETRY    -573.651548
  C      0.000618   -0.401766    0.182571
  O      0.000045   -0.043607    1.277176
  H     -0.001343    0.867566   -1.568439
 Cl     -0.003090    2.146961   -1.339782
    4
 TRAJECTORY GEOMETRY    -573.651738
  C      0.000622   -0.408800    0.187968
  O      0.000055   -0.048068    1.281754
  H     -0.001288    0.872653   -1.575613
 Cl     -0.003097    2.151215   -1.343474
    4
 TRAJECTORY GEOMETRY    -573.651918
  C      0.000629   -0.415559    0.193337
  O      0.000062   -0.052731    1.286433
  H     -0.001277    0.877628   -1.582160
 Cl     -0.003103    2.155470   -1.347218
    4
 TRAJECTORY GEOMETRY    -573.652087
  C      0.000635   -0.422137    0.198668
  O      0.000071   -0.057532    1.291185
  H     -0.001244    0.882426   -1.588000
 Cl     -0.003110    2.159731   -1.351003
    4
 TRAJECTORY GEOMETRY    -573.652247
  C      0.000664   -0.428232    0.203902
  O      0.000069   -0.062659    1.296120
  H     -0.001455    0.886999   -1.592919
 Cl     -0.003112    2.163982   -1.354865
    4
 TRAJECTORY GEOMETRY    -573.652397
  C      0.000672   -0.434175    0.209095
  O      0.000076   -0.067896    1.301105
  H     -0.001456    0.891378   -1.596816
 Cl     -0.003119    2.168237   -1.358764
    4
 TRAJECTORY GEOMETRY    -573.652540
  C      0.000667   -0.439827    0.214244
  O      0.000091   -0.073325    1.306159
  H     -0.001324    0.895480   -1.599566
 Cl     -0.003127    2.172488   -1.362713
    4
 TRAJECTORY GEOMETRY    -573.652675
  C      0.000674   -0.445026    0.219259
  O      0.000099   -0.079024    1.311368
  H     -0.001333    0.899331   -1.601136
 Cl     -0.003133    2.176714   -1.366720
    4
 TRAJECTORY GEOMETRY    -573.652804
  C      0.000655   -0.449935    0.224205
  O      0.000121   -0.084891    1.316627
  H     -0.001064    0.902831   -1.601146
 Cl     -0.003144    2.180928   -1.370770
    4
 TRAJECTORY GEOMETRY    -573.652926
  C      0.000671   -0.454442    0.229043
  O      0.000125   -0.090973    1.321995
  H     -0.001172    0.906187   -1.600470
 Cl     -0.003148    2.185106   -1.374853
    4
 TRAJECTORY GEOMETRY    -573.653043
  C      0.000678   -0.458557    0.233773
  O      0.000135   -0.097253    1.327430
  H     -0.001177    0.909234   -1.598312
 Cl     -0.003153    2.189251   -1.378973
    4
 TRAJECTORY GEOMETRY    -573.653155
  C      0.000693   -0.462360    0.238400
  O      0.000139   -0.103680    1.332926
  H     -0.001285    0.912085   -1.595132
 Cl     -0.003157    2.193362   -1.383114
    4
 TRAJECTORY GEOMETRY    -573.653262
  C      0.000711   -0.465821    0.242920
  O      0.000142   -0.110258    1.338463
  H     -0.001428    0.914711   -1.590641
 Cl     -0.003161    2.197431   -1.387274
    4
 TRAJECTORY GEOMETRY    -573.653365
  C      0.000755   -0.468769    0.247316
  O      0.000131   -0.117061    1.344068
  H     -0.001857    0.917191   -1.585270
 Cl     -0.003159    2.201432   -1.391449
    4
 TRAJECTORY GEOMETRY    -573.653464
  C      0.000718   -0.471305    0.251546
  O      0.000161   -0.124001    1.349672
  H     -0.001461    0.919276   -1.577517
 Cl     -0.003171    2.205367   -1.395634
    4
 TRAJECTORY GEOMETRY    -573.653560
  C      0.000714   -0.473403    0.255642
  O      0.000175   -0.131103    1.355324
  H     -0.001385    0.921293   -1.568913
 Cl     -0.003179    2.209226   -1.399818
    4
 TRAJECTORY GEOMETRY    -573.653654
  C      0.000732   -0.475181    0.259650
  O      0.000179   -0.138322    1.361004
  H     -0.001562    0.923283   -1.559900
 Cl     -0.003181    2.213031   -1.403997
    4
 TRAJECTORY GEOMETRY    -573.653745
  C      0.000707   -0.476400    0.263472
  O      0.000203   -0.145697    1.366658
  H     -0.001283    0.925080   -1.548800
 Cl     -0.003191    2.216722   -1.408160
    4
 TRAJECTORY GEOMETRY    -573.653834
  C      0.000705   -0.477149    0.267164
  O      0.000216   -0.153212    1.372312
  H     -0.001249    0.926850   -1.536814
 Cl     -0.003197    2.220317   -1.412304
    4
 TRAJECTORY GEOMETRY    -573.653921
  C      0.000685   -0.477455    0.270708
  O      0.000237   -0.160850    1.377968
  H     -0.001029    0.928672   -1.524046
 Cl     -0.003206    2.223816   -1.416422
    4
 TRAJECTORY GEOMETRY    -573.654007
  C      0.000683   -0.477477    0.274216
  O      0.000248   -0.168570    1.383590
  H     -0.001024    0.930588   -1.510906
 Cl     -0.003211    2.227255   -1.420522
    4
 TRAJECTORY GEOMETRY    -573.654091
  C      0.000698   -0.477099    0.277604
  O      0.000252   -0.176393    1.389206
  H     -0.001186    0.932573   -1.497237
 Cl     -0.003213    2.230602   -1.424594
    4
 TRAJECTORY GEOMETRY    -573.654175
  C      0.000668   -0.476382    0.280919
  O      0.000277   -0.184301    1.394790
  H     -0.000908    0.934758   -1.483163
 Cl     -0.003223    2.233868   -1.428638
    4
 TRAJECTORY GEOMETRY    -573.654257
  C      0.000676   -0.475154    0.284111
  O      0.000284   -0.192325    1.400325
  H     -0.001040    0.936995   -1.468476
 Cl     -0.003225    2.237012   -1.432636
    4
 TRAJECTORY GEOMETRY    -573.654338
  C      0.000719   -0.473579    0.287256
  O      0.000275   -0.200452    1.405846
  H     -0.001554    0.939436   -1.454059
 Cl     -0.003221    2.240077   -1.436604
    4
 TRAJECTORY GEOMETRY    -573.654418
  C      0.000721   -0.471649    0.290327
  O      0.000284   -0.208640    1.411287
  H     -0.001607    0.942022   -1.438951
 Cl     -0.003224    2.243046   -1.440531
    4
 TRAJECTORY GEOMETRY    -573.654497
  C      0.000734   -0.469385    0.293357
  O      0.000289   -0.216917    1.416704
  H     -0.001793    0.944807   -1.424119
 Cl     -0.003225    2.245936   -1.444424
    4
 TRAJECTORY GEOMETRY    -573.654576
  C      0.000725   -0.466805    0.296359
  O      0.000302   -0.225269    1.422067
  H     -0.001735    0.947780   -1.409374
 Cl     -0.003230    2.248749   -1.448280
    4
 TRAJECTORY GEOMETRY    -573.654653
  C      0.000736   -0.464082    0.299390
  O      0.000308   -0.233674    1.427404
  H     -0.001908    0.950992   -1.395052
 Cl     -0.003231    2.251531   -1.452122
    4
 TRAJECTORY GEOMETRY    -573.654730
  C      0.000720   -0.461181    0.302471
  O      0.000324   -0.242140    1.432692
  H     -0.001791    0.954354   -1.381195
 Cl     -0.003237    2.254277   -1.455947
    4
 TRAJECTORY GEOMETRY    -573.654807
  C      0.000710   -0.457939    0.305517
  O      0.000338   -0.250679    1.437916
  H     -0.001740    0.957898   -1.367474
 Cl     -0.003241    2.256935   -1.459726
    4
 TRAJECTORY GEOMETRY    -573.654882
  C      0.000712   -0.454295    0.308514
  O      0.000347   -0.259295    1.443057
  H     -0.001822    0.961509   -1.353860
 Cl     -0.003243    2.259489   -1.463449
    4
 TRAJECTORY GEOMETRY    -573.654957
  C      0.000700   -0.450740    0.311649
  O      0.000363   -0.267928    1.448178
  H     -0.001752    0.965366   -1.340871
 Cl     -0.003249    2.262073   -1.467192
    4
 TRAJECTORY GEOMETRY    -573.655031
  C      0.000719   -0.446900    0.314793
  O      0.000364   -0.276633    1.453239
  H     -0.002048    0.969312   -1.328443
 Cl     -0.003248    2.264590   -1.470895
    4
 TRAJECTORY GEOMETRY    -573.655104
  C      0.000694   -0.442859    0.317947
  O      0.000385   -0.285348    1.458179
  H     -0.001819    0.973452   -1.315397
 Cl     -0.003255    2.267039   -1.474564
    4
 TRAJECTORY GEOMETRY    -573.655177
  C      0.000677   -0.438899    0.321254
  O      0.000402   -0.294113    1.463140
  H     -0.001702    0.977684   -1.303764
 Cl     -0.003261    2.269534   -1.478254
    4
 TRAJECTORY GEOMETRY    -573.655249
  C      0.000657   -0.434580    0.324531
  O      0.000420   -0.302925    1.467984
  H     -0.001540    0.982006   -1.292004
 Cl     -0.003267    2.271928   -1.481887
    4
 TRAJECTORY GEOMETRY    -573.655320
  C      0.000648   -0.430391    0.327977
  O      0.000434   -0.311756    1.472810
  H     -0.001502    0.986487   -1.281085
 Cl     -0.003272    2.274370   -1.485546
    4
 TRAJECTORY GEOMETRY    -573.655390
  C      0.000636   -0.425845    0.331407
  O      0.000449   -0.320641    1.477528
  H     -0.001448    0.990976   -1.270319
 Cl     -0.003276    2.276717   -1.489146
    4
 TRAJECTORY GEOMETRY    -573.655459
  C      0.000628   -0.421475    0.335007
  O      0.000462   -0.329526    1.482221
  H     -0.001446    0.995634   -1.260067
 Cl     -0.003280    2.279121   -1.492777
    4
 TRAJECTORY GEOMETRY    -573.655528
  C      0.000621   -0.417003    0.338665
  O      0.000476   -0.338436    1.486853
  H     -0.001435    1.000355   -1.250127
 Cl     -0.003284    2.281500   -1.496392
    4
 TRAJECTORY GEOMETRY    -573.655595
  C      0.000617   -0.412584    0.342433
  O      0.000488   -0.347344    1.491418
  H     -0.001468    1.005262   -1.240147
 Cl     -0.003287    2.283890   -1.500014
    4
 TRAJECTORY GEOMETRY    -573.655662
  C      0.000610   -0.408130    0.346300
  O      0.000500   -0.356275    1.495939
  H     -0.001481    1.010164   -1.230762
 Cl     -0.003291    2.286279   -1.503632
    4
 TRAJECTORY GEOMETRY    -573.655728
  C      0.000600   -0.403658    0.350260
  O      0.000515   -0.365221    1.500403
  H     -0.001449    1.015160   -1.221708
 Cl     -0.003294    2.288665   -1.507246
    4
 TRAJECTORY GEOMETRY    -573.655794
  C      0.000588   -0.399040    0.354280
  O      0.000530   -0.374188    1.504768
  H     -0.001393    1.020264   -1.212740
 Cl     -0.003299    2.291007   -1.510835
    4
 TRAJECTORY GEOMETRY    -573.655858
  C      0.000589   -0.394541    0.358431
  O      0.000539   -0.383151    1.509099
  H     -0.001493    1.025430   -1.204073
 Cl     -0.003301    2.293384   -1.514444
    4
 TRAJECTORY GEOMETRY    -573.655922
  C      0.000549   -0.389859    0.362635
  O      0.000565   -0.392136    1.513320
  H     -0.001084    1.030687   -1.195419
 Cl     -0.003311    2.295706   -1.518020
    4
 TRAJECTORY GEOMETRY    -573.655984
  C      0.000549   -0.385220    0.366940
  O      0.000575   -0.401123    1.517499
  H     -0.001188    1.035972   -1.187065
 Cl     -0.003313    2.298043   -1.521605
    4
 TRAJECTORY GEOMETRY    -573.656046
  C      0.000561   -0.380602    0.371322
  O      0.000581   -0.410094    1.521601
  H     -0.001436    1.041499   -1.178320
 Cl     -0.003313    2.300372   -1.525191
    4
 TRAJECTORY GEOMETRY    -573.656107
  C      0.000550   -0.376352    0.375928
  O      0.000597   -0.419051    1.525756
  H     -0.001387    1.046932   -1.170947
 Cl     -0.003318    2.302823   -1.528838
    4
 TRAJECTORY GEOMETRY    -573.656168
  C      0.000551   -0.371910    0.380576
  O      0.000607   -0.428027    1.529797
  H     -0.001493    1.052480   -1.163425
 Cl     -0.003320    2.305214   -1.532453
    4
 TRAJECTORY GEOMETRY    -573.656227
  C      0.000544   -0.367613    0.385337
  O      0.000620   -0.436986    1.533819
  H     -0.001493    1.058099   -1.156189
 Cl     -0.003323    2.307646   -1.536090
    4
 TRAJECTORY GEOMETRY    -573.656286
  C      0.000538   -0.362967    0.390118
  O      0.000633   -0.445977    1.537670
  H     -0.001519    1.063801   -1.148597
 Cl     -0.003327    2.309971   -1.539665
    4
 TRAJECTORY GEOMETRY    -573.656344
  C      0.000523   -0.358293    0.395000
  O      0.000649   -0.454978    1.541454
  H     -0.001422    1.069465   -1.141436
 Cl     -0.003331    2.312293   -1.543233
    4
 TRAJECTORY GEOMETRY    -573.656401
  C      0.000523   -0.353792    0.399989
  O      0.000659   -0.463942    1.545204
  H     -0.001502    1.075387   -1.133931
 Cl     -0.003334    2.314649   -1.546830
    4
 TRAJECTORY GEOMETRY    -573.656457
  C      0.000512   -0.349248    0.405060
  O      0.000674   -0.472912    1.548881
  H     -0.001444    1.081332   -1.126666
 Cl     -0.003338    2.316993   -1.550417
    4
 TRAJECTORY GEOMETRY    -573.656513
  C      0.000504   -0.344348    0.410169
  O      0.000687   -0.481915    1.552378
  H     -0.001445    1.087298   -1.119345
 Cl     -0.003342    2.319229   -1.553936
    4
 TRAJECTORY GEOMETRY    -573.656567
  C      0.000503   -0.339694    0.415411
  O      0.000699   -0.490884    1.555877
  H     -0.001529    1.093376   -1.112161
 Cl     -0.003344    2.321532   -1.557497
    4
 TRAJECTORY GEOMETRY    -573.656621
  C      0.000495   -0.335319    0.420792
  O      0.000712   -0.499821    1.559397
  H     -0.001525    1.099542   -1.105373
 Cl     -0.003348    2.323910   -1.561103
    4
 TRAJECTORY GEOMETRY    -573.656675
  C      0.000491   -0.330687    0.426210
  O      0.000724   -0.508777    1.562767
  H     -0.001567    1.105810   -1.098355
 Cl     -0.003350    2.326209   -1.564661
    4
 TRAJECTORY GEOMETRY    -573.656727
  C      0.000486   -0.326214    0.431755
  O      0.000737   -0.517704    1.566097
  H     -0.001588    1.112184   -1.091393
 Cl     -0.003353    2.328546   -1.568242
    4
 TRAJECTORY GEOMETRY    -573.656779
  C      0.000480   -0.321498    0.437359
  O      0.000749   -0.526653    1.569293
  H     -0.001614    1.118510   -1.084645
 Cl     -0.003356    2.330811   -1.571777
    4
 TRAJECTORY GEOMETRY    -573.656830
  C      0.000463   -0.316778    0.443032
  O      0.000765   -0.535578    1.572402
  H     -0.001445    1.125086   -1.077465
 Cl     -0.003362    2.333059   -1.575309
    4
 TRAJECTORY GEOMETRY    -573.656881
  C      0.000453   -0.312061    0.448819
  O      0.000779   -0.544499    1.575434
  H     -0.001420    1.131669   -1.070645
 Cl     -0.003366    2.335306   -1.578836
    4
 TRAJECTORY GEOMETRY    -573.656930
  C      0.000454   -0.307295    0.454696
  O      0.000789   -0.553419    1.578385
  H     -0.001513    1.138158   -1.064101
 Cl     -0.003368    2.337540   -1.582349
    4
 TRAJECTORY GEOMETRY    -573.656979
  C      0.000438   -0.302539    0.460641
  O      0.000805   -0.562315    1.581250
  H     -0.001410    1.144934   -1.057136
 Cl     -0.003373    2.339759   -1.585858
    4
 TRAJECTORY GEOMETRY    -573.657028
  C      0.000445   -0.297700    0.466711
  O      0.000812   -0.571220    1.584016
  H     -0.001614    1.151525   -1.050919
 Cl     -0.003373    2.341959   -1.589345
    4
 TRAJECTORY GEOMETRY    -573.657075
  C      0.000445   -0.292795    0.472850
  O      0.000823   -0.580115    1.586690
  H     -0.001726    1.158158   -1.044610
 Cl     -0.003375    2.344130   -1.592814
    4
 TRAJECTORY GEOMETRY    -573.657122
  C      0.000431   -0.287701    0.479059
  O      0.000838   -0.588988    1.589171
  H     -0.001659    1.165070   -1.037663
 Cl     -0.003379    2.346219   -1.596239
    4
 TRAJECTORY GEOMETRY    -573.657168
  C      0.000421   -0.282694    0.485361
  O      0.000852   -0.597838    1.591615
  H     -0.001631    1.172135   -1.030803
 Cl     -0.003382    2.348321   -1.599675
    4
 TRAJECTORY GEOMETRY    -573.657213
  C      0.000401   -0.277659    0.491766
  O      0.000869   -0.606671    1.593956
  H     -0.001494    1.179232   -1.023988
 Cl     -0.003387    2.350406   -1.603099
    4
 TRAJECTORY GEOMETRY    -573.657258
  C      0.000411   -0.272515    0.498255
  O      0.000875   -0.615493    1.596170
  H     -0.001741    1.186353   -1.017243
 Cl     -0.003386    2.352447   -1.606493
    4
 TRAJECTORY GEOMETRY    -573.657302
  C      0.000397   -0.267535    0.504859
  O      0.000891   -0.624289    1.598374
  H     -0.001627    1.193494   -1.010751
 Cl     -0.003391    2.354531   -1.609913
    4
 TRAJECTORY GEOMETRY    -573.657345
  C      0.000403   -0.262634    0.511553
  O      0.000899   -0.633050    1.600517
  H     -0.001807    1.200878   -1.004050
 Cl     -0.003392    2.356620   -1.613342
    4
 TRAJECTORY GEOMETRY    -573.657387
  C      0.000403   -0.257817    0.518373
  O      0.000909   -0.641800    1.602622
  H     -0.001899    1.208127   -0.997933
 Cl     -0.003394    2.358734   -1.616780
    4
 TRAJECTORY GEOMETRY    -573.657428
  C      0.000390   -0.252884    0.525276
  O      0.000924   -0.650522    1.604574
  H     -0.001830    1.215556   -0.991572
 Cl     -0.003398    2.360792   -1.620185
    4
 TRAJECTORY GEOMETRY    -573.657469
  C      0.000381   -0.247708    0.532241
  O      0.000937   -0.659221    1.606322
  H     -0.001816    1.223104   -0.984846
 Cl     -0.003402    2.362754   -1.623529
    4
 TRAJECTORY GEOMETRY    -573.657509
  C      0.000372   -0.242290    0.539277
  O      0.000950   -0.667891    1.607856
  H     -0.001813    1.230821   -0.977882
 Cl     -0.003404    2.364617   -1.626807
    4
 TRAJECTORY GEOMETRY    -573.657548
  C      0.000345   -0.236977    0.546399
  O      0.000969   -0.676517    1.609324
  H     -0.001577    1.238858   -0.970522
 Cl     -0.003410    2.366486   -1.630096
    4
 TRAJECTORY GEOMETRY    -573.657586
  C      0.000343   -0.231686    0.553665
  O      0.000980   -0.685134    1.610733
  H     -0.001664    1.246531   -0.964059
 Cl     -0.003412    2.368371   -1.633382
    4
 TRAJECTORY GEOMETRY    -573.657623
  C      0.000331   -0.226089    0.560989
  O      0.000993   -0.693695    1.611864
  H     -0.001653    1.254540   -0.956941
 Cl     -0.003414    2.370117   -1.636579
    4
 TRAJECTORY GEOMETRY    -573.657660
  C      0.000312   -0.220685    0.568451
  O      0.001009   -0.702240    1.613008
  H     -0.001525    1.262401   -0.950406
 Cl     -0.003418    2.371925   -1.639812
    4
 TRAJECTORY GEOMETRY    -573.657695
  C      0.000306   -0.215354    0.575990
  O      0.001021   -0.710736    1.614081
  H     -0.001582    1.270634   -0.943495
 Cl     -0.003420    2.373725   -1.643048
    4
 TRAJECTORY GEOMETRY    -573.657729
  C      0.000308   -0.209846    0.583650
  O      0.001031   -0.719191    1.614944
  H     -0.001753    1.278715   -0.936765
 Cl     -0.003420    2.375452   -1.646225
    4
 TRAJECTORY GEOMETRY    -573.657762
  C      0.000323   -0.203897    0.591383
  O      0.001036   -0.727591    1.615470
  H     -0.002065    1.286670   -0.930105
 Cl     -0.003418    2.377007   -1.649272
    4
 TRAJECTORY GEOMETRY    -573.657795
  C      0.000333   -0.198187    0.599212
  O      0.001043   -0.735929    1.615979
  H     -0.002333    1.295219   -0.922818
 Cl     -0.003417    2.378598   -1.652361
    4
 TRAJECTORY GEOMETRY    -573.657826
  C      0.000296   -0.192285    0.607123
  O      0.001064   -0.744222    1.616290
  H     -0.001964    1.303656   -0.915664
 Cl     -0.003424    2.380106   -1.655386
    4
 TRAJECTORY GEOMETRY    -573.657856
  C      0.000288   -0.186208    0.615141
  O      0.001076   -0.752436    1.616353
  H     -0.001984    1.312201   -0.908454
 Cl     -0.003426    2.381516   -1.658336
    4
 TRAJECTORY GEOMETRY    -573.657884
  C      0.000220   -0.180392    0.623288
  O      0.001108   -0.760632    1.616471
  H     -0.001193    1.320717   -0.901556
 Cl     -0.003440    2.383007   -1.661347
    4
 TRAJECTORY GEOMETRY    -573.657912
  C      0.000279   -0.174404    0.631522
  O      0.001094   -0.768742    1.616342
  H     -0.001789    1.329462   -0.894430
 Cl     -0.003437    2.384396   -1.664283
    4
 TRAJECTORY GEOMETRY    -573.657938
  C      0.000275   -0.168358    0.639869
  O      0.001104   -0.776780    1.616037
  H     -0.001890    1.338217   -0.887291
 Cl     -0.003437    2.385733   -1.667178
    4
 TRAJECTORY GEOMETRY    -573.657963
  C      0.000262   -0.162040    0.648274
  O      0.001118   -0.784710    1.615437
  H     -0.001887    1.347086   -0.879923
 Cl     -0.003439    2.386929   -1.669967
    4
 TRAJECTORY GEOMETRY    -573.657987
  C      0.000253   -0.155974    0.656828
  O      0.001130   -0.792622    1.614871
  H     -0.001934    1.355964   -0.872953
 Cl     -0.003440    2.388203   -1.672812
    4
 TRAJECTORY GEOMETRY    -573.658009
  C      0.000240   -0.150378    0.665541
  O      0.001145   -0.800531    1.614486
  H     -0.001897    1.364914   -0.866394
 Cl     -0.003443    2.389636   -1.675779
    4
 TRAJECTORY GEOMETRY    -573.658029
  C      0.000229   -0.143993    0.674268
  O      0.001157   -0.808226    1.613424
  H     -0.001910    1.373927   -0.859186
 Cl     -0.003444    2.390704   -1.678465
    4
 TRAJECTORY GEOMETRY    -573.658048
  C      0.000177   -0.137526    0.683076
  O      0.001183   -0.815823    1.612160
  H     -0.001389    1.383052   -0.851861
 Cl     -0.003453    2.391697   -1.681089
    4
 TRAJECTORY GEOMETRY    -573.658065
  C      0.000218   -0.130694    0.691944
  O      0.001175   -0.823229    1.610472
  H     -0.001921    1.391934   -0.844610
 Cl     -0.003448    2.392487   -1.683540
    4
 TRAJECTORY GEOMETRY    -573.658081
  C      0.000205   -0.123790    0.700836
  O      0.001188   -0.830483    1.608536
  H     -0.001946    1.401575   -0.836477
 Cl     -0.003449    2.393163   -1.685912
    4
 TRAJECTORY GEOMETRY    -573.658094
  C      0.000204   -0.117210    0.709909
  O      0.001197   -0.837736    1.606670
  H     -0.002118    1.411310   -0.828607
 Cl     -0.003447    2.393946   -1.688371
    4
 TRAJECTORY GEOMETRY    -573.658106
  C      0.000182   -0.110146    0.719054
  O      0.001212   -0.844780    1.604317
  H     -0.002001    1.420055   -0.821676
 Cl     -0.003448    2.394502   -1.690611
    4
 TRAJECTORY GEOMETRY    -573.658117
  C      0.000182   -0.103062    0.728194
  O      0.001217   -0.851638    1.601725
  H     -0.002045    1.429757   -0.813610
 Cl     -0.003449    2.394943   -1.692780
    4
 TRAJECTORY GEOMETRY    -573.658125
  C      0.000170   -0.097284    0.737742
  O      0.001230   -0.858848    1.600015
  H     -0.002077    1.439274   -0.807128
 Cl     -0.003449    2.395995   -1.695449
    4
 TRAJECTORY GEOMETRY    -573.658131
  C      0.000153   -0.089166    0.746591
  O      0.001241   -0.864885    1.596149
  H     -0.002089    1.448544   -0.798556
 Cl     -0.003447    2.395740   -1.696981
    4
 TRAJECTORY GEOMETRY    -573.658136
  C      0.000139   -0.082765    0.756192
  O      0.001253   -0.871667    1.593573
  H     -0.002087    1.458351   -0.791444
 Cl     -0.003447    2.396402   -1.699328
    4
 TRAJECTORY GEOMETRY    -573.658138
  C      0.000124   -0.074539    0.765065
  O      0.001263   -0.877285    1.589178
  H     -0.002112    1.467514   -0.782994
 Cl     -0.003445    2.395966   -1.700677
    4
 TRAJECTORY GEOMETRY    -573.658138
  C      0.000113   -0.066356    0.773938
  O      0.001267   -0.882720    1.584569
  H     -0.002111    1.477059   -0.774391
 Cl     -0.003442    2.395556   -1.702037
