# Supplementary material for: Constrained Structure Minimizations on Hyperspheres for Minimum Energy Path Following
Source: J Chem Inf Model. 2025 Apr 1;65(7):3488–501. doi: 10.1021/acs.jcim.4c02351 (PMC12004539; doi:10.1021/acs.jcim.4c02351)
Supplement: Supplementary file 1 — ci4c02351_si_001.zip [file ci4c02351_si_001.zip › data_availability/rxn7/outputs/TS/rxn7-TS.out]

 Executing /usr/local/deMon/6.2.4/object.mpi/deMon.6.2.4.mpi.

node05
node05
node05
node05
node05
node05
node05
node05
node05
node05
node05
node05
node05
node05
node05
node05
node05
node05
node05
node05
node05
node05
node05
node05
(node05:0,1,2,3,4,5,6,7,8,9,10,11,12,13,14,15,16,17,18,19,20,21,22,23)

real	0m8.125s
user	1m57.254s
sys	1m16.208s
3.9M	.
 ******************************************************************************
 ******************************************************************************
 ***                                                                        ***
 ***                              PROGRAM deMon2k                           ***
 ***                                                                        ***
 ***                        (VERSION 6.2.4, Sep. 2023)                      ***
 ***                                                                        ***
 ***     COPYRIGHT (C) BY THE INTERNATIONAL DEMON DEVELOPERS COMMUNITY      ***
 ***                                                                        ***
 ***  AUTHORS: A.M. Koster, G. Geudtner, A. Alvarez-Ibarra, M.C. Amirani,   ***
 ***           P. Calaminici, A.A.M. Carranza, M.E. Casida, J. Carmona-     ***
 ***           Espindola, J. Cuny, F.A. Delesma, R. Delgado-Venegas, V.D.   ***
 ***           Dominguez, R. Flores-Moreno, G.U. Gamboa, A. Goursot, T.     ***
 ***           Heine, K. Hermann, A. Ipatov, F. Janetzko, A. de la Lande,   ***
 ***           F. Louisnard, J. Martin del Campo, N. Pedroza Montero, L.G.  ***
 ***           M. Pettersson, D. Mejia-Rodriguez, J. Reveles, J. Vasquez-   ***
 ***           Perez, A. Vela, B. Zuniga-Gutierrez and D.R. Salahub         ***
 ***                                                                        ***
 ******************************************************************************
 ******************************************************************************
                                                                                

 FIRST TIMING           DATE: TUE FEB 13 12:42:09 2024  TOTAL TIME:       0.067
                                                                                

 INITIALIZATION                   STEP TIME:     0.033  TOTAL TIME:       0.103

 ******************************************************************************

 OPT TS-RNX6

 ******************************************************************************

 
 *** MOLECULAR SIMULATION DATA ***
 
 MOLECULAR CHARGE: 0
 NUMBER OF ATOMS: 4
 MOLECULAR SIMULATION TYPE: QM ONLY
 
 *** MOLECULAR QM DATA ***
 
 MULTIPLICITY: 1
 NUMBER OF QM ATOMS: 4
 NUMBER OF ELECTRONS: 32
 
 *** SCF OPTIONS ***
 
 SCF THEORY: RESTRICTED KOHN-SHAM (RKS)
 DIAGONALIZER: RS
 START GUESS: HUECKEL DENSITY
 SCF TOLERANCE: 0.100E-08
 SCF/SCP TOLERANCE WILL BE TIGHTEN
 POTENTIAL DENSITY: FITTED DENSITY
 NUMBER OF SCF ITERATIONS: 1000
 DIIS ACCELERATION: ON
 XC-POTENTIAL: PBE96 - PBE
 GRID TECHNIQUE: ADAPTIVE
 GRID PRUNING: ON
 GRID METHOD: DIRECT
 GRID GENERATING FUNCTION: SCF
 GRID TOLERANCE: 0.100E-04
 ATOMIC WEIGHT FUNCTION: BECKE SCREENED
 RADIAL QUADRATURE TYPE: GAUSS-CHEBYSHEV
 SCF METHODE: DIRECT & DOUBLE ASYMPTOTIC EXPANSION
 FREEZE AUXILIARY FUNCTIONS: OFF
 ANALYTICAL FIT SOLVER: DIAGONAL SVD
 SVD THRESHOLD: 0.100E-05
 SCF SCREENING: 0.313E-11
 SYMMETRY USE: NONE
 ROTATION OF THE ANGULAR GRIDS: ON
 SCF PRINTING UNTIL CYCLE 0
 SPHERICAL ORBITALS WILL BE USED
 
 *** GEOMETRY OPTIMIZATION OPTIONS ***
 
 NUMBER OF OPTIMIZATION STEPS: 200
 MAXIMUM OPTIMIZATION STEP: 0.300
 OPTMIZATION TOLERANCE: 0.100E-04
 COORDINATE SYSTEM: INTERNAL REDUNDANT
 TRANSITION STATE SEARCH
 FOLLOWING LOWEST MODE OF HESSIAN
 HESSIAN UPDATE: POWELL
 STEP TYPE: LEVENBERG-MARQUARDT
 THE START HESSIAN IS ANALYTICALLY CALCULATED
 NO WEIGHT DERIVATIVES WILL BE USED
 
 *** ACTIVATED INTERFACE PORTS ***
 
 FILE deMon.mol WILL BE WRITTEN
 
 
 *** GEOMETRY ***


 ORIGINAL INPUT ORIENTATION IN ANGSTROM

  NO.  ATOM        X              Y              Z        Z-ATOM   MASS

    1  C        -0.479766      -0.014663       1.073709       6    12.011
    2  O         0.322507       0.009861       1.915549       8    15.999
    3  H        -1.166949      -0.035649       0.176657       1     1.008
    4  CL        0.079150       0.002435      -1.196994      17    35.453


 GENERATED Z-MATRIX IN ANGSTROM

  NO.  ATOM     NB    RAB     NC    THABC    ND    PHABCD  NCODE Z-ATOM   MASS

    1  C                                                            6    12.011
    2  O         1    1.1632                                        8    15.999
    3  XX1       1    1.0000    2   90.0000                  RAD    0     0.000
    4  H         1    1.1302    3   90.0000    2  173.8319   RAD    1     1.008
    5  CL        4    1.8550    1  100.3075    3  -89.9903   RAD   17    35.453


 GENERATED Z-MATRIX ORIENTATION IN ANGSTROM

  NO.  ATOM        X            Y            Z      Z-ATOM   MASS   TYPE OPTXYZ

    1  C         0.000000     0.000000     0.000000     6    12.011  QM       
    2  O         0.000000     0.000000     1.163159     8    15.999  QM       
    3  H         0.000000     0.121436    -1.123662     1     1.008  QM       
    4  CL        0.000310     1.971625    -1.257564    17    35.453  QM       
    5  XX1       1.000000     0.000000     0.000000     0     0.000  --       


 
 
 *** ERI STATISTIC ***
 
 Est. Integrated ERIs: 533186
 Est. Asymptotic ERIS: 0
                                                                                

 INPUT                            STEP TIME:     0.045  TOTAL TIME:       0.148
 
 *** THE GENERATED Z-MATRIX ORIENTATION IS USED ***
 
 POINT GROUP: Cs
 
 GROUP ORDER: 2


 STANDARD ORIENTATION IN ANGSTROM

  NO.  ATOM        X              Y              Z        Z-ATOM   MASS   TYPE

    1  C         1.053308      -0.496918      -0.000002       6    12.011  QM
    2  O         1.895898       0.304942       0.000001       8    15.999  QM
    3  H         0.155613      -1.183582       0.000014       1     1.008  QM
    4  CL       -1.216871       0.064383      -0.000000      17    35.453  QM
    5  XX1       1.053199      -0.496800      -1.000002       0     0.000  --
                                                                                

 SYMMETRY ANALYSIS                STEP TIME:     0.000  TOTAL TIME:       0.151
 
 NUMBER OF TB ORBITALS: 25
                                                                                

 START GUESS                      STEP TIME:     2.941  TOTAL TIME:       3.093
 
 
 GENERAL BASIS SET: (DZVP-GGA)
 
 NUMBER OF SHELLS: 23
 NUMBER OF ORBITALS: 54
 NUMBER OF PRIMITIVE GAUSSIAN EXPONENTS: 57
 
 
 GENERAL AUXIS SET: (GEN-A2*)
 
 NUMBER OF AUXILIARY FUNCTION SETS: 27
 NUMBER OF AUXILIARY FUNCTION SHELLS: 73
 NUMBER OF AUXILIARY FUNCTION: 346
 
 
 
 *** WARNING IN INVCDERI ***
 
 *** 2 COULOMB EIGENVALUES ARE QUENCHED ***
                                                                                

 MPI AUXILIARY FUNCTION FIT       STEP TIME:     0.040  TOTAL TIME:       3.136  
                                                                                

 CORE INTEGRALS                   STEP TIME:     0.044  TOTAL TIME:       3.138
                                                                                

 NULLSPACE                        STEP TIME:     0.003  TOTAL TIME:       3.146
                                                                                

 ADAPTIVE GRID GENERATION         STEP TIME:     0.104  TOTAL TIME:       3.270

 CYCLE:    1    EUPPER =     -608.445389080278    CDMIX =        0.300000000000
 CYCLE:    1    ELOWER =     -942.535472891582    SHIFT =        0.000000000000
 CYCLE:    1    EXC    =      -42.128395337951    ERCDC =       21.556783373736
 CYCLE:    1    ETOTAL =     -650.573784418229    ERROR =      334.090083811305

 CYCLE:    2    EUPPER =     -599.624372841843    CDMIX =        0.300000000000
 CYCLE:    2    ELOWER =     -610.059897531705    SHIFT =        0.000000000000
 CYCLE:    2    EXC    =      -42.341425224095    ERCDC =        2.941071418399
 CYCLE:    2    ETOTAL =     -641.965798065938    ERROR =       10.435524689862

 CYCLE:    3    EUPPER =     -607.880743954156    CDMIX =        0.300000000000
 CYCLE:    3    ELOWER =     -609.386050824091    SHIFT =        0.000000000000
 CYCLE:    3    EXC    =      -42.364275339224    ERCDC =        1.083909436070
 CYCLE:    3    ETOTAL =     -650.245019293380    ERROR =        1.505306869935

 CYCLE:    4    EUPPER =     -608.368531479896    CDMIX =        0.300000000000
 CYCLE:    4    ELOWER =     -608.658405077329    SHIFT =        0.000000000000
 CYCLE:    4    EXC    =      -42.420668196659    ERCDC =        0.434426363540
 CYCLE:    4    ETOTAL =     -650.789199676554    ERROR =        0.289873597433

 CYCLE:    5    EUPPER =     -608.687858192410    CDMIX =        0.300000000000
 CYCLE:    5    ELOWER =     -608.720863088477    SHIFT =        0.000000000000
 CYCLE:    5    EXC    =      -42.410037316862    ERCDC =        0.114942795745
 CYCLE:    5    ETOTAL =     -651.097895509272    ERROR =        0.033004896067

 CYCLE:    6    EUPPER =     -608.700503449930    CDMIX =        0.300000000000
 CYCLE:    6    ELOWER =     -608.710975841296    SHIFT =        0.000000000000
 CYCLE:    6    EXC    =      -42.402653569387    ERCDC =        0.060973484873
 CYCLE:    6    ETOTAL =     -651.103157019317    ERROR =        0.010472391366

 CYCLE:    7    EUPPER =     -608.705125831170    CDMIX =        0.300000000000
 CYCLE:    7    ELOWER =     -608.709052093794    SHIFT =        0.000000000000
 CYCLE:    7    EXC    =      -42.397110075083    ERCDC =        0.028866312702
 CYCLE:    7    ETOTAL =     -651.102235906253    ERROR =        0.003926262624

 CYCLE:    8    EUPPER =     -608.700511026929    CDMIX =        0.300000000000
 CYCLE:    8    ELOWER =     -608.702178019246    SHIFT =        0.000000000000
 CYCLE:    8    EXC    =      -42.394946300193    ERCDC =        0.021809084041
 CYCLE:    8    ETOTAL =     -651.095457327121    ERROR =        0.001666992318

 CYCLE:    9    EUPPER =     -608.700946405528    CDMIX =        0.300000000000
 CYCLE:    9    ELOWER =     -608.701628644677    SHIFT =        0.000000000000
 CYCLE:    9    EXC    =      -42.390033573091    EDIIS =        0.013172645636
 CYCLE:    9    ETOTAL =     -651.090979978619    ERROR =        0.000682239149

 CYCLE:   10    EUPPER =     -608.692276584489    CDMIX =        0.200000000000
 CYCLE:   10    ELOWER =     -608.693570299295    SHIFT =        0.000000000000
 CYCLE:   10    EXC    =      -42.392490503697    EDIIS =        0.037236776398
 CYCLE:   10    ETOTAL =     -651.084767088186    ERROR =        0.001293714806

 CYCLE:   11    EUPPER =     -608.698888020411    CDMIX =        0.200000000000
 CYCLE:   11    ELOWER =     -608.698895388369    SHIFT =        0.000000000000
 CYCLE:   11    EXC    =      -42.392582337265    EDIIS =        0.002090649122
 CYCLE:   11    ETOTAL =     -651.091470357675    ERROR =        0.000007367958

 CYCLE:   12    EUPPER =     -608.699883516733    CDMIX =        0.200000000000
 CYCLE:   12    ELOWER =     -608.699887788822    SHIFT =        0.000000000000
 CYCLE:   12    EXC    =      -42.392226125923    EDIIS =        0.001905165676
 CYCLE:   12    ETOTAL =     -651.092109642656    ERROR =        0.000004272089

 CYCLE:   13    EUPPER =     -608.698939104814    CDMIX =        0.200000000000
 CYCLE:   13    ELOWER =     -608.698939168456    SHIFT =        0.000000000000
 CYCLE:   13    EXC    =      -42.392255383988    EDIIS =        0.000202116235
 CYCLE:   13    ETOTAL =     -651.091194488802    ERROR =        0.000000063642

 CYCLE:   14    EUPPER =     -608.699002953812    CDMIX =        0.200000000000
 CYCLE:   14    ELOWER =     -608.699002955960    SHIFT =        0.000000000000
 CYCLE:   14    EXC    =      -42.392263894317    EDIIS =        0.000050297996
 CYCLE:   14    ETOTAL =     -651.091266848129    ERROR =        0.000000002148

 CYCLE:   15    EUPPER =     -608.699011226048    CDMIX =        0.200000000000
 CYCLE:   15    ELOWER =     -608.699011226470    SHIFT =        0.000000000000
 CYCLE:   15    EXC    =      -42.392265004963    EDIIS =        0.000015619946
 CYCLE:   15    ETOTAL =     -651.091276231011    ERROR =        0.000000000422

 CYCLE:   16    EUPPER =     -608.699024103886    CDMIX =        0.133333333333
 CYCLE:   16    ELOWER =     -608.699024105985    SHIFT =        0.000000000000
 CYCLE:   16    EXC    =      -42.392258565123    EDIIS =        0.000048827405
 CYCLE:   16    ETOTAL =     -651.091282669010    ERROR =        0.000000002099

 CYCLE:   17    EUPPER =     -608.699003731296    CDMIX =        0.133333333333
 CYCLE:   17    ELOWER =     -608.699003731739    SHIFT =        0.000000000000
 CYCLE:   17    EXC    =      -42.392260632859    EDIIS =        0.000017285916
 CYCLE:   17    ETOTAL =     -651.091264364154    ERROR =        0.000000000444

 CYCLE:   18    EUPPER =     -608.699010098064    CDMIX =        0.133333333333
 CYCLE:   18    ELOWER =     -608.699010098099    SHIFT =        0.000000000000
 CYCLE:   18    EXC    =      -42.392261512896    EDIIS =        0.000005080902
 CYCLE:   18    ETOTAL =     -651.091271610960    ERROR =        0.000000000035

 CYCLE:   19    EUPPER =     -608.699011113137    CDMIX =        0.133333333333
 CYCLE:   19    ELOWER =     -608.699011113163    SHIFT =        0.000000000000
 CYCLE:   19    EXC    =      -42.392260899553    EDIIS =        0.000005109988
 CYCLE:   19    ETOTAL =     -651.091272012690    ERROR =        0.000000000026

 CYCLE:   20    EUPPER =     -608.699009752056    CDMIX =        0.100000000000
 CYCLE:   20    ELOWER =     -608.699009752218    SHIFT =        0.000000000000
 CYCLE:   20    EXC    =      -42.392260807892    EDIIS =        0.000010995640
 CYCLE:   20    ETOTAL =     -651.091270559948    ERROR =        0.000000000162

 CYCLE:   21    EUPPER =     -608.699009250313    CDMIX =        0.100000000000
 CYCLE:   21    ELOWER =     -608.699009250331    SHIFT =        0.000000000000
 CYCLE:   21    EXC    =      -42.392262267128    EDIIS =        0.000003729258
 CYCLE:   21    ETOTAL =     -651.091271517441    ERROR =        0.000000000018

 CYCLE:   22    EUPPER =     -608.699014079207    CDMIX =        0.100000000000
 CYCLE:   22    ELOWER =     -608.699014079290    SHIFT =        0.000000000000
 CYCLE:   22    EXC    =      -42.392260983609    EDIIS =        0.000007906690
 CYCLE:   22    ETOTAL =     -651.091275062815    ERROR =        0.000000000083

 CYCLE:   23    EUPPER =     -608.699010189290    CDMIX =        0.100000000000
 CYCLE:   23    ELOWER =     -608.699010189348    SHIFT =        0.000000000000
 CYCLE:   23    EXC    =      -42.392259808661    EDIIS =        0.000006528991
 CYCLE:   23    ETOTAL =     -651.091269997951    ERROR =        0.000000000058

 CYCLE:   24    EUPPER =     -608.699005636775    CDMIX =        0.100000000000
 CYCLE:   24    ELOWER =     -608.699005637085    SHIFT =        0.000000000000
 CYCLE:   24    EXC    =      -42.392262615062    EDIIS =        0.000018575919
 CYCLE:   24    ETOTAL =     -651.091268251838    ERROR =        0.000000000310

 CYCLE:   25    EUPPER =     -608.699014772200    CDMIX =        0.100000000000
 CYCLE:   25    ELOWER =     -608.699014772340    SHIFT =        0.000000000000
 CYCLE:   25    EXC    =      -42.392259775611    EDIIS =        0.000009968887
 CYCLE:   25    ETOTAL =     -651.091274547811    ERROR =        0.000000000140

 CYCLE:   26    EUPPER =     -608.699007169902    CDMIX =        0.100000000000
 CYCLE:   26    ELOWER =     -608.699007171095    SHIFT =        0.000000000000
 CYCLE:   26    EXC    =      -42.392261123860    EDIIS =        0.000030552118
 CYCLE:   26    ETOTAL =     -651.091268293762    ERROR =        0.000000001192

 CYCLE:   27    EUPPER =     -608.699010409748    CDMIX =        0.100000000000
 CYCLE:   27    ELOWER =     -608.699010409750    SHIFT =        0.000000000000
 CYCLE:   27    EXC    =      -42.392261131158    ERCDC =        0.000000482899
 CYCLE:   27    ETOTAL =     -651.091271540906    ERROR =        0.000000000001

 CYCLE:   28    EUPPER =     -608.699010418407    CDMIX =        0.100000000000
 CYCLE:   28    ELOWER =     -608.699010418408    SHIFT =        0.000000000000
 CYCLE:   28    EXC    =      -42.392261188182    ERCDC =        0.000000374490
 CYCLE:   28    ETOTAL =     -651.091271606589    ERROR =        0.000000000001
 
 *** SCF CONVERGED ***
 
 
 RANDOMIZED SCF GRID GENERATED IN 16 CYCLES
 

 ELECTRONIC CORE ENERGY      =       -944.332155459
 ELECTRONIC COULOMB ENERGY   =        335.633152326
 ELECTRONIC HARTREE ENERGY   =       -608.699003132

 EXCHANGE ENERGY             =        -41.245361849
 CORRELATION ENERGY          =         -1.147211283
 EXCHANGE-CORRELATION ENERGY =        -42.392573133

 ELECTRONIC SCF ENERGY       =       -651.091576265
 NUCLEAR-REPULSION ENERGY    =         77.477595701
 TOTAL SCF ENERGY            =       -573.613980563
                                                                                

 SCF ITERATION                    STEP TIME:     1.293  TOTAL TIME:       4.682
 
 
 
 ***************************************
 *** MOLECULAR GEOMETRY OPTIMIZATION ***
 ***************************************
 
 NUMBER OF REDUNDANT VARIABLES: 10
 NUMBER OF PRIMITIVE COORDINATES: 10
 
 *** ACTIVE DEGREES OF FREEDOM: 6 ***
                                                                                

 I/O MPGMAS INTERCOMM             STEP TIME:     0.008  TOTAL TIME:       5.129
                                                                                

 I/O GRK INTERCOMM                STEP TIME:     0.011  TOTAL TIME:       5.258
 
 *** LINEAR RESPONSE LOOP ***
 
 ATOM:    1
 
 
 ATOM:    2
 
 
 ATOM:    3
 
 
 ATOM:    4
 
 
 THE START HESSIAN WAS CALCULATED
 
 
 *** ENTERING OPTIMIZATION CYCLE: 1 ***
 
 
 RMSQ FORCE :   0.0025400  MAXIMUM :   0.0000100  CONVERGED : NO
 MAX FORCE  :   0.0053215  MAXIMUM :   0.0000150  CONVERGED : NO
 
 
 
 Z-MATRIX VARIABLES OF OPTIMIZATION CYCLE 1 IN ANGSTROM
 
 R1              1.161940
 R2              1.138033
 R3              1.840053
 A2            102.351457
 D11           171.202211
 D1            -90.340662


 COORDINATES OF OPTIMIZATION STEP 1 IN ANGSTROM

  NO.  ATOM        X              Y              Z        Z-ATOM   MASS   TYPE

    1  C         0.000000       0.000000       0.000000       6    12.011  QM
    2  O         0.000000       0.000000       1.161940       8    15.999  QM
    3  H         0.000000       0.174059      -1.124643       1     1.008  QM
    4  CL       -0.010687       2.010543      -1.238700      17    35.453  QM
    5  XX1       1.000000       0.000000       0.000000       0     0.000  --


 
 NEW SCF-ENERGY CALCULATED IN 22 CYCLES
 

 TOTAL ENERGY    =       -573.613826694
                                                                                

 OPTIMIZATION CYCLE               STEP TIME:     2.087  TOTAL TIME:       6.774
 
 *** ENTERING OPTIMIZATION CYCLE: 2 ***
 
 
 RMSQ FORCE :   0.0001261  MAXIMUM :   0.0000100  CONVERGED : NO
 MAX FORCE  :   0.0001785  MAXIMUM :   0.0000150  CONVERGED : NO
 RMSQ DR    :   0.0330355  MAXIMUM :   0.0000400  CONVERGED : NO
 MAX DR     :   0.0532640  MAXIMUM :   0.0000600  CONVERGED : NO
 
 
 
 Z-MATRIX VARIABLES OF OPTIMIZATION CYCLE 2 IN ANGSTROM
 
 R1              1.161954
 R2              1.138780
 R3              1.838939
 A2            102.395804
 D11           171.135350
 D1            -89.864192
 
 *** SCFTOL TIGHTEN TO 0.750E-09 ***


 COORDINATES OF OPTIMIZATION STEP 2 IN ANGSTROM

  NO.  ATOM        X              Y              Z        Z-ATOM   MASS   TYPE

    1  C         0.000000       0.000000       0.000000       6    12.011  QM
    2  O         0.000000       0.000000       1.161954       8    15.999  QM
    3  H         0.000000       0.175487      -1.125178       1     1.008  QM
    4  CL        0.004257       2.010929      -1.238441      17    35.453  QM
    5  XX1       1.000000       0.000000       0.000000       0     0.000  --


 
 NEW SCF-ENERGY CALCULATED IN 15 CYCLES
 

 TOTAL ENERGY    =       -573.613826773
                                                                                

 OPTIMIZATION CYCLE               STEP TIME:     0.520  TOTAL TIME:       7.294
 
 *** ENTERING OPTIMIZATION CYCLE: 3 ***
 
 
 RMSQ FORCE :   0.0000116  MAXIMUM :   0.0000100  CONVERGED : NO
 MAX FORCE  :   0.0000186  MAXIMUM :   0.0000150  CONVERGED : NO
 RMSQ DR    :   0.0036265  MAXIMUM :   0.0000400  CONVERGED : NO
 MAX DR     :   0.0072455  MAXIMUM :   0.0000600  CONVERGED : NO
 
 
 
 Z-MATRIX VARIABLES OF OPTIMIZATION CYCLE 3 IN ANGSTROM
 
 R1              1.161954
 R2              1.138823
 R3              1.838892
 A2            102.394245
 D11           171.137437
 D1            -90.037285
 
 *** SCFTOL TIGHTEN TO 0.100E-09 ***


 COORDINATES OF OPTIMIZATION STEP 3 IN ANGSTROM

  NO.  ATOM        X              Y              Z        Z-ATOM   MASS   TYPE

    1  C         0.000000       0.000000       0.000000       6    12.011  QM
    2  O         0.000000       0.000000       1.161954       8    15.999  QM
    3  H         0.000000       0.175452      -1.125226       1     1.008  QM
    4  CL       -0.001169       2.010852      -1.238503      17    35.453  QM
    5  XX1       1.000000       0.000000       0.000000       0     0.000  --


 
 NEW SCF-ENERGY CALCULATED IN 18 CYCLES
 

 TOTAL ENERGY    =       -573.613826774
                                                                                

 OPTIMIZATION CYCLE               STEP TIME:     0.608  TOTAL TIME:       7.902
 
 *** ENTERING OPTIMIZATION CYCLE: 4 ***
 
 
 *** CONVERGED BY GRADIENT AND ENERGY CRITERIA ***
 *** AFTER 3 OPTIMIZATION CYCLES ***
 
 
 RMSQ FORCE :   0.0000040  MAXIMUM :   0.0000100  CONVERGED :YES
 MAX FORCE  :   0.0000069  MAXIMUM :   0.0000150  CONVERGED :YES
 RMSQ DR    :   0.0012345  MAXIMUM :   0.0000400  CONVERGED : NO
 MAX DR     :   0.0027546  MAXIMUM :   0.0000600  CONVERGED : NO
 
 
 *** THE GEOMETRY IS OPTIMIZED ***
 
 
 *** OPTIMIZED Z-MATRIX VARIABLES IN ANGSTROM ***
 
 R1              1.161954
 R2              1.138823
 R3              1.838892
 A2            102.394245
 D11           171.137437
 D1            -90.037285


 FINAL INPUT ORIENTATION IN ANGSTROM

  NO.  ATOM        X              Y              Z        Z-ATOM   MASS   TYPE

    1  C         0.000000       0.000000       0.000000       6    12.011  QM
    2  O         0.000000       0.000000       1.161954       8    15.999  QM
    3  H         0.000000       0.175452      -1.125226       1     1.008  QM
    4  CL       -0.001169       2.010852      -1.238503      17    35.453  QM
    5  XX1       1.000000       0.000000       0.000000       0     0.000  --


 
 *** THE GENERATED Z-MATRIX ORIENTATION IS USED ***
 
 POINT GROUP: Cs
 
 GROUP ORDER: 2


 STANDARD ORIENTATION IN ANGSTROM

  NO.  ATOM        X              Y              Z        Z-ATOM   MASS   TYPE

    1  C         1.069231      -0.503869       0.000012       6    12.011  QM
    2  O         1.898603       0.309937      -0.000004       8    15.999  QM
    3  H         0.143192      -1.166718      -0.000077       1     1.008  QM
    4  CL       -1.223133       0.064005       0.000000      17    35.453  QM
    5  XX1       1.069638      -0.504303      -0.999988       0     0.000  --


 ELECTRONIC CORE ENERGY      =       -943.823736838
 ELECTRONIC COULOMB ENERGY   =        335.376759156
 ELECTRONIC HARTREE ENERGY   =       -608.446977682

 EXCHANGE ENERGY             =        -41.243551918
 CORRELATION ENERGY          =         -1.146927601
 EXCHANGE-CORRELATION ENERGY =        -42.390479519

 ELECTRONIC SCF ENERGY       =       -650.837457201
 NUCLEAR-REPULSION ENERGY    =         77.223630427
 TOTAL SCF ENERGY            =       -573.613826774
                                                                                

 OPTIMIZATION CYCLE               CUM. TIME:     3.361  TOTAL TIME:       8.049
 
 TIMING STATISTICS (SECONDS)
 

 TIMER ENTRY                    NUMBER OF CALLS   CUMUL. CPU TIME   CONTRIBUT.

 INITIALIZATION                              1             0.033         0.4 %
 INPUT                                       1             0.045         0.6 %
 MATRIX MULTIPLICATION                     508             0.007         0.1 %
 DIAGONALIZATION                            80             0.014         0.2 %
 SYMMETRY ANALYSIS                           6             0.000         0.0 %
 START GUESS                                 1             2.941        36.5 %
 MPI DIAGONALIZATION                       117             0.264         3.3 %
                         ON NODE             1             0.276
                         ON NODE             2             0.250
                         ON NODE             3             0.254
                         ON NODE             4             0.255
                         ON NODE             5             0.256
                         ON NODE             6             0.263
                         ON NODE             7             0.257
                         ON NODE             8             0.251
                         ON NODE             9             0.270
                         ON NODE            10             0.251
                         ON NODE            11             0.263
                         ON NODE            12             0.264
                         ON NODE            13             0.270
                         ON NODE            14             0.265
                         ON NODE            15             0.270
                         ON NODE            16             0.259
                         ON NODE            17             0.268
                         ON NODE            18             0.258
                         ON NODE            19             0.268
                         ON NODE            20             0.264
                         ON NODE            21             0.259
                         ON NODE            22             0.259
                         ON NODE            23             0.255
           AVERAGE PER PROCESSOR                           0.261
 MPI MATRIX MULTIPLICATION                 356             0.215         2.7 %
                         ON NODE             1             0.213
                         ON NODE             2             0.247
                         ON NODE             3             0.237
                         ON NODE             4             0.243
                         ON NODE             5             0.238
                         ON NODE             6             0.233
                         ON NODE             7             0.228
                         ON NODE             8             0.238
                         ON NODE             9             0.226
                         ON NODE            10             0.242
                         ON NODE            11             0.236
                         ON NODE            12             0.232
                         ON NODE            13             0.225
                         ON NODE            14             0.228
                         ON NODE            15             0.228
                         ON NODE            16             0.233
                         ON NODE            17             0.224
                         ON NODE            18             0.243
                         ON NODE            19             0.224
                         ON NODE            20             0.230
                         ON NODE            21             0.237
                         ON NODE            22             0.237
                         ON NODE            23             0.238
           AVERAGE PER PROCESSOR                           0.232
 CORE INTEGRALS                              5             0.212         2.6 %
 ORTHOGONALIZATION MATRIX                    5             0.008         0.1 %
 MPI AUXILIARY FUNCTION FIT                212             0.740         9.2 %
                         ON NODE             1             0.743
                         ON NODE             2             0.756
                         ON NODE             3             0.745
                         ON NODE             4             0.758
                         ON NODE             5             0.763
                         ON NODE             6             0.759
                         ON NODE             7             0.769
                         ON NODE             8             0.772
                         ON NODE             9             0.778
                         ON NODE            10             0.786
                         ON NODE            11             0.794
                         ON NODE            12             0.771
                         ON NODE            13             0.797
                         ON NODE            14             0.787
                         ON NODE            15             0.771
                         ON NODE            16             0.801
                         ON NODE            17             0.789
                         ON NODE            18             0.806
                         ON NODE            19             0.782
                         ON NODE            20             0.793
                         ON NODE            21             0.791
                         ON NODE            22             0.797
                         ON NODE            23             0.776
           AVERAGE PER PROCESSOR                           0.776
 MPI CORE HAMILTONIAN                        5             0.010         0.1 %
                         ON NODE             1             0.010
                         ON NODE             2             0.010
                         ON NODE             3             0.011
                         ON NODE             4             0.006
                         ON NODE             5             0.009
                         ON NODE             6             0.009
                         ON NODE             7             0.009
                         ON NODE             8             0.010
                         ON NODE             9             0.008
                         ON NODE            10             0.006
                         ON NODE            11             0.008
                         ON NODE            12             0.009
                         ON NODE            13             0.009
                         ON NODE            14             0.008
                         ON NODE            15             0.010
                         ON NODE            16             0.009
                         ON NODE            17             0.009
                         ON NODE            18             0.008
                         ON NODE            19             0.007
                         ON NODE            20             0.007
                         ON NODE            21             0.009
                         ON NODE            22             0.008
                         ON NODE            23             0.009
           AVERAGE PER PROCESSOR                           0.009
 SCF ITERATION                               5             2.871        35.7 %
 NULLSPACE                                   1             0.003         0.0 %
 MPI NEAR J CALCULATION                    107             0.187         2.3 %
                         ON NODE             1             0.165
                         ON NODE             2             0.180
                         ON NODE             3             0.167
                         ON NODE             4             0.182
                         ON NODE             5             0.173
                         ON NODE             6             0.156
                         ON NODE             7             0.162
                         ON NODE             8             0.162
                         ON NODE             9             0.123
                         ON NODE            10             0.183
                         ON NODE            11             0.174
                         ON NODE            12             0.176
                         ON NODE            13             0.163
                         ON NODE            14             0.176
                         ON NODE            15             0.162
                         ON NODE            16             0.161
                         ON NODE            17             0.169
                         ON NODE            18             0.170
                         ON NODE            19             0.163
                         ON NODE            20             0.156
                         ON NODE            21             0.172
                         ON NODE            22             0.175
                         ON NODE            23             0.164
           AVERAGE PER PROCESSOR                           0.168
 MPI FAR J CALCULATION                     107             0.075         0.9 %
                         ON NODE             1             0.087
                         ON NODE             2             0.092
                         ON NODE             3             0.099
                         ON NODE             4             0.100
                         ON NODE             5             0.092
                         ON NODE             6             0.100
                         ON NODE             7             0.073
                         ON NODE             8             0.073
                         ON NODE             9             0.131
                         ON NODE            10             0.099
                         ON NODE            11             0.093
                         ON NODE            12             0.090
                         ON NODE            13             0.093
                         ON NODE            14             0.086
                         ON NODE            15             0.099
                         ON NODE            16             0.100
                         ON NODE            17             0.096
                         ON NODE            18             0.102
                         ON NODE            19             0.094
                         ON NODE            20             0.104
                         ON NODE            21             0.094
                         ON NODE            22             0.101
                         ON NODE            23             0.104
           AVERAGE PER PROCESSOR                           0.095
 GRID INITIALIZATION                         2             0.005         0.1 %
 ADAPTIVE GRID GENERATION                    2             0.268         3.3 %
 MPI XC POTENTIAL                          103             0.439         5.5 %
                         ON NODE             1             0.436
                         ON NODE             2             0.411
                         ON NODE             3             0.437
                         ON NODE             4             0.404
                         ON NODE             5             0.393
                         ON NODE             6             0.447
                         ON NODE             7             0.413
                         ON NODE             8             0.434
                         ON NODE             9             0.389
                         ON NODE            10             0.393
                         ON NODE            11             0.386
                         ON NODE            12             0.402
                         ON NODE            13             0.395
                         ON NODE            14             0.383
                         ON NODE            15             0.396
                         ON NODE            16             0.399
                         ON NODE            17             0.425
                         ON NODE            18             0.423
                         ON NODE            19             0.388
                         ON NODE            20             0.432
                         ON NODE            21             0.389
                         ON NODE            22             0.402
                         ON NODE            23             0.398
           AVERAGE PER PROCESSOR                           0.409
 MPI NEAR ERI CALCULATION                  111             0.242         3.0 %
                         ON NODE             1             0.178
                         ON NODE             2             0.156
                         ON NODE             3             0.168
                         ON NODE             4             0.161
                         ON NODE             5             0.169
                         ON NODE             6             0.184
                         ON NODE             7             0.178
                         ON NODE             8             0.173
                         ON NODE             9             0.131
                         ON NODE            10             0.159
                         ON NODE            11             0.170
                         ON NODE            12             0.165
                         ON NODE            13             0.179
                         ON NODE            14             0.166
                         ON NODE            15             0.182
                         ON NODE            16             0.178
                         ON NODE            17             0.168
                         ON NODE            18             0.164
                         ON NODE            19             0.174
                         ON NODE            20             0.184
                         ON NODE            21             0.161
                         ON NODE            22             0.162
                         ON NODE            23             0.172
           AVERAGE PER PROCESSOR                           0.172
 MPI FAR ERI CALCULATION                   111             0.039         0.5 %
                         ON NODE             1             0.039
                         ON NODE             2             0.064
                         ON NODE             3             0.049
                         ON NODE             4             0.062
                         ON NODE             5             0.055
                         ON NODE             6             0.041
                         ON NODE             7             0.044
                         ON NODE             8             0.047
                         ON NODE             9             0.096
                         ON NODE            10             0.067
                         ON NODE            11             0.053
                         ON NODE            12             0.021
                         ON NODE            13             0.038
                         ON NODE            14             0.043
                         ON NODE            15             0.042
                         ON NODE            16             0.046
                         ON NODE            17             0.048
                         ON NODE            18             0.058
                         ON NODE            19             0.048
                         ON NODE            20             0.047
                         ON NODE            21             0.043
                         ON NODE            22             0.059
                         ON NODE            23             0.031
           AVERAGE PER PROCESSOR                           0.049
 OPTIMIZATION CYCLE                          4             3.361        41.7 %
 PRIMITIVES                                  5             0.004         0.0 %
 ENERGY GRADIENTS                            4             0.103         1.3 %
 MPI XC ENERGY GRADIENTS                     4             0.030         0.4 %
                         ON NODE             1             0.031
                         ON NODE             2             0.027
                         ON NODE             3             0.028
                         ON NODE             4             0.031
                         ON NODE             5             0.030
                         ON NODE             6             0.028
                         ON NODE             7             0.031
                         ON NODE             8             0.028
                         ON NODE             9             0.028
                         ON NODE            10             0.031
                         ON NODE            11             0.030
                         ON NODE            12             0.028
                         ON NODE            13             0.031
                         ON NODE            14             0.031
                         ON NODE            15             0.029
                         ON NODE            16             0.031
                         ON NODE            17             0.028
                         ON NODE            18             0.030
                         ON NODE            19             0.031
                         ON NODE            20             0.031
                         ON NODE            21             0.029
                         ON NODE            22             0.031
                         ON NODE            23             0.031
           AVERAGE PER PROCESSOR                           0.030
 MPI NEAR ERI GRADIENTS                      8             0.043         0.5 %
                         ON NODE             1             0.043
                         ON NODE             2             0.041
                         ON NODE             3             0.039
                         ON NODE             4             0.041
                         ON NODE             5             0.042
                         ON NODE             6             0.039
                         ON NODE             7             0.044
                         ON NODE             8             0.038
                         ON NODE             9             0.038
                         ON NODE            10             0.042
                         ON NODE            11             0.042
                         ON NODE            12             0.038
                         ON NODE            13             0.043
                         ON NODE            14             0.042
                         ON NODE            15             0.040
                         ON NODE            16             0.042
                         ON NODE            17             0.039
                         ON NODE            18             0.042
                         ON NODE            19             0.041
                         ON NODE            20             0.041
                         ON NODE            21             0.040
                         ON NODE            22             0.043
                         ON NODE            23             0.042
           AVERAGE PER PROCESSOR                           0.041
 MPI FAR ERI GRADIENTS                       8             0.009         0.1 %
                         ON NODE             1             0.009
                         ON NODE             2             0.008
                         ON NODE             3             0.009
                         ON NODE             4             0.011
                         ON NODE             5             0.010
                         ON NODE             6             0.010
                         ON NODE             7             0.008
                         ON NODE             8             0.009
                         ON NODE             9             0.010
                         ON NODE            10             0.010
                         ON NODE            11             0.010
                         ON NODE            12             0.009
                         ON NODE            13             0.006
                         ON NODE            14             0.008
                         ON NODE            15             0.010
                         ON NODE            16             0.007
                         ON NODE            17             0.008
                         ON NODE            18             0.008
                         ON NODE            19             0.008
                         ON NODE            20             0.007
                         ON NODE            21             0.008
                         ON NODE            22             0.009
                         ON NODE            23             0.009
           AVERAGE PER PROCESSOR                           0.009
 MPI CORE HAMILTONIAN GRADIENTS              8             0.028         0.3 %
                         ON NODE             1             0.026
                         ON NODE             2             0.031
                         ON NODE             3             0.027
                         ON NODE             4             0.027
                         ON NODE             5             0.026
                         ON NODE             6             0.029
                         ON NODE             7             0.027
                         ON NODE             8             0.028
                         ON NODE             9             0.027
                         ON NODE            10             0.027
                         ON NODE            11             0.029
                         ON NODE            12             0.029
                         ON NODE            13             0.030
                         ON NODE            14             0.030
                         ON NODE            15             0.029
                         ON NODE            16             0.029
                         ON NODE            17             0.032
                         ON NODE            18             0.030
                         ON NODE            19             0.030
                         ON NODE            20             0.031
                         ON NODE            21             0.031
                         ON NODE            22             0.027
                         ON NODE            23             0.028
           AVERAGE PER PROCESSOR                           0.029
 FORCE CONSTANTS                             1             1.325        16.5 %
 MPI FXC KERNEL                              1             0.075         0.9 %
                         ON NODE             1             0.075
                         ON NODE             2             0.074
                         ON NODE             3             0.076
                         ON NODE             4             0.075
                         ON NODE             5             0.075
                         ON NODE             6             0.075
                         ON NODE             7             0.076
                         ON NODE             8             0.075
                         ON NODE             9             0.075
                         ON NODE            10             0.075
                         ON NODE            11             0.075
                         ON NODE            12             0.075
                         ON NODE            13             0.075
                         ON NODE            14             0.075
                         ON NODE            15             0.075
                         ON NODE            16             0.075
                         ON NODE            17             0.074
                         ON NODE            18             0.075
                         ON NODE            19             0.075
                         ON NODE            20             0.075
                         ON NODE            21             0.075
                         ON NODE            22             0.076
                         ON NODE            23             0.075
           AVERAGE PER PROCESSOR                           0.075
 MPI COULOMB MATRIX                          1             0.199         2.5 %
                         ON NODE             1             0.187
                         ON NODE             2             0.187
                         ON NODE             3             0.187
                         ON NODE             4             0.198
                         ON NODE             5             0.186
                         ON NODE             6             0.189
                         ON NODE             7             0.198
                         ON NODE             8             0.198
                         ON NODE             9             0.187
                         ON NODE            10             0.187
                         ON NODE            11             0.198
                         ON NODE            12             0.187
                         ON NODE            13             0.189
                         ON NODE            14             0.187
                         ON NODE            15             0.198
                         ON NODE            16             0.187
                         ON NODE            17             0.198
                         ON NODE            18             0.187
                         ON NODE            19             0.188
                         ON NODE            20             0.187
                         ON NODE            21             0.187
                         ON NODE            22             0.188
                         ON NODE            23             0.198
           AVERAGE PER PROCESSOR                           0.191
 I/O MPGMAS INTERCOMM                        1             0.008         0.1 %
 SKELETON HESSIAN MATRIX                     1             0.049         0.6 %
 MPI NEAR ERI HESSIAN                        1             0.016         0.2 %
                         ON NODE             1             0.016
                         ON NODE             2             0.016
                         ON NODE             3             0.016
                         ON NODE             4             0.016
                         ON NODE             5             0.016
                         ON NODE             6             0.016
                         ON NODE             7             0.016
                         ON NODE             8             0.016
                         ON NODE             9             0.017
                         ON NODE            10             0.016
                         ON NODE            11             0.017
                         ON NODE            12             0.016
                         ON NODE            13             0.016
                         ON NODE            14             0.017
                         ON NODE            15             0.016
                         ON NODE            16             0.016
                         ON NODE            17             0.016
                         ON NODE            18             0.016
                         ON NODE            19             0.016
                         ON NODE            20             0.016
                         ON NODE            21             0.016
                         ON NODE            22             0.016
                         ON NODE            23             0.016
           AVERAGE PER PROCESSOR                           0.016
 MPI FAR ERI HESSIAN                         1             0.002         0.0 %
                         ON NODE             1             0.002
                         ON NODE             2             0.003
                         ON NODE             3             0.002
                         ON NODE             4             0.002
                         ON NODE             5             0.002
                         ON NODE             6             0.002
                         ON NODE             7             0.002
                         ON NODE             8             0.002
                         ON NODE             9             0.002
                         ON NODE            10             0.002
                         ON NODE            11             0.002
                         ON NODE            12             0.003
                         ON NODE            13             0.002
                         ON NODE            14             0.002
                         ON NODE            15             0.003
                         ON NODE            16             0.003
                         ON NODE            17             0.003
                         ON NODE            18             0.002
                         ON NODE            19             0.003
                         ON NODE            20             0.002
                         ON NODE            21             0.002
                         ON NODE            22             0.003
                         ON NODE            23             0.002
           AVERAGE PER PROCESSOR                           0.002
 MPI D2CORE                                  1             0.009         0.1 %
                         ON NODE             1             0.010
                         ON NODE             2             0.010
                         ON NODE             3             0.010
                         ON NODE             4             0.010
                         ON NODE             5             0.010
                         ON NODE             6             0.010
                         ON NODE             7             0.010
                         ON NODE             8             0.010
                         ON NODE             9             0.010
                         ON NODE            10             0.010
                         ON NODE            11             0.010
                         ON NODE            12             0.010
                         ON NODE            13             0.011
                         ON NODE            14             0.010
                         ON NODE            15             0.010
                         ON NODE            16             0.010
                         ON NODE            17             0.010
                         ON NODE            18             0.010
                         ON NODE            19             0.010
                         ON NODE            20             0.011
                         ON NODE            21             0.010
                         ON NODE            22             0.010
                         ON NODE            23             0.010
           AVERAGE PER PROCESSOR                           0.010
 FREQUENCY ADPT                              1             0.864        10.7 %
 I/O GRK INTERCOMM                           1             0.011         0.1 %
 BDKS_BEFORE                                 4             0.081         1.0 %
 MPI HAMILTONIAN GRADIENTS                   4             0.012         0.1 %
                         ON NODE             1             0.017
                         ON NODE             2             0.016
                         ON NODE             3             0.017
                         ON NODE             4             0.017
                         ON NODE             5             0.015
                         ON NODE             6             0.018
                         ON NODE             7             0.015
                         ON NODE             8             0.018
                         ON NODE             9             0.018
                         ON NODE            10             0.016
                         ON NODE            11             0.017
                         ON NODE            12             0.016
                         ON NODE            13             0.015
                         ON NODE            14             0.015
                         ON NODE            15             0.016
                         ON NODE            16             0.016
                         ON NODE            17             0.017
                         ON NODE            18             0.014
                         ON NODE            19             0.016
                         ON NODE            20             0.016
                         ON NODE            21             0.016
                         ON NODE            22             0.015
                         ON NODE            23             0.015
           AVERAGE PER PROCESSOR                           0.016
 MPI COULOMBA_DE2 E GRADS                    4             0.022         0.3 %
                         ON NODE             1             0.017
                         ON NODE             2             0.019
                         ON NODE             3             0.017
                         ON NODE             4             0.018
                         ON NODE             5             0.018
                         ON NODE             6             0.017
                         ON NODE             7             0.018
                         ON NODE             8             0.017
                         ON NODE             9             0.018
                         ON NODE            10             0.018
                         ON NODE            11             0.018
                         ON NODE            12             0.019
                         ON NODE            13             0.018
                         ON NODE            14             0.018
                         ON NODE            15             0.019
                         ON NODE            16             0.020
                         ON NODE            17             0.019
                         ON NODE            18             0.018
                         ON NODE            19             0.019
                         ON NODE            20             0.018
                         ON NODE            21             0.020
                         ON NODE            22             0.019
                         ON NODE            23             0.018
           AVERAGE PER PROCESSOR                           0.018
 BLDSMAT_DE2                                 4             0.004         0.0 %
 BLDPMAT_DE2                                 4             0.034         0.4 %
 P. Vector build                             4             0.121         1.5 %
 MPI ANA2DIERIS ENERGY GRADIENTS             4             0.064         0.8 %
                         ON NODE             1             0.063
                         ON NODE             2             0.063
                         ON NODE             3             0.063
                         ON NODE             4             0.062
                         ON NODE             5             0.063
                         ON NODE             6             0.063
                         ON NODE             7             0.062
                         ON NODE             8             0.064
                         ON NODE             9             0.064
                         ON NODE            10             0.062
                         ON NODE            11             0.063
                         ON NODE            12             0.063
                         ON NODE            13             0.062
                         ON NODE            14             0.063
                         ON NODE            15             0.063
                         ON NODE            16             0.063
                         ON NODE            17             0.063
                         ON NODE            18             0.062
                         ON NODE            19             0.064
                         ON NODE            20             0.065
                         ON NODE            21             0.064
                         ON NODE            22             0.063
                         ON NODE            23             0.062
           AVERAGE PER PROCESSOR                           0.063
 MPI J_HESS CALCULATION                      4             0.051         0.6 %
                         ON NODE             1             0.050
                         ON NODE             2             0.050
                         ON NODE             3             0.050
                         ON NODE             4             0.049
                         ON NODE             5             0.049
                         ON NODE             6             0.049
                         ON NODE             7             0.049
                         ON NODE             8             0.049
                         ON NODE             9             0.049
                         ON NODE            10             0.049
                         ON NODE            11             0.050
                         ON NODE            12             0.049
                         ON NODE            13             0.049
                         ON NODE            14             0.049
                         ON NODE            15             0.049
                         ON NODE            16             0.049
                         ON NODE            17             0.049
                         ON NODE            18             0.049
                         ON NODE            19             0.051
                         ON NODE            20             0.051
                         ON NODE            21             0.050
                         ON NODE            22             0.050
                         ON NODE            23             0.049
           AVERAGE PER PROCESSOR                           0.049
 MPI EN ADPT SOLVER                         12             0.293         3.6 %
                         ON NODE             1             0.292
                         ON NODE             2             0.290
                         ON NODE             3             0.292
                         ON NODE             4             0.291
                         ON NODE             5             0.291
                         ON NODE             6             0.292
                         ON NODE             7             0.289
                         ON NODE             8             0.289
                         ON NODE             9             0.291
                         ON NODE            10             0.289
                         ON NODE            11             0.290
                         ON NODE            12             0.289
                         ON NODE            13             0.290
                         ON NODE            14             0.292
                         ON NODE            15             0.291
                         ON NODE            16             0.290
                         ON NODE            17             0.290
                         ON NODE            18             0.290
                         ON NODE            19             0.291
                         ON NODE            20             0.291
                         ON NODE            21             0.290
                         ON NODE            22             0.290
                         ON NODE            23             0.290
           AVERAGE PER PROCESSOR                           0.290
 P.D. SCF MATRICES DE2 CONTR                 4             0.085         1.1 %
 P.D. SCF VEC DE2 CONTRIBUTION               1             0.008         0.1 %

 FINAL TIMING           DATE: TUE FEB 13 12:42:17 2024  TOTAL TIME:       8.052
