# Supplementary material for: Constrained Structure Minimizations on Hyperspheres for Minimum Energy Path Following
Source: J Chem Inf Model. 2025 Apr 1;65(7):3488–501. doi: 10.1021/acs.jcim.4c02351 (PMC12004539; doi:10.1021/acs.jcim.4c02351)
Supplement: Supplementary file 1 — ci4c02351_si_001.zip [file ci4c02351_si_001.zip › data_availability/rxn7/outputs/TS/rxn7-TS.mol]

[Molden Format]
[Atoms](Angs)
  C     1    6      0.000000    0.000000    0.000000
  O     2    8      0.000000    0.000000    1.163159
  H     3    1      0.000000    0.121436   -1.123662
 Cl     4   17      0.000310    1.971625   -1.257564
[GEOMETRIES] XYZ
    4

  C      0.000000    0.000000    0.000000
  O      0.000000    0.000000    1.163159
  H      0.000000    0.121436   -1.123662
 Cl      0.000310    1.971625   -1.257564
    4

  C      0.000000    0.000000    0.000000
  O      0.000000    0.000000    1.161940
  H      0.000000    0.174059   -1.124643
 Cl     -0.010687    2.010543   -1.238700
    4

  C      0.000000    0.000000    0.000000
  O      0.000000    0.000000    1.161954
  H      0.000000    0.175487   -1.125178
 Cl      0.004257    2.010929   -1.238441
    4

  C      0.000000    0.000000    0.000000
  O      0.000000    0.000000    1.161954
  H      0.000000    0.175452   -1.125226
 Cl     -0.001169    2.010852   -1.238503
[Scfconv]
scf-first  1 THROUGH     28
   -573.09618872
   -564.48820236
   -572.76742359
   -573.31160398
   -573.62029981
   -573.62556132
   -573.62464020
   -573.61786163
   -573.61338428
   -573.60717139
   -573.61387466
   -573.61451394
   -573.61359879
   -573.61367115
   -573.61368053
   -573.61368697
   -573.61366866
   -573.61367591
   -573.61367631
   -573.61367486
   -573.61367582
   -573.61367936
   -573.61367430
   -573.61367255
   -573.61367885
   -573.61367259
   -573.61367584
   -573.61367591
scf-last   1 THROUGH      3
   -573.61382677
   -573.61382685
   -573.61382677
[GEOCONV]
energy
   -573.61398056
   -573.61382669
   -573.61382677
   -573.61382677
   -573.61382677
OPTIMIZATION CYCLES=    4
PRE OPTIMIZATION CYCLES=    0
ENERGY CYCLES =    5
