# Supplementary material for: Constrained Structure Minimizations on Hyperspheres for Minimum Energy Path Following
Source: J Chem Inf Model. 2025 Apr 1;65(7):3488–501. doi: 10.1021/acs.jcim.4c02351 (PMC12004539; doi:10.1021/acs.jcim.4c02351)
Supplement: Supplementary file 1 — ci4c02351_si_001.zip [file ci4c02351_si_001.zip › data_availability/rxn8/outputs/SADDLE/5/rxn8-sad.out]

 Executing /home/jasa/demon/6.2.4/object.mpi/deMon.6.2.4.mpi.

node11
node11
node11
node11
node11
node11
node11
node11
node11
node11
node11
node11
node11
node11
node11
node11
node11
node11
node11
node11
node11
node11
node11
node11
(node11:0,1,2,3,4,5,6,7,8,9,10,11,12,13,14,15,16,17,18,19,20,21,22,23)

real	72m47.042s
user	1650m59.335s
sys	92m5.727s
22M	.
 ******************************************************************************
 ******************************************************************************
 ***                                                                        ***
 ***                              PROGRAM deMon2k                           ***
 ***                                                                        ***
 ***                        (VERSION 6.2.4, Sep. 2023)                      ***
 ***                                                                        ***
 ***     COPYRIGHT (C) BY THE INTERNATIONAL DEMON DEVELOPERS COMMUNITY      ***
 ***                                                                        ***
 ***  AUTHORS: A.M. Koster, G. Geudtner, A. Alvarez-Ibarra, M.C. Amirani,   ***
 ***           P. Calaminici, A.A.M. Carranza, M.E. Casida, J. Carmona-     ***
 ***           Espindola, J. Cuny, F.A. Delesma, R. Delgado-Venegas, V.D.   ***
 ***           Dominguez, R. Flores-Moreno, G.U. Gamboa, A. Goursot, T.     ***
 ***           Heine, K. Hermann, A. Ipatov, F. Janetzko, A. de la Lande,   ***
 ***           F. Louisnard, J. Martin del Campo, N. Pedroza Montero, L.G.  ***
 ***           M. Pettersson, D. Mejia-Rodriguez, J. Reveles, J. Vasquez-   ***
 ***           Perez, A. Vela, B. Zuniga-Gutierrez and D.R. Salahub         ***
 ***                                                                        ***
 ******************************************************************************
 ******************************************************************************
                                                                                

 FIRST TIMING           DATE: WED OCT 02 11:12:05 2024  TOTAL TIME:       0.125
                                                                                

 INITIALIZATION                   STEP TIME:     0.059  TOTAL TIME:       0.187

 ******************************************************************************

 RXN7

 ******************************************************************************

 
 *** MOLECULAR SIMULATION DATA ***
 
 MOLECULAR CHARGE: -1
 NUMBER OF ATOMS: 7
 MOLECULAR SIMULATION TYPE: QM ONLY
 
 *** MOLECULAR QM DATA ***
 
 MULTIPLICITY: 1
 NUMBER OF QM ATOMS: 7
 NUMBER OF ELECTRONS: 50
 
 *** SCF OPTIONS ***
 
 SCF THEORY: RESTRICTED KOHN-SHAM (RKS)
 DIAGONALIZER: RS
 START GUESS: HUECKEL DENSITY
 SCF TOLERANCE: 0.100E-04
 POTENTIAL DENSITY: FITTED DENSITY
 NUMBER OF SCF ITERATIONS: 1000
 DIIS ACCELERATION: ON
 XC-POTENTIAL: PBE96 - PBE
 GRID TECHNIQUE: FIXED
 GRID PRUNING: ON
 GRID METHOD: DIRECT
 GRID TYPE: (99,590)p
 ATOMIC WEIGHT FUNCTION: BECKE SCREENED
 RADIAL QUADRATURE TYPE: EULER-MACLAURIN
 SCF METHODE: DIRECT & DOUBLE ASYMPTOTIC EXPANSION
 FREEZE AUXILIARY FUNCTIONS: OFF
 ANALYTICAL FIT SOLVER: DIAGONAL SVD
 SVD THRESHOLD: 0.100E-05
 SCF SCREENING: 0.200E-11
 SYMMETRY USE: NONE
 ROTATION OF THE ANGULAR GRIDS: OFF
 SCF PRINTING UNTIL CYCLE 0
 SPHERICAL ORBITALS WILL BE USED
 
 *** SADDLE INTERPOLATION OPTIONS ***
 
 SADDLE TOLERANCE: 0.100
 NUMBER OF INTERPOLATION STEPS: 500
 INTERPOLATION DISTANCE REDUCTION [%]: 5.00
 REACTANT-PRODUCT ALIGNMENT ENABLED
 
 *** PRINT OPTIONS ***
 
 PRINT OPTIMIZATION INFORMATION
 PRINT SADDLE DEBUG OUTPUT
 
 *** OUTPUT OPTIONS ***
 
 SADDLE OPTIMIZATIONS NOT REMOVED
 
 *** ACTIVATED INTERFACE PORTS ***
 
 FILE deMon.mol WILL BE WRITTEN
 
 
 *** GEOMETRY ***


 INPUT ORIENTATION IN ANGSTROM

  NO.  ATOM        X            Y            Z      Z-ATOM   MASS   TYPE OPTXYZ

    1  P         0.626751    -0.000076     0.000547    15    30.974  QM       
    2  O         2.141704     0.001611    -0.003396     8    15.999  QM       
    3  O        -0.154594     1.310535     0.002486     8    15.999  QM       
    4  O        -0.152047    -1.312117     0.002521     8    15.999  QM       
    5  H        -2.129579     0.742556     0.000024     1     1.008  QM       
    6  O        -2.779870     0.000265    -0.002599     8    15.999  QM       
    7  H        -2.133080    -0.744883    -0.001166     1     1.008  QM       


 
 
 *** ERI STATISTIC ***
 
 Est. Integrated ERIs: 2194394
 Est. Asymptotic ERIS: 0
                                                                                

 INPUT                            STEP TIME:     0.578  TOTAL TIME:       0.765
 
 *** THE INPUT ORIENTATION IS USED ***
 
 POINT GROUP: C1
 
 GROUP ORDER: 1


 STANDARD ORIENTATION IN ANGSTROM

  NO.  ATOM        X              Y              Z        Z-ATOM   MASS   TYPE

    1  P         0.626751      -0.000076       0.000547      15    30.974  QM
    2  O         2.141704       0.001611      -0.003396       8    15.999  QM
    3  O        -0.154594       1.310535       0.002486       8    15.999  QM
    4  O        -0.152047      -1.312117       0.002521       8    15.999  QM
    5  H        -2.129579       0.742556       0.000024       1     1.008  QM
    6  O        -2.779870       0.000265      -0.002599       8    15.999  QM
    7  H        -2.133080      -0.744883      -0.001166       1     1.008  QM
                                                                                

 SYMMETRY ANALYSIS                STEP TIME:     0.002  TOTAL TIME:       0.772
 
 NUMBER OF TB ORBITALS: 36
                                                                                

 START GUESS                      STEP TIME:    12.161  TOTAL TIME:      12.938
 
 
 GENERAL BASIS SET: (DZVP-GGA)
 
 NUMBER OF SHELLS: 38
 NUMBER OF ORBITALS: 89
 NUMBER OF PRIMITIVE GAUSSIAN EXPONENTS: 93
 
 
 GENERAL AUXIS SET: (GEN-A2*)
 
 NUMBER OF AUXILIARY FUNCTION SETS: 45
 NUMBER OF AUXILIARY FUNCTION SHELLS: 119
 NUMBER OF AUXILIARY FUNCTION: 554
 
 
 
 *** WARNING IN INVCDERI ***
 
 *** 3 COULOMB EIGENVALUES ARE QUENCHED ***
                                                                                

 MPI AUXILIARY FUNCTION FIT       STEP TIME:     0.134  TOTAL TIME:      13.080  
                                                                                

 CORE INTEGRALS                   STEP TIME:     0.147  TOTAL TIME:      13.087
                                                                                

 NULLSPACE                        STEP TIME:     0.007  TOTAL TIME:      13.108
                                                                                

 FIXED GRID GENERATION            STEP TIME:     0.001  TOTAL TIME:      13.226

 CYCLE:    1    EUPPER =     -819.747144248884    CDMIX =        0.300000000000
 CYCLE:    1    ELOWER =    -1365.449728122337    SHIFT =        0.000000000000
 CYCLE:    1    EXC    =      -58.627334795874    ERCDC =       27.049918923162
 CYCLE:    1    ETOTAL =     -878.374479044758    ERROR =      545.702583873453

 CYCLE:    2    EUPPER =     -820.475612912444    CDMIX =        0.300000000000
 CYCLE:    2    ELOWER =     -821.464667640297    SHIFT =        0.000000000000
 CYCLE:    2    EXC    =      -58.375088443172    ERCDC =        0.727401630617
 CYCLE:    2    ETOTAL =     -878.850701355616    ERROR =        0.989054727853

 CYCLE:    3    EUPPER =     -820.363737587021    CDMIX =        0.300000000000
 CYCLE:    3    ELOWER =     -820.419588813277    SHIFT =        0.000000000000
 CYCLE:    3    EXC    =      -58.418675320636    ERCDC =        0.177040385821
 CYCLE:    3    ETOTAL =     -878.782412907658    ERROR =        0.055851226256

 CYCLE:    4    EUPPER =     -820.408406941624    CDMIX =        0.300000000000
 CYCLE:    4    ELOWER =     -820.426253412507    SHIFT =        0.000000000000
 CYCLE:    4    EXC    =      -58.440925039102    ERCDC =        0.096644554665
 CYCLE:    4    ETOTAL =     -878.849331980726    ERROR =        0.017846470883

 CYCLE:    5    EUPPER =     -820.425690519335    CDMIX =        0.300000000000
 CYCLE:    5    ELOWER =     -820.431943016168    SHIFT =        0.000000000000
 CYCLE:    5    EXC    =      -58.452832775851    ERCDC =        0.052968556915
 CYCLE:    5    ETOTAL =     -878.878523295187    ERROR =        0.006252496832

 CYCLE:    6    EUPPER =     -820.433068726902    CDMIX =        0.300000000000
 CYCLE:    6    ELOWER =     -820.435378334186    SHIFT =        0.000000000000
 CYCLE:    6    EXC    =      -58.459472660199    ERCDC =        0.029301716096
 CYCLE:    6    ETOTAL =     -878.892541387101    ERROR =        0.002309607284

 CYCLE:    7    EUPPER =     -820.435911905746    CDMIX =        0.300000000000
 CYCLE:    7    ELOWER =     -820.436800649576    SHIFT =        0.000000000000
 CYCLE:    7    EXC    =      -58.469359478031    EDIIS =        0.016211110176
 CYCLE:    7    ETOTAL =     -878.905271383776    ERROR =        0.000888743830

 CYCLE:    8    EUPPER =     -820.435707846973    CDMIX =        0.300000000000
 CYCLE:    8    ELOWER =     -820.435760275007    SHIFT =        0.000000000000
 CYCLE:    8    EXC    =      -58.470838783486    EDIIS =        0.005737769782
 CYCLE:    8    ETOTAL =     -878.906546630459    ERROR =        0.000052428034

 CYCLE:    9    EUPPER =     -820.437009118389    CDMIX =        0.300000000000
 CYCLE:    9    ELOWER =     -820.437037084291    SHIFT =        0.000000000000
 CYCLE:    9    EXC    =      -58.471833613823    EDIIS =        0.005651310086
 CYCLE:    9    ETOTAL =     -878.908842732212    ERROR =        0.000027965902

 CYCLE:   10    EUPPER =     -820.438184277850    CDMIX =        0.300000000000
 CYCLE:   10    ELOWER =     -820.438184660632    SHIFT =        0.000000000000
 CYCLE:   10    EXC    =      -58.471319133855    EDIIS =        0.000587404044
 CYCLE:   10    ETOTAL =     -878.909503411705    ERROR =        0.000000382782

 CYCLE:   11    EUPPER =     -820.437709222512    CDMIX =        0.300000000000
 CYCLE:   11    ELOWER =     -820.437709228870    SHIFT =        0.000000000000
 CYCLE:   11    EXC    =      -58.471338527416    EDIIS =        0.000057680042
 CYCLE:   11    ETOTAL =     -878.909047749927    ERROR =        0.000000006358

 CYCLE:   12    EUPPER =     -820.437753699205    CDMIX =        0.100000000000
 CYCLE:   12    ELOWER =     -820.437753701808    SHIFT =        0.000000000000
 CYCLE:   12    EXC    =      -58.471325063595    ERCDC =        0.000040103698
 CYCLE:   12    ETOTAL =     -878.909078762800    ERROR =        0.000000002603
 
 *** SCF CONVERGED ***
 

 ELECTRONIC CORE ENERGY      =      -1367.622582652
 ELECTRONIC COULOMB ENERGY   =        547.184828953
 ELECTRONIC HARTREE ENERGY   =       -820.437753699

 EXCHANGE ENERGY             =        -56.712934327
 CORRELATION ENERGY          =         -1.758390736
 EXCHANGE-CORRELATION ENERGY =        -58.471325064

 ELECTRONIC SCF ENERGY       =       -878.909078763
 NUCLEAR-REPULSION ENERGY    =        235.814365629
 TOTAL SCF ENERGY            =       -643.094713134
                                                                                

 SCF ITERATION                    STEP TIME:     6.206  TOTAL TIME:      19.761
 
 
 
 *********************************************
 *** TRANSITION STATE SADDLE INTERPOLATION ***
 *********************************************


 UNRELAXED COORDINATES OF SADDLE STEP 0 IN ANGSTROM

  NO.  ATOM        X              Y              Z        Z-ATOM   MASS   TYPE

    1  P        -0.000003       0.000035      -0.157070      15    30.974  QM
    2  O         1.028615      -0.885408      -0.837328       8    15.999  QM
    3  O        -1.028678       0.885676      -0.836970       8    15.999  QM
    4  O        -0.867584      -0.983789       0.926707       8    15.999  QM
    5  O         0.867664       0.983499       0.926921       8    15.999  QM
    6  H        -1.730298      -0.527665       0.989786       1     1.008  QM
    7  H         1.730125       0.526936       0.990390       1     1.008  QM


 UNRELAXED SCF-ENERGY CALCULATED IN 11 CYCLES
 
 UNRELAXED TOTAL SADDLE ENERGY = -643.107342536783
 


 ALIGNED COORDINATES OF REFERENCE STRUCTURE IN ANGSTROM

  NO.  ATOM        X              Y              Z        Z-ATOM   MASS   TYPE

    1  P        -0.000003       0.000036      -0.157070      15    30.974  QM
    2  O         1.028616      -0.885401      -0.837335       8    15.999  QM
    3  O        -1.028680       0.885680      -0.836964       8    15.999  QM
    4  O        -0.867582      -0.983796       0.926701       8    15.999  QM
    5  O         0.867663       0.983494       0.926927       8    15.999  QM
    6  H        -1.730297      -0.527674       0.989783       1     1.008  QM
    7  H         1.730125       0.526932       0.990393       1     1.008  QM


 ALIGNED COORDINATES OF REACTANT IN ANGSTROM

  NO.  ATOM        X              Y              Z        Z-ATOM   MASS   TYPE

    1  P         0.424615       0.051533      -0.458109      15    30.974  QM
    2  O         1.450088       0.170763      -1.566842       8    15.999  QM
    3  O        -1.061484      -0.074096      -0.780492       8    15.999  QM
    4  O        -1.883254      -0.228736       2.031925       8    15.999  QM
    5  O         0.854441       0.054213       1.005867       8    15.999  QM
    6  H        -1.984714      -0.209472       1.050489       1     1.008  QM
    7  H        -0.901336      -0.138308       2.067207       1     1.008  QM

 SIMILARITY INDEX: 0.634
 


 UNRELAXED COORDINATES OF SADDLE STEP 1 IN ANGSTROM

  NO.  ATOM        X              Y              Z        Z-ATOM   MASS   TYPE

    1  P         0.021228       0.002611      -0.172122      15    30.974  QM
    2  O         1.049689      -0.832593      -0.873810       8    15.999  QM
    3  O        -1.030320       0.837691      -0.834140       8    15.999  QM
    4  O        -0.918366      -0.946043       0.981962       8    15.999  QM
    5  O         0.867002       0.937030       0.930874       8    15.999  QM
    6  H        -1.743018      -0.511764       0.992818       1     1.008  QM
    7  H         1.598552       0.493670       1.044233       1     1.008  QM


 UNRELAXED SCF-ENERGY CALCULATED IN 12 CYCLES
 
 UNRELAXED TOTAL SADDLE ENERGY = -643.085869124273
 
 
 
 
 ***************************************
 *** MOLECULAR GEOMETRY OPTIMIZATION ***
 ***************************************
 
 INTERPOLATION DISTANCE: 6.9978429365
 
 *** ACTIVE DEGREES OF FREEDOM: 15 ***
 
 *** ENTERING OPTIMIZATION CYCLE: 1 ***
 

 PROJECTED CARTESIAN GRADIENTS IN A.U.

  NO.  ATOM        X             Y             Z

    1  P        0.005769      0.016103     -0.025984
    2  O        0.004374      0.042730      0.017199
    3  O       -0.019964     -0.045434     -0.003306
    4  O       -0.053757      0.013698      0.013138
    5  O        0.088566     -0.049234      0.014659
    6  H        0.041201     -0.032748      0.000434
    7  H       -0.149756      0.095831     -0.022488


 ACTIVE CARTESIAN GRADIENTS

              1          2          3          4          5          6
           0.007032   0.019644  -0.031485   0.008827   0.075496  -0.000626

              7          8          9         10         11         12
          -0.039067  -0.026748  -0.000588  -0.053459   0.047084   0.001907

             13         14         15
           0.128626  -0.111599   0.103332


 FULL LOCAL GRADIENT

              1          2          3          4          5          6
          -0.128281  -0.018690   0.021008   0.012604  -0.022931  -0.043325

              7          8          9         10         11         12
           0.034106   0.023435   0.019277   0.068855  -0.050070  -0.010703

             13         14         15
          -0.094867   0.116073  -0.049739


 TANGENTIAL LOCAL GRADIENTS IN A.U.

              1          2          3          4          5          6
          -0.018690   0.021008   0.012604  -0.022931  -0.043325   0.034106

              7          8          9         10         11         12
           0.023435   0.019277   0.068855  -0.050070  -0.010703  -0.094867

             13         14
           0.116073  -0.049739
 
 RMSQ FORCE :   0.0519241  MAXIMUM :   0.0003000  CONVERGED : NO
 MAX FORCE  :   0.1160730  MAXIMUM :   0.0004500  CONVERGED : NO
 RMSQ FORCE6:   4.9480759  MAXIMUM6:   0.0003000  CONVERGED : NO
 MAX FORCE6 :   4.8839270  MAXIMUM6:   0.0004500  CONVERGED : NO
 


 HESSIAN EIGENVALUES


                1           2           3           4           5           6
             1.00000     1.00000     1.00000     1.00000     1.00000     1.00000
 


                7           8           9          10          11          12
             1.00000     1.00000     1.00000     1.00000     1.00000     1.00000
 


               13          14
             1.00000     1.00000
 


 LAMBDA FOR LMQA STEP: 0.00

  |TANGENTIAL STEP| =   0.194282  |PARALLEL STEP| =   0.002697


 STEP IN NORMAL COORDINATES

              1          2          3          4          5          6
           0.016558  -0.016875   0.015590   0.022294  -0.013289  -0.052797

              7          8          9         10         11         12
           0.031849   0.022069   0.027894   0.081180  -0.053837  -0.023127

             13         14         15
          -0.074991   0.117152  -0.042879

 DISPLACEMENT STEP IN ANGSTROM

  NO.  ATOM        X             Y             Z

    1  P        0.007189     -0.007319      0.006797
    2  O        0.005923     -0.003707     -0.024873
    3  O        0.010456      0.006687      0.003298
    4  O        0.014762      0.006672      0.013773
    5  O       -0.043217      0.010373     -0.009540
    6  H       -0.025246      0.023070      0.001476
    7  H        0.033511     -0.062279      0.029937


 ACTIVE CARTESIAN DISPLACEMENT STEP

              1          2          3          4          5          6
           0.016558  -0.016875   0.015590   0.022294  -0.013289  -0.052797

              7          8          9         10         11         12
           0.031849   0.022069   0.027894   0.081180  -0.053837  -0.023127

             13         14         15
          -0.074991   0.117152  -0.042879
 
 PREDICTED ENERGY CHANGE: -0.018523117
 
 INTERPOLATION DISTANCE: 6.9978429365


 COORDINATES OF OPTIMIZATION STEP 1 IN ANGSTROM

  NO.  ATOM        X              Y              Z        Z-ATOM   MASS   TYPE

    1  P         0.028417      -0.004708      -0.165325      15    30.974  QM
    2  O         1.055612      -0.836300      -0.898683       8    15.999  QM
    3  O        -1.019864       0.844378      -0.830842       8    15.999  QM
    4  O        -0.903604      -0.939371       0.995735       8    15.999  QM
    5  O         0.823785       0.947403       0.921334       8    15.999  QM
    6  H        -1.768264      -0.488694       0.994294       1     1.008  QM
    7  H         1.632063       0.431391       1.074170       1     1.008  QM


 
 NEW SCF-ENERGY CALCULATED IN 13 CYCLES
 

 TOTAL ENERGY    =       -643.102442885

 ENERGY CHANGE =         -0.016573760
 ENERGY RATIO  =          0.894760876
 TRUST RADIUS  =          0.300000000
 
 BFGS DELTA*GAMMA: 0.377E-01
 
 BFGS DELTA*DE2*DELTA: 0.378E-01
 
 *** ENTERING OPTIMIZATION CYCLE: 2 ***
 

 PROJECTED CARTESIAN GRADIENTS IN A.U.

  NO.  ATOM        X             Y             Z

    1  P        0.024994      0.008711     -0.004421
    2  O       -0.005822      0.009242     -0.005141
    3  O        0.005274     -0.012717      0.010661
    4  O       -0.017242      0.004266      0.010912
    5  O       -0.014412     -0.012123     -0.010138
    6  H       -0.000735     -0.003302      0.003725
    7  H       -0.009523      0.000161     -0.004290


 ACTIVE CARTESIAN GRADIENTS

              1          2          3          4          5          6
           0.030452   0.010624  -0.005310   0.005148   0.020461  -0.011195

              7          8          9         10         11         12
           0.019869  -0.005596   0.001979   0.004413   0.007403   0.000013

             13         14         15
           0.003264  -0.003401   0.005486


 FULL LOCAL GRADIENT

              1          2          3          4          5          6
          -0.025607  -0.006531  -0.013553   0.017756   0.008131  -0.008029

              7          8          9         10         11         12
          -0.022438   0.003969   0.006348   0.003364  -0.009067  -0.005853

             13         14         15
           0.010443   0.004159   0.007343


 TANGENTIAL LOCAL GRADIENTS IN A.U.

              1          2          3          4          5          6
          -0.006531  -0.013553   0.017756   0.008131  -0.008029  -0.022438

              7          8          9         10         11         12
           0.003969   0.006348   0.003364  -0.009067  -0.005853   0.010443

             13         14
           0.004159   0.007343

 COSANG =        -0.059326991
 
 RMSQ FORCE :   0.0104873  MAXIMUM :   0.0003000  CONVERGED : NO
 MAX FORCE  :   0.0224378  MAXIMUM :   0.0004500  CONVERGED : NO
 RMSQ FORCE6:   4.4627943  MAXIMUM6:   0.0003000  CONVERGED : NO
 MAX FORCE6 :   4.4522639  MAXIMUM6:   0.0004500  CONVERGED : NO
 RMSQ DR    :   0.0501683  MAXIMUM :   0.0012000  CONVERGED : NO
 MAX DR     :   0.1171518  MAXIMUM :   0.0018000  CONVERGED : NO
 


 HESSIAN EIGENVALUES


                1           2           3           4           5           6
             0.79920     1.00000     1.00000     1.00000     1.00000     1.00000
 


                7           8           9          10          11          12
             1.00000     1.00000     1.00000     1.00000     1.00000     1.00000
 


               13          14
             1.00000     1.20537
 


 LAMBDA FOR LMQA STEP: 0.00

  |TANGENTIAL STEP| =   0.039063  |PARALLEL STEP| =   0.000109


 STEP IN NORMAL COORDINATES

              1          2          3          4          5          6
          -0.024840  -0.010576   0.002704   0.001838  -0.008519  -0.001363

              7          8          9         10         11         12
          -0.019845   0.005417   0.004291   0.004072  -0.010617  -0.004867

             13         14         15
           0.004461   0.008690   0.004688

 DISPLACEMENT STEP IN ANGSTROM

  NO.  ATOM        X             Y             Z

    1  P       -0.010789     -0.004589      0.001198
    2  O        0.004853     -0.001326     -0.001341
    3  O       -0.002377      0.003497     -0.005063
    4  O        0.006817      0.000763     -0.001188
    5  O        0.006727      0.003670      0.004555
    6  H       -0.001171      0.003537     -0.001361
    7  H       -0.002848     -0.004412      0.006823


 ACTIVE CARTESIAN DISPLACEMENT STEP

              1          2          3          4          5          6
          -0.024840  -0.010576   0.002704   0.001838  -0.008519  -0.001363

              7          8          9         10         11         12
          -0.019845   0.005417   0.004291   0.004072  -0.010617  -0.004867

             13         14         15
           0.004461   0.008690   0.004688
 
 PREDICTED ENERGY CHANGE: -0.000747837
 
 INTERPOLATION DISTANCE: 6.9978429365
 
 *** SCFTOL TIGHTEN TO 0.100E-06 ***
 
 *** CDFTOL TIGHTEN TO 0.750E-04 ***


 COORDINATES OF OPTIMIZATION STEP 2 IN ANGSTROM

  NO.  ATOM        X              Y              Z        Z-ATOM   MASS   TYPE

    1  P         0.017628      -0.009298      -0.164127      15    30.974  QM
    2  O         1.060465      -0.837626      -0.900024       8    15.999  QM
    3  O        -1.022241       0.847876      -0.835905       8    15.999  QM
    4  O        -0.896787      -0.938608       0.994547       8    15.999  QM
    5  O         0.830512       0.951074       0.925889       8    15.999  QM
    6  H        -1.769435      -0.485157       0.992933       1     1.008  QM
    7  H         1.629215       0.426979       1.080993       1     1.008  QM


 
 NEW SCF-ENERGY CALCULATED IN 10 CYCLES
 

 TOTAL ENERGY    =       -643.103562826

 ENERGY CHANGE =         -0.001119941
 ENERGY RATIO  =          1.497574149
 TRUST RADIUS  =          0.300000000
 
 BFGS DELTA*GAMMA: 0.761E-03
 
 BFGS DELTA*DE2*DELTA: 0.150E-02
 
 *** ENTERING OPTIMIZATION CYCLE: 3 ***
 

 PROJECTED CARTESIAN GRADIENTS IN A.U.

  NO.  ATOM        X             Y             Z

    1  P        0.010016      0.007512     -0.001733
    2  O        0.002179      0.004492     -0.008012
    3  O        0.006098     -0.009758      0.006865
    4  O       -0.009577      0.003376      0.009295
    5  O       -0.007671     -0.009452     -0.005408
    6  H       -0.007473      0.001166      0.002647
    7  H       -0.012309      0.002379     -0.003955


 ACTIVE CARTESIAN GRADIENTS

              1          2          3          4          5          6
           0.012203   0.009159  -0.002093   0.008267   0.013316  -0.012822

              7          8          9         10         11         12
           0.013593  -0.003782   0.000882   0.007161  -0.000237   0.000467

             13         14         15
           0.009445  -0.005857   0.003196


 FULL LOCAL GRADIENT

              1          2          3          4          5          6
          -0.022369  -0.007401  -0.005750   0.003211   0.004504  -0.000353

              7          8          9         10         11         12
          -0.015405   0.002549   0.005263  -0.001304  -0.001014  -0.005025

             13         14         15
           0.002093   0.006511   0.008199


 TANGENTIAL LOCAL GRADIENTS IN A.U.

              1          2          3          4          5          6
          -0.007401  -0.005750   0.003211   0.004504  -0.000353  -0.015405

              7          8          9         10         11         12
           0.002549   0.005263  -0.001304  -0.001014  -0.005025   0.002093

             13         14
           0.006511   0.008199

 COSANG =         0.834457448
 
 RMSQ FORCE :   0.0061646  MAXIMUM :   0.0003000  CONVERGED : NO
 MAX FORCE  :   0.0154046  MAXIMUM :   0.0004500  CONVERGED : NO
 RMSQ FORCE6:   3.8682628  MAXIMUM6:   0.0003000  CONVERGED : NO
 MAX FORCE6 :   3.8613147  MAXIMUM6:   0.0004500  CONVERGED : NO
 RMSQ DR    :   0.0100861  MAXIMUM :   0.0012000  CONVERGED : NO
 MAX DR     :   0.0248403  MAXIMUM :   0.0018000  CONVERGED : NO
 


 HESSIAN EIGENVALUES


                1           2           3           4           5           6
             0.36365     0.97190     1.00000     1.00000     1.00000     1.00000
 


                7           8           9          10          11          12
             1.00000     1.00000     1.00000     1.00000     1.00000     1.00000
 


               13          14
             1.00733     1.36396
 


 LAMBDA FOR LMQA STEP: 0.00

  |TANGENTIAL STEP| =   0.059620  |PARALLEL STEP| =   0.000254


 STEP IN NORMAL COORDINATES

              1          2          3          4          5          6
          -0.025415  -0.021929   0.000344  -0.004171  -0.008922   0.004665

              7          8          9         10         11         12
          -0.036095   0.008727   0.010110  -0.000218  -0.007924  -0.010797

             13         14         15
          -0.001166   0.020886   0.014512

 DISPLACEMENT STEP IN ANGSTROM

  NO.  ATOM        X             Y             Z

    1  P       -0.011039     -0.009519      0.000156
    2  O        0.002649      0.000980      0.001542
    3  O       -0.006965      0.005907     -0.008403
    4  O        0.008458      0.001802     -0.002704
    5  O        0.010610      0.006372      0.006443
    6  H        0.005358      0.002672     -0.002340
    7  H       -0.002935     -0.009911      0.013913


 ACTIVE CARTESIAN DISPLACEMENT STEP

              1          2          3          4          5          6
          -0.025415  -0.021929   0.000344  -0.004171  -0.008922   0.004665

              7          8          9         10         11         12
          -0.036095   0.008727   0.010110  -0.000218  -0.007924  -0.010797

             13         14         15
          -0.001166   0.020886   0.014512
 
 PREDICTED ENERGY CHANGE: -0.000663490
 
 INTERPOLATION DISTANCE: 6.9978429365


 COORDINATES OF OPTIMIZATION STEP 3 IN ANGSTROM

  NO.  ATOM        X              Y              Z        Z-ATOM   MASS   TYPE

    1  P         0.006588      -0.018816      -0.163971      15    30.974  QM
    2  O         1.063114      -0.836646      -0.898482       8    15.999  QM
    3  O        -1.029206       0.853783      -0.844308       8    15.999  QM
    4  O        -0.888329      -0.936806       0.991843       8    15.999  QM
    5  O         0.841122       0.957445       0.932332       8    15.999  QM
    6  H        -1.764077      -0.482485       0.990593       1     1.008  QM
    7  H         1.626280       0.417068       1.094905       1     1.008  QM


 
 NEW SCF-ENERGY CALCULATED IN 11 CYCLES
 

 TOTAL ENERGY    =       -643.104388692

 ENERGY CHANGE =         -0.000825866
 ENERGY RATIO  =          1.244729728
 TRUST RADIUS  =          0.300000000
 
 BFGS DELTA*GAMMA: 0.101E-02
 
 BFGS DELTA*DE2*DELTA: 0.134E-02
 
 *** ENTERING OPTIMIZATION CYCLE: 4 ***
 

 PROJECTED CARTESIAN GRADIENTS IN A.U.

  NO.  ATOM        X             Y             Z

    1  P        0.002830     -0.004498      0.000761
    2  O        0.006022      0.005000     -0.008556
    3  O        0.000851     -0.001347      0.000407
    4  O       -0.004409      0.005051      0.007136
    5  O       -0.000748     -0.004072      0.000400
    6  H       -0.009484      0.003036      0.001823
    7  H       -0.013044      0.003446     -0.003600


 ACTIVE CARTESIAN GRADIENTS

              1          2          3          4          5          6
           0.003448  -0.005483   0.000931   0.009731   0.007377  -0.010556

              7          8          9         10         11         12
           0.002625   0.000453  -0.001584   0.006480  -0.003786   0.001218

             13         14         15
           0.012819  -0.005955   0.002472


 FULL LOCAL GRADIENT

              1          2          3          4          5          6
          -0.017604   0.005940  -0.002203  -0.005541   0.002622   0.002597

              7          8          9         10         11         12
          -0.003701  -0.001295   0.005516  -0.002717   0.002984  -0.004190

             13         14         15
          -0.004468   0.006406   0.006453


 TANGENTIAL LOCAL GRADIENTS IN A.U.

              1          2          3          4          5          6
           0.005940  -0.002203  -0.005541   0.002622   0.002597  -0.003701

              7          8          9         10         11         12
          -0.001295   0.005516  -0.002717   0.002984  -0.004190  -0.004468

             13         14
           0.006406   0.006453

 COSANG =         0.401834472
 
 RMSQ FORCE :   0.0043649  MAXIMUM :   0.0003000  CONVERGED : NO
 MAX FORCE  :   0.0064526  MAXIMUM :   0.0004500  CONVERGED : NO
 RMSQ FORCE6:   3.1595899  MAXIMUM6:   0.0003000  CONVERGED : NO
 MAX FORCE6 :   3.1585877  MAXIMUM6:   0.0004500  CONVERGED : NO
 RMSQ DR    :   0.0153939  MAXIMUM :   0.0012000  CONVERGED : NO
 MAX DR     :   0.0360951  MAXIMUM :   0.0018000  CONVERGED : NO
 


 HESSIAN EIGENVALUES


                1           2           3           4           5           6
             0.22842     0.94313     0.99999     1.00000     1.00000     1.00000
 


                7           8           9          10          11          12
             1.00000     1.00000     1.00000     1.00000     1.00000     1.00384
 


               13          14
             1.15175     1.45790
 


 LAMBDA FOR LMQA STEP: 0.00

  |TANGENTIAL STEP| =   0.037781  |PARALLEL STEP| =   0.000102


 STEP IN NORMAL COORDINATES

              1          2          3          4          5          6
          -0.013710  -0.001217  -0.003315  -0.008000  -0.003177   0.005386

              7          8          9         10         11         12
          -0.020074   0.002300   0.010969  -0.002751  -0.001016  -0.009679

             13         14         15
          -0.006445   0.016892   0.012888

 DISPLACEMENT STEP IN ANGSTROM

  NO.  ATOM        X             Y             Z

    1  P       -0.005955     -0.000528     -0.001445
    2  O       -0.000797     -0.000181      0.003259
    3  O       -0.003223      0.000407     -0.003609
    4  O        0.004643     -0.000308     -0.002355
    5  O        0.006031      0.002760      0.002335
    6  H        0.007326      0.000350     -0.001793
    7  H       -0.000820     -0.008091      0.011281


 ACTIVE CARTESIAN DISPLACEMENT STEP

              1          2          3          4          5          6
          -0.013710  -0.001217  -0.003315  -0.008000  -0.003177   0.005386

              7          8          9         10         11         12
          -0.020074   0.002300   0.010969  -0.002751  -0.001016  -0.009679

             13         14         15
          -0.006445   0.016892   0.012888
 
 PREDICTED ENERGY CHANGE: -0.000223160
 
 INTERPOLATION DISTANCE: 6.9978429365
 
 *** SCFTOL TIGHTEN TO 0.500E-07 ***
 
 *** CDFTOL TIGHTEN TO 0.250E-04 ***


 COORDINATES OF OPTIMIZATION STEP 4 IN ANGSTROM

  NO.  ATOM        X              Y              Z        Z-ATOM   MASS   TYPE

    1  P         0.000633      -0.019344      -0.165416      15    30.974  QM
    2  O         1.062317      -0.836826      -0.895223       8    15.999  QM
    3  O        -1.032429       0.854189      -0.847917       8    15.999  QM
    4  O        -0.883686      -0.937114       0.989487       8    15.999  QM
    5  O         0.847153       0.960205       0.934667       8    15.999  QM
    6  H        -1.756752      -0.482134       0.988800       1     1.008  QM
    7  H         1.625460       0.408978       1.106186       1     1.008  QM


 
 NEW SCF-ENERGY CALCULATED IN 12 CYCLES
 

 TOTAL ENERGY    =       -643.104748143

 ENERGY CHANGE =         -0.000359451
 ENERGY RATIO  =          1.610731667
 TRUST RADIUS  =          0.300000000
 
 BFGS DELTA*GAMMA: 0.177E-03
 
 BFGS DELTA*DE2*DELTA: 0.450E-03
 
 *** ENTERING OPTIMIZATION CYCLE: 5 ***
 

 PROJECTED CARTESIAN GRADIENTS IN A.U.

  NO.  ATOM        X             Y             Z

    1  P       -0.002794     -0.005954     -0.000264
    2  O        0.008119      0.004694     -0.008483
    3  O        0.001996     -0.001068      0.000252
    4  O       -0.003342      0.005496      0.006665
    5  O        0.001561     -0.002109      0.002328
    6  H       -0.007065      0.002508      0.001230
    7  H       -0.010647      0.002559     -0.002803


 ACTIVE CARTESIAN GRADIENTS

              1          2          3          4          5          6
          -0.003404  -0.007258  -0.000311   0.009633   0.006005  -0.011054

              7          8          9         10         11         12
           0.000795  -0.000202  -0.001537   0.004480  -0.002951   0.001573

             13         14         15
           0.010777  -0.004446   0.002534


 FULL LOCAL GRADIENT

              1          2          3          4          5          6
          -0.014845   0.006665   0.002698  -0.009232   0.000340   0.004825

              7          8          9         10         11         12
          -0.001652  -0.000518   0.004850  -0.001319   0.002289  -0.004005

             13         14         15
          -0.003872   0.004778   0.004897


 TANGENTIAL LOCAL GRADIENTS IN A.U.

              1          2          3          4          5          6
           0.006665   0.002698  -0.009232   0.000340   0.004825  -0.001652

              7          8          9         10         11         12
          -0.000518   0.004850  -0.001319   0.002289  -0.004005  -0.003872

             13         14
           0.004778   0.004897

 COSANG =         0.885829688
 
 RMSQ FORCE :   0.0044050  MAXIMUM :   0.0003000  CONVERGED : NO
 MAX FORCE  :   0.0092324  MAXIMUM :   0.0004500  CONVERGED : NO
 RMSQ FORCE6:   2.2342009  MAXIMUM6:   0.0003000  CONVERGED : NO
 MAX FORCE6 :   2.2324604  MAXIMUM6:   0.0004500  CONVERGED : NO
 RMSQ DR    :   0.0097551  MAXIMUM :   0.0012000  CONVERGED : NO
 MAX DR     :   0.0200744  MAXIMUM :   0.0018000  CONVERGED : NO
 


 HESSIAN EIGENVALUES


                1           2           3           4           5           6
             0.10067     0.84420     0.99923     1.00000     1.00000     1.00000
 


                7           8           9          10          11          12
             1.00000     1.00000     1.00000     1.00000     1.00018     1.05376
 


               13          14
             1.13009     1.40041
 


 LAMBDA FOR LMQA STEP: 0.00

  |TANGENTIAL STEP| =   0.085267  |PARALLEL STEP| =   0.000519


 STEP IN NORMAL COORDINATES

              1          2          3          4          5          6
          -0.015979   0.009098  -0.006537  -0.024307  -0.005647   0.019231

              7          8          9         10         11         12
          -0.042672   0.005247   0.027681  -0.005796  -0.001032  -0.024635

             13         14         15
          -0.015729   0.037824   0.031035

 DISPLACEMENT STEP IN ANGSTROM

  NO.  ATOM        X             Y             Z

    1  P       -0.006940      0.003950     -0.002847
    2  O       -0.006729     -0.001342      0.010346
    3  O       -0.008822     -0.000589     -0.007693
    4  O        0.009913     -0.003002     -0.006680
    5  O        0.011585      0.003972      0.002302
    6  H        0.017519      0.000139     -0.003886
    7  H       -0.002736     -0.018206      0.026542


 ACTIVE CARTESIAN DISPLACEMENT STEP

              1          2          3          4          5          6
          -0.015979   0.009098  -0.006537  -0.024307  -0.005647   0.019231

              7          8          9         10         11         12
          -0.042672   0.005247   0.027681  -0.005796  -0.001032  -0.024635

             13         14         15
          -0.015729   0.037824   0.031035
 
 PREDICTED ENERGY CHANGE: -0.000440607
 
 INTERPOLATION DISTANCE: 6.9978429365


 COORDINATES OF OPTIMIZATION STEP 5 IN ANGSTROM

  NO.  ATOM        X              Y              Z        Z-ATOM   MASS   TYPE

    1  P        -0.006308      -0.015394      -0.168263      15    30.974  QM
    2  O         1.055588      -0.838168      -0.884877       8    15.999  QM
    3  O        -1.041251       0.853600      -0.855609       8    15.999  QM
    4  O        -0.873773      -0.940117       0.982807       8    15.999  QM
    5  O         0.858737       0.964178       0.936968       8    15.999  QM
    6  H        -1.739233      -0.481996       0.984913       1     1.008  QM
    7  H         1.622724       0.390771       1.132728       1     1.008  QM


 
 NEW SCF-ENERGY CALCULATED IN 12 CYCLES
 

 TOTAL ENERGY    =       -643.105363254

 ENERGY CHANGE =         -0.000615112
 ENERGY RATIO  =          1.396054166
 TRUST RADIUS  =          0.300000000
 
 BFGS DELTA*GAMMA: 0.551E-03
 
 BFGS DELTA*DE2*DELTA: 0.896E-03
 
 *** ENTERING OPTIMIZATION CYCLE: 6 ***
 

 PROJECTED CARTESIAN GRADIENTS IN A.U.

  NO.  ATOM        X             Y             Z

    1  P       -0.006223     -0.007688     -0.002431
    2  O        0.007521      0.005650     -0.006035
    3  O        0.002152     -0.000593     -0.000330
    4  O       -0.002962      0.005437      0.006032
    5  O        0.003412      0.000115      0.003921
    6  H       -0.001171      0.000845      0.000145
    7  H       -0.004660     -0.000499     -0.000968


 ACTIVE CARTESIAN GRADIENTS

              1          2          3          4          5          6
          -0.007583  -0.009373  -0.002935   0.007012   0.005763  -0.009346

              7          8          9         10         11         12
          -0.001917  -0.000361  -0.001044   0.000589  -0.000065   0.002065

             13         14         15
           0.004476  -0.000447   0.002658


 FULL LOCAL GRADIENT

              1          2          3          4          5          6
          -0.009704   0.008204   0.007241  -0.009070  -0.002387   0.004629

              7          8          9         10         11         12
           0.001329  -0.000218   0.003626   0.001842  -0.000416  -0.003775

             13         14         15
           0.000083   0.000593   0.002018


 TANGENTIAL LOCAL GRADIENTS IN A.U.

              1          2          3          4          5          6
           0.008204   0.007241  -0.009070  -0.002387   0.004629   0.001329

              7          8          9         10         11         12
          -0.000218   0.003626   0.001842  -0.000416  -0.003775   0.000083

             13         14
           0.000593   0.002018

 COSANG =         0.814581942
 
 RMSQ FORCE :   0.0043617  MAXIMUM :   0.0003000  CONVERGED : NO
 MAX FORCE  :   0.0090702  MAXIMUM :   0.0004500  CONVERGED : NO
 RMSQ FORCE6:   0.0214614  MAXIMUM6:   0.0003000  CONVERGED : NO
 MAX FORCE6 :   0.0483224  MAXIMUM6:   0.0004500  CONVERGED : NO
 RMSQ DR    :   0.0220163  MAXIMUM :   0.0012000  CONVERGED : NO
 MAX DR     :   0.0426717  MAXIMUM :   0.0018000  CONVERGED : NO
 


 HESSIAN EIGENVALUES


                1           2           3           4           5           6
             0.06781     0.74430     0.99501     0.99999     1.00000     1.00000
 


                7           8           9          10          11          12
             1.00000     1.00000     1.00000     1.00004     1.00227     1.02939
 


               13          14
             1.22915     1.32165
 


 LAMBDA FOR LMQA STEP: 0.00

  |TANGENTIAL STEP| =   0.068195  |PARALLEL STEP| =   0.000332


 STEP IN NORMAL COORDINATES

              1          2          3          4          5          6
          -0.002263   0.019314  -0.002591  -0.022538  -0.005593   0.019905

              7          8          9         10         11         12
          -0.028844   0.002914   0.023582  -0.002794  -0.001171  -0.021546

             13         14         15
          -0.010145   0.027061   0.025002

 DISPLACEMENT STEP IN ANGSTROM

  NO.  ATOM        X             Y             Z

    1  P       -0.000983      0.008384     -0.001122
    2  O       -0.008353     -0.003214      0.009694
    3  O       -0.007407     -0.001967     -0.004965
    4  O        0.007776     -0.004432     -0.006900
    5  O        0.007164      0.001182     -0.000882
    6  H        0.012906     -0.000123     -0.002540
    7  H       -0.004193     -0.012761      0.020920


 ACTIVE CARTESIAN DISPLACEMENT STEP

              1          2          3          4          5          6
          -0.002263   0.019314  -0.002591  -0.022538  -0.005593   0.019905

              7          8          9         10         11         12
          -0.028844   0.002914   0.023582  -0.002794  -0.001171  -0.021546

             13         14         15
          -0.010145   0.027061   0.025002
 
 PREDICTED ENERGY CHANGE: -0.000267634
 
 INTERPOLATION DISTANCE: 6.9978429365


 COORDINATES OF OPTIMIZATION STEP 6 IN ANGSTROM

  NO.  ATOM        X              Y              Z        Z-ATOM   MASS   TYPE

    1  P        -0.007290      -0.007011      -0.169385      15    30.974  QM
    2  O         1.047234      -0.841382      -0.875183       8    15.999  QM
    3  O        -1.048658       0.851633      -0.860574       8    15.999  QM
    4  O        -0.865997      -0.944549       0.975907       8    15.999  QM
    5  O         0.865901       0.965359       0.936087       8    15.999  QM
    6  H        -1.726327      -0.482118       0.982373       1     1.008  QM
    7  H         1.618531       0.378010       1.153648       1     1.008  QM


 
 NEW SCF-ENERGY CALCULATED IN 13 CYCLES
 

 TOTAL ENERGY    =       -643.105740982

 ENERGY CHANGE =         -0.000377728
 ENERGY RATIO  =          1.411360497
 TRUST RADIUS  =          0.300000000
 
 BFGS DELTA*GAMMA: 0.325E-03
 
 BFGS DELTA*DE2*DELTA: 0.545E-03
 
 *** ENTERING OPTIMIZATION CYCLE: 7 ***
 

 PROJECTED CARTESIAN GRADIENTS IN A.U.

  NO.  ATOM        X             Y             Z

    1  P       -0.005027     -0.005091     -0.003509
    2  O        0.004784      0.005882     -0.003162
    3  O        0.001634     -0.001548     -0.000812
    4  O       -0.002858      0.003881      0.005617
    5  O        0.003172     -0.000502      0.003265
    6  H        0.001858      0.000173     -0.000592
    7  H       -0.000813     -0.002679      0.000490


 ACTIVE CARTESIAN GRADIENTS

              1          2          3          4          5          6
          -0.006126  -0.006208  -0.004248   0.003909   0.006831  -0.006757

              7          8          9         10         11         12
          -0.002765  -0.000016  -0.000188  -0.000859   0.001282   0.002016

             13         14         15
           0.000050   0.001819   0.002291


 FULL LOCAL GRADIENT

              1          2          3          4          5          6
          -0.006824   0.005378   0.007278  -0.005222  -0.003493   0.002181

              7          8          9         10         11         12
           0.002291  -0.000508   0.002485   0.003046  -0.001701  -0.003471

             13         14         15
           0.003453  -0.001748   0.000915


 TANGENTIAL LOCAL GRADIENTS IN A.U.

              1          2          3          4          5          6
           0.005378   0.007278  -0.005222  -0.003493   0.002181   0.002291

              7          8          9         10         11         12
          -0.000508   0.002485   0.003046  -0.001701  -0.003471   0.003453

             13         14
          -0.001748   0.000915

 COSANG =         0.897368881
 
 RMSQ FORCE :   0.0035640  MAXIMUM :   0.0003000  CONVERGED : NO
 MAX FORCE  :   0.0072784  MAXIMUM :   0.0004500  CONVERGED : NO
 RMSQ FORCE6:   0.0033669  MAXIMUM6:   0.0003000  CONVERGED : NO
 MAX FORCE6 :   0.0077917  MAXIMUM6:   0.0004500  CONVERGED : NO
 RMSQ DR    :   0.0176080  MAXIMUM :   0.0012000  CONVERGED : NO
 MAX DR     :   0.0288436  MAXIMUM :   0.0018000  CONVERGED : NO
 


 HESSIAN EIGENVALUES


                1           2           3           4           5           6
             0.06084     0.53109     0.97202     0.99998     1.00000     1.00000
 


                7           8           9          10          11          12
             1.00000     1.00000     1.00002     1.00003     1.00842     1.02318
 


               13          14
             1.14231     1.31409
 


 LAMBDA FOR LMQA STEP: 0.00

  |TANGENTIAL STEP| =   0.045906  |PARALLEL STEP| =   0.000151


 STEP IN NORMAL COORDINATES

              1          2          3          4          5          6
           0.007780   0.020567   0.002203  -0.015796  -0.007411   0.016393

              7          8          9         10         11         12
          -0.011935   0.000011   0.015312  -0.000048  -0.001143  -0.015868

             13         14         15
          -0.001778   0.012358   0.016123

 DISPLACEMENT STEP IN ANGSTROM

  NO.  ATOM        X             Y             Z

    1  P        0.003379      0.008927      0.000968
    2  O       -0.007419     -0.004674      0.006748
    3  O       -0.004834     -0.001807     -0.001501
    4  O        0.004861     -0.004269     -0.006491
    5  O        0.002394     -0.000223     -0.002987
    6  H        0.006549     -0.000524     -0.000675
    7  H       -0.005369     -0.005244      0.012171


 ACTIVE CARTESIAN DISPLACEMENT STEP

              1          2          3          4          5          6
           0.007780   0.020567   0.002203  -0.015796  -0.007411   0.016393

              7          8          9         10         11         12
          -0.011935   0.000011   0.015312  -0.000048  -0.001143  -0.015868

             13         14         15
          -0.001778   0.012358   0.016123
 
 PREDICTED ENERGY CHANGE: -0.000174982
 
 INTERPOLATION DISTANCE: 6.9978429365


 COORDINATES OF OPTIMIZATION STEP 7 IN ANGSTROM

  NO.  ATOM        X              Y              Z        Z-ATOM   MASS   TYPE

    1  P        -0.003911       0.001916      -0.168417      15    30.974  QM
    2  O         1.039815      -0.846056      -0.868435       8    15.999  QM
    3  O        -1.053492       0.849826      -0.862075       8    15.999  QM
    4  O        -0.861136      -0.948817       0.969415       8    15.999  QM
    5  O         0.868296       0.965136       0.933099       8    15.999  QM
    6  H        -1.719778      -0.482643       0.981698       1     1.008  QM
    7  H         1.613162       0.372766       1.165819       1     1.008  QM


 
 NEW SCF-ENERGY CALCULATED IN 15 CYCLES
 

 TOTAL ENERGY    =       -643.105974696

 ENERGY CHANGE =         -0.000233714
 ENERGY RATIO  =          1.335644382
 TRUST RADIUS  =          0.300000000
 
 BFGS DELTA*GAMMA: 0.235E-03
 
 BFGS DELTA*DE2*DELTA: 0.354E-03
 
 *** ENTERING OPTIMIZATION CYCLE: 8 ***
 

 PROJECTED CARTESIAN GRADIENTS IN A.U.

  NO.  ATOM        X             Y             Z

    1  P       -0.001083     -0.000766     -0.002423
    2  O        0.001690      0.005317     -0.001135
    3  O       -0.000015     -0.002727     -0.001789
    4  O       -0.002548      0.002011      0.004871
    5  O        0.001983     -0.002968      0.001435
    6  H        0.001793      0.000635     -0.000964
    7  H       -0.000214     -0.002899      0.000923


 ACTIVE CARTESIAN GRADIENTS

              1          2          3          4          5          6
          -0.001319  -0.000934  -0.002937   0.001740   0.007919  -0.004000

              7          8          9         10         11         12
          -0.003093   0.000729   0.000510   0.000118   0.000944   0.001533

             13         14         15
          -0.001150   0.001411   0.001922


 FULL LOCAL GRADIENT

              1          2          3          4          5          6
          -0.006311   0.000779   0.003235  -0.000881  -0.003219  -0.000959

              7          8          9         10         11         12
           0.002658  -0.001231   0.001684   0.002055  -0.001367  -0.002994

             13         14         15
           0.004606  -0.001357   0.001050


 TANGENTIAL LOCAL GRADIENTS IN A.U.

              1          2          3          4          5          6
           0.000779   0.003235  -0.000881  -0.003219  -0.000959   0.002658

              7          8          9         10         11         12
          -0.001231   0.001684   0.002055  -0.001367  -0.002994   0.004606

             13         14
          -0.001357   0.001050

 COSANG =         0.791096512
 
 RMSQ FORCE :   0.0022954  MAXIMUM :   0.0003000  CONVERGED : NO
 MAX FORCE  :   0.0046064  MAXIMUM :   0.0004500  CONVERGED : NO
 RMSQ FORCE6:   0.0024324  MAXIMUM6:   0.0003000  CONVERGED : NO
 MAX FORCE6 :   0.0058047  MAXIMUM6:   0.0004500  CONVERGED : NO
 RMSQ DR    :   0.0118529  MAXIMUM :   0.0012000  CONVERGED : NO
 MAX DR     :   0.0205673  MAXIMUM :   0.0018000  CONVERGED : NO
 


 HESSIAN EIGENVALUES


                1           2           3           4           5           6
             0.06284     0.34569     0.92314     0.99993     0.99999     1.00000
 


                7           8           9          10          11          12
             1.00000     1.00001     1.00002     1.00083     1.00382     1.06576
 


               13          14
             1.10265     1.33746
 


 LAMBDA FOR LMQA STEP: 0.00

  |TANGENTIAL STEP| =   0.022036  |PARALLEL STEP| =   0.000035


 STEP IN NORMAL COORDINATES

              1          2          3          4          5          6
           0.007955   0.009875   0.003235  -0.005417  -0.008343   0.007286

              7          8          9         10         11         12
           0.002881  -0.002320   0.005164   0.000774  -0.000637  -0.007871

             13         14         15
           0.004732   0.000439   0.006032

 DISPLACEMENT STEP IN ANGSTROM

  NO.  ATOM        X             Y             Z

    1  P        0.003455      0.004286      0.001413
    2  O       -0.003419     -0.004136      0.002080
    3  O       -0.001004     -0.000279      0.001758
    4  O        0.001601     -0.002111     -0.004192
    5  O       -0.001016      0.000580     -0.002638
    6  H        0.000693     -0.000927      0.000968
    7  H       -0.004551      0.000857      0.003120


 ACTIVE CARTESIAN DISPLACEMENT STEP

              1          2          3          4          5          6
           0.007955   0.009875   0.003235  -0.005417  -0.008343   0.007286

              7          8          9         10         11         12
           0.002881  -0.002320   0.005164   0.000774  -0.000637  -0.007871

             13         14         15
           0.004732   0.000439   0.006032
 
 PREDICTED ENERGY CHANGE: -0.000073659
 
 INTERPOLATION DISTANCE: 6.9978429365
 
 *** SCFTOL TIGHTEN TO 0.250E-07 ***
 
 *** CDFTOL TIGHTEN TO 0.100E-04 ***


 COORDINATES OF OPTIMIZATION STEP 8 IN ANGSTROM

  NO.  ATOM        X              Y              Z        Z-ATOM   MASS   TYPE

    1  P        -0.000456       0.006202      -0.167004      15    30.974  QM
    2  O         1.036396      -0.850192      -0.866355       8    15.999  QM
    3  O        -1.054496       0.849547      -0.860317       8    15.999  QM
    4  O        -0.859535      -0.950929       0.965223       8    15.999  QM
    5  O         0.867279       0.965716       0.930462       8    15.999  QM
    6  H        -1.719085      -0.483570       0.982666       1     1.008  QM
    7  H         1.608612       0.373622       1.168939       1     1.008  QM


 
 NEW SCF-ENERGY CALCULATED IN 12 CYCLES
 

 TOTAL ENERGY    =       -643.106077384

 ENERGY CHANGE =         -0.000102689
 ENERGY RATIO  =          1.394106737
 TRUST RADIUS  =          0.300000000
 
 BFGS DELTA*GAMMA: 0.889E-04
 
 BFGS DELTA*DE2*DELTA: 0.148E-03
 
 *** ENTERING OPTIMIZATION CYCLE: 9 ***
 

 PROJECTED CARTESIAN GRADIENTS IN A.U.

  NO.  ATOM        X             Y             Z

    1  P        0.001606      0.002156     -0.000772
    2  O        0.000316      0.004324     -0.000750
    3  O       -0.001172     -0.003514     -0.002301
    4  O       -0.002152      0.001171      0.004041
    5  O        0.001069     -0.004775      0.000181
    6  H        0.000327      0.001267     -0.000888
    7  H       -0.001506     -0.002091      0.000498


 ACTIVE CARTESIAN GRADIENTS

              1          2          3          4          5          6
           0.001957   0.002629  -0.000935   0.001261   0.007985  -0.002748

              7          8          9         10         11         12
          -0.002972   0.000855   0.000663   0.001738   0.000083   0.001067

             13         14         15
          -0.000074   0.000018   0.001792


 FULL LOCAL GRADIENT

              1          2          3          4          5          6
          -0.007004  -0.002406  -0.000434   0.000899  -0.002443  -0.002339

              7          8          9         10         11         12
           0.002545  -0.001339   0.001466   0.000440  -0.000518  -0.002578

             13         14         15
           0.003835   0.000043   0.001540


 TANGENTIAL LOCAL GRADIENTS IN A.U.

              1          2          3          4          5          6
          -0.002406  -0.000434   0.000899  -0.002443  -0.002339   0.002545

              7          8          9         10         11         12
          -0.001339   0.001466   0.000440  -0.000518  -0.002578   0.003835

             13         14
           0.000043   0.001540

 COSANG =         0.728355150
 
 RMSQ FORCE :   0.0019427  MAXIMUM :   0.0003000  CONVERGED : NO
 MAX FORCE  :   0.0038354  MAXIMUM :   0.0004500  CONVERGED : NO
 RMSQ FORCE6:   0.0020266  MAXIMUM6:   0.0003000  CONVERGED : NO
 MAX FORCE6 :   0.0038943  MAXIMUM6:   0.0004500  CONVERGED : NO
 RMSQ DR    :   0.0056898  MAXIMUM :   0.0012000  CONVERGED : NO
 MAX DR     :   0.0098752  MAXIMUM :   0.0018000  CONVERGED : NO
 


 HESSIAN EIGENVALUES


                1           2           3           4           5           6
             0.06035     0.21622     0.82933     0.99535     0.99999     1.00000
 


                7           8           9          10          11          12
             1.00001     1.00001     1.00005     1.00012     1.00635     1.02902
 


               13          14
             1.27103     1.33478
 


 LAMBDA FOR LMQA STEP: 0.00

  |TANGENTIAL STEP| =   0.022554  |PARALLEL STEP| =   0.000036


 STEP IN NORMAL COORDINATES

              1          2          3          4          5          6
           0.005895   0.004115   0.002279  -0.003684  -0.012429   0.005443

              7          8          9         10         11         12
           0.006311  -0.003301   0.004968   0.000009  -0.000761  -0.008941

             13         14         15
           0.007439   0.000702   0.006509

 DISPLACEMENT STEP IN ANGSTROM

  NO.  ATOM        X             Y             Z

    1  P        0.002560      0.001786      0.000994
    2  O       -0.002404     -0.004780      0.001046
    3  O        0.000129      0.001069      0.003301
    4  O        0.001524     -0.001506     -0.004517
    5  O       -0.001409      0.002704     -0.002414
    6  H        0.000150     -0.001444      0.001714
    7  H       -0.005737      0.001555      0.003072


 ACTIVE CARTESIAN DISPLACEMENT STEP

              1          2          3          4          5          6
           0.005895   0.004115   0.002279  -0.003684  -0.012429   0.005443

              7          8          9         10         11         12
           0.006311  -0.003301   0.004968   0.000009  -0.000761  -0.008941

             13         14         15
           0.007439   0.000702   0.006509
 
 PREDICTED ENERGY CHANGE: -0.000057550
 
 INTERPOLATION DISTANCE: 6.9978429365


 COORDINATES OF OPTIMIZATION STEP 9 IN ANGSTROM

  NO.  ATOM        X              Y              Z        Z-ATOM   MASS   TYPE

    1  P         0.002104       0.007989      -0.166010      15    30.974  QM
    2  O         1.033992      -0.854971      -0.865310       8    15.999  QM
    3  O        -1.054368       0.850616      -0.857015       8    15.999  QM
    4  O        -0.858010      -0.952435       0.960706       8    15.999  QM
    5  O         0.865870       0.968420       0.928047       8    15.999  QM
    6  H        -1.718935      -0.485014       0.984380       1     1.008  QM
    7  H         1.602875       0.375178       1.172011       1     1.008  QM


 
 NEW SCF-ENERGY CALCULATED IN 24 CYCLES
 

 TOTAL ENERGY    =       -643.106167171

 ENERGY CHANGE =         -0.000089787
 ENERGY RATIO  =          1.560151699
 TRUST RADIUS  =          0.300000000
 
 BFGS DELTA*GAMMA: 0.503E-04
 
 BFGS DELTA*DE2*DELTA: 0.116E-03
 
 *** ENTERING OPTIMIZATION CYCLE: 10 ***
 

 PROJECTED CARTESIAN GRADIENTS IN A.U.

  NO.  ATOM        X             Y             Z

    1  P        0.003153      0.003404      0.000701
    2  O       -0.000382      0.003272     -0.000868
    3  O       -0.001936     -0.003817     -0.002360
    4  O       -0.001542      0.001063      0.002847
    5  O        0.000463     -0.005331     -0.000396
    6  H       -0.001178      0.001796     -0.000736
    7  H       -0.002770     -0.001490     -0.000050


 ACTIVE CARTESIAN GRADIENTS

              1          2          3          4          5          6
           0.003842   0.004149   0.000852   0.001113   0.007091  -0.002033

              7          8          9         10         11         12
          -0.002849   0.000335   0.000548   0.003153  -0.000782   0.000764

             13         14         15
           0.001227  -0.000869   0.001643


 FULL LOCAL GRADIENT

              1          2          3          4          5          6
          -0.007251  -0.003730  -0.003048   0.001528  -0.001622  -0.002622

              7          8          9         10         11         12
           0.002457  -0.000764   0.001359  -0.001141   0.000369  -0.002197

             13         14         15
           0.002535   0.000933   0.001823


 TANGENTIAL LOCAL GRADIENTS IN A.U.

              1          2          3          4          5          6
          -0.003730  -0.003048   0.001528  -0.001622  -0.002622   0.002457

              7          8          9         10         11         12
          -0.000764   0.001359  -0.001141   0.000369  -0.002197   0.002535

             13         14
           0.000933   0.001823

 COSANG =         0.859934095
 
 RMSQ FORCE :   0.0020770  MAXIMUM :   0.0003000  CONVERGED : NO
 MAX FORCE  :   0.0037298  MAXIMUM :   0.0004500  CONVERGED : NO
 RMSQ FORCE6:   0.0016072  MAXIMUM6:   0.0003000  CONVERGED : NO
 MAX FORCE6 :   0.0037992  MAXIMUM6:   0.0004500  CONVERGED : NO
 RMSQ DR    :   0.0058234  MAXIMUM :   0.0012000  CONVERGED : NO
 MAX DR     :   0.0124285  MAXIMUM :   0.0018000  CONVERGED : NO
 


 HESSIAN EIGENVALUES


                1           2           3           4           5           6
             0.04943     0.12570     0.71322     0.98676     0.99999     1.00000
 


                7           8           9          10          11          12
             1.00001     1.00002     1.00004     1.00141     1.01466     1.01735
 


               13          14
             1.29944     1.39469
 


 LAMBDA FOR LMQA STEP: 0.00

  |TANGENTIAL STEP| =   0.044808  |PARALLEL STEP| =   0.000143


 STEP IN NORMAL COORDINATES

              1          2          3          4          5          6
           0.006147   0.001611   0.001010  -0.006543  -0.026375   0.008956

              7          8          9         10         11         12
           0.011966  -0.005371   0.011526  -0.002442  -0.001040  -0.019410

             13         14         15
           0.014325   0.005189   0.015062

 DISPLACEMENT STEP IN ANGSTROM

  NO.  ATOM        X             Y             Z

    1  P        0.002670      0.000699      0.000440
    2  O       -0.003553     -0.009072      0.001720
    3  O        0.001076      0.003565      0.006978
    4  O        0.003155     -0.002611     -0.008283
    5  O       -0.001884      0.007477     -0.003975
    6  H        0.001660     -0.003367      0.003616
    7  H       -0.011657      0.002045      0.008130


 ACTIVE CARTESIAN DISPLACEMENT STEP

              1          2          3          4          5          6
           0.006147   0.001611   0.001010  -0.006543  -0.026375   0.008956

              7          8          9         10         11         12
           0.011966  -0.005371   0.011526  -0.002442  -0.001040  -0.019410

             13         14         15
           0.014325   0.005189   0.015062
 
 PREDICTED ENERGY CHANGE: -0.000096960
 
 INTERPOLATION DISTANCE: 6.9978429365


 COORDINATES OF OPTIMIZATION STEP 10 IN ANGSTROM

  NO.  ATOM        X              Y              Z        Z-ATOM   MASS   TYPE

    1  P         0.004774       0.008688      -0.165570      15    30.974  QM
    2  O         1.030439      -0.864044      -0.863589       8    15.999  QM
    3  O        -1.053292       0.854180      -0.850038       8    15.999  QM
    4  O        -0.854855      -0.955046       0.952423       8    15.999  QM
    5  O         0.863986       0.975897       0.924072       8    15.999  QM
    6  H        -1.717275      -0.488381       0.987996       1     1.008  QM
    7  H         1.591218       0.377223       1.180141       1     1.008  QM


 
 NEW SCF-ENERGY CALCULATED IN 22 CYCLES
 

 TOTAL ENERGY    =       -643.106305928

 ENERGY CHANGE =         -0.000138757
 ENERGY RATIO  =          1.431069033
 TRUST RADIUS  =          0.300000000
 
 BFGS DELTA*GAMMA: 0.110E-03
 
 BFGS DELTA*DE2*DELTA: 0.196E-03
 
 *** ENTERING OPTIMIZATION CYCLE: 11 ***
 

 PROJECTED CARTESIAN GRADIENTS IN A.U.

  NO.  ATOM        X             Y             Z

    1  P        0.004002      0.003732      0.002119
    2  O       -0.000844      0.001548     -0.001268
    3  O       -0.002339     -0.004013     -0.001556
    4  O       -0.000585      0.001550      0.000663
    5  O       -0.000081     -0.004519     -0.000459
    6  H       -0.002757      0.002155     -0.000489
    7  H       -0.004093     -0.001200     -0.000819


 ACTIVE CARTESIAN GRADIENTS

              1          2          3          4          5          6
           0.004876   0.004549   0.002572   0.000928   0.004662  -0.001460

              7          8          9         10         11         12
          -0.002409  -0.001450   0.000206   0.004474  -0.001695   0.000564

             13         14         15
           0.002785  -0.001128   0.001525


 FULL LOCAL GRADIENT

              1          2          3          4          5          6
          -0.006719  -0.004025  -0.005080   0.001611  -0.000385  -0.001878

              7          8          9         10         11         12
           0.002115   0.001144   0.001172  -0.002937   0.001366  -0.001697

             13         14         15
           0.000453   0.001181   0.001668


 TANGENTIAL LOCAL GRADIENTS IN A.U.

              1          2          3          4          5          6
          -0.004025  -0.005080   0.001611  -0.000385  -0.001878   0.002115

              7          8          9         10         11         12
           0.001144   0.001172  -0.002937   0.001366  -0.001697   0.000453

             13         14
           0.001181   0.001668

 COSANG =         0.861810473
 
 RMSQ FORCE :   0.0022863  MAXIMUM :   0.0003000  CONVERGED : NO
 MAX FORCE  :   0.0050799  MAXIMUM :   0.0004500  CONVERGED : NO
 RMSQ FORCE6:   0.0011047  MAXIMUM6:   0.0003000  CONVERGED : NO
 MAX FORCE6 :   0.0022069  MAXIMUM6:   0.0004500  CONVERGED : NO
 RMSQ DR    :   0.0115694  MAXIMUM :   0.0012000  CONVERGED : NO
 MAX DR     :   0.0263753  MAXIMUM :   0.0018000  CONVERGED : NO
 


 HESSIAN EIGENVALUES


                1           2           3           4           5           6
             0.03731     0.10551     0.63977     0.97706     0.99999     1.00001
 


                7           8           9          10          11          12
             1.00001     1.00003     1.00008     1.00318     1.01289     1.04375
 


               13          14
             1.27083     1.37136
 


 LAMBDA FOR LMQA STEP: 0.00

  |TANGENTIAL STEP| =   0.046400  |PARALLEL STEP| =   0.000154


 STEP IN NORMAL COORDINATES

              1          2          3          4          5          6
           0.001372  -0.003481  -0.002583  -0.005928  -0.026595   0.007748

              7          8          9         10         11         12
           0.011569  -0.002169   0.013493  -0.005469  -0.000194  -0.021312

             13         14         15
           0.013313   0.007910   0.016890

 DISPLACEMENT STEP IN ANGSTROM

  NO.  ATOM        X             Y             Z

    1  P        0.000596     -0.001511     -0.001127
    2  O       -0.002519     -0.008369      0.001724
    3  O        0.001813      0.005177      0.006904
    4  O        0.003045     -0.002894     -0.006974
    5  O       -0.001053      0.008786     -0.003621
    6  H        0.003235     -0.003938      0.003836
    7  H       -0.011660      0.001556      0.010251


 ACTIVE CARTESIAN DISPLACEMENT STEP

              1          2          3          4          5          6
           0.001372  -0.003481  -0.002583  -0.005928  -0.026595   0.007748

              7          8          9         10         11         12
           0.011569  -0.002169   0.013493  -0.005469  -0.000194  -0.021312

             13         14         15
           0.013313   0.007910   0.016890
 
 PREDICTED ENERGY CHANGE: -0.000079967
 
 INTERPOLATION DISTANCE: 6.9978429365


 COORDINATES OF OPTIMIZATION STEP 11 IN ANGSTROM

  NO.  ATOM        X              Y              Z        Z-ATOM   MASS   TYPE

    1  P         0.005370       0.007177      -0.166698      15    30.974  QM
    2  O         1.027920      -0.872412      -0.861865       8    15.999  QM
    3  O        -1.051479       0.859358      -0.843134       8    15.999  QM
    4  O        -0.851810      -0.957940       0.945449       8    15.999  QM
    5  O         0.862933       0.984683       0.920452       8    15.999  QM
    6  H        -1.714040      -0.492319       0.991832       1     1.008  QM
    7  H         1.579557       0.378778       1.190393       1     1.008  QM


 
 NEW SCF-ENERGY CALCULATED IN 13 CYCLES
 

 TOTAL ENERGY    =       -643.106417980

 ENERGY CHANGE =         -0.000112052
 ENERGY RATIO  =          1.401235687
 TRUST RADIUS  =          0.300000000
 
 BFGS DELTA*GAMMA: 0.953E-04
 
 BFGS DELTA*DE2*DELTA: 0.162E-03
 
 *** ENTERING OPTIMIZATION CYCLE: 12 ***
 

 PROJECTED CARTESIAN GRADIENTS IN A.U.

  NO.  ATOM        X             Y             Z

    1  P        0.003253      0.002275      0.001976
    2  O       -0.000648      0.000406     -0.001553
    3  O       -0.001893     -0.003756     -0.000064
    4  O       -0.000132      0.002381     -0.000983
    5  O       -0.000054     -0.002244      0.000252
    6  H       -0.002823      0.001833     -0.000383
    7  H       -0.004345     -0.001641     -0.001215


 ACTIVE CARTESIAN GRADIENTS

              1          2          3          4          5          6
           0.003963   0.002773   0.002398   0.000810   0.002099  -0.001444

              7          8          9         10         11         12
          -0.001776  -0.003464  -0.000109   0.004194  -0.001789   0.000769

             13         14         15
           0.003297  -0.000174   0.001700


 FULL LOCAL GRADIENT

              1          2          3          4          5          6
          -0.005473  -0.002340  -0.004335   0.001100   0.000546  -0.000472

              7          8          9         10         11         12
           0.001589   0.003274   0.000973  -0.003177   0.001562  -0.001528

             13         14         15
          -0.000939   0.000209   0.000831


 TANGENTIAL LOCAL GRADIENTS IN A.U.

              1          2          3          4          5          6
          -0.002340  -0.004335   0.001100   0.000546  -0.000472   0.001589

              7          8          9         10         11         12
           0.003274   0.000973  -0.003177   0.001562  -0.001528  -0.000939

             13         14
           0.000209   0.000831

 COSANG =         0.891259243
 
 RMSQ FORCE :   0.0020120  MAXIMUM :   0.0003000  CONVERGED : NO
 MAX FORCE  :   0.0043346  MAXIMUM :   0.0004500  CONVERGED : NO
 RMSQ FORCE6:   0.0007174  MAXIMUM6:   0.0003000  CONVERGED : NO
 MAX FORCE6 :   0.0014078  MAXIMUM6:   0.0004500  CONVERGED : NO
 RMSQ DR    :   0.0119804  MAXIMUM :   0.0012000  CONVERGED : NO
 MAX DR     :   0.0265952  MAXIMUM :   0.0018000  CONVERGED : NO
 


 HESSIAN EIGENVALUES


                1           2           3           4           5           6
             0.03172     0.09993     0.53953     0.94040     0.99998     1.00000
 


                7           8           9          10          11          12
             1.00001     1.00004     1.00021     1.00397     1.00893     1.08625
 


               13          14
             1.13666     1.31344
 


 LAMBDA FOR LMQA STEP: 0.00

  |TANGENTIAL STEP| =   0.035090  |PARALLEL STEP| =   0.000088


 STEP IN NORMAL COORDINATES

              1          2          3          4          5          6
          -0.002651  -0.005725  -0.004772  -0.003356  -0.017772   0.004614

              7          8          9         10         11         12
           0.008970   0.003527   0.011102  -0.006946   0.001055  -0.017102

             13         14         15
           0.008330   0.005893   0.012578

 DISPLACEMENT STEP IN ANGSTROM

  NO.  ATOM        X             Y             Z

    1  P       -0.001151     -0.002486     -0.002082
    2  O       -0.000855     -0.005090      0.001340
    3  O        0.002147      0.005448      0.004419
    4  O        0.001755     -0.002994     -0.003052
    5  O       -0.000347      0.006511     -0.002824
    6  H        0.003549     -0.003427      0.003135
    7  H       -0.007924      0.001765      0.008877


 ACTIVE CARTESIAN DISPLACEMENT STEP

              1          2          3          4          5          6
          -0.002651  -0.005725  -0.004772  -0.003356  -0.017772   0.004614

              7          8          9         10         11         12
           0.008970   0.003527   0.011102  -0.006946   0.001055  -0.017102

             13         14         15
           0.008330   0.005893   0.012578
 
 PREDICTED ENERGY CHANGE: -0.000054889
 
 INTERPOLATION DISTANCE: 6.9978429365


 COORDINATES OF OPTIMIZATION STEP 12 IN ANGSTROM

  NO.  ATOM        X              Y              Z        Z-ATOM   MASS   TYPE

    1  P         0.004219       0.004691      -0.168780      15    30.974  QM
    2  O         1.027065      -0.877502      -0.860526       8    15.999  QM
    3  O        -1.049332       0.864805      -0.838715       8    15.999  QM
    4  O        -0.850056      -0.960933       0.942396       8    15.999  QM
    5  O         0.862586       0.991194       0.917628       8    15.999  QM
    6  H        -1.710491      -0.495746       0.994967       1     1.008  QM
    7  H         1.571634       0.380544       1.199269       1     1.008  QM


 
 NEW SCF-ENERGY CALCULATED IN 15 CYCLES
 

 TOTAL ENERGY    =       -643.106494527

 ENERGY CHANGE =         -0.000076547
 ENERGY RATIO  =          1.394572073
 TRUST RADIUS  =          0.300000000
 
 BFGS DELTA*GAMMA: 0.656E-04
 
 BFGS DELTA*DE2*DELTA: 0.111E-03
 
 *** ENTERING OPTIMIZATION CYCLE: 13 ***
 

 PROJECTED CARTESIAN GRADIENTS IN A.U.

  NO.  ATOM        X             Y             Z

    1  P        0.001733      0.000360      0.000555
    2  O        0.000051      0.000172     -0.001529
    3  O       -0.001052     -0.003211      0.001303
    4  O       -0.000500      0.002859     -0.001250
    5  O        0.000473     -0.000027      0.001124
    6  H       -0.001549      0.000987     -0.000457
    7  H       -0.003965     -0.002154     -0.001215


 ACTIVE CARTESIAN GRADIENTS

              1          2          3          4          5          6
           0.002112   0.000439   0.000673   0.000972   0.000700  -0.001785

              7          8          9         10         11         12
          -0.001170  -0.004516  -0.000201   0.002546  -0.001093   0.001216

             13         14         15
           0.003022   0.000970   0.002252


 FULL LOCAL GRADIENT

              1          2          3          4          5          6
          -0.004510  -0.000205  -0.001740   0.000411   0.000999   0.000602

              7          8          9         10         11         12
           0.001035   0.004378   0.000828  -0.001819   0.000935  -0.001725

             13         14         15
          -0.001354  -0.000948  -0.000275


 TANGENTIAL LOCAL GRADIENTS IN A.U.

              1          2          3          4          5          6
          -0.000205  -0.001740   0.000411   0.000999   0.000602   0.001035

              7          8          9         10         11         12
           0.004378   0.000828  -0.001819   0.000935  -0.001725  -0.001354

             13         14
          -0.000948  -0.000275

 COSANG =         0.808103167
 
 RMSQ FORCE :   0.0015922  MAXIMUM :   0.0003000  CONVERGED : NO
 MAX FORCE  :   0.0043777  MAXIMUM :   0.0004500  CONVERGED : NO
 RMSQ FORCE6:   0.0005496  MAXIMUM6:   0.0003000  CONVERGED : NO
 MAX FORCE6 :   0.0005022  MAXIMUM6:   0.0004500  CONVERGED : NO
 RMSQ DR    :   0.0090601  MAXIMUM :   0.0012000  CONVERGED : NO
 MAX DR     :   0.0177716  MAXIMUM :   0.0018000  CONVERGED : NO
 


 HESSIAN EIGENVALUES


                1           2           3           4           5           6
             0.02957     0.09652     0.39012     0.80168     0.99030     1.00000
 


                7           8           9          10          11          12
             1.00001     1.00004     1.00006     1.00116     1.00850     1.02673
 


               13          14
             1.28026     1.31919
 


 LAMBDA FOR LMQA STEP: 0.00

  |TANGENTIAL STEP| =   0.025495  |PARALLEL STEP| =   0.000046


 STEP IN NORMAL COORDINATES

              1          2          3          4          5          6
          -0.003957  -0.004874  -0.004559  -0.001602  -0.009206   0.002500

              7          8          9         10         11         12
           0.006907   0.008615   0.008411  -0.006531   0.001709  -0.013450

             13         14         15
           0.003965   0.002387   0.007461

 DISPLACEMENT STEP IN ANGSTROM

  NO.  ATOM        X             Y             Z

    1  P       -0.001718     -0.002116     -0.001990
    2  O        0.000040     -0.002335      0.001044
    3  O        0.002169      0.005204      0.001799
    4  O        0.000818     -0.003293      0.000122
    5  O       -0.000280      0.003404     -0.002634
    6  H        0.003008     -0.002625      0.002602
    7  H       -0.004425      0.002480      0.007106


 ACTIVE CARTESIAN DISPLACEMENT STEP

              1          2          3          4          5          6
          -0.003957  -0.004874  -0.004559  -0.001602  -0.009206   0.002500

              7          8          9         10         11         12
           0.006907   0.008615   0.008411  -0.006531   0.001709  -0.013450

             13         14         15
           0.003965   0.002387   0.007461
 
 PREDICTED ENERGY CHANGE: -0.000039114
 
 INTERPOLATION DISTANCE: 6.9978429365


 COORDINATES OF OPTIMIZATION STEP 13 IN ANGSTROM

  NO.  ATOM        X              Y              Z        Z-ATOM   MASS   TYPE

    1  P         0.002501       0.002575      -0.170769      15    30.974  QM
    2  O         1.027104      -0.879838      -0.859482       8    15.999  QM
    3  O        -1.047163       0.870009      -0.836917       8    15.999  QM
    4  O        -0.849237      -0.964226       0.942518       8    15.999  QM
    5  O         0.862306       0.994598       0.914994       8    15.999  QM
    6  H        -1.707482      -0.498370       0.997569       1     1.008  QM
    7  H         1.567209       0.383023       1.206376       1     1.008  QM


 
 NEW SCF-ENERGY CALCULATED IN 21 CYCLES
 

 TOTAL ENERGY    =       -643.106551659

 ENERGY CHANGE =         -0.000057132
 ENERGY RATIO  =          1.460640470
 TRUST RADIUS  =          0.300000000
 
 BFGS DELTA*GAMMA: 0.419E-04
 
 BFGS DELTA*DE2*DELTA: 0.787E-04
 
 *** ENTERING OPTIMIZATION CYCLE: 14 ***
 

 PROJECTED CARTESIAN GRADIENTS IN A.U.

  NO.  ATOM        X             Y             Z

    1  P        0.000424     -0.001023     -0.000873
    2  O        0.000857      0.000441     -0.001268
    3  O       -0.000466     -0.002366      0.001917
    4  O       -0.001116      0.002689     -0.000541
    5  O        0.001042      0.001172      0.001536
    6  H       -0.000090      0.000272     -0.000685
    7  H       -0.003529     -0.002315     -0.001022


 ACTIVE CARTESIAN GRADIENTS

              1          2          3          4          5          6
           0.000517  -0.001247  -0.001058   0.001392   0.000416  -0.001950

              7          8          9         10         11         12
          -0.000797  -0.004174  -0.000015   0.000792  -0.000377   0.001629

             13         14         15
           0.002503   0.001544   0.002833


 FULL LOCAL GRADIENT

              1          2          3          4          5          6
          -0.004036   0.001297   0.000684  -0.000269   0.001120   0.000888

              7          8          9         10         11         12
           0.000667   0.004041   0.000605  -0.000151   0.000248  -0.002025

             13         14         15
          -0.001202  -0.001528  -0.001163


 TANGENTIAL LOCAL GRADIENTS IN A.U.

              1          2          3          4          5          6
           0.001297   0.000684  -0.000269   0.001120   0.000888   0.000667

              7          8          9         10         11         12
           0.004041   0.000605  -0.000151   0.000248  -0.002025  -0.001202

             13         14
          -0.001528  -0.001163

 COSANG =         0.798399964
 
 RMSQ FORCE :   0.0014813  MAXIMUM :   0.0003000  CONVERGED : NO
 MAX FORCE  :   0.0040408  MAXIMUM :   0.0004500  CONVERGED : NO
 RMSQ FORCE6:   0.0005495  MAXIMUM6:   0.0003000  CONVERGED : NO
 MAX FORCE6 :   0.0005326  MAXIMUM6:   0.0004500  CONVERGED : NO
 RMSQ DR    :   0.0065828  MAXIMUM :   0.0012000  CONVERGED : NO
 MAX DR     :   0.0134497  MAXIMUM :   0.0018000  CONVERGED : NO
 


 HESSIAN EIGENVALUES


                1           2           3           4           5           6
             0.02704     0.09083     0.25165     0.70219     0.98047     0.99999
 


                7           8           9          10          11          12
             1.00001     1.00006     1.00012     1.00310     1.01152     1.03072
 


               13          14
             1.29160     1.42228
 


 LAMBDA FOR LMQA STEP: 0.00

  |TANGENTIAL STEP| =   0.027115  |PARALLEL STEP| =   0.000053


 STEP IN NORMAL COORDINATES

              1          2          3          4          5          6
          -0.003871  -0.003101  -0.003917  -0.001918  -0.005985   0.002235

              7          8          9         10         11         12
           0.007787   0.013696   0.008759  -0.006469   0.002328  -0.015626

             13         14         15
           0.002412  -0.000020   0.005348

 DISPLACEMENT STEP IN ANGSTROM

  NO.  ATOM        X             Y             Z

    1  P       -0.001681     -0.001346     -0.001710
    2  O       -0.000098     -0.001455      0.001149
    3  O        0.002671      0.005851      0.000426
    4  O        0.000736     -0.004440      0.001662
    5  O       -0.000830      0.001589     -0.003642
    6  H        0.002825     -0.002631      0.003252
    7  H       -0.003388      0.003935      0.007836


 ACTIVE CARTESIAN DISPLACEMENT STEP

              1          2          3          4          5          6
          -0.003871  -0.003101  -0.003917  -0.001918  -0.005985   0.002235

              7          8          9         10         11         12
           0.007787   0.013696   0.008759  -0.006469   0.002328  -0.015626

             13         14         15
           0.002412  -0.000020   0.005348
 
 PREDICTED ENERGY CHANGE: -0.000038526
 
 INTERPOLATION DISTANCE: 6.9978429365


 COORDINATES OF OPTIMIZATION STEP 14 IN ANGSTROM

  NO.  ATOM        X              Y              Z        Z-ATOM   MASS   TYPE

    1  P         0.000820       0.001230      -0.172479      15    30.974  QM
    2  O         1.027006      -0.881292      -0.858333       8    15.999  QM
    3  O        -1.044492       0.875860      -0.836490       8    15.999  QM
    4  O        -0.848501      -0.968665       0.944181       8    15.999  QM
    5  O         0.861476       0.996187       0.911352       8    15.999  QM
    6  H        -1.704658      -0.501002       1.000821       1     1.008  QM
    7  H         1.563821       0.386958       1.214212       1     1.008  QM


 
 NEW SCF-ENERGY CALCULATED IN 13 CYCLES
 

 TOTAL ENERGY    =       -643.106606900

 ENERGY CHANGE =         -0.000055241
 ENERGY RATIO  =          1.433867380
 TRUST RADIUS  =          0.300000000
 
 BFGS DELTA*GAMMA: 0.432E-04
 
 BFGS DELTA*DE2*DELTA: 0.776E-04
 
 *** ENTERING OPTIMIZATION CYCLE: 15 ***
 

 PROJECTED CARTESIAN GRADIENTS IN A.U.

  NO.  ATOM        X             Y             Z

    1  P       -0.000472     -0.001500     -0.001953
    2  O        0.001545      0.000794     -0.000757
    3  O       -0.000074     -0.001276      0.001923
    4  O       -0.001598      0.001767      0.000708
    5  O        0.001317      0.001383      0.001260
    6  H        0.000961     -0.000104     -0.000971
    7  H       -0.003083     -0.002216     -0.000690


 ACTIVE CARTESIAN GRADIENTS

              1          2          3          4          5          6
          -0.000575  -0.001828  -0.002367   0.001865   0.000785  -0.001708

              7          8          9         10         11         12
          -0.000341  -0.002639   0.000451  -0.000539  -0.000055   0.001866

             13         14         15
           0.001878   0.001644   0.003133


 FULL LOCAL GRADIENT

              1          2          3          4          5          6
          -0.003742   0.001750   0.002413  -0.000782   0.001060   0.000461

              7          8          9         10         11         12
           0.000197   0.002493   0.000169   0.001186  -0.000066  -0.002223

             13         14         15
          -0.000746  -0.001630  -0.001646


 TANGENTIAL LOCAL GRADIENTS IN A.U.

              1          2          3          4          5          6
           0.001750   0.002413  -0.000782   0.001060   0.000461   0.000197

              7          8          9         10         11         12
           0.002493   0.000169   0.001186  -0.000066  -0.002223  -0.000746

             13         14
          -0.001630  -0.001646

 COSANG =         0.853369570
 
 RMSQ FORCE :   0.0014488  MAXIMUM :   0.0003000  CONVERGED : NO
 MAX FORCE  :   0.0024926  MAXIMUM :   0.0004500  CONVERGED : NO
 RMSQ FORCE6:   0.0005357  MAXIMUM6:   0.0003000  CONVERGED : NO
 MAX FORCE6 :   0.0018745  MAXIMUM6:   0.0004500  CONVERGED : NO
 RMSQ DR    :   0.0070011  MAXIMUM :   0.0012000  CONVERGED : NO
 MAX DR     :   0.0156262  MAXIMUM :   0.0018000  CONVERGED : NO
 


 HESSIAN EIGENVALUES


                1           2           3           4           5           6
             0.02485     0.08219     0.19126     0.64084     0.97118     1.00000
 


                7           8           9          10          11          12
             1.00002     1.00006     1.00044     1.00389     1.01564     1.05141
 


               13          14
             1.27304     1.36198
 


 LAMBDA FOR LMQA STEP: 0.00

  |TANGENTIAL STEP| =   0.025565  |PARALLEL STEP| =   0.000047


 STEP IN NORMAL COORDINATES

              1          2          3          4          5          6
          -0.001762  -0.000534  -0.001516  -0.002611  -0.003341   0.001425

              7          8          9         10         11         12
           0.008080   0.014359   0.007271  -0.004523   0.002675  -0.016148

             13         14         15
           0.001614  -0.002668   0.002337

 DISPLACEMENT STEP IN ANGSTROM

  NO.  ATOM        X             Y             Z

    1  P       -0.000765     -0.000232     -0.000662
    2  O       -0.000716     -0.000876      0.000769
    3  O        0.002794      0.005052     -0.000502
    4  O        0.000712     -0.004366      0.001913
    5  O       -0.001581     -0.000172     -0.004000
    6  H        0.001737     -0.002340      0.003785
    7  H       -0.002310      0.005067      0.007135


 ACTIVE CARTESIAN DISPLACEMENT STEP

              1          2          3          4          5          6
          -0.001762  -0.000534  -0.001516  -0.002611  -0.003341   0.001425

              7          8          9         10         11         12
           0.008080   0.014359   0.007271  -0.004523   0.002675  -0.016148

             13         14         15
           0.001614  -0.002668   0.002337
 
 PREDICTED ENERGY CHANGE: -0.000031694
 
 INTERPOLATION DISTANCE: 6.9978429365


 COORDINATES OF OPTIMIZATION STEP 15 IN ANGSTROM

  NO.  ATOM        X              Y              Z        Z-ATOM   MASS   TYPE

    1  P         0.000055       0.000998      -0.173141      15    30.974  QM
    2  O         1.026290      -0.882169      -0.857563       8    15.999  QM
    3  O        -1.041698       0.880912      -0.836993       8    15.999  QM
    4  O        -0.847789      -0.973031       0.946094       8    15.999  QM
    5  O         0.859895       0.996015       0.907352       8    15.999  QM
    6  H        -1.702920      -0.503342       1.004606       1     1.008  QM
    7  H         1.561512       0.392026       1.221346       1     1.008  QM


 
 NEW SCF-ENERGY CALCULATED IN 18 CYCLES
 

 TOTAL ENERGY    =       -643.106650701

 ENERGY CHANGE =         -0.000043801
 ENERGY RATIO  =          1.381994124
 TRUST RADIUS  =          0.300000000
 
 BFGS DELTA*GAMMA: 0.391E-04
 
 BFGS DELTA*DE2*DELTA: 0.638E-04
 
 *** ENTERING OPTIMIZATION CYCLE: 16 ***
 

 PROJECTED CARTESIAN GRADIENTS IN A.U.

  NO.  ATOM        X             Y             Z

    1  P       -0.000542     -0.001029     -0.002125
    2  O        0.001758      0.001070     -0.000213
    3  O        0.000016     -0.000300      0.001391
    4  O       -0.001643      0.000526      0.001830
    5  O        0.001098      0.000557      0.000330
    6  H        0.001010      0.000056     -0.001154
    7  H       -0.002906     -0.001732     -0.000364


 ACTIVE CARTESIAN GRADIENTS

              1          2          3          4          5          6
          -0.000660  -0.001255  -0.002576   0.002123   0.001521  -0.001089

              7          8          9         10         11         12
           0.000148  -0.000594   0.001055  -0.000763  -0.000323   0.001706

             13         14         15
           0.001519   0.001109   0.002963


 FULL LOCAL GRADIENT

              1          2          3          4          5          6
          -0.003698   0.001170   0.002600  -0.000883   0.000861  -0.000477

              7          8          9         10         11         12
          -0.000312   0.000429  -0.000395   0.001472   0.000191  -0.002091

             13         14         15
          -0.000322  -0.001094  -0.001479


 TANGENTIAL LOCAL GRADIENTS IN A.U.

              1          2          3          4          5          6
           0.001170   0.002600  -0.000883   0.000861  -0.000477  -0.000312

              7          8          9         10         11         12
           0.000429  -0.000395   0.001472   0.000191  -0.002091  -0.000322

             13         14
          -0.001094  -0.001479

 COSANG =         0.877979004
 
 RMSQ FORCE :   0.0012065  MAXIMUM :   0.0003000  CONVERGED : NO
 MAX FORCE  :   0.0025998  MAXIMUM :   0.0004500  CONVERGED : NO
 RMSQ FORCE6:   0.0006477  MAXIMUM6:   0.0003000  CONVERGED : NO
 MAX FORCE6 :   0.0016976  MAXIMUM6:   0.0004500  CONVERGED : NO
 RMSQ DR    :   0.0066009  MAXIMUM :   0.0012000  CONVERGED : NO
 MAX DR     :   0.0161482  MAXIMUM :   0.0018000  CONVERGED : NO
 


 HESSIAN EIGENVALUES


                1           2           3           4           5           6
             0.02368     0.07736     0.17274     0.56274     0.94345     1.00000
 


                7           8           9          10          11          12
             1.00002     1.00007     1.00133     1.00351     1.01254     1.07229
 


               13          14
             1.14576     1.31243
 


 LAMBDA FOR LMQA STEP: 0.00

  |TANGENTIAL STEP| =   0.017422  |PARALLEL STEP| =   0.000022


 STEP IN NORMAL COORDINATES

              1          2          3          4          5          6
           0.000716   0.001563   0.001266  -0.003175  -0.001433   0.000061

              7          8          9         10         11         12
           0.005044   0.008642   0.003734  -0.001381   0.002470  -0.012439

             13         14         15
           0.000865  -0.003041  -0.000162

 DISPLACEMENT STEP IN ANGSTROM

  NO.  ATOM        X             Y             Z

    1  P        0.000311      0.000678      0.000553
    2  O       -0.001345     -0.000492      0.000054
    3  O        0.001893      0.002391     -0.000899
    4  O        0.000702     -0.002449      0.000713
    5  O       -0.001547     -0.001040     -0.002662
    6  H        0.000495     -0.001552      0.003293
    7  H       -0.001034      0.004126      0.004776


 ACTIVE CARTESIAN DISPLACEMENT STEP

              1          2          3          4          5          6
           0.000716   0.001563   0.001266  -0.003175  -0.001433   0.000061

              7          8          9         10         11         12
           0.005044   0.008642   0.003734  -0.001381   0.002470  -0.012439

             13         14         15
           0.000865  -0.003041  -0.000162
 
 PREDICTED ENERGY CHANGE: -0.000019264
 
 INTERPOLATION DISTANCE: 6.9978429365


 COORDINATES OF OPTIMIZATION STEP 16 IN ANGSTROM

  NO.  ATOM        X              Y              Z        Z-ATOM   MASS   TYPE

    1  P         0.000366       0.001676      -0.172588      15    30.974  QM
    2  O         1.024945      -0.882661      -0.857510       8    15.999  QM
    3  O        -1.039805       0.883303      -0.837891       8    15.999  QM
    4  O        -0.847087      -0.975480       0.946807       8    15.999  QM
    5  O         0.858348       0.994975       0.904690       8    15.999  QM
    6  H        -1.702425      -0.504894       1.007899       1     1.008  QM
    7  H         1.560477       0.396151       1.226123       1     1.008  QM


 
 NEW SCF-ENERGY CALCULATED IN 20 CYCLES
 

 TOTAL ENERGY    =       -643.106677563

 ENERGY CHANGE =         -0.000026862
 ENERGY RATIO  =          1.394388310
 TRUST RADIUS  =          0.300000000
 
 BFGS DELTA*GAMMA: 0.234E-04
 
 BFGS DELTA*DE2*DELTA: 0.387E-04
 
 *** ENTERING OPTIMIZATION CYCLE: 17 ***
 

 PROJECTED CARTESIAN GRADIENTS IN A.U.

  NO.  ATOM        X             Y             Z

    1  P        0.000146     -0.000079     -0.001236
    2  O        0.001462      0.001124      0.000068
    3  O       -0.000204      0.000166      0.000659
    4  O       -0.001318     -0.000303      0.002148
    5  O        0.000497     -0.000654     -0.000814
    6  H        0.000376      0.000432     -0.001153
    7  H       -0.002931     -0.001324     -0.000209


 ACTIVE CARTESIAN GRADIENTS

              1          2          3          4          5          6
           0.000178  -0.000096  -0.001498   0.002079   0.002127  -0.000359

              7          8          9         10         11         12
           0.000492   0.000838   0.001446  -0.000005  -0.000756   0.001299

             13         14         15
           0.001425   0.000515   0.002536


 FULL LOCAL GRADIENT

              1          2          3          4          5          6
          -0.003724   0.000116   0.001169  -0.000680   0.000624  -0.001401

              7          8          9         10         11         12
          -0.000661  -0.001006  -0.000791   0.000750   0.000610  -0.001726

             13         14         15
          -0.000090  -0.000497  -0.000991


 TANGENTIAL LOCAL GRADIENTS IN A.U.

              1          2          3          4          5          6
           0.000116   0.001169  -0.000680   0.000624  -0.001401  -0.000661

              7          8          9         10         11         12
          -0.001006  -0.000791   0.000750   0.000610  -0.001726  -0.000090

             13         14
          -0.000497  -0.000991

 COSANG =         0.782334357
 
 RMSQ FORCE :   0.0009032  MAXIMUM :   0.0003000  CONVERGED : NO
 MAX FORCE  :   0.0017257  MAXIMUM :   0.0004500  CONVERGED : NO
 RMSQ FORCE6:   0.0006968  MAXIMUM6:   0.0003000  CONVERGED : NO
 MAX FORCE6 :   0.0020274  MAXIMUM6:   0.0004500  CONVERGED : NO
 RMSQ DR    :   0.0044982  MAXIMUM :   0.0012000  CONVERGED : NO
 MAX DR     :   0.0124386  MAXIMUM :   0.0018000  CONVERGED : NO
 


 HESSIAN EIGENVALUES


                1           2           3           4           5           6
             0.02271     0.07241     0.16399     0.43754     0.80283     0.98691
 


                7           8           9          10          11          12
             1.00000     1.00006     1.00012     1.00233     1.01016     1.03248
 


               13          14
             1.27790     1.33028
 


 LAMBDA FOR LMQA STEP: 0.00

  |TANGENTIAL STEP| =   0.013479  |PARALLEL STEP| =   0.000013


 STEP IN NORMAL COORDINATES

              1          2          3          4          5          6
           0.001360   0.001249   0.001933  -0.003563  -0.001609  -0.001651

              7          8          9         10         11         12
           0.003040   0.003987   0.001345  -0.000173   0.002617  -0.010588

             13         14         15
           0.001002  -0.002843  -0.001230

 DISPLACEMENT STEP IN ANGSTROM

  NO.  ATOM        X             Y             Z

    1  P        0.000591      0.000542      0.000844
    2  O       -0.001602     -0.000469     -0.000645
    3  O        0.001528      0.000757     -0.000719
    4  O        0.000661     -0.000888     -0.000275
    5  O       -0.001266     -0.000730     -0.001239
    6  H       -0.000078     -0.001300      0.003240
    7  H       -0.000493      0.003594      0.003546


 ACTIVE CARTESIAN DISPLACEMENT STEP

              1          2          3          4          5          6
           0.001360   0.001249   0.001933  -0.003563  -0.001609  -0.001651

              7          8          9         10         11         12
           0.003040   0.003987   0.001345  -0.000173   0.002617  -0.010588

             13         14         15
           0.001002  -0.002843  -0.001230
 
 PREDICTED ENERGY CHANGE: -0.000012529
 
 INTERPOLATION DISTANCE: 6.9978429365


 COORDINATES OF OPTIMIZATION STEP 17 IN ANGSTROM

  NO.  ATOM        X              Y              Z        Z-ATOM   MASS   TYPE

    1  P         0.000956       0.002219      -0.171744      15    30.974  QM
    2  O         1.023343      -0.883130      -0.858154       8    15.999  QM
    3  O        -1.038277       0.884060      -0.838610       8    15.999  QM
    4  O        -0.846426      -0.976367       0.946532       8    15.999  QM
    5  O         0.857082       0.994245       0.903451       8    15.999  QM
    6  H        -1.702503      -0.506193       1.011139       1     1.008  QM
    7  H         1.559984       0.399745       1.229669       1     1.008  QM


 
 NEW SCF-ENERGY CALCULATED IN 13 CYCLES
 

 TOTAL ENERGY    =       -643.106695956

 ENERGY CHANGE =         -0.000018393
 ENERGY RATIO  =          1.467997106
 TRUST RADIUS  =          0.300000000
 
 BFGS DELTA*GAMMA: 0.131E-04
 
 BFGS DELTA*DE2*DELTA: 0.252E-04
 
 *** ENTERING OPTIMIZATION CYCLE: 18 ***
 

 PROJECTED CARTESIAN GRADIENTS IN A.U.

  NO.  ATOM        X             Y             Z

    1  P        0.000742      0.000598     -0.000279
    2  O        0.001024      0.001170      0.000132
    3  O       -0.000312      0.000152      0.000183
    4  O       -0.000917     -0.000523      0.001943
    5  O        0.000036     -0.001586     -0.001566
    6  H       -0.000320      0.000699     -0.001028
    7  H       -0.003119     -0.000878     -0.000181


 ACTIVE CARTESIAN GRADIENTS

              1          2          3          4          5          6
           0.000904   0.000729  -0.000338   0.001792   0.002505   0.000067

              7          8          9         10         11         12
           0.000695   0.001327   0.001626   0.000895  -0.000989   0.000837

             13         14         15
           0.001615  -0.000069   0.002163


 FULL LOCAL GRADIENT

              1          2          3          4          5          6
          -0.003842  -0.000622  -0.000249  -0.000444   0.000265  -0.001872

              7          8          9         10         11         12
          -0.000861  -0.001491  -0.000993  -0.000136   0.000832  -0.001295

             13         14         15
          -0.000137   0.000090  -0.000515


 TANGENTIAL LOCAL GRADIENTS IN A.U.

              1          2          3          4          5          6
          -0.000622  -0.000249  -0.000444   0.000265  -0.001872  -0.000861

              7          8          9         10         11         12
          -0.001491  -0.000993  -0.000136   0.000832  -0.001295  -0.000137

             13         14
           0.000090  -0.000515

 COSANG =         0.781673183
 
 RMSQ FORCE :   0.0008804  MAXIMUM :   0.0003000  CONVERGED : NO
 MAX FORCE  :   0.0018723  MAXIMUM :   0.0004500  CONVERGED : NO
 RMSQ FORCE6:   0.0005094  MAXIMUM6:   0.0003000  CONVERGED : NO
 MAX FORCE6 :   0.0015437  MAXIMUM6:   0.0004500  CONVERGED : NO
 RMSQ DR    :   0.0034803  MAXIMUM :   0.0012000  CONVERGED : NO
 MAX DR     :   0.0105883  MAXIMUM :   0.0018000  CONVERGED : NO
 


 HESSIAN EIGENVALUES


                1           2           3           4           5           6
             0.02082     0.06869     0.14200     0.30539     0.70489     0.97832
 


                7           8           9          10          11          12
             1.00001     1.00007     1.00013     1.00357     1.01648     1.03258
 


               13          14
             1.29608     1.48660
 


 LAMBDA FOR LMQA STEP: 0.00

  |TANGENTIAL STEP| =   0.017503  |PARALLEL STEP| =   0.000022


 STEP IN NORMAL COORDINATES

              1          2          3          4          5          6
           0.001322   0.000755   0.002031  -0.005556  -0.003342  -0.003747

              7          8          9         10         11         12
           0.001579   0.002578   0.000917  -0.000287   0.003797  -0.014557

             13         14         15
           0.001212  -0.002093  -0.001274

 DISPLACEMENT STEP IN ANGSTROM

  NO.  ATOM        X             Y             Z

    1  P        0.000574      0.000328      0.000887
    2  O       -0.002364     -0.000832     -0.001338
    3  O        0.001722      0.000148     -0.000950
    4  O        0.001060     -0.000205     -0.001077
    5  O       -0.001118     -0.000159     -0.000337
    6  H        0.000143     -0.001754      0.004619
    7  H       -0.000535      0.004114      0.005220


 ACTIVE CARTESIAN DISPLACEMENT STEP

              1          2          3          4          5          6
           0.001322   0.000755   0.002031  -0.005556  -0.003342  -0.003747

              7          8          9         10         11         12
           0.001579   0.002578   0.000917  -0.000287   0.003797  -0.014557

             13         14         15
           0.001212  -0.002093  -0.001274
 
 PREDICTED ENERGY CHANGE: -0.000014143
 
 INTERPOLATION DISTANCE: 6.9978429365


 COORDINATES OF OPTIMIZATION STEP 18 IN ANGSTROM

  NO.  ATOM        X              Y              Z        Z-ATOM   MASS   TYPE

    1  P         0.001530       0.002546      -0.170857      15    30.974  QM
    2  O         1.020979      -0.883962      -0.859493       8    15.999  QM
    3  O        -1.036555       0.884208      -0.839560       8    15.999  QM
    4  O        -0.845366      -0.976573       0.945454       8    15.999  QM
    5  O         0.855963       0.994086       0.903113       8    15.999  QM
    6  H        -1.702360      -0.507947       1.015758       1     1.008  QM
    7  H         1.559449       0.403859       1.234889       1     1.008  QM


 
 NEW SCF-ENERGY CALCULATED IN 13 CYCLES
 

 TOTAL ENERGY    =       -643.106717182

 ENERGY CHANGE =         -0.000021225
 ENERGY RATIO  =          1.500790611
 TRUST RADIUS  =          0.300000000
 
 BFGS DELTA*GAMMA: 0.138E-04
 
 BFGS DELTA*DE2*DELTA: 0.284E-04
 
 *** ENTERING OPTIMIZATION CYCLE: 19 ***
 

 PROJECTED CARTESIAN GRADIENTS IN A.U.

  NO.  ATOM        X             Y             Z

    1  P        0.001133      0.000933      0.000727
    2  O        0.000503      0.001228      0.000037
    3  O       -0.000270     -0.000102     -0.000125
    4  O       -0.000441     -0.000309      0.001361
    5  O       -0.000347     -0.002192     -0.002054
    6  H       -0.000908      0.000812     -0.000833
    7  H       -0.003160     -0.000507     -0.000084


 ACTIVE CARTESIAN GRADIENTS

              1          2          3          4          5          6
           0.001380   0.001138   0.000881   0.001284   0.002653   0.000272

              7          8          9         10         11         12
           0.000807   0.001210   0.001696   0.001776  -0.000965   0.000307

             13         14         15
           0.001760  -0.000447   0.001746


 FULL LOCAL GRADIENT

              1          2          3          4          5          6
          -0.003789  -0.000975  -0.001555  -0.000273  -0.000258  -0.001941

              7          8          9         10         11         12
          -0.000957  -0.001358  -0.001123  -0.001047   0.000805  -0.000765

             13         14         15
          -0.000223   0.000471  -0.000076


 TANGENTIAL LOCAL GRADIENTS IN A.U.

              1          2          3          4          5          6
          -0.000975  -0.001555  -0.000273  -0.000258  -0.001941  -0.000957

              7          8          9         10         11         12
          -0.001358  -0.001123  -0.001047   0.000805  -0.000765  -0.000223

             13         14
           0.000471  -0.000076

 COSANG =         0.859453690
 
 RMSQ FORCE :   0.0009965  MAXIMUM :   0.0003000  CONVERGED : NO
 MAX FORCE  :   0.0019405  MAXIMUM :   0.0004500  CONVERGED : NO
 RMSQ FORCE6:   0.0003181  MAXIMUM6:   0.0003000  CONVERGED : NO
 MAX FORCE6 :   0.0010199  MAXIMUM6:   0.0004500  CONVERGED : NO
 RMSQ DR    :   0.0045194  MAXIMUM :   0.0012000  CONVERGED : NO
 MAX DR     :   0.0145567  MAXIMUM :   0.0018000  CONVERGED : NO
 


 HESSIAN EIGENVALUES


                1           2           3           4           5           6
             0.01814     0.06109     0.11376     0.25138     0.65773     0.97238
 


                7           8           9          10          11          12
             1.00001     1.00007     1.00020     1.00398     1.02051     1.05330
 


               13          14
             1.29446     1.48979
 


 LAMBDA FOR LMQA STEP: 0.00

  |TANGENTIAL STEP| =   0.024974  |PARALLEL STEP| =   0.000045


 STEP IN NORMAL COORDINATES

              1          2          3          4          5          6
           0.000809  -0.000288   0.001171  -0.007875  -0.005465  -0.007279

              7          8          9         10         11         12
          -0.000138   0.002335   0.000147  -0.001356   0.005593  -0.020763

             13         14         15
           0.001247  -0.001599  -0.001695

 DISPLACEMENT STEP IN ANGSTROM

  NO.  ATOM        X             Y             Z

    1  P        0.000351     -0.000125      0.000511
    2  O       -0.003171     -0.001215     -0.002397
    3  O        0.002192     -0.000226     -0.001500
    4  O        0.001366      0.000325     -0.001474
    5  O       -0.000929      0.000577      0.000973
    6  H        0.000573     -0.002505      0.006898
    7  H       -0.000361      0.005347      0.007789


 ACTIVE CARTESIAN DISPLACEMENT STEP

              1          2          3          4          5          6
           0.000809  -0.000288   0.001171  -0.007875  -0.005465  -0.007279

              7          8          9         10         11         12
          -0.000138   0.002335   0.000147  -0.001356   0.005593  -0.020763

             13         14         15
           0.001247  -0.001599  -0.001695
 
 PREDICTED ENERGY CHANGE: -0.000017947
 
 INTERPOLATION DISTANCE: 6.9978429365


 COORDINATES OF OPTIMIZATION STEP 19 IN ANGSTROM

  NO.  ATOM        X              Y              Z        Z-ATOM   MASS   TYPE

    1  P         0.001881       0.002421      -0.170346      15    30.974  QM
    2  O         1.017808      -0.885177      -0.861890       8    15.999  QM
    3  O        -1.034363       0.883982      -0.841060       8    15.999  QM
    4  O        -0.844000      -0.976248       0.943981       8    15.999  QM
    5  O         0.855034       0.994663       0.904086       8    15.999  QM
    6  H        -1.701787      -0.510452       1.022656       1     1.008  QM
    7  H         1.559088       0.409206       1.242678       1     1.008  QM


 
 NEW SCF-ENERGY CALCULATED IN 15 CYCLES
 

 TOTAL ENERGY    =       -643.106742905

 ENERGY CHANGE =         -0.000025724
 ENERGY RATIO  =          1.433283603
 TRUST RADIUS  =          0.300000000
 
 BFGS DELTA*GAMMA: 0.196E-04
 
 BFGS DELTA*DE2*DELTA: 0.362E-04
 
 *** ENTERING OPTIMIZATION CYCLE: 20 ***
 

 PROJECTED CARTESIAN GRADIENTS IN A.U.

  NO.  ATOM        X             Y             Z

    1  P        0.001171      0.000774      0.001421
    2  O       -0.000032      0.001391     -0.000188
    3  O       -0.000040     -0.000591     -0.000234
    4  O       -0.000050      0.000333      0.000601
    5  O       -0.000459     -0.002319     -0.002038
    6  H       -0.001177      0.000617     -0.000566
    7  H       -0.002999     -0.000182      0.000098


 ACTIVE CARTESIAN GRADIENTS

              1          2          3          4          5          6
           0.001427   0.000944   0.001722   0.000571   0.002625   0.000110

              7          8          9         10         11         12
           0.000718   0.000506   0.001597   0.002299  -0.000540  -0.000214

             13         14         15
           0.001854  -0.000592   0.001360


 FULL LOCAL GRADIENT

              1          2          3          4          5          6
          -0.003609  -0.000776  -0.002275  -0.000125  -0.000927  -0.001528

              7          8          9         10         11         12
          -0.000848  -0.000637  -0.001087  -0.001621   0.000384  -0.000217

             13         14         15
          -0.000334   0.000616   0.000267


 TANGENTIAL LOCAL GRADIENTS IN A.U.

              1          2          3          4          5          6
          -0.000776  -0.002275  -0.000125  -0.000927  -0.001528  -0.000848

              7          8          9         10         11         12
          -0.000637  -0.001087  -0.001621   0.000384  -0.000217  -0.000334

             13         14
           0.000616   0.000267

 COSANG =         0.906328639
 
 *** CONVERGED BY RMSQ FORCE AND MAX FORCE DESVIATION ***
 *** AFTER 19 OPTIMIZATION CYCLES ***
 
 
 RMSQ FORCE :   0.0010239  MAXIMUM :   0.0003000  CONVERGED : NO
 MAX FORCE  :   0.0022747  MAXIMUM :   0.0004500  CONVERGED : NO
 RMSQ FORCE6:   0.0002235  MAXIMUM6:   0.0003000  CONVERGED :YES
 MAX FORCE6 :   0.0003816  MAXIMUM6:   0.0004500  CONVERGED :YES
 RMSQ DR    :   0.0064482  MAXIMUM :   0.0012000  CONVERGED : NO
 MAX DR     :   0.0207632  MAXIMUM :   0.0018000  CONVERGED : NO
 
 
 *** THE GEOMETRY IS OPTIMIZED ***
 
 
 INTERPOLATION DISTANCE: 6.9978429365


 RELAXED PRODUCT COORDINATES OF SADDLE STEP 1 IN ANGSTROM

  NO.  ATOM        X              Y              Z        Z-ATOM   MASS   TYPE

    1  P         0.001881       0.002421      -0.170346      15    30.974  QM
    2  O         1.017808      -0.885177      -0.861890       8    15.999  QM
    3  O        -1.034363       0.883982      -0.841060       8    15.999  QM
    4  O        -0.844000      -0.976248       0.943981       8    15.999  QM
    5  O         0.855034       0.994663       0.904086       8    15.999  QM
    6  H        -1.701787      -0.510452       1.022656       1     1.008  QM
    7  H         1.559088       0.409206       1.242678       1     1.008  QM


 NUMBER OF CONSTRAINED OPTIMIZATION CYCLES: 19
 
 RELAXED PRODUCT ENERGY = -643.106742905381
 
 ANGLE BETWEEN SUCCESSIVE SADDLE GRADIENTS: 50.487
 
 RMSQ FORCE :   0.0012243  MAXIMUM :   0.0003000  CONVERGED :NO 
 MAX FORCE  :   0.0027127  MAXIMUM :   0.0004500  CONVERGED :NO 


 UNRELAXED COORDINATES OF SADDLE STEP 2 IN ANGSTROM

  NO.  ATOM        X              Y              Z        Z-ATOM   MASS   TYPE

    1  P         0.023018       0.004877      -0.184735      15    30.974  QM
    2  O         1.039422      -0.832380      -0.897137       8    15.999  QM
    3  O        -1.035719       0.836078      -0.838031       8    15.999  QM
    4  O        -0.895962      -0.938872       0.998378       8    15.999  QM
    5  O         0.855005       0.947640       0.909175       8    15.999  QM
    6  H        -1.715933      -0.495403       1.024047       1     1.008  QM
    7  H         1.436067       0.381830       1.283905       1     1.008  QM


 UNRELAXED SCF-ENERGY CALCULATED IN 12 CYCLES
 
 UNRELAXED TOTAL SADDLE ENERGY = -643.092246627704
 
 
 
 
 ***************************************
 *** MOLECULAR GEOMETRY OPTIMIZATION ***
 ***************************************
 
 INTERPOLATION DISTANCE: 6.6362535727
 
 *** ACTIVE DEGREES OF FREEDOM: 15 ***
 
 *** ENTERING OPTIMIZATION CYCLE: 1 ***
 

 PROJECTED CARTESIAN GRADIENTS IN A.U.

  NO.  ATOM        X             Y             Z

    1  P        0.015150      0.013635     -0.027692
    2  O       -0.000425      0.033787      0.005949
    3  O       -0.011110     -0.039860      0.002266
    4  O       -0.043642      0.020957      0.018908
    5  O        0.042040     -0.045359      0.023078
    6  H        0.043642     -0.029757      0.001990
    7  H       -0.075281      0.075580     -0.048487


 ACTIVE CARTESIAN GRADIENTS

              1          2          3          4          5          6
           0.018474   0.016640  -0.033536   0.007229   0.060699  -0.014808

              7          8          9         10         11         12
          -0.023064  -0.021607  -0.000455  -0.031849   0.051013   0.001762

             13         14         15
           0.058811  -0.099142   0.063676


 FULL LOCAL GRADIENT

              1          2          3          4          5          6
          -0.079575  -0.014418   0.016840   0.021382  -0.009038  -0.026174

              7          8          9         10         11         12
           0.017446   0.017897   0.021052   0.047418  -0.054869  -0.008346

             13         14         15
          -0.034536   0.104712  -0.032535


 TANGENTIAL LOCAL GRADIENTS IN A.U.

              1          2          3          4          5          6
          -0.014418   0.016840   0.021382  -0.009038  -0.026174   0.017446

              7          8          9         10         11         12
           0.017897   0.021052   0.047418  -0.054869  -0.008346  -0.034536

             13         14
           0.104712  -0.032535
 
 RMSQ FORCE :   0.0390310  MAXIMUM :   0.0003000  CONVERGED : NO
 MAX FORCE  :   0.1047121  MAXIMUM :   0.0004500  CONVERGED : NO
 RMSQ FORCE6:   4.9609690  MAXIMUM6:   0.0003000  CONVERGED : NO
 MAX FORCE6 :   4.8952879  MAXIMUM6:   0.0004500  CONVERGED : NO
 


 HESSIAN EIGENVALUES


                1           2           3           4           5           6
             1.00000     1.00000     1.00000     1.00000     1.00000     1.00000
 


                7           8           9          10          11          12
             1.00000     1.00000     1.00000     1.00000     1.00000     1.00000
 


               13          14
             1.00000     1.00000
 


 LAMBDA FOR LMQA STEP: 0.00

  |TANGENTIAL STEP| =   0.146041  |PARALLEL STEP| =   0.001607


 STEP IN NORMAL COORDINATES

              1          2          3          4          5          6
          -0.003491  -0.014915   0.023587   0.012742  -0.019740  -0.019568

              7          8          9         10         11         12
           0.017798   0.018197   0.020250   0.049432  -0.056121  -0.010985

             13         14         15
          -0.029052   0.105676  -0.028659

 DISPLACEMENT STEP IN ANGSTROM

  NO.  ATOM        X             Y             Z

    1  P       -0.001515     -0.006467      0.010300
    2  O        0.005468     -0.005493     -0.013369
    3  O        0.005586      0.009734      0.000146
    4  O        0.014092     -0.002123      0.003535
    5  O       -0.019635      0.013630     -0.013247
    6  H       -0.025620      0.019281     -0.000225
    7  H        0.012065     -0.046169      0.034503


 ACTIVE CARTESIAN DISPLACEMENT STEP

              1          2          3          4          5          6
          -0.003491  -0.014915   0.023587   0.012742  -0.019740  -0.019568

              7          8          9         10         11         12
           0.017798   0.018197   0.020250   0.049432  -0.056121  -0.010985

             13         14         15
          -0.029052   0.105676  -0.028659
 
 PREDICTED ENERGY CHANGE: -0.010534747
 
 INTERPOLATION DISTANCE: 6.6362535727


 COORDINATES OF OPTIMIZATION STEP 1 IN ANGSTROM

  NO.  ATOM        X              Y              Z        Z-ATOM   MASS   TYPE

    1  P         0.021503      -0.001590      -0.174435      15    30.974  QM
    2  O         1.044890      -0.837873      -0.910506       8    15.999  QM
    3  O        -1.030133       0.845812      -0.837885       8    15.999  QM
    4  O        -0.881870      -0.940995       1.001913       8    15.999  QM
    5  O         0.835370       0.961270       0.895928       8    15.999  QM
    6  H        -1.741553      -0.476122       1.023822       1     1.008  QM
    7  H         1.448132       0.335661       1.318408       1     1.008  QM


 
 NEW SCF-ENERGY CALCULATED IN 12 CYCLES
 

 TOTAL ENERGY    =       -643.102438804

 ENERGY CHANGE =         -0.010192176
 ENERGY RATIO  =          0.967481838
 TRUST RADIUS  =          0.200000000
 
 BFGS DELTA*GAMMA: 0.205E-01
 
 BFGS DELTA*DE2*DELTA: 0.213E-01
 
 *** ENTERING OPTIMIZATION CYCLE: 2 ***
 

 PROJECTED CARTESIAN GRADIENTS IN A.U.

  NO.  ATOM        X             Y             Z

    1  P        0.016094      0.009322     -0.000893
    2  O       -0.001445      0.008892     -0.004881
    3  O        0.005665     -0.011596      0.007886
    4  O       -0.014252      0.002702      0.009658
    5  O       -0.009923     -0.012544     -0.011070
    6  H       -0.002135     -0.001769      0.002547
    7  H       -0.007577      0.000078     -0.003944


 ACTIVE CARTESIAN GRADIENTS

              1          2          3          4          5          6
           0.019612   0.011368  -0.001057   0.006557   0.020609  -0.009198

              7          8          9         10         11         12
           0.016837  -0.003891   0.003153   0.004236   0.004385  -0.000310

             13         14         15
           0.003307  -0.003325   0.003803


 FULL LOCAL GRADIENT

              1          2          3          4          5          6
          -0.023104  -0.008808  -0.010821   0.008708   0.002903  -0.007557

              7          8          9         10         11         12
          -0.019232   0.002353   0.004894   0.002459  -0.006093  -0.003143

             13         14         15
           0.007316   0.005047   0.006957


 TANGENTIAL LOCAL GRADIENTS IN A.U.

              1          2          3          4          5          6
          -0.008808  -0.010821   0.008708   0.002903  -0.007557  -0.019232

              7          8          9         10         11         12
           0.002353   0.004894   0.002459  -0.006093  -0.003143   0.007316

             13         14
           0.005047   0.006957

 COSANG =         0.144507226
 
 RMSQ FORCE :   0.0080879  MAXIMUM :   0.0003000  CONVERGED : NO
 MAX FORCE  :   0.0192316  MAXIMUM :   0.0004500  CONVERGED : NO
 RMSQ FORCE6:   4.4649233  MAXIMUM6:   0.0003000  CONVERGED : NO
 MAX FORCE6 :   4.4550987  MAXIMUM6:   0.0004500  CONVERGED : NO
 RMSQ DR    :   0.0377098  MAXIMUM :   0.0012000  CONVERGED : NO
 MAX DR     :   0.1056758  MAXIMUM :   0.0018000  CONVERGED : NO
 


 HESSIAN EIGENVALUES


                1           2           3           4           5           6
             0.78454     1.00000     1.00000     1.00000     1.00000     1.00000
 


                7           8           9          10          11          12
             1.00000     1.00000     1.00000     1.00000     1.00000     1.00000
 


               13          14
             1.00000     1.20081
 


 LAMBDA FOR LMQA STEP: 0.00

  |TANGENTIAL STEP| =   0.032862  |PARALLEL STEP| =   0.000081


 STEP IN NORMAL COORDINATES

              1          2          3          4          5          6
          -0.015927  -0.011841  -0.000857  -0.000297  -0.009938  -0.001536

              7          8          9         10         11         12
          -0.018192   0.003780   0.003424   0.002980  -0.008408  -0.002788

             13         14         15
           0.004127   0.009830   0.005111

 DISPLACEMENT STEP IN ANGSTROM

  NO.  ATOM        X             Y             Z

    1  P       -0.006916     -0.005138     -0.000366
    2  O        0.002565     -0.001435     -0.000943
    3  O       -0.002944      0.003392     -0.003853
    4  O        0.005678      0.001085     -0.001127
    5  O        0.005399      0.004350      0.005135
    6  H       -0.000641      0.002731     -0.001041
    7  H       -0.003638     -0.003692      0.006209


 ACTIVE CARTESIAN DISPLACEMENT STEP

              1          2          3          4          5          6
          -0.015927  -0.011841  -0.000857  -0.000297  -0.009938  -0.001536

              7          8          9         10         11         12
          -0.018192   0.003780   0.003424   0.002980  -0.008408  -0.002788

             13         14         15
           0.004127   0.009830   0.005111
 
 PREDICTED ENERGY CHANGE: -0.000485135
 
 INTERPOLATION DISTANCE: 6.6362535727
 
 *** SCFTOL TIGHTEN TO 0.100E-06 ***
 
 *** CDFTOL TIGHTEN TO 0.750E-04 ***


 COORDINATES OF OPTIMIZATION STEP 2 IN ANGSTROM

  NO.  ATOM        X              Y              Z        Z-ATOM   MASS   TYPE

    1  P         0.014587      -0.006729      -0.174800      15    30.974  QM
    2  O         1.047455      -0.839308      -0.911449       8    15.999  QM
    3  O        -1.033077       0.849203      -0.841738       8    15.999  QM
    4  O        -0.876193      -0.939911       1.000786       8    15.999  QM
    5  O         0.840769       0.965619       0.901062       8    15.999  QM
    6  H        -1.742194      -0.473391       1.022780       1     1.008  QM
    7  H         1.444494       0.331969       1.324617       1     1.008  QM


 
 NEW SCF-ENERGY CALCULATED IN 12 CYCLES
 

 TOTAL ENERGY    =       -643.103195685

 ENERGY CHANGE =         -0.000756882
 ENERGY RATIO  =          1.560147970
 TRUST RADIUS  =          0.200000000
 
 BFGS DELTA*GAMMA: 0.433E-03
 
 BFGS DELTA*DE2*DELTA: 0.974E-03
 
 *** ENTERING OPTIMIZATION CYCLE: 3 ***
 

 PROJECTED CARTESIAN GRADIENTS IN A.U.

  NO.  ATOM        X             Y             Z

    1  P        0.008417      0.004585      0.000123
    2  O        0.002244      0.006534     -0.006179
    3  O        0.004600     -0.007317      0.004767
    4  O       -0.008735      0.002441      0.008366
    5  O       -0.006027     -0.008502     -0.006679
    6  H       -0.007230      0.001681      0.002039
    7  H       -0.007883      0.000175     -0.003811


 ACTIVE CARTESIAN GRADIENTS

              1          2          3          4          5          6
           0.010257   0.005591   0.000156   0.007562   0.014496  -0.009427

              7          8          9         10         11         12
           0.011291  -0.001822   0.001695   0.006058  -0.001652   0.000297

             13         14         15
           0.006212  -0.003317   0.001084


 FULL LOCAL GRADIENT

              1          2          3          4          5          6
          -0.018871  -0.004170  -0.006178   0.001432   0.001811  -0.002766

              7          8          9         10         11         12
          -0.013045   0.000629   0.004414  -0.000906   0.000331  -0.003041

             13         14         15
           0.002556   0.004760   0.007910


 TANGENTIAL LOCAL GRADIENTS IN A.U.

              1          2          3          4          5          6
          -0.004170  -0.006178   0.001432   0.001811  -0.002766  -0.013045

              7          8          9         10         11         12
           0.000629   0.004414  -0.000906   0.000331  -0.003041   0.002556

             13         14
           0.004760   0.007910

 COSANG =         0.903645012
 
 RMSQ FORCE :   0.0050747  MAXIMUM :   0.0003000  CONVERGED : NO
 MAX FORCE  :   0.0130455  MAXIMUM :   0.0004500  CONVERGED : NO
 RMSQ FORCE6:   3.8690825  MAXIMUM6:   0.0003000  CONVERGED : NO
 MAX FORCE6 :   3.8630969  MAXIMUM6:   0.0004500  CONVERGED : NO
 RMSQ DR    :   0.0084849  MAXIMUM :   0.0012000  CONVERGED : NO
 MAX DR     :   0.0181916  MAXIMUM :   0.0018000  CONVERGED : NO
 


 HESSIAN EIGENVALUES


                1           2           3           4           5           6
             0.33079     0.99754     1.00000     1.00000     1.00000     1.00000
 


                7           8           9          10          11          12
             1.00000     1.00000     1.00000     1.00000     1.00000     1.00000
 


               13          14
             1.04527     1.21034
 


 LAMBDA FOR LMQA STEP: 0.00

  |TANGENTIAL STEP| =   0.054094  |PARALLEL STEP| =   0.000220


 STEP IN NORMAL COORDINATES

              1          2          3          4          5          6
          -0.020730  -0.016438  -0.004672  -0.005882  -0.015333   0.001474

              7          8          9         10         11         12
          -0.033402   0.004481   0.008773  -0.000728  -0.004699  -0.007001

             13         14         15
           0.001628   0.019653   0.016104

 DISPLACEMENT STEP IN ANGSTROM

  NO.  ATOM        X             Y             Z

    1  P       -0.009002     -0.007133     -0.002034
    2  O        0.001232     -0.002053      0.000918
    3  O       -0.006324      0.004396     -0.006167
    4  O        0.008214      0.002069     -0.003020
    5  O        0.009467      0.006824      0.008369
    6  H        0.005768      0.001602     -0.002126
    7  H       -0.006019     -0.006823      0.013007


 ACTIVE CARTESIAN DISPLACEMENT STEP

              1          2          3          4          5          6
          -0.020730  -0.016438  -0.004672  -0.005882  -0.015333   0.001474

              7          8          9         10         11         12
          -0.033402   0.004481   0.008773  -0.000728  -0.004699  -0.007001

             13         14         15
           0.001628   0.019653   0.016104
 
 PREDICTED ENERGY CHANGE: -0.000494957
 
 INTERPOLATION DISTANCE: 6.6362535727


 COORDINATES OF OPTIMIZATION STEP 3 IN ANGSTROM

  NO.  ATOM        X              Y              Z        Z-ATOM   MASS   TYPE

    1  P         0.005585      -0.013862      -0.176835      15    30.974  QM
    2  O         1.048686      -0.841361      -0.910531       8    15.999  QM
    3  O        -1.039401       0.853599      -0.847905       8    15.999  QM
    4  O        -0.867979      -0.937842       0.997766       8    15.999  QM
    5  O         0.850235       0.972444       0.909432       8    15.999  QM
    6  H        -1.736425      -0.471789       1.020654       1     1.008  QM
    7  H         1.438475       0.325145       1.337624       1     1.008  QM


 
 NEW SCF-ENERGY CALCULATED IN 12 CYCLES
 

 TOTAL ENERGY    =       -643.103819233

 ENERGY CHANGE =         -0.000623547
 ENERGY RATIO  =          1.259802102
 TRUST RADIUS  =          0.200000000
 
 BFGS DELTA*GAMMA: 0.737E-03
 
 BFGS DELTA*DE2*DELTA: 0.996E-03
 
 *** ENTERING OPTIMIZATION CYCLE: 4 ***
 

 PROJECTED CARTESIAN GRADIENTS IN A.U.

  NO.  ATOM        X             Y             Z

    1  P        0.001682     -0.004769      0.000177
    2  O        0.005490      0.005873     -0.006774
    3  O        0.001447     -0.001211      0.001031
    4  O       -0.004707      0.003699      0.006752
    5  O       -0.000731     -0.002337     -0.000850
    6  H       -0.008310      0.002965      0.001422
    7  H       -0.006987     -0.000525     -0.003038


 ACTIVE CARTESIAN GRADIENTS

              1          2          3          4          5          6
           0.002050  -0.005815   0.000222   0.008434   0.008205  -0.008748

              7          8          9         10         11         12
           0.003081   0.000254  -0.000359   0.004602  -0.004493   0.001368

             13         14         15
           0.007629  -0.001709  -0.000001


 FULL LOCAL GRADIENT

              1          2          3          4          5          6
          -0.013625   0.006050  -0.000835  -0.005130   0.001138   0.001226

              7          8          9         10         11         12
          -0.004167  -0.001077   0.004407  -0.001207   0.003621  -0.003189

             13         14         15
          -0.001483   0.002723   0.006537


 TANGENTIAL LOCAL GRADIENTS IN A.U.

              1          2          3          4          5          6
           0.006050  -0.000835  -0.005130   0.001138   0.001226  -0.004167

              7          8          9         10         11         12
          -0.001077   0.004407  -0.001207   0.003621  -0.003189  -0.001483

             13         14
           0.002723   0.006537

 COSANG =         0.458459290
 
 RMSQ FORCE :   0.0036000  MAXIMUM :   0.0003000  CONVERGED : NO
 MAX FORCE  :   0.0065367  MAXIMUM :   0.0004500  CONVERGED : NO
 RMSQ FORCE6:   3.1600412  MAXIMUM6:   0.0003000  CONVERGED : NO
 MAX FORCE6 :   3.1584551  MAXIMUM6:   0.0004500  CONVERGED : NO
 RMSQ DR    :   0.0139671  MAXIMUM :   0.0012000  CONVERGED : NO
 MAX DR     :   0.0334021  MAXIMUM :   0.0018000  CONVERGED : NO
 


 HESSIAN EIGENVALUES


                1           2           3           4           5           6
             0.21359     0.99234     1.00000     1.00000     1.00000     1.00000
 


                7           8           9          10          11          12
             1.00000     1.00000     1.00000     1.00000     1.00000     1.01841
 


               13          14
             1.04348     1.36003
 


 LAMBDA FOR LMQA STEP: 0.00

  |TANGENTIAL STEP| =   0.032747  |PARALLEL STEP| =   0.000081


 STEP IN NORMAL COORDINATES

              1          2          3          4          5          6
          -0.009185   0.000606  -0.004039  -0.008410  -0.008448   0.003875

              7          8          9         10         11         12
          -0.019161   0.001044   0.008352  -0.001591   0.001343  -0.006635

             13         14         15
          -0.001898   0.011781   0.013619

 DISPLACEMENT STEP IN ANGSTROM

  NO.  ATOM        X             Y             Z

    1  P       -0.003988      0.000264     -0.001761
    2  O       -0.001692     -0.002310      0.002461
    3  O       -0.003574      0.000391     -0.003081
    4  O        0.004981      0.000238     -0.002805
    5  O        0.005163      0.002311      0.003931
    6  H        0.006714     -0.000224     -0.001552
    7  H       -0.004041     -0.003751      0.009297


 ACTIVE CARTESIAN DISPLACEMENT STEP

              1          2          3          4          5          6
          -0.009185   0.000606  -0.004039  -0.008410  -0.008448   0.003875

              7          8          9         10         11         12
          -0.019161   0.001044   0.008352  -0.001591   0.001343  -0.006635

             13         14         15
          -0.001898   0.011781   0.013619
 
 PREDICTED ENERGY CHANGE: -0.000157512
 
 INTERPOLATION DISTANCE: 6.6362535727
 
 *** SCFTOL TIGHTEN TO 0.500E-07 ***
 
 *** CDFTOL TIGHTEN TO 0.250E-04 ***


 COORDINATES OF OPTIMIZATION STEP 4 IN ANGSTROM

  NO.  ATOM        X              Y              Z        Z-ATOM   MASS   TYPE

    1  P         0.001597      -0.013598      -0.178596      15    30.974  QM
    2  O         1.046995      -0.843671      -0.908071       8    15.999  QM
    3  O        -1.042975       0.853991      -0.850987       8    15.999  QM
    4  O        -0.862998      -0.937604       0.994961       8    15.999  QM
    5  O         0.855398       0.974755       0.913363       8    15.999  QM
    6  H        -1.729712      -0.472013       1.019103       1     1.008  QM
    7  H         1.434434       0.321394       1.346921       1     1.008  QM


 
 NEW SCF-ENERGY CALCULATED IN 12 CYCLES
 

 TOTAL ENERGY    =       -643.104075453

 ENERGY CHANGE =         -0.000256220
 ENERGY RATIO  =          1.626668033
 TRUST RADIUS  =          0.200000000
 
 BFGS DELTA*GAMMA: 0.121E-03
 
 BFGS DELTA*DE2*DELTA: 0.317E-03
 
 *** ENTERING OPTIMIZATION CYCLE: 5 ***
 

 PROJECTED CARTESIAN GRADIENTS IN A.U.

  NO.  ATOM        X             Y             Z

    1  P       -0.002197     -0.005706     -0.000812
    2  O        0.007044      0.005164     -0.006668
    3  O        0.001514     -0.000933      0.000667
    4  O       -0.003934      0.004057      0.006276
    5  O        0.001577     -0.000732      0.001217
    6  H       -0.006399      0.002401      0.000941
    7  H       -0.006127     -0.000875     -0.002386


 ACTIVE CARTESIAN GRADIENTS

              1          2          3          4          5          6
          -0.002677  -0.006959  -0.000977   0.008507   0.006587  -0.008998

              7          8          9         10         11         12
           0.000753  -0.000290  -0.000552   0.002819  -0.003752   0.001781

             13         14         15
           0.007003  -0.000974   0.000611


 FULL LOCAL GRADIENT

              1          2          3          4          5          6
          -0.011907   0.006506   0.002791  -0.007666   0.000118   0.002914

              7          8          9         10         11         12
          -0.001639  -0.000424   0.004028   0.000069   0.003019  -0.003290

             13         14         15
          -0.001823   0.001811   0.005001


 TANGENTIAL LOCAL GRADIENTS IN A.U.

              1          2          3          4          5          6
           0.006506   0.002791  -0.007666   0.000118   0.002914  -0.001639

              7          8          9         10         11         12
          -0.000424   0.004028   0.000069   0.003019  -0.003290  -0.001823

             13         14
           0.001811   0.005001

 COSANG =         0.902843395
 
 RMSQ FORCE :   0.0036648  MAXIMUM :   0.0003000  CONVERGED : NO
 MAX FORCE  :   0.0076659  MAXIMUM :   0.0004500  CONVERGED : NO
 RMSQ FORCE6:   2.2344860  MAXIMUM6:   0.0003000  CONVERGED : NO
 MAX FORCE6 :   2.2330688  MAXIMUM6:   0.0004500  CONVERGED : NO
 RMSQ DR    :   0.0084553  MAXIMUM :   0.0012000  CONVERGED : NO
 MAX DR     :   0.0191612  MAXIMUM :   0.0018000  CONVERGED : NO
 


 HESSIAN EIGENVALUES


                1           2           3           4           5           6
             0.09399     0.86415     0.99976     1.00000     1.00000     1.00000
 


                7           8           9          10          11          12
             1.00000     1.00000     1.00000     1.00000     1.00011     1.03493
 


               13          14
             1.07893     1.27554
 


 LAMBDA FOR LMQA STEP: 0.00

  |TANGENTIAL STEP| =   0.075864  |PARALLEL STEP| =   0.000434


 STEP IN NORMAL COORDINATES

              1          2          3          4          5          6
          -0.009043   0.011050  -0.007607  -0.025336  -0.017978   0.014266

              7          8          9         10         11         12
          -0.040992   0.002804   0.021863  -0.001905   0.005354  -0.018337

             13         14         15
          -0.005961   0.025252   0.033425

 DISPLACEMENT STEP IN ANGSTROM

  NO.  ATOM        X             Y             Z

    1  P       -0.003926      0.004795     -0.003314
    2  O       -0.008236     -0.005919      0.007915
    3  O       -0.008935     -0.000380     -0.006841
    4  O        0.011501     -0.000933     -0.007650
    5  O        0.009520      0.002714      0.006511
    6  H        0.016676     -0.001057     -0.003400
    7  H       -0.010255     -0.007528      0.022031


 ACTIVE CARTESIAN DISPLACEMENT STEP

              1          2          3          4          5          6
          -0.009043   0.011050  -0.007607  -0.025336  -0.017978   0.014266

              7          8          9         10         11         12
          -0.040992   0.002804   0.021863  -0.001905   0.005354  -0.018337

             13         14         15
          -0.005961   0.025252   0.033425
 
 PREDICTED ENERGY CHANGE: -0.000324788
 
 INTERPOLATION DISTANCE: 6.6362535727


 COORDINATES OF OPTIMIZATION STEP 5 IN ANGSTROM

  NO.  ATOM        X              Y              Z        Z-ATOM   MASS   TYPE

    1  P        -0.002329      -0.008803      -0.181910      15    30.974  QM
    2  O         1.038759      -0.849590      -0.900155       8    15.999  QM
    3  O        -1.051910       0.853611      -0.857828       8    15.999  QM
    4  O        -0.851497      -0.938537       0.987312       8    15.999  QM
    5  O         0.864918       0.977469       0.919874       8    15.999  QM
    6  H        -1.713036      -0.473070       1.015702       1     1.008  QM
    7  H         1.424179       0.313867       1.368953       1     1.008  QM


 
 NEW SCF-ENERGY CALCULATED IN 15 CYCLES
 

 TOTAL ENERGY    =       -643.104524072

 ENERGY CHANGE =         -0.000448619
 ENERGY RATIO  =          1.381266932
 TRUST RADIUS  =          0.200000000
 
 BFGS DELTA*GAMMA: 0.414E-03
 
 BFGS DELTA*DE2*DELTA: 0.661E-03
 
 *** ENTERING OPTIMIZATION CYCLE: 6 ***
 

 PROJECTED CARTESIAN GRADIENTS IN A.U.

  NO.  ATOM        X             Y             Z

    1  P       -0.003791     -0.006635     -0.002620
    2  O        0.006246      0.005168     -0.004419
    3  O       -0.000302     -0.000543     -0.000507
    4  O       -0.003532      0.004257      0.005257
    5  O        0.004281      0.000672      0.003524
    6  H       -0.001657      0.000755     -0.000035
    7  H       -0.003994     -0.002041     -0.000797


 ACTIVE CARTESIAN GRADIENTS

              1          2          3          4          5          6
          -0.004621  -0.008092  -0.003169   0.006563   0.005552  -0.007003

              7          8          9         10         11         12
          -0.003572  -0.000576  -0.000597  -0.000423  -0.001060   0.002293

             13         14         15
           0.004427   0.000810   0.002130


 FULL LOCAL GRADIENT

              1          2          3          4          5          6
          -0.009139   0.007404   0.005705  -0.006719  -0.000783   0.002308

              7          8          9         10         11         12
           0.002954   0.000002   0.003326   0.002634   0.000516  -0.003352

             13         14         15
          -0.000770  -0.000262   0.001942


 TANGENTIAL LOCAL GRADIENTS IN A.U.

              1          2          3          4          5          6
           0.007404   0.005705  -0.006719  -0.000783   0.002308   0.002954

              7          8          9         10         11         12
           0.000002   0.003326   0.002634   0.000516  -0.003352  -0.000770

             13         14
          -0.000262   0.001942

 COSANG =         0.835565953
 
 RMSQ FORCE :   0.0035968  MAXIMUM :   0.0003000  CONVERGED : NO
 MAX FORCE  :   0.0074041  MAXIMUM :   0.0004500  CONVERGED : NO
 RMSQ FORCE6:   0.0159871  MAXIMUM6:   0.0003000  CONVERGED : NO
 MAX FORCE6 :   0.0439121  MAXIMUM6:   0.0004500  CONVERGED : NO
 RMSQ DR    :   0.0195883  MAXIMUM :   0.0012000  CONVERGED : NO
 MAX DR     :   0.0409919  MAXIMUM :   0.0018000  CONVERGED : NO
 


 HESSIAN EIGENVALUES


                1           2           3           4           5           6
             0.06647     0.75115     0.99879     1.00000     1.00000     1.00000
 


                7           8           9          10          11          12
             1.00000     1.00000     1.00000     1.00003     1.00418     1.04218
 


               13          14
             1.11388     1.22216
 


 LAMBDA FOR LMQA STEP: 0.00

  |TANGENTIAL STEP| =   0.055576  |PARALLEL STEP| =   0.000233


 STEP IN NORMAL COORDINATES

              1          2          3          4          5          6
           0.000346   0.018120  -0.002624  -0.021442  -0.012876   0.012679

              7          8          9         10         11         12
          -0.023023   0.001492   0.017879   0.001423   0.004266  -0.016044

             13         14         15
          -0.004136   0.014990   0.024407

 DISPLACEMENT STEP IN ANGSTROM

  NO.  ATOM        X             Y             Z

    1  P        0.000150      0.007862     -0.001139
    2  O       -0.008324     -0.005675      0.006455
    3  O       -0.005408     -0.001727     -0.003833
    4  O        0.008544     -0.002136     -0.006487
    5  O        0.004228     -0.000289      0.002014
    6  H        0.011601     -0.000803     -0.001927
    7  H       -0.008609     -0.003627      0.015616


 ACTIVE CARTESIAN DISPLACEMENT STEP

              1          2          3          4          5          6
           0.000346   0.018120  -0.002624  -0.021442  -0.012876   0.012679

              7          8          9         10         11         12
          -0.023023   0.001492   0.017879   0.001423   0.004266  -0.016044

             13         14         15
          -0.004136   0.014990   0.024407
 
 PREDICTED ENERGY CHANGE: -0.000181713
 
 INTERPOLATION DISTANCE: 6.6362535727


 COORDINATES OF OPTIMIZATION STEP 6 IN ANGSTROM

  NO.  ATOM        X              Y              Z        Z-ATOM   MASS   TYPE

    1  P        -0.002179      -0.000941      -0.183049      15    30.974  QM
    2  O         1.030435      -0.855265      -0.893700       8    15.999  QM
    3  O        -1.057317       0.851884      -0.861661       8    15.999  QM
    4  O        -0.842954      -0.940673       0.980825       8    15.999  QM
    5  O         0.869146       0.977179       0.921888       8    15.999  QM
    6  H        -1.701435      -0.473873       1.013775       1     1.008  QM
    7  H         1.415570       0.310240       1.384569       1     1.008  QM


 
 NEW SCF-ENERGY CALCULATED IN 12 CYCLES
 

 TOTAL ENERGY    =       -643.104780495

 ENERGY CHANGE =         -0.000256422
 ENERGY RATIO  =          1.411136322
 TRUST RADIUS  =          0.200000000
 
 BFGS DELTA*GAMMA: 0.218E-03
 
 BFGS DELTA*DE2*DELTA: 0.369E-03
 
 *** ENTERING OPTIMIZATION CYCLE: 7 ***
 

 PROJECTED CARTESIAN GRADIENTS IN A.U.

  NO.  ATOM        X             Y             Z

    1  P       -0.003600     -0.003047     -0.003161
    2  O        0.004630      0.004277     -0.002516
    3  O       -0.000700     -0.002192     -0.000797
    4  O       -0.002964      0.003299      0.004434
    5  O        0.004571     -0.000558      0.003379
    6  H        0.000571      0.000267     -0.000754
    7  H       -0.002674     -0.002607      0.000350


 ACTIVE CARTESIAN GRADIENTS

              1          2          3          4          5          6
          -0.004389  -0.003717  -0.003831   0.004451   0.005760  -0.005306

              7          8          9         10         11         12
          -0.004625  -0.001076   0.000117  -0.000988   0.000189   0.002124

             13         14         15
           0.002314   0.001430   0.002614


 FULL LOCAL GRADIENT

              1          2          3          4          5          6
          -0.007795   0.003165   0.005804  -0.004482  -0.001562   0.001056

              7          8          9         10         11         12
           0.004124   0.000570   0.002285   0.002963  -0.000673  -0.003030

             13         14         15
           0.000756  -0.001006   0.000742


 TANGENTIAL LOCAL GRADIENTS IN A.U.

              1          2          3          4          5          6
           0.003165   0.005804  -0.004482  -0.001562   0.001056   0.004124

              7          8          9         10         11         12
           0.000570   0.002285   0.002963  -0.000673  -0.003030   0.000756

             13         14
          -0.001006   0.000742

 COSANG =         0.910959431
 
 RMSQ FORCE :   0.0028089  MAXIMUM :   0.0003000  CONVERGED : NO
 MAX FORCE  :   0.0058042  MAXIMUM :   0.0004500  CONVERGED : NO
 RMSQ FORCE6:   0.0026451  MAXIMUM6:   0.0003000  CONVERGED : NO
 MAX FORCE6 :   0.0069180  MAXIMUM6:   0.0004500  CONVERGED : NO
 RMSQ DR    :   0.0143497  MAXIMUM :   0.0012000  CONVERGED : NO
 MAX DR     :   0.0244065  MAXIMUM :   0.0018000  CONVERGED : NO
 


 HESSIAN EIGENVALUES


                1           2           3           4           5           6
             0.06106     0.51831     0.99574     1.00000     1.00000     1.00000
 


                7           8           9          10          11          12
             1.00000     1.00000     1.00003     1.00009     1.02243     1.03670
 


               13          14
             1.09982     1.12428
 


 LAMBDA FOR LMQA STEP: 0.00

  |TANGENTIAL STEP| =   0.036146  |PARALLEL STEP| =   0.000098


 STEP IN NORMAL COORDINATES

              1          2          3          4          5          6
           0.007894   0.015570   0.001999  -0.014932  -0.008964   0.009554

              7          8          9         10         11         12
          -0.006284   0.001208   0.011808   0.003345   0.002630  -0.012571

             13         14         15
          -0.001076   0.005323   0.014738

 DISPLACEMENT STEP IN ANGSTROM

  NO.  ATOM        X             Y             Z

    1  P        0.003427      0.006755      0.000874
    2  O       -0.007079     -0.004455      0.004061
    3  O       -0.002263     -0.001095     -0.001058
    4  O        0.005126     -0.002352     -0.004885
    5  O       -0.000408     -0.001332     -0.001436
    6  H        0.006046     -0.000674     -0.000191
    7  H       -0.006619      0.000022      0.008563


 ACTIVE CARTESIAN DISPLACEMENT STEP

              1          2          3          4          5          6
           0.007894   0.015570   0.001999  -0.014932  -0.008964   0.009554

              7          8          9         10         11         12
          -0.006284   0.001208   0.011808   0.003345   0.002630  -0.012571

             13         14         15
          -0.001076   0.005323   0.014738
 
 PREDICTED ENERGY CHANGE: -0.000112356
 
 INTERPOLATION DISTANCE: 6.6362535727


 COORDINATES OF OPTIMIZATION STEP 7 IN ANGSTROM

  NO.  ATOM        X              Y              Z        Z-ATOM   MASS   TYPE

    1  P         0.001247       0.005814      -0.182175      15    30.974  QM
    2  O         1.023356      -0.859720      -0.889640       8    15.999  QM
    3  O        -1.059580       0.850789      -0.862719       8    15.999  QM
    4  O        -0.837827      -0.943025       0.975941       8    15.999  QM
    5  O         0.868738       0.975847       0.920452       8    15.999  QM
    6  H        -1.695389      -0.474546       1.013583       1     1.008  QM
    7  H         1.408951       0.310261       1.393132       1     1.008  QM


 
 NEW SCF-ENERGY CALCULATED IN 15 CYCLES
 

 TOTAL ENERGY    =       -643.104925231

 ENERGY CHANGE =         -0.000144736
 ENERGY RATIO  =          1.288194804
 TRUST RADIUS  =          0.200000000
 
 BFGS DELTA*GAMMA: 0.159E-03
 
 BFGS DELTA*DE2*DELTA: 0.227E-03
 
 *** ENTERING OPTIMIZATION CYCLE: 8 ***
 

 PROJECTED CARTESIAN GRADIENTS IN A.U.

  NO.  ATOM        X             Y             Z

    1  P       -0.000040      0.000339     -0.002139
    2  O        0.001798      0.003875     -0.000927
    3  O       -0.001813     -0.003230     -0.001376
    4  O       -0.002506      0.002180      0.003625
    5  O        0.003005     -0.002731      0.001699
    6  H        0.000547      0.000551     -0.000982
    7  H       -0.002255     -0.002802      0.000802


 ACTIVE CARTESIAN GRADIENTS

              1          2          3          4          5          6
          -0.000048   0.000413  -0.002592   0.002444   0.006607  -0.003120

              7          8          9         10         11         12
          -0.004427  -0.000674   0.000691   0.000383   0.000271   0.001563

             13         14         15
           0.001122   0.001391   0.002336


 FULL LOCAL GRADIENT

              1          2          3          4          5          6
          -0.007471  -0.000416   0.002187  -0.000596  -0.001355  -0.001402

              7          8          9         10         11         12
           0.003955   0.000188   0.001618   0.001595  -0.000773  -0.002482

             13         14         15
           0.001958  -0.000988   0.000879


 TANGENTIAL LOCAL GRADIENTS IN A.U.

              1          2          3          4          5          6
          -0.000416   0.002187  -0.000596  -0.001355  -0.001402   0.003955

              7          8          9         10         11         12
           0.000188   0.001618   0.001595  -0.000773  -0.002482   0.001958

             13         14
          -0.000988   0.000879

 COSANG =         0.741665806
 
 RMSQ FORCE :   0.0017381  MAXIMUM :   0.0003000  CONVERGED : NO
 MAX FORCE  :   0.0039553  MAXIMUM :   0.0004500  CONVERGED : NO
 RMSQ FORCE6:   0.0021407  MAXIMUM6:   0.0003000  CONVERGED : NO
 MAX FORCE6 :   0.0048657  MAXIMUM6:   0.0004500  CONVERGED : NO
 RMSQ DR    :   0.0093330  MAXIMUM :   0.0012000  CONVERGED : NO
 MAX DR     :   0.0155703  MAXIMUM :   0.0018000  CONVERGED : NO
 


 HESSIAN EIGENVALUES


                1           2           3           4           5           6
             0.06460     0.34102     0.95886     0.99998     1.00000     1.00000
 


                7           8           9          10          11          12
             1.00000     1.00000     1.00003     1.00044     1.00672     1.05037
 


               13          14
             1.08446     1.18417
 


 LAMBDA FOR LMQA STEP: 0.00

  |TANGENTIAL STEP| =   0.015405  |PARALLEL STEP| =   0.000018


 STEP IN NORMAL COORDINATES

              1          2          3          4          5          6
           0.005405   0.005284   0.002980  -0.004357  -0.004994   0.002407

              7          8          9         10         11         12
           0.006381   0.000272   0.003835   0.002186   0.000539  -0.006050

             13         14         15
           0.001910  -0.001916   0.004135

 DISPLACEMENT STEP IN ANGSTROM

  NO.  ATOM        X             Y             Z

    1  P        0.002346      0.002292      0.001300
    2  O       -0.002583     -0.002268      0.000472
    3  O        0.001203      0.000205      0.001445
    4  O        0.001256     -0.001281     -0.001997
    5  O       -0.002505     -0.000272     -0.002356
    6  H        0.000703     -0.000504      0.001069
    7  H       -0.003240      0.002206      0.001426


 ACTIVE CARTESIAN DISPLACEMENT STEP

              1          2          3          4          5          6
           0.005405   0.005284   0.002980  -0.004357  -0.004994   0.002407

              7          8          9         10         11         12
           0.006381   0.000272   0.003835   0.002186   0.000539  -0.006050

             13         14         15
           0.001910  -0.001916   0.004135
 
 PREDICTED ENERGY CHANGE: -0.000040967
 
 INTERPOLATION DISTANCE: 6.6362535727
 
 *** SCFTOL TIGHTEN TO 0.250E-07 ***
 
 *** CDFTOL TIGHTEN TO 0.100E-04 ***


 COORDINATES OF OPTIMIZATION STEP 8 IN ANGSTROM

  NO.  ATOM        X              Y              Z        Z-ATOM   MASS   TYPE

    1  P         0.003594       0.008106      -0.180875      15    30.974  QM
    2  O         1.020774      -0.861988      -0.889167       8    15.999  QM
    3  O        -1.058377       0.850994      -0.861274       8    15.999  QM
    4  O        -0.836571      -0.944307       0.973944       8    15.999  QM
    5  O         0.866233       0.975575       0.918096       8    15.999  QM
    6  H        -1.694686      -0.475050       1.014652       1     1.008  QM
    7  H         1.405710       0.312467       1.394557       1     1.008  QM


 
 NEW SCF-ENERGY CALCULATED IN 17 CYCLES
 

 TOTAL ENERGY    =       -643.104984667

 ENERGY CHANGE =         -0.000059436
 ENERGY RATIO  =          1.450825391
 TRUST RADIUS  =          0.200000000
 
 BFGS DELTA*GAMMA: 0.440E-04
 
 BFGS DELTA*DE2*DELTA: 0.822E-04
 
 *** ENTERING OPTIMIZATION CYCLE: 9 ***
 

 PROJECTED CARTESIAN GRADIENTS IN A.U.

  NO.  ATOM        X             Y             Z

    1  P        0.001609      0.002348     -0.000903
    2  O        0.000731      0.003353     -0.000783
    3  O       -0.001751     -0.003909     -0.001322
    4  O       -0.002113      0.001696      0.003089
    5  O        0.001619     -0.003980      0.000329
    6  H       -0.000414      0.000999     -0.000889
    7  H       -0.002473     -0.002699      0.000666


 ACTIVE CARTESIAN GRADIENTS

              1          2          3          4          5          6
           0.001961   0.002864  -0.001093   0.001852   0.006839  -0.002508

              7          8          9         10         11         12
          -0.003275  -0.000683   0.000987   0.001884  -0.000188   0.001138

             13         14         15
           0.001044   0.001070   0.001911


 FULL LOCAL GRADIENT

              1          2          3          4          5          6
          -0.007609  -0.002643  -0.000299   0.000619  -0.001241  -0.002104

              7          8          9         10         11         12
           0.002800   0.000205   0.001291   0.000131  -0.000338  -0.002098

             13         14         15
           0.002205  -0.000644   0.001405


 TANGENTIAL LOCAL GRADIENTS IN A.U.

              1          2          3          4          5          6
          -0.002643  -0.000299   0.000619  -0.001241  -0.002104   0.002800

              7          8          9         10         11         12
           0.000205   0.001291   0.000131  -0.000338  -0.002098   0.002205

             13         14
          -0.000644   0.001405

 COSANG =         0.776614827
 
 RMSQ FORCE :   0.0015757  MAXIMUM :   0.0003000  CONVERGED : NO
 MAX FORCE  :   0.0027999  MAXIMUM :   0.0004500  CONVERGED : NO
 RMSQ FORCE6:   0.0016789  MAXIMUM6:   0.0003000  CONVERGED : NO
 MAX FORCE6 :   0.0037203  MAXIMUM6:   0.0004500  CONVERGED : NO
 RMSQ DR    :   0.0039777  MAXIMUM :   0.0012000  CONVERGED : NO
 MAX DR     :   0.0063814  MAXIMUM :   0.0018000  CONVERGED : NO
 


 HESSIAN EIGENVALUES


                1           2           3           4           5           6
             0.06243     0.18931     0.83607     0.99953     1.00000     1.00000
 


                7           8           9          10          11          12
             1.00000     1.00002     1.00006     1.00008     1.00777     1.05306
 


               13          14
             1.11849     1.30560
 


 LAMBDA FOR LMQA STEP: 0.00

  |TANGENTIAL STEP| =   0.021142  |PARALLEL STEP| =   0.000034


 STEP IN NORMAL COORDINATES

              1          2          3          4          5          6
           0.005178   0.001381   0.003069  -0.004456  -0.009311   0.001459

              7          8          9         10         11         12
           0.010963   0.000845   0.005163   0.001642   0.000378  -0.009137

             13         14         15
           0.004435  -0.002765   0.006244

 DISPLACEMENT STEP IN ANGSTROM

  NO.  ATOM        X             Y             Z

    1  P        0.002248      0.000599      0.001339
    2  O       -0.002579     -0.003131     -0.000246
    3  O        0.002565      0.001733      0.002795
    4  O        0.001492     -0.001487     -0.002486
    5  O       -0.003489      0.001363     -0.002935
    6  H        0.000786     -0.000961      0.002081
    7  H       -0.005237      0.003704      0.001946


 ACTIVE CARTESIAN DISPLACEMENT STEP

              1          2          3          4          5          6
           0.005178   0.001381   0.003069  -0.004456  -0.009311   0.001459

              7          8          9         10         11         12
           0.010963   0.000845   0.005163   0.001642   0.000378  -0.009137

             13         14         15
           0.004435  -0.002765   0.006244
 
 PREDICTED ENERGY CHANGE: -0.000044870
 
 INTERPOLATION DISTANCE: 6.6362535727


 COORDINATES OF OPTIMIZATION STEP 9 IN ANGSTROM

  NO.  ATOM        X              Y              Z        Z-ATOM   MASS   TYPE

    1  P         0.005842       0.008706      -0.179537      15    30.974  QM
    2  O         1.018195      -0.865118      -0.889414       8    15.999  QM
    3  O        -1.055812       0.852727      -0.858479       8    15.999  QM
    4  O        -0.835079      -0.945794       0.971457       8    15.999  QM
    5  O         0.862745       0.976937       0.915161       8    15.999  QM
    6  H        -1.693900      -0.476011       1.016733       1     1.008  QM
    7  H         1.400474       0.316171       1.396503       1     1.008  QM


 
 NEW SCF-ENERGY CALCULATED IN 23 CYCLES
 

 TOTAL ENERGY    =       -643.105053210

 ENERGY CHANGE =         -0.000068543
 ENERGY RATIO  =          1.527584025
 TRUST RADIUS  =          0.200000000
 
 BFGS DELTA*GAMMA: 0.418E-04
 
 BFGS DELTA*DE2*DELTA: 0.902E-04
 
 *** ENTERING OPTIMIZATION CYCLE: 10 ***
 

 PROJECTED CARTESIAN GRADIENTS IN A.U.

  NO.  ATOM        X             Y             Z

    1  P        0.003215      0.003099      0.000645
    2  O       -0.000309      0.002977     -0.000873
    3  O       -0.001622     -0.004049     -0.001118
    4  O       -0.001574      0.001614      0.002190
    5  O        0.000117     -0.004527     -0.001001
    6  H       -0.001525      0.001459     -0.000773
    7  H       -0.002798     -0.002759      0.000394


 ACTIVE CARTESIAN GRADIENTS

              1          2          3          4          5          6
           0.003919   0.003779   0.000785   0.001274   0.006562  -0.001902

              7          8          9         10         11         12
          -0.001945  -0.000892   0.001152   0.003478  -0.000727   0.000828

             13         14         15
           0.001164   0.001003   0.001503


 FULL LOCAL GRADIENT

              1          2          3          4          5          6
          -0.007474  -0.003351  -0.002995   0.001524  -0.001062  -0.002477

              7          8          9         10         11         12
           0.001490   0.000450   0.000955  -0.001545   0.000206  -0.001771

             13         14         15
           0.002083  -0.000571   0.001784


 TANGENTIAL LOCAL GRADIENTS IN A.U.

              1          2          3          4          5          6
          -0.003351  -0.002995   0.001524  -0.001062  -0.002477   0.001490

              7          8          9         10         11         12
           0.000450   0.000955  -0.001545   0.000206  -0.001771   0.002083

             13         14
          -0.000571   0.001784

 COSANG =         0.836295867
 
 RMSQ FORCE :   0.0018230  MAXIMUM :   0.0003000  CONVERGED : NO
 MAX FORCE  :   0.0033508  MAXIMUM :   0.0004500  CONVERGED : NO
 RMSQ FORCE6:   0.0012312  MAXIMUM6:   0.0003000  CONVERGED : NO
 MAX FORCE6 :   0.0028892  MAXIMUM6:   0.0004500  CONVERGED : NO
 RMSQ DR    :   0.0054589  MAXIMUM :   0.0012000  CONVERGED : NO
 MAX DR     :   0.0109633  MAXIMUM :   0.0018000  CONVERGED : NO
 


 HESSIAN EIGENVALUES


                1           2           3           4           5           6
             0.05004     0.11137     0.74241     0.99892     1.00000     1.00000
 


                7           8           9          10          11          12
             1.00000     1.00001     1.00006     1.00108     1.01756     1.05035
 


               13          14
             1.11936     1.42869
 


 LAMBDA FOR LMQA STEP: 0.00

  |TANGENTIAL STEP| =   0.039975  |PARALLEL STEP| =   0.000120


 STEP IN NORMAL COORDINATES

              1          2          3          4          5          6
           0.004674  -0.001751   0.002107  -0.008015  -0.020254   0.001394

              7          8          9         10         11         12
           0.017437   0.002819   0.011053   0.000197   0.000944  -0.018776

             13         14         15
           0.009097  -0.002982   0.014592

 DISPLACEMENT STEP IN ANGSTROM

  NO.  ATOM        X             Y             Z

    1  P        0.002029     -0.000760      0.000919
    2  O       -0.003859     -0.006162     -0.000610
    3  O        0.004742      0.004447      0.005084
    4  O        0.003194     -0.002737     -0.004244
    5  O       -0.004902      0.004339     -0.003929
    6  H        0.002939     -0.002173      0.004074
    7  H       -0.010902      0.006834      0.005573


 ACTIVE CARTESIAN DISPLACEMENT STEP

              1          2          3          4          5          6
           0.004674  -0.001751   0.002107  -0.008015  -0.020254   0.001394

              7          8          9         10         11         12
           0.017437   0.002819   0.011053   0.000197   0.000944  -0.018776

             13         14         15
           0.009097  -0.002982   0.014592
 
 PREDICTED ENERGY CHANGE: -0.000070646
 
 INTERPOLATION DISTANCE: 6.6362535727


 COORDINATES OF OPTIMIZATION STEP 10 IN ANGSTROM

  NO.  ATOM        X              Y              Z        Z-ATOM   MASS   TYPE

    1  P         0.007871       0.007945      -0.178618      15    30.974  QM
    2  O         1.014336      -0.871280      -0.890024       8    15.999  QM
    3  O        -1.051070       0.857174      -0.853395       8    15.999  QM
    4  O        -0.831885      -0.948531       0.967213       8    15.999  QM
    5  O         0.857842       0.981277       0.911232       8    15.999  QM
    6  H        -1.690961      -0.478184       1.020807       1     1.008  QM
    7  H         1.389571       0.323005       1.402076       1     1.008  QM


 
 NEW SCF-ENERGY CALCULATED IN 15 CYCLES
 

 TOTAL ENERGY    =       -643.105158767

 ENERGY CHANGE =         -0.000105557
 ENERGY RATIO  =          1.494166242
 TRUST RADIUS  =          0.200000000
 
 BFGS DELTA*GAMMA: 0.717E-04
 
 BFGS DELTA*DE2*DELTA: 0.143E-03
 
 *** ENTERING OPTIMIZATION CYCLE: 11 ***
 

 PROJECTED CARTESIAN GRADIENTS IN A.U.

  NO.  ATOM        X             Y             Z

    1  P        0.003976      0.003150      0.002089
    2  O       -0.001128      0.002303     -0.001162
    3  O       -0.000858     -0.004058     -0.000321
    4  O       -0.000757      0.001858      0.000815
    5  O       -0.001330     -0.004228     -0.002055
    6  H       -0.002501      0.001771     -0.000660
    7  H       -0.003313     -0.002798     -0.000071


 ACTIVE CARTESIAN GRADIENTS

              1          2          3          4          5          6
           0.004846   0.003842   0.002536   0.000557   0.005398  -0.001520

              7          8          9         10         11         12
          -0.000126  -0.001763   0.001276   0.004937  -0.001190   0.000647

             13         14         15
           0.001535   0.001023   0.001309


 FULL LOCAL GRADIENT

              1          2          3          4          5          6
          -0.006877  -0.003308  -0.004980   0.001871  -0.000964  -0.002027

              7          8          9         10         11         12
          -0.000258   0.001406   0.000423  -0.003285   0.000725  -0.001465

             13         14         15
           0.001402  -0.000621   0.001703


 TANGENTIAL LOCAL GRADIENTS IN A.U.

              1          2          3          4          5          6
          -0.003308  -0.004980   0.001871  -0.000964  -0.002027  -0.000258

              7          8          9         10         11         12
           0.001406   0.000423  -0.003285   0.000725  -0.001465   0.001402

             13         14
          -0.000621   0.001703

 COSANG =         0.901800768
 
 RMSQ FORCE :   0.0021584  MAXIMUM :   0.0003000  CONVERGED : NO
 MAX FORCE  :   0.0049804  MAXIMUM :   0.0004500  CONVERGED : NO
 RMSQ FORCE6:   0.0007900  MAXIMUM6:   0.0003000  CONVERGED : NO
 MAX FORCE6 :   0.0017329  MAXIMUM6:   0.0004500  CONVERGED : NO
 RMSQ DR    :   0.0103215  MAXIMUM :   0.0012000  CONVERGED : NO
 MAX DR     :   0.0202544  MAXIMUM :   0.0018000  CONVERGED : NO
 


 HESSIAN EIGENVALUES


                1           2           3           4           5           6
             0.03213     0.09864     0.67220     0.99813     1.00000     1.00000
 


                7           8           9          10          11          12
             1.00001     1.00006     1.00010     1.00316     1.03499     1.05333
 


               13          14
             1.12071     1.34926
 


 LAMBDA FOR LMQA STEP: 0.00

  |TANGENTIAL STEP| =   0.055597  |PARALLEL STEP| =   0.000233


 STEP IN NORMAL COORDINATES

              1          2          3          4          5          6
           0.001822  -0.005744  -0.001431  -0.010502  -0.029213   0.001107

              7          8          9         10         11         12
           0.018252   0.006535   0.016590  -0.003368   0.001704  -0.027450

             13         14         15
           0.012326  -0.001366   0.022697

 DISPLACEMENT STEP IN ANGSTROM

  NO.  ATOM        X             Y             Z

    1  P        0.000791     -0.002493     -0.000625
    2  O       -0.004327     -0.008450     -0.000601
    3  O        0.005558      0.007301      0.005947
    4  O        0.004619     -0.004011     -0.004878
    5  O       -0.004502      0.007184     -0.003533
    6  H        0.005840     -0.003291      0.005616
    7  H       -0.015595      0.009047      0.010059


 ACTIVE CARTESIAN DISPLACEMENT STEP

              1          2          3          4          5          6
           0.001822  -0.005744  -0.001431  -0.010502  -0.029213   0.001107

              7          8          9         10         11         12
           0.018252   0.006535   0.016590  -0.003368   0.001704  -0.027450

             13         14         15
           0.012326  -0.001366   0.022697
 
 PREDICTED ENERGY CHANGE: -0.000081187
 
 INTERPOLATION DISTANCE: 6.6362535727


 COORDINATES OF OPTIMIZATION STEP 11 IN ANGSTROM

  NO.  ATOM        X              Y              Z        Z-ATOM   MASS   TYPE

    1  P         0.008662       0.005452      -0.179242      15    30.974  QM
    2  O         1.010009      -0.879730      -0.890625       8    15.999  QM
    3  O        -1.045512       0.864475      -0.847448       8    15.999  QM
    4  O        -0.827266      -0.952542       0.962335       8    15.999  QM
    5  O         0.853340       0.988461       0.907699       8    15.999  QM
    6  H        -1.685121      -0.481475       1.026423       1     1.008  QM
    7  H         1.373977       0.332052       1.412136       1     1.008  QM


 
 NEW SCF-ENERGY CALCULATED IN 20 CYCLES
 

 TOTAL ENERGY    =       -643.105274127

 ENERGY CHANGE =         -0.000115360
 ENERGY RATIO  =          1.420915298
 TRUST RADIUS  =          0.200000000
 
 BFGS DELTA*GAMMA: 0.960E-04
 
 BFGS DELTA*DE2*DELTA: 0.166E-03
 
 *** ENTERING OPTIMIZATION CYCLE: 12 ***
 

 PROJECTED CARTESIAN GRADIENTS IN A.U.

  NO.  ATOM        X             Y             Z

    1  P        0.003452      0.001670      0.002429
    2  O       -0.001356      0.001644     -0.001407
    3  O        0.000073     -0.003480      0.000812
    4  O       -0.000083      0.002372     -0.000461
    5  O       -0.001837     -0.002581     -0.001995
    6  H       -0.002526      0.001619     -0.000700
    7  H       -0.003846     -0.002725     -0.000610


 ACTIVE CARTESIAN GRADIENTS

              1          2          3          4          5          6
           0.004208   0.002036   0.002947  -0.000034   0.003402  -0.001418

              7          8          9         10         11         12
           0.001175  -0.002884   0.001252   0.005083  -0.001246   0.000874

             13         14         15
           0.002063   0.001116   0.001672


 FULL LOCAL GRADIENT

              1          2          3          4          5          6
          -0.005779  -0.001559  -0.004876   0.001586  -0.000735  -0.000837

              7          8          9         10         11         12
          -0.001439   0.002646  -0.000121  -0.003896   0.000897  -0.001458

             13         14         15
           0.000191  -0.000794   0.000780


 TANGENTIAL LOCAL GRADIENTS IN A.U.

              1          2          3          4          5          6
          -0.001559  -0.004876   0.001586  -0.000735  -0.000837  -0.001439

              7          8          9         10         11         12
           0.002646  -0.000121  -0.003896   0.000897  -0.001458   0.000191

             13         14
          -0.000794   0.000780

 COSANG =         0.915704996
 
 RMSQ FORCE :   0.0020431  MAXIMUM :   0.0003000  CONVERGED : NO
 MAX FORCE  :   0.0048761  MAXIMUM :   0.0004500  CONVERGED : NO
 RMSQ FORCE6:   0.0004381  MAXIMUM6:   0.0003000  CONVERGED : NO
 MAX FORCE6 :   0.0012929  MAXIMUM6:   0.0004500  CONVERGED : NO
 RMSQ DR    :   0.0143551  MAXIMUM :   0.0012000  CONVERGED : NO
 MAX DR     :   0.0292132  MAXIMUM :   0.0018000  CONVERGED : NO
 


 HESSIAN EIGENVALUES


                1           2           3           4           5           6
             0.02434     0.10007     0.58512     0.99422     0.99999     1.00001
 


                7           8           9          10          11          12
             1.00004     1.00004     1.00027     1.00549     1.04081     1.08170
 


               13          14
             1.11840     1.12091
 


 LAMBDA FOR LMQA STEP: 0.00

  |TANGENTIAL STEP| =   0.045196  |PARALLEL STEP| =   0.000154


 STEP IN NORMAL COORDINATES

              1          2          3          4          5          6
          -0.002106  -0.005663  -0.004937  -0.007261  -0.022929   0.000305

              7          8          9         10         11         12
           0.009235   0.008826   0.013970  -0.006271   0.001863  -0.023590

             13         14         15
           0.008901   0.000588   0.019130

 DISPLACEMENT STEP IN ANGSTROM

  NO.  ATOM        X             Y             Z

    1  P       -0.000914     -0.002458     -0.002154
    2  O       -0.002419     -0.006541     -0.000152
    3  O        0.003347      0.006751      0.003333
    4  O        0.003504     -0.003873     -0.002480
    5  O       -0.001606      0.005984     -0.001397
    6  H        0.006051     -0.002881      0.004678
    7  H       -0.012245      0.007257      0.010039


 ACTIVE CARTESIAN DISPLACEMENT STEP

              1          2          3          4          5          6
          -0.002106  -0.005663  -0.004937  -0.007261  -0.022929   0.000305

              7          8          9         10         11         12
           0.009235   0.008826   0.013970  -0.006271   0.001863  -0.023590

             13         14         15
           0.008901   0.000588   0.019130
 
 PREDICTED ENERGY CHANGE: -0.000056553
 
 INTERPOLATION DISTANCE: 6.6362535727


 COORDINATES OF OPTIMIZATION STEP 12 IN ANGSTROM

  NO.  ATOM        X              Y              Z        Z-ATOM   MASS   TYPE

    1  P         0.007748       0.002995      -0.181397      15    30.974  QM
    2  O         1.007590      -0.886271      -0.890777       8    15.999  QM
    3  O        -1.042165       0.871226      -0.844115       8    15.999  QM
    4  O        -0.823762      -0.956415       0.959855       8    15.999  QM
    5  O         0.851734       0.994445       0.906302       8    15.999  QM
    6  H        -1.679070      -0.484356       1.031101       1     1.008  QM
    7  H         1.361732       0.339309       1.422174       1     1.008  QM


 
 NEW SCF-ENERGY CALCULATED IN 15 CYCLES
 

 TOTAL ENERGY    =       -643.105352553

 ENERGY CHANGE =         -0.000078425
 ENERGY RATIO  =          1.386758211
 TRUST RADIUS  =          0.200000000
 
 BFGS DELTA*GAMMA: 0.708E-04
 
 BFGS DELTA*DE2*DELTA: 0.115E-03
 
 *** ENTERING OPTIMIZATION CYCLE: 13 ***
 

 PROJECTED CARTESIAN GRADIENTS IN A.U.

  NO.  ATOM        X             Y             Z

    1  P        0.001890      0.000009      0.001312
    2  O       -0.000586      0.001125     -0.001504
    3  O        0.000502     -0.002627      0.001531
    4  O       -0.000142      0.002590     -0.000562
    5  O       -0.001018     -0.000760     -0.000808
    6  H       -0.001330      0.000962     -0.000920
    7  H       -0.004189     -0.002319     -0.001004


 ACTIVE CARTESIAN GRADIENTS

              1          2          3          4          5          6
           0.002303   0.000011   0.001592   0.000197   0.001728  -0.001731

              7          8          9         10         11         12
           0.001113  -0.003276   0.001147   0.003534  -0.000717   0.001406

             13         14         15
           0.002458   0.000892   0.002546


 FULL LOCAL GRADIENT

              1          2          3          4          5          6
          -0.004951   0.000253  -0.002581   0.000667  -0.000236   0.000369

              7          8          9         10         11         12
          -0.001295   0.003109  -0.000360  -0.002689   0.000469  -0.001798

             13         14         15
          -0.000821  -0.000645  -0.000569


 TANGENTIAL LOCAL GRADIENTS IN A.U.

              1          2          3          4          5          6
           0.000253  -0.002581   0.000667  -0.000236   0.000369  -0.001295

              7          8          9         10         11         12
           0.003109  -0.000360  -0.002689   0.000469  -0.001798  -0.000821

             13         14
          -0.000645  -0.000569

 COSANG =         0.862650686
 
 RMSQ FORCE :   0.0014864  MAXIMUM :   0.0003000  CONVERGED : NO
 MAX FORCE  :   0.0031088  MAXIMUM :   0.0004500  CONVERGED : NO
 RMSQ FORCE6:   0.0004350  MAXIMUM6:   0.0003000  CONVERGED : NO
 MAX FORCE6 :   0.0012245  MAXIMUM6:   0.0004500  CONVERGED : NO
 RMSQ DR    :   0.0116695  MAXIMUM :   0.0012000  CONVERGED : NO
 MAX DR     :   0.0235905  MAXIMUM :   0.0018000  CONVERGED : NO
 


 HESSIAN EIGENVALUES


                1           2           3           4           5           6
             0.02252     0.10227     0.44464     0.84692     0.99911     1.00000
 


                7           8           9          10          11          12
             1.00001     1.00006     1.00029     1.00218     1.01031     1.05340
 


               13          14
             1.11995     1.18076
 


 LAMBDA FOR LMQA STEP: 0.00

  |TANGENTIAL STEP| =   0.025164  |PARALLEL STEP| =   0.000048


 STEP IN NORMAL COORDINATES

              1          2          3          4          5          6
          -0.003136  -0.002738  -0.005211  -0.002615  -0.010291  -0.000133

              7          8          9         10         11         12
           0.001133   0.008637   0.007360  -0.006035   0.001217  -0.014527

             13         14         15
           0.003324   0.000853   0.009231

 DISPLACEMENT STEP IN ANGSTROM

  NO.  ATOM        X             Y             Z

    1  P       -0.001361     -0.001188     -0.002274
    2  O       -0.000469     -0.002967      0.000260
    3  O        0.000900      0.004285      0.000278
    4  O        0.001411     -0.002975      0.000196
    5  O        0.000489      0.002643     -0.000054
    6  H        0.003789     -0.001645      0.003036
    7  H       -0.005527      0.004306      0.006861


 ACTIVE CARTESIAN DISPLACEMENT STEP

              1          2          3          4          5          6
          -0.003136  -0.002738  -0.005211  -0.002615  -0.010291  -0.000133

              7          8          9         10         11         12
           0.001133   0.008637   0.007360  -0.006035   0.001217  -0.014527

             13         14         15
           0.003324   0.000853   0.009231
 
 PREDICTED ENERGY CHANGE: -0.000031072
 
 INTERPOLATION DISTANCE: 6.6362535727


 COORDINATES OF OPTIMIZATION STEP 13 IN ANGSTROM

  NO.  ATOM        X              Y              Z        Z-ATOM   MASS   TYPE

    1  P         0.006387       0.001807      -0.183671      15    30.974  QM
    2  O         1.007122      -0.889238      -0.890518       8    15.999  QM
    3  O        -1.041265       0.875511      -0.843837       8    15.999  QM
    4  O        -0.822351      -0.959391       0.960051       8    15.999  QM
    5  O         0.852222       0.997088       0.906248       8    15.999  QM
    6  H        -1.675280      -0.486001       1.034138       1     1.008  QM
    7  H         1.356205       0.343615       1.429035       1     1.008  QM


 
 NEW SCF-ENERGY CALCULATED IN 13 CYCLES
 

 TOTAL ENERGY    =       -643.105396363

 ENERGY CHANGE =         -0.000043810
 ENERGY RATIO  =          1.409980599
 TRUST RADIUS  =          0.200000000
 
 BFGS DELTA*GAMMA: 0.378E-04
 
 BFGS DELTA*DE2*DELTA: 0.627E-04
 
 *** ENTERING OPTIMIZATION CYCLE: 14 ***
 

 PROJECTED CARTESIAN GRADIENTS IN A.U.

  NO.  ATOM        X             Y             Z

    1  P        0.000675     -0.000817     -0.000163
    2  O        0.000390      0.000873     -0.001387
    3  O        0.000260     -0.001810      0.001528
    4  O       -0.000618      0.002283      0.000273
    5  O        0.000126      0.000122      0.000399
    6  H       -0.000060      0.000389     -0.001168
    7  H       -0.004312     -0.001713     -0.001168


 ACTIVE CARTESIAN GRADIENTS

              1          2          3          4          5          6
           0.000822  -0.000996  -0.000197   0.000895   0.001055  -0.002009

              7          8          9         10         11         12
           0.000243  -0.002652   0.001113   0.001730  -0.000207   0.001832

             13         14         15
           0.002598   0.000362   0.003267


 FULL LOCAL GRADIENT

              1          2          3          4          5          6
          -0.004700   0.001085  -0.000213  -0.000063   0.000375   0.000829

              7          8          9         10         11         12
          -0.000414   0.002491  -0.000376  -0.000981   0.000001  -0.002145

             13         14         15
          -0.001226  -0.000150  -0.001477


 TANGENTIAL LOCAL GRADIENTS IN A.U.

              1          2          3          4          5          6
           0.001085  -0.000213  -0.000063   0.000375   0.000829  -0.000414

              7          8          9         10         11         12
           0.002491  -0.000376  -0.000981   0.000001  -0.002145  -0.001226

             13         14
          -0.000150  -0.001477

 COSANG =         0.759941615
 
 RMSQ FORCE :   0.0011289  MAXIMUM :   0.0003000  CONVERGED : NO
 MAX FORCE  :   0.0024907  MAXIMUM :   0.0004500  CONVERGED : NO
 RMSQ FORCE6:   0.0007355  MAXIMUM6:   0.0003000  CONVERGED : NO
 MAX FORCE6 :   0.0016190  MAXIMUM6:   0.0004500  CONVERGED : NO
 RMSQ DR    :   0.0064974  MAXIMUM :   0.0012000  CONVERGED : NO
 MAX DR     :   0.0145275  MAXIMUM :   0.0018000  CONVERGED : NO
 


 HESSIAN EIGENVALUES


                1           2           3           4           5           6
             0.02188     0.10234     0.28840     0.72201     0.99760     1.00000
 


                7           8           9          10          11          12
             1.00002     1.00009     1.00018     1.00459     1.01890     1.05719
 


               13          14
             1.11987     1.29804
 


 LAMBDA FOR LMQA STEP: 0.00

  |TANGENTIAL STEP| =   0.016396  |PARALLEL STEP| =   0.000020


 STEP IN NORMAL COORDINATES

              1          2          3          4          5          6
          -0.002286  -0.000357  -0.003845  -0.000707  -0.003233  -0.000280

              7          8          9         10         11         12
          -0.000761   0.008266   0.003732  -0.004794   0.000706  -0.011039

             13         14         15
           0.000444   0.000448   0.003017

 DISPLACEMENT STEP IN ANGSTROM

  NO.  ATOM        X             Y             Z

    1  P       -0.000992     -0.000155     -0.001678
    2  O        0.000115     -0.001028      0.000351
    3  O        0.000188      0.002777     -0.001035
    4  O        0.000304     -0.002593      0.001257
    5  O        0.000749      0.000497     -0.000212
    6  H        0.001953     -0.000956      0.002726
    7  H       -0.001856      0.003196      0.005136


 ACTIVE CARTESIAN DISPLACEMENT STEP

              1          2          3          4          5          6
          -0.002286  -0.000357  -0.003845  -0.000707  -0.003233  -0.000280

              7          8          9         10         11         12
          -0.000761   0.008266   0.003732  -0.004794   0.000706  -0.011039

             13         14         15
           0.000444   0.000448   0.003017
 
 PREDICTED ENERGY CHANGE: -0.000019796
 
 INTERPOLATION DISTANCE: 6.6362535727


 COORDINATES OF OPTIMIZATION STEP 14 IN ANGSTROM

  NO.  ATOM        X              Y              Z        Z-ATOM   MASS   TYPE

    1  P         0.005394       0.001652      -0.185349      15    30.974  QM
    2  O         1.007237      -0.890267      -0.890166       8    15.999  QM
    3  O        -1.041077       0.878289      -0.844871       8    15.999  QM
    4  O        -0.822048      -0.961984       0.961308       8    15.999  QM
    5  O         0.852972       0.997585       0.906037       8    15.999  QM
    6  H        -1.673327      -0.486957       1.036864       1     1.008  QM
    7  H         1.354349       0.346811       1.434171       1     1.008  QM


 
 NEW SCF-ENERGY CALCULATED IN 22 CYCLES
 

 TOTAL ENERGY    =       -643.105425741

 ENERGY CHANGE =         -0.000029378
 ENERGY RATIO  =          1.484021385
 TRUST RADIUS  =          0.200000000
 
 BFGS DELTA*GAMMA: 0.215E-04
 
 BFGS DELTA*DE2*DELTA: 0.398E-04
 
 *** ENTERING OPTIMIZATION CYCLE: 15 ***
 

 PROJECTED CARTESIAN GRADIENTS IN A.U.

  NO.  ATOM        X             Y             Z

    1  P        0.000104     -0.000752     -0.001300
    2  O        0.001065      0.000721     -0.001129
    3  O       -0.000104     -0.001168      0.001213
    4  O       -0.001029      0.001552      0.001343
    5  O        0.000828      0.000218      0.000967
    6  H        0.000573      0.000171     -0.001319
    7  H       -0.004176     -0.001277     -0.001016


 ACTIVE CARTESIAN GRADIENTS

              1          2          3          4          5          6
           0.000127  -0.000917  -0.001575   0.001525   0.001028  -0.002066

              7          8          9         10         11         12
          -0.000432  -0.001503   0.001230   0.000536  -0.000122   0.001973

             13         14         15
           0.002470   0.000014   0.003454


 FULL LOCAL GRADIENT

              1          2          3          4          5          6
          -0.004664   0.000925   0.001318  -0.000351   0.000880   0.000713

              7          8          9         10         11         12
           0.000240   0.001318  -0.000421   0.000245  -0.000082  -0.002275

             13         14         15
          -0.001132   0.000191  -0.001701


 TANGENTIAL LOCAL GRADIENTS IN A.U.

              1          2          3          4          5          6
           0.000925   0.001318  -0.000351   0.000880   0.000713   0.000240

              7          8          9         10         11         12
           0.001318  -0.000421   0.000245  -0.000082  -0.002275  -0.001132

             13         14
           0.000191  -0.001701

 COSANG =         0.814963228
 
 RMSQ FORCE :   0.0010496  MAXIMUM :   0.0003000  CONVERGED : NO
 MAX FORCE  :   0.0022747  MAXIMUM :   0.0004500  CONVERGED : NO
 RMSQ FORCE6:   0.0007761  MAXIMUM6:   0.0003000  CONVERGED : NO
 MAX FORCE6 :   0.0017882  MAXIMUM6:   0.0004500  CONVERGED : NO
 RMSQ DR    :   0.0042335  MAXIMUM :   0.0012000  CONVERGED : NO
 MAX DR     :   0.0110389  MAXIMUM :   0.0018000  CONVERGED : NO
 


 HESSIAN EIGENVALUES


                1           2           3           4           5           6
             0.02088     0.10023     0.17999     0.64886     0.99650     1.00001
 


                7           8           9          10          11          12
             1.00002     1.00010     1.00041     1.00465     1.04085     1.06899
 


               13          14
             1.12006     1.28920
 


 LAMBDA FOR LMQA STEP: 0.00

  |TANGENTIAL STEP| =   0.017411  |PARALLEL STEP| =   0.000023


 STEP IN NORMAL COORDINATES

              1          2          3          4          5          6
          -0.001292   0.000576  -0.002426  -0.000530  -0.000620  -0.000626

              7          8          9         10         11         12
           0.000518   0.009245   0.002657  -0.004385   0.000811  -0.013462

             13         14         15
          -0.000426  -0.000231   0.000179

 DISPLACEMENT STEP IN ANGSTROM

  NO.  ATOM        X             Y             Z

    1  P       -0.000561      0.000250     -0.001059
    2  O        0.000015     -0.000270      0.000183
    3  O        0.000541      0.002523     -0.001495
    4  O       -0.000161     -0.002824      0.001501
    5  O        0.000281     -0.000540     -0.001050
    6  H        0.001056     -0.000939      0.003876
    7  H       -0.000641      0.003978      0.005422


 ACTIVE CARTESIAN DISPLACEMENT STEP

              1          2          3          4          5          6
          -0.001292   0.000576  -0.002426  -0.000530  -0.000620  -0.000626

              7          8          9         10         11         12
           0.000518   0.009245   0.002657  -0.004385   0.000811  -0.013462

             13         14         15
          -0.000426  -0.000231   0.000179
 
 PREDICTED ENERGY CHANGE: -0.000018608
 
 INTERPOLATION DISTANCE: 6.6362535727


 COORDINATES OF OPTIMIZATION STEP 15 IN ANGSTROM

  NO.  ATOM        X              Y              Z        Z-ATOM   MASS   TYPE

    1  P         0.004834       0.001902      -0.186408      15    30.974  QM
    2  O         1.007252      -0.890537      -0.889983       8    15.999  QM
    3  O        -1.040536       0.880812      -0.846366       8    15.999  QM
    4  O        -0.822209      -0.964808       0.962809       8    15.999  QM
    5  O         0.853253       0.997045       0.904986       8    15.999  QM
    6  H        -1.672272      -0.487896       1.040741       1     1.008  QM
    7  H         1.353708       0.350789       1.439593       1     1.008  QM


 
 NEW SCF-ENERGY CALCULATED IN 16 CYCLES
 

 TOTAL ENERGY    =       -643.105453383

 ENERGY CHANGE =         -0.000027641
 ENERGY RATIO  =          1.485457627
 TRUST RADIUS  =          0.200000000
 
 BFGS DELTA*GAMMA: 0.202E-04
 
 BFGS DELTA*DE2*DELTA: 0.374E-04
 
 *** ENTERING OPTIMIZATION CYCLE: 16 ***
 

 PROJECTED CARTESIAN GRADIENTS IN A.U.

  NO.  ATOM        X             Y             Z

    1  P        0.000140     -0.000274     -0.001867
    2  O        0.001444      0.000642     -0.000819
    3  O       -0.000536     -0.000476      0.000700
    4  O       -0.001297      0.000593      0.002371
    5  O        0.000993     -0.000174      0.000836
    6  H        0.000655      0.000217     -0.001360
    7  H       -0.003836     -0.001028     -0.000591


 ACTIVE CARTESIAN GRADIENTS

              1          2          3          4          5          6
           0.000170  -0.000334  -0.002263   0.002068   0.001323  -0.001828

              7          8          9         10         11         12
          -0.000755   0.000024   0.001473  -0.000045  -0.000345   0.001830

             13         14         15
           0.002117  -0.000061   0.003200


 FULL LOCAL GRADIENT

              1          2          3          4          5          6
          -0.004627   0.000351   0.001840  -0.000361   0.001316   0.000161

              7          8          9         10         11         12
           0.000532  -0.000239  -0.000571   0.000903   0.000127  -0.002147

             13         14         15
          -0.000712   0.000271  -0.001440


 TANGENTIAL LOCAL GRADIENTS IN A.U.

              1          2          3          4          5          6
           0.000351   0.001840  -0.000361   0.001316   0.000161   0.000532

              7          8          9         10         11         12
          -0.000239  -0.000571   0.000903   0.000127  -0.002147  -0.000712

             13         14
           0.000271  -0.001440

 COSANG =         0.852972433
 
 RMSQ FORCE :   0.0010056  MAXIMUM :   0.0003000  CONVERGED : NO
 MAX FORCE  :   0.0021468  MAXIMUM :   0.0004500  CONVERGED : NO
 RMSQ FORCE6:   0.0007285  MAXIMUM6:   0.0003000  CONVERGED : NO
 MAX FORCE6 :   0.0018188  MAXIMUM6:   0.0004500  CONVERGED : NO
 RMSQ DR    :   0.0044955  MAXIMUM :   0.0012000  CONVERGED : NO
 MAX DR     :   0.0134622  MAXIMUM :   0.0018000  CONVERGED : NO
 


 HESSIAN EIGENVALUES


                1           2           3           4           5           6
             0.01976     0.08607     0.14036     0.58860     0.99302     1.00001
 


                7           8           9          10          11          12
             1.00002     1.00009     1.00135     1.00470     1.04155     1.11104
 


               13          14
             1.11969     1.16686
 


 LAMBDA FOR LMQA STEP: 0.00

  |TANGENTIAL STEP| =   0.018942  |PARALLEL STEP| =   0.000027


 STEP IN NORMAL COORDINATES

              1          2          3          4          5          6
          -0.000323   0.000652  -0.000374  -0.001025   0.001063  -0.001396

              7          8          9         10         11         12
           0.002885   0.008342   0.001401  -0.003506   0.001258  -0.015946

             13         14         15
          -0.000511  -0.001223  -0.002054

 DISPLACEMENT STEP IN ANGSTROM

  NO.  ATOM        X             Y             Z

    1  P       -0.000140      0.000283     -0.000163
    2  O       -0.000338      0.000364     -0.000247
    3  O        0.001370      0.001938     -0.001384
    4  O       -0.000485     -0.002513      0.001055
    5  O       -0.000420     -0.001146     -0.001826
    6  H        0.000169     -0.001053      0.005150
    7  H        0.000105      0.004896      0.005326


 ACTIVE CARTESIAN DISPLACEMENT STEP

              1          2          3          4          5          6
          -0.000323   0.000652  -0.000374  -0.001025   0.001063  -0.001396

              7          8          9         10         11         12
           0.002885   0.008342   0.001401  -0.003506   0.001258  -0.015946

             13         14         15
          -0.000511  -0.001223  -0.002054
 
 PREDICTED ENERGY CHANGE: -0.000017204
 
 INTERPOLATION DISTANCE: 6.6362535727


 COORDINATES OF OPTIMIZATION STEP 16 IN ANGSTROM

  NO.  ATOM        X              Y              Z        Z-ATOM   MASS   TYPE

    1  P         0.004694       0.002185      -0.186571      15    30.974  QM
    2  O         1.006914      -0.890173      -0.890230       8    15.999  QM
    3  O        -1.039166       0.882750      -0.847751       8    15.999  QM
    4  O        -0.822694      -0.967321       0.963864       8    15.999  QM
    5  O         0.852833       0.995899       0.903160       8    15.999  QM
    6  H        -1.672103      -0.488949       1.045891       1     1.008  QM
    7  H         1.353813       0.355685       1.444918       1     1.008  QM


 
 NEW SCF-ENERGY CALCULATED IN 17 CYCLES
 

 TOTAL ENERGY    =       -643.105478439

 ENERGY CHANGE =         -0.000025056
 ENERGY RATIO  =          1.456466896
 TRUST RADIUS  =          0.200000000
 
 BFGS DELTA*GAMMA: 0.195E-04
 
 BFGS DELTA*DE2*DELTA: 0.347E-04
 
 *** ENTERING OPTIMIZATION CYCLE: 17 ***
 

 PROJECTED CARTESIAN GRADIENTS IN A.U.

  NO.  ATOM        X             Y             Z

    1  P        0.000554      0.000349     -0.001753
    2  O        0.001418      0.000772     -0.000539
    3  O       -0.000709     -0.000024      0.000230
    4  O       -0.001339     -0.000214      0.002996
    5  O        0.000653     -0.000903      0.000077
    6  H        0.000249      0.000432     -0.001258
    7  H       -0.003410     -0.000898     -0.000037


 ACTIVE CARTESIAN GRADIENTS

              1          2          3          4          5          6
           0.000676   0.000426  -0.002125   0.002255   0.001922  -0.001428

              7          8          9         10         11         12
          -0.000538   0.001325   0.001791   0.000088  -0.000685   0.001385

             13         14         15
           0.001682   0.000057   0.002615


 FULL LOCAL GRADIENT

              1          2          3          4          5          6
          -0.004604  -0.000345   0.001408  -0.000163   0.001341  -0.000577

              7          8          9         10         11         12
           0.000286  -0.001568  -0.000803   0.000866   0.000440  -0.001734

             13         14         15
          -0.000137   0.000167  -0.000807


 TANGENTIAL LOCAL GRADIENTS IN A.U.

              1          2          3          4          5          6
          -0.000345   0.001408  -0.000163   0.001341  -0.000577   0.000286

              7          8          9         10         11         12
          -0.001568  -0.000803   0.000866   0.000440  -0.001734  -0.000137

             13         14
           0.000167  -0.000807

 COSANG =         0.844572132
 
 RMSQ FORCE :   0.0009295  MAXIMUM :   0.0003000  CONVERGED : NO
 MAX FORCE  :   0.0017342  MAXIMUM :   0.0004500  CONVERGED : NO
 RMSQ FORCE6:   0.0005675  MAXIMUM6:   0.0003000  CONVERGED : NO
 MAX FORCE6 :   0.0015997  MAXIMUM6:   0.0004500  CONVERGED : NO
 RMSQ DR    :   0.0048908  MAXIMUM :   0.0012000  CONVERGED : NO
 MAX DR     :   0.0159463  MAXIMUM :   0.0018000  CONVERGED : NO
 


 HESSIAN EIGENVALUES


                1           2           3           4           5           6
             0.01849     0.06927     0.13368     0.51457     0.90645     0.99997
 


                7           8           9          10          11          12
             1.00002     1.00004     1.00049     1.00398     1.01054     1.05802
 


               13          14
             1.12028     1.24104
 


 LAMBDA FOR LMQA STEP: 0.00

  |TANGENTIAL STEP| =   0.018362  |PARALLEL STEP| =   0.000025


 STEP IN NORMAL COORDINATES

              1          2          3          4          5          6
           0.000158  -0.000012   0.001484  -0.002019   0.001224  -0.002188

              7          8          9         10         11         12
           0.003971   0.005109   0.000129  -0.002245   0.001814  -0.016284

             13         14         15
          -0.000007  -0.001519  -0.002626

 DISPLACEMENT STEP IN ANGSTROM

  NO.  ATOM        X             Y             Z

    1  P        0.000069     -0.000005      0.000648
    2  O       -0.000799      0.000624     -0.000720
    3  O        0.001928      0.000938     -0.000922
    4  O       -0.000444     -0.001475     -0.000042
    5  O       -0.000772     -0.001038     -0.001814
    6  H       -0.000264     -0.001115      0.005653
    7  H        0.000231      0.004933      0.004691


 ACTIVE CARTESIAN DISPLACEMENT STEP

              1          2          3          4          5          6
           0.000158  -0.000012   0.001484  -0.002019   0.001224  -0.002188

              7          8          9         10         11         12
           0.003971   0.005109   0.000129  -0.002245   0.001814  -0.016284

             13         14         15
          -0.000007  -0.001519  -0.002626
 
 PREDICTED ENERGY CHANGE: -0.000014051
 
 INTERPOLATION DISTANCE: 6.6362535727


 COORDINATES OF OPTIMIZATION STEP 17 IN ANGSTROM

  NO.  ATOM        X              Y              Z        Z-ATOM   MASS   TYPE

    1  P         0.004762       0.002180      -0.185923      15    30.974  QM
    2  O         1.006115      -0.889549      -0.890950       8    15.999  QM
    3  O        -1.037238       0.883687      -0.848673       8    15.999  QM
    4  O        -0.823138      -0.968797       0.963822       8    15.999  QM
    5  O         0.852061       0.994861       0.901347       8    15.999  QM
    6  H        -1.672366      -0.490064       1.051543       1     1.008  QM
    7  H         1.354044       0.360618       1.449610       1     1.008  QM


 
 NEW SCF-ENERGY CALCULATED IN 15 CYCLES
 

 TOTAL ENERGY    =       -643.105498689

 ENERGY CHANGE =         -0.000020250
 ENERGY RATIO  =          1.441180449
 TRUST RADIUS  =          0.200000000
 
 BFGS DELTA*GAMMA: 0.158E-04
 
 BFGS DELTA*DE2*DELTA: 0.283E-04
 
 *** ENTERING OPTIMIZATION CYCLE: 18 ***
 

 PROJECTED CARTESIAN GRADIENTS IN A.U.

  NO.  ATOM        X             Y             Z

    1  P        0.000927      0.000791     -0.001087
    2  O        0.001147      0.001057     -0.000427
    3  O       -0.000510      0.000005      0.000010
    4  O       -0.001182     -0.000487      0.002979
    5  O        0.000100     -0.001618     -0.000897
    6  H       -0.000314      0.000618     -0.001049
    7  H       -0.003048     -0.000848      0.000450


 ACTIVE CARTESIAN GRADIENTS

              1          2          3          4          5          6
           0.001130   0.000965  -0.001318   0.002082   0.002551  -0.001097

              7          8          9         10         11         12
           0.000048   0.001828   0.002063   0.000702  -0.000847   0.000794

             13         14         15
           0.001344   0.000274   0.001991


 FULL LOCAL GRADIENT

              1          2          3          4          5          6
          -0.004575  -0.000828   0.000450  -0.000047   0.000887  -0.001105

              7          8          9         10         11         12
          -0.000316  -0.002084  -0.001033   0.000321   0.000578  -0.001167

             13         14         15
           0.000336  -0.000035  -0.000135


 TANGENTIAL LOCAL GRADIENTS IN A.U.

              1          2          3          4          5          6
          -0.000828   0.000450  -0.000047   0.000887  -0.001105  -0.000316

              7          8          9         10         11         12
          -0.002084  -0.001033   0.000321   0.000578  -0.001167   0.000336

             13         14
          -0.000035  -0.000135

 COSANG =         0.838340483
 
 RMSQ FORCE :   0.0008595  MAXIMUM :   0.0003000  CONVERGED : NO
 MAX FORCE  :   0.0020840  MAXIMUM :   0.0004500  CONVERGED : NO
 RMSQ FORCE6:   0.0003250  MAXIMUM6:   0.0003000  CONVERGED : NO
 MAX FORCE6 :   0.0005250  MAXIMUM6:   0.0004500  CONVERGED : NO
 RMSQ DR    :   0.0047412  MAXIMUM :   0.0012000  CONVERGED : NO
 MAX DR     :   0.0162838  MAXIMUM :   0.0018000  CONVERGED : NO
 


 HESSIAN EIGENVALUES


                1           2           3           4           5           6
             0.01702     0.06104     0.12870     0.41844     0.75616     0.99795
 


                7           8           9          10          11          12
             1.00002     1.00003     1.00015     1.00460     1.01979     1.05993
 


               13          14
             1.12034     1.29810
 


 LAMBDA FOR LMQA STEP: 0.00

  |TANGENTIAL STEP| =   0.017569  |PARALLEL STEP| =   0.000023


 STEP IN NORMAL COORDINATES

              1          2          3          4          5          6
           0.000058  -0.000951   0.002177  -0.003255   0.000186  -0.002888

              7          8          9         10         11         12
           0.003003   0.001845  -0.000819  -0.001574   0.002286  -0.016087

             13         14         15
           0.000641  -0.001003  -0.001748

 DISPLACEMENT STEP IN ANGSTROM

  NO.  ATOM        X             Y             Z

    1  P        0.000025     -0.000412      0.000950
    2  O       -0.001254      0.000524     -0.001040
    3  O        0.001956      0.000063     -0.000649
    4  O       -0.000143     -0.000415     -0.001162
    5  O       -0.000545     -0.000443     -0.001040
    6  H       -0.000079     -0.001147      0.005821
    7  H       -0.000116      0.004515      0.004412


 ACTIVE CARTESIAN DISPLACEMENT STEP

              1          2          3          4          5          6
           0.000058  -0.000951   0.002177  -0.003255   0.000186  -0.002888

              7          8          9         10         11         12
           0.003003   0.001845  -0.000819  -0.001574   0.002286  -0.016087

             13         14         15
           0.000641  -0.001003  -0.001748
 
 PREDICTED ENERGY CHANGE: -0.000011809
 
 INTERPOLATION DISTANCE: 6.6362535727


 COORDINATES OF OPTIMIZATION STEP 18 IN ANGSTROM

  NO.  ATOM        X              Y              Z        Z-ATOM   MASS   TYPE

    1  P         0.004787       0.001767      -0.184973      15    30.974  QM
    2  O         1.004861      -0.889025      -0.891989       8    15.999  QM
    3  O        -1.035282       0.883750      -0.849322       8    15.999  QM
    4  O        -0.823281      -0.969212       0.962660       8    15.999  QM
    5  O         0.851516       0.994419       0.900307       8    15.999  QM
    6  H        -1.672446      -0.491211       1.057364       1     1.008  QM
    7  H         1.353928       0.365134       1.454021       1     1.008  QM


 
 NEW SCF-ENERGY CALCULATED IN 13 CYCLES
 

 TOTAL ENERGY    =       -643.105515365

 ENERGY CHANGE =         -0.000016676
 ENERGY RATIO  =          1.412174029
 TRUST RADIUS  =          0.200000000
 
 BFGS DELTA*GAMMA: 0.139E-04
 
 BFGS DELTA*DE2*DELTA: 0.238E-04
 
 *** ENTERING OPTIMIZATION CYCLE: 19 ***
 

 PROJECTED CARTESIAN GRADIENTS IN A.U.

  NO.  ATOM        X             Y             Z

    1  P        0.001090      0.000717     -0.000365
    2  O        0.000735      0.001503     -0.000420
    3  O       -0.000160     -0.000266     -0.000018
    4  O       -0.000950     -0.000170      0.002474
    5  O       -0.000253     -0.002038     -0.001528
    6  H       -0.000715      0.000597     -0.000761
    7  H       -0.002829     -0.000705      0.000763


 ACTIVE CARTESIAN GRADIENTS

              1          2          3          4          5          6
           0.001329   0.000875  -0.000442   0.001600   0.003044  -0.000934

              7          8          9         10         11         12
           0.000497   0.001545   0.002162   0.001326  -0.000664   0.000181

             13         14         15
           0.001245   0.000386   0.001541


 FULL LOCAL GRADIENT

              1          2          3          4          5          6
          -0.004541  -0.000714  -0.000392   0.000035   0.000140  -0.001297

              7          8          9         10         11         12
          -0.000765  -0.001801  -0.001133  -0.000278   0.000382  -0.000560

             13         14         15
           0.000513  -0.000137   0.000344


 TANGENTIAL LOCAL GRADIENTS IN A.U.

              1          2          3          4          5          6
          -0.000714  -0.000392   0.000035   0.000140  -0.001297  -0.000765

              7          8          9         10         11         12
          -0.001801  -0.001133  -0.000278   0.000382  -0.000560   0.000513

             13         14
          -0.000137   0.000344

 COSANG =         0.863211845
 
 *** CONVERGED BY RMSQ FORCE AND MAX FORCE DESVIATION ***
 *** AFTER 18 OPTIMIZATION CYCLES ***
 
 
 RMSQ FORCE :   0.0007754  MAXIMUM :   0.0003000  CONVERGED : NO
 MAX FORCE  :   0.0018011  MAXIMUM :   0.0004500  CONVERGED : NO
 RMSQ FORCE6:   0.0002383  MAXIMUM6:   0.0003000  CONVERGED :YES
 MAX FORCE6 :   0.0004251  MAXIMUM6:   0.0004500  CONVERGED :YES
 RMSQ DR    :   0.0045363  MAXIMUM :   0.0012000  CONVERGED : NO
 MAX DR     :   0.0160870  MAXIMUM :   0.0018000  CONVERGED : NO
 
 
 *** THE GEOMETRY IS OPTIMIZED ***
 
 
 INTERPOLATION DISTANCE: 6.6362535727


 RELAXED PRODUCT COORDINATES OF SADDLE STEP 2 IN ANGSTROM

  NO.  ATOM        X              Y              Z        Z-ATOM   MASS   TYPE

    1  P         0.004787       0.001767      -0.184973      15    30.974  QM
    2  O         1.004861      -0.889025      -0.891989       8    15.999  QM
    3  O        -1.035282       0.883750      -0.849322       8    15.999  QM
    4  O        -0.823281      -0.969212       0.962660       8    15.999  QM
    5  O         0.851516       0.994419       0.900307       8    15.999  QM
    6  H        -1.672446      -0.491211       1.057364       1     1.008  QM
    7  H         1.353928       0.365134       1.454021       1     1.008  QM


 NUMBER OF CONSTRAINED OPTIMIZATION CYCLES: 18
 
 RELAXED PRODUCT ENERGY = -643.105515364611
 
 ANGLE BETWEEN SUCCESSIVE SADDLE GRADIENTS: 60.782
 
 RMSQ FORCE :   0.0012520  MAXIMUM :   0.0003000  CONVERGED :NO 
 MAX FORCE  :   0.0029931  MAXIMUM :   0.0004500  CONVERGED :NO 


 UNRELAXED COORDINATES OF SADDLE STEP 3 IN ANGSTROM

  NO.  ATOM        X              Y              Z        Z-ATOM   MASS   TYPE

    1  P         0.025779       0.004255      -0.198630      15    30.974  QM
    2  O         1.027122      -0.836036      -0.925732       8    15.999  QM
    3  O        -1.036592       0.835858      -0.845881       8    15.999  QM
    4  O        -0.876280      -0.932188       1.016123       8    15.999  QM
    5  O         0.851662       0.947409       0.905585       8    15.999  QM
    6  H        -1.688059      -0.477124       1.057021       1     1.008  QM
    7  H         1.241165       0.339961       1.484680       1     1.008  QM


 UNRELAXED SCF-ENERGY CALCULATED IN 12 CYCLES
 
 UNRELAXED TOTAL SADDLE ENERGY = -643.095727829709
 
 
 
 
 ***************************************
 *** MOLECULAR GEOMETRY OPTIMIZATION ***
 ***************************************
 
 INTERPOLATION DISTANCE: 6.2947788022
 
 *** ACTIVE DEGREES OF FREEDOM: 15 ***
 
 *** ENTERING OPTIMIZATION CYCLE: 1 ***
 

 PROJECTED CARTESIAN GRADIENTS IN A.U.

  NO.  ATOM        X             Y             Z

    1  P        0.020027      0.009109     -0.028325
    2  O       -0.002724      0.026877      0.000301
    3  O       -0.002244     -0.032713      0.010355
    4  O       -0.041098      0.020684      0.020972
    5  O        0.013130     -0.030722      0.017322
    6  H        0.046348     -0.029874      0.002077
    7  H       -0.026144      0.042625     -0.040084


 ACTIVE CARTESIAN GRADIENTS

              1          2          3          4          5          6
           0.024434   0.011123  -0.034289   0.006736   0.047851  -0.020417

              7          8          9         10         11         12
          -0.004952  -0.018757   0.000260  -0.026786   0.052499   0.002119

             13         14         15
           0.011680  -0.064277   0.039405


 FULL LOCAL GRADIENT

              1          2          3          4          5          6
          -0.050722  -0.008237   0.014913   0.025523   0.000862  -0.015461

              7          8          9         10         11         12
          -0.000339   0.014787   0.018935   0.040439  -0.055578  -0.005290

             13         14         15
           0.005689   0.069063  -0.020928


 TANGENTIAL LOCAL GRADIENTS IN A.U.

              1          2          3          4          5          6
          -0.008237   0.014913   0.025523   0.000862  -0.015461  -0.000339

              7          8          9         10         11         12
           0.014787   0.018935   0.040439  -0.055578  -0.005290   0.005689

             13         14
           0.069063  -0.020928
 
 RMSQ FORCE :   0.0289717  MAXIMUM :   0.0003000  CONVERGED : NO
 MAX FORCE  :   0.0690632  MAXIMUM :   0.0004500  CONVERGED : NO
 RMSQ FORCE6:   4.9710283  MAXIMUM6:   0.0003000  CONVERGED : NO
 MAX FORCE6 :   4.9309368  MAXIMUM6:   0.0004500  CONVERGED : NO
 


 HESSIAN EIGENVALUES


                1           2           3           4           5           6
             1.00000     1.00000     1.00000     1.00000     1.00000     1.00000
 


                7           8           9          10          11          12
             1.00000     1.00000     1.00000     1.00000     1.00000     1.00000
 


               13          14
             1.00000     1.00000
 


 LAMBDA FOR LMQA STEP: 0.00

  |TANGENTIAL STEP| =   0.108402  |PARALLEL STEP| =   0.000933


 STEP IN NORMAL COORDINATES

              1          2          3          4          5          6
          -0.014673  -0.009992   0.027933   0.006467  -0.020264  -0.001928

              7          8          9         10         11         12
           0.001389   0.016105   0.013149   0.037852  -0.055373  -0.005212

             13         14         15
           0.005761   0.069661  -0.018823

 DISPLACEMENT STEP IN ANGSTROM

  NO.  ATOM        X             Y             Z

    1  P       -0.006364     -0.004330      0.012206
    2  O        0.004878     -0.005935     -0.006834
    3  O        0.000871      0.009681     -0.004399
    4  O        0.015620     -0.004944     -0.002039
    5  O       -0.005100      0.009307     -0.009923
    6  H       -0.026425      0.018044     -0.000767
    7  H       -0.003112     -0.026347      0.025517


 ACTIVE CARTESIAN DISPLACEMENT STEP

              1          2          3          4          5          6
          -0.014673  -0.009992   0.027933   0.006467  -0.020264  -0.001928

              7          8          9         10         11         12
           0.001389   0.016105   0.013149   0.037852  -0.055373  -0.005212

             13         14         15
           0.005761   0.069661  -0.018823
 
 PREDICTED ENERGY CHANGE: -0.005827738
 
 INTERPOLATION DISTANCE: 6.2947788022
 
 *** SCFTOL TIGHTEN TO 0.500E-05 ***
 
 *** CDFTOL TIGHTEN TO 0.100E-03 ***


 COORDINATES OF OPTIMIZATION STEP 1 IN ANGSTROM

  NO.  ATOM        X              Y              Z        Z-ATOM   MASS   TYPE

    1  P         0.019415      -0.000075      -0.186424      15    30.974  QM
    2  O         1.032000      -0.841971      -0.932566       8    15.999  QM
    3  O        -1.035721       0.845539      -0.850280       8    15.999  QM
    4  O        -0.860660      -0.937132       1.014084       8    15.999  QM
    5  O         0.846562       0.956716       0.895662       8    15.999  QM
    6  H        -1.714484      -0.459080       1.056254       1     1.008  QM
    7  H         1.238053       0.313614       1.510197       1     1.008  QM


 
 NEW SCF-ENERGY CALCULATED IN 12 CYCLES
 

 TOTAL ENERGY    =       -643.101817638

 ENERGY CHANGE =         -0.006089808
 ENERGY RATIO  =          1.044969479
 TRUST RADIUS  =          0.200000000
 
 BFGS DELTA*GAMMA: 0.107E-01
 
 BFGS DELTA*DE2*DELTA: 0.118E-01
 
 *** ENTERING OPTIMIZATION CYCLE: 2 ***
 

 PROJECTED CARTESIAN GRADIENTS IN A.U.

  NO.  ATOM        X             Y             Z

    1  P        0.009639      0.009809     -0.001809
    2  O        0.001311      0.007354     -0.004496
    3  O        0.005139     -0.010563      0.005509
    4  O       -0.011410      0.001474      0.010142
    5  O       -0.006304     -0.012166     -0.008114
    6  H       -0.002886     -0.000336      0.002133
    7  H       -0.005669      0.001343     -0.004225


 ACTIVE CARTESIAN GRADIENTS

              1          2          3          4          5          6
           0.011751   0.011966  -0.002178   0.007004   0.018786  -0.009075

              7          8          9         10         11         12
           0.012466  -0.001929   0.002707   0.003713   0.002101  -0.000236

             13         14         15
           0.002842  -0.004704   0.002247


 FULL LOCAL GRADIENT

              1          2          3          4          5          6
          -0.020654  -0.010445  -0.005422   0.004285   0.001118  -0.005401

              7          8          9         10         11         12
          -0.014576   0.000331   0.004682   0.002005  -0.003369  -0.001352

             13         14         15
           0.005755   0.006934   0.006600


 TANGENTIAL LOCAL GRADIENTS IN A.U.

              1          2          3          4          5          6
          -0.010445  -0.005422   0.004285   0.001118  -0.005401  -0.014576

              7          8          9         10         11         12
           0.000331   0.004682   0.002005  -0.003369  -0.001352   0.005755

             13         14
           0.006934   0.006600

 COSANG =         0.367730059
 
 RMSQ FORCE :   0.0063456  MAXIMUM :   0.0003000  CONVERGED : NO
 MAX FORCE  :   0.0145760  MAXIMUM :   0.0004500  CONVERGED : NO
 RMSQ FORCE6:   4.4664718  MAXIMUM6:   0.0003000  CONVERGED : NO
 MAX FORCE6 :   4.4591653  MAXIMUM6:   0.0004500  CONVERGED : NO
 RMSQ DR    :   0.0279904  MAXIMUM :   0.0012000  CONVERGED : NO
 MAX DR     :   0.0696607  MAXIMUM :   0.0018000  CONVERGED : NO
 


 HESSIAN EIGENVALUES


                1           2           3           4           5           6
             0.76095     1.00000     1.00000     1.00000     1.00000     1.00000
 


                7           8           9          10          11          12
             1.00000     1.00000     1.00000     1.00000     1.00000     1.00000
 


               13          14
             1.00000     1.18887
 


 LAMBDA FOR LMQA STEP: 0.00

  |TANGENTIAL STEP| =   0.028342  |PARALLEL STEP| =   0.000064


 STEP IN NORMAL COORDINATES

              1          2          3          4          5          6
          -0.009192  -0.013006   0.000908  -0.001536  -0.009316  -0.000004

              7          8          9         10         11         12
          -0.015092   0.001690   0.003513   0.002632  -0.006121  -0.001306

             13         14         15
           0.004802   0.010779   0.005599

 DISPLACEMENT STEP IN ANGSTROM

  NO.  ATOM        X             Y             Z

    1  P       -0.003990     -0.005642      0.000401
    2  O        0.000974     -0.000892     -0.000664
    3  O       -0.003067      0.003221     -0.002886
    4  O        0.004609      0.001532     -0.001969
    5  O        0.004222      0.004395      0.003852
    6  H       -0.000400      0.001993     -0.001084
    7  H       -0.004325     -0.003608      0.005501


 ACTIVE CARTESIAN DISPLACEMENT STEP

              1          2          3          4          5          6
          -0.009192  -0.013006   0.000908  -0.001536  -0.009316  -0.000004

              7          8          9         10         11         12
          -0.015092   0.001690   0.003513   0.002632  -0.006121  -0.001306

             13         14         15
           0.004802   0.010779   0.005599
 
 PREDICTED ENERGY CHANGE: -0.000329766
 
 INTERPOLATION DISTANCE: 6.2947788022
 
 *** SCFTOL TIGHTEN TO 0.100E-06 ***
 
 *** CDFTOL TIGHTEN TO 0.750E-04 ***


 COORDINATES OF OPTIMIZATION STEP 2 IN ANGSTROM

  NO.  ATOM        X              Y              Z        Z-ATOM   MASS   TYPE

    1  P         0.015425      -0.005717      -0.186023      15    30.974  QM
    2  O         1.032973      -0.842864      -0.933230       8    15.999  QM
    3  O        -1.038788       0.848760      -0.853166       8    15.999  QM
    4  O        -0.856051      -0.935599       1.012115       8    15.999  QM
    5  O         0.850784       0.961111       0.899514       8    15.999  QM
    6  H        -1.714883      -0.457087       1.055170       1     1.008  QM
    7  H         1.233728       0.310006       1.515698       1     1.008  QM


 
 NEW SCF-ENERGY CALCULATED IN 10 CYCLES
 

 TOTAL ENERGY    =       -643.102325858

 ENERGY CHANGE =         -0.000508221
 ENERGY RATIO  =          1.541156585
 TRUST RADIUS  =          0.200000000
 
 BFGS DELTA*GAMMA: 0.309E-03
 
 BFGS DELTA*DE2*DELTA: 0.661E-03
 
 *** ENTERING OPTIMIZATION CYCLE: 3 ***
 

 PROJECTED CARTESIAN GRADIENTS IN A.U.

  NO.  ATOM        X             Y             Z

    1  P        0.007683      0.002478      0.000330
    2  O        0.002109      0.006983     -0.004950
    3  O        0.002393     -0.004935      0.002461
    4  O       -0.007732      0.001636      0.008280
    5  O       -0.004534     -0.007486     -0.006057
    6  H       -0.006696      0.002175      0.001920
    7  H       -0.004961     -0.000760     -0.002691


 ACTIVE CARTESIAN GRADIENTS

              1          2          3          4          5          6
           0.009365   0.003024   0.000409   0.007044   0.013873  -0.007401

              7          8          9         10         11         12
           0.007960   0.000537   0.001364   0.004888  -0.002404   0.000354

             13         14         15
           0.004131  -0.001682  -0.000170


 FULL LOCAL GRADIENT

              1          2          3          4          5          6
          -0.016360  -0.001767  -0.005655   0.001063   0.001368  -0.003581

              7          8          9         10         11         12
          -0.009527  -0.001775   0.004257  -0.000500   0.001430  -0.001602

             13         14         15
           0.002766   0.003489   0.007337


 TANGENTIAL LOCAL GRADIENTS IN A.U.

              1          2          3          4          5          6
          -0.001767  -0.005655   0.001063   0.001368  -0.003581  -0.009527

              7          8          9         10         11         12
          -0.001775   0.004257  -0.000500   0.001430  -0.001602   0.002766

             13         14
           0.003489   0.007337

 COSANG =         0.860894777
 
 RMSQ FORCE :   0.0041531  MAXIMUM :   0.0003000  CONVERGED : NO
 MAX FORCE  :   0.0095266  MAXIMUM :   0.0004500  CONVERGED : NO
 RMSQ FORCE6:   3.8697824  MAXIMUM6:   0.0003000  CONVERGED : NO
 MAX FORCE6 :   3.8656965  MAXIMUM6:   0.0004500  CONVERGED : NO
 RMSQ DR    :   0.0073179  MAXIMUM :   0.0012000  CONVERGED : NO
 MAX DR     :   0.0150922  MAXIMUM :   0.0018000  CONVERGED : NO
 


 HESSIAN EIGENVALUES


                1           2           3           4           5           6
             0.31337     0.99954     1.00000     1.00000     1.00000     1.00000
 


                7           8           9          10          11          12
             1.00000     1.00000     1.00000     1.00000     1.00000     1.00000
 


               13          14
             1.07960     1.24454
 


 LAMBDA FOR LMQA STEP: 0.00

  |TANGENTIAL STEP| =   0.045575  |PARALLEL STEP| =   0.000165


 STEP IN NORMAL COORDINATES

              1          2          3          4          5          6
          -0.018182  -0.011909  -0.003223  -0.006344  -0.016015   0.000431

              7          8          9         10         11         12
          -0.025934  -0.001332   0.008501   0.000436  -0.002591  -0.003733

             13         14         15
           0.005492   0.015958   0.015658

 DISPLACEMENT STEP IN ANGSTROM

  NO.  ATOM        X             Y             Z

    1  P       -0.007893     -0.005165     -0.001401
    2  O        0.000651     -0.002985      0.000354
    3  O       -0.004206      0.002369     -0.003517
    4  O        0.007413      0.002587     -0.004130
    5  O        0.007990      0.006159      0.007386
    6  H        0.004620      0.000916     -0.002390
    7  H       -0.008073     -0.004672      0.009781


 ACTIVE CARTESIAN DISPLACEMENT STEP

              1          2          3          4          5          6
          -0.018182  -0.011909  -0.003223  -0.006344  -0.016015   0.000431

              7          8          9         10         11         12
          -0.025934  -0.001332   0.008501   0.000436  -0.002591  -0.003733

             13         14         15
           0.005492   0.015958   0.015658
 
 PREDICTED ENERGY CHANGE: -0.000335510
 
 INTERPOLATION DISTANCE: 6.2947788022
 
 *** SCFTOL TIGHTEN TO 0.750E-07 ***
 
 *** CDFTOL TIGHTEN TO 0.500E-04 ***


 COORDINATES OF OPTIMIZATION STEP 3 IN ANGSTROM

  NO.  ATOM        X              Y              Z        Z-ATOM   MASS   TYPE

    1  P         0.007532      -0.010883      -0.187424      15    30.974  QM
    2  O         1.033625      -0.845849      -0.932876       8    15.999  QM
    3  O        -1.042994       0.851129      -0.856683       8    15.999  QM
    4  O        -0.848638      -0.933013       1.007986       8    15.999  QM
    5  O         0.858774       0.967270       0.906899       8    15.999  QM
    6  H        -1.710264      -0.456171       1.052780       1     1.008  QM
    7  H         1.225656       0.305334       1.525480       1     1.008  QM


 
 NEW SCF-ENERGY CALCULATED IN 12 CYCLES
 

 TOTAL ENERGY    =       -643.102754907

 ENERGY CHANGE =         -0.000429049
 ENERGY RATIO  =          1.278796532
 TRUST RADIUS  =          0.200000000
 
 BFGS DELTA*GAMMA: 0.490E-03
 
 BFGS DELTA*DE2*DELTA: 0.675E-03
 
 *** ENTERING OPTIMIZATION CYCLE: 4 ***
 

 PROJECTED CARTESIAN GRADIENTS IN A.U.

  NO.  ATOM        X             Y             Z

    1  P       -0.000181     -0.003063      0.000542
    2  O        0.005687      0.005210     -0.006108
    3  O        0.002145     -0.001647      0.000962
    4  O       -0.004152      0.002526      0.006289
    5  O       -0.000452     -0.001986     -0.001968
    6  H       -0.007750      0.003241      0.001438
    7  H       -0.004105     -0.002606     -0.001154


 ACTIVE CARTESIAN GRADIENTS

              1          2          3          4          5          6
          -0.000221  -0.003736   0.000660   0.007765   0.008061  -0.007935

              7          8          9         10         11         12
           0.003253   0.000323   0.000159   0.003877  -0.004858   0.001280

             13         14         15
           0.005235   0.001062  -0.001158


 FULL LOCAL GRADIENT

              1          2          3          4          5          6
          -0.011710   0.003670  -0.000156  -0.005972  -0.000096   0.001277

              7          8          9         10         11         12
          -0.004236  -0.001155   0.003579  -0.000954   0.004206  -0.002118

             13         14         15
          -0.000409   0.000225   0.006343


 TANGENTIAL LOCAL GRADIENTS IN A.U.

              1          2          3          4          5          6
           0.003670  -0.000156  -0.005972  -0.000096   0.001277  -0.004236

              7          8          9         10         11         12
          -0.001155   0.003579  -0.000954   0.004206  -0.002118  -0.000409

             13         14
           0.000225   0.006343

 COSANG =         0.516200967
 
 RMSQ FORCE :   0.0032340  MAXIMUM :   0.0003000  CONVERGED : NO
 MAX FORCE  :   0.0063432  MAXIMUM :   0.0004500  CONVERGED : NO
 RMSQ FORCE6:   3.1602536  MAXIMUM6:   0.0003000  CONVERGED : NO
 MAX FORCE6 :   3.1583929  MAXIMUM6:   0.0004500  CONVERGED : NO
 RMSQ DR    :   0.0117675  MAXIMUM :   0.0012000  CONVERGED : NO
 MAX DR     :   0.0259337  MAXIMUM :   0.0018000  CONVERGED : NO
 


 HESSIAN EIGENVALUES


                1           2           3           4           5           6
             0.19986     0.99897     1.00000     1.00000     1.00000     1.00000
 


                7           8           9          10          11          12
             1.00000     1.00000     1.00000     1.00000     1.00000     1.06508
 


               13          14
             1.08445     1.31773
 


 LAMBDA FOR LMQA STEP: 0.00

  |TANGENTIAL STEP| =   0.030008  |PARALLEL STEP| =   0.000072


 STEP IN NORMAL COORDINATES

              1          2          3          4          5          6
          -0.004801  -0.001732  -0.003453  -0.008781  -0.009902   0.003969

              7          8          9         10         11         12
          -0.017535  -0.001139   0.007696  -0.000782   0.002927  -0.004323

             13         14         15
           0.001365   0.008547   0.014170

 DISPLACEMENT STEP IN ANGSTROM

  NO.  ATOM        X             Y             Z

    1  P       -0.002084     -0.000751     -0.001507
    2  O       -0.002544     -0.002378      0.002213
    3  O       -0.003750      0.000489     -0.002233
    4  O        0.004671      0.001182     -0.003480
    5  O        0.004503      0.002389      0.004371
    6  H        0.006142     -0.000717     -0.001918
    7  H       -0.006063     -0.001819      0.006801


 ACTIVE CARTESIAN DISPLACEMENT STEP

              1          2          3          4          5          6
          -0.004801  -0.001732  -0.003453  -0.008781  -0.009902   0.003969

              7          8          9         10         11         12
          -0.017535  -0.001139   0.007696  -0.000782   0.002927  -0.004323

             13         14         15
           0.001365   0.008547   0.014170
 
 PREDICTED ENERGY CHANGE: -0.000126189
 
 INTERPOLATION DISTANCE: 6.2947788022
 
 *** SCFTOL TIGHTEN TO 0.500E-07 ***
 
 *** CDFTOL TIGHTEN TO 0.250E-04 ***


 COORDINATES OF OPTIMIZATION STEP 4 IN ANGSTROM

  NO.  ATOM        X              Y              Z        Z-ATOM   MASS   TYPE

    1  P         0.005448      -0.011634      -0.188930      15    30.974  QM
    2  O         1.031080      -0.848227      -0.930663       8    15.999  QM
    3  O        -1.046744       0.851618      -0.858916       8    15.999  QM
    4  O        -0.843967      -0.931831       1.004505       8    15.999  QM
    5  O         0.863277       0.969659       0.911271       8    15.999  QM
    6  H        -1.704121      -0.456888       1.050862       1     1.008  QM
    7  H         1.219592       0.303515       1.532281       1     1.008  QM


 
 NEW SCF-ENERGY CALCULATED IN 10 CYCLES
 

 TOTAL ENERGY    =       -643.102955997

 ENERGY CHANGE =         -0.000201090
 ENERGY RATIO  =          1.593558966
 TRUST RADIUS  =          0.200000000
 
 BFGS DELTA*GAMMA: 0.105E-03
 
 BFGS DELTA*DE2*DELTA: 0.254E-03
 
 *** ENTERING OPTIMIZATION CYCLE: 5 ***
 

 PROJECTED CARTESIAN GRADIENTS IN A.U.

  NO.  ATOM        X             Y             Z

    1  P       -0.000671     -0.006310     -0.000349
    2  O        0.005402      0.005827     -0.005387
    3  O        0.000486     -0.000331      0.000111
    4  O       -0.003986      0.003581      0.005523
    5  O        0.001427     -0.000176      0.000181
    6  H       -0.005703      0.002295      0.001154
    7  H       -0.003841     -0.002773     -0.000922


 ACTIVE CARTESIAN GRADIENTS

              1          2          3          4          5          6
          -0.000818  -0.007698  -0.000417   0.007097   0.006902  -0.007132

              7          8          9         10         11         12
           0.000117   0.000103  -0.000460   0.002098  -0.003493   0.001699

             13         14         15
           0.005099   0.001390  -0.000137


 FULL LOCAL GRADIENT

              1          2          3          4          5          6
          -0.010483   0.007508   0.001365  -0.005797  -0.000099   0.001386

              7          8          9         10         11         12
          -0.000942  -0.000838   0.003738   0.000417   0.002936  -0.002398

             13         14         15
          -0.000994  -0.000298   0.004667


 TANGENTIAL LOCAL GRADIENTS IN A.U.

              1          2          3          4          5          6
           0.007508   0.001365  -0.005797  -0.000099   0.001386  -0.000942

              7          8          9         10         11         12
          -0.000838   0.003738   0.000417   0.002936  -0.002398  -0.000994

             13         14
          -0.000298   0.004667

 COSANG =         0.880416210
 
 RMSQ FORCE :   0.0032375  MAXIMUM :   0.0003000  CONVERGED : NO
 MAX FORCE  :   0.0075079  MAXIMUM :   0.0004500  CONVERGED : NO
 RMSQ FORCE6:   2.2346502  MAXIMUM6:   0.0003000  CONVERGED : NO
 MAX FORCE6 :   2.2328825  MAXIMUM6:   0.0004500  CONVERGED : NO
 RMSQ DR    :   0.0077481  MAXIMUM :   0.0012000  CONVERGED : NO
 MAX DR     :   0.0175352  MAXIMUM :   0.0018000  CONVERGED : NO
 


 HESSIAN EIGENVALUES


                1           2           3           4           5           6
             0.09519     0.88593     0.99996     1.00000     1.00000     1.00000
 


                7           8           9          10          11          12
             1.00000     1.00000     1.00000     1.00000     1.00028     1.01363
 


               13          14
             1.09423     1.32990
 


 LAMBDA FOR LMQA STEP: 0.00

  |TANGENTIAL STEP| =   0.062160  |PARALLEL STEP| =   0.000307


 STEP IN NORMAL COORDINATES

              1          2          3          4          5          6
          -0.005398   0.009335  -0.006271  -0.021502  -0.019930   0.010275

              7          8          9         10         11         12
          -0.031770  -0.002491   0.018927   0.000331   0.007481  -0.011441

             13         14         15
           0.001026   0.015191   0.030834

 DISPLACEMENT STEP IN ANGSTROM

  NO.  ATOM        X             Y             Z

    1  P       -0.002343      0.004050     -0.002732
    2  O       -0.007316     -0.006624      0.005682
    3  O       -0.006835     -0.001039     -0.003815
    4  O        0.010041      0.000815     -0.007654
    5  O        0.007293      0.002220      0.007050
    6  H        0.013663     -0.001722     -0.004117
    7  H       -0.013355     -0.002286      0.014233


 ACTIVE CARTESIAN DISPLACEMENT STEP

              1          2          3          4          5          6
          -0.005398   0.009335  -0.006271  -0.021502  -0.019930   0.010275

              7          8          9         10         11         12
          -0.031770  -0.002491   0.018927   0.000331   0.007481  -0.011441

             13         14         15
           0.001026   0.015191   0.030834
 
 PREDICTED ENERGY CHANGE: -0.000229883
 
 INTERPOLATION DISTANCE: 6.2947788022


 COORDINATES OF OPTIMIZATION STEP 5 IN ANGSTROM

  NO.  ATOM        X              Y              Z        Z-ATOM   MASS   TYPE

    1  P         0.003105      -0.007584      -0.191663      15    30.974  QM
    2  O         1.023764      -0.854851      -0.924981       8    15.999  QM
    3  O        -1.053579       0.850578      -0.862730       8    15.999  QM
    4  O        -0.833927      -0.931016       0.996851       8    15.999  QM
    5  O         0.870570       0.971879       0.918320       8    15.999  QM
    6  H        -1.690458      -0.458610       1.046745       1     1.008  QM
    7  H         1.206237       0.301229       1.546513       1     1.008  QM


 
 NEW SCF-ENERGY CALCULATED IN 12 CYCLES
 

 TOTAL ENERGY    =       -643.103283306

 ENERGY CHANGE =         -0.000327309
 ENERGY RATIO  =          1.423805813
 TRUST RADIUS  =          0.200000000
 
 BFGS DELTA*GAMMA: 0.272E-03
 
 BFGS DELTA*DE2*DELTA: 0.468E-03
 
 *** ENTERING OPTIMIZATION CYCLE: 6 ***
 

 PROJECTED CARTESIAN GRADIENTS IN A.U.

  NO.  ATOM        X             Y             Z

    1  P       -0.002346     -0.006585     -0.002133
    2  O        0.004925      0.005487     -0.003891
    3  O       -0.000630     -0.001047     -0.000196
    4  O       -0.003729      0.004510      0.004273
    5  O        0.003907      0.000749      0.002809
    6  H       -0.001585      0.000617      0.000342
    7  H       -0.003229     -0.002755     -0.000450


 ACTIVE CARTESIAN GRADIENTS

              1          2          3          4          5          6
          -0.002861  -0.008034  -0.002582   0.005533   0.005817  -0.006183

              7          8          9         10         11         12
          -0.003380  -0.001533  -0.000598  -0.000393  -0.000619   0.002113

             13         14         15
           0.003933   0.001409   0.001798


 FULL LOCAL GRADIENT

              1          2          3          4          5          6
          -0.008940   0.007587   0.004262  -0.005130  -0.000772   0.001567

              7          8          9         10         11         12
           0.002757   0.000918   0.003337   0.002449   0.000170  -0.002640

             13         14         15
          -0.000750  -0.000583   0.001844


 TANGENTIAL LOCAL GRADIENTS IN A.U.

              1          2          3          4          5          6
           0.007587   0.004262  -0.005130  -0.000772   0.001567   0.002757

              7          8          9         10         11         12
           0.000918   0.003337   0.002449   0.000170  -0.002640  -0.000750

             13         14
          -0.000583   0.001844

 COSANG =         0.840074939
 
 RMSQ FORCE :   0.0031845  MAXIMUM :   0.0003000  CONVERGED : NO
 MAX FORCE  :   0.0075872  MAXIMUM :   0.0004500  CONVERGED : NO
 RMSQ FORCE6:   0.0116268  MAXIMUM6:   0.0003000  CONVERGED : NO
 MAX FORCE6 :   0.0276892  MAXIMUM6:   0.0004500  CONVERGED : NO
 RMSQ DR    :   0.0160498  MAXIMUM :   0.0012000  CONVERGED : NO
 MAX DR     :   0.0317698  MAXIMUM :   0.0018000  CONVERGED : NO
 


 HESSIAN EIGENVALUES


                1           2           3           4           5           6
             0.06414     0.73298     0.99966     1.00000     1.00000     1.00000
 


                7           8           9          10          11          12
             1.00000     1.00000     1.00000     1.00006     1.00265     1.01498
 


               13          14
             1.13272     1.32025
 


 LAMBDA FOR LMQA STEP: 0.00

  |TANGENTIAL STEP| =   0.054336  |PARALLEL STEP| =   0.000235


 STEP IN NORMAL COORDINATES

              1          2          3          4          5          6
           0.002767   0.016030  -0.003053  -0.020828  -0.016610   0.011147

              7          8          9         10         11         12
          -0.021790  -0.000275   0.018520   0.002847   0.006348  -0.012427

             13         14         15
           0.000161   0.010691   0.026637

 DISPLACEMENT STEP IN ANGSTROM

  NO.  ATOM        X             Y             Z

    1  P        0.001201      0.006953     -0.001329
    2  O       -0.008445     -0.006669      0.005581
    3  O       -0.005365     -0.001397     -0.002796
    4  O        0.008793     -0.000926     -0.006713
    5  O        0.003595     -0.000234      0.003564
    6  H        0.011396     -0.001374     -0.003231
    7  H       -0.012386     -0.000411      0.012043


 ACTIVE CARTESIAN DISPLACEMENT STEP

              1          2          3          4          5          6
           0.002767   0.016030  -0.003053  -0.020828  -0.016610   0.011147

              7          8          9         10         11         12
          -0.021790  -0.000275   0.018520   0.002847   0.006348  -0.012427

             13         14         15
           0.000161   0.010691   0.026637
 
 PREDICTED ENERGY CHANGE: -0.000155869
 
 INTERPOLATION DISTANCE: 6.2947788022


 COORDINATES OF OPTIMIZATION STEP 6 IN ANGSTROM

  NO.  ATOM        X              Y              Z        Z-ATOM   MASS   TYPE

    1  P         0.004306      -0.000631      -0.192991      15    30.974  QM
    2  O         1.015319      -0.861520      -0.919400       8    15.999  QM
    3  O        -1.058944       0.849181      -0.865526       8    15.999  QM
    4  O        -0.825134      -0.931943       0.990138       8    15.999  QM
    5  O         0.874165       0.971645       0.921885       8    15.999  QM
    6  H        -1.679062      -0.459984       1.043513       1     1.008  QM
    7  H         1.193851       0.300818       1.558556       1     1.008  QM


 
 NEW SCF-ENERGY CALCULATED IN 12 CYCLES
 

 TOTAL ENERGY    =       -643.103498116

 ENERGY CHANGE =         -0.000214811
 ENERGY RATIO  =          1.378145051
 TRUST RADIUS  =          0.200000000
 
 BFGS DELTA*GAMMA: 0.196E-03
 
 BFGS DELTA*DE2*DELTA: 0.317E-03
 
 *** ENTERING OPTIMIZATION CYCLE: 7 ***
 

 PROJECTED CARTESIAN GRADIENTS IN A.U.

  NO.  ATOM        X             Y             Z

    1  P       -0.000998     -0.004209     -0.002820
    2  O        0.002934      0.004904     -0.002016
    3  O       -0.001934     -0.002266     -0.000645
    4  O       -0.003416      0.004242      0.003301
    5  O        0.004273     -0.000311      0.003350
    6  H        0.000862     -0.000181     -0.000299
    7  H       -0.002727     -0.002660      0.000036


 ACTIVE CARTESIAN GRADIENTS

              1          2          3          4          5          6
          -0.001217  -0.005135  -0.003418   0.003504   0.005808  -0.004393

              7          8          9         10         11         12
          -0.005159  -0.002165  -0.000285  -0.000999   0.001134   0.001998

             13         14         15
           0.002484   0.001258   0.002819


 FULL LOCAL GRADIENT

              1          2          3          4          5          6
          -0.008062   0.004953   0.003863  -0.002115  -0.000781   0.000091

              7          8          9         10         11         12
           0.004641   0.001613   0.002740   0.002854  -0.001543  -0.002447

             13         14         15
           0.000259  -0.000577   0.000323


 TANGENTIAL LOCAL GRADIENTS IN A.U.

              1          2          3          4          5          6
           0.004953   0.003863  -0.002115  -0.000781   0.000091   0.004641

              7          8          9         10         11         12
           0.001613   0.002740   0.002854  -0.001543  -0.002447   0.000259

             13         14
          -0.000577   0.000323

 COSANG =         0.895215537
 
 RMSQ FORCE :   0.0025803  MAXIMUM :   0.0003000  CONVERGED : NO
 MAX FORCE  :   0.0049531  MAXIMUM :   0.0004500  CONVERGED : NO
 RMSQ FORCE6:   0.0018908  MAXIMUM6:   0.0003000  CONVERGED : NO
 MAX FORCE6 :   0.0050777  MAXIMUM6:   0.0004500  CONVERGED : NO
 RMSQ DR    :   0.0140296  MAXIMUM :   0.0012000  CONVERGED : NO
 MAX DR     :   0.0266374  MAXIMUM :   0.0018000  CONVERGED : NO
 


 HESSIAN EIGENVALUES


                1           2           3           4           5           6
             0.05810     0.53194     0.99907     1.00000     1.00000     1.00000
 


                7           8           9          10          11          12
             1.00000     1.00000     1.00003     1.00006     1.00908     1.03424
 


               13          14
             1.13871     1.19070
 


 LAMBDA FOR LMQA STEP: 0.00

  |TANGENTIAL STEP| =   0.032059  |PARALLEL STEP| =   0.000082


 STEP IN NORMAL COORDINATES

              1          2          3          4          5          6
           0.005875   0.014306   0.000997  -0.012323  -0.009604   0.006864

              7          8          9         10         11         12
          -0.004742   0.001889   0.012056   0.003911   0.002544  -0.009375

             13         14         15
           0.000284   0.003333   0.014288

 DISPLACEMENT STEP IN ANGSTROM

  NO.  ATOM        X             Y             Z

    1  P        0.002549      0.006204      0.000435
    2  O       -0.005715     -0.004690      0.002980
    3  O       -0.001514     -0.000696     -0.000621
    4  O        0.004973     -0.002037     -0.003638
    5  O       -0.000683     -0.001443     -0.000575
    6  H        0.005341     -0.000587     -0.001198
    7  H       -0.007762      0.001517      0.006169


 ACTIVE CARTESIAN DISPLACEMENT STEP

              1          2          3          4          5          6
           0.005875   0.014306   0.000997  -0.012323  -0.009604   0.006864

              7          8          9         10         11         12
          -0.004742   0.001889   0.012056   0.003911   0.002544  -0.009375

             13         14         15
           0.000284   0.003333   0.014288
 
 PREDICTED ENERGY CHANGE: -0.000085016
 
 INTERPOLATION DISTANCE: 6.2947788022
 
 *** SCFTOL TIGHTEN TO 0.250E-07 ***
 
 *** CDFTOL TIGHTEN TO 0.100E-04 ***


 COORDINATES OF OPTIMIZATION STEP 7 IN ANGSTROM

  NO.  ATOM        X              Y              Z        Z-ATOM   MASS   TYPE

    1  P         0.006856       0.005573      -0.192556      15    30.974  QM
    2  O         1.009604      -0.866209      -0.916419       8    15.999  QM
    3  O        -1.060458       0.848485      -0.866147       8    15.999  QM
    4  O        -0.820161      -0.933980       0.986500       8    15.999  QM
    5  O         0.873482       0.970202       0.921309       8    15.999  QM
    6  H        -1.673721      -0.460571       1.042316       1     1.008  QM
    7  H         1.186088       0.302335       1.564725       1     1.008  QM


 
 NEW SCF-ENERGY CALCULATED IN 15 CYCLES
 

 TOTAL ENERGY    =       -643.103611256

 ENERGY CHANGE =         -0.000113140
 ENERGY RATIO  =          1.330809064
 TRUST RADIUS  =          0.200000000
 
 BFGS DELTA*GAMMA: 0.113E-03
 
 BFGS DELTA*DE2*DELTA: 0.172E-03
 
 *** ENTERING OPTIMIZATION CYCLE: 8 ***
 

 PROJECTED CARTESIAN GRADIENTS IN A.U.

  NO.  ATOM        X             Y             Z

    1  P        0.000413     -0.000051     -0.002107
    2  O        0.001545      0.003566     -0.001099
    3  O       -0.002103     -0.003645     -0.000836
    4  O       -0.002632      0.003026      0.002766
    5  O        0.003091     -0.002289      0.002144
    6  H        0.000618      0.000295     -0.000572
    7  H       -0.002513     -0.002636      0.000402


 ACTIVE CARTESIAN GRADIENTS

              1          2          3          4          5          6
           0.000504  -0.000062  -0.002554   0.002350   0.005936  -0.003201

              7          8          9         10         11         12
          -0.004623  -0.002029   0.000313   0.000369   0.000823   0.001534

             13         14         15
           0.001563   0.001175   0.002513


 FULL LOCAL GRADIENT

              1          2          3          4          5          6
          -0.007671   0.000116   0.001890  -0.000208  -0.000734  -0.001000

              7          8          9         10         11         12
           0.004148   0.001513   0.001980   0.001435  -0.001235  -0.001972

             13         14         15
           0.001130  -0.000525   0.000472


 TANGENTIAL LOCAL GRADIENTS IN A.U.

              1          2          3          4          5          6
           0.000116   0.001890  -0.000208  -0.000734  -0.001000   0.004148

              7          8          9         10         11         12
           0.001513   0.001980   0.001435  -0.001235  -0.001972   0.001130

             13         14
          -0.000525   0.000472

 COSANG =         0.799673333
 
 RMSQ FORCE :   0.0016438  MAXIMUM :   0.0003000  CONVERGED : NO
 MAX FORCE  :   0.0041476  MAXIMUM :   0.0004500  CONVERGED : NO
 RMSQ FORCE6:   0.0017097  MAXIMUM6:   0.0003000  CONVERGED : NO
 MAX FORCE6 :   0.0033919  MAXIMUM6:   0.0004500  CONVERGED : NO
 RMSQ DR    :   0.0082776  MAXIMUM :   0.0012000  CONVERGED : NO
 MAX DR     :   0.0143062  MAXIMUM :   0.0018000  CONVERGED : NO
 


 HESSIAN EIGENVALUES


                1           2           3           4           5           6
             0.06060     0.35072     0.99166     1.00000     1.00000     1.00000
 


                7           8           9          10          11          12
             1.00000     1.00001     1.00004     1.00016     1.01091     1.01438
 


               13          14
             1.10500     1.20050
 


 LAMBDA FOR LMQA STEP: 0.00

  |TANGENTIAL STEP| =   0.015473  |PARALLEL STEP| =   0.000019


 STEP IN NORMAL COORDINATES

              1          2          3          4          5          6
           0.004769   0.005662   0.002384  -0.004282  -0.004434   0.002134

              7          8          9         10         11         12
           0.005915   0.002829   0.005558   0.002451   0.000060  -0.005591

             13         14         15
           0.001029  -0.001299   0.004741

 DISPLACEMENT STEP IN ANGSTROM

  NO.  ATOM        X             Y             Z

    1  P        0.002070      0.002456      0.001039
    2  O       -0.002444     -0.002134      0.000517
    3  O        0.001229      0.000702      0.000946
    4  O        0.001562     -0.001820     -0.001032
    5  O       -0.002559     -0.000683     -0.002361
    6  H        0.000998     -0.000288      0.000359
    7  H       -0.003655      0.002349      0.001570


 ACTIVE CARTESIAN DISPLACEMENT STEP

              1          2          3          4          5          6
           0.004769   0.005662   0.002384  -0.004282  -0.004434   0.002134

              7          8          9         10         11         12
           0.005915   0.002829   0.005558   0.002451   0.000060  -0.005591

             13         14         15
           0.001029  -0.001299   0.004741
 
 PREDICTED ENERGY CHANGE: -0.000037040
 
 INTERPOLATION DISTANCE: 6.2947788022


 COORDINATES OF OPTIMIZATION STEP 8 IN ANGSTROM

  NO.  ATOM        X              Y              Z        Z-ATOM   MASS   TYPE

    1  P         0.008925       0.008029      -0.191517      15    30.974  QM
    2  O         1.007160      -0.868343      -0.915902       8    15.999  QM
    3  O        -1.059229       0.849187      -0.865201       8    15.999  QM
    4  O        -0.818599      -0.935800       0.985468       8    15.999  QM
    5  O         0.870922       0.969519       0.918948       8    15.999  QM
    6  H        -1.672723      -0.460859       1.042674       1     1.008  QM
    7  H         1.182433       0.304684       1.566295       1     1.008  QM


 
 NEW SCF-ENERGY CALCULATED IN 21 CYCLES
 

 TOTAL ENERGY    =       -643.103663797

 ENERGY CHANGE =         -0.000052541
 ENERGY RATIO  =          1.418510572
 TRUST RADIUS  =          0.200000000
 
 BFGS DELTA*GAMMA: 0.426E-04
 
 BFGS DELTA*DE2*DELTA: 0.744E-04
 
 *** ENTERING OPTIMIZATION CYCLE: 9 ***
 

 PROJECTED CARTESIAN GRADIENTS IN A.U.

  NO.  ATOM        X             Y             Z

    1  P        0.001724      0.002204     -0.000982
    2  O        0.000688      0.002854     -0.000883
    3  O       -0.001924     -0.004076     -0.000899
    4  O       -0.002067      0.002112      0.002519
    5  O        0.001658     -0.003506      0.000620
    6  H       -0.000497      0.000987     -0.000568
    7  H       -0.002507     -0.002788      0.000605


 ACTIVE CARTESIAN GRADIENTS

              1          2          3          4          5          6
           0.002102   0.002689  -0.001188   0.001875   0.006067  -0.002527

              7          8          9         10         11         12
          -0.003362  -0.001522   0.000714   0.001883  -0.000060   0.001171

             13         14         15
           0.001234   0.001373   0.001887


 FULL LOCAL GRADIENT

              1          2          3          4          5          6
          -0.007576  -0.002455  -0.000279   0.000753  -0.000632  -0.001682

              7          8          9         10         11         12
           0.002893   0.001022   0.001498  -0.000078  -0.000364  -0.001616

             13         14         15
           0.001536  -0.000708   0.001104


 TANGENTIAL LOCAL GRADIENTS IN A.U.

              1          2          3          4          5          6
          -0.002455  -0.000279   0.000753  -0.000632  -0.001682   0.002893

              7          8          9         10         11         12
           0.001022   0.001498  -0.000078  -0.000364  -0.001616   0.001536

             13         14
          -0.000708   0.001104

 COSANG =         0.727585504
 
 RMSQ FORCE :   0.0014240  MAXIMUM :   0.0003000  CONVERGED : NO
 MAX FORCE  :   0.0028933  MAXIMUM :   0.0004500  CONVERGED : NO
 RMSQ FORCE6:   0.0014866  MAXIMUM6:   0.0003000  CONVERGED : NO
 MAX FORCE6 :   0.0034941  MAXIMUM6:   0.0004500  CONVERGED : NO
 RMSQ DR    :   0.0039951  MAXIMUM :   0.0012000  CONVERGED : NO
 MAX DR     :   0.0059150  MAXIMUM :   0.0018000  CONVERGED : NO
 


 HESSIAN EIGENVALUES


                1           2           3           4           5           6
             0.05871     0.20491     0.84073     0.99984     1.00000     1.00000
 


                7           8           9          10          11          12
             1.00000     1.00001     1.00008     1.00014     1.00195     1.01441
 


               13          14
             1.13784     1.39965
 


 LAMBDA FOR LMQA STEP: 0.00

  |TANGENTIAL STEP| =   0.017806  |PARALLEL STEP| =   0.000025


 STEP IN NORMAL COORDINATES

              1          2          3          4          5          6
           0.003285   0.001610   0.002302  -0.003326  -0.006285   0.000573

              7          8          9         10         11         12
           0.009904   0.004001   0.006326   0.001552  -0.000293  -0.007037

             13         14         15
           0.002646  -0.002477   0.005313

 DISPLACEMENT STEP IN ANGSTROM

  NO.  ATOM        X             Y             Z

    1  P        0.001425      0.000698      0.001004
    2  O       -0.001824     -0.002184     -0.000304
    3  O        0.002624      0.002020      0.001868
    4  O        0.001354     -0.002026     -0.000703
    5  O       -0.003172      0.000472     -0.002849
    6  H        0.000765     -0.000591      0.000966
    7  H       -0.004609      0.003568      0.001391


 ACTIVE CARTESIAN DISPLACEMENT STEP

              1          2          3          4          5          6
           0.003285   0.001610   0.002302  -0.003326  -0.006285   0.000573

              7          8          9         10         11         12
           0.009904   0.004001   0.006326   0.001552  -0.000293  -0.007037

             13         14         15
           0.002646  -0.002477   0.005313
 
 PREDICTED ENERGY CHANGE: -0.000033702
 
 INTERPOLATION DISTANCE: 6.2947788022


 COORDINATES OF OPTIMIZATION STEP 9 IN ANGSTROM

  NO.  ATOM        X              Y              Z        Z-ATOM   MASS   TYPE

    1  P         0.010350       0.008727      -0.190513      15    30.974  QM
    2  O         1.005335      -0.870527      -0.916206       8    15.999  QM
    3  O        -1.056605       0.851207      -0.863333       8    15.999  QM
    4  O        -0.817245      -0.937825       0.984765       8    15.999  QM
    5  O         0.867750       0.969991       0.916099       8    15.999  QM
    6  H        -1.671958      -0.461451       1.043640       1     1.008  QM
    7  H         1.177824       0.308252       1.567686       1     1.008  QM


 
 NEW SCF-ENERGY CALCULATED IN 20 CYCLES
 

 TOTAL ENERGY    =       -643.103716425

 ENERGY CHANGE =         -0.000052628
 ENERGY RATIO  =          1.561564581
 TRUST RADIUS  =          0.200000000
 
 BFGS DELTA*GAMMA: 0.295E-04
 
 BFGS DELTA*DE2*DELTA: 0.678E-04
 
 *** ENTERING OPTIMIZATION CYCLE: 10 ***
 

 PROJECTED CARTESIAN GRADIENTS IN A.U.

  NO.  ATOM        X             Y             Z

    1  P        0.002365      0.003494      0.000230
    2  O        0.000208      0.002281     -0.000955
    3  O       -0.001343     -0.004149     -0.000744
    4  O       -0.001438      0.001458      0.002173
    5  O        0.000338     -0.004103     -0.000836
    6  H       -0.001638      0.001669     -0.000579
    7  H       -0.002573     -0.003057      0.000754


 ACTIVE CARTESIAN GRADIENTS

              1          2          3          4          5          6
           0.002884   0.004263   0.000283   0.001564   0.005883  -0.002111

              7          8          9         10         11         12
          -0.001819  -0.001175   0.001079   0.003260  -0.001005   0.000957

             13         14         15
           0.001090   0.001747   0.001322


 FULL LOCAL GRADIENT

              1          2          3          4          5          6
          -0.007315  -0.003941  -0.002030   0.000955  -0.000731  -0.001866

              7          8          9         10         11         12
           0.001371   0.000709   0.000965  -0.001527   0.000586  -0.001391

             13         14         15
           0.001652  -0.001085   0.001601


 TANGENTIAL LOCAL GRADIENTS IN A.U.

              1          2          3          4          5          6
          -0.003941  -0.002030   0.000955  -0.000731  -0.001866   0.001371

              7          8          9         10         11         12
           0.000709   0.000965  -0.001527   0.000586  -0.001391   0.001652

             13         14
          -0.001085   0.001601

 COSANG =         0.839526405
 
 RMSQ FORCE :   0.0016685  MAXIMUM :   0.0003000  CONVERGED : NO
 MAX FORCE  :   0.0039415  MAXIMUM :   0.0004500  CONVERGED : NO
 RMSQ FORCE6:   0.0010631  MAXIMUM6:   0.0003000  CONVERGED : NO
 MAX FORCE6 :   0.0023738  MAXIMUM6:   0.0004500  CONVERGED : NO
 RMSQ DR    :   0.0045975  MAXIMUM :   0.0012000  CONVERGED : NO
 MAX DR     :   0.0099038  MAXIMUM :   0.0018000  CONVERGED : NO
 


 HESSIAN EIGENVALUES


                1           2           3           4           5           6
             0.04685     0.11364     0.72346     0.99960     1.00000     1.00000
 


                7           8           9          10          11          12
             1.00001     1.00001     1.00007     1.00026     1.00846     1.01447
 


               13          14
             1.14078     1.57977
 


 LAMBDA FOR LMQA STEP: 0.00

  |TANGENTIAL STEP| =   0.038030  |PARALLEL STEP| =   0.000115


 STEP IN NORMAL COORDINATES

              1          2          3          4          5          6
           0.003468  -0.001745   0.002154  -0.006904  -0.015776  -0.000014

              7          8          9         10         11         12
           0.018174   0.008637   0.014317   0.000705   0.000326  -0.016010

             13         14         15
           0.007085  -0.004558   0.013865

 DISPLACEMENT STEP IN ANGSTROM

  NO.  ATOM        X             Y             Z

    1  P        0.001505     -0.000757      0.000940
    2  O       -0.003215     -0.004633     -0.000896
    3  O        0.005372      0.005282      0.003944
    4  O        0.003045     -0.003774     -0.001437
    5  O       -0.005247      0.002642     -0.004439
    6  H        0.002865     -0.001848      0.002161
    7  H       -0.011023      0.007973      0.003897


 ACTIVE CARTESIAN DISPLACEMENT STEP

              1          2          3          4          5          6
           0.003468  -0.001745   0.002154  -0.006904  -0.015776  -0.000014

              7          8          9         10         11         12
           0.018174   0.008637   0.014317   0.000705   0.000326  -0.016010

             13         14         15
           0.007085  -0.004558   0.013865
 
 PREDICTED ENERGY CHANGE: -0.000061303
 
 INTERPOLATION DISTANCE: 6.2947788022


 COORDINATES OF OPTIMIZATION STEP 10 IN ANGSTROM

  NO.  ATOM        X              Y              Z        Z-ATOM   MASS   TYPE

    1  P         0.011855       0.007970      -0.189573      15    30.974  QM
    2  O         1.002120      -0.875161      -0.917102       8    15.999  QM
    3  O        -1.051233       0.856489      -0.859389       8    15.999  QM
    4  O        -0.814200      -0.941600       0.983329       8    15.999  QM
    5  O         0.862503       0.972633       0.911660       8    15.999  QM
    6  H        -1.669093      -0.463299       1.045801       1     1.008  QM
    7  H         1.166801       0.316225       1.571583       1     1.008  QM


 
 NEW SCF-ENERGY CALCULATED IN 15 CYCLES
 

 TOTAL ENERGY    =       -643.103808410

 ENERGY CHANGE =         -0.000091985
 ENERGY RATIO  =          1.500486420
 TRUST RADIUS  =          0.200000000
 
 BFGS DELTA*GAMMA: 0.623E-04
 
 BFGS DELTA*DE2*DELTA: 0.124E-03
 
 *** ENTERING OPTIMIZATION CYCLE: 11 ***
 

 PROJECTED CARTESIAN GRADIENTS IN A.U.

  NO.  ATOM        X             Y             Z

    1  P        0.002811      0.004028      0.001636
    2  O       -0.000344      0.001704     -0.001098
    3  O       -0.000316     -0.003753     -0.000289
    4  O       -0.000579      0.000874      0.001582
    5  O       -0.001284     -0.004186     -0.002491
    6  H       -0.002717      0.002335     -0.000654
    7  H       -0.002811     -0.003304      0.000734


 ACTIVE CARTESIAN GRADIENTS

              1          2          3          4          5          6
           0.003427   0.004914   0.001988   0.001051   0.005194  -0.001617

              7          8          9         10         11         12
           0.000383  -0.000847   0.001525   0.004695  -0.001974   0.000865

             13         14         15
           0.001023   0.002140   0.000931


 FULL LOCAL GRADIENT

              1          2          3          4          5          6
          -0.006676  -0.004526  -0.003802   0.000985  -0.000910  -0.001747

              7          8          9         10         11         12
          -0.000774   0.000456   0.000161  -0.003172   0.001591  -0.001243

             13         14         15
           0.001489  -0.001524   0.001741


 TANGENTIAL LOCAL GRADIENTS IN A.U.

              1          2          3          4          5          6
          -0.004526  -0.003802   0.000985  -0.000910  -0.001747  -0.000774

              7          8          9         10         11         12
           0.000456   0.000161  -0.003172   0.001591  -0.001243   0.001489

             13         14
          -0.001524   0.001741

 COSANG =         0.897639441
 
 RMSQ FORCE :   0.0021100  MAXIMUM :   0.0003000  CONVERGED : NO
 MAX FORCE  :   0.0045261  MAXIMUM :   0.0004500  CONVERGED : NO
 RMSQ FORCE6:   0.0006721  MAXIMUM6:   0.0003000  CONVERGED : NO
 MAX FORCE6 :   0.0015940  MAXIMUM6:   0.0004500  CONVERGED : NO
 RMSQ DR    :   0.0098193  MAXIMUM :   0.0012000  CONVERGED : NO
 MAX DR     :   0.0181744  MAXIMUM :   0.0018000  CONVERGED : NO
 


 HESSIAN EIGENVALUES


                1           2           3           4           5           6
             0.03006     0.09722     0.65981     0.99935     1.00000     1.00000
 


                7           8           9          10          11          12
             1.00001     1.00005     1.00011     1.00059     1.01406     1.02121
 


               13          14
             1.14308     1.54961
 


 LAMBDA FOR LMQA STEP: 0.00

  |TANGENTIAL STEP| =   0.054022  |PARALLEL STEP| =   0.000232


 STEP IN NORMAL COORDINATES

              1          2          3          4          5          6
           0.001234  -0.006253  -0.000481  -0.009610  -0.024201  -0.001092

              7          8          9         10         11         12
           0.020000   0.012126   0.020956  -0.002124   0.001737  -0.023816

             13         14         15
           0.011098  -0.005047   0.022108

 DISPLACEMENT STEP IN ANGSTROM

  NO.  ATOM        X             Y             Z

    1  P        0.000536     -0.002713     -0.000209
    2  O       -0.003858     -0.006597     -0.001264
    3  O        0.006586      0.007989      0.005002
    4  O        0.004456     -0.004727     -0.001943
    5  O       -0.005160      0.005061     -0.004004
    6  H        0.005559     -0.003223      0.003074
    7  H       -0.016593      0.011386      0.006882


 ACTIVE CARTESIAN DISPLACEMENT STEP

              1          2          3          4          5          6
           0.001234  -0.006253  -0.000481  -0.009610  -0.024201  -0.001092

              7          8          9         10         11         12
           0.020000   0.012126   0.020956  -0.002124   0.001737  -0.023816

             13         14         15
           0.011098  -0.005047   0.022108
 
 PREDICTED ENERGY CHANGE: -0.000071671
 
 INTERPOLATION DISTANCE: 6.2947788022


 COORDINATES OF OPTIMIZATION STEP 11 IN ANGSTROM

  NO.  ATOM        X              Y              Z        Z-ATOM   MASS   TYPE

    1  P         0.012391       0.005257      -0.189783      15    30.974  QM
    2  O         0.998263      -0.881758      -0.918366       8    15.999  QM
    3  O        -1.044648       0.864478      -0.854387       8    15.999  QM
    4  O        -0.809744      -0.946327       0.981386       8    15.999  QM
    5  O         0.857343       0.977694       0.907656       8    15.999  QM
    6  H        -1.663534      -0.466522       1.048875       1     1.008  QM
    7  H         1.150207       0.327611       1.578465       1     1.008  QM


 
 NEW SCF-ENERGY CALCULATED IN 15 CYCLES
 

 TOTAL ENERGY    =       -643.103911064

 ENERGY CHANGE =         -0.000102654
 ENERGY RATIO  =          1.432285685
 TRUST RADIUS  =          0.200000000
 
 BFGS DELTA*GAMMA: 0.839E-04
 
 BFGS DELTA*DE2*DELTA: 0.147E-03
 
 *** ENTERING OPTIMIZATION CYCLE: 12 ***
 

 PROJECTED CARTESIAN GRADIENTS IN A.U.

  NO.  ATOM        X             Y             Z

    1  P        0.002422      0.002864      0.002082
    2  O       -0.000567      0.001429     -0.001203
    3  O        0.000771     -0.002814      0.000435
    4  O        0.000026      0.000776      0.001064
    5  O       -0.002118     -0.003184     -0.003056
    6  H       -0.002692      0.002402     -0.000849
    7  H       -0.003216     -0.003171      0.000309


 ACTIVE CARTESIAN GRADIENTS

              1          2          3          4          5          6
           0.002953   0.003494   0.002527   0.000535   0.003958  -0.001391

              7          8          9         10         11         12
           0.002058  -0.000803   0.001807   0.004927  -0.002193   0.001123

             13         14         15
           0.001150   0.002057   0.001259


 FULL LOCAL GRADIENT

              1          2          3          4          5          6
          -0.005753  -0.003147  -0.003926   0.000723  -0.001008  -0.001074

              7          8          9         10         11         12
          -0.002361   0.000511  -0.000575  -0.003730   0.001881  -0.001405

             13         14         15
           0.000897  -0.001540   0.000984


 TANGENTIAL LOCAL GRADIENTS IN A.U.

              1          2          3          4          5          6
          -0.003147  -0.003926   0.000723  -0.001008  -0.001074  -0.002361

              7          8          9         10         11         12
           0.000511  -0.000575  -0.003730   0.001881  -0.001405   0.000897

             13         14
          -0.001540   0.000984

 COSANG =         0.943568827
 
 RMSQ FORCE :   0.0020309  MAXIMUM :   0.0003000  CONVERGED : NO
 MAX FORCE  :   0.0039257  MAXIMUM :   0.0004500  CONVERGED : NO
 RMSQ FORCE6:   0.0004376  MAXIMUM6:   0.0003000  CONVERGED : NO
 MAX FORCE6 :   0.0007115  MAXIMUM6:   0.0004500  CONVERGED : NO
 RMSQ DR    :   0.0139485  MAXIMUM :   0.0012000  CONVERGED : NO
 MAX DR     :   0.0242010  MAXIMUM :   0.0018000  CONVERGED : NO
 


 HESSIAN EIGENVALUES


                1           2           3           4           5           6
             0.02271     0.09898     0.58520     0.99869     1.00000     1.00000
 


                7           8           9          10          11          12
             1.00001     1.00005     1.00017     1.00192     1.01426     1.04336
 


               13          14
             1.14445     1.25398
 


 LAMBDA FOR LMQA STEP: 0.00

  |TANGENTIAL STEP| =   0.043948  |PARALLEL STEP| =   0.000153


 STEP IN NORMAL COORDINATES

              1          2          3          4          5          6
          -0.001739  -0.006944  -0.003571  -0.007190  -0.020343  -0.001680

              7          8          9         10         11         12
           0.009857   0.009897   0.016955  -0.004777   0.002661  -0.020692

             13         14         15
           0.009477  -0.002816   0.018993

 DISPLACEMENT STEP IN ANGSTROM

  NO.  ATOM        X             Y             Z

    1  P       -0.000755     -0.003013     -0.001558
    2  O       -0.002425     -0.005351     -0.000916
    3  O        0.003908      0.006594      0.003113
    4  O        0.003478     -0.003388     -0.001358
    5  O       -0.001887      0.004790     -0.001087
    6  H        0.005636     -0.003174      0.002702
    7  H       -0.013699      0.009338      0.006921


 ACTIVE CARTESIAN DISPLACEMENT STEP

              1          2          3          4          5          6
          -0.001739  -0.006944  -0.003571  -0.007190  -0.020343  -0.001680

              7          8          9         10         11         12
           0.009857   0.009897   0.016955  -0.004777   0.002661  -0.020692

             13         14         15
           0.009477  -0.002816   0.018993
 
 PREDICTED ENERGY CHANGE: -0.000050026
 
 INTERPOLATION DISTANCE: 6.2947788022


 COORDINATES OF OPTIMIZATION STEP 12 IN ANGSTROM

  NO.  ATOM        X              Y              Z        Z-ATOM   MASS   TYPE

    1  P         0.011636       0.002245      -0.191340      15    30.974  QM
    2  O         0.995837      -0.887109      -0.919282       8    15.999  QM
    3  O        -1.040740       0.871072      -0.851274       8    15.999  QM
    4  O        -0.806266      -0.949715       0.980028       8    15.999  QM
    5  O         0.855456       0.982484       0.906570       8    15.999  QM
    6  H        -1.657898      -0.469696       1.051576       1     1.008  QM
    7  H         1.136508       0.336949       1.585386       1     1.008  QM


 
 NEW SCF-ENERGY CALCULATED IN 15 CYCLES
 

 TOTAL ENERGY    =       -643.103978307

 ENERGY CHANGE =         -0.000067243
 ENERGY RATIO  =          1.344166313
 TRUST RADIUS  =          0.200000000
 
 BFGS DELTA*GAMMA: 0.668E-04
 
 BFGS DELTA*DE2*DELTA: 0.102E-03
 
 *** ENTERING OPTIMIZATION CYCLE: 13 ***
 

 PROJECTED CARTESIAN GRADIENTS IN A.U.

  NO.  ATOM        X             Y             Z

    1  P        0.001385      0.000693      0.001145
    2  O       -0.000141      0.001473     -0.001274
    3  O        0.001049     -0.001791      0.000911
    4  O       -0.000106      0.001223      0.001069
    5  O       -0.001505     -0.001676     -0.001903
    6  H       -0.001295      0.001694     -0.001101
    7  H       -0.003578     -0.002462     -0.000473


 ACTIVE CARTESIAN GRADIENTS

              1          2          3          4          5          6
           0.001688   0.000845   0.001389   0.000558   0.002753  -0.001651

              7          8          9         10         11         12
           0.001903  -0.000953   0.001736   0.003539  -0.001327   0.001615

             13         14         15
           0.001391   0.001151   0.002247


 FULL LOCAL GRADIENT

              1          2          3          4          5          6
          -0.005073  -0.000644  -0.002128   0.000199  -0.000711  -0.000164

              7          8          9         10         11         12
          -0.002145   0.000720  -0.000770  -0.002586   0.001081  -0.001818

             13         14         15
           0.000222  -0.000734  -0.000376


 TANGENTIAL LOCAL GRADIENTS IN A.U.

              1          2          3          4          5          6
          -0.000644  -0.002128   0.000199  -0.000711  -0.000164  -0.002145

              7          8          9         10         11         12
           0.000720  -0.000770  -0.002586   0.001081  -0.001818   0.000222

             13         14
          -0.000734  -0.000376

 COSANG =         0.889123689
 
 RMSQ FORCE :   0.0012851  MAXIMUM :   0.0003000  CONVERGED : NO
 MAX FORCE  :   0.0025865  MAXIMUM :   0.0004500  CONVERGED : NO
 RMSQ FORCE6:   0.0005535  MAXIMUM6:   0.0003000  CONVERGED : NO
 MAX FORCE6 :   0.0014088  MAXIMUM6:   0.0004500  CONVERGED : NO
 RMSQ DR    :   0.0113475  MAXIMUM :   0.0012000  CONVERGED : NO
 MAX DR     :   0.0206920  MAXIMUM :   0.0018000  CONVERGED : NO
 


 HESSIAN EIGENVALUES


                1           2           3           4           5           6
             0.02153     0.10354     0.47595     0.89311     0.99964     1.00000
 


                7           8           9          10          11          12
             1.00001     1.00005     1.00017     1.00048     1.00617     1.01527
 


               13          14
             1.13286     1.17906
 


 LAMBDA FOR LMQA STEP: 0.00

  |TANGENTIAL STEP| =   0.018337  |PARALLEL STEP| =   0.000027


 STEP IN NORMAL COORDINATES

              1          2          3          4          5          6
          -0.002055  -0.002752  -0.003619  -0.002258  -0.007793  -0.000962

              7          8          9         10         11         12
          -0.001168   0.004246   0.006124  -0.004239   0.001891  -0.010071

             13         14         15
           0.003814  -0.000136   0.007083

 DISPLACEMENT STEP IN ANGSTROM

  NO.  ATOM        X             Y             Z

    1  P       -0.000892     -0.001193     -0.001579
    2  O       -0.000502     -0.002084     -0.000151
    3  O        0.000240      0.002464      0.000251
    4  O        0.001067     -0.001256     -0.000337
    5  O        0.001014      0.001979      0.001016
    6  H        0.002705     -0.001726      0.001616
    7  H       -0.005005      0.003950      0.004034


 ACTIVE CARTESIAN DISPLACEMENT STEP

              1          2          3          4          5          6
          -0.002055  -0.002752  -0.003619  -0.002258  -0.007793  -0.000962

              7          8          9         10         11         12
          -0.001168   0.004246   0.006124  -0.004239   0.001891  -0.010071

             13         14         15
           0.003814  -0.000136   0.007083
 
 PREDICTED ENERGY CHANGE: -0.000020077
 
 INTERPOLATION DISTANCE: 6.2947788022


 COORDINATES OF OPTIMIZATION STEP 13 IN ANGSTROM

  NO.  ATOM        X              Y              Z        Z-ATOM   MASS   TYPE

    1  P         0.010745       0.001051      -0.192920      15    30.974  QM
    2  O         0.995335      -0.889193      -0.919433       8    15.999  QM
    3  O        -1.040500       0.873536      -0.851023       8    15.999  QM
    4  O        -0.805199      -0.950971       0.979692       8    15.999  QM
    5  O         0.856470       0.984463       0.907586       8    15.999  QM
    6  H        -1.655193      -0.471422       1.053192       1     1.008  QM
    7  H         1.131504       0.340899       1.589420       1     1.008  QM


 
 NEW SCF-ENERGY CALCULATED IN 21 CYCLES
 

 TOTAL ENERGY    =       -643.104005556

 ENERGY CHANGE =         -0.000027249
 ENERGY RATIO  =          1.357228547
 TRUST RADIUS  =          0.200000000
 
 BFGS DELTA*GAMMA: 0.258E-04
 
 BFGS DELTA*DE2*DELTA: 0.405E-04
 
 *** ENTERING OPTIMIZATION CYCLE: 14 ***
 

 PROJECTED CARTESIAN GRADIENTS IN A.U.

  NO.  ATOM        X             Y             Z

    1  P        0.000688     -0.000511     -0.000035
    2  O        0.000446      0.001517     -0.001293
    3  O        0.000591     -0.001298      0.000904
    4  O       -0.000618      0.001589      0.001470
    5  O       -0.000469     -0.000911     -0.000451
    6  H        0.000095      0.000950     -0.001243
    7  H       -0.003713     -0.001694     -0.001069


 ACTIVE CARTESIAN GRADIENTS

              1          2          3          4          5          6
           0.000839  -0.000623  -0.000042   0.000991   0.002226  -0.002018

              7          8          9         10         11         12
           0.000753  -0.000962   0.001531   0.002019  -0.000338   0.001916

             13         14         15
           0.001519   0.000127   0.003034


 FULL LOCAL GRADIENT

              1          2          3          4          5          6
          -0.004934   0.000718  -0.000374  -0.000142  -0.000193   0.000308

              7          8          9         10         11         12
          -0.000994   0.000723  -0.000566  -0.001113   0.000114  -0.002091

             13         14         15
          -0.000061   0.000252  -0.001287


 TANGENTIAL LOCAL GRADIENTS IN A.U.

              1          2          3          4          5          6
           0.000718  -0.000374  -0.000142  -0.000193   0.000308  -0.000994

              7          8          9         10         11         12
           0.000723  -0.000566  -0.001113   0.000114  -0.002091  -0.000061

             13         14
           0.000252  -0.001287

 COSANG =         0.695652882
 
 RMSQ FORCE :   0.0008445  MAXIMUM :   0.0003000  CONVERGED : NO
 MAX FORCE  :   0.0020909  MAXIMUM :   0.0004500  CONVERGED : NO
 RMSQ FORCE6:   0.0009185  MAXIMUM6:   0.0003000  CONVERGED : NO
 MAX FORCE6 :   0.0016499  MAXIMUM6:   0.0004500  CONVERGED : NO
 RMSQ DR    :   0.0047346  MAXIMUM :   0.0012000  CONVERGED : NO
 MAX DR     :   0.0100710  MAXIMUM :   0.0018000  CONVERGED : NO
 


 HESSIAN EIGENVALUES


                1           2           3           4           5           6
             0.02129     0.10371     0.31878     0.71576     0.99906     1.00000
 


                7           8           9          10          11          12
             1.00001     1.00005     1.00013     1.00112     1.00946     1.02353
 


               13          14
             1.14307     1.38022
 


 LAMBDA FOR LMQA STEP: 0.00

  |TANGENTIAL STEP| =   0.010334  |PARALLEL STEP| =   0.000008


 STEP IN NORMAL COORDINATES

              1          2          3          4          5          6
          -0.001110  -0.000314  -0.002664  -0.000566  -0.002525  -0.000551

              7          8          9         10         11         12
          -0.003203   0.002521   0.002010  -0.003408   0.001067  -0.007212

             13         14         15
           0.001733   0.000852   0.001482

 DISPLACEMENT STEP IN ANGSTROM

  NO.  ATOM        X             Y             Z

    1  P       -0.000482     -0.000136     -0.001163
    2  O       -0.000024     -0.000789      0.000092
    3  O       -0.000665      0.000889     -0.000632
    4  O        0.000057     -0.000809     -0.000000
    5  O        0.001452      0.000619      0.000954
    6  H        0.000920     -0.001133      0.001688
    7  H       -0.001513      0.002246      0.003108


 ACTIVE CARTESIAN DISPLACEMENT STEP

              1          2          3          4          5          6
          -0.001110  -0.000314  -0.002664  -0.000566  -0.002525  -0.000551

              7          8          9         10         11         12
          -0.003203   0.002521   0.002010  -0.003408   0.001067  -0.007212

             13         14         15
           0.001733   0.000852   0.001482
 
 PREDICTED ENERGY CHANGE: -0.000010619
 
 INTERPOLATION DISTANCE: 6.2947788022


 COORDINATES OF OPTIMIZATION STEP 14 IN ANGSTROM

  NO.  ATOM        X              Y              Z        Z-ATOM   MASS   TYPE

    1  P         0.010263       0.000915      -0.194083      15    30.974  QM
    2  O         0.995311      -0.889982      -0.919341       8    15.999  QM
    3  O        -1.041166       0.874425      -0.851655       8    15.999  QM
    4  O        -0.805143      -0.951780       0.979691       8    15.999  QM
    5  O         0.857922       0.985081       0.908540       8    15.999  QM
    6  H        -1.654273      -0.472555       1.054880       1     1.008  QM
    7  H         1.129990       0.343145       1.592528       1     1.008  QM


 
 NEW SCF-ENERGY CALCULATED IN 13 CYCLES
 

 TOTAL ENERGY    =       -643.104021496

 ENERGY CHANGE =         -0.000015939
 ENERGY RATIO  =          1.501072708
 TRUST RADIUS  =          0.200000000
 
 BFGS DELTA*GAMMA: 0.106E-04
 
 BFGS DELTA*DE2*DELTA: 0.213E-04
 
 *** ENTERING OPTIMIZATION CYCLE: 15 ***
 

 PROJECTED CARTESIAN GRADIENTS IN A.U.

  NO.  ATOM        X             Y             Z

    1  P        0.000473     -0.000886     -0.000953
    2  O        0.000812      0.001471     -0.001207
    3  O        0.000055     -0.001033      0.000760
    4  O       -0.001046      0.001594      0.001923
    5  O        0.000234     -0.000620      0.000463
    6  H        0.000807      0.000526     -0.001247
    7  H       -0.003653     -0.001244     -0.001198


 ACTIVE CARTESIAN GRADIENTS

              1          2          3          4          5          6
           0.000577  -0.001080  -0.001154   0.001381   0.002040  -0.002198

              7          8          9         10         11         12
          -0.000186  -0.000734   0.001394   0.001007   0.000153   0.001966

             13         14         15
           0.001537  -0.000368   0.003315


 FULL LOCAL GRADIENT

              1          2          3          4          5          6
          -0.004936   0.001141   0.000735  -0.000142   0.000340   0.000396

              7          8          9         10         11         12
          -0.000070   0.000474  -0.000366  -0.000080  -0.000374  -0.002132

             13         14         15
          -0.000107   0.000738  -0.001590


 TANGENTIAL LOCAL GRADIENTS IN A.U.

              1          2          3          4          5          6
           0.001141   0.000735  -0.000142   0.000340   0.000396  -0.000070

              7          8          9         10         11         12
           0.000474  -0.000366  -0.000080  -0.000374  -0.002132  -0.000107

             13         14
           0.000738  -0.001590

 COSANG =         0.788216619
 
 RMSQ FORCE :   0.0008566  MAXIMUM :   0.0003000  CONVERGED : NO
 MAX FORCE  :   0.0021322  MAXIMUM :   0.0004500  CONVERGED : NO
 RMSQ FORCE6:   0.0008710  MAXIMUM6:   0.0003000  CONVERGED : NO
 MAX FORCE6 :   0.0015766  MAXIMUM6:   0.0004500  CONVERGED : NO
 RMSQ DR    :   0.0026682  MAXIMUM :   0.0012000  CONVERGED : NO
 MAX DR     :   0.0072123  MAXIMUM :   0.0018000  CONVERGED : NO
 


 HESSIAN EIGENVALUES


                1           2           3           4           5           6
             0.02047     0.10511     0.16225     0.63612     0.99888     1.00001
 


                7           8           9          10          11          12
             1.00003     1.00006     1.00013     1.00111     1.01477     1.04357
 


               13          14
             1.14424     1.52177
 


 LAMBDA FOR LMQA STEP: 0.00

  |TANGENTIAL STEP| =   0.014647  |PARALLEL STEP| =   0.000017


 STEP IN NORMAL COORDINATES

              1          2          3          4          5          6
          -0.000720   0.000652  -0.002628  -0.000324  -0.001599  -0.000947

              7          8          9         10         11         12
          -0.003243   0.003734   0.001691  -0.004646   0.001053  -0.012058

             13         14         15
           0.002311   0.001329  -0.000771

 DISPLACEMENT STEP IN ANGSTROM

  NO.  ATOM        X             Y             Z

    1  P       -0.000312      0.000283     -0.001147
    2  O        0.000001     -0.000648     -0.000002
    3  O       -0.000683      0.000892     -0.001044
    4  O       -0.000443     -0.001392      0.000033
    5  O        0.001790      0.000267      0.000586
    6  H        0.000129     -0.001648      0.003374
    7  H       -0.001047      0.003588      0.004687


 ACTIVE CARTESIAN DISPLACEMENT STEP

              1          2          3          4          5          6
          -0.000720   0.000652  -0.002628  -0.000324  -0.001599  -0.000947

              7          8          9         10         11         12
          -0.003243   0.003734   0.001691  -0.004646   0.001053  -0.012058

             13         14         15
           0.002311   0.001329  -0.000771
 
 PREDICTED ENERGY CHANGE: -0.000013564
 
 INTERPOLATION DISTANCE: 6.2947788022


 COORDINATES OF OPTIMIZATION STEP 15 IN ANGSTROM

  NO.  ATOM        X              Y              Z        Z-ATOM   MASS   TYPE

    1  P         0.009951       0.001198      -0.195229      15    30.974  QM
    2  O         0.995312      -0.890630      -0.919343       8    15.999  QM
    3  O        -1.041848       0.875317      -0.852700       8    15.999  QM
    4  O        -0.805586      -0.953172       0.979724       8    15.999  QM
    5  O         0.859713       0.985349       0.909126       8    15.999  QM
    6  H        -1.654144      -0.474204       1.058255       1     1.008  QM
    7  H         1.128944       0.346733       1.597215       1     1.008  QM


 
 NEW SCF-ENERGY CALCULATED IN 13 CYCLES
 

 TOTAL ENERGY    =       -643.104042330

 ENERGY CHANGE =         -0.000020835
 ENERGY RATIO  =          1.536060831
 TRUST RADIUS  =          0.200000000
 
 BFGS DELTA*GAMMA: 0.129E-04
 
 BFGS DELTA*DE2*DELTA: 0.273E-04
 
 *** ENTERING OPTIMIZATION CYCLE: 16 ***
 

 PROJECTED CARTESIAN GRADIENTS IN A.U.

  NO.  ATOM        X             Y             Z

    1  P        0.000478     -0.000818     -0.001789
    2  O        0.001147      0.001294     -0.001068
    3  O       -0.000549     -0.000759      0.000537
    4  O       -0.001462      0.001270      0.002475
    5  O        0.000788     -0.000498      0.001072
    6  H        0.001089      0.000267     -0.001136
    7  H       -0.003433     -0.000936     -0.000960


 ACTIVE CARTESIAN GRADIENTS

              1          2          3          4          5          6
           0.000583  -0.000997  -0.002168   0.001847   0.001935  -0.002269

              7          8          9         10         11         12
          -0.000997  -0.000230   0.001310   0.000145   0.000298   0.001811

             13         14         15
           0.001504  -0.000496   0.003229


 FULL LOCAL GRADIENT

              1          2          3          4          5          6
          -0.004929   0.001059   0.001584  -0.000022   0.001001   0.000294

              7          8          9         10         11         12
           0.000719  -0.000058  -0.000201   0.000825  -0.000522  -0.001970

             13         14         15
          -0.000058   0.000868  -0.001499


 TANGENTIAL LOCAL GRADIENTS IN A.U.

              1          2          3          4          5          6
           0.001059   0.001584  -0.000022   0.001001   0.000294   0.000719

              7          8          9         10         11         12
          -0.000058  -0.000201   0.000825  -0.000522  -0.001970  -0.000058

             13         14
           0.000868  -0.001499

 COSANG =         0.877502167
 
 RMSQ FORCE :   0.0009681  MAXIMUM :   0.0003000  CONVERGED : NO
 MAX FORCE  :   0.0019704  MAXIMUM :   0.0004500  CONVERGED : NO
 RMSQ FORCE6:   0.0007158  MAXIMUM6:   0.0003000  CONVERGED : NO
 MAX FORCE6 :   0.0014680  MAXIMUM6:   0.0004500  CONVERGED : NO
 RMSQ DR    :   0.0037817  MAXIMUM :   0.0012000  CONVERGED : NO
 MAX DR     :   0.0120582  MAXIMUM :   0.0018000  CONVERGED : NO
 


 HESSIAN EIGENVALUES


                1           2           3           4           5           6
             0.01848     0.08305     0.11554     0.59962     0.99875     1.00001
 


                7           8           9          10          11          12
             1.00003     1.00013     1.00019     1.00110     1.01793     1.08992
 


               13          14
             1.14559     1.43344
 


 LAMBDA FOR LMQA STEP: 0.00

  |TANGENTIAL STEP| =   0.023485  |PARALLEL STEP| =   0.000044


 STEP IN NORMAL COORDINATES

              1          2          3          4          5          6
          -0.000185   0.001155  -0.001863  -0.000797  -0.001485  -0.001836

              7          8          9         10         11         12
          -0.001154   0.005793   0.002422  -0.006228   0.001372  -0.020836

             13         14         15
           0.003987   0.001301  -0.002712

 DISPLACEMENT STEP IN ANGSTROM

  NO.  ATOM        X             Y             Z

    1  P       -0.000080      0.000501     -0.000813
    2  O       -0.000270     -0.000649     -0.000381
    3  O        0.000075      0.001286     -0.001184
    4  O       -0.000888     -0.002317     -0.000231
    5  O        0.001749      0.000027     -0.000413
    6  H       -0.000744     -0.002645      0.006162
    7  H       -0.001467      0.006453      0.007146


 ACTIVE CARTESIAN DISPLACEMENT STEP

              1          2          3          4          5          6
          -0.000185   0.001155  -0.001863  -0.000797  -0.001485  -0.001836

              7          8          9         10         11         12
          -0.001154   0.005793   0.002422  -0.006228   0.001372  -0.020836

             13         14         15
           0.003987   0.001301  -0.002712
 
 PREDICTED ENERGY CHANGE: -0.000017905
 
 INTERPOLATION DISTANCE: 6.2947788022


 COORDINATES OF OPTIMIZATION STEP 16 IN ANGSTROM

  NO.  ATOM        X              Y              Z        Z-ATOM   MASS   TYPE

    1  P         0.009871       0.001699      -0.196043      15    30.974  QM
    2  O         0.995041      -0.891279      -0.919724       8    15.999  QM
    3  O        -1.041773       0.876603      -0.853883       8    15.999  QM
    4  O        -0.806474      -0.955488       0.979493       8    15.999  QM
    5  O         0.861462       0.985376       0.908713       8    15.999  QM
    6  H        -1.654889      -0.476849       1.064417       1     1.008  QM
    7  H         1.127477       0.353186       1.604362       1     1.008  QM


 
 NEW SCF-ENERGY CALCULATED IN 15 CYCLES
 

 TOTAL ENERGY    =       -643.104068413

 ENERGY CHANGE =         -0.000026083
 ENERGY RATIO  =          1.456718744
 TRUST RADIUS  =          0.200000000
 
 BFGS DELTA*GAMMA: 0.203E-04
 
 BFGS DELTA*DE2*DELTA: 0.363E-04
 
 *** ENTERING OPTIMIZATION CYCLE: 17 ***
 

 PROJECTED CARTESIAN GRADIENTS IN A.U.

  NO.  ATOM        X             Y             Z

    1  P        0.000605     -0.000287     -0.002252
    2  O        0.001480      0.000933     -0.000980
    3  O       -0.001033     -0.000481      0.000297
    4  O       -0.001737      0.000645      0.002957
    5  O        0.001026     -0.000570      0.001142
    6  H        0.000735      0.000259     -0.000853
    7  H       -0.003040     -0.000764     -0.000277


 ACTIVE CARTESIAN GRADIENTS

              1          2          3          4          5          6
           0.000738  -0.000351  -0.002729   0.002380   0.001843  -0.002230

              7          8          9         10         11         12
          -0.001405   0.000484   0.001326  -0.000339  -0.000010   0.001323

             13         14         15
           0.001423  -0.000166   0.002643


 FULL LOCAL GRADIENT

              1          2          3          4          5          6
          -0.004822   0.000434   0.001936   0.000007   0.001663   0.000094

              7          8          9         10         11         12
           0.001109  -0.000794  -0.000159   0.001349  -0.000221  -0.001472

             13         14         15
           0.000059   0.000547  -0.000909


 TANGENTIAL LOCAL GRADIENTS IN A.U.

              1          2          3          4          5          6
           0.000434   0.001936   0.000007   0.001663   0.000094   0.001109

              7          8          9         10         11         12
          -0.000794  -0.000159   0.001349  -0.000221  -0.001472   0.000059

             13         14
           0.000547  -0.000909

 COSANG =         0.897254200
 
 RMSQ FORCE :   0.0009916  MAXIMUM :   0.0003000  CONVERGED : NO
 MAX FORCE  :   0.0019364  MAXIMUM :   0.0004500  CONVERGED : NO
 RMSQ FORCE6:   0.0004913  MAXIMUM6:   0.0003000  CONVERGED : NO
 MAX FORCE6 :   0.0009427  MAXIMUM6:   0.0004500  CONVERGED : NO
 RMSQ DR    :   0.0060638  MAXIMUM :   0.0012000  CONVERGED : NO
 MAX DR     :   0.0208359  MAXIMUM :   0.0018000  CONVERGED : NO
 


 HESSIAN EIGENVALUES


                1           2           3           4           5           6
             0.01651     0.06043     0.11936     0.56528     0.99858     1.00001
 


                7           8           9          10          11          12
             1.00003     1.00014     1.00046     1.00123     1.01868     1.13608
 


               13          14
             1.15985     1.20108
 


 LAMBDA FOR LMQA STEP: 0.00

  |TANGENTIAL STEP| =   0.022922  |PARALLEL STEP| =   0.000042


 STEP IN NORMAL COORDINATES

              1          2          3          4          5          6
           0.000543   0.000823   0.000606  -0.001619  -0.000180  -0.001958

              7          8          9         10         11         12
           0.002162   0.004627   0.001813  -0.004634   0.001467  -0.020882

             13         14         15
           0.004005   0.000373  -0.003513

 DISPLACEMENT STEP IN ANGSTROM

  NO.  ATOM        X             Y             Z

    1  P        0.000235      0.000357      0.000264
    2  O       -0.000707     -0.000054     -0.000639
    3  O        0.001155      0.000852     -0.000740
    4  O       -0.000896     -0.001967     -0.000732
    5  O        0.000763     -0.000357     -0.001449
    6  H       -0.001316     -0.002572      0.006467
    7  H       -0.001242      0.006673      0.006252


 ACTIVE CARTESIAN DISPLACEMENT STEP

              1          2          3          4          5          6
           0.000543   0.000823   0.000606  -0.001619  -0.000180  -0.001958

              7          8          9         10         11         12
           0.002162   0.004627   0.001813  -0.004634   0.001467  -0.020882

             13         14         15
           0.004005   0.000373  -0.003513
 
 PREDICTED ENERGY CHANGE: -0.000014628
 
 INTERPOLATION DISTANCE: 6.2947788022


 COORDINATES OF OPTIMIZATION STEP 17 IN ANGSTROM

  NO.  ATOM        X              Y              Z        Z-ATOM   MASS   TYPE

    1  P         0.010106       0.002056      -0.195779      15    30.974  QM
    2  O         0.994334      -0.891333      -0.920363       8    15.999  QM
    3  O        -1.040618       0.877455      -0.854623       8    15.999  QM
    4  O        -0.807370      -0.957455       0.978761       8    15.999  QM
    5  O         0.862225       0.985019       0.907265       8    15.999  QM
    6  H        -1.656205      -0.479420       1.070884       1     1.008  QM
    7  H         1.126235       0.359860       1.610614       1     1.008  QM


 
 NEW SCF-ENERGY CALCULATED IN 14 CYCLES
 

 TOTAL ENERGY    =       -643.104089198

 ENERGY CHANGE =         -0.000020784
 ENERGY RATIO  =          1.420859844
 TRUST RADIUS  =          0.200000000
 
 BFGS DELTA*GAMMA: 0.171E-04
 
 BFGS DELTA*DE2*DELTA: 0.297E-04
 
 *** ENTERING OPTIMIZATION CYCLE: 18 ***
 

 PROJECTED CARTESIAN GRADIENTS IN A.U.

  NO.  ATOM        X             Y             Z

    1  P        0.000962      0.000279     -0.001874
    2  O        0.001380      0.000833     -0.000905
    3  O       -0.001091     -0.000432      0.000141
    4  O       -0.001673      0.000196      0.002911
    5  O        0.000747     -0.000911      0.000473
    6  H       -0.000087      0.000480     -0.000505
    7  H       -0.002707     -0.000777      0.000453


 ACTIVE CARTESIAN GRADIENTS

              1          2          3          4          5          6
           0.001173   0.000341  -0.002270   0.002437   0.002038  -0.001963

              7          8          9         10         11         12
          -0.001110   0.000887   0.001431  -0.000016  -0.000509   0.000672

             13         14         15
           0.001355   0.000413   0.001873


 FULL LOCAL GRADIENT

              1          2          3          4          5          6
          -0.004712  -0.000203   0.001274   0.000115   0.001699  -0.000267

              7          8          9         10         11         12
           0.000808  -0.001204  -0.000257   0.001049   0.000270  -0.000811

             13         14         15
           0.000182  -0.000018  -0.000120


 TANGENTIAL LOCAL GRADIENTS IN A.U.

              1          2          3          4          5          6
          -0.000203   0.001274   0.000115   0.001699  -0.000267   0.000808

              7          8          9         10         11         12
          -0.001204  -0.000257   0.001049   0.000270  -0.000811   0.000182

             13         14
          -0.000018  -0.000120

 COSANG =         0.890383902
 
 RMSQ FORCE :   0.0007875  MAXIMUM :   0.0003000  CONVERGED : NO
 MAX FORCE  :   0.0016987  MAXIMUM :   0.0004500  CONVERGED : NO
 RMSQ FORCE6:   0.0002569  MAXIMUM6:   0.0003000  CONVERGED :YES
 MAX FORCE6 :   0.0005020  MAXIMUM6:   0.0004500  CONVERGED : NO
 RMSQ DR    :   0.0059184  MAXIMUM :   0.0012000  CONVERGED : NO
 MAX DR     :   0.0208822  MAXIMUM :   0.0018000  CONVERGED : NO
 


 HESSIAN EIGENVALUES


                1           2           3           4           5           6
             0.01520     0.05296     0.12206     0.49895     0.85415     0.99955
 


                7           8           9          10          11          12
             1.00003     1.00004     1.00015     1.00103     1.00276     1.02080
 


               13          14
             1.14603     1.27525
 


 LAMBDA FOR LMQA STEP: 0.00

  |TANGENTIAL STEP| =   0.016778  |PARALLEL STEP| =   0.000022


 STEP IN NORMAL COORDINATES

              1          2          3          4          5          6
           0.000302  -0.000090   0.002308  -0.002288   0.000477  -0.001724

              7          8          9         10         11         12
           0.003708   0.001927   0.000875  -0.002153   0.001504  -0.015071

             13         14         15
           0.003079  -0.000589  -0.002353

 DISPLACEMENT STEP IN ANGSTROM

  NO.  ATOM        X             Y             Z

    1  P        0.000131     -0.000039      0.001008
    2  O       -0.000922      0.000396     -0.000708
    3  O        0.001764      0.000174     -0.000192
    4  O       -0.000472     -0.000916     -0.001119
    5  O       -0.000040     -0.000378     -0.001549
    6  H       -0.001029     -0.001878      0.004864
    7  H       -0.001013      0.004979      0.003766


 ACTIVE CARTESIAN DISPLACEMENT STEP

              1          2          3          4          5          6
           0.000302  -0.000090   0.002308  -0.002288   0.000477  -0.001724

              7          8          9         10         11         12
           0.003708   0.001927   0.000875  -0.002153   0.001504  -0.015071

             13         14         15
           0.003079  -0.000589  -0.002353
 
 PREDICTED ENERGY CHANGE: -0.000009259
 
 INTERPOLATION DISTANCE: 6.2947788022


 COORDINATES OF OPTIMIZATION STEP 18 IN ANGSTROM

  NO.  ATOM        X              Y              Z        Z-ATOM   MASS   TYPE

    1  P         0.010237       0.002017      -0.194771      15    30.974  QM
    2  O         0.993412      -0.890938      -0.921072       8    15.999  QM
    3  O        -1.038854       0.877629      -0.854816       8    15.999  QM
    4  O        -0.807842      -0.958372       0.977642       8    15.999  QM
    5  O         0.862185       0.984641       0.905716       8    15.999  QM
    6  H        -1.657234      -0.481298       1.075748       1     1.008  QM
    7  H         1.125222       0.364839       1.614380       1     1.008  QM


 
 NEW SCF-ENERGY CALCULATED IN 13 CYCLES
 

 TOTAL ENERGY    =       -643.104101078

 ENERGY CHANGE =         -0.000011881
 ENERGY RATIO  =          1.283239471
 TRUST RADIUS  =          0.200000000
 
 BFGS DELTA*GAMMA: 0.131E-04
 
 BFGS DELTA*DE2*DELTA: 0.187E-04
 
 *** ENTERING OPTIMIZATION CYCLE: 19 ***
 

 PROJECTED CARTESIAN GRADIENTS IN A.U.

  NO.  ATOM        X             Y             Z

    1  P        0.001041      0.000662     -0.001178
    2  O        0.001093      0.000987     -0.000915
    3  O       -0.000643     -0.000761      0.000189
    4  O       -0.001416      0.000184      0.002477
    5  O        0.000359     -0.001307     -0.000273
    6  H       -0.000786      0.000632     -0.000181
    7  H       -0.002568     -0.000729      0.000822


 ACTIVE CARTESIAN GRADIENTS

              1          2          3          4          5          6
           0.001269   0.000808  -0.001427   0.002084   0.002395  -0.001816

              7          8          9         10         11         12
          -0.000448   0.000689   0.001521   0.000646  -0.000750   0.000084

             13         14         15
           0.001392   0.000720   0.001331


 FULL LOCAL GRADIENT

              1          2          3          4          5          6
          -0.004677  -0.000655   0.000478   0.000099   0.001101  -0.000414

              7          8          9         10         11         12
           0.000149  -0.001000  -0.000366   0.000397   0.000502  -0.000216

             13         14         15
           0.000199  -0.000309   0.000452


 TANGENTIAL LOCAL GRADIENTS IN A.U.

              1          2          3          4          5          6
          -0.000655   0.000478   0.000099   0.001101  -0.000414   0.000149

              7          8          9         10         11         12
          -0.001000  -0.000366   0.000397   0.000502  -0.000216   0.000199

             13         14
          -0.000309   0.000452

 COSANG =         0.825563142
 
 RMSQ FORCE :   0.0005347  MAXIMUM :   0.0003000  CONVERGED : NO
 MAX FORCE  :   0.0011008  MAXIMUM :   0.0004500  CONVERGED : NO
 RMSQ FORCE6:   0.0003633  MAXIMUM6:   0.0003000  CONVERGED : NO
 MAX FORCE6 :   0.0008782  MAXIMUM6:   0.0004500  CONVERGED : NO
 RMSQ DR    :   0.0043320  MAXIMUM :   0.0012000  CONVERGED : NO
 MAX DR     :   0.0150712  MAXIMUM :   0.0018000  CONVERGED : NO
 


 HESSIAN EIGENVALUES


                1           2           3           4           5           6
             0.01558     0.05702     0.12215     0.38519     0.67641     0.99921
 


                7           8           9          10          11          12
             1.00004     1.00007     1.00015     1.00155     1.00550     1.02084
 


               13          14
             1.14579     1.32132
 


 LAMBDA FOR LMQA STEP: 0.00

  |TANGENTIAL STEP| =   0.005071  |PARALLEL STEP| =   0.000002


 STEP IN NORMAL COORDINATES

              1          2          3          4          5          6
          -0.000174  -0.000688   0.002163  -0.001806   0.000555  -0.000567

              7          8          9         10         11         12
           0.001602  -0.001099  -0.000372   0.000519   0.000871  -0.003286

             13         14         15
           0.000768  -0.000559   0.000023

 DISPLACEMENT STEP IN ANGSTROM

  NO.  ATOM        X             Y             Z

    1  P       -0.000075     -0.000299      0.000945
    2  O       -0.000658      0.000480     -0.000316
    3  O        0.000954     -0.000469      0.000027
    4  O        0.000168      0.000390     -0.000927
    5  O       -0.000253     -0.000134     -0.000494
    6  H       -0.000070     -0.000421      0.001226
    7  H       -0.000354      0.001009      0.000352


 ACTIVE CARTESIAN DISPLACEMENT STEP

              1          2          3          4          5          6
          -0.000174  -0.000688   0.002163  -0.001806   0.000555  -0.000567

              7          8          9         10         11         12
           0.001602  -0.001099  -0.000372   0.000519   0.000871  -0.003286

             13         14         15
           0.000768  -0.000559   0.000023
 
 PREDICTED ENERGY CHANGE: -0.000003598
 
 INTERPOLATION DISTANCE: 6.2947788022


 COORDINATES OF OPTIMIZATION STEP 19 IN ANGSTROM

  NO.  ATOM        X              Y              Z        Z-ATOM   MASS   TYPE

    1  P         0.010162       0.001718      -0.193826      15    30.974  QM
    2  O         0.992754      -0.890458      -0.921388       8    15.999  QM
    3  O        -1.037900       0.877161      -0.854788       8    15.999  QM
    4  O        -0.807673      -0.957981       0.976715       8    15.999  QM
    5  O         0.861931       0.984507       0.905222       8    15.999  QM
    6  H        -1.657303      -0.481720       1.076974       1     1.008  QM
    7  H         1.124868       0.365848       1.614733       1     1.008  QM


 
 NEW SCF-ENERGY CALCULATED IN 12 CYCLES
 

 TOTAL ENERGY    =       -643.104105767

 ENERGY CHANGE =         -0.000004688
 ENERGY RATIO  =          1.303122844
 TRUST RADIUS  =          0.200000000
 
 BFGS DELTA*GAMMA: 0.488E-05
 
 BFGS DELTA*DE2*DELTA: 0.721E-05
 
 *** ENTERING OPTIMIZATION CYCLE: 20 ***
 

 PROJECTED CARTESIAN GRADIENTS IN A.U.

  NO.  ATOM        X             Y             Z

    1  P        0.000912      0.000511     -0.000536
    2  O        0.000847      0.001265     -0.001003
    3  O       -0.000267     -0.001079      0.000236
    4  O       -0.001180      0.000578      0.001933
    5  O        0.000212     -0.001465     -0.000574
    6  H       -0.000879      0.000608     -0.000100
    7  H       -0.002629     -0.000647      0.000714


 ACTIVE CARTESIAN GRADIENTS

              1          2          3          4          5          6
           0.001112   0.000623  -0.000649   0.001673   0.002615  -0.001781

              7          8          9         10         11         12
          -0.000136   0.000178   0.001520   0.001092  -0.000573  -0.000113

             13         14         15
           0.001452   0.000625   0.001313


 FULL LOCAL GRADIENT

              1          2          3          4          5          6
          -0.004651  -0.000490  -0.000084  -0.000065   0.000407  -0.000345

              7          8          9         10         11         12
          -0.000151  -0.000475  -0.000408  -0.000072   0.000327  -0.000016

             13         14         15
           0.000129  -0.000214   0.000461


 TANGENTIAL LOCAL GRADIENTS IN A.U.

              1          2          3          4          5          6
          -0.000490  -0.000084  -0.000065   0.000407  -0.000345  -0.000151

              7          8          9         10         11         12
          -0.000475  -0.000408  -0.000072   0.000327  -0.000016   0.000129

             13         14
          -0.000214   0.000461

 COSANG =         0.823749444
 
 RMSQ FORCE :   0.0003091  MAXIMUM :   0.0003000  CONVERGED : NO
 MAX FORCE  :   0.0004896  MAXIMUM :   0.0004500  CONVERGED : NO
 RMSQ FORCE6:   0.0005440  MAXIMUM6:   0.0003000  CONVERGED : NO
 MAX FORCE6 :   0.0013282  MAXIMUM6:   0.0004500  CONVERGED : NO
 RMSQ DR    :   0.0013094  MAXIMUM :   0.0012000  CONVERGED : NO
 MAX DR     :   0.0032855  MAXIMUM :   0.0018000  CONVERGED : NO
 


 HESSIAN EIGENVALUES


                1           2           3           4           5           6
             0.01558     0.05950     0.12280     0.30115     0.58913     0.99884
 


                7           8           9          10          11          12
             1.00004     1.00005     1.00021     1.00174     1.01783     1.02620
 


               13          14
             1.14554     1.22976
 


 LAMBDA FOR LMQA STEP: 0.00

  |TANGENTIAL STEP| =   0.002625  |PARALLEL STEP| =   0.000001


 STEP IN NORMAL COORDINATES

              1          2          3          4          5          6
          -0.000367  -0.000610   0.000868  -0.001433  -0.000193  -0.000254

              7          8          9         10         11         12
          -0.000061  -0.001098  -0.000338   0.000450   0.000557  -0.000524

             13         14         15
           0.000248  -0.000007   0.001142

 DISPLACEMENT STEP IN ANGSTROM

  NO.  ATOM        X             Y             Z

    1  P       -0.000159     -0.000265      0.000379
    2  O       -0.000482      0.000167     -0.000096
    3  O        0.000347     -0.000354     -0.000058
    4  O        0.000340      0.000434     -0.000602
    5  O        0.000014      0.000150      0.000170
    6  H        0.000437     -0.000079      0.000271
    7  H       -0.000426     -0.000037     -0.000033


 ACTIVE CARTESIAN DISPLACEMENT STEP

              1          2          3          4          5          6
          -0.000367  -0.000610   0.000868  -0.001433  -0.000193  -0.000254

              7          8          9         10         11         12
          -0.000061  -0.001098  -0.000338   0.000450   0.000557  -0.000524

             13         14         15
           0.000248  -0.000007   0.001142
 
 PREDICTED ENERGY CHANGE: -0.000001206
 
 INTERPOLATION DISTANCE: 6.2947788022
 
 *** SCFTOL TIGHTEN TO 0.100E-08 ***
 
 *** CDFTOL TIGHTEN TO 0.500E-05 ***


 COORDINATES OF OPTIMIZATION STEP 20 IN ANGSTROM

  NO.  ATOM        X              Y              Z        Z-ATOM   MASS   TYPE

    1  P         0.010002       0.001453      -0.193447      15    30.974  QM
    2  O         0.992272      -0.890291      -0.921484       8    15.999  QM
    3  O        -1.037553       0.876807      -0.854847       8    15.999  QM
    4  O        -0.807334      -0.957547       0.976113       8    15.999  QM
    5  O         0.861946       0.984657       0.905391       8    15.999  QM
    6  H        -1.656866      -0.481799       1.077246       1     1.008  QM
    7  H         1.124443       0.365811       1.614700       1     1.008  QM


 
 NEW SCF-ENERGY CALCULATED IN 16 CYCLES
 

 TOTAL ENERGY    =       -643.104107267

 ENERGY CHANGE =         -0.000001500
 ENERGY RATIO  =          1.244142839
 TRUST RADIUS  =          0.200000000
 
 BFGS DELTA*GAMMA: 0.173E-05
 
 BFGS DELTA*DE2*DELTA: 0.242E-05
 
 *** ENTERING OPTIMIZATION CYCLE: 21 ***
 

 PROJECTED CARTESIAN GRADIENTS IN A.U.

  NO.  ATOM        X             Y             Z

    1  P        0.000772      0.000212     -0.000327
    2  O        0.000699      0.001486     -0.001031
    3  O       -0.000097     -0.001260      0.000280
    4  O       -0.001101      0.000920      0.001618
    5  O        0.000275     -0.001415     -0.000525
    6  H       -0.000692      0.000483     -0.000106
    7  H       -0.002695     -0.000588      0.000560


 ACTIVE CARTESIAN GRADIENTS

              1          2          3          4          5          6
           0.000941   0.000259  -0.000396   0.001391   0.002696  -0.001802

              7          8          9         10         11         12
          -0.000132  -0.000224   0.001472   0.001159  -0.000298  -0.000123

             13         14         15
           0.001497   0.000485   0.001464


 FULL LOCAL GRADIENT

              1          2          3          4          5          6
          -0.004630  -0.000147  -0.000185  -0.000121   0.000009  -0.000241

              7          8          9         10         11         12
          -0.000146  -0.000064  -0.000385  -0.000161   0.000056  -0.000002

             13         14         15
           0.000054  -0.000081   0.000289


 TANGENTIAL LOCAL GRADIENTS IN A.U.

              1          2          3          4          5          6
          -0.000147  -0.000185  -0.000121   0.000009  -0.000241  -0.000146

              7          8          9         10         11         12
          -0.000064  -0.000385  -0.000161   0.000056  -0.000002   0.000054

             13         14
          -0.000081   0.000289

 COSANG =         0.768214544
 
 *** CONVERGED BY GRADIENT AND DISPLACEMENT CRITERIA ***
 *** AFTER 20 OPTIMIZATION CYCLES ***
 
 
 RMSQ FORCE :   0.0001741  MAXIMUM :   0.0003000  CONVERGED :YES
 MAX FORCE  :   0.0003850  MAXIMUM :   0.0004500  CONVERGED :YES
 RMSQ FORCE6:   0.0006038  MAXIMUM6:   0.0003000  CONVERGED : NO
 MAX FORCE6 :   0.0011975  MAXIMUM6:   0.0004500  CONVERGED : NO
 RMSQ DR    :   0.0006778  MAXIMUM :   0.0012000  CONVERGED :YES
 MAX DR     :   0.0014326  MAXIMUM :   0.0018000  CONVERGED :YES
 
 
 *** THE GEOMETRY IS OPTIMIZED ***
 
 
 INTERPOLATION DISTANCE: 6.2947788022


 RELAXED PRODUCT COORDINATES OF SADDLE STEP 3 IN ANGSTROM

  NO.  ATOM        X              Y              Z        Z-ATOM   MASS   TYPE

    1  P         0.010002       0.001453      -0.193447      15    30.974  QM
    2  O         0.992272      -0.890291      -0.921484       8    15.999  QM
    3  O        -1.037553       0.876807      -0.854847       8    15.999  QM
    4  O        -0.807334      -0.957547       0.976113       8    15.999  QM
    5  O         0.861946       0.984657       0.905391       8    15.999  QM
    6  H        -1.656866      -0.481799       1.077246       1     1.008  QM
    7  H         1.124443       0.365811       1.614700       1     1.008  QM


 NUMBER OF CONSTRAINED OPTIMIZATION CYCLES: 20
 
 RELAXED PRODUCT ENERGY = -643.104107267073
 
 ANGLE BETWEEN SUCCESSIVE SADDLE GRADIENTS: 65.950
 
 RMSQ FORCE :   0.0010853  MAXIMUM :   0.0003000  CONVERGED :NO 
 MAX FORCE  :   0.0024009  MAXIMUM :   0.0004500  CONVERGED :NO 

 
 *** RELAXING OF REACTANT STRUCTURE ***


 UNRELAXED COORDINATES OF SADDLE STEP 4 IN ANGSTROM

  NO.  ATOM        X              Y              Z        Z-ATOM   MASS   TYPE

    1  P         0.424615       0.051533      -0.458109      15    30.974  QM
    2  O         1.450088       0.170763      -1.566842       8    15.999  QM
    3  O        -1.061484      -0.074096      -0.780492       8    15.999  QM
    4  O        -1.883254      -0.228736       2.031925       8    15.999  QM
    5  O         0.854441       0.054213       1.005867       8    15.999  QM
    6  H        -1.984714      -0.209472       1.050489       1     1.008  QM
    7  H        -0.901336      -0.138308       2.067207       1     1.008  QM


 UNRELAXED SCF-ENERGY CALCULATED IN 12 CYCLES
 
 UNRELAXED TOTAL SADDLE ENERGY = -643.094707157400
 


 RELAXED REACTANT COORDINATES OF SADDLE STEP 4 IN ANGSTROM

  NO.  ATOM        X              Y              Z        Z-ATOM   MASS   TYPE

    1  P         0.424615       0.051533      -0.458109      15    30.974  QM
    2  O         1.450088       0.170763      -1.566842       8    15.999  QM
    3  O        -1.061484      -0.074096      -0.780492       8    15.999  QM
    4  O        -1.883254      -0.228736       2.031925       8    15.999  QM
    5  O         0.854441       0.054213       1.005867       8    15.999  QM
    6  H        -1.984714      -0.209472       1.050489       1     1.008  QM
    7  H        -0.901336      -0.138308       2.067207       1     1.008  QM


 NUMBER OF CONSTRAINED OPTIMIZATION CYCLES: -1
 
 RELAXED REACTANT ENERGY = -643.094707157400
 
 ANGLE BETWEEN SUCCESSIVE SADDLE GRADIENTS: 65.950
 
 RMSQ FORCE :   0.0010853  MAXIMUM :   0.0003000  CONVERGED :NO 
 MAX FORCE  :   0.0024009  MAXIMUM :   0.0004500  CONVERGED :NO 


 UNRELAXED COORDINATES OF SADDLE STEP 5 IN ANGSTROM

  NO.  ATOM        X              Y              Z        Z-ATOM   MASS   TYPE

    1  P         0.030733       0.003957      -0.206681      15    30.974  QM
    2  O         1.015163      -0.837238      -0.953752       8    15.999  QM
    3  O        -1.038749       0.829262      -0.851129       8    15.999  QM
    4  O        -0.861130      -0.921107       1.028903       8    15.999  QM
    5  O         0.861570       0.938135       0.910415       8    15.999  QM
    6  H        -1.673259      -0.468182       1.075908       1     1.008  QM
    7  H         1.023154       0.340605       1.637325       1     1.008  QM


 UNRELAXED SCF-ENERGY CALCULATED IN 12 CYCLES
 
 UNRELAXED TOTAL SADDLE ENERGY = -643.096795248503
 
 
 
 
 ***************************************
 *** MOLECULAR GEOMETRY OPTIMIZATION ***
 ***************************************
 
 INTERPOLATION DISTANCE: 5.9711525056
 
 *** ACTIVE DEGREES OF FREEDOM: 15 ***
 
 *** ENTERING OPTIMIZATION CYCLE: 1 ***
 

 PROJECTED CARTESIAN GRADIENTS IN A.U.

  NO.  ATOM        X             Y             Z

    1  P        0.022059      0.005274     -0.025559
    2  O       -0.004179      0.023229     -0.001567
    3  O        0.004507     -0.028046      0.017204
    4  O       -0.041745      0.017963      0.018631
    5  O       -0.000507     -0.016616      0.005459
    6  H        0.047324     -0.030075      0.002555
    7  H       -0.002577      0.014667     -0.019149


 ACTIVE CARTESIAN GRADIENTS

              1          2          3          4          5          6
           0.026920   0.006442  -0.030924   0.005875   0.040061  -0.020167

              7          8          9         10         11         12
           0.009748  -0.019581   0.000299  -0.028369   0.051569   0.001133

             13         14         15
          -0.011257  -0.026586   0.027233


 FULL LOCAL GRADIENT

              1          2          3          4          5          6
          -0.038134  -0.003331   0.011102   0.026224   0.004556  -0.010947

              7          8          9         10         11         12
          -0.014120   0.015630   0.015940   0.039586  -0.053329  -0.001701

             13         14         15
           0.024434   0.030957  -0.014278


 TANGENTIAL LOCAL GRADIENTS IN A.U.

              1          2          3          4          5          6
          -0.003331   0.011102   0.026224   0.004556  -0.010947  -0.014120

              7          8          9         10         11         12
           0.015630   0.015940   0.039586  -0.053329  -0.001701   0.024434

             13         14
           0.030957  -0.014278
 
 RMSQ FORCE :   0.0236545  MAXIMUM :   0.0003000  CONVERGED : NO
 MAX FORCE  :   0.0533286  MAXIMUM :   0.0004500  CONVERGED : NO
 RMSQ FORCE6:   4.9763455  MAXIMUM6:   0.0003000  CONVERGED : NO
 MAX FORCE6 :   4.9466714  MAXIMUM6:   0.0004500  CONVERGED : NO
 


 HESSIAN EIGENVALUES


                1           2           3           4           5           6
             1.00000     1.00000     1.00000     1.00000     1.00000     1.00000
 


                7           8           9          10          11          12
             1.00000     1.00000     1.00000     1.00000     1.00000     1.00000
 


               13          14
             1.00000     1.00000
 


 LAMBDA FOR LMQA STEP: 0.00

  |TANGENTIAL STEP| =   0.088507  |PARALLEL STEP| =   0.000656


 STEP IN NORMAL COORDINATES

              1          2          3          4          5          6
          -0.019416  -0.005581   0.026055   0.004465  -0.018278   0.003091

              7          8          9         10         11         12
          -0.012326   0.017252   0.009633   0.036305  -0.052990  -0.001604

             13         14         15
           0.023505   0.031461  -0.013049

 DISPLACEMENT STEP IN ANGSTROM

  NO.  ATOM        X             Y             Z

    1  P       -0.008419     -0.002418      0.011392
    2  O        0.004897     -0.005789     -0.004253
    3  O       -0.002670      0.008835     -0.008183
    4  O        0.017136     -0.004770     -0.002703
    5  O        0.001696      0.003360     -0.003573
    6  H       -0.026638      0.017647     -0.001192
    7  H       -0.010592     -0.010757      0.012591


 ACTIVE CARTESIAN DISPLACEMENT STEP

              1          2          3          4          5          6
          -0.019416  -0.005581   0.026055   0.004465  -0.018278   0.003091

              7          8          9         10         11         12
          -0.012326   0.017252   0.009633   0.036305  -0.052990  -0.001604

             13         14         15
           0.023505   0.031461  -0.013049
 
 PREDICTED ENERGY CHANGE: -0.003891526
 
 INTERPOLATION DISTANCE: 5.9711525056
 
 *** SCFTOL TIGHTEN TO 0.500E-05 ***
 
 *** CDFTOL TIGHTEN TO 0.100E-03 ***


 COORDINATES OF OPTIMIZATION STEP 1 IN ANGSTROM

  NO.  ATOM        X              Y              Z        Z-ATOM   MASS   TYPE

    1  P         0.022314       0.001539      -0.195289      15    30.974  QM
    2  O         1.020060      -0.843027      -0.958005       8    15.999  QM
    3  O        -1.041419       0.838097      -0.859312       8    15.999  QM
    4  O        -0.843994      -0.925877       1.026200       8    15.999  QM
    5  O         0.863266       0.941495       0.906842       8    15.999  QM
    6  H        -1.699897      -0.450535       1.074716       1     1.008  QM
    7  H         1.012562       0.329848       1.649916       1     1.008  QM


 
 NEW SCF-ENERGY CALCULATED IN 12 CYCLES
 

 TOTAL ENERGY    =       -643.100934605

 ENERGY CHANGE =         -0.004139357
 ENERGY RATIO  =          1.063684803
 TRUST RADIUS  =          0.200000000
 
 BFGS DELTA*GAMMA: 0.704E-02
 
 BFGS DELTA*DE2*DELTA: 0.783E-02
 
 *** ENTERING OPTIMIZATION CYCLE: 2 ***
 

 PROJECTED CARTESIAN GRADIENTS IN A.U.

  NO.  ATOM        X             Y             Z

    1  P        0.006455      0.009345     -0.002712
    2  O        0.001734      0.005873     -0.004623
    3  O        0.005418     -0.010568      0.004912
    4  O       -0.009425      0.001689      0.009215
    5  O       -0.005258     -0.010138     -0.005614
    6  H       -0.003123      0.000366      0.002636
    7  H       -0.002653      0.000196     -0.003102


 ACTIVE CARTESIAN GRADIENTS

              1          2          3          4          5          6
           0.007872   0.011404  -0.003275   0.005930   0.016130  -0.009753

              7          8          9         10         11         12
           0.010323  -0.002605   0.001155   0.003550   0.001211  -0.000209

             13         14         15
           0.001221  -0.002949   0.000530


 FULL LOCAL GRADIENT

              1          2          3          4          5          6
          -0.017907  -0.010407  -0.002280   0.003108   0.000458  -0.002527

              7          8          9         10         11         12
          -0.012017   0.000984   0.005159   0.001158  -0.001865  -0.000070

             13         14         15
           0.005743   0.005461   0.006513


 TANGENTIAL LOCAL GRADIENTS IN A.U.

              1          2          3          4          5          6
          -0.010407  -0.002280   0.003108   0.000458  -0.002527  -0.012017

              7          8          9         10         11         12
           0.000984   0.005159   0.001158  -0.001865  -0.000070   0.005743

             13         14
           0.005461   0.006513

 COSANG =         0.417409826
 
 RMSQ FORCE :   0.0054235  MAXIMUM :   0.0003000  CONVERGED : NO
 MAX FORCE  :   0.0120170  MAXIMUM :   0.0004500  CONVERGED : NO
 RMSQ FORCE6:   4.4672925  MAXIMUM6:   0.0003000  CONVERGED : NO
 MAX FORCE6 :   4.4614259  MAXIMUM6:   0.0004500  CONVERGED : NO
 RMSQ DR    :   0.0228531  MAXIMUM :   0.0012000  CONVERGED : NO
 MAX DR     :   0.0529897  MAXIMUM :   0.0018000  CONVERGED : NO
 


 HESSIAN EIGENVALUES


                1           2           3           4           5           6
             0.74960     1.00000     1.00000     1.00000     1.00000     1.00000
 


                7           8           9          10          11          12
             1.00000     1.00000     1.00000     1.00000     1.00000     1.00000
 


               13          14
             1.00000     1.19398
 


 LAMBDA FOR LMQA STEP: 0.00

  |TANGENTIAL STEP| =   0.024895  |PARALLEL STEP| =   0.000052


 STEP IN NORMAL COORDINATES

              1          2          3          4          5          6
          -0.005844  -0.012484   0.002471  -0.001027  -0.007613   0.002186

              7          8          9         10         11         12
          -0.013401   0.002549   0.004283   0.002034  -0.004748  -0.000093

             13         14         15
           0.006171   0.007404   0.005987

 DISPLACEMENT STEP IN ANGSTROM

  NO.  ATOM        X             Y             Z

    1  P       -0.002536     -0.005414      0.001083
    2  O        0.000611     -0.000403     -0.000127
    3  O       -0.003468      0.003583     -0.002814
    4  O        0.003844      0.001185     -0.001851
    5  O        0.003917      0.003316      0.002741
    6  H       -0.000349      0.001593     -0.001537
    7  H       -0.005132     -0.002183      0.003705


 ACTIVE CARTESIAN DISPLACEMENT STEP

              1          2          3          4          5          6
          -0.005844  -0.012484   0.002471  -0.001027  -0.007613   0.002186

              7          8          9         10         11         12
          -0.013401   0.002549   0.004283   0.002034  -0.004748  -0.000093

             13         14         15
           0.006171   0.007404   0.005987
 
 PREDICTED ENERGY CHANGE: -0.000247822
 
 INTERPOLATION DISTANCE: 5.9711525056
 
 *** SCFTOL TIGHTEN TO 0.100E-06 ***
 
 *** CDFTOL TIGHTEN TO 0.750E-04 ***


 COORDINATES OF OPTIMIZATION STEP 2 IN ANGSTROM

  NO.  ATOM        X              Y              Z        Z-ATOM   MASS   TYPE

    1  P         0.019778      -0.003874      -0.194206      15    30.974  QM
    2  O         1.020671      -0.843431      -0.958132       8    15.999  QM
    3  O        -1.044887       0.841680      -0.862126       8    15.999  QM
    4  O        -0.840150      -0.924692       1.024349       8    15.999  QM
    5  O         0.867183       0.944810       0.909584       8    15.999  QM
    6  H        -1.700247      -0.448943       1.073180       1     1.008  QM
    7  H         1.007430       0.327665       1.653620       1     1.008  QM


 
 NEW SCF-ENERGY CALCULATED IN 10 CYCLES
 

 TOTAL ENERGY    =       -643.101299889

 ENERGY CHANGE =         -0.000365284
 ENERGY RATIO  =          1.473973744
 TRUST RADIUS  =          0.200000000
 
 BFGS DELTA*GAMMA: 0.267E-03
 
 BFGS DELTA*DE2*DELTA: 0.497E-03
 
 *** ENTERING OPTIMIZATION CYCLE: 3 ***
 

 PROJECTED CARTESIAN GRADIENTS IN A.U.

  NO.  ATOM        X             Y             Z

    1  P        0.007259      0.001544      0.000330
    2  O        0.001545      0.006441     -0.004593
    3  O        0.001207     -0.004326      0.001257
    4  O       -0.006692      0.001815      0.007360
    5  O       -0.003853     -0.006230     -0.004760
    6  H       -0.006439      0.002414      0.002495
    7  H       -0.002756     -0.001812     -0.001389


 ACTIVE CARTESIAN GRADIENTS

              1          2          3          4          5          6
           0.008852   0.001885   0.000411   0.006078   0.012332  -0.006836

              7          8          9         10         11         12
           0.005622   0.000647  -0.000026   0.004474  -0.002521   0.000370

             13         14         15
           0.003039   0.000050  -0.001090


 FULL LOCAL GRADIENT

              1          2          3          4          5          6
          -0.014458  -0.000749  -0.005280   0.001403   0.001381  -0.002798

              7          8          9         10         11         12
          -0.006894  -0.001917   0.004850  -0.000856   0.002025  -0.000588

             13         14         15
           0.002531   0.002013   0.006874


 TANGENTIAL LOCAL GRADIENTS IN A.U.

              1          2          3          4          5          6
          -0.000749  -0.005280   0.001403   0.001381  -0.002798  -0.006894

              7          8          9         10         11         12
          -0.001917   0.004850  -0.000856   0.002025  -0.000588   0.002531

             13         14
           0.002013   0.006874

 COSANG =         0.751970052
 
 RMSQ FORCE :   0.0035632  MAXIMUM :   0.0003000  CONVERGED : NO
 MAX FORCE  :   0.0068936  MAXIMUM :   0.0004500  CONVERGED : NO
 RMSQ FORCE6:   3.8702338  MAXIMUM6:   0.0003000  CONVERGED : NO
 MAX FORCE6 :   3.8677000  MAXIMUM6:   0.0004500  CONVERGED : NO
 RMSQ DR    :   0.0064279  MAXIMUM :   0.0012000  CONVERGED : NO
 MAX DR     :   0.0134014  MAXIMUM :   0.0018000  CONVERGED : NO
 


 HESSIAN EIGENVALUES


                1           2           3           4           5           6
             0.31749     0.99975     1.00000     1.00000     1.00000     1.00000
 


                7           8           9          10          11          12
             1.00000     1.00000     1.00000     1.00000     1.00000     1.00000
 


               13          14
             1.10647     1.36594
 


 LAMBDA FOR LMQA STEP: 0.00

  |TANGENTIAL STEP| =   0.036882  |PARALLEL STEP| =   0.000114


 STEP IN NORMAL COORDINATES

              1          2          3          4          5          6
          -0.015292  -0.009872  -0.001568  -0.004421  -0.012691   0.002106

              7          8          9         10         11         12
          -0.020044  -0.000654   0.009731   0.000080  -0.001377  -0.001158

             13         14         15
           0.007372   0.008837   0.014453

 DISPLACEMENT STEP IN ANGSTROM

  NO.  ATOM        X             Y             Z

    1  P       -0.006636     -0.004281     -0.000677
    2  O        0.000915     -0.002307      0.000692
    3  O       -0.003381      0.002456     -0.002493
    4  O        0.005991      0.001886     -0.003331
    5  O        0.007003      0.004268      0.005475
    6  H        0.003756      0.000574     -0.003250
    7  H       -0.008911     -0.001957      0.005636


 ACTIVE CARTESIAN DISPLACEMENT STEP

              1          2          3          4          5          6
          -0.015292  -0.009872  -0.001568  -0.004421  -0.012691   0.002106

              7          8          9         10         11         12
          -0.020044  -0.000654   0.009731   0.000080  -0.001377  -0.001158

             13         14         15
           0.007372   0.008837   0.014453
 
 PREDICTED ENERGY CHANGE: -0.000226951
 
 INTERPOLATION DISTANCE: 5.9711525056
 
 *** SCFTOL TIGHTEN TO 0.500E-07 ***
 
 *** CDFTOL TIGHTEN TO 0.250E-04 ***


 COORDINATES OF OPTIMIZATION STEP 3 IN ANGSTROM

  NO.  ATOM        X              Y              Z        Z-ATOM   MASS   TYPE

    1  P         0.013142      -0.008155      -0.194883      15    30.974  QM
    2  O         1.021586      -0.845737      -0.957441       8    15.999  QM
    3  O        -1.048268       0.844136      -0.864619       8    15.999  QM
    4  O        -0.834159      -0.922807       1.021017       8    15.999  QM
    5  O         0.874186       0.949078       0.915059       8    15.999  QM
    6  H        -1.696490      -0.448369       1.069930       1     1.008  QM
    7  H         0.998518       0.325708       1.659256       1     1.008  QM


 
 NEW SCF-ENERGY CALCULATED IN 12 CYCLES
 

 TOTAL ENERGY    =       -643.101598477

 ENERGY CHANGE =         -0.000298588
 ENERGY RATIO  =          1.315650615
 TRUST RADIUS  =          0.200000000
 
 BFGS DELTA*GAMMA: 0.318E-03
 
 BFGS DELTA*DE2*DELTA: 0.457E-03
 
 *** ENTERING OPTIMIZATION CYCLE: 4 ***
 

 PROJECTED CARTESIAN GRADIENTS IN A.U.

  NO.  ATOM        X             Y             Z

    1  P        0.000726     -0.002643      0.001058
    2  O        0.004728      0.004966     -0.005631
    3  O        0.000935     -0.001560     -0.000175
    4  O       -0.003869      0.002373      0.005715
    5  O       -0.000294     -0.002113     -0.001834
    6  H       -0.007207      0.003234      0.002048
    7  H       -0.002795     -0.003195     -0.000237


 ACTIVE CARTESIAN GRADIENTS

              1          2          3          4          5          6
           0.000885  -0.003224   0.001285   0.006962   0.007782  -0.007082

              7          8          9         10         11         12
           0.001805   0.000705  -0.000787   0.003583  -0.004423   0.001206

             13         14         15
           0.004560   0.001896  -0.001374


 FULL LOCAL GRADIENT

              1          2          3          4          5          6
          -0.010927   0.003313  -0.001324  -0.004897   0.000035   0.000852

              7          8          9         10         11         12
          -0.002646  -0.001598   0.004129  -0.001074   0.004078  -0.001357

             13         14         15
          -0.000527  -0.000348   0.005751


 TANGENTIAL LOCAL GRADIENTS IN A.U.

              1          2          3          4          5          6
           0.003313  -0.001324  -0.004897   0.000035   0.000852  -0.002646

              7          8          9         10         11         12
          -0.001598   0.004129  -0.001074   0.004078  -0.001357  -0.000527

             13         14
          -0.000348   0.005751

 COSANG =         0.582892619
 
 RMSQ FORCE :   0.0028927  MAXIMUM :   0.0003000  CONVERGED : NO
 MAX FORCE  :   0.0057514  MAXIMUM :   0.0004500  CONVERGED : NO
 RMSQ FORCE6:   3.1604620  MAXIMUM6:   0.0003000  CONVERGED : NO
 MAX FORCE6 :   3.1587131  MAXIMUM6:   0.0004500  CONVERGED : NO
 RMSQ DR    :   0.0095228  MAXIMUM :   0.0012000  CONVERGED : NO
 MAX DR     :   0.0200440  MAXIMUM :   0.0018000  CONVERGED : NO
 


 HESSIAN EIGENVALUES


                1           2           3           4           5           6
             0.19575     0.99941     1.00000     1.00000     1.00000     1.00000
 


                7           8           9          10          11          12
             1.00000     1.00000     1.00000     1.00000     1.00000     1.07755
 


               13          14
             1.16716     1.35239
 


 LAMBDA FOR LMQA STEP: 0.00

  |TANGENTIAL STEP| =   0.027920  |PARALLEL STEP| =   0.000065


 STEP IN NORMAL COORDINATES

              1          2          3          4          5          6
          -0.005505  -0.002143  -0.003382  -0.007538  -0.009091   0.004577

              7          8          9         10         11         12
          -0.014645  -0.001274   0.009964  -0.000921   0.003322  -0.002412

             13         14         15
           0.003113   0.004887   0.014357

 DISPLACEMENT STEP IN ANGSTROM

  NO.  ATOM        X             Y             Z

    1  P       -0.002389     -0.000929     -0.001475
    2  O       -0.001931     -0.002109      0.002354
    3  O       -0.003032      0.000762     -0.001275
    4  O        0.004285      0.001040     -0.003091
    5  O        0.004444      0.001865      0.003756
    6  H        0.005735     -0.000855     -0.003097
    7  H       -0.007496     -0.000201      0.004317


 ACTIVE CARTESIAN DISPLACEMENT STEP

              1          2          3          4          5          6
          -0.005505  -0.002143  -0.003382  -0.007538  -0.009091   0.004577

              7          8          9         10         11         12
          -0.014645  -0.001274   0.009964  -0.000921   0.003322  -0.002412

             13         14         15
           0.003113   0.004887   0.014357
 
 PREDICTED ENERGY CHANGE: -0.000104726
 
 INTERPOLATION DISTANCE: 5.9711525056


 COORDINATES OF OPTIMIZATION STEP 4 IN ANGSTROM

  NO.  ATOM        X              Y              Z        Z-ATOM   MASS   TYPE

    1  P         0.010753      -0.009084      -0.196357      15    30.974  QM
    2  O         1.019655      -0.847846      -0.955086       8    15.999  QM
    3  O        -1.051300       0.844898      -0.865893       8    15.999  QM
    4  O        -0.829874      -0.921766       1.017927       8    15.999  QM
    5  O         0.878629       0.950943       0.918815       8    15.999  QM
    6  H        -1.690755      -0.449224       1.066832       1     1.008  QM
    7  H         0.991022       0.325507       1.663574       1     1.008  QM


 
 NEW SCF-ENERGY CALCULATED IN 12 CYCLES
 

 TOTAL ENERGY    =       -643.101763577

 ENERGY CHANGE =         -0.000165100
 ENERGY RATIO  =          1.576493982
 TRUST RADIUS  =          0.200000000
 
 BFGS DELTA*GAMMA: 0.897E-04
 
 BFGS DELTA*DE2*DELTA: 0.211E-03
 
 *** ENTERING OPTIMIZATION CYCLE: 5 ***
 

 PROJECTED CARTESIAN GRADIENTS IN A.U.

  NO.  ATOM        X             Y             Z

    1  P       -0.000483     -0.005363     -0.000097
    2  O        0.004726      0.005576     -0.004904
    3  O        0.000053     -0.000700     -0.000565
    4  O       -0.003735      0.003311      0.005091
    5  O        0.001598     -0.000463      0.000124
    6  H       -0.005126      0.002323      0.001680
    7  H       -0.002719     -0.003367     -0.000130


 ACTIVE CARTESIAN GRADIENTS

              1          2          3          4          5          6
          -0.000590  -0.006544  -0.000114   0.006288   0.006899  -0.006540

              7          8          9         10         11         12
          -0.000643   0.000164  -0.001147   0.001806  -0.003060   0.001645

             13         14         15
           0.004466   0.001992  -0.000239


 FULL LOCAL GRADIENT

              1          2          3          4          5          6
          -0.009912   0.006405   0.000882  -0.005074  -0.000397   0.001128

              7          8          9         10         11         12
          -0.000070  -0.000959   0.004101   0.000379   0.002759  -0.001770

             13         14         15
          -0.000994  -0.000652   0.004106


 TANGENTIAL LOCAL GRADIENTS IN A.U.

              1          2          3          4          5          6
           0.006405   0.000882  -0.005074  -0.000397   0.001128  -0.000070

              7          8          9         10         11         12
          -0.000959   0.004101   0.000379   0.002759  -0.001770  -0.000994

             13         14
          -0.000652   0.004106

 COSANG =         0.876394504
 
 RMSQ FORCE :   0.0028770  MAXIMUM :   0.0003000  CONVERGED : NO
 MAX FORCE  :   0.0064053  MAXIMUM :   0.0004500  CONVERGED : NO
 RMSQ FORCE6:   2.2348010  MAXIMUM6:   0.0003000  CONVERGED : NO
 MAX FORCE6 :   2.2333035  MAXIMUM6:   0.0004500  CONVERGED : NO
 RMSQ DR    :   0.0072089  MAXIMUM :   0.0012000  CONVERGED : NO
 MAX DR     :   0.0146449  MAXIMUM :   0.0018000  CONVERGED : NO
 


 HESSIAN EIGENVALUES


                1           2           3           4           5           6
             0.09547     0.91676     0.99998     1.00000     1.00000     1.00000
 


                7           8           9          10          11          12
             1.00000     1.00000     1.00000     1.00000     1.00067     1.00535
 


               13          14
             1.19656     1.33793
 


 LAMBDA FOR LMQA STEP: 0.00

  |TANGENTIAL STEP| =   0.053955  |PARALLEL STEP| =   0.000244


 STEP IN NORMAL COORDINATES

              1          2          3          4          5          6
          -0.005182   0.006354  -0.005601  -0.017080  -0.017427   0.010618

              7          8          9         10         11         12
          -0.024137  -0.002379   0.022313   0.000065   0.007821  -0.006827

             13         14         15
           0.004045   0.007864   0.028851

 DISPLACEMENT STEP IN ANGSTROM

  NO.  ATOM        X             Y             Z

    1  P       -0.002249      0.002756     -0.002441
    2  O       -0.005625     -0.005602      0.005379
    3  O       -0.005321     -0.000049     -0.001631
    4  O        0.008451      0.000712     -0.006310
    5  O        0.006457      0.001364      0.005441
    6  H        0.011899     -0.001986     -0.006342
    7  H       -0.015214      0.000955      0.008405


 ACTIVE CARTESIAN DISPLACEMENT STEP

              1          2          3          4          5          6
          -0.005182   0.006354  -0.005601  -0.017080  -0.017427   0.010618

              7          8          9         10         11         12
          -0.024137  -0.002379   0.022313   0.000065   0.007821  -0.006827

             13         14         15
           0.004045   0.007864   0.028851
 
 PREDICTED ENERGY CHANGE: -0.000175391
 
 INTERPOLATION DISTANCE: 5.9711525056


 COORDINATES OF OPTIMIZATION STEP 5 IN ANGSTROM

  NO.  ATOM        X              Y              Z        Z-ATOM   MASS   TYPE

    1  P         0.008504      -0.006328      -0.198799      15    30.974  QM
    2  O         1.014030      -0.853449      -0.949707       8    15.999  QM
    3  O        -1.056621       0.844849      -0.867525       8    15.999  QM
    4  O        -0.821424      -0.921055       1.011617       8    15.999  QM
    5  O         0.885086       0.952306       0.924256       8    15.999  QM
    6  H        -1.678856      -0.451209       1.060490       1     1.008  QM
    7  H         0.975808       0.326462       1.671979       1     1.008  QM


 
 NEW SCF-ENERGY CALCULATED IN 12 CYCLES
 

 TOTAL ENERGY    =       -643.102013921

 ENERGY CHANGE =         -0.000250344
 ENERGY RATIO  =          1.427342088
 TRUST RADIUS  =          0.200000000
 
 BFGS DELTA*GAMMA: 0.205E-03
 
 BFGS DELTA*DE2*DELTA: 0.356E-03
 
 *** ENTERING OPTIMIZATION CYCLE: 6 ***
 

 PROJECTED CARTESIAN GRADIENTS IN A.U.

  NO.  ATOM        X             Y             Z

    1  P       -0.002258     -0.005913     -0.001983
    2  O        0.004516      0.005547     -0.003543
    3  O       -0.000488     -0.001343     -0.000407
    4  O       -0.003853      0.004262      0.004146
    5  O        0.003801      0.000484      0.002320
    6  H       -0.000876      0.000563      0.000878
    7  H       -0.002445     -0.003442      0.000094


 ACTIVE CARTESIAN GRADIENTS

              1          2          3          4          5          6
          -0.002754  -0.007216  -0.002402   0.005027   0.006191  -0.005821

              7          8          9         10         11         12
          -0.003194  -0.001483  -0.001115  -0.000772  -0.000036   0.002059

             13         14         15
           0.003325   0.001919   0.001937


 FULL LOCAL GRADIENT

              1          2          3          4          5          6
          -0.008804   0.006803   0.003984  -0.004695  -0.001155   0.001254

              7          8          9         10         11         12
           0.002626   0.000794   0.003672   0.002630  -0.000222  -0.002150

             13         14         15
          -0.000522  -0.000851   0.001293


 TANGENTIAL LOCAL GRADIENTS IN A.U.

              1          2          3          4          5          6
           0.006803   0.003984  -0.004695  -0.001155   0.001254   0.002626

              7          8          9         10         11         12
           0.000794   0.003672   0.002630  -0.000222  -0.002150  -0.000522

             13         14
          -0.000851   0.001293

 COSANG =         0.818505095
 
 RMSQ FORCE :   0.0029564  MAXIMUM :   0.0003000  CONVERGED : NO
 MAX FORCE  :   0.0068028  MAXIMUM :   0.0004500  CONVERGED : NO
 RMSQ FORCE6:   0.0093261  MAXIMUM6:   0.0003000  CONVERGED : NO
 MAX FORCE6 :   0.0209433  MAXIMUM6:   0.0004500  CONVERGED : NO
 RMSQ DR    :   0.0139313  MAXIMUM :   0.0012000  CONVERGED : NO
 MAX DR     :   0.0288508  MAXIMUM :   0.0018000  CONVERGED : NO
 


 HESSIAN EIGENVALUES


                1           2           3           4           5           6
             0.06219     0.75226     0.99989     1.00000     1.00000     1.00000
 


                7           8           9          10          11          12
             1.00000     1.00000     1.00000     1.00013     1.00316     1.00689
 


               13          14
             1.23716     1.37130
 


 LAMBDA FOR LMQA STEP: 0.00

  |TANGENTIAL STEP| =   0.051535  |PARALLEL STEP| =   0.000222


 STEP IN NORMAL COORDINATES

              1          2          3          4          5          6
           0.001876   0.013331  -0.003317  -0.017910  -0.016295   0.011502

              7          8          9         10         11         12
          -0.017698  -0.000727   0.023569   0.002958   0.006677  -0.008744

             13         14         15
           0.003076   0.005720   0.026531

 DISPLACEMENT STEP IN ANGSTROM

  NO.  ATOM        X             Y             Z

    1  P        0.000814      0.005780     -0.001446
    2  O       -0.007146     -0.006335      0.005468
    3  O       -0.004534     -0.000593     -0.000939
    4  O        0.008206     -0.000724     -0.005974
    5  O        0.003515     -0.000574      0.003013
    6  H        0.010417     -0.001648     -0.005939
    7  H       -0.015094      0.002377      0.007706


 ACTIVE CARTESIAN DISPLACEMENT STEP

              1          2          3          4          5          6
           0.001876   0.013331  -0.003317  -0.017910  -0.016295   0.011502

              7          8          9         10         11         12
          -0.017698  -0.000727   0.023569   0.002958   0.006677  -0.008744

             13         14         15
           0.003076   0.005720   0.026531
 
 PREDICTED ENERGY CHANGE: -0.000132783
 
 INTERPOLATION DISTANCE: 5.9711525056


 COORDINATES OF OPTIMIZATION STEP 6 IN ANGSTROM

  NO.  ATOM        X              Y              Z        Z-ATOM   MASS   TYPE

    1  P         0.009318      -0.000548      -0.200244      15    30.974  QM
    2  O         1.006884      -0.859784      -0.944238       8    15.999  QM
    3  O        -1.061156       0.844257      -0.868464       8    15.999  QM
    4  O        -0.813218      -0.921778       1.005643       8    15.999  QM
    5  O         0.888602       0.951732       0.927269       8    15.999  QM
    6  H        -1.668439      -0.452857       1.054551       1     1.008  QM
    7  H         0.960714       0.328839       1.679685       1     1.008  QM


 
 NEW SCF-ENERGY CALCULATED IN 13 CYCLES
 

 TOTAL ENERGY    =       -643.102201967

 ENERGY CHANGE =         -0.000188046
 ENERGY RATIO  =          1.416189676
 TRUST RADIUS  =          0.200000000
 
 BFGS DELTA*GAMMA: 0.157E-03
 
 BFGS DELTA*DE2*DELTA: 0.270E-03
 
 *** ENTERING OPTIMIZATION CYCLE: 7 ***
 

 PROJECTED CARTESIAN GRADIENTS IN A.U.

  NO.  ATOM        X             Y             Z

    1  P       -0.001641     -0.003894     -0.003153
    2  O        0.002959      0.005071     -0.001708
    3  O       -0.001166     -0.002547     -0.000356
    4  O       -0.003615      0.004105      0.003360
    5  O        0.004235     -0.000286      0.002922
    6  H        0.001674     -0.000285      0.000241
    7  H       -0.002190     -0.003399      0.000437


 ACTIVE CARTESIAN GRADIENTS

              1          2          3          4          5          6
          -0.002002  -0.004753  -0.003823   0.003199   0.006190  -0.004321

              7          8          9         10         11         12
          -0.004405  -0.002346  -0.000740  -0.001507   0.001735   0.001994

             13         14         15
           0.001988   0.001867   0.003134


 FULL LOCAL GRADIENT

              1          2          3          4          5          6
          -0.008084   0.004484   0.004593  -0.002198  -0.001344   0.000067

              7          8          9         10         11         12
           0.003926   0.001725   0.003041   0.003195  -0.001975  -0.002063

             13         14         15
           0.000452  -0.000962  -0.000302


 TANGENTIAL LOCAL GRADIENTS IN A.U.

              1          2          3          4          5          6
           0.004484   0.004593  -0.002198  -0.001344   0.000067   0.003926

              7          8          9         10         11         12
           0.001725   0.003041   0.003195  -0.001975  -0.002063   0.000452

             13         14
          -0.000962  -0.000302

 COSANG =         0.900018382
 
 RMSQ FORCE :   0.0026058  MAXIMUM :   0.0003000  CONVERGED : NO
 MAX FORCE  :   0.0045930  MAXIMUM :   0.0004500  CONVERGED : NO
 RMSQ FORCE6:   0.0013516  MAXIMUM6:   0.0003000  CONVERGED : NO
 MAX FORCE6 :   0.0037394  MAXIMUM6:   0.0004500  CONVERGED : NO
 RMSQ DR    :   0.0133065  MAXIMUM :   0.0012000  CONVERGED : NO
 MAX DR     :   0.0265309  MAXIMUM :   0.0018000  CONVERGED : NO
 


 HESSIAN EIGENVALUES


                1           2           3           4           5           6
             0.05212     0.55299     0.99952     1.00000     1.00000     1.00000
 


                7           8           9          10          11          12
             1.00000     1.00000     1.00007     1.00024     1.00380     1.03185
 


               13          14
             1.21740     1.26583
 


 LAMBDA FOR LMQA STEP: 0.00

  |TANGENTIAL STEP| =   0.038127  |PARALLEL STEP| =   0.000122


 STEP IN NORMAL COORDINATES

              1          2          3          4          5          6
           0.006285   0.014359   0.000691  -0.012988  -0.012235   0.008206

              7          8          9         10         11         12
          -0.006167   0.001444   0.018962   0.004847   0.003266  -0.008505

             13         14         15
           0.002288   0.001903   0.017514

 DISPLACEMENT STEP IN ANGSTROM

  NO.  ATOM        X             Y             Z

    1  P        0.002726      0.006225      0.000300
    2  O       -0.006022     -0.005547      0.003392
    3  O       -0.002155     -0.000342      0.000128
    4  O        0.005937     -0.001805     -0.004084
    5  O       -0.000168     -0.001606     -0.000109
    6  H        0.005952     -0.000889     -0.003938
    7  H       -0.011473      0.003435      0.004953


 ACTIVE CARTESIAN DISPLACEMENT STEP

              1          2          3          4          5          6
           0.006285   0.014359   0.000691  -0.012988  -0.012235   0.008206

              7          8          9         10         11         12
          -0.006167   0.001444   0.018962   0.004847   0.003266  -0.008505

             13         14         15
           0.002288   0.001903   0.017514
 
 PREDICTED ENERGY CHANGE: -0.000090514
 
 INTERPOLATION DISTANCE: 5.9711525056
 
 *** SCFTOL TIGHTEN TO 0.250E-07 ***
 
 *** CDFTOL TIGHTEN TO 0.100E-04 ***


 COORDINATES OF OPTIMIZATION STEP 7 IN ANGSTROM

  NO.  ATOM        X              Y              Z        Z-ATOM   MASS   TYPE

    1  P         0.012045       0.005677      -0.199944      15    30.974  QM
    2  O         1.000862      -0.865331      -0.940846       8    15.999  QM
    3  O        -1.063311       0.843914      -0.868335       8    15.999  QM
    4  O        -0.807281      -0.923584       1.001559       8    15.999  QM
    5  O         0.888434       0.950126       0.927159       8    15.999  QM
    6  H        -1.662487      -0.453745       1.050613       1     1.008  QM
    7  H         0.949241       0.332274       1.684638       1     1.008  QM


 
 NEW SCF-ENERGY CALCULATED IN 15 CYCLES
 

 TOTAL ENERGY    =       -643.102322696

 ENERGY CHANGE =         -0.000120729
 ENERGY RATIO  =          1.333827820
 TRUST RADIUS  =          0.200000000
 
 BFGS DELTA*GAMMA: 0.120E-03
 
 BFGS DELTA*DE2*DELTA: 0.183E-03
 
 *** ENTERING OPTIMIZATION CYCLE: 8 ***
 

 PROJECTED CARTESIAN GRADIENTS IN A.U.

  NO.  ATOM        X             Y             Z

    1  P       -0.000239     -0.000085     -0.002401
    2  O        0.001585      0.003636     -0.000709
    3  O       -0.001602     -0.003669     -0.000635
    4  O       -0.002627      0.003051      0.002625
    5  O        0.003103     -0.002149      0.001940
    6  H        0.001586      0.000245     -0.000156
    7  H       -0.002094     -0.003235      0.000633


 ACTIVE CARTESIAN GRADIENTS

              1          2          3          4          5          6
          -0.000291  -0.000104  -0.002910   0.002064   0.005987  -0.002908

              7          8          9         10         11         12
          -0.004188  -0.002229  -0.000183  -0.000048   0.001421   0.001620

             13         14         15
           0.001044   0.001761   0.002991


 FULL LOCAL GRADIENT

              1          2          3          4          5          6
          -0.007442   0.000072   0.002618  -0.000364  -0.001160  -0.001046

              7          8          9         10         11         12
           0.003773   0.001676   0.002219   0.001607  -0.001653  -0.001675

             13         14         15
           0.001228  -0.000935  -0.000414


 TANGENTIAL LOCAL GRADIENTS IN A.U.

              1          2          3          4          5          6
           0.000072   0.002618  -0.000364  -0.001160  -0.001046   0.003773

              7          8          9         10         11         12
           0.001676   0.002219   0.001607  -0.001653  -0.001675   0.001228

             13         14
          -0.000935  -0.000414

 COSANG =         0.830490866
 
 RMSQ FORCE :   0.0017336  MAXIMUM :   0.0003000  CONVERGED : NO
 MAX FORCE  :   0.0037729  MAXIMUM :   0.0004500  CONVERGED : NO
 RMSQ FORCE6:   0.0012848  MAXIMUM6:   0.0003000  CONVERGED : NO
 MAX FORCE6 :   0.0024672  MAXIMUM6:   0.0004500  CONVERGED : NO
 RMSQ DR    :   0.0098443  MAXIMUM :   0.0012000  CONVERGED : NO
 MAX DR     :   0.0189617  MAXIMUM :   0.0018000  CONVERGED : NO
 


 HESSIAN EIGENVALUES


                1           2           3           4           5           6
             0.05301     0.37886     0.99779     1.00000     1.00000     1.00000
 


                7           8           9          10          11          12
             1.00000     1.00005     1.00010     1.00095     1.00562     1.03986
 


               13          14
             1.13869     1.25476
 


 LAMBDA FOR LMQA STEP: 0.00

  |TANGENTIAL STEP| =   0.017578  |PARALLEL STEP| =   0.000026


 STEP IN NORMAL COORDINATES

              1          2          3          4          5          6
           0.005720   0.006166   0.002323  -0.004580  -0.005659   0.002143

              7          8          9         10         11         12
           0.004501   0.002580   0.008841   0.003076  -0.000011  -0.005313

             13         14         15
           0.001655  -0.001607   0.005212

 DISPLACEMENT STEP IN ANGSTROM

  NO.  ATOM        X             Y             Z

    1  P        0.002481      0.002673      0.001011
    2  O       -0.002715     -0.002615      0.000461
    3  O        0.000665      0.000637      0.001123
    4  O        0.001973     -0.001687     -0.001144
    5  O       -0.002346     -0.000745     -0.001915
    6  H        0.000851     -0.000403     -0.000991
    7  H       -0.004948      0.003155      0.001260


 ACTIVE CARTESIAN DISPLACEMENT STEP

              1          2          3          4          5          6
           0.005720   0.006166   0.002323  -0.004580  -0.005659   0.002143

              7          8          9         10         11         12
           0.004501   0.002580   0.008841   0.003076  -0.000011  -0.005313

             13         14         15
           0.001655  -0.001607   0.005212
 
 PREDICTED ENERGY CHANGE: -0.000039467
 
 INTERPOLATION DISTANCE: 5.9711525056


 COORDINATES OF OPTIMIZATION STEP 8 IN ANGSTROM

  NO.  ATOM        X              Y              Z        Z-ATOM   MASS   TYPE

    1  P         0.014526       0.008350      -0.198933      15    30.974  QM
    2  O         0.998147      -0.867946      -0.940385       8    15.999  QM
    3  O        -1.062646       0.844551      -0.867212       8    15.999  QM
    4  O        -0.805308      -0.925270       1.000415       8    15.999  QM
    5  O         0.886088       0.949381       0.925245       8    15.999  QM
    6  H        -1.661636      -0.454148       1.049622       1     1.008  QM
    7  H         0.944293       0.335429       1.685898       1     1.008  QM


 
 NEW SCF-ENERGY CALCULATED IN 20 CYCLES
 

 TOTAL ENERGY    =       -643.102377755

 ENERGY CHANGE =         -0.000055058
 ENERGY RATIO  =          1.395044925
 TRUST RADIUS  =          0.200000000
 
 BFGS DELTA*GAMMA: 0.471E-04
 
 BFGS DELTA*DE2*DELTA: 0.793E-04
 
 *** ENTERING OPTIMIZATION CYCLE: 9 ***
 

 PROJECTED CARTESIAN GRADIENTS IN A.U.

  NO.  ATOM        X             Y             Z

    1  P        0.001363      0.002110     -0.001214
    2  O        0.000618      0.002796     -0.000451
    3  O       -0.001815     -0.003921     -0.000929
    4  O       -0.001849      0.002141      0.002325
    5  O        0.001642     -0.003454      0.000632
    6  H        0.000211      0.001124     -0.000175
    7  H       -0.002172     -0.003111      0.000622


 ACTIVE CARTESIAN GRADIENTS

              1          2          3          4          5          6
           0.001663   0.002576  -0.001468   0.001598   0.005903  -0.002078

              7          8          9         10         11         12
          -0.003309  -0.001552   0.000128   0.001734   0.000272   0.001304

             13         14         15
           0.000852   0.001699   0.002288


 FULL LOCAL GRADIENT

              1          2          3          4          5          6
          -0.007229  -0.002393   0.000203   0.000780  -0.000801  -0.001807

              7          8          9         10         11         12
           0.002910   0.001028   0.001782  -0.000210  -0.000507  -0.001353

             13         14         15
           0.001443  -0.000867   0.000250


 TANGENTIAL LOCAL GRADIENTS IN A.U.

              1          2          3          4          5          6
          -0.002393   0.000203   0.000780  -0.000801  -0.001807   0.002910

              7          8          9         10         11         12
           0.001028   0.001782  -0.000210  -0.000507  -0.001353   0.001443

             13         14
          -0.000867   0.000250

 COSANG =         0.722296377
 
 RMSQ FORCE :   0.0014146  MAXIMUM :   0.0003000  CONVERGED : NO
 MAX FORCE  :   0.0029104  MAXIMUM :   0.0004500  CONVERGED : NO
 RMSQ FORCE6:   0.0012823  MAXIMUM6:   0.0003000  CONVERGED : NO
 MAX FORCE6 :   0.0027933  MAXIMUM6:   0.0004500  CONVERGED : NO
 RMSQ DR    :   0.0045385  MAXIMUM :   0.0012000  CONVERGED : NO
 MAX DR     :   0.0088409  MAXIMUM :   0.0018000  CONVERGED : NO
 


 HESSIAN EIGENVALUES


                1           2           3           4           5           6
             0.05118     0.23383     0.85983     0.99995     1.00000     1.00000
 


                7           8           9          10          11          12
             1.00001     1.00004     1.00015     1.00034     1.00159     1.00675
 


               13          14
             1.23982     1.37910
 


 LAMBDA FOR LMQA STEP: 0.00

  |TANGENTIAL STEP| =   0.017088  |PARALLEL STEP| =   0.000024


 STEP IN NORMAL COORDINATES

              1          2          3          4          5          6
           0.004085   0.001552   0.002388  -0.002646  -0.006271  -0.000266

              7          8          9         10         11         12
           0.008243   0.003392   0.008563   0.001708  -0.000570  -0.005863

             13         14         15
           0.002920  -0.002721   0.003805

 DISPLACEMENT STEP IN ANGSTROM

  NO.  ATOM        X             Y             Z

    1  P        0.001772      0.000673      0.001040
    2  O       -0.001697     -0.002217     -0.000709
    3  O        0.002004      0.001707      0.001926
    4  O        0.001214     -0.001713     -0.000477
    5  O       -0.002775      0.000462     -0.002282
    6  H       -0.000028     -0.000722     -0.000394
    7  H       -0.004801      0.004010      0.000770


 ACTIVE CARTESIAN DISPLACEMENT STEP

              1          2          3          4          5          6
           0.004085   0.001552   0.002388  -0.002646  -0.006271  -0.000266

              7          8          9         10         11         12
           0.008243   0.003392   0.008563   0.001708  -0.000570  -0.005863

             13         14         15
           0.002920  -0.002721   0.003805
 
 PREDICTED ENERGY CHANGE: -0.000031477
 
 INTERPOLATION DISTANCE: 5.9711525056


 COORDINATES OF OPTIMIZATION STEP 9 IN ANGSTROM

  NO.  ATOM        X              Y              Z        Z-ATOM   MASS   TYPE

    1  P         0.016298       0.009023      -0.197893      15    30.974  QM
    2  O         0.996450      -0.870163      -0.941094       8    15.999  QM
    3  O        -1.060642       0.846258      -0.865286       8    15.999  QM
    4  O        -0.804094      -0.926983       0.999937       8    15.999  QM
    5  O         0.883313       0.949843       0.922963       8    15.999  QM
    6  H        -1.661664      -0.454870       1.049228       1     1.008  QM
    7  H         0.939492       0.339439       1.686668       1     1.008  QM


 
 NEW SCF-ENERGY CALCULATED IN 17 CYCLES
 

 TOTAL ENERGY    =       -643.102426887

 ENERGY CHANGE =         -0.000049132
 ENERGY RATIO  =          1.560873535
 TRUST RADIUS  =          0.200000000
 
 BFGS DELTA*GAMMA: 0.272E-04
 
 BFGS DELTA*DE2*DELTA: 0.633E-04
 
 *** ENTERING OPTIMIZATION CYCLE: 10 ***
 

 PROJECTED CARTESIAN GRADIENTS IN A.U.

  NO.  ATOM        X             Y             Z

    1  P        0.002252      0.003224      0.000039
    2  O        0.000172      0.002109     -0.000610
    3  O       -0.001676     -0.003759     -0.001032
    4  O       -0.001160      0.001502      0.002017
    5  O        0.000405     -0.004028     -0.000554
    6  H       -0.001161      0.001914     -0.000153
    7  H       -0.002323     -0.003150      0.000648


 ACTIVE CARTESIAN GRADIENTS

              1          2          3          4          5          6
           0.002747   0.003935   0.000053   0.001470   0.005498  -0.001649

              7          8          9         10         11         12
          -0.002228  -0.000993   0.000356   0.003180  -0.000879   0.001132

             13         14         15
           0.000933   0.001865   0.001654


 FULL LOCAL GRADIENT

              1          2          3          4          5          6
          -0.006930  -0.003637  -0.001740   0.001017  -0.000556  -0.001984

              7          8          9         10         11         12
           0.001851   0.000511   0.001382  -0.001739   0.000651  -0.001173

             13         14         15
           0.001317  -0.001042   0.000810


 TANGENTIAL LOCAL GRADIENTS IN A.U.

              1          2          3          4          5          6
          -0.003637  -0.001740   0.001017  -0.000556  -0.001984   0.001851

              7          8          9         10         11         12
           0.000511   0.001382  -0.001739   0.000651  -0.001173   0.001317

             13         14
          -0.001042   0.000810

 COSANG =         0.830886473
 
 RMSQ FORCE :   0.0015909  MAXIMUM :   0.0003000  CONVERGED : NO
 MAX FORCE  :   0.0036370  MAXIMUM :   0.0004500  CONVERGED : NO
 RMSQ FORCE6:   0.0009592  MAXIMUM6:   0.0003000  CONVERGED : NO
 MAX FORCE6 :   0.0019568  MAXIMUM6:   0.0004500  CONVERGED : NO
 RMSQ DR    :   0.0044122  MAXIMUM :   0.0012000  CONVERGED : NO
 MAX DR     :   0.0085631  MAXIMUM :   0.0018000  CONVERGED : NO
 


 HESSIAN EIGENVALUES


                1           2           3           4           5           6
             0.04164     0.12622     0.72319     0.99978     1.00000     1.00000
 


                7           8           9          10          11          12
             1.00000     1.00004     1.00011     1.00144     1.00265     1.00899
 


               13          14
             1.23725     1.59471
 


 LAMBDA FOR LMQA STEP: 0.00

  |TANGENTIAL STEP| =   0.036400  |PARALLEL STEP| =   0.000111


 STEP IN NORMAL COORDINATES

              1          2          3          4          5          6
           0.005100  -0.001970   0.002735  -0.005140  -0.014728  -0.002056

              7          8          9         10         11         12
           0.016233   0.007164   0.019196   0.000817  -0.000133  -0.013119

             13         14         15
           0.007608  -0.005778   0.009627

 DISPLACEMENT STEP IN ANGSTROM

  NO.  ATOM        X             Y             Z

    1  P        0.002213     -0.000855      0.001192
    2  O       -0.002806     -0.004344     -0.001873
    3  O        0.004557      0.004491      0.004379
    4  O        0.002353     -0.003171     -0.000764
    5  O       -0.004601      0.002501     -0.003688
    6  H        0.000816     -0.002265     -0.000870
    7  H       -0.011097      0.009091      0.002019


 ACTIVE CARTESIAN DISPLACEMENT STEP

              1          2          3          4          5          6
           0.005100  -0.001970   0.002735  -0.005140  -0.014728  -0.002056

              7          8          9         10         11         12
           0.016233   0.007164   0.019196   0.000817  -0.000133  -0.013119

             13         14         15
           0.007608  -0.005778   0.009627
 
 PREDICTED ENERGY CHANGE: -0.000057149
 
 INTERPOLATION DISTANCE: 5.9711525056


 COORDINATES OF OPTIMIZATION STEP 10 IN ANGSTROM

  NO.  ATOM        X              Y              Z        Z-ATOM   MASS   TYPE

    1  P         0.018511       0.008169      -0.196701      15    30.974  QM
    2  O         0.993644      -0.874508      -0.942967       8    15.999  QM
    3  O        -1.056085       0.850748      -0.860907       8    15.999  QM
    4  O        -0.801742      -0.930154       0.999173       8    15.999  QM
    5  O         0.878712       0.952344       0.919275       8    15.999  QM
    6  H        -1.660848      -0.457136       1.048359       1     1.008  QM
    7  H         0.928395       0.348530       1.688687       1     1.008  QM


 
 NEW SCF-ENERGY CALCULATED IN 15 CYCLES
 

 TOTAL ENERGY    =       -643.102511638

 ENERGY CHANGE =         -0.000084751
 ENERGY RATIO  =          1.482978615
 TRUST RADIUS  =          0.200000000
 
 BFGS DELTA*GAMMA: 0.587E-04
 
 BFGS DELTA*DE2*DELTA: 0.116E-03
 
 *** ENTERING OPTIMIZATION CYCLE: 11 ***
 

 PROJECTED CARTESIAN GRADIENTS IN A.U.

  NO.  ATOM        X             Y             Z

    1  P        0.003123      0.003612      0.001595
    2  O       -0.000367      0.001409     -0.000940
    3  O       -0.001145     -0.003134     -0.000850
    4  O       -0.000290      0.000888      0.001491
    5  O       -0.001206     -0.004083     -0.002011
    6  H       -0.002689      0.002805     -0.000198
    7  H       -0.002636     -0.003226      0.000556


 ACTIVE CARTESIAN GRADIENTS

              1          2          3          4          5          6
           0.003809   0.004408   0.001941   0.001206   0.004601  -0.001206

              7          8          9         10         11         12
          -0.000454  -0.000425   0.000678   0.004756  -0.002228   0.001095

             13         14         15
           0.001138   0.002100   0.001076


 FULL LOCAL GRADIENT

              1          2          3          4          5          6
          -0.006316  -0.003991  -0.003939   0.001120  -0.000297  -0.001852

              7          8          9         10         11         12
           0.000126   0.000023   0.000735  -0.003502   0.002020  -0.001117

             13         14         15
           0.000923  -0.001327   0.001187


 TANGENTIAL LOCAL GRADIENTS IN A.U.

              1          2          3          4          5          6
          -0.003991  -0.003939   0.001120  -0.000297  -0.001852   0.000126

              7          8          9         10         11         12
           0.000023   0.000735  -0.003502   0.002020  -0.001117   0.000923

             13         14
          -0.001327   0.001187

 COSANG =         0.876859329
 
 RMSQ FORCE :   0.0020421  MAXIMUM :   0.0003000  CONVERGED : NO
 MAX FORCE  :   0.0039911  MAXIMUM :   0.0004500  CONVERGED : NO
 RMSQ FORCE6:   0.0006077  MAXIMUM6:   0.0003000  CONVERGED : NO
 MAX FORCE6 :   0.0013863  MAXIMUM6:   0.0004500  CONVERGED : NO
 RMSQ DR    :   0.0093985  MAXIMUM :   0.0012000  CONVERGED : NO
 MAX DR     :   0.0191956  MAXIMUM :   0.0018000  CONVERGED : NO
 


 HESSIAN EIGENVALUES


                1           2           3           4           5           6
             0.02818     0.10069     0.65770     0.99966     1.00000     1.00000
 


                7           8           9          10          11          12
             1.00003     1.00005     1.00009     1.00143     1.00623     1.01689
 


               13          14
             1.23527     1.61964
 


 LAMBDA FOR LMQA STEP: 0.00

  |TANGENTIAL STEP| =   0.051628  |PARALLEL STEP| =   0.000223


 STEP IN NORMAL COORDINATES

              1          2          3          4          5          6
           0.003105  -0.006493   0.000561  -0.007109  -0.021806  -0.003821

              7          8          9         10         11         12
           0.018639   0.009833   0.028275  -0.002114   0.001543  -0.019463

             13         14         15
           0.011799  -0.007493   0.015752

 DISPLACEMENT STEP IN ANGSTROM

  NO.  ATOM        X             Y             Z

    1  P        0.001347     -0.002816      0.000245
    2  O       -0.003201     -0.005870     -0.002553
    3  O        0.005936      0.006750      0.005927
    4  O        0.003254     -0.003909     -0.000904
    5  O       -0.004341      0.004649     -0.003371
    6  H        0.002637     -0.004038     -0.001435
    7  H       -0.016673      0.013197      0.003672


 ACTIVE CARTESIAN DISPLACEMENT STEP

              1          2          3          4          5          6
           0.003105  -0.006493   0.000561  -0.007109  -0.021806  -0.003821

              7          8          9         10         11         12
           0.018639   0.009833   0.028275  -0.002114   0.001543  -0.019463

             13         14         15
           0.011799  -0.007493   0.015752
 
 PREDICTED ENERGY CHANGE: -0.000066021
 
 INTERPOLATION DISTANCE: 5.9711525056


 COORDINATES OF OPTIMIZATION STEP 11 IN ANGSTROM

  NO.  ATOM        X              Y              Z        Z-ATOM   MASS   TYPE

    1  P         0.019858       0.005352      -0.196456      15    30.974  QM
    2  O         0.990443      -0.880378      -0.945520       8    15.999  QM
    3  O        -1.050149       0.857498      -0.854980       8    15.999  QM
    4  O        -0.798488      -0.934064       0.998269       8    15.999  QM
    5  O         0.874371       0.956993       0.915903       8    15.999  QM
    6  H        -1.658211      -0.461173       1.046924       1     1.008  QM
    7  H         0.911722       0.361727       1.692359       1     1.008  QM


 
 NEW SCF-ENERGY CALCULATED IN 16 CYCLES
 

 TOTAL ENERGY    =       -643.102606273

 ENERGY CHANGE =         -0.000094635
 ENERGY RATIO  =          1.433404295
 TRUST RADIUS  =          0.200000000
 
 BFGS DELTA*GAMMA: 0.751E-04
 
 BFGS DELTA*DE2*DELTA: 0.135E-03
 
 *** ENTERING OPTIMIZATION CYCLE: 12 ***
 

 PROJECTED CARTESIAN GRADIENTS IN A.U.

  NO.  ATOM        X             Y             Z

    1  P        0.002979      0.002625      0.002153
    2  O       -0.000470      0.000967     -0.001364
    3  O       -0.000186     -0.002248     -0.000144
    4  O        0.000166      0.000732      0.001111
    5  O       -0.002155     -0.003079     -0.002555
    6  H       -0.002993      0.003035     -0.000358
    7  H       -0.002980     -0.003134      0.000179


 ACTIVE CARTESIAN GRADIENTS

              1          2          3          4          5          6
           0.003633   0.003204   0.002616   0.000988   0.003286  -0.001282

              7          8          9         10         11         12
           0.001203  -0.000335   0.000950   0.005053  -0.002688   0.001359

             13         14         15
           0.001315   0.002012   0.001197


 FULL LOCAL GRADIENT

              1          2          3          4          5          6
          -0.005514  -0.002789  -0.004354   0.000802  -0.000067  -0.001006

              7          8          9         10         11         12
          -0.001468   0.000026   0.000108  -0.004043   0.002515  -0.001359

             13         14         15
           0.000409  -0.001344   0.000746


 TANGENTIAL LOCAL GRADIENTS IN A.U.

              1          2          3          4          5          6
          -0.002789  -0.004354   0.000802  -0.000067  -0.001006  -0.001468

              7          8          9         10         11         12
           0.000026   0.000108  -0.004043   0.002515  -0.001359   0.000409

             13         14
          -0.001344   0.000746

 COSANG =         0.944173990
 
 RMSQ FORCE :   0.0020284  MAXIMUM :   0.0003000  CONVERGED : NO
 MAX FORCE  :   0.0043536  MAXIMUM :   0.0004500  CONVERGED : NO
 RMSQ FORCE6:   0.0004447  MAXIMUM6:   0.0003000  CONVERGED : NO
 MAX FORCE6 :   0.0007902  MAXIMUM6:   0.0004500  CONVERGED : NO
 RMSQ DR    :   0.0133303  MAXIMUM :   0.0012000  CONVERGED : NO
 MAX DR     :   0.0282750  MAXIMUM :   0.0018000  CONVERGED : NO
 


 HESSIAN EIGENVALUES


                1           2           3           4           5           6
             0.02101     0.09987     0.58468     0.99936     1.00000     1.00000
 


                7           8           9          10          11          12
             1.00004     1.00007     1.00055     1.00150     1.00740     1.03931
 


               13          14
             1.22645     1.33199
 


 LAMBDA FOR LMQA STEP: 0.00

  |TANGENTIAL STEP| =   0.045987  |PARALLEL STEP| =   0.000177


 STEP IN NORMAL COORDINATES

              1          2          3          4          5          6
          -0.000539  -0.007708  -0.002582  -0.006188  -0.019255  -0.003598

              7          8          9         10         11         12
           0.011026   0.008636   0.025736  -0.004967   0.003168  -0.018638

             13         14         15
           0.011032  -0.005799   0.015187

 DISPLACEMENT STEP IN ANGSTROM

  NO.  ATOM        X             Y             Z

    1  P       -0.000234     -0.003343     -0.001126
    2  O       -0.002225     -0.004861     -0.001848
    3  O        0.004220      0.006037      0.004512
    4  O        0.002747     -0.003024     -0.000637
    5  O       -0.001494      0.004586     -0.001190
    6  H        0.003650     -0.004413     -0.001339
    7  H       -0.015291      0.012039      0.004244


 ACTIVE CARTESIAN DISPLACEMENT STEP

              1          2          3          4          5          6
          -0.000539  -0.007708  -0.002582  -0.006188  -0.019255  -0.003598

              7          8          9         10         11         12
           0.011026   0.008636   0.025736  -0.004967   0.003168  -0.018638

             13         14         15
           0.011032  -0.005799   0.015187
 
 PREDICTED ENERGY CHANGE: -0.000050077
 
 INTERPOLATION DISTANCE: 5.9711525056


 COORDINATES OF OPTIMIZATION STEP 12 IN ANGSTROM

  NO.  ATOM        X              Y              Z        Z-ATOM   MASS   TYPE

    1  P         0.019624       0.002010      -0.197582      15    30.974  QM
    2  O         0.988217      -0.885239      -0.947368       8    15.999  QM
    3  O        -1.045929       0.863535      -0.850468       8    15.999  QM
    4  O        -0.795741      -0.937088       0.997632       8    15.999  QM
    5  O         0.872877       0.961579       0.914714       8    15.999  QM
    6  H        -1.654561      -0.465586       1.045585       1     1.008  QM
    7  H         0.896431       0.373766       1.696603       1     1.008  QM


 
 NEW SCF-ENERGY CALCULATED IN 15 CYCLES
 

 TOTAL ENERGY    =       -643.102672672

 ENERGY CHANGE =         -0.000066399
 ENERGY RATIO  =          1.325946184
 TRUST RADIUS  =          0.200000000
 
 BFGS DELTA*GAMMA: 0.664E-04
 
 BFGS DELTA*DE2*DELTA: 0.102E-03
 
 *** ENTERING OPTIMIZATION CYCLE: 13 ***
 

 PROJECTED CARTESIAN GRADIENTS IN A.U.

  NO.  ATOM        X             Y             Z

    1  P        0.001991      0.000647      0.001102
    2  O       -0.000089      0.001040     -0.001573
    3  O        0.000512     -0.001479      0.000684
    4  O       -0.000181      0.001131      0.001227
    5  O       -0.001831     -0.001482     -0.001621
    6  H       -0.001567      0.002301     -0.000554
    7  H       -0.003136     -0.002746     -0.000440


 ACTIVE CARTESIAN GRADIENTS

              1          2          3          4          5          6
           0.002428   0.000791   0.001339   0.000970   0.002209  -0.001843

              7          8          9         10         11         12
           0.001628  -0.000680   0.000996   0.003600  -0.001750   0.001785

             13         14         15
           0.001276   0.001363   0.002090


 FULL LOCAL GRADIENT

              1          2          3          4          5          6
          -0.004924  -0.000505  -0.002485   0.000421   0.000211   0.000071

              7          8          9         10         11         12
          -0.001856   0.000418  -0.000121  -0.002755   0.001605  -0.001770

             13         14         15
           0.000136  -0.000806  -0.000434


 TANGENTIAL LOCAL GRADIENTS IN A.U.

              1          2          3          4          5          6
          -0.000505  -0.002485   0.000421   0.000211   0.000071  -0.001856

              7          8          9         10         11         12
           0.000418  -0.000121  -0.002755   0.001605  -0.001770   0.000136

             13         14
          -0.000806  -0.000434

 COSANG =         0.895322443
 
 RMSQ FORCE :   0.0013215  MAXIMUM :   0.0003000  CONVERGED : NO
 MAX FORCE  :   0.0027554  MAXIMUM :   0.0004500  CONVERGED : NO
 RMSQ FORCE6:   0.0005040  MAXIMUM6:   0.0003000  CONVERGED : NO
 MAX FORCE6 :   0.0010879  MAXIMUM6:   0.0004500  CONVERGED : NO
 RMSQ DR    :   0.0118740  MAXIMUM :   0.0012000  CONVERGED : NO
 MAX DR     :   0.0257356  MAXIMUM :   0.0018000  CONVERGED : NO
 


 HESSIAN EIGENVALUES


                1           2           3           4           5           6
             0.01957     0.10451     0.48080     0.92514     0.99993     1.00000
 


                7           8           9          10          11          12
             1.00001     1.00004     1.00025     1.00140     1.00382     1.00978
 


               13          14
             1.17875     1.23996
 


 LAMBDA FOR LMQA STEP: 0.00

  |TANGENTIAL STEP| =   0.020026  |PARALLEL STEP| =   0.000034


 STEP IN NORMAL COORDINATES

              1          2          3          4          5          6
          -0.002402  -0.003404  -0.002967  -0.002396  -0.007127  -0.001193

              7          8          9         10         11         12
          -0.000028   0.003877   0.010861  -0.004418   0.002627  -0.009623

             13         14         15
           0.004966  -0.001870   0.006063

 DISPLACEMENT STEP IN ANGSTROM

  NO.  ATOM        X             Y             Z

    1  P       -0.001042     -0.001476     -0.001294
    2  O       -0.000486     -0.001698     -0.000287
    3  O        0.000730      0.002363      0.000974
    4  O        0.000931     -0.001148     -0.000166
    5  O        0.001316      0.001789      0.000664
    6  H        0.002125     -0.002590     -0.000340
    7  H       -0.006274      0.005571      0.002789


 ACTIVE CARTESIAN DISPLACEMENT STEP

              1          2          3          4          5          6
          -0.002402  -0.003404  -0.002967  -0.002396  -0.007127  -0.001193

              7          8          9         10         11         12
          -0.000028   0.003877   0.010861  -0.004418   0.002627  -0.009623

             13         14         15
           0.004966  -0.001870   0.006063
 
 PREDICTED ENERGY CHANGE: -0.000020635
 
 INTERPOLATION DISTANCE: 5.9711525056


 COORDINATES OF OPTIMIZATION STEP 13 IN ANGSTROM

  NO.  ATOM        X              Y              Z        Z-ATOM   MASS   TYPE

    1  P         0.018582       0.000533      -0.198875      15    30.974  QM
    2  O         0.987732      -0.886936      -0.947655       8    15.999  QM
    3  O        -1.045198       0.865898      -0.849495       8    15.999  QM
    4  O        -0.794810      -0.938236       0.997465       8    15.999  QM
    5  O         0.874193       0.963367       0.915378       8    15.999  QM
    6  H        -1.652436      -0.468176       1.045246       1     1.008  QM
    7  H         0.890157       0.379337       1.699392       1     1.008  QM


 
 NEW SCF-ENERGY CALCULATED IN 22 CYCLES
 

 TOTAL ENERGY    =       -643.102700254

 ENERGY CHANGE =         -0.000027582
 ENERGY RATIO  =          1.336681029
 TRUST RADIUS  =          0.200000000
 
 BFGS DELTA*GAMMA: 0.264E-04
 
 BFGS DELTA*DE2*DELTA: 0.416E-04
 
 *** ENTERING OPTIMIZATION CYCLE: 14 ***
 

 PROJECTED CARTESIAN GRADIENTS IN A.U.

  NO.  ATOM        X             Y             Z

    1  P        0.000967     -0.000515     -0.000173
    2  O        0.000493      0.001195     -0.001621
    3  O        0.000591     -0.001242      0.001001
    4  O       -0.000756      0.001559      0.001588
    5  O       -0.000928     -0.000610     -0.000304
    6  H        0.000078      0.001469     -0.000686
    7  H       -0.003050     -0.002205     -0.001002


 ACTIVE CARTESIAN GRADIENTS

              1          2          3          4          5          6
           0.001180  -0.000629  -0.000208   0.001214   0.001812  -0.002402

              7          8          9         10         11         12
           0.000972  -0.000993   0.000914   0.001986  -0.000550   0.002011

             13         14         15
           0.001039   0.000482   0.002890


 FULL LOCAL GRADIENT

              1          2          3          4          5          6
          -0.004715   0.000763  -0.000419   0.000007   0.000395   0.000736

              7          8          9         10         11         12
          -0.001202   0.000723  -0.000029  -0.001168   0.000416  -0.001990

             13         14         15
           0.000244   0.000018  -0.001366


 TANGENTIAL LOCAL GRADIENTS IN A.U.

              1          2          3          4          5          6
           0.000763  -0.000419   0.000007   0.000395   0.000736  -0.001202

              7          8          9         10         11         12
           0.000723  -0.000029  -0.001168   0.000416  -0.001990   0.000244

             13         14
           0.000018  -0.001366

 COSANG =         0.696897934
 
 RMSQ FORCE :   0.0008801  MAXIMUM :   0.0003000  CONVERGED : NO
 MAX FORCE  :   0.0019901  MAXIMUM :   0.0004500  CONVERGED : NO
 RMSQ FORCE6:   0.0008549  MAXIMUM6:   0.0003000  CONVERGED : NO
 MAX FORCE6 :   0.0016574  MAXIMUM6:   0.0004500  CONVERGED : NO
 RMSQ DR    :   0.0051707  MAXIMUM :   0.0012000  CONVERGED : NO
 MAX DR     :   0.0108605  MAXIMUM :   0.0018000  CONVERGED : NO
 


 HESSIAN EIGENVALUES


                1           2           3           4           5           6
             0.01920     0.10562     0.32282     0.72694     0.99973     1.00000
 


                7           8           9          10          11          12
             1.00001     1.00007     1.00017     1.00119     1.00835     1.01459
 


               13          14
             1.23564     1.41462
 


 LAMBDA FOR LMQA STEP: 0.00

  |TANGENTIAL STEP| =   0.011494  |PARALLEL STEP| =   0.000011


 STEP IN NORMAL COORDINATES

              1          2          3          4          5          6
          -0.001878  -0.000656  -0.002163  -0.001093  -0.001845   0.000102

              7          8          9         10         11         12
          -0.002910   0.002531   0.005140  -0.003655   0.001925  -0.007133

             13         14         15
           0.002833  -0.000262   0.001232

 DISPLACEMENT STEP IN ANGSTROM

  NO.  ATOM        X             Y             Z

    1  P       -0.000815     -0.000284     -0.000943
    2  O       -0.000090     -0.000434      0.000360
    3  O       -0.000419      0.000901     -0.000366
    4  O        0.000147     -0.000785     -0.000038
    5  O        0.001938      0.000338      0.000638
    6  H        0.000787     -0.001935      0.000369
    7  H       -0.002549      0.003430      0.002496


 ACTIVE CARTESIAN DISPLACEMENT STEP

              1          2          3          4          5          6
          -0.001878  -0.000656  -0.002163  -0.001093  -0.001845   0.000102

              7          8          9         10         11         12
          -0.002910   0.002531   0.005140  -0.003655   0.001925  -0.007133

             13         14         15
           0.002833  -0.000262   0.001232
 
 PREDICTED ENERGY CHANGE: -0.000011573
 
 INTERPOLATION DISTANCE: 5.9711525056


 COORDINATES OF OPTIMIZATION STEP 14 IN ANGSTROM

  NO.  ATOM        X              Y              Z        Z-ATOM   MASS   TYPE

    1  P         0.017767       0.000249      -0.199819      15    30.974  QM
    2  O         0.987642      -0.887371      -0.947295       8    15.999  QM
    3  O        -1.045618       0.866799      -0.849861       8    15.999  QM
    4  O        -0.794663      -0.939021       0.997427       8    15.999  QM
    5  O         0.876131       0.963705       0.916016       8    15.999  QM
    6  H        -1.651649      -0.470111       1.045615       1     1.008  QM
    7  H         0.887608       0.382767       1.701888       1     1.008  QM


 
 NEW SCF-ENERGY CALCULATED IN 17 CYCLES
 

 TOTAL ENERGY    =       -643.102717808

 ENERGY CHANGE =         -0.000017554
 ENERGY RATIO  =          1.516865652
 TRUST RADIUS  =          0.200000000
 
 BFGS DELTA*GAMMA: 0.107E-04
 
 BFGS DELTA*DE2*DELTA: 0.233E-04
 
 *** ENTERING OPTIMIZATION CYCLE: 15 ***
 

 PROJECTED CARTESIAN GRADIENTS IN A.U.

  NO.  ATOM        X             Y             Z

    1  P        0.000485     -0.000942     -0.001146
    2  O        0.000815      0.001325     -0.001470
    3  O        0.000389     -0.001158      0.001019
    4  O       -0.001206      0.001660      0.001972
    5  O       -0.000223     -0.000296      0.000558
    6  H        0.001101      0.000936     -0.000722
    7  H       -0.002896     -0.001820     -0.001204


 ACTIVE CARTESIAN GRADIENTS

              1          2          3          4          5          6
           0.000592  -0.001149  -0.001389   0.001395   0.001801  -0.002622

              7          8          9         10         11         12
           0.000268  -0.000993   0.000846   0.000877   0.000182   0.002034

             13         14         15
           0.000822  -0.000025   0.003286


 FULL LOCAL GRADIENT

              1          2          3          4          5          6
          -0.004676   0.001211   0.000926  -0.000037   0.000571   0.000870

              7          8          9         10         11         12
          -0.000511   0.000701   0.000097  -0.000035  -0.000317  -0.002008

             13         14         15
           0.000429   0.000506  -0.001803


 TANGENTIAL LOCAL GRADIENTS IN A.U.

              1          2          3          4          5          6
           0.001211   0.000926  -0.000037   0.000571   0.000870  -0.000511

              7          8          9         10         11         12
           0.000701   0.000097  -0.000035  -0.000317  -0.002008   0.000429

             13         14
           0.000506  -0.001803

 COSANG =         0.789345114
 
 RMSQ FORCE :   0.0009255  MAXIMUM :   0.0003000  CONVERGED : NO
 MAX FORCE  :   0.0020082  MAXIMUM :   0.0004500  CONVERGED : NO
 RMSQ FORCE6:   0.0007829  MAXIMUM6:   0.0003000  CONVERGED : NO
 MAX FORCE6 :   0.0015902  MAXIMUM6:   0.0004500  CONVERGED : NO
 RMSQ DR    :   0.0029676  MAXIMUM :   0.0012000  CONVERGED : NO
 MAX DR     :   0.0071333  MAXIMUM :   0.0018000  CONVERGED : NO
 


 HESSIAN EIGENVALUES


                1           2           3           4           5           6
             0.01777     0.10569     0.15487     0.63987     0.99963     1.00000
 


                7           8           9          10          11          12
             1.00003     1.00007     1.00018     1.00171     1.00853     1.03029
 


               13          14
             1.23489     1.63693
 


 LAMBDA FOR LMQA STEP: 0.00

  |TANGENTIAL STEP| =   0.019808  |PARALLEL STEP| =   0.000033


 STEP IN NORMAL COORDINATES

              1          2          3          4          5          6
          -0.002213   0.000276  -0.002233  -0.001538  -0.001277   0.000423

              7          8          9         10         11         12
          -0.003910   0.004855   0.008138  -0.005946   0.002800  -0.014211

             13         14         15
           0.005201  -0.000162  -0.000962

 DISPLACEMENT STEP IN ANGSTROM

  NO.  ATOM        X             Y             Z

    1  P       -0.000960      0.000120     -0.000974
    2  O       -0.000203     -0.000353      0.000598
    3  O       -0.000594      0.001273     -0.000893
    4  O       -0.000132     -0.001695     -0.000087
    5  O        0.003144     -0.000124      0.000185
    6  H       -0.000015     -0.003569      0.001397
    7  H       -0.003487      0.006487      0.004789


 ACTIVE CARTESIAN DISPLACEMENT STEP

              1          2          3          4          5          6
          -0.002213   0.000276  -0.002233  -0.001538  -0.001277   0.000423

              7          8          9         10         11         12
          -0.003910   0.004855   0.008138  -0.005946   0.002800  -0.014211

             13         14         15
           0.005201  -0.000162  -0.000962
 
 PREDICTED ENERGY CHANGE: -0.000017703
 
 INTERPOLATION DISTANCE: 5.9711525056


 COORDINATES OF OPTIMIZATION STEP 15 IN ANGSTROM

  NO.  ATOM        X              Y              Z        Z-ATOM   MASS   TYPE

    1  P         0.016807       0.000369      -0.200792      15    30.974  QM
    2  O         0.987438      -0.887724      -0.946697       8    15.999  QM
    3  O        -1.046212       0.868072      -0.850754       8    15.999  QM
    4  O        -0.794795      -0.940716       0.997340       8    15.999  QM
    5  O         0.879275       0.963581       0.916201       8    15.999  QM
    6  H        -1.651664      -0.473680       1.047012       1     1.008  QM
    7  H         0.884121       0.389254       1.706676       1     1.008  QM


 
 NEW SCF-ENERGY CALCULATED IN 22 CYCLES
 

 TOTAL ENERGY    =       -643.102744422

 ENERGY CHANGE =         -0.000026613
 ENERGY RATIO  =          1.503345372
 TRUST RADIUS  =          0.200000000
 
 BFGS DELTA*GAMMA: 0.170E-04
 
 BFGS DELTA*DE2*DELTA: 0.357E-04
 
 *** ENTERING OPTIMIZATION CYCLE: 16 ***
 

 PROJECTED CARTESIAN GRADIENTS IN A.U.

  NO.  ATOM        X             Y             Z

    1  P        0.000065     -0.001048     -0.002159
    2  O        0.001191      0.001359     -0.001195
    3  O        0.000024     -0.000974      0.000864
    4  O       -0.001688      0.001431      0.002499
    5  O        0.000554     -0.000115      0.001281
    6  H        0.001953      0.000450     -0.000679
    7  H       -0.002633     -0.001420     -0.001094


 ACTIVE CARTESIAN GRADIENTS

              1          2          3          4          5          6
           0.000079  -0.001278  -0.002617   0.001686   0.001862  -0.002680

              7          8          9         10         11         12
          -0.000540  -0.000643   0.000795  -0.000325   0.000720   0.001872

             13         14         15
           0.000580  -0.000295   0.003465


 FULL LOCAL GRADIENT

              1          2          3          4          5          6
          -0.004586   0.001279   0.002245  -0.000059   0.000846   0.000788

              7          8          9         10         11         12
           0.000282   0.000324   0.000207   0.001195  -0.000854  -0.001837

             13         14         15
           0.000638   0.000757  -0.002024


 TANGENTIAL LOCAL GRADIENTS IN A.U.

              1          2          3          4          5          6
           0.001279   0.002245  -0.000059   0.000846   0.000788   0.000282

              7          8          9         10         11         12
           0.000324   0.000207   0.001195  -0.000854  -0.001837   0.000638

             13         14
           0.000757  -0.002024

 COSANG =         0.872793216
 
 RMSQ FORCE :   0.0011604  MAXIMUM :   0.0003000  CONVERGED : NO
 MAX FORCE  :   0.0022449  MAXIMUM :   0.0004500  CONVERGED : NO
 RMSQ FORCE6:   0.0005815  MAXIMUM6:   0.0003000  CONVERGED : NO
 MAX FORCE6 :   0.0012552  MAXIMUM6:   0.0004500  CONVERGED : NO
 RMSQ DR    :   0.0051145  MAXIMUM :   0.0012000  CONVERGED : NO
 MAX DR     :   0.0142106  MAXIMUM :   0.0018000  CONVERGED : NO
 


 HESSIAN EIGENVALUES


                1           2           3           4           5           6
             0.01524     0.07755     0.11963     0.60896     0.99957     1.00000
 


                7           8           9          10          11          12
             1.00003     1.00008     1.00019     1.00442     1.00907     1.05544
 


               13          14
             1.23353     1.63837
 


 LAMBDA FOR LMQA STEP: 0.00

  |TANGENTIAL STEP| =   0.031877  |PARALLEL STEP| =   0.000085


 STEP IN NORMAL COORDINATES

              1          2          3          4          5          6
          -0.001817   0.001050  -0.001085  -0.002303  -0.000770   0.000254

              7          8          9         10         11         12
          -0.002670   0.007833   0.012695  -0.008188   0.003767  -0.024407

             13         14         15
           0.008833  -0.000695  -0.004420

 DISPLACEMENT STEP IN ANGSTROM

  NO.  ATOM        X             Y             Z

    1  P       -0.000788      0.000455     -0.000473
    2  O       -0.000562     -0.000237      0.000486
    3  O       -0.000103      0.001852     -0.001095
    4  O       -0.000514     -0.002882     -0.000298
    5  O        0.003952     -0.000704     -0.001070
    6  H       -0.001649     -0.005833      0.002954
    7  H       -0.005029      0.011165      0.007544


 ACTIVE CARTESIAN DISPLACEMENT STEP

              1          2          3          4          5          6
          -0.001817   0.001050  -0.001085  -0.002303  -0.000770   0.000254

              7          8          9         10         11         12
          -0.002670   0.007833   0.012695  -0.008188   0.003767  -0.024407

             13         14         15
           0.008833  -0.000695  -0.004420
 
 PREDICTED ENERGY CHANGE: -0.000024025
 
 INTERPOLATION DISTANCE: 5.9711525056


 COORDINATES OF OPTIMIZATION STEP 16 IN ANGSTROM

  NO.  ATOM        X              Y              Z        Z-ATOM   MASS   TYPE

    1  P         0.016019       0.000824      -0.201265      15    30.974  QM
    2  O         0.986876      -0.887962      -0.946211       8    15.999  QM
    3  O        -1.046315       0.869923      -0.851849       8    15.999  QM
    4  O        -0.795310      -0.943598       0.997042       8    15.999  QM
    5  O         0.883227       0.962877       0.915131       8    15.999  QM
    6  H        -1.653313      -0.479512       1.049965       1     1.008  QM
    7  H         0.879092       0.400420       1.714220       1     1.008  QM


 
 NEW SCF-ENERGY CALCULATED IN 13 CYCLES
 

 TOTAL ENERGY    =       -643.102779706

 ENERGY CHANGE =         -0.000035285
 ENERGY RATIO  =          1.468658701
 TRUST RADIUS  =          0.200000000
 
 BFGS DELTA*GAMMA: 0.248E-04
 
 BFGS DELTA*DE2*DELTA: 0.489E-04
 
 *** ENTERING OPTIMIZATION CYCLE: 17 ***
 

 PROJECTED CARTESIAN GRADIENTS IN A.U.

  NO.  ATOM        X             Y             Z

    1  P       -0.000086     -0.000753     -0.002673
    2  O        0.001485      0.001262     -0.000862
    3  O       -0.000419     -0.000618      0.000493
    4  O       -0.001979      0.000794      0.002946
    5  O        0.001079     -0.000177      0.001395
    6  H        0.002116      0.000255     -0.000500
    7  H       -0.002299     -0.001106     -0.000508


 ACTIVE CARTESIAN GRADIENTS

              1          2          3          4          5          6
          -0.000105  -0.000919  -0.003240   0.002016   0.001974  -0.002408

              7          8          9         10         11         12
          -0.001102   0.000129   0.000793  -0.001135   0.000693   0.001420

             13         14         15
           0.000412  -0.000058   0.003171


 FULL LOCAL GRADIENT

              1          2          3          4          5          6
          -0.004369   0.000901   0.002847  -0.000107   0.001116   0.000396

              7          8          9         10         11         12
           0.000837  -0.000463   0.000219   0.002007  -0.000826  -0.001370

             13         14         15
           0.000756   0.000504  -0.001787


 TANGENTIAL LOCAL GRADIENTS IN A.U.

              1          2          3          4          5          6
           0.000901   0.002847  -0.000107   0.001116   0.000396   0.000837

              7          8          9         10         11         12
          -0.000463   0.000219   0.002007  -0.000826  -0.001370   0.000756

             13         14
           0.000504  -0.001787

 COSANG =         0.936942551
 
 RMSQ FORCE :   0.0012507  MAXIMUM :   0.0003000  CONVERGED : NO
 MAX FORCE  :   0.0028472  MAXIMUM :   0.0004500  CONVERGED : NO
 RMSQ FORCE6:   0.0004150  MAXIMUM6:   0.0003000  CONVERGED : NO
 MAX FORCE6 :   0.0009032  MAXIMUM6:   0.0004500  CONVERGED : NO
 RMSQ DR    :   0.0082306  MAXIMUM :   0.0012000  CONVERGED : NO
 MAX DR     :   0.0244065  MAXIMUM :   0.0018000  CONVERGED : NO
 


 HESSIAN EIGENVALUES


                1           2           3           4           5           6
             0.01260     0.05521     0.12489     0.57809     0.99949     1.00001
 


                7           8           9          10          11          12
             1.00004     1.00008     1.00026     1.00718     1.01114     1.09438
 


               13          14
             1.22859     1.37164
 


 LAMBDA FOR LMQA STEP: 0.00

  |TANGENTIAL STEP| =   0.037390  |PARALLEL STEP| =   0.000117


 STEP IN NORMAL COORDINATES

              1          2          3          4          5          6
          -0.000405   0.001292   0.001398  -0.002820   0.000222  -0.000528

              7          8          9         10         11         12
           0.000876   0.008244   0.014221  -0.007723   0.003987  -0.029369

             13         14         15
           0.010700  -0.001637  -0.007728

 DISPLACEMENT STEP IN ANGSTROM

  NO.  ATOM        X             Y             Z

    1  P       -0.000176      0.000560      0.000610
    2  O       -0.001001      0.000117     -0.000066
    3  O        0.000961      0.001750     -0.000705
    4  O       -0.000827     -0.003125     -0.000684
    5  O        0.003313     -0.001217     -0.002449
    6  H       -0.003437     -0.006881      0.004038
    7  H       -0.005331      0.013633      0.008132


 ACTIVE CARTESIAN DISPLACEMENT STEP

              1          2          3          4          5          6
          -0.000405   0.001292   0.001398  -0.002820   0.000222  -0.000528

              7          8          9         10         11         12
           0.000876   0.008244   0.014221  -0.007723   0.003987  -0.029369

             13         14         15
           0.010700  -0.001637  -0.007728
 
 PREDICTED ENERGY CHANGE: -0.000023955
 
 INTERPOLATION DISTANCE: 5.9711525056


 COORDINATES OF OPTIMIZATION STEP 17 IN ANGSTROM

  NO.  ATOM        X              Y              Z        Z-ATOM   MASS   TYPE

    1  P         0.015843       0.001385      -0.200655      15    30.974  QM
    2  O         0.985875      -0.887844      -0.946277       8    15.999  QM
    3  O        -1.045354       0.871673      -0.852554       8    15.999  QM
    4  O        -0.796136      -0.946723       0.996358       8    15.999  QM
    5  O         0.886540       0.961661       0.912682       8    15.999  QM
    6  H        -1.656750      -0.486393       1.054003       1     1.008  QM
    7  H         0.873760       0.414053       1.722352       1     1.008  QM


 
 NEW SCF-ENERGY CALCULATED IN 16 CYCLES
 

 TOTAL ENERGY    =       -643.102811795

 ENERGY CHANGE =         -0.000032089
 ENERGY RATIO  =          1.339553595
 TRUST RADIUS  =          0.200000000
 
 BFGS DELTA*GAMMA: 0.308E-04
 
 BFGS DELTA*DE2*DELTA: 0.490E-04
 
 *** ENTERING OPTIMIZATION CYCLE: 18 ***
 

 PROJECTED CARTESIAN GRADIENTS IN A.U.

  NO.  ATOM        X             Y             Z

    1  P        0.000188     -0.000101     -0.002321
    2  O        0.001432      0.001136     -0.000588
    3  O       -0.000638     -0.000322      0.000065
    4  O       -0.001851      0.000015      0.003007
    5  O        0.000993     -0.000581      0.000691
    6  H        0.001224      0.000491     -0.000135
    7  H       -0.002012     -0.000920      0.000350


 ACTIVE CARTESIAN GRADIENTS

              1          2          3          4          5          6
           0.000229  -0.000123  -0.002813   0.002096   0.002188  -0.001871

              7          8          9         10         11         12
          -0.000998   0.000956   0.000809  -0.000960  -0.000019   0.000709

             13         14         15
           0.000477   0.000595   0.002333


 FULL LOCAL GRADIENT

              1          2          3          4          5          6
          -0.004111   0.000149   0.002258  -0.000058   0.001125  -0.000194

              7          8          9         10         11         12
           0.000737  -0.001287   0.000154   0.001809  -0.000114  -0.000640

             13         14         15
           0.000662  -0.000150  -0.000985


 TANGENTIAL LOCAL GRADIENTS IN A.U.

              1          2          3          4          5          6
           0.000149   0.002258  -0.000058   0.001125  -0.000194   0.000737

              7          8          9         10         11         12
          -0.001287   0.000154   0.001809  -0.000114  -0.000640   0.000662

             13         14
          -0.000150  -0.000985

 COSANG =         0.908519725
 
 *** CONVERGED BY RMSQ FORCE AND MAX FORCE DESVIATION ***
 *** AFTER 17 OPTIMIZATION CYCLES ***
 
 
 RMSQ FORCE :   0.0009919  MAXIMUM :   0.0003000  CONVERGED : NO
 MAX FORCE  :   0.0022575  MAXIMUM :   0.0004500  CONVERGED : NO
 RMSQ FORCE6:   0.0002102  MAXIMUM6:   0.0003000  CONVERGED :YES
 MAX FORCE6 :   0.0003819  MAXIMUM6:   0.0004500  CONVERGED :YES
 RMSQ DR    :   0.0096540  MAXIMUM :   0.0012000  CONVERGED : NO
 MAX DR     :   0.0293691  MAXIMUM :   0.0018000  CONVERGED : NO
 
 
 *** THE GEOMETRY IS OPTIMIZED ***
 
 
 INTERPOLATION DISTANCE: 5.9711525056


 RELAXED PRODUCT COORDINATES OF SADDLE STEP 5 IN ANGSTROM

  NO.  ATOM        X              Y              Z        Z-ATOM   MASS   TYPE

    1  P         0.015843       0.001385      -0.200655      15    30.974  QM
    2  O         0.985875      -0.887844      -0.946277       8    15.999  QM
    3  O        -1.045354       0.871673      -0.852554       8    15.999  QM
    4  O        -0.796136      -0.946723       0.996358       8    15.999  QM
    5  O         0.886540       0.961661       0.912682       8    15.999  QM
    6  H        -1.656750      -0.486393       1.054003       1     1.008  QM
    7  H         0.873760       0.414053       1.722352       1     1.008  QM


 NUMBER OF CONSTRAINED OPTIMIZATION CYCLES: 17
 
 RELAXED PRODUCT ENERGY = -643.102811795002
 
 ANGLE BETWEEN SUCCESSIVE SADDLE GRADIENTS: 86.794
 
 RMSQ FORCE :   0.0012233  MAXIMUM :   0.0003000  CONVERGED :NO 
 MAX FORCE  :   0.0031090  MAXIMUM :   0.0004500  CONVERGED :NO 


 UNRELAXED COORDINATES OF SADDLE STEP 6 IN ANGSTROM

  NO.  ATOM        X              Y              Z        Z-ATOM   MASS   TYPE

    1  P         0.036282       0.003892      -0.213528      15    30.974  QM
    2  O         1.009086      -0.834914      -0.977305       8    15.999  QM
    3  O        -1.046161       0.824385      -0.848951       8    15.999  QM
    4  O        -0.850492      -0.910824       1.048136       8    15.999  QM
    5  O         0.884935       0.916288       0.917341       8    15.999  QM
    6  H        -1.673149      -0.472547       1.053828       1     1.008  QM
    7  H         0.785006       0.386435       1.739595       1     1.008  QM


 UNRELAXED SCF-ENERGY CALCULATED IN 12 CYCLES
 
 UNRELAXED TOTAL SADDLE ENERGY = -643.096592161995
 
 
 
 
 ***************************************
 *** MOLECULAR GEOMETRY OPTIMIZATION ***
 ***************************************
 
 INTERPOLATION DISTANCE: 5.6644899804
 
 *** ACTIVE DEGREES OF FREEDOM: 15 ***
 
 *** ENTERING OPTIMIZATION CYCLE: 1 ***
 

 PROJECTED CARTESIAN GRADIENTS IN A.U.

  NO.  ATOM        X             Y             Z

    1  P        0.020977      0.002275     -0.023001
    2  O       -0.004107      0.021499      0.000829
    3  O        0.007684     -0.022914      0.020786
    4  O       -0.043012      0.011918      0.015330
    5  O       -0.002023     -0.005275     -0.007215
    6  H        0.047160     -0.028178      0.004445
    7  H        0.001728     -0.005266      0.004610


 ACTIVE CARTESIAN GRADIENTS

              1          2          3          4          5          6
           0.025609   0.002782  -0.027821   0.005443   0.035687  -0.014524

              7          8          9         10         11         12
[truncated: 3,041,032 more chars]
