# Supplementary material for: Constrained Structure Minimizations on Hyperspheres for Minimum Energy Path Following
Source: J Chem Inf Model. 2025 Apr 1;65(7):3488–501. doi: 10.1021/acs.jcim.4c02351 (PMC12004539; doi:10.1021/acs.jcim.4c02351)
Supplement: Supplementary file 1 — ci4c02351_si_001.zip [file ci4c02351_si_001.zip › data_availability/rxn8/outputs/SADDLE/5/rxn8-sad.mol]

    7
 TRAJECTORY GEOMETRY    -643.094713
  P      0.626751   -0.000076    0.000547
  O      2.141704    0.001611   -0.003396
  O     -0.154594    1.310535    0.002486
  O     -0.152047   -1.312117    0.002521
  H     -2.129579    0.742556    0.000024
  O     -2.779870    0.000265   -0.002599
  H     -2.133080   -0.744883   -0.001166
    7
 TRAJECTORY GEOMETRY    -643.106743
  P      0.001881    0.002421   -0.170346
  O      1.017808   -0.885177   -0.861890
  O     -1.034363    0.883982   -0.841060
  O     -0.844000   -0.976248    0.943981
  O      0.855034    0.994663    0.904086
  H     -1.701787   -0.510452    1.022656
  H      1.559088    0.409206    1.242678
    7
 TRAJECTORY GEOMETRY    -643.105515
  P      0.004787    0.001767   -0.184973
  O      1.004861   -0.889025   -0.891989
  O     -1.035282    0.883750   -0.849322
  O     -0.823281   -0.969212    0.962660
  O      0.851516    0.994419    0.900307
  H     -1.672446   -0.491211    1.057364
  H      1.353928    0.365134    1.454021
    7
 TRAJECTORY GEOMETRY    -643.104107
  P      0.010002    0.001453   -0.193447
  O      0.992272   -0.890291   -0.921484
  O     -1.037553    0.876807   -0.854847
  O     -0.807334   -0.957547    0.976113
  O      0.861946    0.984657    0.905391
  H     -1.656866   -0.481799    1.077246
  H      1.124443    0.365811    1.614700
    7
 TRAJECTORY GEOMETRY    -643.094707
  P      0.424615    0.051533   -0.458109
  O      1.450088    0.170763   -1.566842
  O     -1.061484   -0.074096   -0.780492
  O     -1.883254   -0.228736    2.031925
  O      0.854441    0.054213    1.005867
  H     -1.984714   -0.209472    1.050489
  H     -0.901336   -0.138308    2.067207
    7
 TRAJECTORY GEOMETRY    -643.102812
  P      0.015843    0.001385   -0.200655
  O      0.985875   -0.887844   -0.946277
  O     -1.045354    0.871673   -0.852554
  O     -0.796136   -0.946723    0.996358
  O      0.886540    0.961661    0.912682
  H     -1.656750   -0.486393    1.054003
  H      0.873760    0.414053    1.722352
    7
 TRAJECTORY GEOMETRY    -643.103414
  P      0.035515   -0.015031   -0.181115
  O      0.975115   -0.860864   -1.007587
  O     -1.053845    0.869236   -0.775638
  O     -0.804668   -0.917684    1.032385
  O      0.997743    0.839298    0.919651
  H     -1.735587   -0.698269    0.827493
  H      0.385640    0.975821    1.668356
    7
 TRAJECTORY GEOMETRY    -643.100531
  P      0.040415   -0.006931   -0.193798
  O      0.998747   -0.833709   -1.019743
  O     -1.069113    0.827670   -0.817371
  O     -0.818294   -0.879849    1.063739
  O      0.954116    0.844525    0.943419
  H     -1.729907   -0.563551    0.892415
  H      0.405919    0.664971    1.738009
    7
 TRAJECTORY GEOMETRY    -643.094707
  P      0.424615    0.051533   -0.458109
  O      1.450088    0.170763   -1.566842
  O     -1.061484   -0.074096   -0.780492
  O     -1.883254   -0.228736    2.031925
  O      0.854441    0.054213    1.005867
  H     -1.984714   -0.209472    1.050489
  H     -0.901336   -0.138308    2.067207
    7
 TRAJECTORY GEOMETRY    -643.095742
  P      0.048948   -0.009797   -0.201640
  O      1.028658   -0.786959   -1.055077
  O     -1.086992    0.782854   -0.832575
  O     -0.845125   -0.832593    1.108679
  O      0.949868    0.796872    0.974236
  H     -1.747198   -0.511582    0.896831
  H      0.339605    0.609244    1.731357
    7
 TRAJECTORY GEOMETRY    -643.088996
  P      0.058121   -0.012345   -0.206421
  O      1.057004   -0.737631   -1.083950
  O     -1.099373    0.738395   -0.845704
  O     -0.876269   -0.792168    1.149695
  O      0.943799    0.756092    0.995105
  H     -1.767397   -0.455479    0.911871
  H      0.287039    0.536432    1.715642
    7
 TRAJECTORY GEOMETRY    -643.094536
  P      0.415459    0.060633   -0.454158
  O      1.451472    0.098750   -1.557635
  O     -1.072652   -0.015948   -0.777867
  O     -1.832671   -0.271850    2.011104
  O      0.834428    0.104070    1.011823
  H     -1.960801   -0.238198    1.032374
  H     -0.856054   -0.119446    2.026067
    7
 TRAJECTORY GEOMETRY    -643.094365
  P      0.414651    0.088325   -0.458692
  O      1.455302   -0.039786   -1.551072
  O     -1.073282    0.090767   -0.791630
  O     -1.810074   -0.366916    2.018419
  O      0.833590    0.211521    1.003249
  H     -1.969335   -0.275338    1.049498
  H     -0.846295   -0.146785    2.020815
    7
 TRAJECTORY GEOMETRY    -643.093934
  P      0.405440    0.095695   -0.453106
  O      1.445732   -0.106417   -1.534312
  O     -1.080641    0.143463   -0.789192
  O     -1.760395   -0.405716    1.991484
  O      0.820695    0.257709    1.006238
  H     -1.944414   -0.291301    1.029485
  H     -0.807877   -0.134577    1.984174
    7
 TRAJECTORY GEOMETRY    -643.088996
  P      0.058121   -0.012345   -0.206421
  O      1.057004   -0.737631   -1.083950
  O     -1.099373    0.738395   -0.845704
  O     -0.876269   -0.792168    1.149695
  O      0.943799    0.756092    0.995105
  H     -1.767397   -0.455479    0.911871
  H      0.287039    0.536432    1.715642
    7
 TRAJECTORY GEOMETRY    -643.093526
  P      0.401389    0.119932   -0.450972
  O      1.426080   -0.225498   -1.510453
  O     -1.078438    0.232000   -0.799098
  O     -1.730130   -0.486679    1.976866
  O      0.829672    0.352806    0.995092
  H     -1.935968   -0.319064    1.028008
  H     -0.793877   -0.165322    1.978489
    7
 TRAJECTORY GEOMETRY    -643.092955
  P      0.392316    0.130117   -0.444873
  O      1.407377   -0.298774   -1.485377
  O     -1.082516    0.289286   -0.804263
  O     -1.684407   -0.531033    1.949970
  O      0.826871    0.406693    0.994193
  H     -1.915226   -0.336510    1.012871
  H     -0.762101   -0.168668    1.950972
    7
 TRAJECTORY GEOMETRY    -643.092311
  P      0.384691    0.141228   -0.439296
  O      1.383208   -0.373941   -1.455967
  O     -1.081380    0.348101   -0.808101
  O     -1.638377   -0.579836    1.921663
  O      0.823831    0.463328    0.988434
  H     -1.899516   -0.352300    0.999864
  H     -0.736710   -0.171085    1.928649
    7
 TRAJECTORY GEOMETRY    -643.088996
  P      0.058121   -0.012345   -0.206421
  O      1.057004   -0.737631   -1.083950
  O     -1.099373    0.738395   -0.845704
  O     -0.876269   -0.792168    1.149695
  O      0.943799    0.756092    0.995105
  H     -1.767397   -0.455479    0.911871
  H      0.287039    0.536432    1.715642
    7
 TRAJECTORY GEOMETRY    -643.091629
  P      0.375063    0.157027   -0.432074
  O      1.350540   -0.452738   -1.417045
  O     -1.078177    0.408115   -0.819719
  O     -1.595160   -0.633419    1.892553
  O      0.830894    0.524490    0.978927
  H     -1.881572   -0.371832    0.988393
  H     -0.709786   -0.185525    1.908824
    7
 TRAJECTORY GEOMETRY    -643.090853
  P      0.365220    0.167686   -0.424582
  O      1.319238   -0.518790   -1.379665
  O     -1.075857    0.460151   -0.827814
  O     -1.546607   -0.677244    1.859294
  O      0.831195    0.574107    0.972684
  H     -1.863844   -0.384948    0.975450
  H     -0.681416   -0.190200    1.886415
    7
 TRAJECTORY GEOMETRY    -643.089962
  P      0.355392    0.170165   -0.416835
  O      1.294990   -0.563306   -1.351429
  O     -1.074944    0.497139   -0.828758
  O     -1.496030   -0.703195    1.824677
  O      0.822707    0.603784    0.972050
  H     -1.847531   -0.389064    0.961224
  H     -0.650794   -0.176583    1.856612
    7
 TRAJECTORY GEOMETRY    -643.088996
  P      0.058121   -0.012345   -0.206421
  O      1.057004   -0.737631   -1.083950
  O     -1.099373    0.738395   -0.845704
  O     -0.876269   -0.792168    1.149695
  O      0.943799    0.756092    0.995105
  H     -1.767397   -0.455479    0.911871
  H      0.287039    0.536432    1.715642
    7
 TRAJECTORY GEOMETRY    -643.089339
  P      0.343018    0.183424   -0.405867
  O      1.253693   -0.628967   -1.302906
  O     -1.072194    0.547527   -0.841781
  O     -1.445601   -0.749853    1.783674
  O      0.833022    0.657024    0.963189
  H     -1.832135   -0.404529    0.948825
  H     -0.622224   -0.192299    1.834281
    7
 TRAJECTORY GEOMETRY    -643.088281
  P      0.330631    0.189161   -0.396108
  O      1.220205   -0.676440   -1.263411
  O     -1.069388    0.587222   -0.850622
  O     -1.392178   -0.780814    1.743871
  O      0.830665    0.690745    0.959937
  H     -1.815191   -0.411209    0.938237
  H     -0.591094   -0.190111    1.810579
    7
 TRAJECTORY GEOMETRY    -643.088425
  P      0.069600    0.015600   -0.228032
  O      1.031524   -0.808125   -1.060353
  O     -1.070103    0.799956   -0.855423
  O     -0.844225   -0.836291    1.164840
  O      0.880488    0.814573    0.999325
  H     -1.739630   -0.488289    0.971355
  H      0.247516    0.385779    1.671635
    7
 TRAJECTORY GEOMETRY    -643.083719
  P      0.082214    0.017183   -0.236305
  O      1.046037   -0.793403   -1.080759
  O     -1.072896    0.783744   -0.857031
  O     -0.864431   -0.823806    1.197281
  O      0.872525    0.794349    1.008370
  H     -1.746336   -0.458621    0.974065
  H      0.195121    0.377509    1.663916
    7
 TRAJECTORY GEOMETRY    -643.087411
  P      0.319754    0.198069   -0.390960
  O      1.187130   -0.724209   -1.221443
  O     -1.060714    0.632352   -0.870074
  O     -1.343744   -0.817679    1.715862
  O      0.823967    0.725920    0.954524
  H     -1.808533   -0.416452    0.950141
  H     -0.554553   -0.210742    1.788208
    7
 TRAJECTORY GEOMETRY    -643.086422
  P      0.308788    0.200204   -0.383153
  O      1.161519   -0.754479   -1.191628
  O     -1.057099    0.660259   -0.878865
  O     -1.298485   -0.837643    1.683174
  O      0.819283    0.746073    0.953724
  H     -1.800109   -0.418051    0.951969
  H     -0.526823   -0.206366    1.768662
    7
 TRAJECTORY GEOMETRY    -643.085341
  P      0.297843    0.200232   -0.374412
  O      1.138610   -0.778643   -1.165405
  O     -1.055542    0.681461   -0.883678
  O     -1.255620   -0.851624    1.648318
  O      0.816363    0.762001    0.954297
  H     -1.792811   -0.416946    0.952548
  H     -0.500625   -0.197929    1.748013
    7
 TRAJECTORY GEOMETRY    -643.083719
  P      0.082214    0.017183   -0.236305
  O      1.046037   -0.793403   -1.080759
  O     -1.072896    0.783744   -0.857031
  O     -0.864431   -0.823806    1.197281
  O      0.872525    0.794349    1.008370
  H     -1.746336   -0.458621    0.974065
  H      0.195121    0.377509    1.663916
    7
 TRAJECTORY GEOMETRY    -643.084158
  P      0.287144    0.197238   -0.365214
  O      1.119388   -0.798507   -1.144217
  O     -1.054389    0.699170   -0.885321
  O     -1.214708   -0.860860    1.613209
  O      0.812044    0.775107    0.955961
  H     -1.787243   -0.414069    0.954484
  H     -0.476133   -0.185673    1.728702
    7
 TRAJECTORY GEOMETRY    -643.082876
  P      0.275837    0.194462   -0.355791
  O      1.101021   -0.815344   -1.123357
  O     -1.054009    0.714174   -0.888092
  O     -1.174981   -0.867826    1.577866
  O      0.809382    0.785114    0.958286
  H     -1.782202   -0.411228    0.958437
  H     -0.452167   -0.172829    1.711333
    7
 TRAJECTORY GEOMETRY    -643.078264
  P      0.096660    0.042810   -0.253998
  O      1.035556   -0.823580   -1.066390
  O     -1.058028    0.806623   -0.875946
  O     -0.855863   -0.842801    1.227612
  O      0.830387    0.806848    1.014767
  H     -1.731782   -0.449531    1.025014
  H      0.136321    0.271614    1.622101
    7
 TRAJECTORY GEOMETRY    -643.080601
  P      0.254177    0.194913   -0.343736
  O      1.065141   -0.849231   -1.078734
  O     -1.046526    0.751418   -0.908965
  O     -1.101755   -0.889572    1.521282
  O      0.797172    0.804308    0.962184
  H     -1.775648   -0.408221    0.998420
  H     -0.396212   -0.172816    1.684454
    7
 TRAJECTORY GEOMETRY    -643.078005
  P      0.236009    0.182228   -0.329469
  O      1.049427   -0.861226   -1.061911
  O     -1.046311    0.765759   -0.907779
  O     -1.048534   -0.884970    1.470347
  O      0.790062    0.809015    0.969548
  H     -1.771419   -0.406508    1.015584
  H     -0.356538   -0.142787    1.658239
    7
 TRAJECTORY GEOMETRY    -643.073827
  P      0.107140    0.062251   -0.265847
  O      1.028786   -0.841532   -1.053832
  O     -1.050821    0.817893   -0.891055
  O     -0.849447   -0.852497    1.244303
  O      0.804673    0.806960    1.018434
  H     -1.721930   -0.437711    1.069302
  H      0.084884    0.209764    1.601176
    7
 TRAJECTORY GEOMETRY    -643.075803
  P      0.218852    0.176337   -0.321181
  O      1.032632   -0.875740   -1.040390
  O     -1.040652    0.786736   -0.919717
  O     -1.001044   -0.889803    1.430319
  O      0.778366    0.814917    0.975607
  H     -1.766316   -0.406162    1.059436
  H     -0.312001   -0.134128    1.639835
    7
 TRAJECTORY GEOMETRY    -643.073501
  P      0.205799    0.165839   -0.313458
  O      1.028172   -0.875498   -1.037042
  O     -1.042229    0.791195   -0.919646
  O     -0.970817   -0.879402    1.403655
  O      0.774343    0.808341    0.984386
  H     -1.758516   -0.407322    1.066383
  H     -0.280293   -0.103013    1.624516
    7
 TRAJECTORY GEOMETRY    -643.070939
  P      0.114105    0.076746   -0.273209
  O      1.023207   -0.852909   -1.043031
  O     -1.045714    0.824532   -0.903398
  O     -0.845017   -0.857394    1.254098
  O      0.788331    0.805165    1.019914
  H     -1.717672   -0.433267    1.104187
  H      0.048610    0.165355    1.589197
    7
 TRAJECTORY GEOMETRY    -643.071718
  P      0.193106    0.159412   -0.308428
  O      1.020368   -0.882190   -1.026122
  O     -1.038272    0.804484   -0.926577
  O     -0.942112   -0.880092    1.377720
  O      0.767047    0.811101    0.989047
  H     -1.754941   -0.411584    1.100039
  H     -0.245007   -0.093014    1.613058
    7
 TRAJECTORY GEOMETRY    -643.070014
  P      0.183808    0.151759   -0.303896
  O      1.018198   -0.881204   -1.024882
  O     -1.038614    0.807854   -0.926630
  O     -0.924006   -0.874314    1.361004
  O      0.764950    0.807346    0.994782
  H     -1.748809   -0.413840    1.106761
  H     -0.218744   -0.069573    1.603338
    7
 TRAJECTORY GEOMETRY    -643.069158
  P      0.117944    0.086139   -0.277317
  O      1.019331   -0.860030   -1.035251
  O     -1.041083    0.829955   -0.913785
  O     -0.843029   -0.861022    1.261479
  O      0.778326    0.804939    1.019969
  H     -1.716955   -0.433800    1.130424
  H      0.024380    0.132176    1.581705
    7
 TRAJECTORY GEOMETRY    -643.068784
  P      0.174438    0.146966   -0.301688
  O      1.014255   -0.884250   -1.018947
  O     -1.034715    0.817850   -0.933124
  O     -0.906253   -0.875509    1.346496
  O      0.759307    0.808174    0.998280
  H     -1.745561   -0.419417    1.134070
  H     -0.190083   -0.060274    1.596173
    7
 TRAJECTORY GEOMETRY    -643.067952
  P      0.121974    0.093710   -0.281596
  O      1.017418   -0.864839   -1.030793
  O     -1.037424    0.833776   -0.921772
  O     -0.844288   -0.864007    1.270478
  O      0.770673    0.804373    1.019544
  H     -1.718356   -0.435370    1.149262
  H      0.006753    0.106814    1.578810
    7
 TRAJECTORY GEOMETRY    -643.067988
  P      0.167847    0.143338   -0.300997
  O      1.012351   -0.884805   -1.016703
  O     -1.031974    0.824254   -0.938203
  O     -0.894590   -0.876036    1.338709
  O      0.755158    0.806744    1.002046
  H     -1.742076   -0.423767    1.153545
  H     -0.167578   -0.048577    1.589097
    7
 TRAJECTORY GEOMETRY    -643.067248
  P      0.162738    0.137842   -0.298781
  O      1.013094   -0.882778   -1.018232
  O     -1.032439    0.825426   -0.936666
  O     -0.887875   -0.872806    1.331326
  O      0.755497    0.805389    1.004322
  H     -1.739783   -0.425475    1.153438
  H     -0.150319   -0.034154    1.587253
    7
 TRAJECTORY GEOMETRY    -643.067236
  P      0.124493    0.099502   -0.284716
  O      1.015704   -0.868349   -1.026834
  O     -1.033973    0.837438   -0.929091
  O     -0.844983   -0.867244    1.276969
  O      0.765035    0.804064    1.018902
  H     -1.719696   -0.437496    1.167708
  H     -0.005965    0.088139    1.576731
    7
 TRAJECTORY GEOMETRY    -643.066770
  P      0.157672    0.135279   -0.298321
  O      1.011787   -0.883112   -1.016293
  O     -1.030166    0.830375   -0.940865
  O     -0.879815   -0.873839    1.325288
  O      0.752949    0.804790    1.006675
  H     -1.737380   -0.429477    1.170542
  H     -0.133891   -0.025829    1.583201
    7
 TRAJECTORY GEOMETRY    -643.066752
  P      0.127010    0.103929   -0.287118
  O      1.014647   -0.870840   -1.024356
  O     -1.031802    0.839355   -0.933644
  O     -0.846342   -0.869052    1.282245
  O      0.761155    0.803677    1.018307
  H     -1.721258   -0.438889    1.178865
  H     -0.016828    0.074225    1.575784
    7
 TRAJECTORY GEOMETRY    -643.066437
  P      0.154108    0.132547   -0.297897
  O      1.011754   -0.882589   -1.016276
  O     -1.029032    0.833170   -0.942260
  O     -0.874895   -0.873601    1.321394
  O      0.751607    0.804226    1.008120
  H     -1.736281   -0.432357    1.178234
  H     -0.120456   -0.018106    1.581855
    7
 TRAJECTORY GEOMETRY    -643.066423
  P      0.129410    0.107146   -0.288899
  O      1.014225   -0.872394   -1.023107
  O     -1.030706    0.839942   -0.936053
  O     -0.848271   -0.869639    1.286773
  O      0.758725    0.803221    1.017750
  H     -1.722678   -0.439641    1.183687
  H     -0.026102    0.063693    1.575525
    7
 TRAJECTORY GEOMETRY    -643.066212
  P      0.151293    0.130530   -0.297379
  O      1.011465   -0.881920   -1.016179
  O     -1.028342    0.834951   -0.943365
  O     -0.871152   -0.873978    1.318272
  O      0.751331    0.803807    1.009340
  H     -1.735293   -0.433892    1.183272
  H     -0.110382   -0.010663    1.580233
    7
 TRAJECTORY GEOMETRY    -643.066205
  P      0.131196    0.110088   -0.290480
  O      1.013468   -0.873682   -1.021563
  O     -1.029213    0.840946   -0.938949
  O     -0.849369   -0.870816    1.290616
  O      0.756363    0.802714    1.017212
  H     -1.724002   -0.440592    1.190343
  H     -0.033598    0.055007    1.574627
    7
 TRAJECTORY GEOMETRY    -643.066068
  P      0.148477    0.128986   -0.297718
  O      1.011262   -0.882026   -1.015485
  O     -1.026467    0.838459   -0.946164
  O     -0.867411   -0.875014    1.316165
  O      0.749414    0.803636    1.010379
  H     -1.734565   -0.437382    1.195016
  H     -0.100621   -0.006302    1.578714
    7
 TRAJECTORY GEOMETRY    -643.066068
  P      0.131915    0.112336   -0.291882
  O      1.012921   -0.875322   -1.019800
  O     -1.026835    0.843623   -0.942869
  O     -0.850406   -0.873549    1.293721
  O      0.754180    0.803749    1.016128
  H     -1.725840   -0.443056    1.201656
  H     -0.038136    0.046691    1.575499
    7
 TRAJECTORY GEOMETRY    -643.065958
  P      0.133709    0.114119   -0.292530
  O      1.012700   -0.876003   -1.019331
  O     -1.026857    0.843053   -0.943190
  O     -0.852085   -0.873656    1.296021
  O      0.753594    0.803584    1.015571
  H     -1.726720   -0.442489    1.200977
  H     -0.044332    0.041448    1.575714
    7
 TRAJECTORY GEOMETRY    -643.065979
  P      0.146934    0.127810   -0.297050
  O      1.011189   -0.881524   -1.015666
  O     -1.026169    0.839247   -0.946578
  O     -0.866009   -0.875581    1.314266
  O      0.749868    0.803858    1.010594
  H     -1.733826   -0.438348    1.197298
  H     -0.094692   -0.001807    1.578674
    7
 TRAJECTORY GEOMETRY    -643.065911
  P      0.145600    0.126442   -0.296796
  O      1.011279   -0.880962   -1.015931
  O     -1.026170    0.839668   -0.946266
  O     -0.864535   -0.875400    1.312478
  O      0.750175    0.803817    1.011201
  H     -1.733184   -0.438815    1.197892
  H     -0.089609    0.002461    1.578369
    7
 TRAJECTORY GEOMETRY    -643.065891
  P      0.135093    0.115837   -0.293142
  O      1.012442   -0.876607   -1.018926
  O     -1.026791    0.842644   -0.943771
  O     -0.852994   -0.873627    1.297977
  O      0.752743    0.802945    1.015347
  H     -1.727479   -0.442256    1.201165
  H     -0.048669    0.037529    1.575257
    7
 TRAJECTORY GEOMETRY    -643.065867
  P      0.144558    0.125443   -0.296488
  O      1.011386   -0.880574   -1.016201
  O     -1.026216    0.840013   -0.946090
  O     -0.863312   -0.875210    1.311065
  O      0.750336    0.803664    1.011662
  H     -1.732632   -0.439235    1.198450
  H     -0.085468    0.005911    1.577998
    7
 TRAJECTORY GEOMETRY    -643.065845
  P      0.136046    0.116717   -0.293611
  O      1.012348   -0.876934   -1.018619
  O     -1.026723    0.842405   -0.943985
  O     -0.854185   -0.873843    1.299342
  O      0.752600    0.803127    1.015021
  H     -1.727908   -0.442057    1.201044
  H     -0.052314    0.034337    1.575519
