# Supplementary material for: Constrained Structure Minimizations on Hyperspheres for Minimum Energy Path Following
Source: J Chem Inf Model. 2025 Apr 1;65(7):3488–501. doi: 10.1021/acs.jcim.4c02351 (PMC12004539; doi:10.1021/acs.jcim.4c02351)
Supplement: Supplementary file 1 — ci4c02351_si_001.zip [file ci4c02351_si_001.zip › data_availability/rxn8/outputs/SADDLE/10/rxn8-sad.mol]

    7
 TRAJECTORY GEOMETRY    -643.094713
  P      0.626751   -0.000076    0.000547
  O      2.141704    0.001611   -0.003396
  O     -0.154594    1.310535    0.002486
  O     -0.152047   -1.312117    0.002521
  H     -2.129579    0.742556    0.000024
  O     -2.779870    0.000265   -0.002599
  H     -2.133080   -0.744883   -0.001166
    7
 TRAJECTORY GEOMETRY    -643.105568
  P      0.003190    0.000620   -0.190455
  O      1.009086   -0.886977   -0.893162
  O     -1.030431    0.883796   -0.860154
  O     -0.825485   -0.978295    0.946544
  O      0.836405    0.994023    0.912601
  H     -1.626377   -0.453764    1.148200
  H      1.341826    0.362542    1.460388
    7
 TRAJECTORY GEOMETRY    -643.102726
  P      0.017537    0.001952   -0.199610
  O      0.987259   -0.883961   -0.949095
  O     -1.042850    0.870163   -0.854110
  O     -0.794882   -0.952512    0.988112
  O      0.881906    0.960619    0.916999
  H     -1.651757   -0.487544    1.075273
  H      0.843459    0.428148    1.735156
    7
 TRAJECTORY GEOMETRY    -643.099925
  P      0.042363   -0.014925   -0.193941
  O      1.015837   -0.813867   -1.030104
  O     -1.076087    0.812616   -0.813030
  O     -0.823460   -0.882753    1.060501
  O      0.954971    0.829816    0.952382
  H     -1.722986   -0.528951    0.895171
  H      0.368684    0.726223    1.735458
    7
 TRAJECTORY GEOMETRY    -643.094707
  P      0.424615    0.051533   -0.458109
  O      1.450088    0.170763   -1.566842
  O     -1.061484   -0.074096   -0.780492
  O     -1.883254   -0.228736    2.031925
  O      0.854441    0.054213    1.005867
  H     -1.984714   -0.209472    1.050489
  H     -0.901336   -0.138308    2.067207
    7
 TRAJECTORY GEOMETRY    -643.087663
  P      0.062789   -0.010188   -0.211265
  O      1.069463   -0.728049   -1.088431
  O     -1.100334    0.730044   -0.851314
  O     -0.881415   -0.795826    1.157814
  O      0.929694    0.761489    1.000515
  H     -1.764034   -0.437072    0.922651
  H      0.286329    0.493963    1.719176
    7
 TRAJECTORY GEOMETRY    -643.094360
  P      0.414150    0.088541   -0.458473
  O      1.455628   -0.039340   -1.550760
  O     -1.073855    0.090819   -0.793771
  O     -1.808390   -0.368453    2.018329
  O      0.833678    0.211359    1.004114
  H     -1.968462   -0.275113    1.050334
  H     -0.845653   -0.142837    2.020609
    7
 TRAJECTORY GEOMETRY    -643.093505
  P      0.401444    0.121460   -0.451221
  O      1.425922   -0.228379   -1.509251
  O     -1.078164    0.234051   -0.799813
  O     -1.727458   -0.491711    1.975816
  O      0.828663    0.356851    0.994620
  H     -1.935559   -0.319257    1.028083
  H     -0.793027   -0.165306    1.979687
    7
 TRAJECTORY GEOMETRY    -643.092296
  P      0.384700    0.148460   -0.439700
  O      1.377923   -0.387785   -1.448657
  O     -1.078419    0.356697   -0.812653
  O     -1.637391   -0.596618    1.920622
  O      0.828095    0.478728    0.983150
  H     -1.898227   -0.355328    1.002482
  H     -0.738033   -0.180307    1.936775
    7
 TRAJECTORY GEOMETRY    -643.087663
  P      0.062789   -0.010188   -0.211265
  O      1.069463   -0.728049   -1.088431
  O     -1.100334    0.730044   -0.851314
  O     -0.881415   -0.795826    1.157814
  O      0.929694    0.761489    1.000515
  H     -1.764034   -0.437072    0.922651
  H      0.286329    0.493963    1.719176
    7
 TRAJECTORY GEOMETRY    -643.090786
  P      0.365015    0.170080   -0.424570
  O      1.318198   -0.520743   -1.376253
  O     -1.075653    0.460980   -0.827076
  O     -1.540816   -0.683983    1.855152
  O      0.828164    0.580162    0.971538
  H     -1.860677   -0.386004    0.973253
  H     -0.677120   -0.193512    1.886236
    7
 TRAJECTORY GEOMETRY    -643.089244
  P      0.342133    0.185636   -0.406039
  O      1.253193   -0.630708   -1.298808
  O     -1.072214    0.549423   -0.843332
  O     -1.437159   -0.758455    1.778933
  O      0.827750    0.663106    0.962774
  H     -1.826561   -0.403230    0.948221
  H     -0.617744   -0.194538    1.838556
    7
 TRAJECTORY GEOMETRY    -643.086956
  P      0.316031    0.193517   -0.384372
  O      1.189328   -0.715334   -1.223256
  O     -1.068903    0.619926   -0.858388
  O     -1.329536   -0.813313    1.694662
  O      0.823793    0.724359    0.958948
  H     -1.796996   -0.410094    0.929080
  H     -0.554935   -0.186171    1.789235
    7
 TRAJECTORY GEOMETRY    -643.087663
  P      0.062789   -0.010188   -0.211265
  O      1.069463   -0.728049   -1.088431
  O     -1.100334    0.730044   -0.851314
  O     -0.881415   -0.795826    1.157814
  O      0.929694    0.761489    1.000515
  H     -1.764034   -0.437072    0.922651
  H      0.286329    0.493963    1.719176
    7
 TRAJECTORY GEOMETRY    -643.083171
  P      0.087434    0.025156   -0.239683
  O      1.048819   -0.799933   -1.071247
  O     -1.074426    0.785548   -0.854982
  O     -0.858093   -0.834717    1.195067
  O      0.857057    0.808125    1.009399
  H     -1.734460   -0.457558    0.965463
  H      0.188150    0.339958    1.648711
    7
 TRAJECTORY GEOMETRY    -643.084937
  P      0.293794    0.202476   -0.369693
  O      1.132921   -0.782751   -1.154312
  O     -1.058953    0.683312   -0.881861
  O     -1.239148   -0.862433    1.630131
  O      0.815846    0.774152    0.954076
  H     -1.783969   -0.419774    0.942828
  H     -0.491322   -0.201108    1.742229
    7
 TRAJECTORY GEOMETRY    -643.082473
  P      0.271550    0.197967   -0.352021
  O      1.095814   -0.818451   -1.111210
  O     -1.056932    0.716619   -0.889675
  O     -1.158359   -0.878760    1.561352
  O      0.807766    0.795384    0.958402
  H     -1.773436   -0.415908    0.953637
  H     -0.441378   -0.179492    1.707153
    7
 TRAJECTORY GEOMETRY    -643.077044
  P      0.101381    0.047355   -0.256746
  O      1.042628   -0.818831   -1.066015
  O     -1.060327    0.801257   -0.877768
  O     -0.854706   -0.847217    1.231354
  O      0.821771    0.808727    1.017186
  H     -1.727385   -0.449660    1.022438
  H      0.120990    0.259666    1.618912
    7
 TRAJECTORY GEOMETRY    -643.080212
  P      0.251513    0.194735   -0.341295
  O      1.066140   -0.847523   -1.074560
  O     -1.048071    0.751479   -0.907822
  O     -1.089270   -0.895787    1.509726
  O      0.791747    0.810880    0.963424
  H     -1.772806   -0.412928    1.001541
  H     -0.388911   -0.173012    1.677309
    7
 TRAJECTORY GEOMETRY    -643.077671
  P      0.233515    0.182614   -0.327752
  O      1.052230   -0.857115   -1.059445
  O     -1.048394    0.764149   -0.908722
  O     -1.038594   -0.889576    1.462456
  O      0.785232    0.812511    0.971551
  H     -1.767583   -0.411543    1.016919
  H     -0.350131   -0.143059    1.655187
    7
 TRAJECTORY GEOMETRY    -643.075003
  P      0.216885    0.170374   -0.316053
  O      1.042593   -0.862425   -1.048818
  O     -1.049634    0.773159   -0.908459
  O     -0.996697   -0.880649    1.421787
  O      0.780575    0.811242    0.979805
  H     -1.761127   -0.412540    1.028290
  H     -0.312301   -0.112572    1.636820
    7
 TRAJECTORY GEOMETRY    -643.077044
  P      0.101381    0.047355   -0.256746
  O      1.042628   -0.818831   -1.066015
  O     -1.060327    0.801257   -0.877768
  O     -0.854706   -0.847217    1.231354
  O      0.821771    0.808727    1.017186
  H     -1.727385   -0.449660    1.022438
  H      0.120990    0.259666    1.618912
    7
 TRAJECTORY GEOMETRY    -643.073572
  P      0.107946    0.065921   -0.266120
  O      1.031668   -0.840565   -1.047815
  O     -1.052180    0.816568   -0.893564
  O     -0.840598   -0.858397    1.237360
  O      0.796421    0.812304    1.020740
  H     -1.715460   -0.443854    1.073652
  H      0.077249    0.200630    1.597102
    7
 TRAJECTORY GEOMETRY    -643.072940
  P      0.201955    0.164603   -0.310091
  O      1.030127   -0.873375   -1.032413
  O     -1.044479    0.791062   -0.918732
  O     -0.958301   -0.883866    1.389837
  O      0.770116    0.815294    0.985790
  H     -1.755042   -0.415930    1.067209
  H     -0.271536   -0.102641    1.621283
    7
 TRAJECTORY GEOMETRY    -643.070749
  P      0.114880    0.078938   -0.272994
  O      1.027993   -0.848600   -1.040343
  O     -1.047108    0.821657   -0.905327
  O     -0.840229   -0.862503    1.251045
  O      0.782813    0.809573    1.020953
  H     -1.715134   -0.441445    1.103081
  H      0.044021    0.160015    1.587829
    7
 TRAJECTORY GEOMETRY    -643.071226
  P      0.189990    0.159112   -0.306845
  O      1.023693   -0.877808   -1.023645
  O     -1.039562    0.803779   -0.928127
  O     -0.931903   -0.884412    1.369934
  O      0.761536    0.814559    0.991290
  H     -1.751162   -0.421068    1.102682
  H     -0.236559   -0.090445    1.609401
    7
 TRAJECTORY GEOMETRY    -643.069607
  P      0.181285    0.151474   -0.302594
  O      1.022267   -0.876342   -1.023112
  O     -1.040335    0.806384   -0.927775
  O     -0.915509   -0.878420    1.354277
  O      0.760194    0.810904    0.996909
  H     -1.745623   -0.423280    1.107545
  H     -0.211317   -0.067360    1.600970
    7
 TRAJECTORY GEOMETRY    -643.069063
  P      0.118550    0.088131   -0.277549
  O      1.024622   -0.855143   -1.033482
  O     -1.042313    0.827240   -0.916260
  O     -0.838899   -0.866249    1.259562
  O      0.772911    0.808793    1.021272
  H     -1.714859   -0.442593    1.131129
  H      0.021514    0.128404    1.580873
    7
 TRAJECTORY GEOMETRY    -643.068568
  P      0.173090    0.146978   -0.301012
  O      1.019131   -0.878654   -1.018422
  O     -1.037028    0.815032   -0.933372
  O     -0.899661   -0.879487    1.341477
  O      0.754950    0.811002    1.000704
  H     -1.741977   -0.427791    1.133247
  H     -0.185140   -0.056015    1.592643
    7
 TRAJECTORY GEOMETRY    -643.067906
  P      0.122630    0.095468   -0.281914
  O      1.023036   -0.859664   -1.029512
  O     -1.038872    0.830830   -0.923653
  O     -0.840518   -0.869216    1.268624
  O      0.765550    0.808008    1.020770
  H     -1.716470   -0.443715    1.149826
  H      0.004309    0.104546    1.577915
    7
 TRAJECTORY GEOMETRY    -643.067739
  P      0.166158    0.143295   -0.300573
  O      1.018081   -0.878577   -1.016602
  O     -1.033954    0.820977   -0.938361
  O     -0.889705   -0.879816    1.334378
  O      0.751706    0.809895    1.003814
  H     -1.738963   -0.433140    1.152454
  H     -0.162400   -0.045855    1.588717
    7
 TRAJECTORY GEOMETRY    -643.067142
  P      0.125928    0.101266   -0.285072
  O      1.021876   -0.862532   -1.026685
  O     -1.036321    0.832953   -0.929576
  O     -0.842615   -0.871190    1.276168
  O      0.760708    0.807062    1.020116
  H     -1.718514   -0.445117    1.163041
  H     -0.009744    0.086008    1.576810
    7
 TRAJECTORY GEOMETRY    -643.067147
  P      0.160687    0.139711   -0.299686
  O      1.017186   -0.878500   -1.015389
  O     -1.031539    0.826232   -0.942552
  O     -0.881014   -0.880144    1.328297
  O      0.748779    0.809123    1.006288
  H     -1.737404   -0.437210    1.168759
  H     -0.144728   -0.036608    1.584978
    7
 TRAJECTORY GEOMETRY    -643.066677
  P      0.157288    0.135741   -0.297993
  O      1.017628   -0.876978   -1.016504
  O     -1.032180    0.827143   -0.941417
  O     -0.875897   -0.878269    1.322960
  O      0.748975    0.808005    1.007834
  H     -1.736282   -0.437858    1.167918
  H     -0.131249   -0.024718    1.583581
    7
 TRAJECTORY GEOMETRY    -643.066698
  P      0.128010    0.105496   -0.287498
  O      1.020809   -0.865087   -1.024064
  O     -1.033866    0.835436   -0.934590
  O     -0.843737   -0.873226    1.281249
  O      0.756753    0.806854    1.019579
  H     -1.719929   -0.447171    1.176147
  H     -0.019695    0.072090    1.575676
    7
 TRAJECTORY GEOMETRY    -643.066352
  P      0.131030    0.108697   -0.288561
  O      1.020386   -0.866370   -1.023258
  O     -1.033612    0.834760   -0.935507
  O     -0.846249   -0.873451    1.285572
  O      0.755259    0.806378    1.018469
  H     -1.722029   -0.446104    1.175681
  H     -0.030767    0.062297    1.576055
    7
 TRAJECTORY GEOMETRY    -643.066402
  P      0.153751    0.133608   -0.297625
  O      1.017225   -0.876853   -1.015770
  O     -1.030706    0.830541   -0.944234
  O     -0.870984   -0.879109    1.319479
  O      0.747650    0.807714    1.009405
  H     -1.734918   -0.440784    1.178713
  H     -0.119808   -0.018088    1.580914
    7
 TRAJECTORY GEOMETRY    -643.066185
  P      0.151489    0.131267   -0.297065
  O      1.017489   -0.875765   -1.016408
  O     -1.030761    0.830773   -0.943087
  O     -0.868224   -0.877925    1.316046
  O      0.747834    0.807061    1.010409
  H     -1.733436   -0.441672    1.178687
  H     -0.110724   -0.010317    1.580316
    7
 TRAJECTORY GEOMETRY    -643.066161
  P      0.132338    0.111548   -0.290147
  O      1.019674   -0.867970   -1.021493
  O     -1.031770    0.836723   -0.939348
  O     -0.846896   -0.875065    1.289335
  O      0.752532    0.806082    1.018060
  H     -1.723344   -0.447767    1.185412
  H     -0.037286    0.053171    1.574677
    7
 TRAJECTORY GEOMETRY    -643.066052
  P      0.148751    0.129716   -0.296949
  O      1.017255   -0.875562   -1.015906
  O     -1.029283    0.833554   -0.945618
  O     -0.864573   -0.878472    1.313855
  O      0.746473    0.806646    1.011561
  H     -1.732459   -0.444524    1.188185
  H     -0.102026   -0.005894    1.578213
    7
 TRAJECTORY GEOMETRY    -643.066032
  P      0.133470    0.113860   -0.291830
  O      1.019033   -0.869148   -1.020011
  O     -1.030025    0.838058   -0.942038
  O     -0.847942   -0.876183    1.292247
  O      0.750341    0.806021    1.017578
  H     -1.723899   -0.449832    1.193499
  H     -0.042224    0.045562    1.574822
    7
 TRAJECTORY GEOMETRY    -643.065959
  P      0.147366    0.128405   -0.296523
  O      1.017294   -0.875250   -1.016097
  O     -1.029314    0.834469   -0.945760
  O     -0.862638   -0.878753    1.311803
  O      0.746551    0.806635    1.012085
  H     -1.732201   -0.445134    1.189929
  H     -0.095722   -0.000900    1.578137
    7
 TRAJECTORY GEOMETRY    -643.065942
  P      0.134883    0.115391   -0.292277
  O      1.018854   -0.869854   -1.019587
  O     -1.029987    0.837805   -0.942522
  O     -0.849347   -0.876645    1.294255
  O      0.749968    0.806129    1.017001
  H     -1.725040   -0.449247    1.193238
  H     -0.047514    0.040965    1.575151
    7
 TRAJECTORY GEOMETRY    -643.065897
  P      0.146104    0.127146   -0.296283
  O      1.017432   -0.874700   -1.016380
  O     -1.029294    0.834791   -0.945412
  O     -0.861407   -0.878566    1.310086
  O      0.746886    0.806611    1.012624
  H     -1.731343   -0.445722    1.190560
  H     -0.090830    0.003220    1.577867
    7
 TRAJECTORY GEOMETRY    -643.065880
  P      0.136028    0.116616   -0.292734
  O      1.018715   -0.870363   -1.019238
  O     -1.029904    0.837544   -0.942847
  O     -0.850599   -0.876939    1.295902
  O      0.749660    0.806203    1.016552
  H     -1.725746   -0.448922    1.193141
  H     -0.051779    0.037189    1.575383
    7
 TRAJECTORY GEOMETRY    -643.065856
  P      0.145112    0.126148   -0.295975
  O      1.017553   -0.874310   -1.016631
  O     -1.029333    0.835125   -0.945223
  O     -0.860300   -0.878436    1.308699
  O      0.747093    0.806546    1.013023
  H     -1.730805   -0.446122    1.191073
  H     -0.086861    0.006568    1.577599
