# Supplementary material for: Constrained Structure Minimizations on Hyperspheres for Minimum Energy Path Following
Source: J Chem Inf Model. 2025 Apr 1;65(7):3488–501. doi: 10.1021/acs.jcim.4c02351 (PMC12004539; doi:10.1021/acs.jcim.4c02351)
Supplement: Supplementary file 1 — ci4c02351_si_001.zip [file ci4c02351_si_001.zip › data_availability/rxn8/outputs/SADDLE/10/rxn8-sad.out]

 Executing /home/jasa/demon/6.2.4/object.mpi/deMon.6.2.4.mpi.

node05
node05
node05
node05
node05
node05
node05
node05
node05
node05
node05
node05
node05
node05
node05
node05
node05
node05
node05
node05
node05
node05
node05
node05
(node05:0,1,2,3,4,5,6,7,8,9,10,11,12,13,14,15,16,17,18,19,20,21,22,23)

real	13m34.468s
user	269m49.423s
sys	55m32.587s
18M	.
 ******************************************************************************
 ******************************************************************************
 ***                                                                        ***
 ***                              PROGRAM deMon2k                           ***
 ***                                                                        ***
 ***                        (VERSION 6.2.2, Jun. 2022)                      ***
 ***                                                                        ***
 ***     COPYRIGHT (C) BY THE INTERNATIONAL DEMON DEVELOPERS COMMUNITY      ***
 ***                                                                        ***
 ***  AUTHORS: A.M. Koster, G. Geudtner, A. Alvarez-Ibarra, M.C. Amirani,   ***
 ***           P. Calaminici, A.A.M. Carranza, M.E. Casida, J. Carmona-     ***
 ***           Espindola, J. Cuny, F.A. Delesma, R. Delgado-Venegas, V.D.   ***
 ***           Dominguez, R. Flores-Moreno, G.U. Gamboa, A. Goursot, T.     ***
 ***           Heine, K. Hermann, A. Ipatov, F. Janetzko, A. de la Lande,   ***
 ***           F. Louisnard, J. Martin del Campo, N. Pedroza Montero, L.G.  ***
 ***           M. Pettersson, D. Mejia-Rodriguez, J. Reveles, J. Vasquez-   ***
 ***           Perez, A. Vela, B. Zuniga-Gutierrez and D.R. Salahub         ***
 ***                                                                        ***
 ******************************************************************************
 ******************************************************************************
                                                                                

 FIRST TIMING           DATE: WED JAN 10 16:05:20 2024  TOTAL TIME:       0.071
                                                                                

 INITIALIZATION                   STEP TIME:     0.034  TOTAL TIME:       0.107

 ******************************************************************************

 RXN7

 ******************************************************************************

 
 *** MOLECULAR SIMULATION DATA ***
 
 MOLECULAR CHARGE: -1
 NUMBER OF ATOMS: 7
 MOLECULAR SIMULATION TYPE: QM ONLY
 
 *** MOLECULAR QM DATA ***
 
 MULTIPLICITY: 1
 NUMBER OF QM ATOMS: 7
 NUMBER OF ELECTRONS: 50
 
 *** SCF OPTIONS ***
 
 SCF THEORY: RESTRICTED KOHN-SHAM (RKS)
 DIAGONALIZER: RS
 START GUESS: HUECKEL DENSITY
 SCF TOLERANCE: 0.100E-04
 POTENTIAL DENSITY: FITTED DENSITY
 NUMBER OF SCF ITERATIONS: 1000
 DIIS ACCELERATION: ON
 XC-POTENTIAL: PBE96 - PBE
 GRID TECHNIQUE: FIXED
 GRID PRUNING: ON
 GRID METHOD: DIRECT
 GRID TYPE: (99,590)p
 ATOMIC WEIGHT FUNCTION: BECKE SCREENED
 RADIAL QUADRATURE TYPE: EULER-MACLAURIN
 SCF METHODE: DIRECT & DOUBLE ASYMPTOTIC EXPANSION
 FREEZE AUXILIARY FUNCTIONS: OFF
 ANALYTICAL FIT SOLVER: DIAGONAL SVD
 SVD THRESHOLD: 0.100E-05
 SCF SCREENING: 0.200E-11
 SYMMETRY USE: NONE
 ROTATION OF THE ANGULAR GRIDS: OFF
 SCF PRINTING UNTIL CYCLE 0
 SPHERICAL ORBITALS WILL BE USED
 
 *** SADDLE INTERPOLATION OPTIONS ***
 
 SADDLE TOLERANCE: 0.100
 NUMBER OF INTERPOLATION STEPS: 500
 INTERPOLATION DISTANCE REDUCTION [%]: 10.00
 REACTANT-PRODUCT ALIGNMENT ENABLED
 
 *** PRINT OPTIONS ***
 
 PRINT OPTIMIZATION INFORMATION
 PRINT SADDLE DEBUG OUTPUT
 
 *** OUTPUT OPTIONS ***
 
 SADDLE OPTIMIZATIONS NOT REMOVED
 
 *** ACTIVATED INTERFACE PORTS ***
 
 FILE deMon.mol WILL BE WRITTEN
 
 
 *** GEOMETRY ***


 INPUT ORIENTATION IN ANGSTROM

  NO.  ATOM        X            Y            Z      Z-ATOM   MASS   TYPE OPTXYZ

    1  P         0.626751    -0.000076     0.000547    15    30.974  QM       
    2  O         2.141704     0.001611    -0.003396     8    15.999  QM       
    3  O        -0.154594     1.310535     0.002486     8    15.999  QM       
    4  O        -0.152047    -1.312117     0.002521     8    15.999  QM       
    5  H        -2.129579     0.742556     0.000024     1     1.008  QM       
    6  O        -2.779870     0.000265    -0.002599     8    15.999  QM       
    7  H        -2.133080    -0.744883    -0.001166     1     1.008  QM       


 
 
 *** ERI STATISTIC ***
 
 Est. Integrated ERIs: 2194394
 Est. Asymptotic ERIS: 0
                                                                                

 INPUT                            STEP TIME:     0.059  TOTAL TIME:       0.166
 
 *** THE INPUT ORIENTATION IS USED ***
 
 POINT GROUP: C1
 
 GROUP ORDER: 1


 STANDARD ORIENTATION IN ANGSTROM

  NO.  ATOM        X              Y              Z        Z-ATOM   MASS   TYPE

    1  P         0.626751      -0.000076       0.000547      15    30.974  QM
    2  O         2.141704       0.001611      -0.003396       8    15.999  QM
    3  O        -0.154594       1.310535       0.002486       8    15.999  QM
    4  O        -0.152047      -1.312117       0.002521       8    15.999  QM
    5  H        -2.129579       0.742556       0.000024       1     1.008  QM
    6  O        -2.779870       0.000265      -0.002599       8    15.999  QM
    7  H        -2.133080      -0.744883      -0.001166       1     1.008  QM
                                                                                

 SYMMETRY ANALYSIS                STEP TIME:     0.001  TOTAL TIME:       0.170
 
 NUMBER OF TB ORBITALS: 36
                                                                                

 START GUESS                      STEP TIME:     1.957  TOTAL TIME:       2.127
 
 
 GENERAL BASIS SET: (DZVP-GGA)
 
 NUMBER OF SHELLS: 38
 NUMBER OF ORBITALS: 89
 NUMBER OF PRIMITIVE GAUSSIAN EXPONENTS: 93
 
 
 GENERAL AUXIS SET: (GEN-A2*)
 
 NUMBER OF AUXILIARY FUNCTION SETS: 45
 NUMBER OF AUXILIARY FUNCTION SHELLS: 119
 NUMBER OF AUXILIARY FUNCTION: 554
 
 
 
 *** WARNING IN INVCDERI ***
 
 *** 3 COULOMB EIGENVALUES ARE QUENCHED ***
                                                                                

 MPI AUXILIARY FUNCTION FIT       STEP TIME:     0.084  TOTAL TIME:       2.217  
                                                                                

 CORE INTEGRALS                   STEP TIME:     0.094  TOTAL TIME:       2.222
                                                                                

 NULLSPACE                        STEP TIME:     0.006  TOTAL TIME:       2.234
                                                                                

 FIXED GRID GENERATION            STEP TIME:     0.000  TOTAL TIME:       2.259

 CYCLE:    1    EUPPER =     -819.747144248884    CDMIX =        0.300000000000
 CYCLE:    1    ELOWER =    -1365.449728122337    SHIFT =        0.000000000000
 CYCLE:    1    EXC    =      -58.627334795874    ERCDC =       27.049918923162
 CYCLE:    1    ETOTAL =     -878.374479044758    ERROR =      545.702583873453

 CYCLE:    2    EUPPER =     -820.475612912444    CDMIX =        0.300000000000
 CYCLE:    2    ELOWER =     -821.464667640297    SHIFT =        0.000000000000
 CYCLE:    2    EXC    =      -58.375088443172    ERCDC =        0.727401630617
 CYCLE:    2    ETOTAL =     -878.850701355616    ERROR =        0.989054727853

 CYCLE:    3    EUPPER =     -820.363737587022    CDMIX =        0.300000000000
 CYCLE:    3    ELOWER =     -820.419588813278    SHIFT =        0.000000000000
 CYCLE:    3    EXC    =      -58.418675320636    ERCDC =        0.177040385821
 CYCLE:    3    ETOTAL =     -878.782412907658    ERROR =        0.055851226256

 CYCLE:    4    EUPPER =     -820.408406941623    CDMIX =        0.300000000000
 CYCLE:    4    ELOWER =     -820.426253412506    SHIFT =        0.000000000000
 CYCLE:    4    EXC    =      -58.440925039102    ERCDC =        0.096644554665
 CYCLE:    4    ETOTAL =     -878.849331980725    ERROR =        0.017846470883

 CYCLE:    5    EUPPER =     -820.425690519335    CDMIX =        0.300000000000
 CYCLE:    5    ELOWER =     -820.431943016168    SHIFT =        0.000000000000
 CYCLE:    5    EXC    =      -58.452832775851    ERCDC =        0.052968556915
 CYCLE:    5    ETOTAL =     -878.878523295186    ERROR =        0.006252496833

 CYCLE:    6    EUPPER =     -820.433068726901    CDMIX =        0.300000000000
 CYCLE:    6    ELOWER =     -820.435378334185    SHIFT =        0.000000000000
 CYCLE:    6    EXC    =      -58.459472660199    ERCDC =        0.029301716096
 CYCLE:    6    ETOTAL =     -878.892541387100    ERROR =        0.002309607283

 CYCLE:    7    EUPPER =     -820.435911905747    CDMIX =        0.300000000000
 CYCLE:    7    ELOWER =     -820.436800649577    SHIFT =        0.000000000000
 CYCLE:    7    EXC    =      -58.469359478033    EDIIS =        0.016211110176
 CYCLE:    7    ETOTAL =     -878.905271383780    ERROR =        0.000888743830

 CYCLE:    8    EUPPER =     -820.435707846970    CDMIX =        0.300000000000
 CYCLE:    8    ELOWER =     -820.435760275005    SHIFT =        0.000000000000
 CYCLE:    8    EXC    =      -58.470838783488    EDIIS =        0.005737769783
 CYCLE:    8    ETOTAL =     -878.906546630458    ERROR =        0.000052428035

 CYCLE:    9    EUPPER =     -820.437009118391    CDMIX =        0.300000000000
 CYCLE:    9    ELOWER =     -820.437037084292    SHIFT =        0.000000000000
 CYCLE:    9    EXC    =      -58.471833613824    EDIIS =        0.005651310086
 CYCLE:    9    ETOTAL =     -878.908842732215    ERROR =        0.000027965900

 CYCLE:   10    EUPPER =     -820.438184277850    CDMIX =        0.300000000000
 CYCLE:   10    ELOWER =     -820.438184660632    SHIFT =        0.000000000000
 CYCLE:   10    EXC    =      -58.471319133855    EDIIS =        0.000587404044
 CYCLE:   10    ETOTAL =     -878.909503411705    ERROR =        0.000000382782

 CYCLE:   11    EUPPER =     -820.437709222512    CDMIX =        0.300000000000
 CYCLE:   11    ELOWER =     -820.437709228869    SHIFT =        0.000000000000
 CYCLE:   11    EXC    =      -58.471338527418    EDIIS =        0.000057680042
 CYCLE:   11    ETOTAL =     -878.909047749929    ERROR =        0.000000006357

 CYCLE:   12    EUPPER =     -820.437753699206    CDMIX =        0.100000000000
 CYCLE:   12    ELOWER =     -820.437753701808    SHIFT =        0.000000000000
 CYCLE:   12    EXC    =      -58.471325063595    ERCDC =        0.000040103698
 CYCLE:   12    ETOTAL =     -878.909078762801    ERROR =        0.000000002602
 
 *** SCF CONVERGED ***
 

 ELECTRONIC CORE ENERGY      =      -1367.622582652
 ELECTRONIC COULOMB ENERGY   =        547.184828953
 ELECTRONIC HARTREE ENERGY   =       -820.437753699

 EXCHANGE ENERGY             =        -56.712934327
 CORRELATION ENERGY          =         -1.758390736
 EXCHANGE-CORRELATION ENERGY =        -58.471325064

 ELECTRONIC SCF ENERGY       =       -878.909078763
 NUCLEAR-REPULSION ENERGY    =        235.814365629
 TOTAL SCF ENERGY            =       -643.094713134
                                                                                

 SCF ITERATION                    STEP TIME:     0.786  TOTAL TIME:       3.097
 
 
 
 *********************************************
 *** TRANSITION STATE SADDLE INTERPOLATION ***
 *********************************************


 UNRELAXED COORDINATES OF SADDLE STEP 0 IN ANGSTROM

  NO.  ATOM        X              Y              Z        Z-ATOM   MASS   TYPE

    1  P        -0.000003       0.000035      -0.157070      15    30.974  QM
    2  O         1.028615      -0.885408      -0.837328       8    15.999  QM
    3  O        -1.028678       0.885676      -0.836970       8    15.999  QM
    4  O        -0.867584      -0.983789       0.926707       8    15.999  QM
    5  O         0.867664       0.983499       0.926921       8    15.999  QM
    6  H        -1.730298      -0.527665       0.989786       1     1.008  QM
    7  H         1.730125       0.526936       0.990390       1     1.008  QM


 UNRELAXED SCF-ENERGY CALCULATED IN 11 CYCLES
 
 UNRELAXED TOTAL SADDLE ENERGY = -643.107342536782
 


 ALIGNED COORDINATES OF REFERENCE STRUCTURE IN ANGSTROM

  NO.  ATOM        X              Y              Z        Z-ATOM   MASS   TYPE

    1  P        -0.000003       0.000036      -0.157070      15    30.974  QM
    2  O         1.028616      -0.885401      -0.837335       8    15.999  QM
    3  O        -1.028680       0.885680      -0.836964       8    15.999  QM
    4  O        -0.867582      -0.983796       0.926701       8    15.999  QM
    5  O         0.867663       0.983494       0.926927       8    15.999  QM
    6  H        -1.730297      -0.527674       0.989783       1     1.008  QM
    7  H         1.730125       0.526932       0.990393       1     1.008  QM


 ALIGNED COORDINATES OF REACTANT IN ANGSTROM

  NO.  ATOM        X              Y              Z        Z-ATOM   MASS   TYPE

    1  P         0.424615       0.051533      -0.458109      15    30.974  QM
    2  O         1.450088       0.170763      -1.566842       8    15.999  QM
    3  O        -1.061484      -0.074096      -0.780492       8    15.999  QM
    4  O        -1.883254      -0.228736       2.031925       8    15.999  QM
    5  O         0.854441       0.054213       1.005867       8    15.999  QM
    6  H        -1.984714      -0.209472       1.050489       1     1.008  QM
    7  H        -0.901336      -0.138308       2.067207       1     1.008  QM

 SIMILARITY INDEX: 0.634
 


 UNRELAXED COORDINATES OF SADDLE STEP 1 IN ANGSTROM

  NO.  ATOM        X              Y              Z        Z-ATOM   MASS   TYPE

    1  P         0.042459       0.005186      -0.187174      15    30.974  QM
    2  O         1.070763      -0.779785      -0.910285       8    15.999  QM
    3  O        -1.031960       0.789703      -0.831317       8    15.999  QM
    4  O        -0.969150      -0.908290       1.037223       8    15.999  QM
    5  O         0.866341       0.890566       0.934821       8    15.999  QM
    6  H        -1.755739      -0.495854       0.995854       1     1.008  QM
    7  H         1.466979       0.460408       1.098074       1     1.008  QM


 UNRELAXED SCF-ENERGY CALCULATED IN 12 CYCLES
 
 UNRELAXED TOTAL SADDLE ENERGY = -643.007639518012
 
 
 
 
 ***************************************
 *** MOLECULAR GEOMETRY OPTIMIZATION ***
 ***************************************
 
 INTERPOLATION DISTANCE: 6.6303642513
 
 *** ACTIVE DEGREES OF FREEDOM: 15 ***
 
 *** ENTERING OPTIMIZATION CYCLE: 1 ***
 

 PROJECTED CARTESIAN GRADIENTS IN A.U.

  NO.  ATOM        X             Y             Z

    1  P       -0.008525      0.043792     -0.056822
    2  O        0.013107      0.103394      0.046895
    3  O       -0.062392     -0.117527     -0.031209
    4  O       -0.110791      0.045692      0.022023
    5  O        0.250863     -0.152217      0.067225
    6  H        0.094650     -0.073421      0.006606
    7  H       -0.409100      0.311376     -0.109690


 ACTIVE CARTESIAN GRADIENTS

              1          2          3          4          5          6
          -0.010399   0.053503  -0.068907   0.012876   0.188504   0.003883

              7          8          9         10         11         12
          -0.138096  -0.059327  -0.004513  -0.119232   0.111879  -0.002180

             13         14         15
           0.355573  -0.378092   0.266465


 FULL LOCAL GRADIENT

              1          2          3          4          5          6
          -0.315092  -0.054351   0.059429   0.017096  -0.076866  -0.103189

              7          8          9         10         11         12
           0.127797   0.055159   0.048312   0.153064  -0.121390  -0.019159

             13         14         15
          -0.273448   0.395826  -0.137340


 TANGENTIAL LOCAL GRADIENTS IN A.U.

              1          2          3          4          5          6
          -0.054351   0.059429   0.017096  -0.076866  -0.103189   0.127797

              7          8          9         10         11         12
           0.055159   0.048312   0.153064  -0.121390  -0.019159  -0.273448

             13         14
           0.395826  -0.137340
 
 RMSQ FORCE :   0.1544318  MAXIMUM :   0.0003000  CONVERGED : NO
 MAX FORCE  :   0.3958264  MAXIMUM :   0.0004500  CONVERGED : NO
 RMSQ FORCE6:   4.8455682  MAXIMUM6:   0.0003000  CONVERGED : NO
 MAX FORCE6 :   4.6041736  MAXIMUM6:   0.0004500  CONVERGED : NO
 


 HESSIAN EIGENVALUES


                1           2           3           4           5           6
             1.00000     1.00000     1.00000     1.00000     1.00000     1.00000
 


                7           8           9          10          11          12
             1.00000     1.00000     1.00000     1.00000     1.00000     1.00000
 


               13          14
             1.00000     1.00000
 


 NEWTON STEP 0.578 EXCEEDED TRUST RADIUS 0.200
 LAMBDA ITERATION CONVERGED IN 2 CYCLES
 LAMBDA FOR LMQA STEP: 1.89

  |TANGENTIAL STEP| =   0.200000  |PARALLEL STEP| =   0.003017


 STEP IN NORMAL COORDINATES

              1          2          3          4          5          6
           0.023759  -0.016153   0.010171   0.022103  -0.011056  -0.046573

              7          8          9         10         11         12
           0.042215   0.018353   0.025485   0.063835  -0.046671  -0.018510

             13         14         15
          -0.078048   0.138472  -0.040869

 DISPLACEMENT STEP IN ANGSTROM

  NO.  ATOM        X             Y             Z

    1  P        0.010307     -0.006994      0.004412
    2  O        0.004647     -0.002765     -0.022062
    3  O        0.011400      0.006670      0.006988
    4  O        0.008603      0.003545      0.013702
    5  O       -0.042882      0.014472     -0.013760
    6  H       -0.020298      0.018356      0.000222
    7  H        0.035803     -0.066927      0.035607


 ACTIVE CARTESIAN DISPLACEMENT STEP

              1          2          3          4          5          6
           0.023759  -0.016153   0.010171   0.022103  -0.011056  -0.046573

              7          8          9         10         11         12
           0.042215   0.018353   0.025485   0.063835  -0.046671  -0.018510

             13         14         15
          -0.078048   0.138472  -0.040869
 
 PREDICTED ENERGY CHANGE: -0.094610969
 
 INTERPOLATION DISTANCE: 6.6303642513


 COORDINATES OF OPTIMIZATION STEP 1 IN ANGSTROM

  NO.  ATOM        X              Y              Z        Z-ATOM   MASS   TYPE

    1  P         0.052766      -0.001808      -0.182762      15    30.974  QM
    2  O         1.075410      -0.782550      -0.932347       8    15.999  QM
    3  O        -1.020560       0.796373      -0.824329       8    15.999  QM
    4  O        -0.960547      -0.904745       1.050925       8    15.999  QM
    5  O         0.823459       0.905038       0.921061       8    15.999  QM
    6  H        -1.776037      -0.477498       0.996076       1     1.008  QM
    7  H         1.502782       0.393481       1.133681       1     1.008  QM


 
 NEW SCF-ENERGY CALCULATED IN 13 CYCLES
 

 TOTAL ENERGY    =       -643.076147748

 ENERGY CHANGE =         -0.068508230
 ENERGY RATIO  =          0.724104513
 TRUST RADIUS  =          0.200000000
 
 BFGS DELTA*GAMMA: 0.822E-01
 
 BFGS DELTA*DE2*DELTA: 0.400E-01
 
 *** ENTERING OPTIMIZATION CYCLE: 2 ***
 

 PROJECTED CARTESIAN GRADIENTS IN A.U.

  NO.  ATOM        X             Y             Z

    1  P        0.037936      0.020870     -0.028614
    2  O       -0.009358      0.048803      0.009664
    3  O       -0.008483     -0.056882      0.013080
    4  O       -0.068477      0.025747      0.019883
    5  O        0.049581     -0.058497      0.004787
    6  H        0.052958     -0.039520      0.010462
    7  H       -0.116887      0.086493     -0.040746


 ACTIVE CARTESIAN GRADIENTS

              1          2          3          4          5          6
           0.046261   0.025486  -0.034546   0.006978   0.090087  -0.014001

              7          8          9         10         11         12
          -0.008120  -0.034004   0.001896  -0.043729   0.065390  -0.001653

             13         14         15
           0.088356  -0.105600   0.094588


 FULL LOCAL GRADIENT

              1          2          3          4          5          6
          -0.128745  -0.019139   0.000278   0.039361  -0.010995  -0.045162

              7          8          9         10         11         12
           0.000850   0.031110   0.024471   0.064758  -0.071447  -0.013396

             13         14         15
          -0.046259   0.110837  -0.039289


 TANGENTIAL LOCAL GRADIENTS IN A.U.

              1          2          3          4          5          6
          -0.019139   0.000278   0.039361  -0.010995  -0.045162   0.000850

              7          8          9         10         11         12
           0.031110   0.024471   0.064758  -0.071447  -0.013396  -0.046259

             13         14
           0.110837  -0.039289

 COSANG =         0.893178668
 
 RMSQ FORCE :   0.0471241  MAXIMUM :   0.0003000  CONVERGED : NO
 MAX FORCE  :   0.1108366  MAXIMUM :   0.0004500  CONVERGED : NO
 RMSQ FORCE6:   4.4302468  MAXIMUM6:   0.0003000  CONVERGED : NO
 MAX FORCE6 :   4.3748576  MAXIMUM6:   0.0004500  CONVERGED : NO
 RMSQ DR    :   0.0516457  MAXIMUM :   0.0012000  CONVERGED : NO
 MAX DR     :   0.1384724  MAXIMUM :   0.0018000  CONVERGED : NO
 


 HESSIAN EIGENVALUES


                1           2           3           4           5           6
             0.92956     1.00000     1.00000     1.00000     1.00000     1.00000
 


                7           8           9          10          11          12
             1.00000     1.00000     1.00000     1.00000     1.00000     1.00000
 


               13          14
             1.00000     2.13433
 


 LAMBDA FOR LMQA STEP: 0.00

  |TANGENTIAL STEP| =   0.150163  |PARALLEL STEP| =   0.001701


 STEP IN NORMAL COORDINATES

              1          2          3          4          5          6
          -0.047184  -0.020968   0.020363   0.018716  -0.031974  -0.022383

              7          8          9         10         11         12
          -0.024910   0.033389   0.022259   0.058139  -0.075171  -0.017652

             13         14         15
          -0.003874   0.073928  -0.023326

 DISPLACEMENT STEP IN ANGSTROM

  NO.  ATOM        X             Y             Z

    1  P       -0.020475     -0.009086      0.008955
    2  O        0.015122     -0.008821     -0.014589
    3  O       -0.001269      0.014304     -0.011756
    4  O        0.026664     -0.002167      0.004773
    5  O       -0.004799      0.012265      0.002312
    6  H       -0.030796      0.024771     -0.005006
    7  H        0.001994     -0.036480      0.032099


 ACTIVE CARTESIAN DISPLACEMENT STEP

              1          2          3          4          5          6
          -0.047184  -0.020968   0.020363   0.018716  -0.031974  -0.022383

              7          8          9         10         11         12
          -0.024910   0.033389   0.022259   0.058139  -0.075171  -0.017652

             13         14         15
          -0.003874   0.073928  -0.023326
 
 PREDICTED ENERGY CHANGE: -0.012290686
 
 INTERPOLATION DISTANCE: 6.6303642513


 COORDINATES OF OPTIMIZATION STEP 2 IN ANGSTROM

  NO.  ATOM        X              Y              Z        Z-ATOM   MASS   TYPE

    1  P         0.032290      -0.010895      -0.173807      15    30.974  QM
    2  O         1.090532      -0.791370      -0.946936       8    15.999  QM
    3  O        -1.021829       0.810677      -0.836085       8    15.999  QM
    4  O        -0.933883      -0.906912       1.055699       8    15.999  QM
    5  O         0.818660       0.917303       0.923373       8    15.999  QM
    6  H        -1.806833      -0.452727       0.991070       1     1.008  QM
    7  H         1.504775       0.357002       1.165780       1     1.008  QM


 
 NEW SCF-ENERGY CALCULATED IN 12 CYCLES
 

 TOTAL ENERGY    =       -643.091547038

 ENERGY CHANGE =         -0.015399291
 ENERGY RATIO  =          1.252923579
 TRUST RADIUS  =          0.200000000
 
 BFGS DELTA*GAMMA: 0.174E-01
 
 BFGS DELTA*DE2*DELTA: 0.245E-01
 
 *** ENTERING OPTIMIZATION CYCLE: 3 ***
 

 PROJECTED CARTESIAN GRADIENTS IN A.U.

  NO.  ATOM        X             Y             Z

    1  P        0.007319      0.024027     -0.006914
    2  O        0.007490      0.013701     -0.007920
    3  O        0.005913     -0.028625      0.005539
    4  O       -0.018968      0.006969      0.017842
    5  O        0.013726     -0.036168     -0.000807
    6  H       -0.011935      0.000981      0.003023
    7  H       -0.061153      0.041614     -0.023080


 ACTIVE CARTESIAN GRADIENTS

              1          2          3          4          5          6
           0.008920   0.029313  -0.008389   0.014245   0.039660  -0.019431

              7          8          9         10         11         12
           0.007385  -0.009559   0.001148   0.007205   0.001616   0.001479

             13         14         15
           0.054289  -0.056204   0.027891


 FULL LOCAL GRADIENT

              1          2          3          4          5          6
          -0.068456  -0.027722  -0.000437   0.001186  -0.004210  -0.008751

              7          8          9         10         11         12
          -0.010915   0.007733   0.012202   0.004082  -0.004811  -0.011299

             13         14         15
          -0.026944   0.058794   0.004687


 TANGENTIAL LOCAL GRADIENTS IN A.U.

              1          2          3          4          5          6
          -0.027722  -0.000437   0.001186  -0.004210  -0.008751  -0.010915

              7          8          9         10         11         12
           0.007733   0.012202   0.004082  -0.004811  -0.011299  -0.026944

             13         14
           0.058794   0.004687

 COSANG =         0.751678742
 
 RMSQ FORCE :   0.0199363  MAXIMUM :   0.0003000  CONVERGED : NO
 MAX FORCE  :   0.0587942  MAXIMUM :   0.0004500  CONVERGED : NO
 RMSQ FORCE6:   3.8580288  MAXIMUM6:   0.0003000  CONVERGED : NO
 MAX FORCE6 :   3.8304789  MAXIMUM6:   0.0004500  CONVERGED : NO
 RMSQ DR    :   0.0387745  MAXIMUM :   0.0012000  CONVERGED : NO
 MAX DR     :   0.0751713  MAXIMUM :   0.0018000  CONVERGED : NO
 


 HESSIAN EIGENVALUES


                1           2           3           4           5           6
             0.57566     0.99941     1.00000     1.00000     1.00000     1.00000
 


                7           8           9          10          11          12
             1.00000     1.00000     1.00000     1.00000     1.00000     1.00000
 


               13          14
             1.26566     1.87299
 


 LAMBDA FOR LMQA STEP: 0.00

  |TANGENTIAL STEP| =   0.106853  |PARALLEL STEP| =   0.000861


 STEP IN NORMAL COORDINATES

              1          2          3          4          5          6
          -0.017107  -0.041811   0.004398   0.003097  -0.016708  -0.006143

              7          8          9         10         11         12
          -0.035325   0.017875   0.020619   0.012885  -0.022040  -0.020200

             13         14         15
          -0.019560   0.074400   0.007839

 DISPLACEMENT STEP IN ANGSTROM

  NO.  ATOM        X             Y             Z

    1  P       -0.007428     -0.018135      0.001920
    2  O        0.004144      0.001278     -0.004678
    3  O       -0.008103      0.011712     -0.008463
    4  O        0.010726      0.003498     -0.000269
    5  O        0.002317      0.015432      0.003437
    6  H        0.001631      0.006180     -0.002182
    7  H        0.003355     -0.032820      0.031271


 ACTIVE CARTESIAN DISPLACEMENT STEP

              1          2          3          4          5          6
          -0.017107  -0.041811   0.004398   0.003097  -0.016708  -0.006143

              7          8          9         10         11         12
          -0.035325   0.017875   0.020619   0.012885  -0.022040  -0.020200

             13         14         15
          -0.019560   0.074400   0.007839
 
 PREDICTED ENERGY CHANGE: -0.003660010
 
 INTERPOLATION DISTANCE: 6.6303642513
 
 *** CDFTOL TIGHTEN TO 0.100E-03 ***


 COORDINATES OF OPTIMIZATION STEP 3 IN ANGSTROM

  NO.  ATOM        X              Y              Z        Z-ATOM   MASS   TYPE

    1  P         0.024863      -0.029030      -0.171887      15    30.974  QM
    2  O         1.094676      -0.790093      -0.951614       8    15.999  QM
    3  O        -1.029932       0.822390      -0.844548       8    15.999  QM
    4  O        -0.923158      -0.903414       1.055430       8    15.999  QM
    5  O         0.820977       0.932735       0.926810       8    15.999  QM
    6  H        -1.805202      -0.446547       0.988889       1     1.008  QM
    7  H         1.508130       0.324181       1.197051       1     1.008  QM


 
 NEW SCF-ENERGY CALCULATED IN 12 CYCLES
 

 TOTAL ENERGY    =       -643.096147179

 ENERGY CHANGE =         -0.004600141
 ENERGY RATIO  =          1.256865774
 TRUST RADIUS  =          0.200000000
 
 BFGS DELTA*GAMMA: 0.536E-02
 
 BFGS DELTA*DE2*DELTA: 0.732E-02
 
 *** ENTERING OPTIMIZATION CYCLE: 4 ***
 

 PROJECTED CARTESIAN GRADIENTS IN A.U.

  NO.  ATOM        X             Y             Z

    1  P        0.015327     -0.003095      0.000957
    2  O        0.006055      0.010209     -0.013468
    3  O       -0.000299     -0.003926      0.001173
    4  O       -0.011342      0.006336      0.015501
    5  O       -0.005155     -0.012176     -0.002497
    6  H       -0.018443      0.006215      0.002734
    7  H       -0.023726      0.009181     -0.010865


 ACTIVE CARTESIAN GRADIENTS

              1          2          3          4          5          6
           0.018678  -0.003770   0.001199   0.016504   0.018303  -0.016630

              7          8          9         10         11         12
           0.008413   0.002961  -0.002527   0.011947  -0.007803   0.003330

             13         14         15
           0.022592  -0.015895   0.003745


 FULL LOCAL GRADIENT

              1          2          3          4          5          6
          -0.034318   0.006976  -0.010905  -0.001626   0.007990  -0.001201

              7          8          9         10         11         12
          -0.010507  -0.004274   0.010967  -0.004666   0.005775  -0.009879

             13         14         15
          -0.005675   0.016927   0.013878


 TANGENTIAL LOCAL GRADIENTS IN A.U.

              1          2          3          4          5          6
           0.006976  -0.010905  -0.001626   0.007990  -0.001201  -0.010507

              7          8          9         10         11         12
          -0.004274   0.010967  -0.004666   0.005775  -0.009879  -0.005675

             13         14
           0.016927   0.013878

 COSANG =         0.506230139
 
 RMSQ FORCE :   0.0090572  MAXIMUM :   0.0003000  CONVERGED : NO
 MAX FORCE  :   0.0169266  MAXIMUM :   0.0004500  CONVERGED : NO
 RMSQ FORCE6:   3.1572685  MAXIMUM6:   0.0003000  CONVERGED : NO
 MAX FORCE6 :   3.1564593  MAXIMUM6:   0.0004500  CONVERGED : NO
 RMSQ DR    :   0.0275903  MAXIMUM :   0.0012000  CONVERGED : NO
 MAX DR     :   0.0743997  MAXIMUM :   0.0018000  CONVERGED : NO
 


 HESSIAN EIGENVALUES


                1           2           3           4           5           6
             0.35660     0.99859     0.99997     1.00000     1.00000     1.00000
 


                7           8           9          10          11          12
             1.00000     1.00000     1.00000     1.00000     1.00000     1.12773
 


               13          14
             1.21276     1.99051
 


 LAMBDA FOR LMQA STEP: 0.00

  |TANGENTIAL STEP| =   0.070238  |PARALLEL STEP| =   0.000372


 STEP IN NORMAL COORDINATES

              1          2          3          4          5          6
          -0.025117  -0.005356  -0.004800  -0.009101  -0.008109   0.000603

              7          8          9         10         11         12
          -0.025138   0.001758   0.019953   0.000557  -0.003594  -0.018224

             13         14         15
          -0.015602   0.046875   0.016816

 DISPLACEMENT STEP IN ANGSTROM

  NO.  ATOM        X             Y             Z

    1  P       -0.010907     -0.002321     -0.002082
    2  O        0.000767     -0.000982      0.001849
    3  O       -0.002033      0.000469     -0.003185
    4  O        0.007641      0.001138     -0.003529
    5  O        0.006121      0.007511      0.002218
    6  H        0.010268      0.000273     -0.001598
    7  H        0.000409     -0.019822      0.023692


 ACTIVE CARTESIAN DISPLACEMENT STEP

              1          2          3          4          5          6
          -0.025117  -0.005356  -0.004800  -0.009101  -0.008109   0.000603

              7          8          9         10         11         12
          -0.025138   0.001758   0.019953   0.000557  -0.003594  -0.018224

             13         14         15
          -0.015602   0.046875   0.016816
 
 PREDICTED ENERGY CHANGE: -0.001034725
 
 INTERPOLATION DISTANCE: 6.6303642513
 
 *** SCFTOL TIGHTEN TO 0.100E-06 ***
 
 *** CDFTOL TIGHTEN TO 0.750E-04 ***


 COORDINATES OF OPTIMIZATION STEP 4 IN ANGSTROM

  NO.  ATOM        X              Y              Z        Z-ATOM   MASS   TYPE

    1  P         0.013956      -0.031351      -0.173969      15    30.974  QM
    2  O         1.095443      -0.791074      -0.949766       8    15.999  QM
    3  O        -1.031965       0.822859      -0.847733       8    15.999  QM
    4  O        -0.915517      -0.902276       1.051901       8    15.999  QM
    5  O         0.827097       0.940246       0.929028       8    15.999  QM
    6  H        -1.794934      -0.446274       0.987290       1     1.008  QM
    7  H         1.508539       0.304359       1.220743       1     1.008  QM


 
 NEW SCF-ENERGY CALCULATED IN 12 CYCLES
 

 TOTAL ENERGY    =       -643.097608461

 ENERGY CHANGE =         -0.001461282
 ENERGY RATIO  =          1.412242425
 TRUST RADIUS  =          0.200000000
 
 BFGS DELTA*GAMMA: 0.124E-02
 
 BFGS DELTA*DE2*DELTA: 0.209E-02
 
 *** ENTERING OPTIMIZATION CYCLE: 5 ***
 

 PROJECTED CARTESIAN GRADIENTS IN A.U.

  NO.  ATOM        X             Y             Z

    1  P        0.003543     -0.005012     -0.000731
    2  O        0.011339      0.006215     -0.016484
    3  O        0.007433     -0.002999      0.005658
    4  O       -0.009208      0.005925      0.014594
    5  O       -0.008820     -0.002398     -0.002294
    6  H       -0.014954      0.005604      0.002408
    7  H       -0.007648     -0.004687     -0.004234


 ACTIVE CARTESIAN GRADIENTS

              1          2          3          4          5          6
           0.004318  -0.006112  -0.000868   0.017438   0.011067  -0.021168

              7          8          9         10         11         12
           0.013623   0.000297  -0.001750   0.009220  -0.007627   0.003838

             13         14         15
           0.007985   0.001695  -0.003095


 FULL LOCAL GRADIENT

              1          2          3          4          5          6
          -0.020948   0.006775  -0.001020  -0.010080   0.006039   0.008108

              7          8          9         10         11         12
          -0.015186  -0.001367   0.008495  -0.003311   0.006000  -0.009051

             13         14         15
           0.004508  -0.001195   0.014473


 TANGENTIAL LOCAL GRADIENTS IN A.U.

              1          2          3          4          5          6
           0.006775  -0.001020  -0.010080   0.006039   0.008108  -0.015186

              7          8          9         10         11         12
          -0.001367   0.008495  -0.003311   0.006000  -0.009051   0.004508

             13         14
          -0.001195   0.014473

 COSANG =         0.649912838
 
 RMSQ FORCE :   0.0080865  MAXIMUM :   0.0003000  CONVERGED : NO
 MAX FORCE  :   0.0151859  MAXIMUM :   0.0004500  CONVERGED : NO
 RMSQ FORCE6:   2.2334853  MAXIMUM6:   0.0003000  CONVERGED : NO
 MAX FORCE6 :   2.2362608  MAXIMUM6:   0.0004500  CONVERGED : NO
 RMSQ DR    :   0.0181356  MAXIMUM :   0.0012000  CONVERGED : NO
 MAX DR     :   0.0468746  MAXIMUM :   0.0018000  CONVERGED : NO
 


 HESSIAN EIGENVALUES


                1           2           3           4           5           6
             0.18937     0.95747     0.99993     0.99999     1.00000     1.00000
 


                7           8           9          10          11          12
             1.00000     1.00000     1.00000     1.00000     1.00243     1.13496
 


               13          14
             1.27745     2.13426
 


 LAMBDA FOR LMQA STEP: 0.00

  |TANGENTIAL STEP| =   0.084574  |PARALLEL STEP| =   0.000539


 STEP IN NORMAL COORDINATES

              1          2          3          4          5          6
          -0.015513   0.003114  -0.004780  -0.023360  -0.007759   0.015746

              7          8          9         10         11         12
          -0.038810   0.002983   0.025868  -0.001132   0.002211  -0.025772

             13         14         15
          -0.015429   0.046012   0.028570

 DISPLACEMENT STEP IN ANGSTROM

  NO.  ATOM        X             Y             Z

    1  P       -0.006735      0.001352     -0.002076
    2  O       -0.006372     -0.001104      0.008713
    3  O       -0.007309     -0.000349     -0.006416
    4  O        0.010251     -0.000067     -0.007960
    5  O        0.009499      0.004733      0.001859
    6  H        0.016712     -0.001677     -0.001800
    7  H       -0.003555     -0.018619      0.028460


 ACTIVE CARTESIAN DISPLACEMENT STEP

              1          2          3          4          5          6
          -0.015513   0.003114  -0.004780  -0.023360  -0.007759   0.015746

              7          8          9         10         11         12
          -0.038810   0.002983   0.025868  -0.001132   0.002211  -0.025772

             13         14         15
          -0.015429   0.046012   0.028570
 
 PREDICTED ENERGY CHANGE: -0.000859762
 
 INTERPOLATION DISTANCE: 6.6303642513


 COORDINATES OF OPTIMIZATION STEP 5 IN ANGSTROM

  NO.  ATOM        X              Y              Z        Z-ATOM   MASS   TYPE

    1  P         0.007221      -0.029999      -0.176045      15    30.974  QM
    2  O         1.089072      -0.792178      -0.941052       8    15.999  QM
    3  O        -1.039274       0.822509      -0.854149       8    15.999  QM
    4  O        -0.905266      -0.902342       1.043941       8    15.999  QM
    5  O         0.836596       0.944979       0.930887       8    15.999  QM
    6  H        -1.778222      -0.447951       0.985491       1     1.008  QM
    7  H         1.504984       0.285740       1.249202       1     1.008  QM


 
 NEW SCF-ENERGY CALCULATED IN 11 CYCLES
 

 TOTAL ENERGY    =       -643.098947521

 ENERGY CHANGE =         -0.001339059
 ENERGY RATIO  =          1.557476347
 TRUST RADIUS  =          0.200000000
 
 BFGS DELTA*GAMMA: 0.814E-03
 
 BFGS DELTA*DE2*DELTA: 0.176E-02
 
 *** ENTERING OPTIMIZATION CYCLE: 6 ***
 

 PROJECTED CARTESIAN GRADIENTS IN A.U.

  NO.  ATOM        X             Y             Z

    1  P        0.001737     -0.009422     -0.002424
    2  O        0.010373      0.007145     -0.014807
    3  O        0.008397     -0.001146      0.006810
    4  O       -0.009869      0.006435      0.013196
    5  O       -0.009911      0.003428     -0.002633
    6  H       -0.008381      0.003011      0.002339
    7  H        0.002781     -0.013972      0.000877


 ACTIVE CARTESIAN GRADIENTS

              1          2          3          4          5          6
           0.002117  -0.011492  -0.002912   0.015112   0.009221  -0.019806

              7          8          9         10         11         12
           0.013698  -0.000518  -0.001337   0.004697  -0.003861   0.003817

             13         14         15
          -0.002542   0.013741  -0.004987


 FULL LOCAL GRADIENT

              1          2          3          4          5          6
          -0.012788   0.011685   0.002381  -0.009417   0.004808   0.008603

              7          8          9         10         11         12
          -0.014877  -0.000430   0.007137   0.000409   0.002478  -0.008092

             13         14         15
           0.011968  -0.013539   0.012240


 TANGENTIAL LOCAL GRADIENTS IN A.U.

              1          2          3          4          5          6
           0.011685   0.002381  -0.009417   0.004808   0.008603  -0.014877

              7          8          9         10         11         12
          -0.000430   0.007137   0.000409   0.002478  -0.008092   0.011968

             13         14
          -0.013539   0.012240

 COSANG =         0.869485412
 
 RMSQ FORCE :   0.0090577  MAXIMUM :   0.0003000  CONVERGED : NO
 MAX FORCE  :   0.0148771  MAXIMUM :   0.0004500  CONVERGED : NO
 RMSQ FORCE6:   0.0673825  MAXIMUM6:   0.0003000  CONVERGED : NO
 MAX FORCE6 :   0.1767844  MAXIMUM6:   0.0004500  CONVERGED : NO
 RMSQ DR    :   0.0218375  MAXIMUM :   0.0012000  CONVERGED : NO
 MAX DR     :   0.0460124  MAXIMUM :   0.0018000  CONVERGED : NO
 


 HESSIAN EIGENVALUES


                1           2           3           4           5           6
             0.09705     0.82157     0.99983     0.99997     1.00000     1.00000
 


                7           8           9          10          11          12
             1.00000     1.00000     1.00000     1.00033     1.00363     1.20650
 


               13          14
             1.25760     2.09596
 


 LAMBDA FOR LMQA STEP: 0.00

  |TANGENTIAL STEP| =   0.136105  |PARALLEL STEP| =   0.001397


 STEP IN NORMAL COORDINATES

              1          2          3          4          5          6
          -0.017190   0.023922  -0.005201  -0.046070  -0.013624   0.035262

              7          8          9         10         11         12
          -0.064927   0.003360   0.042211   0.000051   0.006707  -0.043689

             13         14         15
          -0.016249   0.056235   0.051881

 DISPLACEMENT STEP IN ANGSTROM

  NO.  ATOM        X             Y             Z

    1  P       -0.007463      0.010380     -0.002242
    2  O       -0.014889     -0.004675      0.018102
    3  O       -0.013770     -0.003232     -0.011416
    4  O        0.018534     -0.002337     -0.016107
    5  O        0.016485      0.002018      0.002392
    6  H        0.027798     -0.003451     -0.002511
    7  H       -0.011767     -0.021314      0.042944


 ACTIVE CARTESIAN DISPLACEMENT STEP

              1          2          3          4          5          6
          -0.017190   0.023922  -0.005201  -0.046070  -0.013624   0.035262

              7          8          9         10         11         12
          -0.064927   0.003360   0.042211   0.000051   0.006707  -0.043689

             13         14         15
          -0.016249   0.056235   0.051881
 
 PREDICTED ENERGY CHANGE: -0.001167709
 
 INTERPOLATION DISTANCE: 6.6303642513


 COORDINATES OF OPTIMIZATION STEP 6 IN ANGSTROM

  NO.  ATOM        X              Y              Z        Z-ATOM   MASS   TYPE

    1  P        -0.000242      -0.019620      -0.178287      15    30.974  QM
    2  O         1.074183      -0.796853      -0.922950       8    15.999  QM
    3  O        -1.053044       0.819277      -0.865565       8    15.999  QM
    4  O        -0.886732      -0.904679       1.027833       8    15.999  QM
    5  O         0.853081       0.946997       0.933279       8    15.999  QM
    6  H        -1.750423      -0.451402       0.982980       1     1.008  QM
    7  H         1.493218       0.264426       1.292146       1     1.008  QM


 
 NEW SCF-ENERGY CALCULATED IN 13 CYCLES
 

 TOTAL ENERGY    =       -643.100647799

 ENERGY CHANGE =         -0.001700278
 ENERGY RATIO  =          1.456080650
 TRUST RADIUS  =          0.200000000
 
 BFGS DELTA*GAMMA: 0.143E-02
 
 BFGS DELTA*DE2*DELTA: 0.247E-02
 
 *** ENTERING OPTIMIZATION CYCLE: 7 ***
 

 PROJECTED CARTESIAN GRADIENTS IN A.U.

  NO.  ATOM        X             Y             Z

    1  P        0.000197     -0.009907     -0.004501
    2  O        0.007334      0.009173     -0.009829
    3  O        0.007985     -0.002106      0.006745
    4  O       -0.010616      0.006665      0.010674
    5  O       -0.007781      0.005229     -0.003311
    6  H        0.001034     -0.000723      0.001685
    7  H        0.010139     -0.019903      0.006217


 ACTIVE CARTESIAN GRADIENTS

              1          2          3          4          5          6
           0.000240  -0.012085  -0.005436   0.010105   0.010734  -0.015364

              7          8          9         10         11         12
           0.010917  -0.002188  -0.000007  -0.000815   0.002390   0.003146

             13         14         15
          -0.011023   0.021783  -0.003647


 FULL LOCAL GRADIENT

              1          2          3          4          5          6
          -0.007042   0.011982   0.005440  -0.005878   0.000916   0.005251

              7          8          9         10         11         12
          -0.011669   0.001349   0.004955   0.005228  -0.003560  -0.006515

             13         14         15
           0.017769  -0.021760   0.007658


 TANGENTIAL LOCAL GRADIENTS IN A.U.

              1          2          3          4          5          6
           0.011982   0.005440  -0.005878   0.000916   0.005251  -0.011669

              7          8          9         10         11         12
           0.001349   0.004955   0.005228  -0.003560  -0.006515   0.017769

             13         14
          -0.021760   0.007658

 COSANG =         0.901096957
 
 RMSQ FORCE :   0.0097431  MAXIMUM :   0.0003000  CONVERGED : NO
 MAX FORCE  :   0.0217599  MAXIMUM :   0.0004500  CONVERGED : NO
 RMSQ FORCE6:   0.0173490  MAXIMUM6:   0.0003000  CONVERGED : NO
 MAX FORCE6 :   0.0434054  MAXIMUM6:   0.0004500  CONVERGED : NO
 RMSQ DR    :   0.0351440  MAXIMUM :   0.0012000  CONVERGED : NO
 MAX DR     :   0.0649266  MAXIMUM :   0.0018000  CONVERGED : NO
 


 HESSIAN EIGENVALUES


                1           2           3           4           5           6
             0.07048     0.69606     0.99975     0.99992     1.00000     1.00000
 


                7           8           9          10          11          12
             1.00000     1.00000     1.00015     1.00049     1.01191     1.20914
 


               13          14
             1.27645     1.86878
 


 LAMBDA FOR LMQA STEP: 0.00

  |TANGENTIAL STEP| =   0.114054  |PARALLEL STEP| =   0.000981


 STEP IN NORMAL COORDINATES

              1          2          3          4          5          6
          -0.005352   0.034062  -0.000567  -0.042951  -0.016282   0.036438

              7          8          9         10         11         12
          -0.053536   0.002474   0.033302   0.003274   0.005421  -0.037581

             13         14         15
          -0.002060   0.027560   0.046744

 DISPLACEMENT STEP IN ANGSTROM

  NO.  ATOM        X             Y             Z

    1  P       -0.002324      0.014777     -0.000223
    2  O       -0.015750     -0.007626      0.017123
    3  O       -0.013244     -0.003581     -0.010192
    4  O        0.017425     -0.004178     -0.016052
    5  O        0.013607     -0.002397      0.001970
    6  H        0.021292     -0.002812     -0.001100
    7  H       -0.016530     -0.008252      0.030828


 ACTIVE CARTESIAN DISPLACEMENT STEP

              1          2          3          4          5          6
          -0.005352   0.034062  -0.000567  -0.042951  -0.016282   0.036438

              7          8          9         10         11         12
          -0.053536   0.002474   0.033302   0.003274   0.005421  -0.037581

             13         14         15
          -0.002060   0.027560   0.046744
 
 PREDICTED ENERGY CHANGE: -0.000889731
 
 INTERPOLATION DISTANCE: 6.6303642513


 COORDINATES OF OPTIMIZATION STEP 7 IN ANGSTROM

  NO.  ATOM        X              Y              Z        Z-ATOM   MASS   TYPE

    1  P        -0.002566      -0.004843      -0.178510      15    30.974  QM
    2  O         1.058432      -0.804479      -0.905827       8    15.999  QM
    3  O        -1.066288       0.815696      -0.875757       8    15.999  QM
    4  O        -0.869307      -0.908857       1.011781       8    15.999  QM
    5  O         0.866689       0.944599       0.935250       8    15.999  QM
    6  H        -1.729132      -0.454214       0.981880       1     1.008  QM
    7  H         1.476688       0.256174       1.322974       1     1.008  QM


 
 NEW SCF-ENERGY CALCULATED IN 11 CYCLES
 

 TOTAL ENERGY    =       -643.101958827

 ENERGY CHANGE =         -0.001311028
 ENERGY RATIO  =          1.473511326
 TRUST RADIUS  =          0.200000000
 
 BFGS DELTA*GAMMA: 0.102E-02
 
 BFGS DELTA*DE2*DELTA: 0.187E-02
 
 *** ENTERING OPTIMIZATION CYCLE: 8 ***
 

 PROJECTED CARTESIAN GRADIENTS IN A.U.

  NO.  ATOM        X             Y             Z

    1  P        0.001133     -0.005465     -0.004139
    2  O        0.003553      0.010291     -0.004402
    3  O        0.004317     -0.004373      0.003421
    4  O       -0.009029      0.005944      0.008150
    5  O       -0.003797      0.000403     -0.003273
    6  H        0.004846     -0.001742      0.000555
    7  H        0.008619     -0.016826      0.006863


 ACTIVE CARTESIAN GRADIENTS

              1          2          3          4          5          6
           0.001381  -0.006666  -0.005012   0.005423   0.013826  -0.009311

              7          8          9         10         11         12
           0.004806  -0.002182   0.000929  -0.001409   0.005134   0.002213

             13         14         15
          -0.010654   0.017910  -0.000756


 FULL LOCAL GRADIENT

              1          2          3          4          5          6
          -0.007178   0.006787   0.003944  -0.001422  -0.002757  -0.000542

              7          8          9         10         11         12
          -0.005275   0.001427   0.003393   0.005377  -0.006195  -0.005105

             13         14         15
           0.016639  -0.017929   0.004412


 TANGENTIAL LOCAL GRADIENTS IN A.U.

              1          2          3          4          5          6
           0.006787   0.003944  -0.001422  -0.002757  -0.000542  -0.005275

              7          8          9         10         11         12
           0.001427   0.003393   0.005377  -0.006195  -0.005105   0.016639

             13         14
          -0.017929   0.004412

 COSANG =         0.945121512
 
 RMSQ FORCE :   0.0076719  MAXIMUM :   0.0003000  CONVERGED : NO
 MAX FORCE  :   0.0179287  MAXIMUM :   0.0004500  CONVERGED : NO
 RMSQ FORCE6:   0.0056341  MAXIMUM6:   0.0003000  CONVERGED : NO
 MAX FORCE6 :   0.0184527  MAXIMUM6:   0.0004500  CONVERGED : NO
 RMSQ DR    :   0.0294497  MAXIMUM :   0.0012000  CONVERGED : NO
 MAX DR     :   0.0535363  MAXIMUM :   0.0018000  CONVERGED : NO
 


 HESSIAN EIGENVALUES


                1           2           3           4           5           6
             0.06613     0.50458     0.99940     0.99980     0.99999     1.00000
 


                7           8           9          10          11          12
             1.00000     1.00003     1.00019     1.00123     1.04584     1.11298
 


               13          14
             1.26971     1.55354
 


 LAMBDA FOR LMQA STEP: 0.00

  |TANGENTIAL STEP| =   0.079800  |PARALLEL STEP| =   0.000480


 STEP IN NORMAL COORDINATES

              1          2          3          4          5          6
           0.003459   0.031003   0.002906  -0.029979  -0.021255   0.027716

              7          8          9         10         11         12
          -0.029923   0.001222   0.018904   0.003663   0.001117  -0.026734

             13         14         15
           0.012447  -0.002467   0.033516

 DISPLACEMENT STEP IN ANGSTROM

  NO.  ATOM        X             Y             Z

    1  P        0.001502      0.013450      0.001277
    2  O       -0.012236     -0.009998      0.011501
    3  O       -0.009037     -0.001534     -0.005730
    4  O        0.012935     -0.005230     -0.013055
    5  O        0.007978     -0.002677      0.001757
    6  H        0.010915     -0.001929      0.000912
    7  H       -0.017805      0.004816      0.014029


 ACTIVE CARTESIAN DISPLACEMENT STEP

              1          2          3          4          5          6
           0.003459   0.031003   0.002906  -0.029979  -0.021255   0.027716

              7          8          9         10         11         12
          -0.029923   0.001222   0.018904   0.003663   0.001117  -0.026734

             13         14         15
           0.012447  -0.002467   0.033516
 
 PREDICTED ENERGY CHANGE: -0.000653374
 
 INTERPOLATION DISTANCE: 6.6303642513


 COORDINATES OF OPTIMIZATION STEP 8 IN ANGSTROM

  NO.  ATOM        X              Y              Z        Z-ATOM   MASS   TYPE

    1  P        -0.001064       0.008607      -0.177233      15    30.974  QM
    2  O         1.046196      -0.814478      -0.894327       8    15.999  QM
    3  O        -1.075325       0.814162      -0.881487       8    15.999  QM
    4  O        -0.856372      -0.914087       0.998727       8    15.999  QM
    5  O         0.874667       0.941922       0.937006       8    15.999  QM
    6  H        -1.718217      -0.456143       0.982792       1     1.008  QM
    7  H         1.458883       0.260990       1.337003       1     1.008  QM


 
 NEW SCF-ENERGY CALCULATED IN 11 CYCLES
 

 TOTAL ENERGY    =       -643.102791348

 ENERGY CHANGE =         -0.000832521
 ENERGY RATIO  =          1.274188393
 TRUST RADIUS  =          0.200000000
 
 BFGS DELTA*GAMMA: 0.976E-03
 
 BFGS DELTA*DE2*DELTA: 0.133E-02
 
 *** ENTERING OPTIMIZATION CYCLE: 9 ***
 

 PROJECTED CARTESIAN GRADIENTS IN A.U.

  NO.  ATOM        X             Y             Z

    1  P        0.001813      0.001560     -0.002359
    2  O        0.001242      0.009478     -0.000744
    3  O       -0.000875     -0.007049     -0.001912
    4  O       -0.005101      0.004788      0.006266
    5  O        0.001600     -0.007985     -0.000771
    6  H        0.002341      0.000198     -0.000423
    7  H        0.000093     -0.005785      0.002193


 ACTIVE CARTESIAN GRADIENTS

              1          2          3          4          5          6
           0.002210   0.001903  -0.002859   0.002627   0.015959  -0.004638

              7          8          9         10         11         12
          -0.003618  -0.001090   0.000931   0.002255   0.003419   0.001159

             13         14         15
          -0.002456   0.003494   0.002267


 FULL LOCAL GRADIENT

              1          2          3          4          5          6
          -0.011695  -0.001669   0.001118   0.000840  -0.005429  -0.004871

              7          8          9         10         11         12
           0.003298   0.000415   0.002860   0.001374  -0.004427  -0.003847

             13         14         15
           0.009140  -0.003516   0.003206


 TANGENTIAL LOCAL GRADIENTS IN A.U.

              1          2          3          4          5          6
          -0.001669   0.001118   0.000840  -0.005429  -0.004871   0.003298

              7          8          9         10         11         12
           0.000415   0.002860   0.001374  -0.004427  -0.003847   0.009140

             13         14
          -0.003516   0.003206

 COSANG =         0.672544594
 
 RMSQ FORCE :   0.0039608  MAXIMUM :   0.0003000  CONVERGED : NO
 MAX FORCE  :   0.0091399  MAXIMUM :   0.0004500  CONVERGED : NO
 RMSQ FORCE6:   0.0048204  MAXIMUM6:   0.0003000  CONVERGED : NO
 MAX FORCE6 :   0.0085628  MAXIMUM6:   0.0004500  CONVERGED : NO
 RMSQ DR    :   0.0206046  MAXIMUM :   0.0012000  CONVERGED : NO
 MAX DR     :   0.0335165  MAXIMUM :   0.0018000  CONVERGED : NO
 


 HESSIAN EIGENVALUES


                1           2           3           4           5           6
             0.06260     0.40486     0.94800     0.99966     0.99990     1.00000
 


                7           8           9          10          11          12
             1.00001     1.00009     1.00026     1.00063     1.00663     1.18193
 


               13          14
             1.25992     1.54317
 


 LAMBDA FOR LMQA STEP: 0.00

  |TANGENTIAL STEP| =   0.033052  |PARALLEL STEP| =   0.000082


 STEP IN NORMAL COORDINATES

              1          2          3          4          5          6
           0.002826   0.007514   0.002087  -0.008860  -0.017997   0.008112

              7          8          9         10         11         12
          -0.003285   0.000670   0.007126   0.000221  -0.003141  -0.011796

             13         14         15
           0.011570  -0.003653   0.014043

 DISPLACEMENT STEP IN ANGSTROM

  NO.  ATOM        X             Y             Z

    1  P        0.001227      0.003260      0.000910
    2  O       -0.003920     -0.006767      0.002282
    3  O       -0.001851      0.001994      0.000323
    4  O        0.004788     -0.003164     -0.005595
    5  O        0.001334      0.002561      0.000337
    6  H        0.002039     -0.000915      0.001522
    7  H       -0.010243      0.004261      0.004001


 ACTIVE CARTESIAN DISPLACEMENT STEP

              1          2          3          4          5          6
           0.002826   0.007514   0.002087  -0.008860  -0.017997   0.008112

              7          8          9         10         11         12
          -0.003285   0.000670   0.007126   0.000221  -0.003141  -0.011796

             13         14         15
           0.011570  -0.003653   0.014043
 
 PREDICTED ENERGY CHANGE: -0.000173905
 
 INTERPOLATION DISTANCE: 6.6303642513
 
 *** SCFTOL TIGHTEN TO 0.750E-07 ***
 
 *** CDFTOL TIGHTEN TO 0.500E-04 ***


 COORDINATES OF OPTIMIZATION STEP 9 IN ANGSTROM

  NO.  ATOM        X              Y              Z        Z-ATOM   MASS   TYPE

    1  P         0.000163       0.011867      -0.176323      15    30.974  QM
    2  O         1.042276      -0.821245      -0.892045       8    15.999  QM
    3  O        -1.077176       0.816157      -0.881164       8    15.999  QM
    4  O        -0.851584      -0.917251       0.993132       8    15.999  QM
    5  O         0.876001       0.944483       0.937343       8    15.999  QM
    6  H        -1.716178      -0.457058       0.984314       1     1.008  QM
    7  H         1.448641       0.265251       1.341004       1     1.008  QM


 
 NEW SCF-ENERGY CALCULATED IN 10 CYCLES
 

 TOTAL ENERGY    =       -643.103061020

 ENERGY CHANGE =         -0.000269672
 ENERGY RATIO  =          1.550688292
 TRUST RADIUS  =          0.200000000
 
 BFGS DELTA*GAMMA: 0.159E-03
 
 BFGS DELTA*DE2*DELTA: 0.350E-03
 
 *** ENTERING OPTIMIZATION CYCLE: 10 ***
 

 PROJECTED CARTESIAN GRADIENTS IN A.U.

  NO.  ATOM        X             Y             Z

    1  P        0.001524      0.003709     -0.000479
    2  O        0.001286      0.007775     -0.000614
    3  O       -0.003229     -0.007109     -0.004376
    4  O       -0.002615      0.004209      0.005116
    5  O        0.003642     -0.010222      0.000867
    6  H       -0.000713      0.001902     -0.000740
    7  H       -0.004081     -0.001156     -0.000560


 ACTIVE CARTESIAN GRADIENTS

              1          2          3          4          5          6
           0.001857   0.004523  -0.000578   0.002543   0.014598  -0.003451

              7          8          9         10         11         12
          -0.007227  -0.000422   0.000372   0.004638   0.000878   0.001021

             13         14         15
           0.002176  -0.002666   0.002772


 FULL LOCAL GRADIENT

              1          2          3          4          5          6
          -0.012929  -0.004324  -0.000749  -0.000066  -0.005430  -0.004923

              7          8          9         10         11         12
           0.006958  -0.000168   0.002893  -0.001433  -0.001785  -0.003446

             13         14         15
           0.004439   0.002650   0.003213


 TANGENTIAL LOCAL GRADIENTS IN A.U.

              1          2          3          4          5          6
          -0.004324  -0.000749  -0.000066  -0.005430  -0.004923   0.006958

              7          8          9         10         11         12
          -0.000168   0.002893  -0.001433  -0.001785  -0.003446   0.004439

             13         14
           0.002650   0.003213

 COSANG =         0.754598310
 
 RMSQ FORCE :   0.0036249  MAXIMUM :   0.0003000  CONVERGED : NO
 MAX FORCE  :   0.0069578  MAXIMUM :   0.0004500  CONVERGED : NO
 RMSQ FORCE6:   0.0045463  MAXIMUM6:   0.0003000  CONVERGED : NO
 MAX FORCE6 :   0.0097431  MAXIMUM6:   0.0004500  CONVERGED : NO
 RMSQ DR    :   0.0085341  MAXIMUM :   0.0012000  CONVERGED : NO
 MAX DR     :   0.0179969  MAXIMUM :   0.0018000  CONVERGED : NO
 


 HESSIAN EIGENVALUES


                1           2           3           4           5           6
             0.05307     0.21814     0.71581     0.99936     0.99990     1.00000
 


                7           8           9          10          11          12
             1.00006     1.00013     1.00045     1.00062     1.01362     1.22705
 


               13          14
             1.30857     1.86913
 


 LAMBDA FOR LMQA STEP: 0.00

  |TANGENTIAL STEP| =   0.064883  |PARALLEL STEP| =   0.000317


 STEP IN NORMAL COORDINATES

              1          2          3          4          5          6
           0.004485   0.005313   0.000832  -0.014189  -0.039993   0.010969

              7          8          9         10         11         12
           0.003467   0.001421   0.016291  -0.003573  -0.006870  -0.024409

             13         14         15
           0.022516   0.000680   0.028234

 DISPLACEMENT STEP IN ANGSTROM

  NO.  ATOM        X             Y             Z

    1  P        0.001948      0.002305      0.000362
    2  O       -0.006262     -0.013616      0.002363
    3  O       -0.000571      0.006252      0.004159
    4  O        0.007556     -0.006460     -0.009873
    5  O        0.000638      0.009723     -0.000568
    6  H        0.004167     -0.002717      0.003726
    7  H       -0.020383      0.006276      0.009884


 ACTIVE CARTESIAN DISPLACEMENT STEP

              1          2          3          4          5          6
           0.004485   0.005313   0.000832  -0.014189  -0.039993   0.010969

              7          8          9         10         11         12
           0.003467   0.001421   0.016291  -0.003573  -0.006870  -0.024409

             13         14         15
           0.022516   0.000680   0.028234
 
 PREDICTED ENERGY CHANGE: -0.000282292
 
 INTERPOLATION DISTANCE: 6.6303642513
 
 *** SCFTOL TIGHTEN TO 0.500E-07 ***
 
 *** CDFTOL TIGHTEN TO 0.250E-04 ***


 COORDINATES OF OPTIMIZATION STEP 10 IN ANGSTROM

  NO.  ATOM        X              Y              Z        Z-ATOM   MASS   TYPE

    1  P         0.002111       0.014172      -0.175961      15    30.974  QM
    2  O         1.036014      -0.834861      -0.889682       8    15.999  QM
    3  O        -1.077748       0.822409      -0.877005       8    15.999  QM
    4  O        -0.844028      -0.923711       0.983259       8    15.999  QM
    5  O         0.876639       0.954206       0.936775       8    15.999  QM
    6  H        -1.712011      -0.459775       0.988040       1     1.008  QM
    7  H         1.428258       0.271527       1.350888       1     1.008  QM


 
 NEW SCF-ENERGY CALCULATED IN 15 CYCLES
 

 TOTAL ENERGY    =       -643.103490200

 ENERGY CHANGE =         -0.000429179
 ENERGY RATIO  =          1.520338637
 TRUST RADIUS  =          0.200000000
 
 BFGS DELTA*GAMMA: 0.275E-03
 
 BFGS DELTA*DE2*DELTA: 0.571E-03
 
 *** ENTERING OPTIMIZATION CYCLE: 11 ***
 

 PROJECTED CARTESIAN GRADIENTS IN A.U.

  NO.  ATOM        X             Y             Z

    1  P        0.000834      0.004726      0.001646
    2  O        0.001483      0.004545     -0.001088
    3  O       -0.005715     -0.006127     -0.006484
    4  O        0.000707      0.003409      0.002984
    5  O        0.005612     -0.010119      0.003424
    6  H       -0.004907      0.004097     -0.000970
    7  H       -0.008027      0.002741     -0.003519


 ACTIVE CARTESIAN GRADIENTS

              1          2          3          4          5          6
           0.001016   0.005763   0.002000   0.002468   0.010262  -0.002414

              7          8          9         10         11         12
          -0.010961  -0.000228  -0.000674   0.006987  -0.003121   0.001194

             13         14         15
           0.007187  -0.007778   0.002553


 FULL LOCAL GRADIENT

              1          2          3          4          5          6
          -0.012350  -0.005645  -0.002518  -0.001498  -0.004115  -0.003330

              7          8          9         10         11         12
           0.010769  -0.000184   0.002885  -0.004702   0.002456  -0.002980

             13         14         15
          -0.001593   0.007761   0.003109


 TANGENTIAL LOCAL GRADIENTS IN A.U.

              1          2          3          4          5          6
          -0.005645  -0.002518  -0.001498  -0.004115  -0.003330   0.010769

              7          8          9         10         11         12
          -0.000184   0.002885  -0.004702   0.002456  -0.002980  -0.001593

             13         14
           0.007761   0.003109

 COSANG =         0.782636272
 
 RMSQ FORCE :   0.0046465  MAXIMUM :   0.0003000  CONVERGED : NO
 MAX FORCE  :   0.0107689  MAXIMUM :   0.0004500  CONVERGED : NO
 RMSQ FORCE6:   0.0033496  MAXIMUM6:   0.0003000  CONVERGED : NO
 MAX FORCE6 :   0.0064206  MAXIMUM6:   0.0004500  CONVERGED : NO
 RMSQ DR    :   0.0167530  MAXIMUM :   0.0012000  CONVERGED : NO
 MAX DR     :   0.0399932  MAXIMUM :   0.0018000  CONVERGED : NO
 


 HESSIAN EIGENVALUES


                1           2           3           4           5           6
             0.03925     0.13288     0.65842     0.99903     0.99989     1.00001
 


                7           8           9          10          11          12
             1.00008     1.00021     1.00061     1.00246     1.02472     1.22957
 


               13          14
             1.32388     2.09589
 


 LAMBDA FOR LMQA STEP: 0.00

  |TANGENTIAL STEP| =   0.100605  |PARALLEL STEP| =   0.000763


 STEP IN NORMAL COORDINATES

              1          2          3          4          5          6
           0.006513   0.000603  -0.002760  -0.018691  -0.061498   0.012633

              7          8          9         10         11         12
           0.017903   0.003316   0.027790  -0.010963  -0.007830  -0.038804

             13         14         15
           0.032194   0.006723   0.043678

 DISPLACEMENT STEP IN ANGSTROM

  NO.  ATOM        X             Y             Z

    1  P        0.002828      0.000262     -0.001206
    2  O       -0.008327     -0.019994      0.002201
    3  O        0.002961      0.011344      0.010143
    4  O        0.008628     -0.010280     -0.013164
    5  O       -0.001497      0.017904     -0.003316
    6  H        0.007818     -0.005941      0.006425
    7  H       -0.030528      0.008578      0.016738


 ACTIVE CARTESIAN DISPLACEMENT STEP

              1          2          3          4          5          6
           0.006513   0.000603  -0.002760  -0.018691  -0.061498   0.012633

              7          8          9         10         11         12
           0.017903   0.003316   0.027790  -0.010963  -0.007830  -0.038804

             13         14         15
           0.032194   0.006723   0.043678
 
 PREDICTED ENERGY CHANGE: -0.000361047
 
 INTERPOLATION DISTANCE: 6.6303642513


 COORDINATES OF OPTIMIZATION STEP 11 IN ANGSTROM

  NO.  ATOM        X              Y              Z        Z-ATOM   MASS   TYPE

    1  P         0.004939       0.014434      -0.177167      15    30.974  QM
    2  O         1.027687      -0.854855      -0.887481       8    15.999  QM
    3  O        -1.074787       0.833753      -0.866862       8    15.999  QM
    4  O        -0.835399      -0.933991       0.970095       8    15.999  QM
    5  O         0.875141       0.972111       0.933459       8    15.999  QM
    6  H        -1.704193      -0.465716       0.994465       1     1.008  QM
    7  H         1.397729       0.280105       1.367625       1     1.008  QM


 
 NEW SCF-ENERGY CALCULATED IN 12 CYCLES
 

 TOTAL ENERGY    =       -643.104014839

 ENERGY CHANGE =         -0.000524639
 ENERGY RATIO  =          1.453106664
 TRUST RADIUS  =          0.200000000
 
 BFGS DELTA*GAMMA: 0.403E-03
 
 BFGS DELTA*DE2*DELTA: 0.731E-03
 
 *** ENTERING OPTIMIZATION CYCLE: 12 ***
 

 PROJECTED CARTESIAN GRADIENTS IN A.U.

  NO.  ATOM        X             Y             Z

    1  P        0.000264      0.004129      0.002972
    2  O        0.001513      0.000419     -0.002121
    3  O       -0.006494     -0.004620     -0.006031
    4  O        0.002848      0.002469      0.000200
    5  O        0.006061     -0.006084      0.005405
    6  H       -0.007618      0.005368     -0.001044
    7  H       -0.009499      0.002883     -0.005281


 ACTIVE CARTESIAN GRADIENTS

              1          2          3          4          5          6
           0.000322   0.005035   0.003605   0.002230   0.003617  -0.002044

              7          8          9         10         11         12
          -0.011666  -0.001579  -0.001645   0.007239  -0.006685   0.002025

             13         14         15
           0.009692  -0.007944   0.002041


 FULL LOCAL GRADIENT

              1          2          3          4          5          6
          -0.009249  -0.004983  -0.003453  -0.002454  -0.001340  -0.000203

              7          8          9         10         11         12
           0.011568   0.001392   0.002584  -0.006157   0.006343  -0.002933

             13         14         15
          -0.006151   0.007921   0.002111


 TANGENTIAL LOCAL GRADIENTS IN A.U.

              1          2          3          4          5          6
          -0.004983  -0.003453  -0.002454  -0.001340  -0.000203   0.011568

              7          8          9         10         11         12
           0.001392   0.002584  -0.006157   0.006343  -0.002933  -0.006151

             13         14
           0.007921   0.002111

 COSANG =         0.914846630
 
 RMSQ FORCE :   0.0052018  MAXIMUM :   0.0003000  CONVERGED : NO
 MAX FORCE  :   0.0115678  MAXIMUM :   0.0004500  CONVERGED : NO
 RMSQ FORCE6:   0.0024924  MAXIMUM6:   0.0003000  CONVERGED : NO
 MAX FORCE6 :   0.0058673  MAXIMUM6:   0.0004500  CONVERGED : NO
 RMSQ DR    :   0.0259768  MAXIMUM :   0.0012000  CONVERGED : NO
 MAX DR     :   0.0614985  MAXIMUM :   0.0018000  CONVERGED : NO
 


 HESSIAN EIGENVALUES


                1           2           3           4           5           6
             0.03052     0.10416     0.63872     0.99827     0.99990     1.00003
 


                7           8           9          10          11          12
             1.00011     1.00024     1.00081     1.00537     1.06021     1.21806
 


               13          14
             1.30737     1.88667
 


 LAMBDA FOR LMQA STEP: 0.00

  |TANGENTIAL STEP| =   0.096694  |PARALLEL STEP| =   0.000705


 STEP IN NORMAL COORDINATES

              1          2          3          4          5          6
           0.006580  -0.005587  -0.006624  -0.014429  -0.054874   0.008865

              7          8          9         10         11         12
           0.031258   0.006752   0.028400  -0.015863  -0.002341  -0.038376

             13         14         15
           0.027654   0.005954   0.039681

 DISPLACEMENT STEP IN ANGSTROM

  NO.  ATOM        X             Y             Z

    1  P        0.002857     -0.002425     -0.002892
    2  O       -0.006653     -0.017093      0.001293
    3  O        0.006971      0.012632      0.012921
    4  O        0.004784     -0.010369     -0.009609
    5  O       -0.004437      0.017692     -0.006353
    6  H        0.008808     -0.007870      0.007025
    7  H       -0.027293      0.009910      0.015967


 ACTIVE CARTESIAN DISPLACEMENT STEP

              1          2          3          4          5          6
           0.006580  -0.005587  -0.006624  -0.014429  -0.054874   0.008865

              7          8          9         10         11         12
           0.031258   0.006752   0.028400  -0.015863  -0.002341  -0.038376

             13         14         15
           0.027654   0.005954   0.039681
 
 PREDICTED ENERGY CHANGE: -0.000296086
 
 INTERPOLATION DISTANCE: 6.6303642513


 COORDINATES OF OPTIMIZATION STEP 12 IN ANGSTROM

  NO.  ATOM        X              Y              Z        Z-ATOM   MASS   TYPE

    1  P         0.007796       0.012009      -0.180059      15    30.974  QM
    2  O         1.021034      -0.871948      -0.886187       8    15.999  QM
    3  O        -1.067816       0.846385      -0.853940       8    15.999  QM
    4  O        -0.830616      -0.944360       0.960486       8    15.999  QM
    5  O         0.870704       0.989802       0.927106       8    15.999  QM
    6  H        -1.695385      -0.473585       1.001489       1     1.008  QM
    7  H         1.370436       0.290015       1.383592       1     1.008  QM


 
 NEW SCF-ENERGY CALCULATED IN 15 CYCLES
 

 TOTAL ENERGY    =       -643.104418551

 ENERGY CHANGE =         -0.000403712
 ENERGY RATIO  =          1.363495740
 TRUST RADIUS  =          0.200000000
 
 BFGS DELTA*GAMMA: 0.383E-03
 
 BFGS DELTA*DE2*DELTA: 0.600E-03
 
 *** ENTERING OPTIMIZATION CYCLE: 13 ***
 

 PROJECTED CARTESIAN GRADIENTS IN A.U.

  NO.  ATOM        X             Y             Z

    1  P        0.000820      0.002105      0.001632
    2  O        0.001006     -0.001744     -0.002702
    3  O       -0.004761     -0.003700     -0.002462
    4  O        0.001516      0.001819     -0.001146
    5  O        0.004743     -0.000235      0.005504
    6  H       -0.006260      0.004212     -0.000981
    7  H       -0.008258     -0.000499     -0.004854


 ACTIVE CARTESIAN GRADIENTS

              1          2          3          4          5          6
           0.000999   0.002567   0.001980   0.001824  -0.000915  -0.002597

              7          8          9         10         11         12
          -0.008052  -0.003926  -0.001812   0.004096  -0.006850   0.003217

             13         14         15
           0.008614  -0.003285   0.002489


 FULL LOCAL GRADIENT

              1          2          3          4          5          6
          -0.006336  -0.002458  -0.002338  -0.001224   0.001633   0.002182

              7          8          9         10         11         12
           0.008006   0.003849   0.002166  -0.003666   0.006701  -0.003590

             13         14         15
          -0.006713   0.003265   0.000197


 TANGENTIAL LOCAL GRADIENTS IN A.U.

              1          2          3          4          5          6
          -0.002458  -0.002338  -0.001224   0.001633   0.002182   0.008006

              7          8          9         10         11         12
           0.003849   0.002166  -0.003666   0.006701  -0.003590  -0.006713

             13         14
           0.003265   0.000197

 COSANG =         0.904003942
 
 RMSQ FORCE :   0.0040624  MAXIMUM :   0.0003000  CONVERGED : NO
 MAX FORCE  :   0.0080062  MAXIMUM :   0.0004500  CONVERGED : NO
 RMSQ FORCE6:   0.0017245  MAXIMUM6:   0.0003000  CONVERGED : NO
 MAX FORCE6 :   0.0049226  MAXIMUM6:   0.0004500  CONVERGED : NO
 RMSQ DR    :   0.0249669  MAXIMUM :   0.0012000  CONVERGED : NO
 MAX DR     :   0.0548744  MAXIMUM :   0.0018000  CONVERGED : NO
 


 HESSIAN EIGENVALUES


                1           2           3           4           5           6
             0.02978     0.09073     0.62302     0.98066     0.99993     1.00002
 


                7           8           9          10          11          12
             1.00007     1.00046     1.00084     1.00362     1.01962     1.18239
 


               13          14
             1.26436     1.62333
 


 LAMBDA FOR LMQA STEP: 0.00

  |TANGENTIAL STEP| =   0.052815  |PARALLEL STEP| =   0.000210


 STEP IN NORMAL COORDINATES

              1          2          3          4          5          6
           0.002818  -0.007852  -0.005388  -0.003863  -0.022492   0.002422

              7          8          9         10         11         12
           0.029007   0.009211   0.015587  -0.011305   0.004587  -0.021892

             13         14         15
           0.010225  -0.001240   0.016149

 DISPLACEMENT STEP IN ANGSTROM

  NO.  ATOM        X             Y             Z

    1  P        0.001224     -0.003407     -0.002351
    2  O       -0.001938     -0.006286      0.000173
    3  O        0.007429      0.008608      0.008561
    4  O       -0.000272     -0.005888     -0.001765
    5  O       -0.005461      0.007685     -0.006820
    6  H        0.005355     -0.005994      0.004689
    7  H       -0.011176      0.008474      0.007751


 ACTIVE CARTESIAN DISPLACEMENT STEP

              1          2          3          4          5          6
           0.002818  -0.007852  -0.005388  -0.003863  -0.022492   0.002422

              7          8          9         10         11         12
           0.029007   0.009211   0.015587  -0.011305   0.004587  -0.021892

             13         14         15
           0.010225  -0.001240   0.016149
 
 PREDICTED ENERGY CHANGE: -0.000166661
 
 INTERPOLATION DISTANCE: 6.6303642513


 COORDINATES OF OPTIMIZATION STEP 13 IN ANGSTROM

  NO.  ATOM        X              Y              Z        Z-ATOM   MASS   TYPE

    1  P         0.009020       0.008602      -0.182410      15    30.974  QM
    2  O         1.019096      -0.878235      -0.886015       8    15.999  QM
    3  O        -1.060387       0.854993      -0.845379       8    15.999  QM
    4  O        -0.830888      -0.950248       0.958721       8    15.999  QM
    5  O         0.865243       0.997487       0.920287       8    15.999  QM
    6  H        -1.690030      -0.479580       1.006178       1     1.008  QM
    7  H         1.359261       0.298489       1.391343       1     1.008  QM


 
 NEW SCF-ENERGY CALCULATED IN 12 CYCLES
 

 TOTAL ENERGY    =       -643.104655608

 ENERGY CHANGE =         -0.000237058
 ENERGY RATIO  =          1.422396550
 TRUST RADIUS  =          0.200000000
 
 BFGS DELTA*GAMMA: 0.192E-03
 
 BFGS DELTA*DE2*DELTA: 0.336E-03
 
 *** ENTERING OPTIMIZATION CYCLE: 14 ***
 

 PROJECTED CARTESIAN GRADIENTS IN A.U.

  NO.  ATOM        X             Y             Z

    1  P        0.001901      0.000187     -0.000644
    2  O        0.000645     -0.001008     -0.002658
    3  O       -0.002396     -0.003681      0.001143
    4  O       -0.001703      0.001972     -0.000526
    5  O        0.003057      0.002858      0.004117
    6  H       -0.002360      0.001705     -0.001027
    7  H       -0.006598     -0.003296     -0.003677


 ACTIVE CARTESIAN GRADIENTS

              1          2          3          4          5          6
           0.002318   0.000228  -0.000779   0.001886  -0.000918  -0.003456

              7          8          9         10         11         12
          -0.003523  -0.005502  -0.001246   0.000358  -0.003841   0.004018

             13         14         15
           0.006175   0.000739   0.003977


 FULL LOCAL GRADIENT

              1          2          3          4          5          6
          -0.006013   0.000013  -0.000604   0.000554   0.003002   0.002418

              7          8          9         10         11         12
           0.003429   0.005370   0.001859   0.000268   0.003672  -0.004401

             13         14         15
          -0.004506  -0.000754  -0.001608


 TANGENTIAL LOCAL GRADIENTS IN A.U.

              1          2          3          4          5          6
           0.000013  -0.000604   0.000554   0.003002   0.002418   0.003429

              7          8          9         10         11         12
           0.005370   0.001859   0.000268   0.003672  -0.004401  -0.004506

             13         14
          -0.000754  -0.001608

 COSANG =         0.793729847
 
 RMSQ FORCE :   0.0028781  MAXIMUM :   0.0003000  CONVERGED : NO
 MAX FORCE  :   0.0053702  MAXIMUM :   0.0004500  CONVERGED : NO
 RMSQ FORCE6:   0.0015270  MAXIMUM6:   0.0003000  CONVERGED : NO
 MAX FORCE6 :   0.0042717  MAXIMUM6:   0.0004500  CONVERGED : NO
 RMSQ DR    :   0.0136369  MAXIMUM :   0.0012000  CONVERGED : NO
 MAX DR     :   0.0290072  MAXIMUM :   0.0018000  CONVERGED : NO
 


 HESSIAN EIGENVALUES


                1           2           3           4           5           6
             0.03001     0.08534     0.46386     0.68220     0.99797     1.00002
 


                7           8           9          10          11          12
             1.00007     1.00036     1.00071     1.00182     1.01248     1.22266
 


               13          14
             1.33508     1.75482
 


 LAMBDA FOR LMQA STEP: 0.00

  |TANGENTIAL STEP| =   0.039453  |PARALLEL STEP| =   0.000117


 STEP IN NORMAL COORDINATES

              1          2          3          4          5          6
          -0.000913  -0.006633  -0.003297  -0.001244  -0.006366   0.001709

              7          8          9         10         11         12
           0.024156   0.014017   0.012166  -0.006133   0.008027  -0.019539

             13         14         15
           0.000621  -0.002991   0.005897

 DISPLACEMENT STEP IN ANGSTROM

  NO.  ATOM        X             Y             Z

    1  P       -0.000396     -0.002878     -0.001438
    2  O       -0.000314     -0.001025      0.000642
    3  O        0.006969      0.007238      0.004591
    4  O       -0.000577     -0.004162      0.001607
    5  O       -0.005564      0.001151     -0.007713
    6  H        0.004183     -0.004748      0.004191
    7  H       -0.004033      0.007945      0.007265


 ACTIVE CARTESIAN DISPLACEMENT STEP

              1          2          3          4          5          6
          -0.000913  -0.006633  -0.003297  -0.001244  -0.006366   0.001709

              7          8          9         10         11         12
           0.024156   0.014017   0.012166  -0.006133   0.008027  -0.019539

             13         14         15
           0.000621  -0.002991   0.005897
 
 PREDICTED ENERGY CHANGE: -0.000133199
 
 INTERPOLATION DISTANCE: 6.6303642513


 COORDINATES OF OPTIMIZATION STEP 14 IN ANGSTROM

  NO.  ATOM        X              Y              Z        Z-ATOM   MASS   TYPE

    1  P         0.008623       0.005725      -0.183849      15    30.974  QM
    2  O         1.018782      -0.879260      -0.885373       8    15.999  QM
    3  O        -1.053418       0.862231      -0.840789       8    15.999  QM
    4  O        -0.831465      -0.954410       0.960327       8    15.999  QM
    5  O         0.859679       0.998637       0.912574       8    15.999  QM
    6  H        -1.685847      -0.484328       1.010369       1     1.008  QM
    7  H         1.355228       0.306434       1.398608       1     1.008  QM


 
 NEW SCF-ENERGY CALCULATED IN 10 CYCLES
 

 TOTAL ENERGY    =       -643.104844445

 ENERGY CHANGE =         -0.000188837
 ENERGY RATIO  =          1.417700216
 TRUST RADIUS  =          0.200000000
 
 BFGS DELTA*GAMMA: 0.155E-03
 
 BFGS DELTA*DE2*DELTA: 0.268E-03
 
 *** ENTERING OPTIMIZATION CYCLE: 15 ***
 

 PROJECTED CARTESIAN GRADIENTS IN A.U.

  NO.  ATOM        X             Y             Z

    1  P        0.002562     -0.000832     -0.002337
    2  O        0.000468      0.000675     -0.002027
    3  O        0.000045     -0.003647      0.003817
    4  O       -0.004349      0.002024      0.000728
    5  O        0.001036      0.003663      0.001479
    6  H        0.001457     -0.000571     -0.001187
    7  H       -0.004504     -0.005634     -0.001780


 ACTIVE CARTESIAN GRADIENTS

              1          2          3          4          5          6
           0.003124  -0.001014  -0.002831   0.001986   0.001025  -0.003622

              7          8          9         10         11         12
           0.000953  -0.005728  -0.000097  -0.002124  -0.000371   0.004185

             13         14         15
           0.002980   0.004243   0.004994


 FULL LOCAL GRADIENT

              1          2          3          4          5          6
          -0.006088   0.001347   0.000773   0.001747   0.002921   0.001318

              7          8          9         10         11         12
          -0.001136   0.005500   0.001123   0.003163   0.000118  -0.004731

             13         14         15
          -0.001121  -0.004255  -0.002697


 TANGENTIAL LOCAL GRADIENTS IN A.U.

              1          2          3          4          5          6
           0.001347   0.000773   0.001747   0.002921   0.001318  -0.001136

              7          8          9         10         11         12
           0.005500   0.001123   0.003163   0.000118  -0.004731  -0.001121

             13         14
          -0.004255  -0.002697

 COSANG =         0.670599512
 
 RMSQ FORCE :   0.0027720  MAXIMUM :   0.0003000  CONVERGED : NO
 MAX FORCE  :   0.0054996  MAXIMUM :   0.0004500  CONVERGED : NO
 RMSQ FORCE6:   0.0015377  MAXIMUM6:   0.0003000  CONVERGED : NO
 MAX FORCE6 :   0.0038214  MAXIMUM6:   0.0004500  CONVERGED : NO
 RMSQ DR    :   0.0101869  MAXIMUM :   0.0012000  CONVERGED : NO
 MAX DR     :   0.0241555  MAXIMUM :   0.0018000  CONVERGED : NO
 


 HESSIAN EIGENVALUES


                1           2           3           4           5           6
             0.02951     0.07994     0.26172     0.65274     0.99759     1.00003
 


                7           8           9          10          11          12
             1.00007     1.00051     1.00094     1.00412     1.01800     1.22712
 


               13          14
             1.34286     2.01908
 


 LAMBDA FOR LMQA STEP: 0.00

  |TANGENTIAL STEP| =   0.036492  |PARALLEL STEP| =   0.000100


 STEP IN NORMAL COORDINATES

              1          2          3          4          5          6
          -0.002953  -0.004358  -0.000761  -0.001225   0.000597   0.001949

              7          8          9         10         11         12
           0.017793   0.017832   0.010342  -0.001161   0.008191  -0.021234

             13         14         15
          -0.002861  -0.005325   0.000616

 DISPLACEMENT STEP IN ANGSTROM

  NO.  ATOM        X             Y             Z

    1  P       -0.001281     -0.001891     -0.000331
    2  O        0.000028      0.001060      0.000944
    3  O        0.005698      0.006657      0.001078
    4  O        0.000748     -0.003400      0.002731
    5  O       -0.005041     -0.003008     -0.007412
    6  H        0.002715     -0.003435      0.004653
    7  H       -0.001319      0.008698      0.007774


 ACTIVE CARTESIAN DISPLACEMENT STEP

              1          2          3          4          5          6
          -0.002953  -0.004358  -0.000761  -0.001225   0.000597   0.001949

              7          8          9         10         11         12
           0.017793   0.017832   0.010342  -0.001161   0.008191  -0.021234

             13         14         15
          -0.002861  -0.005325   0.000616
 
 PREDICTED ENERGY CHANGE: -0.000107188
 
 INTERPOLATION DISTANCE: 6.6303642513


 COORDINATES OF OPTIMIZATION STEP 15 IN ANGSTROM

  NO.  ATOM        X              Y              Z        Z-ATOM   MASS   TYPE

    1  P         0.007342       0.003834      -0.184180      15    30.974  QM
    2  O         1.018810      -0.878200      -0.884428       8    15.999  QM
    3  O        -1.047720       0.868888      -0.839711       8    15.999  QM
    4  O        -0.830717      -0.957810       0.963058       8    15.999  QM
    5  O         0.854638       0.995630       0.905162       8    15.999  QM
    6  H        -1.683132      -0.487762       1.015022       1     1.008  QM
    7  H         1.353909       0.315132       1.406383       1     1.008  QM


 
 NEW SCF-ENERGY CALCULATED IN 12 CYCLES
 

 TOTAL ENERGY    =       -643.104999137

 ENERGY CHANGE =         -0.000154692
 ENERGY RATIO  =          1.443180136
 TRUST RADIUS  =          0.200000000
 
 BFGS DELTA*GAMMA: 0.121E-03
 
 BFGS DELTA*DE2*DELTA: 0.216E-03
 
 *** ENTERING OPTIMIZATION CYCLE: 16 ***
 

 PROJECTED CARTESIAN GRADIENTS IN A.U.

  NO.  ATOM        X             Y             Z

    1  P        0.002854     -0.000906     -0.002388
    2  O        0.000408      0.002211     -0.001123
    3  O        0.001447     -0.002984      0.004533
    4  O       -0.005017      0.001724      0.001794
    5  O       -0.000781      0.002233     -0.001443
    6  H        0.003092     -0.001401     -0.001374
    7  H       -0.003203     -0.006263     -0.000374


 ACTIVE CARTESIAN GRADIENTS

              1          2          3          4          5          6
           0.003480  -0.001105  -0.002893   0.002063   0.003291  -0.002696

              7          8          9         10         11         12
           0.003860  -0.004268   0.001168  -0.002061   0.001507   0.003702

             13         14         15
           0.000711   0.005458   0.005055


 FULL LOCAL GRADIENT

              1          2          3          4          5          6
          -0.006160   0.001487   0.000649   0.001934   0.001903  -0.000578

              7          8          9         10         11         12
          -0.004110   0.003968   0.000089   0.003397  -0.001842  -0.004396

             13         14         15
           0.001444  -0.005467  -0.002732


 TANGENTIAL LOCAL GRADIENTS IN A.U.

              1          2          3          4          5          6
           0.001487   0.000649   0.001934   0.001903  -0.000578  -0.004110

              7          8          9         10         11         12
           0.003968   0.000089   0.003397  -0.001842  -0.004396   0.001444

             13         14
          -0.005467  -0.002732

 COSANG =         0.871353910
 
 RMSQ FORCE :   0.0028867  MAXIMUM :   0.0003000  CONVERGED : NO
 MAX FORCE  :   0.0054667  MAXIMUM :   0.0004500  CONVERGED : NO
 RMSQ FORCE6:   0.0014037  MAXIMUM6:   0.0003000  CONVERGED : NO
 MAX FORCE6 :   0.0037894  MAXIMUM6:   0.0004500  CONVERGED : NO
 RMSQ DR    :   0.0094224  MAXIMUM :   0.0012000  CONVERGED : NO
 MAX DR     :   0.0212339  MAXIMUM :   0.0018000  CONVERGED : NO
 


 HESSIAN EIGENVALUES


                1           2           3           4           5           6
             0.02783     0.07844     0.17672     0.64269     0.99721     1.00003
 


                7           8           9          10          11          12
             1.00011     1.00056     1.00140     1.00708     1.04607     1.21130
 


               13          14
             1.30183     1.88739
 


 LAMBDA FOR LMQA STEP: 0.00

  |TANGENTIAL STEP| =   0.037272  |PARALLEL STEP| =   0.000105


 STEP IN NORMAL COORDINATES

              1          2          3          4          5          6
          -0.004032  -0.001316   0.000361  -0.004010  -0.000733   0.002356

              7          8          9         10         11         12
           0.009676   0.019326   0.010483   0.001570   0.006726  -0.026283

             13         14         15
          -0.001664  -0.005420   0.001126

 DISPLACEMENT STEP IN ANGSTROM

  NO.  ATOM        X             Y             Z

    1  P       -0.001750     -0.000571      0.000159
    2  O       -0.000865      0.000326      0.001184
    3  O        0.003871      0.006241     -0.001513
    4  O        0.002992     -0.003312      0.001824
    5  O       -0.003498     -0.004195     -0.005676
    6  H        0.002188     -0.002627      0.005794
    7  H       -0.002446      0.009537      0.009983


 ACTIVE CARTESIAN DISPLACEMENT STEP

              1          2          3          4          5          6
          -0.004032  -0.001316   0.000361  -0.004010  -0.000733   0.002356

              7          8          9         10         11         12
           0.009676   0.019326   0.010483   0.001570   0.006726  -0.026283

             13         14         15
          -0.001664  -0.005420   0.001126
 
 PREDICTED ENERGY CHANGE: -0.000089044
 
 INTERPOLATION DISTANCE: 6.6303642513


 COORDINATES OF OPTIMIZATION STEP 16 IN ANGSTROM

  NO.  ATOM        X              Y              Z        Z-ATOM   MASS   TYPE

    1  P         0.005592       0.003264      -0.184021      15    30.974  QM
    2  O         1.017945      -0.877874      -0.883244       8    15.999  QM
    3  O        -1.043849       0.875129      -0.841224       8    15.999  QM
    4  O        -0.827725      -0.961122       0.964882       8    15.999  QM
    5  O         0.851140       0.991434       0.899486       8    15.999  QM
    6  H        -1.680944      -0.490389       1.020816       1     1.008  QM
    7  H         1.351463       0.324669       1.416365       1     1.008  QM


 
 NEW SCF-ENERGY CALCULATED IN 12 CYCLES
 

 TOTAL ENERGY    =       -643.105123644

 ENERGY CHANGE =         -0.000124507
 ENERGY RATIO  =          1.398263280
 TRUST RADIUS  =          0.200000000
 
 BFGS DELTA*GAMMA: 0.109E-03
 
 BFGS DELTA*DE2*DELTA: 0.180E-03
 
 *** ENTERING OPTIMIZATION CYCLE: 17 ***
 

 PROJECTED CARTESIAN GRADIENTS IN A.U.

  NO.  ATOM        X             Y             Z

    1  P        0.002356     -0.000099     -0.001265
    2  O        0.000550      0.002816     -0.000082
    3  O        0.001650     -0.001729      0.003451
    4  O       -0.003466      0.000966      0.002312
    5  O       -0.001830     -0.000441     -0.003602
    6  H        0.002170     -0.000633     -0.001530
    7  H       -0.002897     -0.005239      0.000262


 ACTIVE CARTESIAN GRADIENTS

              1          2          3          4          5          6
           0.002872  -0.000121  -0.001532   0.002005   0.004642  -0.000934

              7          8          9         10         11         12
           0.004603  -0.001635   0.002227   0.000170   0.001165   0.002719

             13         14         15
          -0.000065   0.004429   0.004113


 FULL LOCAL GRADIENT

              1          2          3          4          5          6
          -0.005764   0.000442  -0.000229   0.001107   0.000491  -0.002432

              7          8          9         10         11         12
          -0.004845   0.001341  -0.001076   0.001149  -0.001520  -0.003430

             13         14         15
           0.002308  -0.004433  -0.001879


 TANGENTIAL LOCAL GRADIENTS IN A.U.

              1          2          3          4          5          6
           0.000442  -0.000229   0.001107   0.000491  -0.002432  -0.004845

              7          8          9         10         11         12
           0.001341  -0.001076   0.001149  -0.001520  -0.003430   0.002308

             13         14
          -0.004433  -0.001879

 COSANG =         0.887149650
 
 RMSQ FORCE :   0.0023599  MAXIMUM :   0.0003000  CONVERGED : NO
 MAX FORCE  :   0.0048450  MAXIMUM :   0.0004500  CONVERGED : NO
 RMSQ FORCE6:   0.0015291  MAXIMUM6:   0.0003000  CONVERGED : NO
 MAX FORCE6 :   0.0033550  MAXIMUM6:   0.0004500  CONVERGED : NO
 RMSQ DR    :   0.0096237  MAXIMUM :   0.0012000  CONVERGED : NO
 MAX DR     :   0.0262834  MAXIMUM :   0.0018000  CONVERGED : NO
 


 HESSIAN EIGENVALUES


                1           2           3           4           5           6
             0.02542     0.07917     0.15355     0.63030     0.98280     0.99972
 


                7           8           9          10          11          12
             1.00005     1.00036     1.00084     1.00325     1.01628     1.19235
 


               13          14
             1.30367     1.57682
 


 LAMBDA FOR LMQA STEP: 0.00

  |TANGENTIAL STEP| =   0.031295  |PARALLEL STEP| =   0.000074


 STEP IN NORMAL COORDINATES

              1          2          3          4          5          6
          -0.002903   0.000461   0.000025  -0.005692  -0.005461   0.000418

              7          8          9         10         11         12
           0.001458   0.013800   0.007554   0.000693   0.003997  -0.024722

             13         14         15
           0.001916  -0.004378   0.002871

 DISPLACEMENT STEP IN ANGSTROM

  NO.  ATOM        X             Y             Z

    1  P       -0.001260      0.000200      0.000011
    2  O       -0.001698     -0.001504      0.000396
    3  O        0.001663      0.004303     -0.002303
    4  O        0.003494     -0.002524      0.000014
    5  O       -0.001143     -0.002193     -0.001894
    6  H        0.001628     -0.001992      0.005874
    7  H       -0.003868      0.008522      0.009152


 ACTIVE CARTESIAN DISPLACEMENT STEP

              1          2          3          4          5          6
          -0.002903   0.000461   0.000025  -0.005692  -0.005461   0.000418

              7          8          9         10         11         12
           0.001458   0.013800   0.007554   0.000693   0.003997  -0.024722

             13         14         15
           0.001916  -0.004378   0.002871
 
 PREDICTED ENERGY CHANGE: -0.000057077
 
 INTERPOLATION DISTANCE: 6.6303642513
 
 *** SCFTOL TIGHTEN TO 0.250E-07 ***
 
 *** CDFTOL TIGHTEN TO 0.100E-04 ***


 COORDINATES OF OPTIMIZATION STEP 17 IN ANGSTROM

  NO.  ATOM        X              Y              Z        Z-ATOM   MASS   TYPE

    1  P         0.004332       0.003464      -0.184010      15    30.974  QM
    2  O         1.016246      -0.879378      -0.882848       8    15.999  QM
    3  O        -1.042186       0.879432      -0.843527       8    15.999  QM
    4  O        -0.824231      -0.963646       0.964896       8    15.999  QM
    5  O         0.849997       0.989241       0.897593       8    15.999  QM
    6  H        -1.679316      -0.492381       1.026690       1     1.008  QM
    7  H         1.347595       0.333191       1.425517       1     1.008  QM


 
 NEW SCF-ENERGY CALCULATED IN 13 CYCLES
 

 TOTAL ENERGY    =       -643.105206256

 ENERGY CHANGE =         -0.000082612
 ENERGY RATIO  =          1.447375730
 TRUST RADIUS  =          0.200000000
 
 BFGS DELTA*GAMMA: 0.650E-04
 
 BFGS DELTA*DE2*DELTA: 0.115E-03
 
 *** ENTERING OPTIMIZATION CYCLE: 18 ***
 

 PROJECTED CARTESIAN GRADIENTS IN A.U.

  NO.  ATOM        X             Y             Z

    1  P        0.001434      0.000699     -0.000190
    2  O        0.000886      0.002516      0.000509
    3  O        0.000782     -0.000639      0.001603
    4  O       -0.001321      0.000410      0.002318
    5  O       -0.001461     -0.002683     -0.003675
    6  H        0.000295      0.000584     -0.001537
    7  H       -0.003807     -0.002879     -0.000415


 ACTIVE CARTESIAN GRADIENTS

              1          2          3          4          5          6
           0.001749   0.000853  -0.000230   0.001985   0.004647   0.000368

              7          8          9         10         11         12
           0.003119   0.000515   0.002549   0.002426  -0.000156   0.001832

             13         14         15
           0.000965   0.001494   0.003315


 FULL LOCAL GRADIENT

              1          2          3          4          5          6
          -0.005559  -0.000652  -0.000787  -0.000044  -0.000378  -0.003211

              7          8          9         10         11         12
          -0.003310  -0.000753  -0.001655  -0.001312  -0.000167  -0.002461

             13         14         15
           0.001224  -0.001495  -0.001096


 TANGENTIAL LOCAL GRADIENTS IN A.U.

              1          2          3          4          5          6
          -0.000652  -0.000787  -0.000044  -0.000378  -0.003211  -0.003310

              7          8          9         10         11         12
          -0.000753  -0.001655  -0.001312  -0.000167  -0.002461   0.001224

             13         14
          -0.001495  -0.001096

 COSANG =         0.784356181
 
 RMSQ FORCE :   0.0016584  MAXIMUM :   0.0003000  CONVERGED : NO
 MAX FORCE  :   0.0033098  MAXIMUM :   0.0004500  CONVERGED : NO
 RMSQ FORCE6:   0.0014497  MAXIMUM6:   0.0003000  CONVERGED : NO
 MAX FORCE6 :   0.0027607  MAXIMUM6:   0.0004500  CONVERGED : NO
 RMSQ DR    :   0.0080804  MAXIMUM :   0.0012000  CONVERGED : NO
 MAX DR     :   0.0247221  MAXIMUM :   0.0018000  CONVERGED : NO
 


 HESSIAN EIGENVALUES


                1           2           3           4           5           6
             0.02146     0.08164     0.14169     0.56350     0.70165     0.99732
 


                7           8           9          10          11          12
             1.00005     1.00014     1.00175     1.00311     1.00886     1.22566
 


               13          14
             1.39028     1.62079
 


 LAMBDA FOR LMQA STEP: 0.00

  |TANGENTIAL STEP| =   0.034725  |PARALLEL STEP| =   0.000091


 STEP IN NORMAL COORDINATES

              1          2          3          4          5          6
          -0.002105   0.000813  -0.001063  -0.008182  -0.010953  -0.001759

              7          8          9         10         11         12
          -0.002976   0.010402   0.007481  -0.001925   0.003272  -0.027635

             13         14         15
           0.004541  -0.001036   0.006062

 DISPLACEMENT STEP IN ANGSTROM

  NO.  ATOM        X             Y             Z

    1  P       -0.000914      0.000353     -0.000464
    2  O       -0.002784     -0.003293     -0.000360
    3  O        0.000785      0.003381     -0.002309
    4  O        0.003756     -0.002359     -0.001573
    5  O        0.000367      0.000353      0.000405
    6  H        0.002372     -0.002375      0.006829
    7  H       -0.005768      0.008059      0.011032


 ACTIVE CARTESIAN DISPLACEMENT STEP

              1          2          3          4          5          6
          -0.002105   0.000813  -0.001063  -0.008182  -0.010953  -0.001759

              7          8          9         10         11         12
          -0.002976   0.010402   0.007481  -0.001925   0.003272  -0.027635

             13         14         15
           0.004541  -0.001036   0.006062
 
 PREDICTED ENERGY CHANGE: -0.000043805
 
 INTERPOLATION DISTANCE: 6.6303642513


 COORDINATES OF OPTIMIZATION STEP 18 IN ANGSTROM

  NO.  ATOM        X              Y              Z        Z-ATOM   MASS   TYPE

    1  P         0.003418       0.003817      -0.184473      15    30.974  QM
    2  O         1.013462      -0.882672      -0.883209       8    15.999  QM
    3  O        -1.041402       0.882813      -0.845837       8    15.999  QM
    4  O        -0.820474      -0.966004       0.963324       8    15.999  QM
    5  O         0.850364       0.989594       0.897997       8    15.999  QM
    6  H        -1.676945      -0.494756       1.033519       1     1.008  QM
    7  H         1.341827       0.341251       1.436548       1     1.008  QM


 
 NEW SCF-ENERGY CALCULATED IN 13 CYCLES
 

 TOTAL ENERGY    =       -643.105271457

 ENERGY CHANGE =         -0.000065201
 ENERGY RATIO  =          1.488445143
 TRUST RADIUS  =          0.200000000
 
 BFGS DELTA*GAMMA: 0.474E-04
 
 BFGS DELTA*DE2*DELTA: 0.889E-04
 
 *** ENTERING OPTIMIZATION CYCLE: 19 ***
 

 PROJECTED CARTESIAN GRADIENTS IN A.U.

  NO.  ATOM        X             Y             Z

    1  P        0.000297      0.001042      0.000454
    2  O        0.001289      0.001730      0.000711
    3  O       -0.000296      0.000222     -0.000040
    4  O        0.000512      0.000103      0.001979
    5  O       -0.000433     -0.003695     -0.002610
    6  H       -0.001223      0.001489     -0.001462
    7  H       -0.004697     -0.000727     -0.001216


 ACTIVE CARTESIAN GRADIENTS

              1          2          3          4          5          6
           0.000363   0.001270   0.000550   0.001944   0.003662   0.001064

              7          8          9         10         11         12
           0.000915   0.001802   0.002452   0.003702  -0.001373   0.001168

             13         14         15
           0.002287  -0.001130   0.002740


 FULL LOCAL GRADIENT

              1          2          3          4          5          6
          -0.005060  -0.001222  -0.000733  -0.001176  -0.000709  -0.003026

              7          8          9         10         11         12
          -0.001036  -0.001959  -0.001879  -0.002905   0.001122  -0.001643

             13         14         15
          -0.000402   0.001130  -0.000698


 TANGENTIAL LOCAL GRADIENTS IN A.U.

              1          2          3          4          5          6
          -0.001222  -0.000733  -0.001176  -0.000709  -0.003026  -0.001036

              7          8          9         10         11         12
          -0.001959  -0.001879  -0.002905   0.001122  -0.001643  -0.000402

             13         14
           0.001130  -0.000698

 COSANG =         0.691148651
 
 RMSQ FORCE :   0.0015999  MAXIMUM :   0.0003000  CONVERGED : NO
 MAX FORCE  :   0.0030262  MAXIMUM :   0.0004500  CONVERGED : NO
 RMSQ FORCE6:   0.0010241  MAXIMUM6:   0.0003000  CONVERGED : NO
 MAX FORCE6 :   0.0020472  MAXIMUM6:   0.0004500  CONVERGED : NO
 RMSQ DR    :   0.0089660  MAXIMUM :   0.0012000  CONVERGED : NO
 MAX DR     :   0.0276351  MAXIMUM :   0.0018000  CONVERGED : NO
 


 HESSIAN EIGENVALUES


                1           2           3           4           5           6
             0.01755     0.08157     0.12648     0.38153     0.65387     0.99670
 


                7           8           9          10          11          12
             1.00005     1.00017     1.00174     1.00557     1.01073     1.22480
 


               13          14
             1.34768     1.96123
 


 LAMBDA FOR LMQA STEP: 0.00

  |TANGENTIAL STEP| =   0.039327  |PARALLEL STEP| =   0.000117


 STEP IN NORMAL COORDINATES

              1          2          3          4          5          6
          -0.001252  -0.000382  -0.002185  -0.009367  -0.013347  -0.005739

              7          8          9         10         11         12
          -0.003731   0.008724   0.006453  -0.005147   0.004166  -0.031697

             13         14         15
           0.005199   0.000422   0.005817

 DISPLACEMENT STEP IN ANGSTROM

  NO.  ATOM        X             Y             Z

    1  P       -0.000543     -0.000166     -0.000954
    2  O       -0.003376     -0.003841     -0.001704
    3  O        0.001171      0.002747     -0.002155
    4  O        0.002935     -0.002182     -0.001930
    5  O        0.000787      0.002054      0.001791
    6  H        0.002715     -0.003159      0.008536
    7  H       -0.005745      0.008947      0.012681


 ACTIVE CARTESIAN DISPLACEMENT STEP

              1          2          3          4          5          6
          -0.001252  -0.000382  -0.002185  -0.009367  -0.013347  -0.005739

              7          8          9         10         11         12
          -0.003731   0.008724   0.006453  -0.005147   0.004166  -0.031697

             13         14         15
           0.005199   0.000422   0.005817
 
 PREDICTED ENERGY CHANGE: -0.000040545
 
 INTERPOLATION DISTANCE: 6.6303642513


 COORDINATES OF OPTIMIZATION STEP 19 IN ANGSTROM

  NO.  ATOM        X              Y              Z        Z-ATOM   MASS   TYPE

    1  P         0.002875       0.003651      -0.185427      15    30.974  QM
    2  O         1.010086      -0.886513      -0.884913       8    15.999  QM
    3  O        -1.040231       0.885560      -0.847992       8    15.999  QM
    4  O        -0.817539      -0.968186       0.961394       8    15.999  QM
    5  O         0.851151       0.991648       0.899789       8    15.999  QM
    6  H        -1.674229      -0.497915       1.042054       1     1.008  QM
    7  H         1.336082       0.350198       1.449230       1     1.008  QM


 
 NEW SCF-ENERGY CALCULATED IN 13 CYCLES
 

 TOTAL ENERGY    =       -643.105332599

 ENERGY CHANGE =         -0.000061142
 ENERGY RATIO  =          1.508021030
 TRUST RADIUS  =          0.200000000
 
 BFGS DELTA*GAMMA: 0.421E-04
 
 BFGS DELTA*DE2*DELTA: 0.822E-04
 
 *** ENTERING OPTIMIZATION CYCLE: 20 ***
 

 PROJECTED CARTESIAN GRADIENTS IN A.U.

  NO.  ATOM        X             Y             Z

    1  P       -0.000598      0.000730      0.000404
    2  O        0.001629      0.001068      0.000604
    3  O       -0.001236      0.000770     -0.001111
    4  O        0.001409      0.000171      0.001705
    5  O        0.000786     -0.003682     -0.000993
    6  H       -0.001775      0.001652     -0.001267
    7  H       -0.005214      0.000968     -0.001788


 ACTIVE CARTESIAN GRADIENTS

              1          2          3          4          5          6
          -0.000730   0.000890   0.000489   0.001938   0.002497   0.001054

              7          8          9         10         11         12
          -0.001217   0.002285   0.002118   0.003703  -0.001745   0.000689

             13         14         15
           0.003336  -0.003000   0.002499


 FULL LOCAL GRADIENT

              1          2          3          4          5          6
          -0.004624  -0.000965  -0.000080  -0.001865  -0.000573  -0.002302

              7          8          9         10         11         12
           0.001145  -0.002384  -0.001764  -0.003152   0.001559  -0.001024

             13         14         15
          -0.001763   0.002999  -0.000636


 TANGENTIAL LOCAL GRADIENTS IN A.U.

              1          2          3          4          5          6
          -0.000965  -0.000080  -0.001865  -0.000573  -0.002302   0.001145

              7          8          9         10         11         12
          -0.002384  -0.001764  -0.003152   0.001559  -0.001024  -0.001763

             13         14
           0.002999  -0.000636

 COSANG =         0.854816199
 
 RMSQ FORCE :   0.0018141  MAXIMUM :   0.0003000  CONVERGED : NO
 MAX FORCE  :   0.0031521  MAXIMUM :   0.0004500  CONVERGED : NO
 RMSQ FORCE6:   0.0006980  MAXIMUM6:   0.0003000  CONVERGED : NO
 MAX FORCE6 :   0.0016598  MAXIMUM6:   0.0004500  CONVERGED : NO
 RMSQ DR    :   0.0101541  MAXIMUM :   0.0012000  CONVERGED : NO
 MAX DR     :   0.0316973  MAXIMUM :   0.0018000  CONVERGED : NO
 


 HESSIAN EIGENVALUES


                1           2           3           4           5           6
             0.01482     0.08079     0.10774     0.28603     0.64496     0.99591
 


                7           8           9          10          11          12
             1.00004     1.00023     1.00187     1.00705     1.01878     1.21413
 


               13          14
             1.31631     1.98123
 


 LAMBDA FOR LMQA STEP: 0.00

  |TANGENTIAL STEP| =   0.042768  |PARALLEL STEP| =   0.000138


 STEP IN NORMAL COORDINATES

              1          2          3          4          5          6
          -0.000279  -0.001587  -0.002705  -0.009908  -0.013042  -0.010556

              7          8          9         10         11         12
          -0.003145   0.007038   0.004468  -0.008057   0.005255  -0.035153

             13         14         15
           0.004183   0.001917   0.003273

 DISPLACEMENT STEP IN ANGSTROM

  NO.  ATOM        X             Y             Z

    1  P       -0.000121     -0.000688     -0.001181
    2  O       -0.003741     -0.003485     -0.003321
    3  O        0.002070      0.001693     -0.002060
    4  O        0.001519     -0.001855     -0.001746
    5  O        0.000736      0.003122      0.002659
    6  H        0.002597     -0.003757      0.010322
    7  H       -0.004252      0.009665      0.014025


 ACTIVE CARTESIAN DISPLACEMENT STEP

              1          2          3          4          5          6
          -0.000279  -0.001587  -0.002705  -0.009908  -0.013042  -0.010556

              7          8          9         10         11         12
          -0.003145   0.007038   0.004468  -0.008057   0.005255  -0.035153

             13         14         15
           0.004183   0.001917   0.003273
 
 PREDICTED ENERGY CHANGE: -0.000041196
 
 INTERPOLATION DISTANCE: 6.6303642513


 COORDINATES OF OPTIMIZATION STEP 20 IN ANGSTROM

  NO.  ATOM        X              Y              Z        Z-ATOM   MASS   TYPE

    1  P         0.002754       0.002962      -0.186608      15    30.974  QM
    2  O         1.006345      -0.889997      -0.888234       8    15.999  QM
    3  O        -1.038161       0.887253      -0.850052       8    15.999  QM
    4  O        -0.816021      -0.970041       0.959647       8    15.999  QM
    5  O         0.851887       0.994770       0.902448       8    15.999  QM
    6  H        -1.671632      -0.501672       1.052377       1     1.008  QM
    7  H         1.331830       0.359863       1.463255       1     1.008  QM


 
 NEW SCF-ENERGY CALCULATED IN 15 CYCLES
 

 TOTAL ENERGY    =       -643.105392245

 ENERGY CHANGE =         -0.000059646
 ENERGY RATIO  =          1.447858363
 TRUST RADIUS  =          0.200000000
 
 BFGS DELTA*GAMMA: 0.474E-04
 
 BFGS DELTA*DE2*DELTA: 0.834E-04
 
 *** ENTERING OPTIMIZATION CYCLE: 21 ***
 

 PROJECTED CARTESIAN GRADIENTS IN A.U.

  NO.  ATOM        X             Y             Z

    1  P       -0.001096      0.000018     -0.000264
    2  O        0.001770      0.000727      0.000200
    3  O       -0.001572      0.000800     -0.001325
    4  O        0.001190      0.000499      0.001614
    5  O        0.001707     -0.002722      0.000513
    6  H       -0.001345      0.001029     -0.000955
    7  H       -0.004911      0.001646     -0.001568


 ACTIVE CARTESIAN GRADIENTS

              1          2          3          4          5          6
          -0.001336   0.000021  -0.000321   0.001867   0.001563   0.000288

              7          8          9         10         11         12
          -0.002483   0.001936   0.001716   0.002508  -0.001179   0.000334

             13         14         15
           0.003594  -0.003289   0.002340


 FULL LOCAL GRADIENT

              1          2          3          4          5          6
          -0.004203  -0.000171   0.000976  -0.001939  -0.000189  -0.001185

              7          8          9         10         11         12
           0.002423  -0.002022  -0.001419  -0.002060   0.001030  -0.000584

             13         14         15
          -0.002248   0.003287  -0.000656


 TANGENTIAL LOCAL GRADIENTS IN A.U.

              1          2          3          4          5          6
          -0.000171   0.000976  -0.001939  -0.000189  -0.001185   0.002423

              7          8          9         10         11         12
          -0.002022  -0.001419  -0.002060   0.001030  -0.000584  -0.002248

             13         14
           0.003287  -0.000656

 COSANG =         0.920793037
 
 RMSQ FORCE :   0.0016922  MAXIMUM :   0.0003000  CONVERGED : NO
 MAX FORCE  :   0.0032873  MAXIMUM :   0.0004500  CONVERGED : NO
 RMSQ FORCE6:   0.0006160  MAXIMUM6:   0.0003000  CONVERGED : NO
 MAX FORCE6 :   0.0012053  MAXIMUM6:   0.0004500  CONVERGED : NO
 RMSQ DR    :   0.0110428  MAXIMUM :   0.0012000  CONVERGED : NO
 MAX DR     :   0.0351530  MAXIMUM :   0.0018000  CONVERGED : NO
 


 HESSIAN EIGENVALUES


                1           2           3           4           5           6
             0.01490     0.07449     0.09597     0.24463     0.64240     0.99321
 


                7           8           9          10          11          12
             1.00001     1.00042     1.00211     1.00686     1.01756     1.17964
 


               13          14
             1.31236     1.68156
 


 LAMBDA FOR LMQA STEP: 0.00

  |TANGENTIAL STEP| =   0.028076  |PARALLEL STEP| =   0.000059


 STEP IN NORMAL COORDINATES

              1          2          3          4          5          6
           0.001269  -0.001991  -0.001191  -0.005542  -0.005166  -0.011766

              7          8          9         10         11         12
          -0.000709   0.001752  -0.001378  -0.007103   0.003696  -0.022467

             13         14         15
           0.000420   0.001058  -0.003130

 DISPLACEMENT STEP IN ANGSTROM

  NO.  ATOM        X             Y             Z

    1  P        0.000551     -0.000864     -0.000520
    2  O       -0.002327     -0.001006     -0.003903
    3  O        0.002269     -0.000633     -0.001301
    4  O       -0.001081     -0.000510     -0.000539
    5  O        0.000096      0.002339      0.002421
    6  H        0.000612     -0.002387      0.007858
    7  H        0.000489      0.006418      0.008259


 ACTIVE CARTESIAN DISPLACEMENT STEP

              1          2          3          4          5          6
           0.001269  -0.001991  -0.001191  -0.005542  -0.005166  -0.011766

              7          8          9         10         11         12
          -0.000709   0.001752  -0.001378  -0.007103   0.003696  -0.022467

             13         14         15
           0.000420   0.001058  -0.003130
 
 PREDICTED ENERGY CHANGE: -0.000029618
 
 INTERPOLATION DISTANCE: 6.6303642513


 COORDINATES OF OPTIMIZATION STEP 21 IN ANGSTROM

  NO.  ATOM        X              Y              Z        Z-ATOM   MASS   TYPE

    1  P         0.003305       0.002099      -0.187128      15    30.974  QM
    2  O         1.004018      -0.891003      -0.892137       8    15.999  QM
    3  O        -1.035892       0.886620      -0.851353       8    15.999  QM
    4  O        -0.817102      -0.970551       0.959109       8    15.999  QM
    5  O         0.851983       0.997109       0.904869       8    15.999  QM
    6  H        -1.671021      -0.504059       1.060234       1     1.008  QM
    7  H         1.332319       0.366281       1.471514       1     1.008  QM


 
 NEW SCF-ENERGY CALCULATED IN 24 CYCLES
 

 TOTAL ENERGY    =       -643.105433792

 ENERGY CHANGE =         -0.000041547
 ENERGY RATIO  =          1.402752642
 TRUST RADIUS  =          0.200000000
 
 BFGS DELTA*GAMMA: 0.362E-04
 
 BFGS DELTA*DE2*DELTA: 0.595E-04
 
 *** ENTERING OPTIMIZATION CYCLE: 22 ***
 

 PROJECTED CARTESIAN GRADIENTS IN A.U.

  NO.  ATOM        X             Y             Z

    1  P       -0.000864     -0.000582     -0.000989
    2  O        0.001650      0.000915     -0.000445
    3  O       -0.001203      0.000162     -0.000736
    4  O       -0.000031      0.000994      0.001766
    5  O        0.001898     -0.001580      0.001163
    6  H       -0.000283     -0.000029     -0.000655
    7  H       -0.004148      0.001300     -0.000830


 ACTIVE CARTESIAN GRADIENTS

              1          2          3          4          5          6
          -0.001053  -0.000710  -0.001200   0.001823   0.001486  -0.000975

              7          8          9         10         11         12
          -0.002365   0.000946   0.001412   0.000891   0.000052   0.000212

             13         14         15
           0.003143  -0.002277   0.002359


 FULL LOCAL GRADIENT

              1          2          3          4          5          6
          -0.004282   0.000585   0.001615  -0.001426   0.000173  -0.000195

              7          8          9         10         11         12
           0.002270  -0.001085  -0.000947  -0.000302  -0.000225  -0.000485

             13         14         15
          -0.001706   0.002275  -0.000639


 TANGENTIAL LOCAL GRADIENTS IN A.U.

              1          2          3          4          5          6
           0.000585   0.001615  -0.001426   0.000173  -0.000195   0.002270

              7          8          9         10         11         12
          -0.001085  -0.000947  -0.000302  -0.000225  -0.000485  -0.001706

             13         14
           0.002275  -0.000639

 COSANG =         0.888889702
 
 RMSQ FORCE :   0.0012292  MAXIMUM :   0.0003000  CONVERGED : NO
 MAX FORCE  :   0.0022749  MAXIMUM :   0.0004500  CONVERGED : NO
 RMSQ FORCE6:   0.0006567  MAXIMUM6:   0.0003000  CONVERGED : NO
 MAX FORCE6 :   0.0014167  MAXIMUM6:   0.0004500  CONVERGED : NO
 RMSQ DR    :   0.0072493  MAXIMUM :   0.0012000  CONVERGED : NO
 MAX DR     :   0.0224672  MAXIMUM :   0.0018000  CONVERGED : NO
 


 HESSIAN EIGENVALUES


                1           2           3           4           5           6
             0.01626     0.06230     0.09361     0.22705     0.64261     0.88880
 


                7           8           9          10          11          12
             0.99758     1.00011     1.00073     1.00414     1.00913     1.16095
 


               13          14
             1.31505     1.43578
 


 LAMBDA FOR LMQA STEP: 0.00

  |TANGENTIAL STEP| =   0.014876  |PARALLEL STEP| =   0.000017


 STEP IN NORMAL COORDINATES

              1          2          3          4          5          6
           0.002113  -0.000959   0.000820  -0.001286   0.002017  -0.008224

              7          8          9         10         11         12
           0.001014  -0.002259  -0.005032  -0.003380   0.000611  -0.007175

             13         14         15
          -0.002402   0.000114  -0.006433

 DISPLACEMENT STEP IN ANGSTROM

  NO.  ATOM        X             Y             Z

    1  P        0.000917     -0.000416      0.000358
    2  O       -0.000844      0.001000     -0.002850
    3  O        0.001600     -0.002077     -0.000581
    4  O       -0.002192      0.000400      0.000214
    5  O       -0.000438      0.000826      0.001289
    6  H       -0.001140     -0.000302      0.003876
    7  H        0.003524      0.002018      0.001826


 ACTIVE CARTESIAN DISPLACEMENT STEP

              1          2          3          4          5          6
           0.002113  -0.000959   0.000820  -0.001286   0.002017  -0.008224

              7          8          9         10         11         12
           0.001014  -0.002259  -0.005032  -0.003380   0.000611  -0.007175

             13         14         15
          -0.002402   0.000114  -0.006433
 
 PREDICTED ENERGY CHANGE: -0.000016471
 
 INTERPOLATION DISTANCE: 6.6303642513


 COORDINATES OF OPTIMIZATION STEP 22 IN ANGSTROM

  NO.  ATOM        X              Y              Z        Z-ATOM   MASS   TYPE

    1  P         0.004222       0.001682      -0.186771      15    30.974  QM
    2  O         1.003174      -0.890003      -0.894987       8    15.999  QM
    3  O        -1.034292       0.884543      -0.851934       8    15.999  QM
    4  O        -0.819294      -0.970151       0.959322       8    15.999  QM
    5  O         0.851545       0.997935       0.906157       8    15.999  QM
    6  H        -1.672161      -0.504361       1.064110       1     1.008  QM
    7  H         1.335843       0.368299       1.473340       1     1.008  QM


 
 NEW SCF-ENERGY CALCULATED IN 19 CYCLES
 

 TOTAL ENERGY    =       -643.105455817

 ENERGY CHANGE =         -0.000022024
 ENERGY RATIO  =          1.337155225
 TRUST RADIUS  =          0.200000000
 
 BFGS DELTA*GAMMA: 0.217E-04
 
 BFGS DELTA*DE2*DELTA: 0.330E-04
 
 *** ENTERING OPTIMIZATION CYCLE: 23 ***
 

 PROJECTED CARTESIAN GRADIENTS IN A.U.

  NO.  ATOM        X             Y             Z

    1  P       -0.000172     -0.000712     -0.001274
    2  O        0.001197      0.001309     -0.000932
    3  O       -0.000474     -0.000656      0.000039
    4  O       -0.001122      0.001242      0.001875
    5  O        0.001403     -0.000820      0.000867
    6  H        0.000244     -0.000673     -0.000403
    7  H       -0.003288      0.000338      0.000097


 ACTIVE CARTESIAN GRADIENTS

              1          2          3          4          5          6
          -0.000210  -0.000869  -0.001544   0.001563   0.001927  -0.001941

              7          8          9         10         11         12
          -0.001339   0.000017   0.001308   0.000017   0.000782   0.000145

             13         14         15
           0.002429  -0.000669   0.002135


 FULL LOCAL GRADIENT

              1          2          3          4          5          6
          -0.004463   0.000839   0.001472  -0.000588   0.000243   0.000314

              7          8          9         10         11         12
           0.001201  -0.000218  -0.000636   0.000780  -0.001004  -0.000490

             13         14         15
          -0.000756   0.000667  -0.000306


 TANGENTIAL LOCAL GRADIENTS IN A.U.

              1          2          3          4          5          6
           0.000839   0.001472  -0.000588   0.000243   0.000314   0.001201

              7          8          9         10         11         12
          -0.000218  -0.000636   0.000780  -0.001004  -0.000490  -0.000756

             13         14
           0.000667  -0.000306

 COSANG =         0.794299898
 
 RMSQ FORCE :   0.0007668  MAXIMUM :   0.0003000  CONVERGED : NO
 MAX FORCE  :   0.0014717  MAXIMUM :   0.0004500  CONVERGED : NO
 RMSQ FORCE6:   0.0008551  MAXIMUM6:   0.0003000  CONVERGED : NO
 MAX FORCE6 :   0.0015850  MAXIMUM6:   0.0004500  CONVERGED : NO
 RMSQ DR    :   0.0038410  MAXIMUM :   0.0012000  CONVERGED : NO
 MAX DR     :   0.0082238  MAXIMUM :   0.0018000  CONVERGED : NO
 


 HESSIAN EIGENVALUES


                1           2           3           4           5           6
             0.01671     0.05438     0.09466     0.22123     0.64943     0.67064
 


                7           8           9          10          11          12
             0.99712     1.00015     1.00125     1.00544     1.01652     1.16489
 


               13          14
             1.23559     1.47278
 


 LAMBDA FOR LMQA STEP: 0.00

  |TANGENTIAL STEP| =   0.011697  |PARALLEL STEP| =   0.000010


 STEP IN NORMAL COORDINATES

              1          2          3          4          5          6
           0.001905   0.000194   0.001859   0.001290   0.004774  -0.003383

              7          8          9         10         11         12
           0.001526  -0.003200  -0.005541  -0.000017  -0.001555   0.002374

             13         14         15
          -0.002878  -0.001207  -0.005723

 DISPLACEMENT STEP IN ANGSTROM

  NO.  ATOM        X             Y             Z

    1  P        0.000827      0.000084      0.000811
    2  O        0.000173      0.001557     -0.001309
    3  O        0.000651     -0.001997     -0.000171
    4  O       -0.001855      0.000597      0.000415
    5  O       -0.000623     -0.000397      0.000275
    6  H       -0.001694      0.001069      0.000874
    7  H        0.003703     -0.000578     -0.002224


 ACTIVE CARTESIAN DISPLACEMENT STEP

              1          2          3          4          5          6
           0.001905   0.000194   0.001859   0.001290   0.004774  -0.003383

              7          8          9         10         11         12
           0.001526  -0.003200  -0.005541  -0.000017  -0.001555   0.002374

             13         14         15
          -0.002878  -0.001207  -0.005723
 
 PREDICTED ENERGY CHANGE: -0.000007123
 
 INTERPOLATION DISTANCE: 6.6303642513


 COORDINATES OF OPTIMIZATION STEP 23 IN ANGSTROM

  NO.  ATOM        X              Y              Z        Z-ATOM   MASS   TYPE

    1  P         0.005048       0.001766      -0.185959      15    30.974  QM
    2  O         1.003347      -0.888446      -0.896296       8    15.999  QM
    3  O        -1.033641       0.882545      -0.852104       8    15.999  QM
    4  O        -0.821149      -0.969554       0.959737       8    15.999  QM
    5  O         0.850922       0.997538       0.906432       8    15.999  QM
    6  H        -1.673855      -0.503292       1.064984       1     1.008  QM
    7  H         1.339545       0.367721       1.471116       1     1.008  QM


 
 NEW SCF-ENERGY CALCULATED IN 14 CYCLES
 

 TOTAL ENERGY    =       -643.105465211

 ENERGY CHANGE =         -0.000009394
 ENERGY RATIO  =          1.318894283
 TRUST RADIUS  =          0.200000000
 
 BFGS DELTA*GAMMA: 0.952E-05
 
 BFGS DELTA*DE2*DELTA: 0.143E-04
 
 *** ENTERING OPTIMIZATION CYCLE: 24 ***
 

 PROJECTED CARTESIAN GRADIENTS IN A.U.

  NO.  ATOM        X             Y             Z

    1  P        0.000486     -0.000428     -0.001047
    2  O        0.000756      0.001553     -0.001185
    3  O        0.000006     -0.001211      0.000401
    4  O       -0.001526      0.001232      0.001859
    5  O        0.000816     -0.000737      0.000302
    6  H       -0.000002     -0.000685     -0.000223
    7  H       -0.002898     -0.000275      0.000540


 ACTIVE CARTESIAN GRADIENTS

              1          2          3          4          5          6
           0.000593  -0.000522  -0.001269   0.001302   0.002384  -0.002335

              7          8          9         10         11         12
          -0.000473  -0.000401   0.001316   0.000110   0.000743   0.000038

             13         14         15
           0.002093   0.000200   0.001802


 FULL LOCAL GRADIENT

              1          2          3          4          5          6
          -0.004678   0.000587   0.000792   0.000010   0.000132   0.000392

              7          8          9         10         11         12
           0.000308   0.000165  -0.000517   0.000830  -0.001005  -0.000449

             13         14         15
          -0.000183  -0.000202   0.000164


 TANGENTIAL LOCAL GRADIENTS IN A.U.

              1          2          3          4          5          6
           0.000587   0.000792   0.000010   0.000132   0.000392   0.000308

              7          8          9         10         11         12
           0.000165  -0.000517   0.000830  -0.001005  -0.000449  -0.000183

             13         14
          -0.000202   0.000164

 COSANG =         0.797017181
 
 RMSQ FORCE :   0.0005023  MAXIMUM :   0.0003000  CONVERGED : NO
 MAX FORCE  :   0.0010047  MAXIMUM :   0.0004500  CONVERGED : NO
 RMSQ FORCE6:   0.0009940  MAXIMUM6:   0.0003000  CONVERGED : NO
 MAX FORCE6 :   0.0017743  MAXIMUM6:   0.0004500  CONVERGED : NO
 RMSQ DR    :   0.0030202  MAXIMUM :   0.0012000  CONVERGED : NO
 MAX DR     :   0.0057226  MAXIMUM :   0.0018000  CONVERGED : NO
 


 HESSIAN EIGENVALUES


                1           2           3           4           5           6
             0.01584     0.05494     0.09492     0.22086     0.47353     0.66055
 


                7           8           9          10          11          12
             0.99667     1.00018     1.00151     1.00583     1.04036     1.14805
 


               13          14
             1.20495     1.43990
 


 LAMBDA FOR LMQA STEP: 0.00

  |TANGENTIAL STEP| =   0.006698  |PARALLEL STEP| =   0.000003


 STEP IN NORMAL COORDINATES

              1          2          3          4          5          6
           0.001088   0.000813   0.001514   0.000953   0.002873  -0.000282

              7          8          9         10         11         12
           0.001023  -0.001624  -0.003240   0.000994  -0.001780   0.002228

             13         14         15
          -0.001729  -0.000888  -0.002100

 DISPLACEMENT STEP IN ANGSTROM

  NO.  ATOM        X             Y             Z

    1  P        0.000472      0.000353      0.000661
    2  O        0.000180      0.000804     -0.000223
    3  O        0.000117     -0.000953     -0.000108
    4  O       -0.000710      0.000141      0.000035
    5  O       -0.000456     -0.000572     -0.000231
    6  H       -0.000830      0.001158      0.000296
    7  H        0.001676     -0.000799     -0.001854


 ACTIVE CARTESIAN DISPLACEMENT STEP

              1          2          3          4          5          6
           0.001088   0.000813   0.001514   0.000953   0.002873  -0.000282

              7          8          9         10         11         12
           0.001023  -0.001624  -0.003240   0.000994  -0.001780   0.002228

             13         14         15
          -0.001729  -0.000888  -0.002100
 
 PREDICTED ENERGY CHANGE: -0.000002871
 
 INTERPOLATION DISTANCE: 6.6303642513


 COORDINATES OF OPTIMIZATION STEP 24 IN ANGSTROM

  NO.  ATOM        X              Y              Z        Z-ATOM   MASS   TYPE

    1  P         0.005521       0.002119      -0.185299      15    30.974  QM
    2  O         1.003527      -0.887642      -0.896519       8    15.999  QM
    3  O        -1.033525       0.881592      -0.852213       8    15.999  QM
    4  O        -0.821859      -0.969413       0.959772       8    15.999  QM
    5  O         0.850466       0.996966       0.906201       8    15.999  QM
    6  H        -1.674685      -0.502134       1.065281       1     1.008  QM
    7  H         1.341221       0.366922       1.469261       1     1.008  QM


 
 NEW SCF-ENERGY CALCULATED IN 12 CYCLES
 

 TOTAL ENERGY    =       -643.105468991

 ENERGY CHANGE =         -0.000003780
 ENERGY RATIO  =          1.316385560
 TRUST RADIUS  =          0.200000000
 
 BFGS DELTA*GAMMA: 0.384E-05
 
 BFGS DELTA*DE2*DELTA: 0.577E-05
 
 *** ENTERING OPTIMIZATION CYCLE: 25 ***
 

 PROJECTED CARTESIAN GRADIENTS IN A.U.

  NO.  ATOM        X             Y             Z

    1  P        0.000853      0.000026     -0.000580
    2  O        0.000501      0.001514     -0.001263
    3  O        0.000162     -0.001400      0.000380
    4  O       -0.001401      0.001049      0.001741
    5  O        0.000400     -0.000964     -0.000187
    6  H       -0.000559     -0.000394     -0.000123
    7  H       -0.002822     -0.000541      0.000665


 ACTIVE CARTESIAN GRADIENTS

              1          2          3          4          5          6
           0.001040   0.000032  -0.000703   0.001147   0.002549  -0.002295

              7          8          9         10         11         12
          -0.000042  -0.000377   0.001362   0.000622   0.000318  -0.000090

             13         14         15
           0.002037   0.000490   0.001482


 FULL LOCAL GRADIENT

              1          2          3          4          5          6
          -0.004706   0.000088   0.000040   0.000208   0.000011   0.000293

              7          8          9         10         11         12
          -0.000126   0.000138  -0.000547   0.000347  -0.000592  -0.000347

             13         14         15
          -0.000031  -0.000491   0.000530


 TANGENTIAL LOCAL GRADIENTS IN A.U.

              1          2          3          4          5          6
           0.000088   0.000040   0.000208   0.000011   0.000293  -0.000126

              7          8          9         10         11         12
           0.000138  -0.000547   0.000347  -0.000592  -0.000347  -0.000031

             13         14
          -0.000491   0.000530

 COSANG =         0.717406041
 
 RMSQ FORCE :   0.0003368  MAXIMUM :   0.0003000  CONVERGED : NO
 MAX FORCE  :   0.0005921  MAXIMUM :   0.0004500  CONVERGED : NO
 RMSQ FORCE6:   0.0010028  MAXIMUM6:   0.0003000  CONVERGED : NO
 MAX FORCE6 :   0.0018758  MAXIMUM6:   0.0004500  CONVERGED : NO
 RMSQ DR    :   0.0017295  MAXIMUM :   0.0012000  CONVERGED : NO
 MAX DR     :   0.0032396  MAXIMUM :   0.0018000  CONVERGED : NO
 


 HESSIAN EIGENVALUES


                1           2           3           4           5           6
             0.01612     0.05369     0.09494     0.21651     0.32657     0.66619
 


                7           8           9          10          11          12
             0.96166     0.99889     1.00041     1.00254     1.01110     1.17524
 


               13          14
             1.30765     1.36171
 


 LAMBDA FOR LMQA STEP: 0.00

  |TANGENTIAL STEP| =   0.003288  |PARALLEL STEP| =   0.000001


 STEP IN NORMAL COORDINATES

              1          2          3          4          5          6
           0.000478   0.000500   0.000728   0.000280   0.001003   0.000246

              7          8          9         10         11         12
           0.000666  -0.000323  -0.002062   0.000555  -0.001272  -0.000406

             13         14         15
          -0.000942  -0.000936  -0.000042

 DISPLACEMENT STEP IN ANGSTROM

  NO.  ATOM        X             Y             Z

    1  P        0.000207      0.000217      0.000318
    2  O        0.000026      0.000249      0.000022
    3  O        0.000070     -0.000240     -0.000161
    4  O       -0.000175     -0.000165     -0.000167
    5  O       -0.000306     -0.000359     -0.000154
    6  H       -0.000067      0.000875      0.000865
    7  H        0.000448     -0.000026     -0.000795


 ACTIVE CARTESIAN DISPLACEMENT STEP

              1          2          3          4          5          6
           0.000478   0.000500   0.000728   0.000280   0.001003   0.000246

              7          8          9         10         11         12
           0.000666  -0.000323  -0.002062   0.000555  -0.001272  -0.000406

             13         14         15
          -0.000942  -0.000936  -0.000042
 
 PREDICTED ENERGY CHANGE: -0.000001431
 
 INTERPOLATION DISTANCE: 6.6303642513
 
 *** SCFTOL TIGHTEN TO 0.500E-08 ***
 
 *** CDFTOL TIGHTEN TO 0.750E-05 ***


 COORDINATES OF OPTIMIZATION STEP 25 IN ANGSTROM

  NO.  ATOM        X              Y              Z        Z-ATOM   MASS   TYPE

    1  P         0.005728       0.002336      -0.184981      15    30.974  QM
    2  O         1.003554      -0.887394      -0.896497       8    15.999  QM
    3  O        -1.033455       0.881352      -0.852374       8    15.999  QM
    4  O        -0.822034      -0.969578       0.959605       8    15.999  QM
    5  O         0.850160       0.996607       0.906047       8    15.999  QM
    6  H        -1.674751      -0.501259       1.066146       1     1.008  QM
    7  H         1.341669       0.366895       1.468466       1     1.008  QM


 
 NEW SCF-ENERGY CALCULATED IN 9 CYCLES
 

 TOTAL ENERGY    =       -643.105471229

 ENERGY CHANGE =         -0.000002239
 ENERGY RATIO  =          1.564464334
 TRUST RADIUS  =          0.200000000
 
 BFGS DELTA*GAMMA: 0.131E-05
 
 BFGS DELTA*DE2*DELTA: 0.287E-05
 
 *** ENTERING OPTIMIZATION CYCLE: 26 ***
 

 PROJECTED CARTESIAN GRADIENTS IN A.U.

  NO.  ATOM        X             Y             Z

    1  P        0.001031      0.000265     -0.000315
    2  O        0.000338      0.001487     -0.001230
    3  O        0.000117     -0.001423      0.000222
    4  O       -0.001173      0.000918      0.001655
    5  O        0.000281     -0.001216     -0.000335
    6  H       -0.001035     -0.000116     -0.000057
    7  H       -0.002938     -0.000418      0.000561


 ACTIVE CARTESIAN GRADIENTS

              1          2          3          4          5          6
           0.001257   0.000323  -0.000381   0.001016   0.002612  -0.002162

              7          8          9         10         11         12
          -0.000023  -0.000246   0.001376   0.001042  -0.000067  -0.000214

             13         14         15
           0.002194   0.000282   0.001286


 FULL LOCAL GRADIENT

              1          2          3          4          5          6
          -0.004749  -0.000177  -0.000366   0.000321  -0.000086   0.000174

              7          8          9         10         11         12
          -0.000143   0.000012  -0.000573  -0.000076  -0.000209  -0.000230

             13         14         15
          -0.000136  -0.000282   0.000766


 TANGENTIAL LOCAL GRADIENTS IN A.U.

              1          2          3          4          5          6
          -0.000177  -0.000366   0.000321  -0.000086   0.000174  -0.000143

              7          8          9         10         11         12
           0.000012  -0.000573  -0.000076  -0.000209  -0.000230  -0.000136

             13         14
          -0.000282   0.000766

 COSANG =         0.757399099
 
 RMSQ FORCE :   0.0003210  MAXIMUM :   0.0003000  CONVERGED : NO
 MAX FORCE  :   0.0007658  MAXIMUM :   0.0004500  CONVERGED : NO
 RMSQ FORCE6:   0.0007664  MAXIMUM6:   0.0003000  CONVERGED : NO
 MAX FORCE6 :   0.0013580  MAXIMUM6:   0.0004500  CONVERGED : NO
 RMSQ DR    :   0.0008490  MAXIMUM :   0.0012000  CONVERGED :YES
 MAX DR     :   0.0020621  MAXIMUM :   0.0018000  CONVERGED : NO
 


 HESSIAN EIGENVALUES


                1           2           3           4           5           6
             0.01664     0.05374     0.09491     0.13050     0.23207     0.67109
 


                7           8           9          10          11          12
             0.79205     0.99790     1.00059     1.00312     1.00863     1.17884
 


               13          14
             1.27151     1.74864
 


 LAMBDA FOR LMQA STEP: 0.00

  |TANGENTIAL STEP| =   0.005884  |PARALLEL STEP| =   0.000003


 STEP IN NORMAL COORDINATES

              1          2          3          4          5          6
           0.000290   0.000798   0.000753   0.000027   0.000351   0.000978

              7          8          9         10         11         12
           0.000867   0.000002  -0.003200   0.000497  -0.002131  -0.002813

             13         14         15
          -0.001566  -0.000958   0.002277

 DISPLACEMENT STEP IN ANGSTROM

  NO.  ATOM        X             Y             Z

    1  P        0.000126      0.000346      0.000329
    2  O       -0.000040     -0.000011      0.000268
    3  O        0.000060     -0.000002     -0.000293
    4  O        0.000036     -0.000550     -0.000618
    5  O       -0.000403     -0.000335     -0.000237
    6  H        0.000842      0.001571      0.002191
    7  H       -0.000160      0.000091     -0.000511


 ACTIVE CARTESIAN DISPLACEMENT STEP

              1          2          3          4          5          6
           0.000290   0.000798   0.000753   0.000027   0.000351   0.000978

              7          8          9         10         11         12
           0.000867   0.000002  -0.003200   0.000497  -0.002131  -0.002813

             13         14         15
          -0.001566  -0.000958   0.002277
 
 PREDICTED ENERGY CHANGE: -0.000002381
 
 INTERPOLATION DISTANCE: 6.6303642513


 COORDINATES OF OPTIMIZATION STEP 26 IN ANGSTROM

  NO.  ATOM        X              Y              Z        Z-ATOM   MASS   TYPE

    1  P         0.005854       0.002682      -0.184652      15    30.974  QM
    2  O         1.003514      -0.887405      -0.896229       8    15.999  QM
    3  O        -1.033395       0.881350      -0.852667       8    15.999  QM
    4  O        -0.821998      -0.970128       0.958987       8    15.999  QM
    5  O         0.849758       0.996272       0.905810       8    15.999  QM
    6  H        -1.673910      -0.499687       1.068337       1     1.008  QM
    7  H         1.341510       0.366986       1.467955       1     1.008  QM


 
 NEW SCF-ENERGY CALCULATED IN 12 CYCLES
 

 TOTAL ENERGY    =       -643.105475003

 ENERGY CHANGE =         -0.000003773
 ENERGY RATIO  =          1.584998442
 TRUST RADIUS  =          0.200000000
 
 BFGS DELTA*GAMMA: 0.218E-05
 
 BFGS DELTA*DE2*DELTA: 0.479E-05
 
 *** ENTERING OPTIMIZATION CYCLE: 27 ***
 

 PROJECTED CARTESIAN GRADIENTS IN A.U.

  NO.  ATOM        X             Y             Z

    1  P        0.001098      0.000655      0.000168
    2  O        0.000280      0.001309     -0.001239
    3  O        0.000002     -0.001401     -0.000052
    4  O       -0.000833      0.000737      0.001486
    5  O        0.000197     -0.001559     -0.000522
    6  H       -0.001537      0.000229     -0.000009
    7  H       -0.003135     -0.000218      0.000382


 ACTIVE CARTESIAN GRADIENTS

              1          2          3          4          5          6
           0.001338   0.000799   0.000204   0.000974   0.002562  -0.001956

              7          8          9         10         11         12
          -0.000090  -0.000040   0.001402   0.001546  -0.000522  -0.000359

             13         14         15
           0.002395  -0.000057   0.001129


 FULL LOCAL GRADIENT

              1          2          3          4          5          6
          -0.004727  -0.000642  -0.000933   0.000197  -0.000194   0.000070

              7          8          9         10         11         12
          -0.000067  -0.000180  -0.000644  -0.000619   0.000252  -0.000077

             13         14         15
          -0.000336   0.000057   0.000927


 TANGENTIAL LOCAL GRADIENTS IN A.U.

              1          2          3          4          5          6
          -0.000642  -0.000933   0.000197  -0.000194   0.000070  -0.000067

              7          8          9         10         11         12
          -0.000180  -0.000644  -0.000619   0.000252  -0.000077  -0.000336

             13         14
           0.000057   0.000927

 COSANG =         0.774469805
 
 RMSQ FORCE :   0.0004813  MAXIMUM :   0.0003000  CONVERGED : NO
 MAX FORCE  :   0.0009330  MAXIMUM :   0.0004500  CONVERGED : NO
 RMSQ FORCE6:   0.0003709  MAXIMUM6:   0.0003000  CONVERGED : NO
 MAX FORCE6 :   0.0006693  MAXIMUM6:   0.0004500  CONVERGED : NO
 RMSQ DR    :   0.0015192  MAXIMUM :   0.0012000  CONVERGED : NO
 MAX DR     :   0.0032002  MAXIMUM :   0.0018000  CONVERGED : NO
 


 HESSIAN EIGENVALUES


                1           2           3           4           5           6
             0.01625     0.03936     0.07140     0.09669     0.22950     0.67534
 


                7           8           9          10          11          12
             0.72153     0.99776     1.00060     1.00284     1.02196     1.17173
 


               13          14
             1.25720     2.20981
 


 LAMBDA FOR LMQA STEP: 0.00

  |TANGENTIAL STEP| =   0.013223  |PARALLEL STEP| =   0.000013


 STEP IN NORMAL COORDINATES

              1          2          3          4          5          6
           0.000185   0.000649   0.000496  -0.000083   0.000277   0.001205

              7          8          9         10         11         12
           0.001648   0.000133  -0.007255   0.000054  -0.004078  -0.007511

             13         14         15
          -0.003619  -0.001729   0.005300

 DISPLACEMENT STEP IN ANGSTROM

  NO.  ATOM        X             Y             Z

    1  P        0.000080      0.000281      0.000217
    2  O       -0.000064     -0.000003      0.000392
    3  O        0.000287      0.000128     -0.000607
    4  O       -0.000099     -0.001129     -0.001219
    5  O       -0.000737     -0.000317     -0.000091
    6  H        0.002303      0.003193      0.005357
    7  H       -0.000310      0.000506     -0.000485


 ACTIVE CARTESIAN DISPLACEMENT STEP

              1          2          3          4          5          6
           0.000185   0.000649   0.000496  -0.000083   0.000277   0.001205

              7          8          9         10         11         12
           0.001648   0.000133  -0.007255   0.000054  -0.004078  -0.007511

             13         14         15
          -0.003619  -0.001729   0.005300
 
 PREDICTED ENERGY CHANGE: -0.000004398
 
 INTERPOLATION DISTANCE: 6.6303642513


 COORDINATES OF OPTIMIZATION STEP 27 IN ANGSTROM

  NO.  ATOM        X              Y              Z        Z-ATOM   MASS   TYPE

    1  P         0.005934       0.002964      -0.184435      15    30.974  QM
    2  O         1.003450      -0.887408      -0.895837       8    15.999  QM
    3  O        -1.033108       0.881478      -0.853273       8    15.999  QM
    4  O        -0.822096      -0.971257       0.957768       8    15.999  QM
    5  O         0.849021       0.995955       0.905719       8    15.999  QM
    6  H        -1.671606      -0.496495       1.073694       1     1.008  QM
    7  H         1.341199       0.367492       1.467470       1     1.008  QM


 
 NEW SCF-ENERGY CALCULATED IN 18 CYCLES
 

 TOTAL ENERGY    =       -643.105482155

 ENERGY CHANGE =         -0.000007152
 ENERGY RATIO  =          1.626358563
 TRUST RADIUS  =          0.200000000
 
 BFGS DELTA*GAMMA: 0.365E-05
 
 BFGS DELTA*DE2*DELTA: 0.893E-05
 
 *** ENTERING OPTIMIZATION CYCLE: 28 ***
 

 PROJECTED CARTESIAN GRADIENTS IN A.U.

  NO.  ATOM        X             Y             Z

    1  P        0.001240      0.000983      0.000593
    2  O        0.000091      0.001232     -0.001147
    3  O       -0.000171     -0.001376     -0.000394
    4  O       -0.000448      0.000516      0.001294
    5  O        0.000207     -0.001950     -0.000626
    6  H       -0.002156      0.000666      0.000095
    7  H       -0.003436      0.000174      0.000095


 ACTIVE CARTESIAN GRADIENTS

              1          2          3          4          5          6
           0.001511   0.001198   0.000720   0.000790   0.002589  -0.001670

              7          8          9         10         11         12
          -0.000270   0.000191   0.001405   0.002079  -0.001106  -0.000578

             13         14         15
           0.002732  -0.000635   0.000959


 FULL LOCAL GRADIENT

              1          2          3          4          5          6
          -0.004768  -0.001020  -0.001485   0.000245  -0.000377  -0.000125

              7          8          9         10         11         12
           0.000122  -0.000397  -0.000690  -0.001190   0.000844   0.000152

             13         14         15
          -0.000649   0.000636   0.001128


 TANGENTIAL LOCAL GRADIENTS IN A.U.

              1          2          3          4          5          6
          -0.001020  -0.001485   0.000245  -0.000377  -0.000125   0.000122

              7          8          9         10         11         12
          -0.000397  -0.000690  -0.001190   0.000844   0.000152  -0.000649

             13         14
           0.000636   0.001128

 COSANG =         0.940600683
 
 RMSQ FORCE :   0.0007729  MAXIMUM :   0.0003000  CONVERGED : NO
 MAX FORCE  :   0.0014848  MAXIMUM :   0.0004500  CONVERGED : NO
 RMSQ FORCE6:   0.0003325  MAXIMUM6:   0.0003000  CONVERGED : NO
 MAX FORCE6 :   0.0006082  MAXIMUM6:   0.0004500  CONVERGED : NO
 RMSQ DR    :   0.0034141  MAXIMUM :   0.0012000  CONVERGED : NO
 MAX DR     :   0.0075113  MAXIMUM :   0.0018000  CONVERGED : NO
 


 HESSIAN EIGENVALUES


                1           2           3           4           5           6
             0.01380     0.02087     0.06252     0.09665     0.22850     0.67627
 


                7           8           9          10          11          12
             0.69169     0.99767     1.00070     1.00284     1.02237     1.17076
 


               13          14
             1.25671     2.40296
 


 LAMBDA FOR LMQA STEP: 0.00

  |TANGENTIAL STEP| =   0.030424  |PARALLEL STEP| =   0.000070


 STEP IN NORMAL COORDINATES

              1          2          3          4          5          6
          -0.000525   0.000601   0.000053   0.000645   0.000752   0.002722

              7          8          9         10         11         12
           0.003125  -0.000311  -0.017289  -0.000369  -0.009205  -0.015953

             13         14         15
          -0.009166  -0.002684   0.013312

 DISPLACEMENT STEP IN ANGSTROM

  NO.  ATOM        X             Y             Z

    1  P       -0.000228      0.000261      0.000023
    2  O        0.000333      0.000109      0.000975
    3  O        0.000478      0.000288     -0.001245
    4  O       -0.000436     -0.002296     -0.002643
    5  O       -0.001446     -0.000382      0.000138
    6  H        0.006070      0.007467      0.012127
    7  H       -0.000541      0.000171     -0.001202


 ACTIVE CARTESIAN DISPLACEMENT STEP

              1          2          3          4          5          6
          -0.000525   0.000601   0.000053   0.000645   0.000752   0.002722

              7          8          9         10         11         12
           0.003125  -0.000311  -0.017289  -0.000369  -0.009205  -0.015953

             13         14         15
          -0.009166  -0.002684   0.013312
 
 PREDICTED ENERGY CHANGE: -0.000009440
 
 INTERPOLATION DISTANCE: 6.6303642513


 COORDINATES OF OPTIMIZATION STEP 28 IN ANGSTROM

  NO.  ATOM        X              Y              Z        Z-ATOM   MASS   TYPE

    1  P         0.005706       0.003224      -0.184412      15    30.974  QM
    2  O         1.003784      -0.887298      -0.894862       8    15.999  QM
    3  O        -1.032630       0.881766      -0.854518       8    15.999  QM
    4  O        -0.822532      -0.973553       0.955125       8    15.999  QM
    5  O         0.847575       0.995573       0.905858       8    15.999  QM
    6  H        -1.665536      -0.489028       1.085821       1     1.008  QM
    7  H         1.340659       0.367663       1.466269       1     1.008  QM


 
 NEW SCF-ENERGY CALCULATED IN 20 CYCLES
 

 TOTAL ENERGY    =       -643.105496669

 ENERGY CHANGE =         -0.000014515
 ENERGY RATIO  =          1.537565180
 TRUST RADIUS  =          0.200000000
 
 BFGS DELTA*GAMMA: 0.999E-05
 
 BFGS DELTA*DE2*DELTA: 0.196E-04
 
 *** ENTERING OPTIMIZATION CYCLE: 29 ***
 

 PROJECTED CARTESIAN GRADIENTS IN A.U.

  NO.  ATOM        X             Y             Z

    1  P        0.001244      0.001436      0.001162
    2  O       -0.000079      0.001112     -0.000995
    3  O       -0.000345     -0.001359     -0.000829
    4  O        0.000047      0.000142      0.000984
    5  O        0.000336     -0.002382     -0.000776
    6  H       -0.002899      0.001311      0.000272
    7  H       -0.003835      0.000637     -0.000277


 ACTIVE CARTESIAN GRADIENTS

              1          2          3          4          5          6
           0.001517   0.001751   0.001410   0.000560   0.002611  -0.001252

              7          8          9         10         11         12
          -0.000505   0.000448   0.001398   0.002658  -0.001971  -0.000881

             13         14         15
           0.003158  -0.001342   0.000808


 FULL LOCAL GRADIENT

              1          2          3          4          5          6
          -0.004765  -0.001570  -0.002103   0.000156  -0.000705  -0.000377

              7          8          9         10         11         12
           0.000372  -0.000630  -0.000754  -0.001843   0.001729   0.000484

             13         14         15
          -0.001090   0.001345   0.001280


 TANGENTIAL LOCAL GRADIENTS IN A.U.

              1          2          3          4          5          6
          -0.001570  -0.002103   0.000156  -0.000705  -0.000377   0.000372

              7          8          9         10         11         12
          -0.000630  -0.000754  -0.001843   0.001729   0.000484  -0.001090

             13         14
           0.001345   0.001280

 COSANG =         0.978376764
 
 RMSQ FORCE :   0.0011927  MAXIMUM :   0.0003000  CONVERGED : NO
 MAX FORCE  :   0.0021033  MAXIMUM :   0.0004500  CONVERGED : NO
 RMSQ FORCE6:   0.0007282  MAXIMUM6:   0.0003000  CONVERGED : NO
 MAX FORCE6 :   0.0011859  MAXIMUM6:   0.0004500  CONVERGED : NO
 RMSQ DR    :   0.0078554  MAXIMUM :   0.0012000  CONVERGED : NO
 MAX DR     :   0.0172890  MAXIMUM :   0.0018000  CONVERGED : NO
 


 HESSIAN EIGENVALUES


                1           2           3           4           5           6
             0.00903     0.01784     0.06175     0.09662     0.22803     0.65443
 


                7           8           9          10          11          12
             0.69140     0.99787     1.00074     1.00268     1.02235     1.16807
 


               13          14
             1.25082     2.31678
 


 LAMBDA FOR LMQA STEP: 0.00

  |TANGENTIAL STEP| =   0.043232  |PARALLEL STEP| =   0.000141


 STEP IN NORMAL COORDINATES

              1          2          3          4          5          6
          -0.001580  -0.000768  -0.001326   0.002548   0.001973   0.003001

              7          8          9         10         11         12
           0.004086  -0.001161  -0.026009  -0.000995  -0.012727  -0.020486

             13         14         15
          -0.014240  -0.003263   0.018821

 DISPLACEMENT STEP IN ANGSTROM

  NO.  ATOM        X             Y             Z

    1  P       -0.000686     -0.000333     -0.000579
    2  O        0.001239      0.000603      0.001173
    3  O        0.000586      0.000338     -0.001584
    4  O       -0.001215     -0.002676     -0.003184
    5  O       -0.001983     -0.000322      0.000734
    6  H        0.009177      0.010674      0.016989
    7  H        0.000097     -0.000636     -0.002383


 ACTIVE CARTESIAN DISPLACEMENT STEP

              1          2          3          4          5          6
          -0.001580  -0.000768  -0.001326   0.002548   0.001973   0.003001

              7          8          9         10         11         12
           0.004086  -0.001161  -0.026009  -0.000995  -0.012727  -0.020486

             13         14         15
          -0.014240  -0.003263   0.018821
 
 PREDICTED ENERGY CHANGE: -0.000012956
 
 INTERPOLATION DISTANCE: 6.6303642513


 COORDINATES OF OPTIMIZATION STEP 29 IN ANGSTROM

  NO.  ATOM        X              Y              Z        Z-ATOM   MASS   TYPE

    1  P         0.005020       0.002891      -0.184991      15    30.974  QM
    2  O         1.005022      -0.886695      -0.893688       8    15.999  QM
    3  O        -1.032044       0.882104      -0.856102       8    15.999  QM
    4  O        -0.823747      -0.976229       0.951941       8    15.999  QM
    5  O         0.845592       0.995252       0.906592       8    15.999  QM
    6  H        -1.656360      -0.478353       1.102810       1     1.008  QM
    7  H         1.340756       0.367026       1.463886       1     1.008  QM


 
 NEW SCF-ENERGY CALCULATED IN 13 CYCLES
 

 TOTAL ENERGY    =       -643.105516469

 ENERGY CHANGE =         -0.000019800
 ENERGY RATIO  =          1.528217490
 TRUST RADIUS  =          0.200000000
 
 BFGS DELTA*GAMMA: 0.139E-04
 
 BFGS DELTA*DE2*DELTA: 0.273E-04
 
 *** ENTERING OPTIMIZATION CYCLE: 30 ***
 

 PROJECTED CARTESIAN GRADIENTS IN A.U.

  NO.  ATOM        X             Y             Z

    1  P        0.001084      0.001498      0.001315
    2  O       -0.000130      0.001193     -0.000797
    3  O       -0.000428     -0.001324     -0.001063
    4  O        0.000255     -0.000166      0.000801
    5  O        0.000672     -0.002497     -0.000746
    6  H       -0.003303      0.001836      0.000501
    7  H       -0.004177      0.000996     -0.000595


 ACTIVE CARTESIAN GRADIENTS

              1          2          3          4          5          6
           0.001321   0.001826   0.001594   0.000404   0.002726  -0.000961

              7          8          9         10         11         12
          -0.000727   0.000550   0.001332   0.002775  -0.002687  -0.001107

             13         14         15
           0.003527  -0.001885   0.000841


 FULL LOCAL GRADIENT

              1          2          3          4          5          6
          -0.004842  -0.001665  -0.002159   0.000065  -0.001004  -0.000593

              7          8          9         10         11         12
           0.000601  -0.000719  -0.000718  -0.002006   0.002465   0.000737

             13         14         15
          -0.001460   0.001892   0.001263


 TANGENTIAL LOCAL GRADIENTS IN A.U.

              1          2          3          4          5          6
          -0.001665  -0.002159   0.000065  -0.001004  -0.000593   0.000601

              7          8          9         10         11         12
          -0.000719  -0.000718  -0.002006   0.002465   0.000737  -0.001460

             13         14
           0.001892   0.001263

 COSANG =         0.987833566
 
 RMSQ FORCE :   0.0014178  MAXIMUM :   0.0003000  CONVERGED : NO
 MAX FORCE  :   0.0024648  MAXIMUM :   0.0004500  CONVERGED : NO
 RMSQ FORCE6:   0.0008620  MAXIMUM6:   0.0003000  CONVERGED : NO
 MAX FORCE6 :   0.0014022  MAXIMUM6:   0.0004500  CONVERGED : NO
 RMSQ DR    :   0.0111626  MAXIMUM :   0.0012000  CONVERGED : NO
 MAX DR     :   0.0260094  MAXIMUM :   0.0018000  CONVERGED : NO
 


 HESSIAN EIGENVALUES


                1           2           3           4           5           6
             0.00699     0.01722     0.06117     0.09688     0.22754     0.61113
 


                7           8           9          10          11          12
             0.69164     0.99842     1.00107     1.00228     1.02765     1.16439
 


               13          14
             1.23803     1.73188
 


 LAMBDA FOR LMQA STEP: 0.00

  |TANGENTIAL STEP| =   0.048794  |PARALLEL STEP| =   0.000180


 STEP IN NORMAL COORDINATES

              1          2          3          4          5          6
          -0.002850  -0.002369  -0.003144   0.004866   0.003314   0.002745

              7          8          9         10         11         12
           0.003556  -0.002233  -0.030513  -0.001257  -0.013480  -0.019817

             13         14         15
          -0.017822  -0.002180   0.021634

 DISPLACEMENT STEP IN ANGSTROM

  NO.  ATOM        X             Y             Z

    1  P       -0.001237     -0.001028     -0.001372
    2  O        0.002340      0.001142      0.001213
    3  O        0.000307      0.000238     -0.001619
    4  O       -0.001911     -0.002128     -0.002919
    5  O       -0.002120     -0.000250      0.001437
    6  H        0.011333      0.011977      0.018408
    7  H        0.001040     -0.002304     -0.003284


 ACTIVE CARTESIAN DISPLACEMENT STEP

              1          2          3          4          5          6
          -0.002850  -0.002369  -0.003144   0.004866   0.003314   0.002745

              7          8          9         10         11         12
           0.003556  -0.002233  -0.030513  -0.001257  -0.013480  -0.019817

             13         14         15
          -0.017822  -0.002180   0.021634
 
 PREDICTED ENERGY CHANGE: -0.000017067
 
 INTERPOLATION DISTANCE: 6.6303642513


 COORDINATES OF OPTIMIZATION STEP 30 IN ANGSTROM

  NO.  ATOM        X              Y              Z        Z-ATOM   MASS   TYPE

    1  P         0.003783       0.001863      -0.186363      15    30.974  QM
    2  O         1.007362      -0.885553      -0.892475       8    15.999  QM
    3  O        -1.031737       0.882343      -0.857722       8    15.999  QM
    4  O        -0.825658      -0.978356       0.949023       8    15.999  QM
    5  O         0.843471       0.995002       0.908029       8    15.999  QM
    6  H        -1.645026      -0.466376       1.121218       1     1.008  QM
    7  H         1.341796       0.364723       1.460602       1     1.008  QM


 
 NEW SCF-ENERGY CALCULATED IN 14 CYCLES
 

 TOTAL ENERGY    =       -643.105541403

 ENERGY CHANGE =         -0.000024934
 ENERGY RATIO  =          1.460927416
 TRUST RADIUS  =          0.200000000
 
 BFGS DELTA*GAMMA: 0.195E-04
 
 BFGS DELTA*DE2*DELTA: 0.360E-04
 
 *** ENTERING OPTIMIZATION CYCLE: 31 ***
 

 PROJECTED CARTESIAN GRADIENTS IN A.U.

  NO.  ATOM        X             Y             Z

    1  P        0.000655      0.000949      0.000893
    2  O        0.000181      0.001473     -0.000701
    3  O       -0.000328     -0.001260     -0.000840
    4  O       -0.000144     -0.000168      0.000868
    5  O        0.001102     -0.002025     -0.000590
    6  H       -0.002755      0.001824      0.000593
    7  H       -0.004104      0.000801     -0.000514


 ACTIVE CARTESIAN GRADIENTS

              1          2          3          4          5          6
           0.000798   0.001157   0.001083   0.000603   0.002878  -0.000997

              7          8          9         10         11         12
          -0.000762   0.000324   0.001234   0.002044  -0.002637  -0.001027

             13         14         15
           0.003386  -0.001625   0.001191


 FULL LOCAL GRADIENT

              1          2          3          4          5          6
          -0.004876  -0.001058  -0.001409  -0.000236  -0.001083  -0.000635

              7          8          9         10         11         12
           0.000628  -0.000500  -0.000573  -0.001267   0.002427   0.000677

             13         14         15
          -0.001355   0.001633   0.000875


 TANGENTIAL LOCAL GRADIENTS IN A.U.

              1          2          3          4          5          6
          -0.001058  -0.001409  -0.000236  -0.001083  -0.000635   0.000628

              7          8          9         10         11         12
          -0.000500  -0.000573  -0.001267   0.002427   0.000677  -0.001355

             13         14
           0.001633   0.000875

 COSANG =         0.978995868
 
 RMSQ FORCE :   0.0011628  MAXIMUM :   0.0003000  CONVERGED : NO
 MAX FORCE  :   0.0024268  MAXIMUM :   0.0004500  CONVERGED : NO
 RMSQ FORCE6:   0.0005274  MAXIMUM6:   0.0003000  CONVERGED : NO
 MAX FORCE6 :   0.0010939  MAXIMUM6:   0.0004500  CONVERGED : NO
 RMSQ DR    :   0.0125987  MAXIMUM :   0.0012000  CONVERGED : NO
 MAX DR     :   0.0305130  MAXIMUM :   0.0018000  CONVERGED : NO
 


 HESSIAN EIGENVALUES


                1           2           3           4           5           6
             0.00696     0.01713     0.06133     0.09701     0.22620     0.52191
 


                7           8           9          10          11          12
             0.69228     0.99173     0.99900     1.00319     1.02283     1.05315
 


               13          14
             1.19728     1.29491
 


 LAMBDA FOR LMQA STEP: 0.00

  |TANGENTIAL STEP| =   0.027998  |PARALLEL STEP| =   0.000059


 STEP IN NORMAL COORDINATES

              1          2          3          4          5          6
          -0.002176  -0.002688  -0.003674   0.003884   0.001588   0.000041

              7          8          9         10         11         12
           0.001514  -0.001322  -0.017538  -0.001282  -0.005257  -0.010459

             13         14         15
          -0.011437   0.000235   0.012637

 DISPLACEMENT STEP IN ANGSTROM

  NO.  ATOM        X             Y             Z

    1  P       -0.000944     -0.001166     -0.001603
    2  O        0.001853      0.000667      0.000283
    3  O        0.000139      0.000245     -0.000706
    4  O       -0.001445     -0.000397     -0.000983
    5  O       -0.001419      0.000085      0.001420
    6  H        0.007542      0.005976      0.010175
    7  H        0.001167     -0.001899     -0.001344


 ACTIVE CARTESIAN DISPLACEMENT STEP

              1          2          3          4          5          6
          -0.002176  -0.002688  -0.003674   0.003884   0.001588   0.000041

              7          8          9         10         11         12
           0.001514  -0.001322  -0.017538  -0.001282  -0.005257  -0.010459

             13         14         15
          -0.011437   0.000235   0.012637
 
 PREDICTED ENERGY CHANGE: -0.000013487
 
 INTERPOLATION DISTANCE: 6.6303642513


 COORDINATES OF OPTIMIZATION STEP 31 IN ANGSTROM

  NO.  ATOM        X              Y              Z        Z-ATOM   MASS   TYPE

    1  P         0.002839       0.000697      -0.187966      15    30.974  QM
    2  O         1.009215      -0.884887      -0.892192       8    15.999  QM
    3  O        -1.031598       0.882588      -0.858428       8    15.999  QM
    4  O        -0.827103      -0.978754       0.948040       8    15.999  QM
    5  O         0.842052       0.995087       0.909449       8    15.999  QM
    6  H        -1.637484      -0.460400       1.131393       1     1.008  QM
    7  H         1.342963       0.362824       1.459258       1     1.008  QM


 
 NEW SCF-ENERGY CALCULATED IN 17 CYCLES
 

 TOTAL ENERGY    =       -643.105558011

 ENERGY CHANGE =         -0.000016608
 ENERGY RATIO  =          1.231432304
 TRUST RADIUS  =          0.200000000
 
 BFGS DELTA*GAMMA: 0.204E-04
 
 BFGS DELTA*DE2*DELTA: 0.275E-04
 
 *** ENTERING OPTIMIZATION CYCLE: 32 ***
 

 PROJECTED CARTESIAN GRADIENTS IN A.U.

  NO.  ATOM        X             Y             Z

    1  P        0.000413      0.000061     -0.000028
    2  O        0.000755      0.001858     -0.000882
    3  O       -0.000121     -0.001302     -0.000112
    4  O       -0.001361      0.000374      0.001343
    5  O        0.001269     -0.001218     -0.000405
    6  H       -0.000937      0.000729      0.000357
    7  H       -0.003511      0.000074      0.000019


 ACTIVE CARTESIAN GRADIENTS

              1          2          3          4          5          6
           0.000503   0.000075  -0.000034   0.001264   0.003109  -0.001551

              7          8          9         10         11         12
          -0.000475  -0.000225   0.001143   0.000489  -0.001049  -0.000538

             13         14         15
           0.002574  -0.000526   0.001892


 FULL LOCAL GRADIENT

              1          2          3          4          5          6
          -0.005002  -0.000016  -0.000241  -0.000484  -0.000658  -0.000469

              7          8          9         10         11         12
           0.000304   0.000001  -0.000298   0.000421   0.000825   0.000173

             13         14         15
          -0.000527   0.000534   0.000153


 TANGENTIAL LOCAL GRADIENTS IN A.U.

              1          2          3          4          5          6
          -0.000016  -0.000241  -0.000484  -0.000658  -0.000469   0.000304

              7          8          9         10         11         12
           0.000001  -0.000298   0.000421   0.000825   0.000173  -0.000527

             13         14
           0.000534   0.000153

 COSANG =         0.733580338
 
 RMSQ FORCE :   0.0004308  MAXIMUM :   0.0003000  CONVERGED : NO
 MAX FORCE  :   0.0008246  MAXIMUM :   0.0004500  CONVERGED : NO
 RMSQ FORCE6:   0.0006648  MAXIMUM6:   0.0003000  CONVERGED : NO
 MAX FORCE6 :   0.0012116  MAXIMUM6:   0.0004500  CONVERGED : NO
 RMSQ DR    :   0.0072290  MAXIMUM :   0.0012000  CONVERGED : NO
 MAX DR     :   0.0175376  MAXIMUM :   0.0018000  CONVERGED : NO
 


 HESSIAN EIGENVALUES


                1           2           3           4           5           6
             0.00616     0.01752     0.06154     0.09692     0.22730     0.47472
 


                7           8           9          10          11          12
             0.69191     0.89320     0.99906     1.00334     1.02169     1.04177
 


               13          14
             1.24168     1.26767
 


 LAMBDA FOR LMQA STEP: 0.00

  |TANGENTIAL STEP| =   0.014290  |PARALLEL STEP| =   0.000015


 STEP IN NORMAL COORDINATES

              1          2          3          4          5          6
          -0.000289  -0.000763  -0.001915   0.000000  -0.001769  -0.001099

              7          8          9         10         11         12
           0.001218   0.000796  -0.006472  -0.000569  -0.001353  -0.009549

             13         14         15
          -0.004113   0.000603   0.006397

 DISPLACEMENT STEP IN ANGSTROM

  NO.  ATOM        X             Y             Z

    1  P       -0.000125     -0.000331     -0.000836
    2  O        0.000050     -0.000504     -0.000239
    3  O        0.000499      0.000520     -0.000367
    4  O       -0.000037     -0.000447     -0.000685
    5  O       -0.001109      0.000269      0.000636
    6  H        0.003578      0.002026      0.005791
    7  H       -0.000504      0.000454      0.001453


 ACTIVE CARTESIAN DISPLACEMENT STEP

              1          2          3          4          5          6
          -0.000289  -0.000763  -0.001915   0.000000  -0.001769  -0.001099

              7          8          9         10         11         12
           0.001218   0.000796  -0.006472  -0.000569  -0.001353  -0.009549

             13         14         15
          -0.004113   0.000603   0.006397
 
 PREDICTED ENERGY CHANGE: -0.000002268
 
 INTERPOLATION DISTANCE: 6.6303642513


 COORDINATES OF OPTIMIZATION STEP 32 IN ANGSTROM

  NO.  ATOM        X              Y              Z        Z-ATOM   MASS   TYPE

    1  P         0.002714       0.000366      -0.188802      15    30.974  QM
    2  O         1.009266      -0.885391      -0.892431       8    15.999  QM
    3  O        -1.031098       0.883108      -0.858795       8    15.999  QM
    4  O        -0.827141      -0.979200       0.947355       8    15.999  QM
    5  O         0.840943       0.995356       0.910085       8    15.999  QM
    6  H        -1.633906      -0.458373       1.137183       1     1.008  QM
    7  H         1.342459       0.363278       1.460711       1     1.008  QM


 
 NEW SCF-ENERGY CALCULATED IN 18 CYCLES
 

 TOTAL ENERGY    =       -643.105560991

 ENERGY CHANGE =         -0.000002980
 ENERGY RATIO  =          1.313784239
 TRUST RADIUS  =          0.200000000
 
 BFGS DELTA*GAMMA: 0.288E-05
 
 BFGS DELTA*DE2*DELTA: 0.468E-05
 
 *** ENTERING OPTIMIZATION CYCLE: 33 ***
 

 PROJECTED CARTESIAN GRADIENTS IN A.U.

  NO.  ATOM        X             Y             Z

    1  P        0.000446     -0.000160     -0.000406
    2  O        0.000822      0.001851     -0.000899
    3  O       -0.000002     -0.001270      0.000217
    4  O       -0.001629      0.000472      0.001454
    5  O        0.001117     -0.000865     -0.000407
    6  H       -0.000579      0.000463      0.000368
    7  H       -0.003120     -0.000325      0.000426


 ACTIVE CARTESIAN GRADIENTS

              1          2          3          4          5          6
           0.000543  -0.000195  -0.000492   0.001373   0.002999  -0.001698

              7          8          9         10         11         12
          -0.000232  -0.000378   0.001126   0.000139  -0.000702  -0.000491

             13         14         15
           0.002183   0.000129   0.001866


 FULL LOCAL GRADIENT

              1          2          3          4          5          6
          -0.004827   0.000257   0.000144  -0.000365  -0.000391  -0.000367

              7          8          9         10         11         12
           0.000055   0.000148  -0.000251   0.000787   0.000478   0.000133

             13         14         15
          -0.000179  -0.000123   0.000099


 TANGENTIAL LOCAL GRADIENTS IN A.U.

              1          2          3          4          5          6
           0.000257   0.000144  -0.000365  -0.000391  -0.000367   0.000055

              7          8          9         10         11         12
           0.000148  -0.000251   0.000787   0.000478   0.000133  -0.000179

             13         14
          -0.000123   0.000099

 COSANG =         0.730576814
 
 RMSQ FORCE :   0.0003293  MAXIMUM :   0.0003000  CONVERGED : NO
 MAX FORCE  :   0.0007867  MAXIMUM :   0.0004500  CONVERGED : NO
 RMSQ FORCE6:   0.0007526  MAXIMUM6:   0.0003000  CONVERGED : NO
 MAX FORCE6 :   0.0012432  MAXIMUM6:   0.0004500  CONVERGED : NO
 RMSQ DR    :   0.0036897  MAXIMUM :   0.0012000  CONVERGED : NO
 MAX DR     :   0.0095486  MAXIMUM :   0.0018000  CONVERGED : NO
 


 HESSIAN EIGENVALUES


                1           2           3           4           5           6
             0.00539     0.01781     0.06133     0.09721     0.22729     0.35263
 


                7           8           9          10          11          12
             0.67280     0.77202     1.00079     1.00229     1.02390     1.07417
 


               13          14
             1.23575     1.36695
 


 LAMBDA FOR LMQA STEP: 0.00

  |TANGENTIAL STEP| =   0.010718  |PARALLEL STEP| =   0.000009


 STEP IN NORMAL COORDINATES

              1          2          3          4          5          6
           0.000210  -0.000221  -0.001497   0.000309  -0.001217  -0.001148

              7          8          9         10         11         12
           0.000964   0.000407  -0.005980   0.000625  -0.000643  -0.006133

             13         14         15
          -0.003566  -0.000389   0.004637

 DISPLACEMENT STEP IN ANGSTROM

  NO.  ATOM        X             Y             Z

    1  P        0.000091     -0.000096     -0.000654
    2  O        0.000085     -0.000426     -0.000310
    3  O        0.000318      0.000243     -0.000340
    4  O        0.000069      0.000038     -0.000357
    5  O       -0.001265     -0.000176      0.000757
    6  H        0.002730      0.001594      0.004323
    7  H       -0.000072      0.000217      0.000296


 ACTIVE CARTESIAN DISPLACEMENT STEP

              1          2          3          4          5          6
           0.000210  -0.000221  -0.001497   0.000309  -0.001217  -0.001148

              7          8          9         10         11         12
           0.000964   0.000407  -0.005980   0.000625  -0.000643  -0.006133

             13         14         15
          -0.003566  -0.000389   0.004637
 
 PREDICTED ENERGY CHANGE: -0.000001547
 
 INTERPOLATION DISTANCE: 6.6303642513


 COORDINATES OF OPTIMIZATION STEP 33 IN ANGSTROM

  NO.  ATOM        X              Y              Z        Z-ATOM   MASS   TYPE

    1  P         0.002805       0.000270      -0.189456      15    30.974  QM
    2  O         1.009350      -0.885817      -0.892741       8    15.999  QM
    3  O        -1.030780       0.883351      -0.859135       8    15.999  QM
    4  O        -0.827072      -0.979163       0.946998       8    15.999  QM
    5  O         0.839677       0.995180       0.910842       8    15.999  QM
    6  H        -1.631176      -0.456779       1.141507       1     1.008  QM
    7  H         1.342387       0.363494       1.461007       1     1.008  QM


 
 NEW SCF-ENERGY CALCULATED IN 12 CYCLES
 

 TOTAL ENERGY    =       -643.105563260

 ENERGY CHANGE =         -0.000002269
 ENERGY RATIO  =          1.466624443
 TRUST RADIUS  =          0.200000000
 
 BFGS DELTA*GAMMA: 0.160E-05
 
 BFGS DELTA*DE2*DELTA: 0.317E-05
 
 *** ENTERING OPTIMIZATION CYCLE: 34 ***
 

 PROJECTED CARTESIAN GRADIENTS IN A.U.

  NO.  ATOM        X             Y             Z

    1  P        0.000580     -0.000194     -0.000686
    2  O        0.000902      0.001813     -0.000973
    3  O       -0.000036     -0.001342      0.000416
    4  O       -0.001860      0.000683      0.001584
    5  O        0.001003     -0.000847     -0.000291
    6  H       -0.000239      0.000196      0.000369
    7  H       -0.003016     -0.000342      0.000501


 ACTIVE CARTESIAN GRADIENTS

              1          2          3          4          5          6
           0.000708  -0.000237  -0.000831   0.001555   0.002971  -0.001881

              7          8          9         10         11         12
          -0.000180  -0.000521   0.001080  -0.000020  -0.000256  -0.000458

             13         14         15
           0.002023   0.000201   0.001974


 FULL LOCAL GRADIENT

              1          2          3          4          5          6
          -0.004929   0.000318   0.000350  -0.000246  -0.000088  -0.000301

              7          8          9         10         11         12
          -0.000009   0.000276  -0.000148   0.000994   0.000023   0.000090

             13         14         15
           0.000036  -0.000193   0.000021


 TANGENTIAL LOCAL GRADIENTS IN A.U.

              1          2          3          4          5          6
           0.000318   0.000350  -0.000246  -0.000088  -0.000301  -0.000009

              7          8          9         10         11         12
           0.000276  -0.000148   0.000994   0.000023   0.000090   0.000036

             13         14
          -0.000193   0.000021

 COSANG =         0.836415898
 
 RMSQ FORCE :   0.0003290  MAXIMUM :   0.0003000  CONVERGED : NO
 MAX FORCE  :   0.0009935  MAXIMUM :   0.0004500  CONVERGED : NO
 RMSQ FORCE6:   0.0007262  MAXIMUM6:   0.0003000  CONVERGED : NO
 MAX FORCE6 :   0.0010509  MAXIMUM6:   0.0004500  CONVERGED : NO
 RMSQ DR    :   0.0027674  MAXIMUM :   0.0012000  CONVERGED : NO
 MAX DR     :   0.0061330  MAXIMUM :   0.0018000  CONVERGED : NO
 


 HESSIAN EIGENVALUES


                1           2           3           4           5           6
             0.00481     0.01785     0.06375     0.09664     0.20983     0.22799
 


                7           8           9          10          11          12
             0.59806     0.76725     1.00063     1.00811     1.02950     1.06998
 


               13          14
             1.22227     1.42384
 


 LAMBDA FOR LMQA STEP: 0.00

  |TANGENTIAL STEP| =   0.012475  |PARALLEL STEP| =   0.000012


 STEP IN NORMAL COORDINATES

              1          2          3          4          5          6
           0.000511   0.000481  -0.001532  -0.000074  -0.001827  -0.000789

              7          8          9         10         11         12
           0.000709   0.000544  -0.006999   0.002422  -0.000751  -0.005968

             13         14         15
          -0.004252  -0.000036   0.006239

 DISPLACEMENT STEP IN ANGSTROM

  NO.  ATOM        X             Y             Z

    1  P        0.000222      0.000209     -0.000669
    2  O       -0.000113     -0.000727     -0.000175
    3  O        0.000179      0.000267     -0.000539
    4  O        0.000715      0.000290     -0.000494
    5  O       -0.001806     -0.000513      0.000956
    6  H        0.003276      0.002011      0.004652
    7  H       -0.000422     -0.000447      0.000059


 ACTIVE CARTESIAN DISPLACEMENT STEP

              1          2          3          4          5          6
           0.000511   0.000481  -0.001532  -0.000074  -0.001827  -0.000789

              7          8          9         10         11         12
           0.000709   0.000544  -0.006999   0.002422  -0.000751  -0.005968

             13         14         15
          -0.004252  -0.000036   0.006239
 
 PREDICTED ENERGY CHANGE: -0.000001934
 
 INTERPOLATION DISTANCE: 6.6303642513


 COORDINATES OF OPTIMIZATION STEP 34 IN ANGSTROM

  NO.  ATOM        X              Y              Z        Z-ATOM   MASS   TYPE

    1  P         0.003027       0.000479      -0.190124      15    30.974  QM
    2  O         1.009237      -0.886545      -0.892915       8    15.999  QM
    3  O        -1.030601       0.883618      -0.859674       8    15.999  QM
    4  O        -0.826357      -0.978873       0.946504       8    15.999  QM
    5  O         0.837871       0.994667       0.911798       8    15.999  QM
    6  H        -1.627900      -0.454768       1.146158       1     1.008  QM
    7  H         1.341966       0.363048       1.461066       1     1.008  QM


 
 NEW SCF-ENERGY CALCULATED IN 12 CYCLES
 

 TOTAL ENERGY    =       -643.105565979

 ENERGY CHANGE =         -0.000002719
 ENERGY RATIO  =          1.406309178
 TRUST RADIUS  =          0.200000000
 
 BFGS DELTA*GAMMA: 0.224E-05
 
 BFGS DELTA*DE2*DELTA: 0.398E-05
 
 *** ENTERING OPTIMIZATION CYCLE: 35 ***
 

 PROJECTED CARTESIAN GRADIENTS IN A.U.

  NO.  ATOM        X             Y             Z

    1  P        0.000835      0.000001     -0.000751
    2  O        0.000893      0.001607     -0.001016
    3  O       -0.000133     -0.001376      0.000534
    4  O       -0.001842      0.000847      0.001593
    5  O        0.000682     -0.000982     -0.000317
    6  H       -0.000133      0.000085      0.000404
    7  H       -0.002900     -0.000477      0.000593


 ACTIVE CARTESIAN GRADIENTS

              1          2          3          4          5          6
           0.001018   0.000002  -0.000909   0.001678   0.002812  -0.001907

              7          8          9         10         11         12
          -0.000090  -0.000573   0.001035   0.000201   0.000007  -0.000470

             13         14         15
           0.001827   0.000348   0.001968


 FULL LOCAL GRADIENT

              1          2          3          4          5          6
          -0.004900   0.000117   0.000239  -0.000078   0.000256  -0.000297

              7          8          9         10         11         12
          -0.000101   0.000324  -0.000089   0.000784  -0.000244   0.000101

             13         14         15
           0.000243  -0.000341   0.000010


 TANGENTIAL LOCAL GRADIENTS IN A.U.

              1          2          3          4          5          6
           0.000117   0.000239  -0.000078   0.000256  -0.000297  -0.000101

              7          8          9         10         11         12
           0.000324  -0.000089   0.000784  -0.000244   0.000101   0.000243

             13         14
          -0.000341   0.000010

 COSANG =         0.860903274
 
 RMSQ FORCE :   0.0002946  MAXIMUM :   0.0003000  CONVERGED :YES
 MAX FORCE  :   0.0007844  MAXIMUM :   0.0004500  CONVERGED : NO
 RMSQ FORCE6:   0.0006382  MAXIMUM6:   0.0003000  CONVERGED : NO
 MAX FORCE6 :   0.0010551  MAXIMUM6:   0.0004500  CONVERGED : NO
 RMSQ DR    :   0.0032211  MAXIMUM :   0.0012000  CONVERGED : NO
 MAX DR     :   0.0069990  MAXIMUM :   0.0018000  CONVERGED : NO
 


 HESSIAN EIGENVALUES


                1           2           3           4           5           6
             0.00479     0.01808     0.06348     0.09693     0.13090     0.22905
 


                7           8           9          10          11          12
             0.58106     0.76324     1.00163     1.01081     1.05084     1.07319
 


               13          14
             1.18203     1.32825
 


 LAMBDA FOR LMQA STEP: 0.00

  |TANGENTIAL STEP| =   0.006879  |PARALLEL STEP| =   0.000004


 STEP IN NORMAL COORDINATES

              1          2          3          4          5          6
           0.000378   0.000324  -0.000756  -0.000230  -0.001115  -0.000849

              7          8          9         10         11         12
           0.000353   0.000660  -0.004212   0.002985   0.000041  -0.001551

             13         14         15
          -0.002304  -0.000595   0.003033

 DISPLACEMENT STEP IN ANGSTROM

  NO.  ATOM        X             Y             Z

    1  P        0.000164      0.000141     -0.000330
    2  O       -0.000151     -0.000432     -0.000246
    3  O        0.000170      0.000178     -0.000480
    4  O        0.000873      0.000577      0.000041
    5  O       -0.001466     -0.000644      0.000803
    6  H        0.001522      0.001004      0.002042
    7  H       -0.000140     -0.000506     -0.000678


 ACTIVE CARTESIAN DISPLACEMENT STEP

              1          2          3          4          5          6
           0.000378   0.000324  -0.000756  -0.000230  -0.001115  -0.000849

              7          8          9         10         11         12
           0.000353   0.000660  -0.004212   0.002985   0.000041  -0.001551

             13         14         15
          -0.002304  -0.000595   0.003033
 
 PREDICTED ENERGY CHANGE: -0.000001352
 
 INTERPOLATION DISTANCE: 6.6303642513


 COORDINATES OF OPTIMIZATION STEP 35 IN ANGSTROM

  NO.  ATOM        X              Y              Z        Z-ATOM   MASS   TYPE

    1  P         0.003190       0.000620      -0.190455      15    30.974  QM
    2  O         1.009086      -0.886977      -0.893162       8    15.999  QM
    3  O        -1.030431       0.883796      -0.860154       8    15.999  QM
    4  O        -0.825485      -0.978295       0.946544       8    15.999  QM
    5  O         0.836405       0.994023       0.912601       8    15.999  QM
    6  H        -1.626377      -0.453764       1.148200       1     1.008  QM
    7  H         1.341826       0.362542       1.460388       1     1.008  QM


 
 NEW SCF-ENERGY CALCULATED IN 12 CYCLES
 

 TOTAL ENERGY    =       -643.105567810

 ENERGY CHANGE =         -0.000001830
 ENERGY RATIO  =          1.353655802
 TRUST RADIUS  =          0.200000000
 
 BFGS DELTA*GAMMA: 0.179E-05
 
 BFGS DELTA*DE2*DELTA: 0.273E-05
 
 *** ENTERING OPTIMIZATION CYCLE: 36 ***
 

 PROJECTED CARTESIAN GRADIENTS IN A.U.

  NO.  ATOM        X             Y             Z

    1  P        0.000974      0.000105     -0.000705
    2  O        0.000863      0.001468     -0.001052
    3  O       -0.000267     -0.001352      0.000472
    4  O       -0.001619      0.001030      0.001563
    5  O        0.000484     -0.001246     -0.000227
    6  H       -0.000241      0.000138      0.000446
    7  H       -0.003006     -0.000320      0.000448


 ACTIVE CARTESIAN GRADIENTS

              1          2          3          4          5          6
           0.001187   0.000128  -0.000854   0.001711   0.002675  -0.001898

              7          8          9         10         11         12
          -0.000188  -0.000528   0.000982   0.000627   0.000074  -0.000517

             13         14         15
           0.001878   0.000068   0.001961


 FULL LOCAL GRADIENT

              1          2          3          4          5          6
          -0.004952   0.000011   0.000096  -0.000003   0.000422  -0.000274

              7          8          9         10         11         12
          -0.000001   0.000283  -0.000046   0.000353  -0.000313   0.000146

             13         14         15
           0.000219  -0.000060   0.000038


 TANGENTIAL LOCAL GRADIENTS IN A.U.

              1          2          3          4          5          6
           0.000011   0.000096  -0.000003   0.000422  -0.000274  -0.000001

              7          8          9         10         11         12
           0.000283  -0.000046   0.000353  -0.000313   0.000146   0.000219

             13         14
          -0.000060   0.000038

 COSANG =         0.852328420
 
 *** CONVERGED BY GRADIENT AND ENERGY CRITERIA ***
 *** AFTER 35 OPTIMIZATION CYCLES ***
 
 
 RMSQ FORCE :   0.0002141  MAXIMUM :   0.0003000  CONVERGED :YES
 MAX FORCE  :   0.0004221  MAXIMUM :   0.0004500  CONVERGED :YES
 RMSQ FORCE6:   0.0004427  MAXIMUM6:   0.0003000  CONVERGED : NO
 MAX FORCE6 :   0.0009769  MAXIMUM6:   0.0004500  CONVERGED : NO
 RMSQ DR    :   0.0017762  MAXIMUM :   0.0012000  CONVERGED : NO
 MAX DR     :   0.0042122  MAXIMUM :   0.0018000  CONVERGED : NO
 
 
 *** THE GEOMETRY IS OPTIMIZED ***
 
 
 INTERPOLATION DISTANCE: 6.6303642513


 RELAXED PRODUCT COORDINATES OF SADDLE STEP 1 IN ANGSTROM

  NO.  ATOM        X              Y              Z        Z-ATOM   MASS   TYPE

    1  P         0.003190       0.000620      -0.190455      15    30.974  QM
    2  O         1.009086      -0.886977      -0.893162       8    15.999  QM
    3  O        -1.030431       0.883796      -0.860154       8    15.999  QM
    4  O        -0.825485      -0.978295       0.946544       8    15.999  QM
    5  O         0.836405       0.994023       0.912601       8    15.999  QM
    6  H        -1.626377      -0.453764       1.148200       1     1.008  QM
    7  H         1.341826       0.362542       1.460388       1     1.008  QM


 NUMBER OF CONSTRAINED OPTIMIZATION CYCLES: 35
 
 RELAXED PRODUCT ENERGY = -643.105567809824
 
 ANGLE BETWEEN SUCCESSIVE SADDLE GRADIENTS: 72.434
 
 RMSQ FORCE :   0.0011435  MAXIMUM :   0.0003000  CONVERGED :NO 
 MAX FORCE  :   0.0027597  MAXIMUM :   0.0004500  CONVERGED :NO 


 UNRELAXED COORDINATES OF SADDLE STEP 2 IN ANGSTROM

  NO.  ATOM        X              Y              Z        Z-ATOM   MASS   TYPE

    1  P         0.045333       0.005711      -0.217220      15    30.974  QM
    2  O         1.053187      -0.781203      -0.960530       8    15.999  QM
    3  O        -1.033537       0.788007      -0.852188       8    15.999  QM
    4  O        -0.931261      -0.903339       1.055082       8    15.999  QM
    5  O         0.838208       0.900042       0.921928       8    15.999  QM
    6  H        -1.662211      -0.429335       1.138429       1     1.008  QM
    7  H         1.117509       0.312457       1.521070       1     1.008  QM


 UNRELAXED SCF-ENERGY CALCULATED IN 12 CYCLES
 
 UNRELAXED TOTAL SADDLE ENERGY = -643.068154976894
 
 
 
 
 ***************************************
 *** MOLECULAR GEOMETRY OPTIMIZATION ***
 ***************************************
 
 INTERPOLATION DISTANCE: 5.9637018852
 
 *** ACTIVE DEGREES OF FREEDOM: 15 ***
 
 *** ENTERING OPTIMIZATION CYCLE: 1 ***
 

 PROJECTED CARTESIAN GRADIENTS IN A.U.

  NO.  ATOM        X             Y             Z

    1  P        0.039465      0.012597     -0.057643
    2  O       -0.004103      0.055920     -0.005707
    3  O       -0.002316     -0.071413      0.024409
    4  O       -0.091462      0.060442      0.041393
    5  O        0.020863     -0.062599      0.043540
    6  H        0.123392     -0.089079     -0.002304
    7  H       -0.035316      0.089566     -0.091053


 ACTIVE CARTESIAN GRADIENTS

              1          2          3          4          5          6
           0.048192   0.015401  -0.069723   0.014715   0.098233  -0.049741

              7          8          9         10         11         12
          -0.011747  -0.046125  -0.005053  -0.063642   0.147144   0.008412

             13         14         15
           0.002344  -0.140805   0.083470


 FULL LOCAL GRADIENT

              1          2          3          4          5          6
          -0.093514  -0.009624   0.031925   0.049562   0.002039  -0.023078

              7          8          9         10         11         12
           0.000828   0.040757   0.047714   0.089471  -0.152571  -0.010999

             13         14         15
           0.032678   0.150691  -0.051533


 TANGENTIAL LOCAL GRADIENTS IN A.U.

              1          2          3          4          5          6
          -0.009624   0.031925   0.049562   0.002039  -0.023078   0.000828

              7          8          9         10         11         12
           0.040757   0.047714   0.089471  -0.152571  -0.010999   0.032678

             13         14
           0.150691  -0.051533
 
 RMSQ FORCE :   0.0685974  MAXIMUM :   0.0003000  CONVERGED : NO
 MAX FORCE  :   0.1525705  MAXIMUM :   0.0004500  CONVERGED : NO
 RMSQ FORCE6:   4.9314026  MAXIMUM6:   0.0003000  CONVERGED : NO
 MAX FORCE6 :   4.8474295  MAXIMUM6:   0.0004500  CONVERGED : NO
 


 HESSIAN EIGENVALUES


                1           2           3           4           5           6
             1.00000     1.00000     1.00000     1.00000     1.00000     1.00000
 


                7           8           9          10          11          12
             1.00000     1.00000     1.00000     1.00000     1.00000     1.00000
 


               13          14
             1.00000     1.00000
 


 NEWTON STEP 0.257 EXCEEDED TRUST RADIUS 0.200
 LAMBDA ITERATION CONVERGED IN 2 CYCLES
 LAMBDA FOR LMQA STEP: 0.283

  |TANGENTIAL STEP| =   0.200000  |PARALLEL STEP| =   0.003355


 STEP IN NORMAL COORDINATES

              1          2          3          4          5          6
          -0.023127  -0.010292   0.045026   0.007922  -0.035015   0.006392

              7          8          9         10         11         12
           0.004032   0.033442   0.025038   0.064601  -0.118299  -0.008376

             13         14         15
           0.024745   0.118828  -0.035794

 DISPLACEMENT STEP IN ANGSTROM

  NO.  ATOM        X             Y             Z

    1  P       -0.010022     -0.004454      0.019686
    2  O        0.006751     -0.010828     -0.007453
    3  O        0.000506      0.018196     -0.008423
    4  O        0.028657     -0.015991     -0.003550
    5  O       -0.005772      0.015550     -0.019070
    6  H       -0.054207      0.039596      0.000335
    7  H       -0.010328     -0.042503      0.043908


 ACTIVE CARTESIAN DISPLACEMENT STEP

              1          2          3          4          5          6
          -0.023127  -0.010292   0.045026   0.007922  -0.035015   0.006392

              7          8          9         10         11         12
           0.004032   0.033442   0.025038   0.064601  -0.118299  -0.008376

             13         14         15
           0.024745   0.118828  -0.035794
 
 PREDICTED ENERGY CHANGE: -0.031014299
 
 INTERPOLATION DISTANCE: 5.9637018852


 COORDINATES OF OPTIMIZATION STEP 1 IN ANGSTROM

  NO.  ATOM        X              Y              Z        Z-ATOM   MASS   TYPE

    1  P         0.035311       0.001257      -0.197534      15    30.974  QM
    2  O         1.059938      -0.792031      -0.967983       8    15.999  QM
    3  O        -1.033031       0.806203      -0.860611       8    15.999  QM
    4  O        -0.902604      -0.919330       1.051532       8    15.999  QM
    5  O         0.832436       0.915592       0.902858       8    15.999  QM
    6  H        -1.716418      -0.389739       1.138764       1     1.008  QM
    7  H         1.107181       0.269954       1.564978       1     1.008  QM


 
 NEW SCF-ENERGY CALCULATED IN 12 CYCLES
 

 TOTAL ENERGY    =       -643.094041059

 ENERGY CHANGE =         -0.025886083
 ENERGY RATIO  =          0.834649936
 TRUST RADIUS  =          0.300000000
 
 BFGS DELTA*GAMMA: 0.459E-01
 
 BFGS DELTA*DE2*DELTA: 0.400E-01
 
 *** ENTERING OPTIMIZATION CYCLE: 2 ***
 

 PROJECTED CARTESIAN GRADIENTS IN A.U.

  NO.  ATOM        X             Y             Z

    1  P        0.019212      0.018930     -0.007098
    2  O       -0.002527      0.015230     -0.004787
    3  O        0.011979     -0.023830      0.013195
    4  O       -0.022178      0.005420      0.016176
    5  O       -0.012348     -0.023606     -0.013326
    6  H       -0.000223     -0.003841      0.005509
    7  H       -0.006376      0.005622     -0.011014


 ACTIVE CARTESIAN GRADIENTS

              1          2          3          4          5          6
           0.023430   0.023111  -0.008546   0.006864   0.037097  -0.015111

              7          8          9         10         11         12
           0.025001  -0.009224   0.002510   0.004744   0.009715  -0.001603

             13         14         15
           0.001819  -0.012936   0.004385


 FULL LOCAL GRADIENT

              1          2          3          4          5          6
          -0.035826  -0.020025  -0.007362   0.014786  -0.000170  -0.011289

              7          8          9         10         11         12
          -0.028805   0.007124   0.011759   0.004436  -0.011072   0.000516

             13         14         15
           0.013741   0.017043   0.010399


 TANGENTIAL LOCAL GRADIENTS IN A.U.

              1          2          3          4          5          6
          -0.020025  -0.007362   0.014786  -0.000170  -0.011289  -0.028805

              7          8          9         10         11         12
           0.007124   0.011759   0.004436  -0.011072   0.000516   0.013741

             13         14
           0.017043   0.010399

 COSANG =         0.489166598
 
 RMSQ FORCE :   0.0134961  MAXIMUM :   0.0003000  CONVERGED : NO
 MAX FORCE  :   0.0288052  MAXIMUM :   0.0004500  CONVERGED : NO
 RMSQ FORCE6:   4.4601328  MAXIMUM6:   0.0003000  CONVERGED : NO
 MAX FORCE6 :   4.4467163  MAXIMUM6:   0.0004500  CONVERGED : NO
 RMSQ DR    :   0.0516470  MAXIMUM :   0.0012000  CONVERGED : NO
 MAX DR     :   0.1188285  MAXIMUM :   0.0018000  CONVERGED : NO
 


 HESSIAN EIGENVALUES


                1           2           3           4           5           6
             0.86413     1.00000     1.00000     1.00000     1.00000     1.00000
 


                7           8           9          10          11          12
             1.00000     1.00000     1.00000     1.00000     1.00000     1.00000
 


               13          14
             1.00000     1.30892
 


 LAMBDA FOR LMQA STEP: 0.00

  |TANGENTIAL STEP| =   0.057940  |PARALLEL STEP| =   0.000281


 STEP IN NORMAL COORDINATES

              1          2          3          4          5          6
          -0.018596  -0.024879   0.005148   0.002701  -0.019690  -0.000210

              7          8          9         10         11         12
          -0.030462   0.009258   0.008525   0.003612  -0.014010   0.000789

             13         14         15
           0.012209   0.020665   0.009919

 DISPLACEMENT STEP IN ANGSTROM

  NO.  ATOM        X             Y             Z

    1  P       -0.008069     -0.010784      0.002268
    2  O        0.004214     -0.002626     -0.002488
    3  O       -0.007304      0.008364     -0.006899
    4  O        0.008563      0.001287     -0.002412
    5  O        0.008703      0.008588      0.006940
    6  H       -0.002234      0.004137     -0.003484
    7  H       -0.009516     -0.006561      0.010271


 ACTIVE CARTESIAN DISPLACEMENT STEP

              1          2          3          4          5          6
          -0.018596  -0.024879   0.005148   0.002701  -0.019690  -0.000210

              7          8          9         10         11         12
          -0.030462   0.009258   0.008525   0.003612  -0.014010   0.000789

             13         14         15
           0.012209   0.020665   0.009919
 
 PREDICTED ENERGY CHANGE: -0.001452210
 
 INTERPOLATION DISTANCE: 5.9637018852
 
 *** SCFTOL TIGHTEN TO 0.100E-06 ***
 
 *** CDFTOL TIGHTEN TO 0.750E-04 ***


 COORDINATES OF OPTIMIZATION STEP 2 IN ANGSTROM

  NO.  ATOM        X              Y              Z        Z-ATOM   MASS   TYPE

    1  P         0.027242      -0.009527      -0.195266      15    30.974  QM
    2  O         1.064153      -0.794656      -0.970471       8    15.999  QM
    3  O        -1.040335       0.814567      -0.867511       8    15.999  QM
    4  O        -0.894041      -0.918043       1.049121       8    15.999  QM
    5  O         0.841139       0.924180       0.909798       8    15.999  QM
    6  H        -1.718653      -0.385602       1.135281       1     1.008  QM
    7  H         1.097665       0.263393       1.575249       1     1.008  QM


 
 NEW SCF-ENERGY CALCULATED IN 12 CYCLES
 

 TOTAL ENERGY    =       -643.096227065

 ENERGY CHANGE =         -0.002186005
 ENERGY RATIO  =          1.505295275
 TRUST RADIUS  =          0.300000000
 
 BFGS DELTA*GAMMA: 0.145E-02
 
 BFGS DELTA*DE2*DELTA: 0.292E-02
 
 *** ENTERING OPTIMIZATION CYCLE: 3 ***
 

 PROJECTED CARTESIAN GRADIENTS IN A.U.

  NO.  ATOM        X             Y             Z

    1  P        0.015514      0.005590     -0.000761
    2  O        0.001719      0.012029     -0.007503
    3  O        0.004125     -0.010560      0.005401
    4  O       -0.015601      0.003367      0.013200
    5  O       -0.008365     -0.013216     -0.009860
    6  H       -0.008670      0.002338      0.005675
    7  H       -0.005124      0.000062     -0.006392


 ACTIVE CARTESIAN GRADIENTS

              1          2          3          4          5          6
           0.018916   0.006825  -0.000890   0.010728   0.024885  -0.011966

              7          8          9         10         11         12
           0.014774  -0.001516  -0.000511   0.005629  -0.001466  -0.000252

             13         14         15
           0.004901  -0.004780  -0.000774


 FULL LOCAL GRADIENT

              1          2          3          4          5          6
          -0.026613  -0.004053  -0.010084   0.005001   0.003265  -0.007110

              7          8          9         10         11         12
          -0.017360  -0.000095   0.010815   0.000986   0.000555  -0.000552

             13         14         15
           0.006742   0.007869   0.012045


 TANGENTIAL LOCAL GRADIENTS IN A.U.

              1          2          3          4          5          6
          -0.004053  -0.010084   0.005001   0.003265  -0.007110  -0.017360

              7          8          9         10         11         12
          -0.000095   0.010815   0.000986   0.000555  -0.000552   0.006742

             13         14
           0.007869   0.012045

 COSANG =         0.859794796
 
 RMSQ FORCE :   0.0079135  MAXIMUM :   0.0003000  CONVERGED : NO
 MAX FORCE  :   0.0173600  MAXIMUM :   0.0004500  CONVERGED : NO
 RMSQ FORCE6:   3.8669496  MAXIMUM6:   0.0003000  CONVERGED : NO
 MAX FORCE6 :   3.8600134  MAXIMUM6:   0.0004500  CONVERGED : NO
 RMSQ DR    :   0.0149601  MAXIMUM :   0.0012000  CONVERGED : NO
 MAX DR     :   0.0304617  MAXIMUM :   0.0018000  CONVERGED : NO
 


 HESSIAN EIGENVALUES


                1           2           3           4           5           6
             0.35834     0.99947     1.00000     1.00000     1.00000     1.00000
 


                7           8           9          10          11          12
             1.00000     1.00000     1.00000     1.00000     1.00000     1.00000
 


               13          14
             1.13928     1.37134
 


 LAMBDA FOR LMQA STEP: 0.00

  |TANGENTIAL STEP| =   0.079268  |PARALLEL STEP| =   0.000527


 STEP IN NORMAL COORDINATES

              1          2          3          4          5          6
          -0.034444  -0.021004  -0.001730  -0.006579  -0.027882   0.001043

              7          8          9         10         11         12
          -0.043242   0.005203   0.019514   0.002663  -0.007727  -0.000824

             13         14         15
           0.013855   0.026603   0.024218

 DISPLACEMENT STEP IN ANGSTROM

  NO.  ATOM        X             Y             Z

    1  P       -0.014949     -0.009105     -0.000732
    2  O        0.003346     -0.005276     -0.000113
    3  O       -0.007111      0.006660     -0.006991
    4  O        0.013693      0.002596     -0.005223
    5  O        0.013708      0.009986      0.011239
    6  H        0.004526      0.001992     -0.007488
    7  H       -0.015829     -0.007160      0.015878


 ACTIVE CARTESIAN DISPLACEMENT STEP

              1          2          3          4          5          6
          -0.034444  -0.021004  -0.001730  -0.006579  -0.027882   0.001043

              7          8          9         10         11         12
          -0.043242   0.005203   0.019514   0.002663  -0.007727  -0.000824

             13         14         15
           0.013855   0.026603   0.024218
 
 PREDICTED ENERGY CHANGE: -0.001134995
 
 INTERPOLATION DISTANCE: 5.9637018852


 COORDINATES OF OPTIMIZATION STEP 3 IN ANGSTROM

  NO.  ATOM        X              Y              Z        Z-ATOM   MASS   TYPE

    1  P         0.012293      -0.018632      -0.195998      15    30.974  QM
    2  O         1.067499      -0.799932      -0.970584       8    15.999  QM
    3  O        -1.047447       0.821226      -0.874501       8    15.999  QM
    4  O        -0.880347      -0.915447       1.043898       8    15.999  QM
    5  O         0.854847       0.934166       0.921037       8    15.999  QM
    6  H        -1.714127      -0.383611       1.127793       1     1.008  QM
    7  H         1.081836       0.256233       1.591127       1     1.008  QM


 
 NEW SCF-ENERGY CALCULATED IN 12 CYCLES
 

 TOTAL ENERGY    =       -643.097650762

 ENERGY CHANGE =         -0.001423698
 ENERGY RATIO  =          1.254365400
 TRUST RADIUS  =          0.300000000
 
 BFGS DELTA*GAMMA: 0.171E-02
 
 BFGS DELTA*DE2*DELTA: 0.229E-02
 
 *** ENTERING OPTIMIZATION CYCLE: 4 ***
 

 PROJECTED CARTESIAN GRADIENTS IN A.U.

  NO.  ATOM        X             Y             Z

    1  P       -0.000031     -0.002543      0.001701
    2  O        0.010444      0.006798     -0.010979
    3  O        0.003666     -0.002978      0.001649
    4  O       -0.008374      0.001997      0.010330
    5  O       -0.001344     -0.002562     -0.004223
    6  H       -0.013494      0.006512      0.004944
    7  H       -0.003836     -0.005388     -0.001529


 ACTIVE CARTESIAN GRADIENTS

              1          2          3          4          5          6
          -0.000037  -0.003103   0.002066   0.014388   0.012646  -0.013241

              7          8          9         10         11         12
           0.007049   0.000903  -0.002291   0.004330  -0.009774   0.001645

             13         14         15
           0.007571   0.003181  -0.003989


 FULL LOCAL GRADIENT

              1          2          3          4          5          6
          -0.017274   0.003059  -0.001463  -0.011059   0.001177   0.002625

              7          8          9         10         11         12
          -0.008466  -0.001928   0.008518  -0.000335   0.009244  -0.002138

             13         14         15
          -0.000121  -0.001165   0.011504


 TANGENTIAL LOCAL GRADIENTS IN A.U.

              1          2          3          4          5          6
           0.003059  -0.001463  -0.011059   0.001177   0.002625  -0.008466

              7          8          9         10         11         12
          -0.001928   0.008518  -0.000335   0.009244  -0.002138  -0.000121

             13         14
          -0.001165   0.011504

 COSANG =         0.455987966
 
 RMSQ FORCE :   0.0060585  MAXIMUM :   0.0003000  CONVERGED : NO
 MAX FORCE  :   0.0115036  MAXIMUM :   0.0004500  CONVERGED : NO
 RMSQ FORCE6:   3.1585716  MAXIMUM6:   0.0003000  CONVERGED : NO
 MAX FORCE6 :   3.1556434  MAXIMUM6:   0.0004500  CONVERGED : NO
 RMSQ DR    :   0.0204675  MAXIMUM :   0.0012000  CONVERGED : NO
 MAX DR     :   0.0432416  MAXIMUM :   0.0018000  CONVERGED : NO
 


 HESSIAN EIGENVALUES


                1           2           3           4           5           6
             0.22594     0.99906     1.00000     1.00000     1.00000     1.00000
 


                7           8           9          10          11          12
             1.00000     1.00000     1.00000     1.00000     1.00000     1.08515
 


               13          14
             1.17583     1.44055
 


 LAMBDA FOR LMQA STEP: 0.00

  |TANGENTIAL STEP| =   0.050489  |PARALLEL STEP| =   0.000214


 STEP IN NORMAL COORDINATES

              1          2          3          4          5          6
          -0.009552  -0.005985  -0.004420  -0.014445  -0.016264   0.007951

              7          8          9         10         11         12
          -0.028945   0.001769   0.017471   0.001429   0.004872  -0.003228

             13         14         15
           0.005048   0.012545   0.022384

 DISPLACEMENT STEP IN ANGSTROM

  NO.  ATOM        X             Y             Z

    1  P       -0.004145     -0.002595     -0.001929
    2  O       -0.003908     -0.003252      0.004073
    3  O       -0.006035      0.002477     -0.004058
    4  O        0.009114      0.001896     -0.004997
    5  O        0.007429      0.003369      0.006698
    6  H        0.008408     -0.001657     -0.006434
    7  H       -0.011727     -0.001851      0.010292


 ACTIVE CARTESIAN DISPLACEMENT STEP

              1          2          3          4          5          6
          -0.009552  -0.005985  -0.004420  -0.014445  -0.016264   0.007951

              7          8          9         10         11         12
          -0.028945   0.001769   0.017471   0.001429   0.004872  -0.003228

             13         14         15
           0.005048   0.012545   0.022384
 
 PREDICTED ENERGY CHANGE: -0.000402265
 
 INTERPOLATION DISTANCE: 5.9637018852


 COORDINATES OF OPTIMIZATION STEP 4 IN ANGSTROM

  NO.  ATOM        X              Y              Z        Z-ATOM   MASS   TYPE

    1  P         0.008148      -0.021227      -0.197927      15    30.974  QM
    2  O         1.063591      -0.803184      -0.966511       8    15.999  QM
    3  O        -1.053481       0.823703      -0.878559       8    15.999  QM
    4  O        -0.871233      -0.913551       1.038901       8    15.999  QM
    5  O         0.862276       0.937535       0.927735       8    15.999  QM
    6  H        -1.705719      -0.385268       1.121358       1     1.008  QM
    7  H         1.070109       0.254382       1.601419       1     1.008  QM


 
 NEW SCF-ENERGY CALCULATED IN 10 CYCLES
 

 TOTAL ENERGY    =       -643.098306954

 ENERGY CHANGE =         -0.000656192
 ENERGY RATIO  =          1.631243663
 TRUST RADIUS  =          0.300000000
 
 BFGS DELTA*GAMMA: 0.306E-03
 
 BFGS DELTA*DE2*DELTA: 0.814E-03
 
 *** ENTERING OPTIMIZATION CYCLE: 5 ***
 

 PROJECTED CARTESIAN GRADIENTS IN A.U.

  NO.  ATOM        X             Y             Z

    1  P       -0.000367     -0.009119      0.000615
    2  O        0.009533      0.008148     -0.009312
    3  O        0.000489      0.000748     -0.000556
    4  O       -0.007069      0.003042      0.009218
    5  O        0.001466      0.000875     -0.001190
    6  H       -0.012094      0.006043      0.004324
    7  H       -0.003478     -0.006538     -0.000404


 ACTIVE CARTESIAN GRADIENTS

              1          2          3          4          5          6
          -0.000447  -0.011129   0.000762   0.012922   0.010345  -0.011007

              7          8          9         10         11         12
           0.001688   0.002092  -0.003250   0.002521  -0.009399   0.002487

             13         14         15
           0.007790   0.004851  -0.003329


 FULL LOCAL GRADIENT

              1          2          3          4          5          6
          -0.014690   0.010916   0.000531  -0.010557   0.001084   0.002266

              7          8          9         10         11         12
          -0.002762  -0.002955   0.008331   0.000704   0.008959  -0.002874

             13         14         15
          -0.001695  -0.003196   0.009639


 TANGENTIAL LOCAL GRADIENTS IN A.U.

              1          2          3          4          5          6
           0.010916   0.000531  -0.010557   0.001084   0.002266  -0.002762

              7          8          9         10         11         12
          -0.002955   0.008331   0.000704   0.008959  -0.002874  -0.001695

             13         14
          -0.003196   0.009639

 COSANG =         0.891928739
 
 RMSQ FORCE :   0.0060825  MAXIMUM :   0.0003000  CONVERGED : NO
 MAX FORCE  :   0.0109161  MAXIMUM :   0.0004500  CONVERGED : NO
 RMSQ FORCE6:   2.2335254  MAXIMUM6:   0.0003000  CONVERGED : NO
 MAX FORCE6 :   2.2321015  MAXIMUM6:   0.0004500  CONVERGED : NO
 RMSQ DR    :   0.0130364  MAXIMUM :   0.0012000  CONVERGED : NO
 MAX DR     :   0.0289448  MAXIMUM :   0.0018000  CONVERGED : NO
 


 HESSIAN EIGENVALUES


                1           2           3           4           5           6
             0.09616     0.95193     0.99990     1.00000     1.00000     1.00000
 


                7           8           9          10          11          12
             1.00000     1.00000     1.00000     1.00000     1.00073     1.02739
 


               13          14
             1.21165     1.36121
 


 LAMBDA FOR LMQA STEP: 0.00

  |TANGENTIAL STEP| =   0.123892  |PARALLEL STEP| =   0.001287


 STEP IN NORMAL COORDINATES

              1          2          3          4          5          6
          -0.017358   0.009499  -0.010306  -0.041752  -0.038374   0.021743

              7          8          9         10         11         12
          -0.062771   0.000168   0.049630   0.005802   0.020163  -0.012060

             13         14         15
           0.008094   0.023230   0.059752

 DISPLACEMENT STEP IN ANGSTROM

  NO.  ATOM        X             Y             Z

    1  P       -0.007532      0.004120     -0.004487
    2  O       -0.013071     -0.011060      0.011721
    3  O       -0.012413      0.000892     -0.007450
    4  O        0.022537      0.003321     -0.013478
    5  O        0.014839      0.002834      0.013626
    6  H        0.024704     -0.006374     -0.017007
    7  H       -0.030329     -0.000480      0.024273


 ACTIVE CARTESIAN DISPLACEMENT STEP

              1          2          3          4          5          6
          -0.017358   0.009499  -0.010306  -0.041752  -0.038374   0.021743

              7          8          9         10         11         12
          -0.062771   0.000168   0.049630   0.005802   0.020163  -0.012060

             13         14         15
           0.008094   0.023230   0.059752
 
 PREDICTED ENERGY CHANGE: -0.000874008
 
 INTERPOLATION DISTANCE: 5.9637018852


 COORDINATES OF OPTIMIZATION STEP 5 IN ANGSTROM

  NO.  ATOM        X              Y              Z        Z-ATOM   MASS   TYPE

    1  P         0.000616      -0.017107      -0.202414      15    30.974  QM
    2  O         1.050520      -0.814244      -0.954790       8    15.999  QM
    3  O        -1.065895       0.824596      -0.886010       8    15.999  QM
    4  O        -0.848696      -0.910230       1.025423       8    15.999  QM
    5  O         0.877115       0.940369       0.941361       8    15.999  QM
    6  H        -1.681015      -0.391642       1.104352       1     1.008  QM
    7  H         1.039781       0.253902       1.625692       1     1.008  QM


 
 NEW SCF-ENERGY CALCULATED IN 11 CYCLES
 

 TOTAL ENERGY    =       -643.099544459

 ENERGY CHANGE =         -0.001237505
 ENERGY RATIO  =          1.415896265
 TRUST RADIUS  =          0.300000000
 
 BFGS DELTA*GAMMA: 0.108E-02
 
 BFGS DELTA*DE2*DELTA: 0.181E-02
 
 *** ENTERING OPTIMIZATION CYCLE: 6 ***
 

 PROJECTED CARTESIAN GRADIENTS IN A.U.

  NO.  ATOM        X             Y             Z

    1  P       -0.004465     -0.012542     -0.002706
    2  O        0.008693      0.008714     -0.005978
    3  O       -0.001659      0.001449     -0.002106
    4  O       -0.005224      0.005208      0.007173
    5  O        0.006408      0.003077      0.003889
    6  H       -0.005206      0.003024      0.002311
    7  H       -0.002778     -0.006996      0.000826


 ACTIVE CARTESIAN GRADIENTS

              1          2          3          4          5          6
          -0.005447  -0.015312  -0.003262   0.009545   0.008263  -0.008550

              7          8          9         10         11         12
          -0.005649   0.000604  -0.003420  -0.001083  -0.004400   0.003575

             13         14         15
           0.006133   0.005419   0.000158


 FULL LOCAL GRADIENT

              1          2          3          4          5          6
          -0.011475   0.014324   0.006788  -0.010051  -0.001305   0.002366

              7          8          9         10         11         12
           0.005032  -0.001242   0.007035   0.003352   0.004058  -0.003814

             13         14         15
          -0.001942  -0.004304   0.004402


 TANGENTIAL LOCAL GRADIENTS IN A.U.

              1          2          3          4          5          6
           0.014324   0.006788  -0.010051  -0.001305   0.002366   0.005032

              7          8          9         10         11         12
          -0.001242   0.007035   0.003352   0.004058  -0.003814  -0.001942

             13         14
          -0.004304   0.004402

 COSANG =         0.823949826
 
 RMSQ FORCE :   0.0060938  MAXIMUM :   0.0003000  CONVERGED : NO
 MAX FORCE  :   0.0143244  MAXIMUM :   0.0004500  CONVERGED : NO
 RMSQ FORCE6:   0.0281596  MAXIMUM6:   0.0003000  CONVERGED : NO
 MAX FORCE6 :   0.0622101  MAXIMUM6:   0.0004500  CONVERGED : NO
 RMSQ DR    :   0.0319904  MAXIMUM :   0.0012000  CONVERGED : NO
 MAX DR     :   0.0627708  MAXIMUM :   0.0018000  CONVERGED : NO
 


 HESSIAN EIGENVALUES


                1           2           3           4           5           6
             0.06426     0.81829     0.99927     1.00000     1.00000     1.00000
 


                7           8           9          10          11          12
             1.00000     1.00000     1.00000     1.00013     1.00267     1.04079
 


               13          14
             1.18141     1.40866
 


 LAMBDA FOR LMQA STEP: 0.00

  |TANGENTIAL STEP| =   0.100965  |PARALLEL STEP| =   0.000855


 STEP IN NORMAL COORDINATES

              1          2          3          4          5          6
           0.000235   0.023675  -0.005031  -0.038117  -0.029389   0.020634

              7          8          9         10         11         12
          -0.040318  -0.000510   0.045275   0.008087   0.019558  -0.014178

             13         14         15
           0.004372   0.012282   0.048702

 DISPLACEMENT STEP IN ANGSTROM

  NO.  ATOM        X             Y             Z

    1  P        0.000102      0.010263     -0.002183
    2  O       -0.014689     -0.010753      0.010464
    3  O       -0.008884     -0.001772     -0.004094
    4  O        0.017612      0.000818     -0.011438
    5  O        0.007175     -0.001926      0.007060
    6  H        0.020532     -0.006051     -0.013836
    7  H       -0.025933      0.003475      0.018002


 ACTIVE CARTESIAN DISPLACEMENT STEP

              1          2          3          4          5          6
           0.000235   0.023675  -0.005031  -0.038117  -0.029389   0.020634

              7          8          9         10         11         12
          -0.040318  -0.000510   0.045275   0.008087   0.019558  -0.014178

             13         14         15
           0.004372   0.012282   0.048702
 
 PREDICTED ENERGY CHANGE: -0.000542420
 
 INTERPOLATION DISTANCE: 5.9637018852


 COORDINATES OF OPTIMIZATION STEP 6 IN ANGSTROM

  NO.  ATOM        X              Y              Z        Z-ATOM   MASS   TYPE

    1  P         0.000718      -0.006844      -0.204596      15    30.974  QM
    2  O         1.035831      -0.824997      -0.944326       8    15.999  QM
    3  O        -1.074778       0.822824      -0.890104       8    15.999  QM
    4  O        -0.831084      -0.909412       1.013985       8    15.999  QM
    5  O         0.884290       0.938444       0.948421       8    15.999  QM
    6  H        -1.660483      -0.397693       1.090516       1     1.008  QM
    7  H         1.013848       0.257377       1.643694       1     1.008  QM


 
 NEW SCF-ENERGY CALCULATED IN 11 CYCLES
 

 TOTAL ENERGY    =       -643.100326319

 ENERGY CHANGE =         -0.000781860
 ENERGY RATIO  =          1.441427484
 TRUST RADIUS  =          0.300000000
 
 BFGS DELTA*GAMMA: 0.641E-03
 
 BFGS DELTA*DE2*DELTA: 0.112E-02
 
 *** ENTERING OPTIMIZATION CYCLE: 7 ***
 

 PROJECTED CARTESIAN GRADIENTS IN A.U.

  NO.  ATOM        X             Y             Z

    1  P       -0.003193     -0.010114     -0.004827
    2  O        0.005332      0.009014     -0.002411
    3  O       -0.003356     -0.000804     -0.002620
    4  O       -0.004762      0.006336      0.005673
    5  O        0.007570      0.000915      0.005691
    6  H        0.000920      0.000390      0.000739
    7  H       -0.002277     -0.005923      0.000789


 ACTIVE CARTESIAN GRADIENTS

              1          2          3          4          5          6
          -0.003896  -0.012349  -0.005845   0.005601   0.009164  -0.005770

              7          8          9         10         11         12
          -0.009137  -0.001185  -0.002731  -0.002366   0.000879   0.003559

             13         14         15
           0.003384   0.003811   0.003187


 FULL LOCAL GRADIENT

              1          2          3          4          5          6
          -0.010629   0.011733   0.007842  -0.004974  -0.002333  -0.000194

              7          8          9         10         11         12
           0.008674   0.000605   0.005977   0.004447  -0.001223  -0.003748

             13         14         15
           0.000212  -0.002911   0.000709


 TANGENTIAL LOCAL GRADIENTS IN A.U.

              1          2          3          4          5          6
           0.011733   0.007842  -0.004974  -0.002333  -0.000194   0.008674

              7          8          9         10         11         12
           0.000605   0.005977   0.004447  -0.001223  -0.003748   0.000212

             13         14
          -0.002911   0.000709

 COSANG =         0.890232290
 
 RMSQ FORCE :   0.0052443  MAXIMUM :   0.0003000  CONVERGED : NO
 MAX FORCE  :   0.0117326  MAXIMUM :   0.0004500  CONVERGED : NO
 RMSQ FORCE6:   0.0039320  MAXIMUM6:   0.0003000  CONVERGED : NO
 MAX FORCE6 :   0.0081311  MAXIMUM6:   0.0004500  CONVERGED : NO
 RMSQ DR    :   0.0260700  MAXIMUM :   0.0012000  CONVERGED : NO
 MAX DR     :   0.0487018  MAXIMUM :   0.0018000  CONVERGED : NO
 


 HESSIAN EIGENVALUES


                1           2           3           4           5           6
             0.05470     0.55358     0.99844     1.00000     1.00000     1.00000
 


                7           8           9          10          11          12
             1.00000     1.00000     1.00008     1.00014     1.01083     1.04589
 


               13          14
             1.17430     1.36938
 


 LAMBDA FOR LMQA STEP: 0.00

  |TANGENTIAL STEP| =   0.074329  |PARALLEL STEP| =   0.000463


 STEP IN NORMAL COORDINATES

              1          2          3          4          5          6
           0.010579   0.029463   0.001738  -0.028004  -0.021693   0.014905

              7          8          9         10         11         12
          -0.014514   0.000498   0.036224   0.009410   0.013022  -0.014240

             13         14         15
           0.003190   0.002560   0.032626

 DISPLACEMENT STEP IN ANGSTROM

  NO.  ATOM        X             Y             Z

    1  P        0.004589      0.012768      0.000765
    2  O       -0.012566     -0.010010      0.006697
    3  O       -0.003814     -0.002423     -0.000379
    4  O        0.011844     -0.001892     -0.008268
    5  O       -0.000072     -0.003915      0.000473
    6  H        0.012667     -0.004422     -0.009185
    7  H       -0.019742      0.006309      0.010831


 ACTIVE CARTESIAN DISPLACEMENT STEP

              1          2          3          4          5          6
           0.010579   0.029463   0.001738  -0.028004  -0.021693   0.014905

              7          8          9         10         11         12
          -0.014514   0.000498   0.036224   0.009410   0.013022  -0.014240

             13         14         15
           0.003190   0.002560   0.032626
 
 PREDICTED ENERGY CHANGE: -0.000377228
 
 INTERPOLATION DISTANCE: 5.9637018852


 COORDINATES OF OPTIMIZATION STEP 7 IN ANGSTROM

  NO.  ATOM        X              Y              Z        Z-ATOM   MASS   TYPE

    1  P         0.005307       0.005925      -0.203832      15    30.974  QM
    2  O         1.023265      -0.835007      -0.937630       8    15.999  QM
    3  O        -1.078592       0.820401      -0.890483       8    15.999  QM
    4  O        -0.819241      -0.911304       1.005717       8    15.999  QM
    5  O         0.884218       0.934529       0.948894       8    15.999  QM
    6  H        -1.647816      -0.402115       1.081331       1     1.008  QM
    7  H         0.994106       0.263686       1.654524       1     1.008  QM


 
 NEW SCF-ENERGY CALCULATED IN 12 CYCLES
 

 TOTAL ENERGY    =       -643.100842023

 ENERGY CHANGE =         -0.000515704
 ENERGY RATIO  =          1.367089536
 TRUST RADIUS  =          0.300000000
 
 BFGS DELTA*GAMMA: 0.492E-03
 
 BFGS DELTA*DE2*DELTA: 0.767E-03
 
 *** ENTERING OPTIMIZATION CYCLE: 8 ***
 

 PROJECTED CARTESIAN GRADIENTS IN A.U.

  NO.  ATOM        X             Y             Z

    1  P       -0.001059     -0.002455     -0.004466
    2  O        0.002586      0.007175     -0.000493
    3  O       -0.003481     -0.004681     -0.002553
    4  O       -0.003909      0.005611      0.004561
    5  O        0.005935     -0.003597      0.004751
    6  H        0.003368     -0.000153     -0.000192
    7  H       -0.002006     -0.004195     -0.000012


 ACTIVE CARTESIAN GRADIENTS

              1          2          3          4          5          6
          -0.001292  -0.002997  -0.005415   0.002976   0.010264  -0.004087

              7          8          9         10         11         12
          -0.008904  -0.002468  -0.001544  -0.000628   0.003135   0.002792

             13         14         15
           0.000884   0.001325   0.004263


 FULL LOCAL GRADIENT

              1          2          3          4          5          6
          -0.010542   0.002839   0.005453  -0.000863  -0.002790  -0.002155

              7          8          9         10         11         12
           0.008480   0.001893   0.004745   0.002800  -0.003528  -0.002966

             13         14         15
           0.002768  -0.000467  -0.000539


 TANGENTIAL LOCAL GRADIENTS IN A.U.

              1          2          3          4          5          6
           0.002839   0.005453  -0.000863  -0.002790  -0.002155   0.008480

              7          8          9         10         11         12
           0.001893   0.004745   0.002800  -0.003528  -0.002966   0.002768

             13         14
          -0.000467  -0.000539

 COSANG =         0.820822261
 
 RMSQ FORCE :   0.0036473  MAXIMUM :   0.0003000  CONVERGED : NO
 MAX FORCE  :   0.0084801  MAXIMUM :   0.0004500  CONVERGED : NO
 RMSQ FORCE6:   0.0027742  MAXIMUM6:   0.0003000  CONVERGED : NO
 MAX FORCE6 :   0.0052662  MAXIMUM6:   0.0004500  CONVERGED : NO
 RMSQ DR    :   0.0191921  MAXIMUM :   0.0012000  CONVERGED : NO
 MAX DR     :   0.0362237  MAXIMUM :   0.0018000  CONVERGED : NO
 


 HESSIAN EIGENVALUES


                1           2           3           4           5           6
             0.05452     0.36161     0.99718     0.99999     1.00000     1.00000
 


                7           8           9          10          11          12
             1.00000     1.00002     1.00012     1.00045     1.02137     1.05904
 


               13          14
             1.20371     1.27239
 


 LAMBDA FOR LMQA STEP: 0.00

  |TANGENTIAL STEP| =   0.037755  |PARALLEL STEP| =   0.000120


 STEP IN NORMAL COORDINATES

              1          2          3          4          5          6
           0.011853   0.016052   0.005375  -0.011014  -0.012110   0.005208

              7          8          9         10         11         12
           0.008344   0.002255   0.018486   0.005665   0.002918  -0.009614

             13         14         15
           0.003628  -0.002903   0.011500

 DISPLACEMENT STEP IN ANGSTROM

  NO.  ATOM        X             Y             Z

    1  P        0.005141      0.006956      0.002341
    2  O       -0.006241     -0.005941      0.001348
    3  O        0.001242     -0.000091      0.002661
    4  O        0.004096     -0.003030     -0.003412
    5  O       -0.004456     -0.001559     -0.003945
    6  H        0.002613     -0.002043     -0.002882
    7  H       -0.009761      0.005797      0.003245


 ACTIVE CARTESIAN DISPLACEMENT STEP

              1          2          3          4          5          6
           0.011853   0.016052   0.005375  -0.011014  -0.012110   0.005208

              7          8          9         10         11         12
           0.008344   0.002255   0.018486   0.005665   0.002918  -0.009614

             13         14         15
           0.003628  -0.002903   0.011500
 
 PREDICTED ENERGY CHANGE: -0.000175551
 
 INTERPOLATION DISTANCE: 5.9637018852
 
 *** SCFTOL TIGHTEN TO 0.750E-07 ***
 
 *** CDFTOL TIGHTEN TO 0.500E-04 ***


 COORDINATES OF OPTIMIZATION STEP 8 IN ANGSTROM

  NO.  ATOM        X              Y              Z        Z-ATOM   MASS   TYPE

    1  P         0.010448       0.012881      -0.201490      15    30.974  QM
    2  O         1.017024      -0.840948      -0.936282       8    15.999  QM
    3  O        -1.077351       0.820310      -0.887822       8    15.999  QM
    4  O        -0.815145      -0.914334       1.002305       8    15.999  QM
    5  O         0.879762       0.932970       0.944949       8    15.999  QM
    6  H        -1.645203      -0.404158       1.078449       1     1.008  QM
    7  H         0.984345       0.269483       1.657769       1     1.008  QM


 
 NEW SCF-ENERGY CALCULATED IN 13 CYCLES
 

 TOTAL ENERGY    =       -643.101085763

 ENERGY CHANGE =         -0.000243740
 ENERGY RATIO  =          1.388429124
 TRUST RADIUS  =          0.300000000
 
 BFGS DELTA*GAMMA: 0.220E-03
 
 BFGS DELTA*DE2*DELTA: 0.353E-03
 
 *** ENTERING OPTIMIZATION CYCLE: 9 ***
 

 PROJECTED CARTESIAN GRADIENTS IN A.U.

  NO.  ATOM        X             Y             Z

    1  P        0.001604      0.003263     -0.002391
    2  O        0.000831      0.005242     -0.000117
    3  O       -0.003199     -0.006524     -0.002477
    4  O       -0.003015      0.003978      0.003872
    5  O        0.003186     -0.006497      0.002097
    6  H        0.001911      0.000939     -0.000169
    7  H       -0.002048     -0.003882     -0.000025


 ACTIVE CARTESIAN GRADIENTS

              1          2          3          4          5          6
           0.001957   0.003984  -0.002893   0.002005   0.010499  -0.003007

              7          8          9         10         11         12
          -0.006631  -0.002219  -0.000787   0.002186   0.002009   0.001962

             13         14         15
           0.000044   0.001016   0.003458


 FULL LOCAL GRADIENT

              1          2          3          4          5          6
          -0.010530  -0.003777   0.001208   0.001332  -0.002387  -0.003345

              7          8          9         10         11         12
           0.006196   0.001652   0.003912   0.000037  -0.002433  -0.002127

             13         14         15
           0.003782  -0.000126   0.000295


 TANGENTIAL LOCAL GRADIENTS IN A.U.

              1          2          3          4          5          6
          -0.003777   0.001208   0.001332  -0.002387  -0.003345   0.006196

              7          8          9         10         11         12
           0.001652   0.003912   0.000037  -0.002433  -0.002127   0.003782

             13         14
          -0.000126   0.000295

 COSANG =         0.737109004
 
 RMSQ FORCE :   0.0028743  MAXIMUM :   0.0003000  CONVERGED : NO
 MAX FORCE  :   0.0061960  MAXIMUM :   0.0004500  CONVERGED : NO
 RMSQ FORCE6:   0.0027207  MAXIMUM6:   0.0003000  CONVERGED : NO
 MAX FORCE6 :   0.0055207  MAXIMUM6:   0.0004500  CONVERGED : NO
 RMSQ DR    :   0.0097483  MAXIMUM :   0.0012000  CONVERGED : NO
 MAX DR     :   0.0184863  MAXIMUM :   0.0018000  CONVERGED : NO
 


 HESSIAN EIGENVALUES


                1           2           3           4           5           6
             0.05331     0.23692     0.93674     0.99966     1.00000     1.00000
 


                7           8           9          10          11          12
             1.00001     1.00003     1.00018     1.00043     1.00126     1.05598
 


               13          14
             1.19595     1.35071
 


 LAMBDA FOR LMQA STEP: 0.00

  |TANGENTIAL STEP| =   0.031112  |PARALLEL STEP| =   0.000081


 STEP IN NORMAL COORDINATES

              1          2          3          4          5          6
           0.008185   0.005215   0.005109  -0.005080  -0.012504   0.000545

              7          8          9         10         11         12
           0.015483   0.003364   0.015168   0.002478  -0.000607  -0.008795

             13         14         15
           0.006418  -0.003600   0.006789

 DISPLACEMENT STEP IN ANGSTROM

  NO.  ATOM        X             Y             Z

    1  P        0.003551      0.002260      0.002225
    2  O       -0.003330     -0.004761     -0.001042
    3  O        0.003479      0.002254      0.004237
    4  O        0.001977     -0.003159     -0.001859
    5  O       -0.004887      0.001438     -0.004573
    6  H       -0.000332     -0.001744     -0.001202
    7  H       -0.008350      0.006063      0.001769


 ACTIVE CARTESIAN DISPLACEMENT STEP

              1          2          3          4          5          6
           0.008185   0.005215   0.005109  -0.005080  -0.012504   0.000545

              7          8          9         10         11         12
           0.015483   0.003364   0.015168   0.002478  -0.000607  -0.008795

             13         14         15
           0.006418  -0.003600   0.006789
 
 PREDICTED ENERGY CHANGE: -0.000117681
 
 INTERPOLATION DISTANCE: 5.9637018852
 
 *** SCFTOL TIGHTEN TO 0.500E-07 ***
 
 *** CDFTOL TIGHTEN TO 0.250E-04 ***


 COORDINATES OF OPTIMIZATION STEP 9 IN ANGSTROM

  NO.  ATOM        X              Y              Z        Z-ATOM   MASS   TYPE

    1  P         0.013999       0.015141      -0.199265      15    30.974  QM
    2  O         1.013693      -0.845710      -0.937324       8    15.999  QM
    3  O        -1.073872       0.822563      -0.883585       8    15.999  QM
    4  O        -0.813168      -0.917493       1.000446       8    15.999  QM
    5  O         0.874875       0.934408       0.940376       8    15.999  QM
    6  H        -1.645535      -0.405902       1.077247       1     1.008  QM
    7  H         0.975995       0.275546       1.659538       1     1.008  QM


 
 NEW SCF-ENERGY CALCULATED IN 12 CYCLES
 

 TOTAL ENERGY    =       -643.101266171

 ENERGY CHANGE =         -0.000180408
 ENERGY RATIO  =          1.533022863
 TRUST RADIUS  =          0.300000000
 
 BFGS DELTA*GAMMA: 0.111E-03
 
 BFGS DELTA*DE2*DELTA: 0.237E-03
 
 *** ENTERING OPTIMIZATION CYCLE: 10 ***
 

 PROJECTED CARTESIAN GRADIENTS IN A.U.

  NO.  ATOM        X             Y             Z

    1  P        0.002726      0.006264      0.000414
    2  O        0.000310      0.003440     -0.000689
    3  O       -0.002338     -0.006890     -0.002131
    4  O       -0.001958      0.002563      0.002862
    5  O        0.000876     -0.007259     -0.000767
    6  H       -0.000487      0.002485     -0.000119
    7  H       -0.002232     -0.004751      0.000713


 ACTIVE CARTESIAN GRADIENTS

              1          2          3          4          5          6
           0.003325   0.007646   0.000513   0.001919   0.009543  -0.002404

              7          8          9         10         11         12
          -0.003856  -0.001945  -0.000163   0.004585  -0.000225   0.001557

             13         14         15
           0.000027   0.002461   0.002302


 FULL LOCAL GRADIENT

              1          2          3          4          5          6
          -0.009891  -0.007304  -0.002593   0.001098  -0.002141  -0.003314

              7          8          9         10         11         12
           0.003438   0.001436   0.002925  -0.002529  -0.000178  -0.001699

             13         14         15
           0.003639  -0.001593   0.001276


 TANGENTIAL LOCAL GRADIENTS IN A.U.

              1          2          3          4          5          6
          -0.007304  -0.002593   0.001098  -0.002141  -0.003314   0.003438

              7          8          9         10         11         12
           0.001436   0.002925  -0.002529  -0.000178  -0.001699   0.003639

             13         14
          -0.001593   0.001276

 COSANG =         0.791232903
 
 RMSQ FORCE :   0.0030001  MAXIMUM :   0.0003000  CONVERGED : NO
 MAX FORCE  :   0.0073040  MAXIMUM :   0.0004500  CONVERGED : NO
 RMSQ FORCE6:   0.0022156  MAXIMUM6:   0.0003000  CONVERGED : NO
 MAX FORCE6 :   0.0041124  MAXIMUM6:   0.0004500  CONVERGED : NO
 RMSQ DR    :   0.0080331  MAXIMUM :   0.0012000  CONVERGED : NO
 MAX DR     :   0.0154826  MAXIMUM :   0.0018000  CONVERGED : NO
 


 HESSIAN EIGENVALUES


                1           2           3           4           5           6
             0.04731     0.13270     0.74007     0.99918     1.00000     1.00001
 


                7           8           9          10          11          12
             1.00003     1.00011     1.00013     1.00051     1.00895     1.04332
 


               13          14
             1.18452     1.63822
 


 LAMBDA FOR LMQA STEP: 0.00

  |TANGENTIAL STEP| =   0.055987  |PARALLEL STEP| =   0.000263


 STEP IN NORMAL COORDINATES

              1          2          3          4          5          6
           0.009802  -0.001519   0.004339  -0.007473  -0.025166  -0.001902

              7          8          9         10         11         12
           0.027296   0.007494   0.028315  -0.000003  -0.000859  -0.016521

             13         14         15
           0.014781  -0.007246   0.013304

 DISPLACEMENT STEP IN ANGSTROM

  NO.  ATOM        X             Y             Z

    1  P        0.004252     -0.000659      0.001890
    2  O       -0.004497     -0.007772     -0.002660
    3  O        0.006930      0.006410      0.008317
    4  O        0.003016     -0.005276     -0.002270
    5  O       -0.007183      0.005535     -0.006379
    6  H       -0.000374     -0.004095     -0.001918
    7  H       -0.016289      0.012144      0.003361


 ACTIVE CARTESIAN DISPLACEMENT STEP

              1          2          3          4          5          6
           0.009802  -0.001519   0.004339  -0.007473  -0.025166  -0.001902

              7          8          9         10         11         12
           0.027296   0.007494   0.028315  -0.000003  -0.000859  -0.016521

             13         14         15
           0.014781  -0.007246   0.013304
 
 PREDICTED ENERGY CHANGE: -0.000180373
 
 INTERPOLATION DISTANCE: 5.9637018852


 COORDINATES OF OPTIMIZATION STEP 10 IN ANGSTROM

  NO.  ATOM        X              Y              Z        Z-ATOM   MASS   TYPE

    1  P         0.018251       0.014482      -0.197375      15    30.974  QM
    2  O         1.009196      -0.853481      -0.939984       8    15.999  QM
    3  O        -1.066942       0.828973      -0.875268       8    15.999  QM
    4  O        -0.810152      -0.922769       0.998175       8    15.999  QM
    5  O         0.867692       0.939943       0.933997       8    15.999  QM
    6  H        -1.645909      -0.409997       1.075329       1     1.008  QM
    7  H         0.959706       0.287690       1.662899       1     1.008  QM


 
 NEW SCF-ENERGY CALCULATED IN 13 CYCLES
 

 TOTAL ENERGY    =       -643.101540139

 ENERGY CHANGE =         -0.000273968
 ENERGY RATIO  =          1.518900292
 TRUST RADIUS  =          0.300000000
 
 BFGS DELTA*GAMMA: 0.177E-03
 
 BFGS DELTA*DE2*DELTA: 0.366E-03
 
 *** ENTERING OPTIMIZATION CYCLE: 11 ***
 

 PROJECTED CARTESIAN GRADIENTS IN A.U.

  NO.  ATOM        X             Y             Z

    1  P        0.004163      0.007573      0.002838
    2  O       -0.000697      0.001897     -0.001177
    3  O       -0.000921     -0.006345     -0.001103
    4  O       -0.000830      0.000962      0.001716
    5  O       -0.001775     -0.006552     -0.003834
    6  H       -0.003549      0.004206      0.000047
    7  H       -0.002705     -0.006195      0.001745


 ACTIVE CARTESIAN GRADIENTS

              1          2          3          4          5          6
           0.005077   0.009243   0.003456   0.001330   0.007823  -0.001711

              7          8          9         10         11         12
          -0.000015  -0.001659   0.000444   0.006790  -0.003190   0.001437

             13         14         15
           0.000624   0.004803   0.001040


 FULL LOCAL GRADIENT

              1          2          3          4          5          6
          -0.008909  -0.008720  -0.006122   0.001490  -0.001587  -0.002966

              7          8          9         10         11         12
          -0.000366   0.001240   0.001742  -0.005043   0.002835  -0.001534

             13         14         15
           0.002661  -0.003986   0.002232


 TANGENTIAL LOCAL GRADIENTS IN A.U.

              1          2          3          4          5          6
          -0.008720  -0.006122   0.001490  -0.001587  -0.002966  -0.000366

              7          8          9         10         11         12
           0.001240   0.001742  -0.005043   0.002835  -0.001534   0.002661

             13         14
          -0.003986   0.002232

 COSANG =         0.852324627
 
 RMSQ FORCE :   0.0037372  MAXIMUM :   0.0003000  CONVERGED : NO
 MAX FORCE  :   0.0087199  MAXIMUM :   0.0004500  CONVERGED : NO
 RMSQ FORCE6:   0.0013506  MAXIMUM6:   0.0003000  CONVERGED : NO
 MAX FORCE6 :   0.0031279  MAXIMUM6:   0.0004500  CONVERGED : NO
 RMSQ DR    :   0.0144560  MAXIMUM :   0.0012000  CONVERGED : NO
 MAX DR     :   0.0283151  MAXIMUM :   0.0018000  CONVERGED : NO
 


 HESSIAN EIGENVALUES


                1           2           3           4           5           6
             0.03400     0.09762     0.63463     0.99889     1.00000     1.00001
 


                7           8           9          10          11          12
             1.00010     1.00012     1.00026     1.00133     1.01740     1.03872
 


               13          14
             1.18661     1.74074
 


 LAMBDA FOR LMQA STEP: 0.00

  |TANGENTIAL STEP| =   0.088263  |PARALLEL STEP| =   0.000653


 STEP IN NORMAL COORDINATES

              1          2          3          4          5          6
           0.007599  -0.010706   0.001116  -0.010912  -0.041625  -0.005041

              7          8          9         10         11         12
           0.034179   0.013135   0.047255  -0.004611   0.001556  -0.027340

             13         14         15
           0.025333  -0.011439   0.024950

 DISPLACEMENT STEP IN ANGSTROM

  NO.  ATOM        X             Y             Z

    1  P        0.003297     -0.004642      0.000487
    2  O       -0.005405     -0.011601     -0.004289
    3  O        0.009733      0.011589      0.012052
    4  O        0.005198     -0.007044     -0.002749
    5  O       -0.007599      0.010390     -0.006389
    6  H        0.001826     -0.007770     -0.003771
    7  H       -0.027782      0.020226      0.006554


 ACTIVE CARTESIAN DISPLACEMENT STEP

              1          2          3          4          5          6
           0.007599  -0.010706   0.001116  -0.010912  -0.041625  -0.005041

              7          8          9         10         11         12
           0.034179   0.013135   0.047255  -0.004611   0.001556  -0.027340

             13         14         15
           0.025333  -0.011439   0.024950
 
 PREDICTED ENERGY CHANGE: -0.000235005
 
 INTERPOLATION DISTANCE: 5.9637018852


 COORDINATES OF OPTIMIZATION STEP 11 IN ANGSTROM

  NO.  ATOM        X              Y              Z        Z-ATOM   MASS   TYPE

    1  P         0.021548       0.009839      -0.196888      15    30.974  QM
    2  O         1.003791      -0.865082      -0.944274       8    15.999  QM
    3  O        -1.057208       0.840562      -0.863216       8    15.999  QM
    4  O        -0.804953      -0.929813       0.995426       8    15.999  QM
    5  O         0.860093       0.950333       0.927607       8    15.999  QM
    6  H        -1.644083      -0.417768       1.071558       1     1.008  QM
    7  H         0.931924       0.307915       1.669453       1     1.008  QM


 
 NEW SCF-ENERGY CALCULATED IN 13 CYCLES
 

 TOTAL ENERGY    =       -643.101881897

 ENERGY CHANGE =         -0.000341758
 ENERGY RATIO  =          1.454256830
 TRUST RADIUS  =          0.300000000
 
 BFGS DELTA*GAMMA: 0.269E-03
 
 BFGS DELTA*DE2*DELTA: 0.486E-03
 
 *** ENTERING OPTIMIZATION CYCLE: 12 ***
 

 PROJECTED CARTESIAN GRADIENTS IN A.U.

  NO.  ATOM        X             Y             Z

    1  P        0.004078      0.005945      0.004153
    2  O       -0.001030      0.000589     -0.001930
    3  O        0.000908     -0.004652      0.000553
    4  O        0.000197      0.000034      0.000478
    5  O       -0.003481     -0.003733     -0.005443
    6  H       -0.005573      0.005320     -0.000040
    7  H       -0.003465     -0.007349      0.002286


 ACTIVE CARTESIAN GRADIENTS

              1          2          3          4          5          6
           0.004974   0.007256   0.005046   0.000840   0.004711  -0.001565

              7          8          9         10         11         12
           0.003498  -0.001838   0.000923   0.007483  -0.005572   0.001970

             13         14         15
           0.001683   0.006699   0.000612


 FULL LOCAL GRADIENT

              1          2          3          4          5          6
          -0.007205  -0.006697  -0.007341   0.001002  -0.000825  -0.001347

              7          8          9         10         11         12
          -0.003772   0.001565   0.000421  -0.006278   0.005311  -0.002006

             13         14         15
           0.000778  -0.006030   0.002014


 TANGENTIAL LOCAL GRADIENTS IN A.U.

              1          2          3          4          5          6
          -0.006697  -0.007341   0.001002  -0.000825  -0.001347  -0.003772

              7          8          9         10         11         12
           0.001565   0.000421  -0.006278   0.005311  -0.002006   0.000778

             13         14
          -0.006030   0.002014

 COSANG =         0.914072901
 
 RMSQ FORCE :   0.0040688  MAXIMUM :   0.0003000  CONVERGED : NO
 MAX FORCE  :   0.0073409  MAXIMUM :   0.0004500  CONVERGED : NO
 RMSQ FORCE6:   0.0009207  MAXIMUM6:   0.0003000  CONVERGED : NO
 MAX FORCE6 :   0.0021817  MAXIMUM6:   0.0004500  CONVERGED : NO
 RMSQ DR    :   0.0227901  MAXIMUM :   0.0012000  CONVERGED : NO
 MAX DR     :   0.0472555  MAXIMUM :   0.0018000  CONVERGED : NO
 


 HESSIAN EIGENVALUES


                1           2           3           4           5           6
             0.02503     0.09342     0.55796     0.99824     1.00000     1.00001
 


                7           8           9          10          11          12
             1.00010     1.00019     1.00026     1.00271     1.02597     1.04588
 


               13          14
             1.18694     1.54030
 


 LAMBDA FOR LMQA STEP: 0.00

  |TANGENTIAL STEP| =   0.083477  |PARALLEL STEP| =   0.000584


 STEP IN NORMAL COORDINATES

              1          2          3          4          5          6
           0.001729  -0.014342  -0.004480  -0.009711  -0.038314  -0.005614

              7          8          9         10         11         12
           0.022377   0.014430   0.046271  -0.008732   0.005602  -0.028260

             13         14         15
           0.024042  -0.012033   0.025831

 DISPLACEMENT STEP IN ANGSTROM

  NO.  ATOM        X             Y             Z

    1  P        0.000750     -0.006219     -0.001953
    2  O       -0.003926     -0.009969     -0.003476
    3  O        0.007292      0.011578      0.009550
    4  O        0.004933     -0.005629     -0.001470
    5  O       -0.003607      0.009717     -0.002671
    6  H        0.004319     -0.008909     -0.003985
    7  H       -0.027170      0.020681      0.007109


 ACTIVE CARTESIAN DISPLACEMENT STEP

              1          2          3          4          5          6
           0.001729  -0.014342  -0.004480  -0.009711  -0.038314  -0.005614

              7          8          9         10         11         12
           0.022377   0.014430   0.046271  -0.008732   0.005602  -0.028260

             13         14         15
           0.024042  -0.012033   0.025831
 
 PREDICTED ENERGY CHANGE: -0.000186609
 
 INTERPOLATION DISTANCE: 5.9637018852


 COORDINATES OF OPTIMIZATION STEP 12 IN ANGSTROM

  NO.  ATOM        X              Y              Z        Z-ATOM   MASS   TYPE

    1  P         0.022298       0.003620      -0.198841      15    30.974  QM
    2  O         0.999865      -0.875051      -0.947750       8    15.999  QM
    3  O        -1.049917       0.852140      -0.853666       8    15.999  QM
    4  O        -0.800020      -0.935442       0.993956       8    15.999  QM
    5  O         0.856486       0.960051       0.924936       8    15.999  QM
    6  H        -1.639764      -0.426677       1.067573       1     1.008  QM
    7  H         0.904754       0.328596       1.676561       1     1.008  QM


 
 NEW SCF-ENERGY CALCULATED IN 13 CYCLES
 

 TOTAL ENERGY    =       -643.102142087

 ENERGY CHANGE =         -0.000260190
 ENERGY RATIO  =          1.394306255
 TRUST RADIUS  =          0.300000000
 
 BFGS DELTA*GAMMA: 0.235E-03
 
 BFGS DELTA*DE2*DELTA: 0.387E-03
 
 *** ENTERING OPTIMIZATION CYCLE: 13 ***
 

 PROJECTED CARTESIAN GRADIENTS IN A.U.

  NO.  ATOM        X             Y             Z

    1  P        0.003115      0.001884      0.002694
    2  O       -0.000654      0.000544     -0.002317
    3  O        0.001563     -0.002649      0.001836
    4  O        0.000012      0.000582      0.000390
    5  O       -0.003149     -0.000588     -0.003824
    6  H       -0.004352      0.004593     -0.000398
    7  H       -0.004040     -0.006627      0.001067


 ACTIVE CARTESIAN GRADIENTS

              1          2          3          4          5          6
           0.003799   0.002301   0.003272   0.000813   0.002179  -0.002166

              7          8          9         10         11         12
           0.004063  -0.002170   0.000920   0.005584  -0.004999   0.002920

             13         14         15
           0.002303   0.005539   0.001762


 FULL LOCAL GRADIENT

              1          2          3          4          5          6
          -0.006003  -0.001842  -0.004942   0.000711   0.000273   0.000403

              7          8          9         10         11         12
          -0.004260   0.001981  -0.000046  -0.004745   0.004812  -0.002920

             13         14         15
          -0.000518  -0.005015   0.000314


 TANGENTIAL LOCAL GRADIENTS IN A.U.

              1          2          3          4          5          6
          -0.001842  -0.004942   0.000711   0.000273   0.000403  -0.004260

              7          8          9         10         11         12
           0.001981  -0.000046  -0.004745   0.004812  -0.002920  -0.000518

             13         14
          -0.005015   0.000314

 COSANG =         0.917017505
 
 RMSQ FORCE :   0.0030513  MAXIMUM :   0.0003000  CONVERGED : NO
 MAX FORCE  :   0.0050150  MAXIMUM :   0.0004500  CONVERGED : NO
 RMSQ FORCE6:   0.0006156  MAXIMUM6:   0.0003000  CONVERGED : NO
 MAX FORCE6 :   0.0027487  MAXIMUM6:   0.0004500  CONVERGED : NO
 RMSQ DR    :   0.0215543  MAXIMUM :   0.0012000  CONVERGED : NO
 MAX DR     :   0.0462708  MAXIMUM :   0.0018000  CONVERGED : NO
 


 HESSIAN EIGENVALUES


                1           2           3           4           5           6
             0.02179     0.09978     0.48312     0.97658     0.99963     1.00000
 


                7           8           9          10          11          12
             1.00004     1.00021     1.00024     1.00256     1.00830     1.05986
 


               13          14
             1.19282     1.19922
 


 LAMBDA FOR LMQA STEP: 0.00

  |TANGENTIAL STEP| =   0.049973  |PARALLEL STEP| =   0.000209


 STEP IN NORMAL COORDINATES

              1          2          3          4          5          6
          -0.003198  -0.007576  -0.006164  -0.006388  -0.020044  -0.002142

              7          8          9         10         11         12
           0.002439   0.010544   0.028592  -0.007838   0.007655  -0.019947

             13         14         15
           0.013113  -0.007295   0.016335

 DISPLACEMENT STEP IN ANGSTROM

  NO.  ATOM        X             Y             Z

    1  P       -0.001387     -0.003285     -0.002688
    2  O       -0.001842     -0.005097     -0.000741
    3  O        0.001942      0.006519      0.003029
    4  O        0.003370     -0.002686     -0.000305
    5  O        0.001288      0.004135      0.000968
    6  H        0.004933     -0.006722     -0.002715
    7  H       -0.016201      0.013491      0.005856


 ACTIVE CARTESIAN DISPLACEMENT STEP

              1          2          3          4          5          6
          -0.003198  -0.007576  -0.006164  -0.006388  -0.020044  -0.002142

              7          8          9         10         11         12
           0.002439   0.010544   0.028592  -0.007838   0.007655  -0.019947

             13         14         15
           0.013113  -0.007295   0.016335
 
 PREDICTED ENERGY CHANGE: -0.000100239
 
 INTERPOLATION DISTANCE: 5.9637018852


 COORDINATES OF OPTIMIZATION STEP 13 IN ANGSTROM

  NO.  ATOM        X              Y              Z        Z-ATOM   MASS   TYPE

    1  P         0.020911       0.000335      -0.201529      15    30.974  QM
    2  O         0.998023      -0.880147      -0.948490       8    15.999  QM
    3  O        -1.047975       0.858659      -0.850637       8    15.999  QM
    4  O        -0.796650      -0.938128       0.993651       8    15.999  QM
    5  O         0.857774       0.964186       0.925905       8    15.999  QM
    6  H        -1.634831      -0.433399       1.064859       1     1.008  QM
    7  H         0.888552       0.342087       1.682418       1     1.008  QM


 
 NEW SCF-ENERGY CALCULATED IN 13 CYCLES
 

 TOTAL ENERGY    =       -643.102276892

 ENERGY CHANGE =         -0.000134805
 ENERGY RATIO  =          1.344833356
 TRUST RADIUS  =          0.300000000
 
 BFGS DELTA*GAMMA: 0.131E-03
 
 BFGS DELTA*DE2*DELTA: 0.204E-03
 
 *** ENTERING OPTIMIZATION CYCLE: 14 ***
 

 PROJECTED CARTESIAN GRADIENTS IN A.U.

  NO.  ATOM        X             Y             Z

    1  P        0.001775     -0.000888      0.000120
    2  O        0.000248      0.000907     -0.002335
    3  O        0.001069     -0.001679      0.002102
    4  O       -0.000847      0.001739      0.001233
    5  O       -0.001653      0.000697     -0.000691
    6  H       -0.001096      0.002839     -0.000814
    7  H       -0.004034     -0.004540     -0.001077


 ACTIVE CARTESIAN GRADIENTS

              1          2          3          4          5          6
           0.002166  -0.001084   0.000148   0.001310   0.001189  -0.003063

              7          8          9         10         11         12
           0.002204  -0.002314   0.000688   0.002866  -0.002339   0.003498

             13         14         15
           0.001900   0.002225   0.003468


 FULL LOCAL GRADIENT

              1          2          3          4          5          6
          -0.005571   0.001341  -0.001212   0.000397   0.001120   0.001513

              7          8          9         10         11         12
          -0.002401   0.002116   0.000167  -0.002086   0.002171  -0.003482

             13         14         15
          -0.000384  -0.001784  -0.001674


 TANGENTIAL LOCAL GRADIENTS IN A.U.

              1          2          3          4          5          6
           0.001341  -0.001212   0.000397   0.001120   0.001513  -0.002401

              7          8          9         10         11         12
           0.002116   0.000167  -0.002086   0.002171  -0.003482  -0.000384

             13         14
          -0.001784  -0.001674

 COSANG =         0.764417190
 
 RMSQ FORCE :   0.0017840  MAXIMUM :   0.0003000  CONVERGED : NO
 MAX FORCE  :   0.0034825  MAXIMUM :   0.0004500  CONVERGED : NO
 RMSQ FORCE6:   0.0016315  MAXIMUM6:   0.0003000  CONVERGED : NO
 MAX FORCE6 :   0.0036506  MAXIMUM6:   0.0004500  CONVERGED : NO
 RMSQ DR    :   0.0129031  MAXIMUM :   0.0012000  CONVERGED : NO
 MAX DR     :   0.0285920  MAXIMUM :   0.0018000  CONVERGED : NO
 


 HESSIAN EIGENVALUES


                1           2           3           4           5           6
             0.02018     0.10280     0.39431     0.73487     0.99859     1.00000
 


                7           8           9          10          11          12
             1.00005     1.00018     1.00022     1.00092     1.01649     1.04177
 


               13          14
             1.18649     1.34457
 


 LAMBDA FOR LMQA STEP: 0.00

  |TANGENTIAL STEP| =   0.028398  |PARALLEL STEP| =   0.000068


 STEP IN NORMAL COORDINATES

              1          2          3          4          5          6
          -0.003169  -0.000526  -0.003770  -0.004636  -0.007200   0.001142

              7          8          9         10         11         12
          -0.005507   0.007392   0.015895  -0.004881   0.006529  -0.014251

             13         14         15
           0.006090  -0.002622   0.007493

 DISPLACEMENT STEP IN ANGSTROM

  NO.  ATOM        X             Y             Z

    1  P       -0.001374     -0.000228     -0.001644
    2  O       -0.001205     -0.001993      0.000976
    3  O       -0.000664      0.002785     -0.000607
    4  O        0.002207     -0.001480     -0.000148
    5  O        0.002777      0.000137      0.001106
    6  H        0.003336     -0.004550     -0.001316
    7  H       -0.008128      0.008010      0.005139


 ACTIVE CARTESIAN DISPLACEMENT STEP

              1          2          3          4          5          6
          -0.003169  -0.000526  -0.003770  -0.004636  -0.007200   0.001142

              7          8          9         10         11         12
          -0.005507   0.007392   0.015895  -0.004881   0.006529  -0.014251

             13         14         15
           0.006090  -0.002622   0.007493
 
 PREDICTED ENERGY CHANGE: -0.000045114
 
 INTERPOLATION DISTANCE: 5.9637018852
 
 *** SCFTOL TIGHTEN TO 0.250E-07 ***
 
 *** CDFTOL TIGHTEN TO 0.100E-04 ***


 COORDINATES OF OPTIMIZATION STEP 14 IN ANGSTROM

  NO.  ATOM        X              Y              Z        Z-ATOM   MASS   TYPE

    1  P         0.019536       0.000108      -0.203173      15    30.974  QM
    2  O         0.996819      -0.882140      -0.947514       8    15.999  QM
    3  O        -1.048639       0.861444      -0.851244       8    15.999  QM
    4  O        -0.794443      -0.939608       0.993503       8    15.999  QM
    5  O         0.860551       0.964322       0.927011       8    15.999  QM
    6  H        -1.631495      -0.437949       1.063543       1     1.008  QM
    7  H         0.880424       0.350098       1.687557       1     1.008  QM


 
 NEW SCF-ENERGY CALCULATED IN 15 CYCLES
 

 TOTAL ENERGY    =       -643.102341860

 ENERGY CHANGE =         -0.000064968
 ENERGY RATIO  =          1.440084637
 TRUST RADIUS  =          0.300000000
 
 BFGS DELTA*GAMMA: 0.495E-04
 
 BFGS DELTA*DE2*DELTA: 0.911E-04
 
 *** ENTERING OPTIMIZATION CYCLE: 15 ***
 

 PROJECTED CARTESIAN GRADIENTS IN A.U.

  NO.  ATOM        X             Y             Z

    1  P        0.001127     -0.001524     -0.001557
    2  O        0.000773      0.001097     -0.002012
    3  O        0.000273     -0.001402      0.001727
    4  O       -0.001451      0.002262      0.002041
    5  O       -0.000567      0.000507      0.001275
    6  H        0.001387      0.001543     -0.001064
    7  H       -0.003764     -0.002911     -0.002388


 ACTIVE CARTESIAN GRADIENTS

              1          2          3          4          5          6
           0.001375  -0.001860  -0.001885   0.001676   0.001192  -0.003333

              7          8          9         10         11         12
           0.000384  -0.001966   0.000577   0.001167  -0.000213   0.003535

             13         14         15
           0.001161  -0.000195   0.004515


 FULL LOCAL GRADIENT

              1          2          3          4          5          6
          -0.005444   0.002015   0.000982   0.000432   0.001550   0.001606

              7          8          9         10         11         12
          -0.000602   0.001735   0.000375  -0.000334   0.000040  -0.003508

             13         14         15
           0.000296   0.000601  -0.002839


 TANGENTIAL LOCAL GRADIENTS IN A.U.

              1          2          3          4          5          6
           0.002015   0.000982   0.000432   0.001550   0.001606  -0.000602

              7          8          9         10         11         12
           0.001735   0.000375  -0.000334   0.000040  -0.003508   0.000296

             13         14
           0.000601  -0.002839

 COSANG =         0.702488384
 
 RMSQ FORCE :   0.0015728  MAXIMUM :   0.0003000  CONVERGED : NO
 MAX FORCE  :   0.0035083  MAXIMUM :   0.0004500  CONVERGED : NO
 RMSQ FORCE6:   0.0017426  MAXIMUM6:   0.0003000  CONVERGED : NO
 MAX FORCE6 :   0.0034214  MAXIMUM6:   0.0004500  CONVERGED : NO
 RMSQ DR    :   0.0073323  MAXIMUM :   0.0012000  CONVERGED : NO
 MAX DR     :   0.0158945  MAXIMUM :   0.0018000  CONVERGED : NO
 


 HESSIAN EIGENVALUES


                1           2           3           4           5           6
             0.01814     0.10302     0.24284     0.59785     0.99823     1.00001
 


                7           8           9          10          11          12
             1.00006     1.00019     1.00024     1.00189     1.02498     1.04527
 


               13          14
             1.18950     1.60691
 


 LAMBDA FOR LMQA STEP: 0.00

  |TANGENTIAL STEP| =   0.031586  |PARALLEL STEP| =   0.000084


 STEP IN NORMAL COORDINATES

              1          2          3          4          5          6
          -0.003021   0.001381  -0.002263  -0.004799  -0.004470   0.002134

              7          8          9         10         11         12
          -0.005209   0.009562   0.017043  -0.005446   0.006757  -0.019491

             13         14         15
           0.007163  -0.002080   0.003753

 DISPLACEMENT STEP IN ANGSTROM

  NO.  ATOM        X             Y             Z

    1  P       -0.001310      0.000599     -0.000986
    2  O       -0.001299     -0.001353      0.001356
    3  O       -0.000609      0.002793     -0.001351
    4  O        0.001913     -0.002301     -0.000090
    5  O        0.003289     -0.001075     -0.000185
    6  H        0.001897     -0.005541     -0.000303
    7  H       -0.007757      0.009932      0.006841


 ACTIVE CARTESIAN DISPLACEMENT STEP

              1          2          3          4          5          6
          -0.003021   0.001381  -0.002263  -0.004799  -0.004470   0.002134

              7          8          9         10         11         12
          -0.005209   0.009562   0.017043  -0.005446   0.006757  -0.019491

             13         14         15
           0.007163  -0.002080   0.003753
 
 PREDICTED ENERGY CHANGE: -0.000042249
 
 INTERPOLATION DISTANCE: 5.9637018852


 COORDINATES OF OPTIMIZATION STEP 15 IN ANGSTROM

  NO.  ATOM        X              Y              Z        Z-ATOM   MASS   TYPE

    1  P         0.018226       0.000707      -0.204159      15    30.974  QM
    2  O         0.995519      -0.883493      -0.946158       8    15.999  QM
    3  O        -1.049247       0.864237      -0.852595       8    15.999  QM
    4  O        -0.792530      -0.941909       0.993413       8    15.999  QM
    5  O         0.863840       0.963247       0.926826       8    15.999  QM
    6  H        -1.629597      -0.443489       1.063240       1     1.008  QM
    7  H         0.872667       0.360030       1.694398       1     1.008  QM


 
 NEW SCF-ENERGY CALCULATED IN 13 CYCLES
 

 TOTAL ENERGY    =       -643.102407638

 ENERGY CHANGE =         -0.000065778
 ENERGY RATIO  =          1.556915623
 TRUST RADIUS  =          0.300000000
 
 BFGS DELTA*GAMMA: 0.366E-04
 
 BFGS DELTA*DE2*DELTA: 0.854E-04
 
 *** ENTERING OPTIMIZATION CYCLE: 16 ***
 

 PROJECTED CARTESIAN GRADIENTS IN A.U.

  NO.  ATOM        X             Y             Z

    1  P        0.000602     -0.001379     -0.002408
    2  O        0.001285      0.001039     -0.001632
    3  O       -0.000519     -0.001017      0.001056
    4  O       -0.001681      0.002234      0.002699
    5  O        0.000161     -0.000137      0.002318
    6  H        0.003059      0.000786     -0.001259
    7  H       -0.003392     -0.001585     -0.003088


 ACTIVE CARTESIAN GRADIENTS

              1          2          3          4          5          6
           0.000735  -0.001683  -0.002918   0.002103   0.001303  -0.003151

              7          8          9         10         11         12
          -0.001064  -0.001107   0.000648   0.000136   0.001121   0.003267

             13         14         15
           0.000337  -0.001868   0.005024


 FULL LOCAL GRADIENT

              1          2          3          4          5          6
          -0.005124   0.001760   0.002187   0.000185   0.001787   0.001307

              7          8          9         10         11         12
           0.000840   0.000857   0.000333   0.000717  -0.001296  -0.003226

             13         14         15
           0.001035   0.002233  -0.003497


 TANGENTIAL LOCAL GRADIENTS IN A.U.

              1          2          3          4          5          6
           0.001760   0.002187   0.000185   0.001787   0.001307   0.000840

              7          8          9         10         11         12
           0.000857   0.000333   0.000717  -0.001296  -0.003226   0.001035

             13         14
           0.002233  -0.003497

 COSANG =         0.867632430
 
 RMSQ FORCE :   0.0017980  MAXIMUM :   0.0003000  CONVERGED : NO
 MAX FORCE  :   0.0034973  MAXIMUM :   0.0004500  CONVERGED : NO
 RMSQ FORCE6:   0.0014518  MAXIMUM6:   0.0003000  CONVERGED : NO
 MAX FORCE6 :   0.0029784  MAXIMUM6:   0.0004500  CONVERGED : NO
 RMSQ DR    :   0.0081555  MAXIMUM :   0.0012000  CONVERGED : NO
 MAX DR     :   0.0194909  MAXIMUM :   0.0018000  CONVERGED : NO
 


 HESSIAN EIGENVALUES


                1           2           3           4           5           6
             0.01514     0.10581     0.12714     0.55266     0.99798     1.00001
 


                7           8           9          10          11          12
             1.00006     1.00021     1.00042     1.00416     1.02669     1.07145
 


               13          14
             1.19104     1.62799
 


 LAMBDA FOR LMQA STEP: 0.00

  |TANGENTIAL STEP| =   0.054978  |PARALLEL STEP| =   0.000253


 STEP IN NORMAL COORDINATES

              1          2          3          4          5          6
          -0.003630   0.002318  -0.001377  -0.006875  -0.003610   0.002973

              7          8          9         10         11         12
          -0.003016   0.017279   0.027644  -0.009987   0.009924  -0.038137

             13         14         15
           0.013996  -0.003396  -0.001063

 DISPLACEMENT STEP IN ANGSTROM

  NO.  ATOM        X             Y             Z

    1  P       -0.001574      0.001005     -0.000599
    2  O       -0.001985     -0.001020      0.001829
    3  O        0.000435      0.004681     -0.001867
    4  O        0.001729     -0.004866      0.000113
    5  O        0.004944     -0.002343     -0.002740
    6  H       -0.000258     -0.010270      0.001649
    7  H       -0.011428      0.018832      0.012290


 ACTIVE CARTESIAN DISPLACEMENT STEP

              1          2          3          4          5          6
          -0.003630   0.002318  -0.001377  -0.006875  -0.003610   0.002973

              7          8          9         10         11         12
          -0.003016   0.017279   0.027644  -0.009987   0.009924  -0.038137

             13         14         15
           0.013996  -0.003396  -0.001063
 
 PREDICTED ENERGY CHANGE: -0.000068530
 
 INTERPOLATION DISTANCE: 5.9637018852


 COORDINATES OF OPTIMIZATION STEP 16 IN ANGSTROM

  NO.  ATOM        X              Y              Z        Z-ATOM   MASS   TYPE

    1  P         0.016652       0.001712      -0.204758      15    30.974  QM
    2  O         0.993535      -0.884512      -0.944329       8    15.999  QM
    3  O        -1.048812       0.868917      -0.854462       8    15.999  QM
    4  O        -0.790801      -0.946775       0.993526       8    15.999  QM
    5  O         0.868783       0.960904       0.924086       8    15.999  QM
    6  H        -1.629855      -0.453760       1.064889       1     1.008  QM
    7  H         0.861240       0.378862       1.706689       1     1.008  QM


 
 NEW SCF-ENERGY CALCULATED IN 14 CYCLES
 

 TOTAL ENERGY    =       -643.102508150

 ENERGY CHANGE =         -0.000100513
 ENERGY RATIO  =          1.466696413
 TRUST RADIUS  =          0.300000000
 
 BFGS DELTA*GAMMA: 0.713E-04
 
 BFGS DELTA*DE2*DELTA: 0.139E-03
 
 *** ENTERING OPTIMIZATION CYCLE: 17 ***
 

 PROJECTED CARTESIAN GRADIENTS IN A.U.

  NO.  ATOM        X             Y             Z

    1  P        0.000381     -0.000722     -0.003128
    2  O        0.001578      0.001072     -0.000762
    3  O       -0.001295     -0.000246      0.000115
    4  O       -0.001745      0.001349      0.003591
    5  O        0.000622     -0.001153      0.002452
    6  H        0.004028      0.000350     -0.001261
    7  H       -0.002792     -0.000419     -0.002896


 ACTIVE CARTESIAN GRADIENTS

              1          2          3          4          5          6
           0.000465  -0.000881  -0.003792   0.002395   0.001818  -0.002312

              7          8          9         10         11         12
          -0.002062   0.000706   0.000904  -0.000667   0.001755   0.002488

             13         14         15
          -0.000611  -0.002633   0.004885


 FULL LOCAL GRADIENT

              1          2          3          4          5          6
          -0.004643   0.000930   0.003021   0.000246   0.001879   0.000244

              7          8          9         10         11         12
           0.001832  -0.000979   0.000077   0.001535  -0.001934  -0.002420

             13         14         15
           0.001893   0.002957  -0.003522


 TANGENTIAL LOCAL GRADIENTS IN A.U.

              1          2          3          4          5          6
           0.000930   0.003021   0.000246   0.001879   0.000244   0.001832

              7          8          9         10         11         12
          -0.000979   0.000077   0.001535  -0.001934  -0.002420   0.001893

             13         14
           0.002957  -0.003522

 COSANG =         0.904627166
 
 RMSQ FORCE :   0.0019758  MAXIMUM :   0.0003000  CONVERGED : NO
 MAX FORCE  :   0.0035221  MAXIMUM :   0.0004500  CONVERGED : NO
 RMSQ FORCE6:   0.0010741  MAXIMUM6:   0.0003000  CONVERGED : NO
 MAX FORCE6 :   0.0018338  MAXIMUM6:   0.0004500  CONVERGED : NO
 RMSQ DR    :   0.0141955  MAXIMUM :   0.0012000  CONVERGED : NO
 MAX DR     :   0.0381371  MAXIMUM :   0.0018000  CONVERGED : NO
 


 HESSIAN EIGENVALUES


                1           2           3           4           5           6
             0.01309     0.07524     0.12091     0.53269     0.99772     1.00002
 


                7           8           9          10          11          12
             1.00008     1.00022     1.00046     1.00600     1.03664     1.10782
 


               13          14
             1.19058     1.44838
 


 LAMBDA FOR LMQA STEP: 0.00

  |TANGENTIAL STEP| =   0.058890  |PARALLEL STEP| =   0.000291


 STEP IN NORMAL COORDINATES

              1          2          3          4          5          6
          -0.002823   0.001234   0.001957  -0.004935   0.000886   0.001123

              7          8          9         10         11         12
           0.003198   0.016981   0.025356  -0.010990   0.008508  -0.043690

             13         14         15
           0.016447  -0.003432  -0.010128

 DISPLACEMENT STEP IN ANGSTROM

  NO.  ATOM        X             Y             Z

    1  P       -0.001224      0.000535      0.000856
    2  O       -0.001393      0.000560      0.000758
    3  O        0.002216      0.004240     -0.001287
    4  O       -0.000201     -0.005336      0.000135
    5  O        0.004502     -0.002646     -0.005039
    6  H       -0.004409     -0.011444      0.004298
    7  H       -0.009217      0.021153      0.012602


 ACTIVE CARTESIAN DISPLACEMENT STEP

              1          2          3          4          5          6
          -0.002823   0.001234   0.001957  -0.004935   0.000886   0.001123

              7          8          9         10         11         12
           0.003198   0.016981   0.025356  -0.010990   0.008508  -0.043690

             13         14         15
           0.016447  -0.003432  -0.010128
 
 PREDICTED ENERGY CHANGE: -0.000064937
 
 INTERPOLATION DISTANCE: 5.9637018852


 COORDINATES OF OPTIMIZATION STEP 17 IN ANGSTROM

  NO.  ATOM        X              Y              Z        Z-ATOM   MASS   TYPE

    1  P         0.015428       0.002247      -0.203902      15    30.974  QM
    2  O         0.992141      -0.883953      -0.943570       8    15.999  QM
    3  O        -1.046596       0.873158      -0.855749       8    15.999  QM
    4  O        -0.791002      -0.952111       0.993662       8    15.999  QM
    5  O         0.873285       0.958259       0.919047       8    15.999  QM
    6  H        -1.634264      -0.465204       1.069187       1     1.008  QM
    7  H         0.852023       0.400015       1.719291       1     1.008  QM


 
 NEW SCF-ENERGY CALCULATED IN 12 CYCLES
 

 TOTAL ENERGY    =       -643.102599109

 ENERGY CHANGE =         -0.000090959
 ENERGY RATIO  =          1.400729102
 TRUST RADIUS  =          0.300000000
 
 BFGS DELTA*GAMMA: 0.776E-04
 
 BFGS DELTA*DE2*DELTA: 0.133E-03
 
 *** ENTERING OPTIMIZATION CYCLE: 18 ***
 

 PROJECTED CARTESIAN GRADIENTS IN A.U.

  NO.  ATOM        X             Y             Z

    1  P        0.000283      0.000231     -0.002657
    2  O        0.001675      0.001133     -0.000053
    3  O       -0.001286      0.000486     -0.000578
    4  O       -0.001412     -0.000037      0.003961
    5  O        0.000425     -0.002017      0.000958
    6  H        0.003136      0.000698     -0.000913
    7  H       -0.002325     -0.000240     -0.001439


 ACTIVE CARTESIAN GRADIENTS

              1          2          3          4          5          6
           0.000346   0.000282  -0.003221   0.002487   0.002493  -0.001208

              7          8          9         10         11         12
          -0.001553   0.002472   0.001213  -0.000429   0.000885   0.001425

             13         14         15
          -0.000909  -0.001430   0.003841


 FULL LOCAL GRADIENT

              1          2          3          4          5          6
          -0.004202  -0.000239   0.002526  -0.000032   0.001424  -0.000966

              7          8          9         10         11         12
           0.001329  -0.002742  -0.000312   0.001265  -0.001064  -0.001328

             13         14         15
           0.002120   0.001742  -0.002565


 TANGENTIAL LOCAL GRADIENTS IN A.U.

              1          2          3          4          5          6
          -0.000239   0.002526  -0.000032   0.001424  -0.000966   0.001329

              7          8          9         10         11         12
          -0.002742  -0.000312   0.001265  -0.001064  -0.001328   0.002120

             13         14
           0.001742  -0.002565

 COSANG =         0.892591398
 
 RMSQ FORCE :   0.0016341  MAXIMUM :   0.0003000  CONVERGED : NO
 MAX FORCE  :   0.0027416  MAXIMUM :   0.0004500  CONVERGED : NO
 RMSQ FORCE6:   0.0006601  MAXIMUM6:   0.0003000  CONVERGED : NO
 MAX FORCE6 :   0.0012235  MAXIMUM6:   0.0004500  CONVERGED : NO
 RMSQ DR    :   0.0152054  MAXIMUM :   0.0012000  CONVERGED : NO
 MAX DR     :   0.0436901  MAXIMUM :   0.0018000  CONVERGED : NO
 


 HESSIAN EIGENVALUES


                1           2           3           4           5           6
             0.01307     0.05537     0.12555     0.51366     0.97996     0.99979
 


                7           8           9          10          11          12
             1.00008     1.00020     1.00031     1.00104     1.01488     1.05824
 


               13          14
             1.19274     1.30721
 


 LAMBDA FOR LMQA STEP: 0.00

  |TANGENTIAL STEP| =   0.038013  |PARALLEL STEP| =   0.000121


 STEP IN NORMAL COORDINATES

              1          2          3          4          5          6
          -0.000913  -0.000822   0.004372  -0.000923   0.005389  -0.001677

              7          8          9         10         11         12
           0.006400   0.006903   0.009511  -0.007067   0.003709  -0.027968

             13         14         15
           0.011280  -0.003103  -0.015160

 DISPLACEMENT STEP IN ANGSTROM

  NO.  ATOM        X             Y             Z

    1  P       -0.000396     -0.000356      0.001909
    2  O       -0.000201      0.002122     -0.000771
    3  O        0.002693      0.001148     -0.000277
    4  O       -0.002219     -0.002645     -0.000315
    5  O        0.002379     -0.001606     -0.004210
    6  H       -0.006565     -0.007470      0.005105
    7  H       -0.001806      0.013352      0.006514


 ACTIVE CARTESIAN DISPLACEMENT STEP

              1          2          3          4          5          6
          -0.000913  -0.000822   0.004372  -0.000923   0.005389  -0.001677

              7          8          9         10         11         12
           0.006400   0.006903   0.009511  -0.007067   0.003709  -0.027968

             13         14         15
           0.011280  -0.003103  -0.015160
 
 PREDICTED ENERGY CHANGE: -0.000039952
 
 INTERPOLATION DISTANCE: 5.9637018852


 COORDINATES OF OPTIMIZATION STEP 18 IN ANGSTROM

  NO.  ATOM        X              Y              Z        Z-ATOM   MASS   TYPE

    1  P         0.015032       0.001890      -0.201993      15    30.974  QM
    2  O         0.991940      -0.881830      -0.944341       8    15.999  QM
    3  O        -1.043903       0.874306      -0.856026       8    15.999  QM
    4  O        -0.793222      -0.954756       0.993346       8    15.999  QM
    5  O         0.875664       0.956653       0.914837       8    15.999  QM
    6  H        -1.640829      -0.472674       1.074292       1     1.008  QM
    7  H         0.850216       0.413367       1.725804       1     1.008  QM


 
 NEW SCF-ENERGY CALCULATED IN 15 CYCLES
 

 TOTAL ENERGY    =       -643.102652369

 ENERGY CHANGE =         -0.000053260
 ENERGY RATIO  =          1.333111929
 TRUST RADIUS  =          0.300000000
 
 BFGS DELTA*GAMMA: 0.525E-04
 
 BFGS DELTA*DE2*DELTA: 0.809E-04
 
 *** ENTERING OPTIMIZATION CYCLE: 19 ***
 

 PROJECTED CARTESIAN GRADIENTS IN A.U.

  NO.  ATOM        X             Y             Z

    1  P        0.000279      0.000838     -0.001520
    2  O        0.001513      0.001356      0.000054
    3  O       -0.000668      0.000524     -0.000797
    4  O       -0.000897     -0.000718      0.003642
    5  O       -0.000097     -0.002612     -0.000588
    6  H        0.001201      0.001377     -0.000305
    7  H       -0.002155     -0.000244     -0.000475


 ACTIVE CARTESIAN GRADIENTS

              1          2          3          4          5          6
           0.000340   0.001023  -0.001842   0.002267   0.003126  -0.000706

              7          8          9         10         11         12
          -0.000398   0.002992   0.001267   0.000699  -0.000492   0.000522

             13         14         15
          -0.000457  -0.000433   0.002572


 FULL LOCAL GRADIENT

              1          2          3          4          5          6
          -0.004126  -0.000976   0.001312  -0.000401   0.000582  -0.001514

              7          8          9         10         11         12
           0.000175  -0.003257  -0.000411   0.000135   0.000305  -0.000401

             13         14         15
           0.001732   0.000779  -0.001233


 TANGENTIAL LOCAL GRADIENTS IN A.U.

              1          2          3          4          5          6
          -0.000976   0.001312  -0.000401   0.000582  -0.001514   0.000175

              7          8          9         10         11         12
          -0.003257  -0.000411   0.000135   0.000305  -0.000401   0.001732

             13         14
           0.000779  -0.001233

 COSANG =         0.833168560
 
 RMSQ FORCE :   0.0012441  MAXIMUM :   0.0003000  CONVERGED : NO
 MAX FORCE  :   0.0032566  MAXIMUM :   0.0004500  CONVERGED : NO
 RMSQ FORCE6:   0.0005280  MAXIMUM6:   0.0003000  CONVERGED : NO
 MAX FORCE6 :   0.0003188  MAXIMUM6:   0.0004500  CONVERGED :YES
 RMSQ DR    :   0.0098149  MAXIMUM :   0.0012000  CONVERGED : NO
 MAX DR     :   0.0279679  MAXIMUM :   0.0018000  CONVERGED : NO
 


 HESSIAN EIGENVALUES


                1           2           3           4           5           6
             0.01360     0.05170     0.12560     0.47262     0.67724     0.99812
 


                7           8           9          10          11          12
             1.00007     1.00011     1.00024     1.00679     1.01113     1.04970
 


               13          14
             1.19193     1.42183
 


 LAMBDA FOR LMQA STEP: 0.00

  |TANGENTIAL STEP| =   0.017599  |PARALLEL STEP| =   0.000026


 STEP IN NORMAL COORDINATES

              1          2          3          4          5          6
           0.000484  -0.001453   0.003977  -0.000941   0.002697  -0.002414

              7          8          9         10         11         12
           0.003509  -0.002104   0.001217  -0.002680   0.001401  -0.011004

             13         14         15
           0.006371  -0.000355  -0.009402

 DISPLACEMENT STEP IN ANGSTROM

  NO.  ATOM        X             Y             Z

    1  P        0.000210     -0.000630      0.001736
    2  O       -0.000441      0.001285     -0.001212
    3  O        0.001619     -0.001077      0.000515
    4  O       -0.001572      0.000124     -0.001463
    5  O        0.001084      0.000244     -0.001598
    6  H       -0.004400     -0.003450      0.002831
    7  H        0.000492      0.004652      0.002518


 ACTIVE CARTESIAN DISPLACEMENT STEP

              1          2          3          4          5          6
           0.000484  -0.001453   0.003977  -0.000941   0.002697  -0.002414

              7          8          9         10         11         12
           0.003509  -0.002104   0.001217  -0.002680   0.001401  -0.011004

             13         14         15
           0.006371  -0.000355  -0.009402
 
 PREDICTED ENERGY CHANGE: -0.000020964
 
 INTERPOLATION DISTANCE: 5.9637018852


 COORDINATES OF OPTIMIZATION STEP 19 IN ANGSTROM

  NO.  ATOM        X              Y              Z        Z-ATOM   MASS   TYPE

    1  P         0.015242       0.001260      -0.200257      15    30.974  QM
    2  O         0.991499      -0.880546      -0.945553       8    15.999  QM
    3  O        -1.042285       0.873229      -0.855511       8    15.999  QM
    4  O        -0.794794      -0.954632       0.991884       8    15.999  QM
    5  O         0.876748       0.956897       0.913239       8    15.999  QM
    6  H        -1.645229      -0.476124       1.077124       1     1.008  QM
    7  H         0.850708       0.418019       1.728322       1     1.008  QM


 
 NEW SCF-ENERGY CALCULATED IN 16 CYCLES
 

 TOTAL ENERGY    =       -643.102681995

 ENERGY CHANGE =         -0.000029625
 ENERGY RATIO  =          1.413172291
 TRUST RADIUS  =          0.300000000
 
 BFGS DELTA*GAMMA: 0.241E-04
 
 BFGS DELTA*DE2*DELTA: 0.422E-04
 
 *** ENTERING OPTIMIZATION CYCLE: 20 ***
 

 PROJECTED CARTESIAN GRADIENTS IN A.U.

  NO.  ATOM        X             Y             Z

    1  P        0.000269      0.000695     -0.000423
    2  O        0.001154      0.001646     -0.000112
    3  O        0.000048      0.000130     -0.000521
    4  O       -0.000625     -0.000592      0.002718
    5  O       -0.000369     -0.002370     -0.001655
    6  H       -0.000103      0.001660      0.000162
    7  H       -0.002218     -0.000789      0.000473


 ACTIVE CARTESIAN GRADIENTS

              1          2          3          4          5          6
           0.000329   0.000848  -0.000513   0.001764   0.003343  -0.000577

              7          8          9         10         11         12
           0.000606   0.002236   0.001166   0.001424  -0.001208   0.000033

             13         14         15
           0.000227   0.000864   0.001882


 FULL LOCAL GRADIENT

              1          2          3          4          5          6
          -0.004112  -0.000803   0.000204  -0.000644  -0.000265  -0.001483

              7          8          9         10         11         12
          -0.000812  -0.002476  -0.000381  -0.000638   0.001026   0.000092

             13         14         15
           0.001041  -0.000500  -0.000497


 TANGENTIAL LOCAL GRADIENTS IN A.U.

              1          2          3          4          5          6
          -0.000803   0.000204  -0.000644  -0.000265  -0.001483  -0.000812

              7          8          9         10         11         12
          -0.002476  -0.000381  -0.000638   0.001026   0.000092   0.001041

             13         14
          -0.000500  -0.000497

 COSANG =         0.804954117
 
 RMSQ FORCE :   0.0009766  MAXIMUM :   0.0003000  CONVERGED : NO
 MAX FORCE  :   0.0024758  MAXIMUM :   0.0004500  CONVERGED : NO
 RMSQ FORCE6:   0.0007117  MAXIMUM6:   0.0003000  CONVERGED : NO
 MAX FORCE6 :   0.0008815  MAXIMUM6:   0.0004500  CONVERGED : NO
 RMSQ DR    :   0.0045439  MAXIMUM :   0.0012000  CONVERGED : NO
 MAX DR     :   0.0110037  MAXIMUM :   0.0018000  CONVERGED : NO
 


 HESSIAN EIGENVALUES


                1           2           3           4           5           6
             0.01439     0.05107     0.12555     0.29914     0.54678     0.99796
 


                7           8           9          10          11          12
             1.00011     1.00024     1.00042     1.00665     1.02614     1.05894
 


               13          14
             1.19047     1.50494
 


 LAMBDA FOR LMQA STEP: 0.00

  |TANGENTIAL STEP| =   0.012764  |PARALLEL STEP| =   0.000014


 STEP IN NORMAL COORDINATES

              1          2          3          4          5          6
           0.001282  -0.001489   0.003059  -0.000560   0.001599  -0.003204

              7          8          9         10         11         12
           0.000555  -0.007271  -0.004365  -0.000779   0.000454  -0.001185

             13         14         15
           0.003486  -0.000141  -0.007068

 DISPLACEMENT STEP IN ANGSTROM

  NO.  ATOM        X             Y             Z

    1  P        0.000556     -0.000646      0.001335
    2  O       -0.000430      0.000869     -0.001495
    3  O        0.000629     -0.002546      0.000668
    4  O       -0.001474      0.001792     -0.001891
    5  O        0.000709      0.001158      0.000477
    6  H       -0.003292     -0.001422      0.001631
    7  H        0.002460     -0.000066     -0.000101


 ACTIVE CARTESIAN DISPLACEMENT STEP

              1          2          3          4          5          6
           0.001282  -0.001489   0.003059  -0.000560   0.001599  -0.003204

              7          8          9         10         11         12
           0.000555  -0.007271  -0.004365  -0.000779   0.000454  -0.001185

             13         14         15
           0.003486  -0.000141  -0.007068
 
 PREDICTED ENERGY CHANGE: -0.000015746
 
 INTERPOLATION DISTANCE: 5.9637018852


 COORDINATES OF OPTIMIZATION STEP 20 IN ANGSTROM

  NO.  ATOM        X              Y              Z        Z-ATOM   MASS   TYPE

    1  P         0.015798       0.000614      -0.198922      15    30.974  QM
    2  O         0.991070      -0.879677      -0.947048       8    15.999  QM
    3  O        -1.041656       0.870682      -0.854843       8    15.999  QM
    4  O        -0.796267      -0.952841       0.989992       8    15.999  QM
    5  O         0.877457       0.958055       0.913716       8    15.999  QM
    6  H        -1.648521      -0.477545       1.078755       1     1.008  QM
    7  H         0.853168       0.417953       1.728221       1     1.008  QM


 
 NEW SCF-ENERGY CALCULATED IN 20 CYCLES
 

 TOTAL ENERGY    =       -643.102702944

 ENERGY CHANGE =         -0.000020949
 ENERGY RATIO  =          1.330466669
 TRUST RADIUS  =          0.300000000
 
 BFGS DELTA*GAMMA: 0.213E-04
 
 BFGS DELTA*DE2*DELTA: 0.316E-04
 
 *** ENTERING OPTIMIZATION CYCLE: 21 ***
 

 PROJECTED CARTESIAN GRADIENTS IN A.U.

  NO.  ATOM        X             Y             Z

    1  P        0.000260      0.000209      0.000255
    2  O        0.000788      0.001904     -0.000548
    3  O        0.000543     -0.000644     -0.000102
    4  O       -0.000585      0.000203      0.001700
    5  O       -0.000342     -0.001914     -0.001667
    6  H       -0.000748      0.001597      0.000561
    7  H       -0.002307     -0.000955      0.000482


 ACTIVE CARTESIAN GRADIENTS

              1          2          3          4          5          6
           0.000317   0.000255   0.000309   0.001247   0.003307  -0.000987

              7          8          9         10         11         12
           0.000945   0.000749   0.000865   0.001809  -0.001244  -0.000236

             13         14         15
           0.000855   0.001010   0.001613


 FULL LOCAL GRADIENT

              1          2          3          4          5          6
          -0.004197  -0.000214  -0.000446  -0.000705  -0.000863  -0.000915

              7          8          9         10         11         12
          -0.001143  -0.000977  -0.000096  -0.001039   0.001063   0.000361

             13         14         15
           0.000435  -0.000628  -0.000174


 TANGENTIAL LOCAL GRADIENTS IN A.U.

              1          2          3          4          5          6
          -0.000214  -0.000446  -0.000705  -0.000863  -0.000915  -0.001143

              7          8          9         10         11         12
          -0.000977  -0.000096  -0.001039   0.001063   0.000361   0.000435

             13         14
          -0.000628  -0.000174

 COSANG =         0.811271318
 
 RMSQ FORCE :   0.0007343  MAXIMUM :   0.0003000  CONVERGED : NO
 MAX FORCE  :   0.0011433  MAXIMUM :   0.0004500  CONVERGED : NO
 RMSQ FORCE6:   0.0008719  MAXIMUM6:   0.0003000  CONVERGED : NO
 MAX FORCE6 :   0.0019998  MAXIMUM6:   0.0004500  CONVERGED : NO
 RMSQ DR    :   0.0032957  MAXIMUM :   0.0012000  CONVERGED : NO
 MAX DR     :   0.0072712  MAXIMUM :   0.0018000  CONVERGED : NO
 


 HESSIAN EIGENVALUES


                1           2           3           4           5           6
             0.01460     0.05570     0.12566     0.19919     0.52805     0.99784
 


                7           8           9          10          11          12
             1.00011     1.00024     1.00058     1.01042     1.03966     1.07654
 


               13          14
             1.18892     1.37804
 


 LAMBDA FOR LMQA STEP: 0.00

  |TANGENTIAL STEP| =   0.009262  |PARALLEL STEP| =   0.000007


 STEP IN NORMAL COORDINATES

              1          2          3          4          5          6
           0.001119  -0.000284   0.000530  -0.002558  -0.003092  -0.002070

              7          8          9         10         11         12
          -0.002270  -0.003751   0.002786  -0.001355   0.002262  -0.003079

             13         14         15
           0.004241   0.001248  -0.000911

 DISPLACEMENT STEP IN ANGSTROM

  NO.  ATOM        X             Y             Z

    1  P        0.000485     -0.000123      0.000231
    2  O       -0.001155     -0.000806     -0.000820
    3  O       -0.000167     -0.001153      0.000529
    4  O        0.000092      0.001010     -0.001545
    5  O        0.001181      0.001337      0.001156
    6  H       -0.000821     -0.001996     -0.000209
    7  H       -0.001677      0.001138      0.001639


 ACTIVE CARTESIAN DISPLACEMENT STEP

              1          2          3          4          5          6
           0.001119  -0.000284   0.000530  -0.002558  -0.003092  -0.002070

              7          8          9         10         11         12
          -0.002270  -0.003751   0.002786  -0.001355   0.002262  -0.003079

             13         14         15
           0.004241   0.001248  -0.000911
 
 PREDICTED ENERGY CHANGE: -0.000007277
 
 INTERPOLATION DISTANCE: 5.9637018852


 COORDINATES OF OPTIMIZATION STEP 21 IN ANGSTROM

  NO.  ATOM        X              Y              Z        Z-ATOM   MASS   TYPE

    1  P         0.016283       0.000491      -0.198691      15    30.974  QM
    2  O         0.989914      -0.880483      -0.947868       8    15.999  QM
    3  O        -1.041822       0.869529      -0.854314       8    15.999  QM
    4  O        -0.796175      -0.951831       0.988448       8    15.999  QM
    5  O         0.878638       0.959391       0.914872       8    15.999  QM
    6  H        -1.649341      -0.479541       1.078546       1     1.008  QM
    7  H         0.851492       0.419091       1.729860       1     1.008  QM


 
 NEW SCF-ENERGY CALCULATED IN 11 CYCLES
 

 TOTAL ENERGY    =       -643.102712750

 ENERGY CHANGE =         -0.000009806
 ENERGY RATIO  =          1.347497407
 TRUST RADIUS  =          0.300000000
 
 BFGS DELTA*GAMMA: 0.915E-05
 
 BFGS DELTA*DE2*DELTA: 0.146E-04
 
 *** ENTERING OPTIMIZATION CYCLE: 22 ***
 

 PROJECTED CARTESIAN GRADIENTS IN A.U.

  NO.  ATOM        X             Y             Z

    1  P        0.000334     -0.000281      0.000305
    2  O        0.000574      0.001955     -0.000723
    3  O        0.000610     -0.001019      0.000257
    4  O       -0.000867      0.000703      0.001100
    5  O       -0.000077     -0.001215     -0.001458
    6  H       -0.000472      0.001190      0.000689
    7  H       -0.002336     -0.001322      0.000902


 ACTIVE CARTESIAN GRADIENTS

              1          2          3          4          5          6
           0.000407  -0.000343   0.000370   0.000985   0.003025  -0.001202

              7          8          9         10         11         12
           0.000874  -0.000256   0.000661   0.001350  -0.000788  -0.000297

             13         14         15
           0.001108   0.001595   0.001752


 FULL LOCAL GRADIENT

              1          2          3          4          5          6
          -0.004136   0.000390  -0.000507  -0.000550  -0.000895  -0.000546

              7          8          9         10         11         12
          -0.001060   0.000041   0.000075  -0.000623   0.000619   0.000415

             13         14         15
           0.000102  -0.001228  -0.000344


 TANGENTIAL LOCAL GRADIENTS IN A.U.

              1          2          3          4          5          6
           0.000390  -0.000507  -0.000550  -0.000895  -0.000546  -0.001060

              7          8          9         10         11         12
           0.000041   0.000075  -0.000623   0.000619   0.000415   0.000102

             13         14
          -0.001228  -0.000344

 COSANG =         0.820599159
 
 RMSQ FORCE :   0.0006280  MAXIMUM :   0.0003000  CONVERGED : NO
 MAX FORCE  :   0.0012280  MAXIMUM :   0.0004500  CONVERGED : NO
 RMSQ FORCE6:   0.0008175  MAXIMUM6:   0.0003000  CONVERGED : NO
 MAX FORCE6 :   0.0016269  MAXIMUM6:   0.0004500  CONVERGED : NO
 RMSQ DR    :   0.0023915  MAXIMUM :   0.0012000  CONVERGED : NO
 MAX DR     :   0.0042408  MAXIMUM :   0.0018000  CONVERGED : NO
 


 HESSIAN EIGENVALUES


                1           2           3           4           5           6
             0.01431     0.05557     0.11629     0.16843     0.51471     0.91705
 


                7           8           9          10          11          12
             0.99838     1.00011     1.00024     1.00369     1.02459     1.11014
 


               13          14
             1.20333     1.24144
 


 LAMBDA FOR LMQA STEP: 0.00

  |TANGENTIAL STEP| =   0.008054  |PARALLEL STEP| =   0.000005


 STEP IN NORMAL COORDINATES

              1          2          3          4          5          6
           0.001154   0.000532  -0.000622  -0.001621  -0.002557  -0.002101

              7          8          9         10         11         12
          -0.002995  -0.002058   0.002537  -0.001677   0.002214  -0.002515

             13         14         15
           0.003568  -0.000526  -0.001611

 DISPLACEMENT STEP IN ANGSTROM

  NO.  ATOM        X             Y             Z

    1  P        0.000501      0.000230     -0.000272
    2  O       -0.000806     -0.000843     -0.000701
    3  O       -0.000533     -0.000843      0.000136
    4  O       -0.000065      0.000629     -0.000705
    5  O        0.001212      0.000841      0.001503
    6  H       -0.000850     -0.002000     -0.000363
    7  H       -0.001158      0.001581      0.000944


 ACTIVE CARTESIAN DISPLACEMENT STEP

              1          2          3          4          5          6
           0.001154   0.000532  -0.000622  -0.001621  -0.002557  -0.002101

              7          8          9         10         11         12
          -0.002995  -0.002058   0.002537  -0.001677   0.002214  -0.002515

             13         14         15
           0.003568  -0.000526  -0.001611
 
 PREDICTED ENERGY CHANGE: -0.000005057
 
 INTERPOLATION DISTANCE: 5.9637018852


 COORDINATES OF OPTIMIZATION STEP 22 IN ANGSTROM

  NO.  ATOM        X              Y              Z        Z-ATOM   MASS   TYPE

    1  P         0.016784       0.000721      -0.198963      15    30.974  QM
    2  O         0.989108      -0.881326      -0.948569       8    15.999  QM
    3  O        -1.042355       0.868686      -0.854179       8    15.999  QM
    4  O        -0.796240      -0.951201       0.987742       8    15.999  QM
    5  O         0.879850       0.960233       0.916375       8    15.999  QM
    6  H        -1.650192      -0.481541       1.078183       1     1.008  QM
    7  H         0.850333       0.420672       1.730804       1     1.008  QM


 
 NEW SCF-ENERGY CALCULATED IN 14 CYCLES
 

 TOTAL ENERGY    =       -643.102719261

 ENERGY CHANGE =         -0.000006511
 ENERGY RATIO  =          1.287519394
 TRUST RADIUS  =          0.300000000
 
 BFGS DELTA*GAMMA: 0.719E-05
 
 BFGS DELTA*DE2*DELTA: 0.102E-04
 
 *** ENTERING OPTIMIZATION CYCLE: 23 ***
 

 PROJECTED CARTESIAN GRADIENTS IN A.U.

  NO.  ATOM        X             Y             Z

    1  P        0.000516     -0.000386     -0.000229
    2  O        0.000455      0.001841     -0.000911
    3  O        0.000334     -0.001403      0.000341
    4  O       -0.001147      0.001118      0.001062
    5  O        0.000227     -0.001019     -0.000434
    6  H       -0.000100      0.000820      0.000824
    7  H       -0.002239     -0.000819      0.000217


 ACTIVE CARTESIAN GRADIENTS

              1          2          3          4          5          6
           0.000630  -0.000471  -0.000278   0.000914   0.002772  -0.001697

              7          8          9         10         11         12
           0.000219  -0.000821   0.000382   0.000923  -0.000291  -0.000348

             13         14         15
           0.001139   0.000588   0.001866


 FULL LOCAL GRADIENT

              1          2          3          4          5          6
          -0.004165   0.000544  -0.000072  -0.000102  -0.000522  -0.000087

              7          8          9         10         11         12
          -0.000416   0.000589   0.000408  -0.000160   0.000115   0.000470

             13         14         15
           0.000098  -0.000217  -0.000454


 TANGENTIAL LOCAL GRADIENTS IN A.U.

              1          2          3          4          5          6
           0.000544  -0.000072  -0.000102  -0.000522  -0.000087  -0.000416

              7          8          9         10         11         12
           0.000589   0.000408  -0.000160   0.000115   0.000470   0.000098

             13         14
          -0.000217  -0.000454

 COSANG =         0.670545143
 
 RMSQ FORCE :   0.0003588  MAXIMUM :   0.0003000  CONVERGED : NO
 MAX FORCE  :   0.0005893  MAXIMUM :   0.0004500  CONVERGED : NO
 RMSQ FORCE6:   0.0007753  MAXIMUM6:   0.0003000  CONVERGED : NO
 MAX FORCE6 :   0.0017900  MAXIMUM6:   0.0004500  CONVERGED : NO
 RMSQ DR    :   0.0020795  MAXIMUM :   0.0012000  CONVERGED : NO
 MAX DR     :   0.0035679  MAXIMUM :   0.0018000  CONVERGED : NO
 


 HESSIAN EIGENVALUES


                1           2           3           4           5           6
             0.01246     0.05673     0.10530     0.18816     0.49508     0.68535
 


                7           8           9          10          11          12
             0.99819     1.00011     1.00027     1.01594     1.03555     1.08266
 


               13          14
             1.19435     1.38246
 


 LAMBDA FOR LMQA STEP: 0.00

  |TANGENTIAL STEP| =   0.012583  |PARALLEL STEP| =   0.000013


 STEP IN NORMAL COORDINATES

              1          2          3          4          5          6
           0.000638   0.001092  -0.000876  -0.002348  -0.004105  -0.000894

              7          8          9         10         11         12
          -0.002279   0.001779   0.007710  -0.001850   0.002814  -0.005800

             13         14         15
           0.004404   0.000342   0.000711

 DISPLACEMENT STEP IN ANGSTROM

  NO.  ATOM        X             Y             Z

    1  P        0.000277      0.000474     -0.000383
    2  O       -0.000995     -0.001418     -0.000248
    3  O       -0.000358      0.000523      0.000082
    4  O        0.000767     -0.000427     -0.000278
    5  O        0.001151      0.000470      0.000620
    6  H       -0.000106     -0.002524     -0.000998
    7  H       -0.003680      0.003295      0.002421


 ACTIVE CARTESIAN DISPLACEMENT STEP

              1          2          3          4          5          6
           0.000638   0.001092  -0.000876  -0.002348  -0.004105  -0.000894

              7          8          9         10         11         12
          -0.002279   0.001779   0.007710  -0.001850   0.002814  -0.005800

             13         14         15
           0.004404   0.000342   0.000711
 
 PREDICTED ENERGY CHANGE: -0.000002397
 
 INTERPOLATION DISTANCE: 5.9637018852
 
 *** SCFTOL TIGHTEN TO 0.500E-08 ***
 
 *** CDFTOL TIGHTEN TO 0.750E-05 ***


 COORDINATES OF OPTIMIZATION STEP 23 IN ANGSTROM

  NO.  ATOM        X              Y              Z        Z-ATOM   MASS   TYPE

    1  P         0.017060       0.001195      -0.199346      15    30.974  QM
    2  O         0.988113      -0.882744      -0.948817       8    15.999  QM
    3  O        -1.042713       0.869209      -0.854097       8    15.999  QM
    4  O        -0.795473      -0.951628       0.987464       8    15.999  QM
    5  O         0.881001       0.960702       0.916995       8    15.999  QM
    6  H        -1.650297      -0.484065       1.077185       1     1.008  QM
    7  H         0.846653       0.423968       1.733224       1     1.008  QM


 
 NEW SCF-ENERGY CALCULATED IN 14 CYCLES
 

 TOTAL ENERGY    =       -643.102722297

 ENERGY CHANGE =         -0.000003036
 ENERGY RATIO  =          1.266857159
 TRUST RADIUS  =          0.300000000
 
 BFGS DELTA*GAMMA: 0.325E-05
 
 BFGS DELTA*DE2*DELTA: 0.492E-05
 
 *** ENTERING OPTIMIZATION CYCLE: 24 ***
 

 PROJECTED CARTESIAN GRADIENTS IN A.U.

  NO.  ATOM        X             Y             Z

    1  P        0.000554     -0.000248     -0.000459
    2  O        0.000545      0.001497     -0.000957
    3  O        0.000061     -0.001330      0.000304
    4  O       -0.001276      0.001004      0.001110
    5  O        0.000402     -0.000790     -0.000115
    6  H        0.000151      0.000655      0.000807
    7  H       -0.002158     -0.000795      0.000376


 ACTIVE CARTESIAN GRADIENTS

              1          2          3          4          5          6
           0.000676  -0.000303  -0.000555   0.001060   0.002374  -0.001767

              7          8          9         10         11         12
          -0.000129  -0.000772   0.000327   0.000505  -0.000154  -0.000365

             13         14         15
           0.001075   0.000671   0.001903


 FULL LOCAL GRADIENT

              1          2          3          4          5          6
          -0.003964   0.000382   0.000126  -0.000037  -0.000105   0.000084

              7          8          9         10         11         12
          -0.000059   0.000547   0.000428   0.000220  -0.000012   0.000484

             13         14         15
           0.000079  -0.000324  -0.000568


 TANGENTIAL LOCAL GRADIENTS IN A.U.

              1          2          3          4          5          6
           0.000382   0.000126  -0.000037  -0.000105   0.000084  -0.000059

              7          8          9         10         11         12
           0.000547   0.000428   0.000220  -0.000012   0.000484   0.000079

             13         14
          -0.000324  -0.000568

 COSANG =         0.822190539
 
 RMSQ FORCE :   0.0003144  MAXIMUM :   0.0003000  CONVERGED : NO
 MAX FORCE  :   0.0005681  MAXIMUM :   0.0004500  CONVERGED : NO
 RMSQ FORCE6:   0.0005621  MAXIMUM6:   0.0003000  CONVERGED : NO
 MAX FORCE6 :   0.0015254  MAXIMUM6:   0.0004500  CONVERGED : NO
 RMSQ DR    :   0.0032489  MAXIMUM :   0.0012000  CONVERGED : NO
 MAX DR     :   0.0077096  MAXIMUM :   0.0018000  CONVERGED : NO
 


 HESSIAN EIGENVALUES


                1           2           3           4           5           6
             0.01109     0.05951     0.10915     0.18740     0.41252     0.55101
 


                7           8           9          10          11          12
             0.99800     1.00012     1.00026     1.02973     1.06284     1.10860
 


               13          14
             1.19087     1.34387
 


 LAMBDA FOR LMQA STEP: 0.00

  |TANGENTIAL STEP| =   0.007231  |PARALLEL STEP| =   0.000004


 STEP IN NORMAL COORDINATES

              1          2          3          4          5          6
           0.000598   0.000967  -0.000501  -0.000875  -0.001740  -0.000560

              7          8          9         10         11         12
          -0.000854   0.001936   0.004605  -0.001055   0.001647  -0.002973

             13         14         15
           0.002605  -0.000727  -0.000981

 DISPLACEMENT STEP IN ANGSTROM

  NO.  ATOM        X             Y             Z

    1  P        0.000259      0.000419     -0.000219
    2  O       -0.000432     -0.000699     -0.000160
    3  O       -0.000168      0.000460     -0.000048
    4  O        0.000289     -0.000456      0.000285
    5  O        0.000527     -0.000023      0.000171
    6  H       -0.000603     -0.001697     -0.000783
    7  H       -0.001697      0.002230      0.001008


 ACTIVE CARTESIAN DISPLACEMENT STEP

              1          2          3          4          5          6
           0.000598   0.000967  -0.000501  -0.000875  -0.001740  -0.000560

              7          8          9         10         11         12
          -0.000854   0.001936   0.004605  -0.001055   0.001647  -0.002973

             13         14         15
           0.002605  -0.000727  -0.000981
 
 PREDICTED ENERGY CHANGE: -0.000001400
 
 INTERPOLATION DISTANCE: 5.9637018852


 COORDINATES OF OPTIMIZATION STEP 24 IN ANGSTROM

  NO.  ATOM        X              Y              Z        Z-ATOM   MASS   TYPE

    1  P         0.017320       0.001614      -0.199565      15    30.974  QM
    2  O         0.987681      -0.883443      -0.948977       8    15.999  QM
    3  O        -1.042881       0.869669      -0.854145       8    15.999  QM
    4  O        -0.795184      -0.952084       0.987749       8    15.999  QM
    5  O         0.881528       0.960680       0.917166       8    15.999  QM
    6  H        -1.650900      -0.485761       1.076402       1     1.008  QM
    7  H         0.844957       0.426198       1.734233       1     1.008  QM


 
 NEW SCF-ENERGY CALCULATED IN 16 CYCLES
 

 TOTAL ENERGY    =       -643.102724195

 ENERGY CHANGE =         -0.000001899
 ENERGY RATIO  =          1.356184222
 TRUST RADIUS  =          0.300000000
 
 BFGS DELTA*GAMMA: 0.169E-05
 
 BFGS DELTA*DE2*DELTA: 0.283E-05
 
 *** ENTERING OPTIMIZATION CYCLE: 25 ***
 

 PROJECTED CARTESIAN GRADIENTS IN A.U.

  NO.  ATOM        X             Y             Z

    1  P        0.000684      0.000047     -0.000631
    2  O        0.000598      0.001210     -0.001004
    3  O       -0.000211     -0.001243      0.000125
    4  O       -0.001237      0.000839      0.001313
    5  O        0.000397     -0.000931      0.000223
    6  H        0.000092      0.000702      0.000825
    7  H       -0.002077     -0.000463      0.000053


 ACTIVE CARTESIAN GRADIENTS

              1          2          3          4          5          6
           0.000834   0.000058  -0.000764   0.001206   0.002156  -0.001847

              7          8          9         10         11         12
          -0.000448  -0.000480   0.000283   0.000495  -0.000254  -0.000398

             13         14         15
           0.001000   0.000146   0.001804


 FULL LOCAL GRADIENT

              1          2          3          4          5          6
          -0.003862   0.000042   0.000194   0.000087   0.000259   0.000170

              7          8          9         10         11         12
           0.000259   0.000253   0.000471   0.000231   0.000086   0.000518

             13         14         15
           0.000150   0.000197  -0.000499


 TANGENTIAL LOCAL GRADIENTS IN A.U.

              1          2          3          4          5          6
           0.000042   0.000194   0.000087   0.000259   0.000170   0.000259

              7          8          9         10         11         12
           0.000253   0.000471   0.000231   0.000086   0.000518   0.000150

             13         14
           0.000197  -0.000499

 COSANG =         0.702965200
 
 RMSQ FORCE :   0.0002848  MAXIMUM :   0.0003000  CONVERGED :YES
 MAX FORCE  :   0.0005184  MAXIMUM :   0.0004500  CONVERGED : NO
 RMSQ FORCE6:   0.0004012  MAXIMUM6:   0.0003000  CONVERGED : NO
 MAX FORCE6 :   0.0009729  MAXIMUM6:   0.0004500  CONVERGED : NO
 RMSQ DR    :   0.0018669  MAXIMUM :   0.0012000  CONVERGED : NO
 MAX DR     :   0.0046053  MAXIMUM :   0.0018000  CONVERGED : NO
 


 HESSIAN EIGENVALUES


                1           2           3           4           5           6
             0.00973     0.05955     0.10853     0.18347     0.27665     0.52201
 


                7           8           9          10          11          12
             0.99554     1.00010     1.00019     1.01253     1.04395     1.18806
 


               13          14
             1.24232     1.38021
 


 LAMBDA FOR LMQA STEP: 0.00

  |TANGENTIAL STEP| =   0.006952  |PARALLEL STEP| =   0.000004


 STEP IN NORMAL COORDINATES

              1          2          3          4          5          6
           0.000502   0.000779  -0.000103  -0.000890  -0.001323  -0.000359

              7          8          9         10         11         12
          -0.000191   0.001990   0.004806  -0.000782   0.001737  -0.002129

             13         14         15
           0.002639  -0.000452  -0.001539

 DISPLACEMENT STEP IN ANGSTROM

  NO.  ATOM        X             Y             Z

    1  P        0.000218      0.000338     -0.000045
    2  O       -0.000422     -0.000518     -0.000117
    3  O        0.000031      0.000495      0.000035
    4  O        0.000301     -0.000428      0.000363
    5  O        0.000378     -0.000060     -0.000167
    6  H       -0.000856     -0.001782     -0.001129
    7  H       -0.001498      0.001950      0.000924


 ACTIVE CARTESIAN DISPLACEMENT STEP

              1          2          3          4          5          6
           0.000502   0.000779  -0.000103  -0.000890  -0.001323  -0.000359

              7          8          9         10         11         12
          -0.000191   0.001990   0.004806  -0.000782   0.001737  -0.002129

             13         14         15
           0.002639  -0.000452  -0.001539
 
 PREDICTED ENERGY CHANGE: -0.000001197
 
 INTERPOLATION DISTANCE: 5.9637018852


 COORDINATES OF OPTIMIZATION STEP 25 IN ANGSTROM

  NO.  ATOM        X              Y              Z        Z-ATOM   MASS   TYPE

    1  P         0.017537       0.001952      -0.199610      15    30.974  QM
    2  O         0.987259      -0.883961      -0.949095       8    15.999  QM
    3  O        -1.042850       0.870163      -0.854110       8    15.999  QM
    4  O        -0.794882      -0.952512       0.988112       8    15.999  QM
    5  O         0.881906       0.960619       0.916999       8    15.999  QM
    6  H        -1.651757      -0.487544       1.075273       1     1.008  QM
    7  H         0.843459       0.428148       1.735156       1     1.008  QM


 
 NEW SCF-ENERGY CALCULATED IN 14 CYCLES
 

 TOTAL ENERGY    =       -643.102726014

 ENERGY CHANGE =         -0.000001819
 ENERGY RATIO  =          1.520155781
 TRUST RADIUS  =          0.300000000
 
 BFGS DELTA*GAMMA: 0.945E-06
 
 BFGS DELTA*DE2*DELTA: 0.243E-05
 
 *** ENTERING OPTIMIZATION CYCLE: 26 ***
 

 PROJECTED CARTESIAN GRADIENTS IN A.U.

  NO.  ATOM        X             Y             Z

    1  P        0.000790      0.000314     -0.000672
    2  O        0.000600      0.000995     -0.000999
    3  O       -0.000337     -0.001133     -0.000001
    4  O       -0.001146      0.000604      0.001447
    5  O        0.000323     -0.001021      0.000274
    6  H       -0.000119      0.000816      0.000837
    7  H       -0.002032     -0.000349      0.000016


 ACTIVE CARTESIAN GRADIENTS

              1          2          3          4          5          6
           0.000964   0.000384  -0.000813   0.001267   0.002006  -0.001824

              7          8          9         10         11         12
          -0.000526  -0.000185   0.000290   0.000575  -0.000489  -0.000427

             13         14         15
           0.000994   0.000033   0.001648


 FULL LOCAL GRADIENT

              1          2          3          4          5          6
          -0.003766  -0.000267   0.000145   0.000178   0.000469   0.000175

              7          8          9         10         11         12
           0.000341  -0.000040   0.000446   0.000140   0.000322   0.000547

             13         14         15
           0.000143   0.000306  -0.000368


 TANGENTIAL LOCAL GRADIENTS IN A.U.

              1          2          3          4          5          6
          -0.000267   0.000145   0.000178   0.000469   0.000175   0.000341

              7          8          9         10         11         12
          -0.000040   0.000446   0.000140   0.000322   0.000547   0.000143

             13         14
           0.000306  -0.000368

 COSANG =         0.868619674
 
 *** CONVERGED BY RMSQ FORCE AND MAX FORCE DESVIATION ***
 *** AFTER 25 OPTIMIZATION CYCLES ***
 
 
 RMSQ FORCE :   0.0003120  MAXIMUM :   0.0003000  CONVERGED : NO
 MAX FORCE  :   0.0005473  MAXIMUM :   0.0004500  CONVERGED : NO
 RMSQ FORCE6:   0.0002371  MAXIMUM6:   0.0003000  CONVERGED :YES
 MAX FORCE6 :   0.0004054  MAXIMUM6:   0.0004500  CONVERGED :YES
 RMSQ DR    :   0.0017951  MAXIMUM :   0.0012000  CONVERGED : NO
 MAX DR     :   0.0048060  MAXIMUM :   0.0018000  CONVERGED : NO
 
 
 *** THE GEOMETRY IS OPTIMIZED ***
 
 
 INTERPOLATION DISTANCE: 5.9637018852


 RELAXED PRODUCT COORDINATES OF SADDLE STEP 2 IN ANGSTROM

  NO.  ATOM        X              Y              Z        Z-ATOM   MASS   TYPE

    1  P         0.017537       0.001952      -0.199610      15    30.974  QM
    2  O         0.987259      -0.883961      -0.949095       8    15.999  QM
    3  O        -1.042850       0.870163      -0.854110       8    15.999  QM
    4  O        -0.794882      -0.952512       0.988112       8    15.999  QM
    5  O         0.881906       0.960619       0.916999       8    15.999  QM
    6  H        -1.651757      -0.487544       1.075273       1     1.008  QM
    7  H         0.843459       0.428148       1.735156       1     1.008  QM


 NUMBER OF CONSTRAINED OPTIMIZATION CYCLES: 25
 
 RELAXED PRODUCT ENERGY = -643.102726014075
 
 ANGLE BETWEEN SUCCESSIVE SADDLE GRADIENTS: 78.080
 
 RMSQ FORCE :   0.0008882  MAXIMUM :   0.0003000  CONVERGED :NO 
 MAX FORCE  :   0.0018880  MAXIMUM :   0.0004500  CONVERGED :NO 


 UNRELAXED COORDINATES OF SADDLE STEP 3 IN ANGSTROM

  NO.  ATOM        X              Y              Z        Z-ATOM   MASS   TYPE

    1  P         0.058245       0.006910      -0.225460      15    30.974  QM
    2  O         1.033542      -0.778489      -1.010869       8    15.999  QM
    3  O        -1.044713       0.775737      -0.846748       8    15.999  QM
    4  O        -0.903719      -0.880135       1.092494       8    15.999  QM
    5  O         0.879159       0.869979       0.925886       8    15.999  QM
    6  H        -1.685052      -0.459737       1.072795       1     1.008  QM
    7  H         0.668979       0.371503       1.768361       1     1.008  QM


 UNRELAXED SCF-ENERGY CALCULATED IN 12 CYCLES
 
 UNRELAXED TOTAL SADDLE ENERGY = -643.080170924889
 
 
 
 
 ***************************************
 *** MOLECULAR GEOMETRY OPTIMIZATION ***
 ***************************************
 
 INTERPOLATION DISTANCE: 5.3474503481
 
 *** ACTIVE DEGREES OF FREEDOM: 15 ***
 
 *** ENTERING OPTIMIZATION CYCLE: 1 ***
 

 PROJECTED CARTESIAN GRADIENTS IN A.U.

  NO.  ATOM        X             Y             Z

    1  P        0.040462      0.002069     -0.037143
    2  O       -0.010556      0.043528      0.002835
    3  O        0.018078     -0.047320      0.044632
    4  O       -0.090498      0.028516      0.019176
    5  O       -0.001649     -0.007094     -0.022819
    6  H        0.109134     -0.067251      0.013273
    7  H        0.003723     -0.014459      0.018019


 ACTIVE CARTESIAN GRADIENTS

              1          2          3          4          5          6
           0.049427   0.002524  -0.044840   0.006714   0.071007  -0.023450

              7          8          9         10         11         12
           0.040941  -0.046075   0.000749  -0.077051   0.108319  -0.011000

             13         14         15
          -0.035687  -0.026967   0.054830


 FULL LOCAL GRADIENT

              1          2          3          4          5          6
          -0.066469   0.003010   0.010525   0.045596   0.003958  -0.025679

              7          8          9         10         11         12
          -0.046056   0.040396   0.020118   0.091963  -0.109621   0.014968

             13         14         15
           0.054661   0.018327  -0.034975


 TANGENTIAL LOCAL GRADIENTS IN A.U.

              1          2          3          4          5          6
           0.003010   0.010525   0.045596   0.003958  -0.025679  -0.046056

              7          8          9         10         11         12
           0.040396   0.020118   0.091963  -0.109621   0.014968   0.054661

             13         14
           0.018327  -0.034975
 
 RMSQ FORCE :   0.0480152  MAXIMUM :   0.0003000  CONVERGED : NO
 MAX FORCE  :   0.1096210  MAXIMUM :   0.0004500  CONVERGED : NO
 RMSQ FORCE6:   4.9519848  MAXIMUM6:   0.0003000  CONVERGED : NO
 MAX FORCE6 :   4.8903790  MAXIMUM6:   0.0004500  CONVERGED : NO
 


 HESSIAN EIGENVALUES


                1           2           3           4           5           6
             1.00000     1.00000     1.00000     1.00000     1.00000     1.00000
 


                7           8           9          10          11          12
             1.00000     1.00000     1.00000     1.00000     1.00000     1.00000
 


               13          14
             1.00000     1.00000
 


 LAMBDA FOR LMQA STEP: 0.00

  |TANGENTIAL STEP| =   0.179656  |PARALLEL STEP| =   0.003019


 STEP IN NORMAL COORDINATES

              1          2          3          4          5          6
          -0.035652  -0.000976   0.035785   0.012558  -0.029423  -0.007151

              7          8          9         10         11         12
          -0.044463   0.042163   0.013820   0.089118  -0.109540   0.014815

             13         14         15
           0.057294   0.015560  -0.032053

 DISPLACEMENT STEP IN ANGSTROM

  NO.  ATOM        X             Y             Z

    1  P       -0.015444     -0.000425      0.015679
    2  O        0.010629     -0.010894     -0.010685
    3  O       -0.009974      0.013752     -0.021952
    4  O        0.038227     -0.006086      0.003299
    5  O        0.003247     -0.006274      0.010745
    6  H       -0.060890      0.038962     -0.006725
    7  H       -0.021347      0.001252     -0.006111


 ACTIVE CARTESIAN DISPLACEMENT STEP

              1          2          3          4          5          6
          -0.035652  -0.000976   0.035785   0.012558  -0.029423  -0.007151

              7          8          9         10         11         12
          -0.044463   0.042163   0.013820   0.089118  -0.109540   0.014815

             13         14         15
           0.057294   0.015560  -0.032053
 
 PREDICTED ENERGY CHANGE: -0.015933003
 
 INTERPOLATION DISTANCE: 5.3474503481


 COORDINATES OF OPTIMIZATION STEP 1 IN ANGSTROM

  NO.  ATOM        X              Y              Z        Z-ATOM   MASS   TYPE

    1  P         0.042801       0.006485      -0.209781      15    30.974  QM
    2  O         1.044171      -0.789383      -1.021554       8    15.999  QM
    3  O        -1.054687       0.789489      -0.868700       8    15.999  QM
    4  O        -0.865492      -0.886221       1.095793       8    15.999  QM
    5  O         0.882406       0.863705       0.936631       8    15.999  QM
    6  H        -1.745942      -0.420775       1.066070       1     1.008  QM
    7  H         0.647632       0.372755       1.762250       1     1.008  QM


 
 NEW SCF-ENERGY CALCULATED IN 12 CYCLES
 

 TOTAL ENERGY    =       -643.094181365

 ENERGY CHANGE =         -0.014010440
 ENERGY RATIO  =          0.879334550
 TRUST RADIUS  =          0.300000000
 
 BFGS DELTA*GAMMA: 0.326E-01
 
 BFGS DELTA*DE2*DELTA: 0.323E-01
 
 *** ENTERING OPTIMIZATION CYCLE: 2 ***
 

 PROJECTED CARTESIAN GRADIENTS IN A.U.

  NO.  ATOM        X             Y             Z

    1  P        0.005047      0.018560     -0.005712
    2  O        0.001171      0.004650     -0.004222
    3  O        0.014007     -0.015091      0.008558
    4  O       -0.006885     -0.003047      0.013822
    5  O       -0.010460     -0.012420     -0.013218
    6  H       -0.016714      0.008062      0.003931
    7  H       -0.002631     -0.007725      0.008051


 ACTIVE CARTESIAN GRADIENTS

              1          2          3          4          5          6
           0.006159   0.022678  -0.006893   0.004485   0.020429  -0.012382

              7          8          9         10         11         12
           0.021860  -0.001781   0.000149   0.011608  -0.010394   0.001784

             13         14         15
           0.005676  -0.011221  -0.006501


 FULL LOCAL GRADIENT

              1          2          3          4          5          6
          -0.024236  -0.021872   0.000984   0.005155  -0.001571  -0.001592

              7          8          9         10         11         12
          -0.023155  -0.000135   0.005858  -0.007068   0.010480  -0.000241

             13         14         15
           0.003045   0.006357   0.015478


 TANGENTIAL LOCAL GRADIENTS IN A.U.

              1          2          3          4          5          6
          -0.021872   0.000984   0.005155  -0.001571  -0.001592  -0.023155

              7          8          9         10         11         12
          -0.000135   0.005858  -0.007068   0.010480  -0.000241   0.003045

             13         14
           0.006357   0.015478

 COSANG =        -0.094997216
 
 RMSQ FORCE :   0.0104558  MAXIMUM :   0.0003000  CONVERGED : NO
 MAX FORCE  :   0.0231554  MAXIMUM :   0.0004500  CONVERGED : NO
 RMSQ FORCE6:   4.4628156  MAXIMUM6:   0.0003000  CONVERGED : NO
 MAX FORCE6 :   4.4515931  MAXIMUM6:   0.0004500  CONVERGED : NO
 RMSQ DR    :   0.0463936  MAXIMUM :   0.0012000  CONVERGED : NO
 MAX DR     :   0.1095404  MAXIMUM :   0.0018000  CONVERGED : NO
 


 HESSIAN EIGENVALUES


                1           2           3           4           5           6
             0.80575     1.00000     1.00000     1.00000     1.00000     1.00000
 


                7           8           9          10          11          12
             1.00000     1.00000     1.00000     1.00000     1.00000     1.00000
 


               13          14
             1.00000     1.24556
 


 LAMBDA FOR LMQA STEP: 0.00

  |TANGENTIAL STEP| =   0.038489  |PARALLEL STEP| =   0.000139


 STEP IN NORMAL COORDINATES

              1          2          3          4          5          6
          -0.002756  -0.021727   0.005107   0.002789  -0.006870   0.001254

              7          8          9         10         11         12
          -0.024510   0.002120   0.005406  -0.003493   0.005304   0.000166

             13         14         15
           0.004393   0.007706   0.012867

 DISPLACEMENT STEP IN ANGSTROM

  NO.  ATOM        X             Y             Z

    1  P       -0.001195     -0.009410      0.002239
    2  O        0.001575      0.001295     -0.001453
    3  O       -0.007839      0.004559     -0.004755
    4  O        0.001768      0.004399     -0.002299
    5  O        0.006427      0.002703      0.006818
    6  H        0.005106     -0.001287     -0.002373
    7  H       -0.006180      0.001832     -0.003309


 ACTIVE CARTESIAN DISPLACEMENT STEP

              1          2          3          4          5          6
          -0.002756  -0.021727   0.005107   0.002789  -0.006870   0.001254

              7          8          9         10         11         12
          -0.024510   0.002120   0.005406  -0.003493   0.005304   0.000166

             13         14         15
           0.004393   0.007706   0.012867
 
 PREDICTED ENERGY CHANGE: -0.000731977
 
 INTERPOLATION DISTANCE: 5.3474503481
 
 *** SCFTOL TIGHTEN TO 0.100E-06 ***
 
 *** CDFTOL TIGHTEN TO 0.750E-04 ***


 COORDINATES OF OPTIMIZATION STEP 2 IN ANGSTROM

  NO.  ATOM        X              Y              Z        Z-ATOM   MASS   TYPE

    1  P         0.041605      -0.002925      -0.207542      15    30.974  QM
    2  O         1.045747      -0.788088      -1.023008       8    15.999  QM
    3  O        -1.062525       0.794047      -0.873456       8    15.999  QM
    4  O        -0.863724      -0.881822       1.093494       8    15.999  QM
    5  O         0.888834       0.866408       0.943449       8    15.999  QM
    6  H        -1.740835      -0.422062       1.063696       1     1.008  QM
    7  H         0.641452       0.374587       1.758942       1     1.008  QM


 
 NEW SCF-ENERGY CALCULATED IN 13 CYCLES
 

 TOTAL ENERGY    =       -643.095241574

 ENERGY CHANGE =         -0.001060209
 ENERGY RATIO  =          1.448418476
 TRUST RADIUS  =          0.300000000
 
 BFGS DELTA*GAMMA: 0.812E-03
 
 BFGS DELTA*DE2*DELTA: 0.147E-02
 
 *** ENTERING OPTIMIZATION CYCLE: 3 ***
 

 PROJECTED CARTESIAN GRADIENTS IN A.U.

  NO.  ATOM        X             Y             Z

    1  P        0.012923      0.004438     -0.002413
    2  O        0.000388      0.007854     -0.005652
    3  O        0.001797     -0.006145      0.001504
    4  O       -0.008843      0.000810      0.012930
    5  O       -0.007767     -0.008641     -0.007320
    6  H       -0.012222      0.005577      0.004532
    7  H       -0.001941     -0.005791      0.003022


 ACTIVE CARTESIAN GRADIENTS

              1          2          3          4          5          6
           0.015766   0.005424  -0.002885   0.007582   0.017235  -0.009808

              7          8          9         10         11         12
           0.009466   0.003164  -0.002868   0.007494  -0.006282   0.002259

             13         14         15
           0.004864  -0.005210  -0.003903


 FULL LOCAL GRADIENT

              1          2          3          4          5          6
          -0.021776  -0.003361  -0.006652   0.006162   0.004495  -0.003745

              7          8          9         10         11         12
          -0.010572  -0.005022   0.008496  -0.003321   0.006333  -0.000862

             13         14         15
           0.003006   0.000857   0.011785


 TANGENTIAL LOCAL GRADIENTS IN A.U.

              1          2          3          4          5          6
          -0.003361  -0.006652   0.006162   0.004495  -0.003745  -0.010572

              7          8          9         10         11         12
          -0.005022   0.008496  -0.003321   0.006333  -0.000862   0.003006

             13         14
           0.000857   0.011785

 COSANG =         0.749679859
 
 RMSQ FORCE :   0.0061958  MAXIMUM :   0.0003000  CONVERGED : NO
 MAX FORCE  :   0.0117846  MAXIMUM :   0.0004500  CONVERGED : NO
 RMSQ FORCE6:   3.8682298  MAXIMUM6:   0.0003000  CONVERGED : NO
 MAX FORCE6 :   3.8641061  MAXIMUM6:   0.0004500  CONVERGED : NO
 RMSQ DR    :   0.0099378  MAXIMUM :   0.0012000  CONVERGED : NO
 MAX DR     :   0.0245103  MAXIMUM :   0.0018000  CONVERGED : NO
 


 HESSIAN EIGENVALUES


                1           2           3           4           5           6
             0.37067     0.99297     1.00000     1.00000     1.00000     1.00000
 


                7           8           9          10          11          12
             1.00000     1.00000     1.00000     1.00000     1.00000     1.00000
 


               13          14
             1.01767     1.48016
 


 LAMBDA FOR LMQA STEP: 0.00

  |TANGENTIAL STEP| =   0.057300  |PARALLEL STEP| =   0.000307


 STEP IN NORMAL COORDINATES

              1          2          3          4          5          6
          -0.023006  -0.019437   0.003572  -0.000926  -0.011524   0.000555

              7          8          9         10         11         12
          -0.032308  -0.005708   0.016545  -0.005610   0.009971  -0.001431

             13         14         15
           0.007560   0.007057   0.025289

 DISPLACEMENT STEP IN ANGSTROM

  NO.  ATOM        X             Y             Z

    1  P       -0.009978     -0.008418      0.001585
    2  O        0.003598     -0.000338     -0.000910
    3  O       -0.006060      0.002149     -0.003446
    4  O        0.004842      0.006273     -0.005499
    5  O        0.012064      0.003596      0.009809
    6  H        0.010570     -0.002635     -0.005781
    7  H       -0.012804      0.002764     -0.002825


 ACTIVE CARTESIAN DISPLACEMENT STEP

              1          2          3          4          5          6
          -0.023006  -0.019437   0.003572  -0.000926  -0.011524   0.000555

              7          8          9         10         11         12
          -0.032308  -0.005708   0.016545  -0.005610   0.009971  -0.001431

             13         14         15
           0.007560   0.007057   0.025289
 
 PREDICTED ENERGY CHANGE: -0.000630825
 
 INTERPOLATION DISTANCE: 5.3474503481


 COORDINATES OF OPTIMIZATION STEP 3 IN ANGSTROM

  NO.  ATOM        X              Y              Z        Z-ATOM   MASS   TYPE

    1  P         0.031627      -0.011343      -0.205957      15    30.974  QM
    2  O         1.049345      -0.788425      -1.023918       8    15.999  QM
    3  O        -1.068586       0.796196      -0.876902       8    15.999  QM
    4  O        -0.858881      -0.875549       1.087996       8    15.999  QM
    5  O         0.900898       0.870005       0.953258       8    15.999  QM
    6  H        -1.730266      -0.424697       1.057915       1     1.008  QM
    7  H         0.628647       0.377351       1.756117       1     1.008  QM


 
 NEW SCF-ENERGY CALCULATED IN 16 CYCLES
 

 TOTAL ENERGY    =       -643.095595825

 ENERGY CHANGE =         -0.000354251
 ENERGY RATIO  =          0.561567227
 TRUST RADIUS  =          0.300000000
 
 BFGS DELTA*GAMMA: 0.969E-03
 
 BFGS DELTA*DE2*DELTA: 0.127E-02
 
 *** ENTERING OPTIMIZATION CYCLE: 4 ***
 

 PROJECTED CARTESIAN GRADIENTS IN A.U.

  NO.  ATOM        X             Y             Z

    1  P        0.004839     -0.002959     -0.000651
    2  O        0.007182      0.007045     -0.010414
    3  O       -0.001066     -0.003437     -0.000976
    4  O       -0.010550      0.004894      0.011398
    5  O       -0.000900     -0.003551      0.000010
    6  H       -0.003972      0.001472      0.004679
    7  H       -0.001605     -0.004792     -0.001138


 ACTIVE CARTESIAN GRADIENTS

              1          2          3          4          5          6
           0.005904  -0.003613  -0.000776   0.012589   0.012549  -0.013669

              7          8          9         10         11         12
           0.000827   0.001797  -0.004512   0.000030  -0.000008   0.002943

             13         14         15
           0.004019  -0.000310   0.000957


 FULL LOCAL GRADIENT

              1          2          3          4          5          6
          -0.018988   0.004417  -0.002268  -0.004941   0.004130   0.002576

              7          8          9         10         11         12
          -0.001655  -0.003441   0.009463   0.003575   0.000010  -0.001770

             13         14         15
           0.002534  -0.003294   0.005550


 TANGENTIAL LOCAL GRADIENTS IN A.U.

              1          2          3          4          5          6
           0.004417  -0.002268  -0.004941   0.004130   0.002576  -0.001655

              7          8          9         10         11         12
          -0.003441   0.009463   0.003575   0.000010  -0.001770   0.002534

             13         14
          -0.003294   0.005550

 COSANG =         0.427455466
 
 RMSQ FORCE :   0.0041479  MAXIMUM :   0.0003000  CONVERGED : NO
 MAX FORCE  :   0.0094628  MAXIMUM :   0.0004500  CONVERGED : NO
 RMSQ FORCE6:   3.1597166  MAXIMUM6:   0.0003000  CONVERGED : NO
 MAX FORCE6 :   3.1566168  MAXIMUM6:   0.0004500  CONVERGED : NO
 RMSQ DR    :   0.0147950  MAXIMUM :   0.0012000  CONVERGED : NO
 MAX DR     :   0.0323078  MAXIMUM :   0.0018000  CONVERGED : NO
 


 HESSIAN EIGENVALUES


                1           2           3           4           5           6
             0.24039     0.97397     1.00000     1.00000     1.00000     1.00000
 


                7           8           9          10          11          12
             1.00000     1.00000     1.00000     1.00000     1.00000     1.00565
 


               13          14
             1.18838     1.50592
 


 LAMBDA FOR LMQA STEP: 0.00

  |TANGENTIAL STEP| =   0.034243  |PARALLEL STEP| =   0.000110


 STEP IN NORMAL COORDINATES

              1          2          3          4          5          6
          -0.009103  -0.004906  -0.000237  -0.009061  -0.005845   0.007253

              7          8          9         10         11         12
          -0.016272  -0.004941   0.016687   0.001642   0.003837  -0.002964

             13         14         15
           0.005348  -0.000198   0.016560

 DISPLACEMENT STEP IN ANGSTROM

  NO.  ATOM        X             Y             Z

    1  P       -0.003949     -0.002124     -0.000097
    2  O       -0.001888     -0.000287      0.003335
    3  O       -0.002813     -0.000023     -0.000688
    4  O        0.005231      0.002537     -0.004852
    5  O        0.006145      0.000390      0.003566
    6  H        0.005786     -0.000763     -0.005321
    7  H       -0.010492      0.002115      0.000438


 ACTIVE CARTESIAN DISPLACEMENT STEP

              1          2          3          4          5          6
          -0.009103  -0.004906  -0.000237  -0.009061  -0.005845   0.007253

              7          8          9         10         11         12
          -0.016272  -0.004941   0.016687   0.001642   0.003837  -0.002964

             13         14         15
           0.005348  -0.000198   0.016560
 
 PREDICTED ENERGY CHANGE: -0.000194661
 
 INTERPOLATION DISTANCE: 5.3474503481
 
 *** SCFTOL TIGHTEN TO 0.750E-07 ***
 
 *** CDFTOL TIGHTEN TO 0.500E-04 ***


 COORDINATES OF OPTIMIZATION STEP 4 IN ANGSTROM

  NO.  ATOM        X              Y              Z        Z-ATOM   MASS   TYPE

    1  P         0.027678      -0.013467      -0.206054      15    30.974  QM
    2  O         1.047457      -0.788712      -1.020583       8    15.999  QM
    3  O        -1.071398       0.796173      -0.877590       8    15.999  QM
    4  O        -0.853651      -0.873013       1.083143       8    15.999  QM
    5  O         0.907043       0.870394       0.956825       8    15.999  QM
    6  H        -1.724480      -0.425460       1.052594       1     1.008  QM
    7  H         0.618156       0.379465       1.756555       1     1.008  QM


 
 NEW SCF-ENERGY CALCULATED IN 10 CYCLES
 

 TOTAL ENERGY    =       -643.095919316

 ENERGY CHANGE =         -0.000323491
 ENERGY RATIO  =          1.661818709
 TRUST RADIUS  =          0.300000000
 
 BFGS DELTA*GAMMA: 0.140E-03
 
 BFGS DELTA*DE2*DELTA: 0.393E-03
 
 *** ENTERING OPTIMIZATION CYCLE: 5 ***
 

 PROJECTED CARTESIAN GRADIENTS IN A.U.

  NO.  ATOM        X             Y             Z

    1  P        0.001886     -0.006212     -0.001234
    2  O        0.007522      0.008292     -0.009544
    3  O       -0.000864     -0.002842     -0.001171
    4  O       -0.010103      0.005985      0.010089
    5  O        0.001908     -0.001526      0.001380
    6  H       -0.001977      0.000690      0.004394
    7  H       -0.002359     -0.005734     -0.000560


 ACTIVE CARTESIAN GRADIENTS

              1          2          3          4          5          6
           0.002301  -0.007586  -0.001486   0.011420   0.012118  -0.013007

              7          8          9         10         11         12
          -0.001222   0.000559  -0.004562  -0.001828   0.001204   0.003256

             13         14         15
           0.004735  -0.001198   0.002623


 FULL LOCAL GRADIENT

              1          2          3          4          5          6
          -0.018148   0.007840   0.000608  -0.006421   0.001811   0.003014

              7          8          9         10         11         12
           0.000542  -0.002038   0.009015   0.005080  -0.001217  -0.002194

             13         14         15
           0.001186  -0.002117   0.003433


 TANGENTIAL LOCAL GRADIENTS IN A.U.

              1          2          3          4          5          6
           0.007840   0.000608  -0.006421   0.001811   0.003014   0.000542

              7          8          9         10         11         12
          -0.002038   0.009015   0.005080  -0.001217  -0.002194   0.001186

             13         14
          -0.002117   0.003433

 COSANG =         0.905874653
 
 RMSQ FORCE :   0.0042335  MAXIMUM :   0.0003000  CONVERGED : NO
 MAX FORCE  :   0.0090146  MAXIMUM :   0.0004500  CONVERGED : NO
 RMSQ FORCE6:   2.2342624  MAXIMUM6:   0.0003000  CONVERGED : NO
 MAX FORCE6 :   2.2324993  MAXIMUM6:   0.0004500  CONVERGED : NO
 RMSQ DR    :   0.0088416  MAXIMUM :   0.0012000  CONVERGED : NO
 MAX DR     :   0.0166873  MAXIMUM :   0.0018000  CONVERGED : NO
 


 HESSIAN EIGENVALUES


                1           2           3           4           5           6
             0.09787     0.85728     0.99931     1.00000     1.00000     1.00000
 


                7           8           9          10          11          12
             1.00000     1.00000     1.00000     1.00000     1.00010     1.03693
 


               13          14
             1.24661     1.38614
 


 LAMBDA FOR LMQA STEP: 0.00

  |TANGENTIAL STEP| =   0.090378  |PARALLEL STEP| =   0.000764


 STEP IN NORMAL COORDINATES

              1          2          3          4          5          6
          -0.013893   0.002577  -0.000818  -0.028356  -0.015121   0.023410

              7          8          9         10         11         12
          -0.036592  -0.012667   0.051055   0.011055   0.007948  -0.011015

             13         14         15
           0.012045  -0.001431   0.042753

 DISPLACEMENT STEP IN ANGSTROM

  NO.  ATOM        X             Y             Z

    1  P       -0.006026      0.001118     -0.000346
    2  O       -0.008441     -0.003006      0.010925
    3  O       -0.006986     -0.002075     -0.000186
    4  O        0.015184      0.004570     -0.013113
    5  O        0.012458     -0.002680      0.006316
    6  H        0.014113     -0.001184     -0.015656
    7  H       -0.029375      0.007699      0.001864


 ACTIVE CARTESIAN DISPLACEMENT STEP

              1          2          3          4          5          6
          -0.013893   0.002577  -0.000818  -0.028356  -0.015121   0.023410

              7          8          9         10         11         12
          -0.036592  -0.012667   0.051055   0.011055   0.007948  -0.011015

             13         14         15
           0.012045  -0.001431   0.042753
 
 PREDICTED ENERGY CHANGE: -0.000458990
 
 INTERPOLATION DISTANCE: 5.3474503481


 COORDINATES OF OPTIMIZATION STEP 5 IN ANGSTROM

  NO.  ATOM        X              Y              Z        Z-ATOM   MASS   TYPE

    1  P         0.021652      -0.012349      -0.206400      15    30.974  QM
    2  O         1.039015      -0.791718      -1.009657       8    15.999  QM
    3  O        -1.078384       0.794098      -0.877776       8    15.999  QM
    4  O        -0.838467      -0.868442       1.070031       8    15.999  QM
    5  O         0.919502       0.867714       0.963141       8    15.999  QM
    6  H        -1.710366      -0.426645       1.036938       1     1.008  QM
    7  H         0.588781       0.387165       1.758419       1     1.008  QM


 
 NEW SCF-ENERGY CALCULATED IN 13 CYCLES
 

 TOTAL ENERGY    =       -643.096981646

 ENERGY CHANGE =         -0.001062330
 ENERGY RATIO  =          2.314493750
 TRUST RADIUS  =          0.300000000
 
 BFGS DELTA*GAMMA: 0.615E-03
 
 BFGS DELTA*DE2*DELTA: 0.947E-03
 
 *** ENTERING OPTIMIZATION CYCLE: 6 ***
 

 PROJECTED CARTESIAN GRADIENTS IN A.U.

  NO.  ATOM        X             Y             Z

    1  P       -0.002109     -0.009247     -0.003422
    2  O        0.004782      0.011045     -0.004575
    3  O        0.000627     -0.003627     -0.000682
    4  O       -0.007363      0.007123      0.006588
    5  O        0.006063      0.000268      0.002084
    6  H        0.000051      0.000519      0.003383
    7  H       -0.004732     -0.008260      0.001981


 ACTIVE CARTESIAN GRADIENTS

              1          2          3          4          5          6
          -0.002573  -0.011296  -0.004144   0.005404   0.012920  -0.008956

              7          8          9         10         11         12
          -0.003387  -0.002780  -0.003748  -0.002409   0.001970   0.003601

             13         14         15
           0.006607  -0.004650   0.005325


 FULL LOCAL GRADIENT

              1          2          3          4          5          6
          -0.016845   0.010818   0.005725  -0.004569  -0.004164   0.000980

              7          8          9         10         11         12
           0.002987   0.001672   0.007089   0.004933  -0.002004  -0.002736

             13         14         15
          -0.001840   0.001824  -0.000010


 TANGENTIAL LOCAL GRADIENTS IN A.U.

              1          2          3          4          5          6
           0.010818   0.005725  -0.004569  -0.004164   0.000980   0.002987

              7          8          9         10         11         12
           0.001672   0.007089   0.004933  -0.002004  -0.002736  -0.001840

             13         14
           0.001824  -0.000010

 COSANG =         0.746515452
 
 RMSQ FORCE :   0.0045787  MAXIMUM :   0.0003000  CONVERGED : NO
 MAX FORCE  :   0.0108183  MAXIMUM :   0.0004500  CONVERGED : NO
 RMSQ FORCE6:   0.0196173  MAXIMUM6:   0.0003000  CONVERGED : NO
 MAX FORCE6 :   0.0445426  MAXIMUM6:   0.0004500  CONVERGED : NO
 RMSQ DR    :   0.0233363  MAXIMUM :   0.0012000  CONVERGED : NO
 MAX DR     :   0.0510549  MAXIMUM :   0.0018000  CONVERGED : NO
 


 HESSIAN EIGENVALUES


                1           2           3           4           5           6
             0.06584     0.77753     0.99793     1.00000     1.00000     1.00000
 


                7           8           9          10          11          12
             1.00000     1.00000     1.00000     1.00009     1.00260     1.05757
 


               13          14
             1.30611     1.37398
 


 LAMBDA FOR LMQA STEP: 0.00

  |TANGENTIAL STEP| =   0.066967  |PARALLEL STEP| =   0.000419


 STEP IN NORMAL COORDINATES

              1          2          3          4          5          6
          -0.001583   0.014336   0.001436  -0.018877  -0.012728   0.016798

              7          8          9         10         11         12
          -0.021050  -0.006775   0.042685   0.011801   0.004523  -0.011138

             13         14         15
           0.005830   0.000082   0.029075

 DISPLACEMENT STEP IN ANGSTROM

  NO.  ATOM        X             Y             Z

    1  P       -0.000687      0.006211      0.000632
    2  O       -0.006963     -0.005117      0.007249
    3  O       -0.005261     -0.002273      0.000935
    4  O        0.010986      0.001435     -0.008593
    5  O        0.005352     -0.004672      0.002446
    6  H        0.009435     -0.000536     -0.012502
    7  H       -0.022015      0.008447      0.000884


 ACTIVE CARTESIAN DISPLACEMENT STEP

              1          2          3          4          5          6
          -0.001583   0.014336   0.001436  -0.018877  -0.012728   0.016798

              7          8          9         10         11         12
          -0.021050  -0.006775   0.042685   0.011801   0.004523  -0.011138

             13         14         15
           0.005830   0.000082   0.029075
 
 PREDICTED ENERGY CHANGE: -0.000254581
 
 INTERPOLATION DISTANCE: 5.3474503481


 COORDINATES OF OPTIMIZATION STEP 6 IN ANGSTROM

  NO.  ATOM        X              Y              Z        Z-ATOM   MASS   TYPE

    1  P         0.020966      -0.006139      -0.205768      15    30.974  QM
    2  O         1.032052      -0.796836      -1.002408       8    15.999  QM
    3  O        -1.083645       0.791826      -0.876841       8    15.999  QM
    4  O        -0.827481      -0.867007       1.061437       8    15.999  QM
    5  O         0.924854       0.863043       0.965587       8    15.999  QM
    6  H        -1.700931      -0.427181       1.024436       1     1.008  QM
    7  H         0.566766       0.395612       1.759303       1     1.008  QM


 
 NEW SCF-ENERGY CALCULATED IN 13 CYCLES
 

 TOTAL ENERGY    =       -643.097368390

 ENERGY CHANGE =         -0.000386744
 ENERGY RATIO  =          1.519138411
 TRUST RADIUS  =          0.300000000
 
 BFGS DELTA*GAMMA: 0.260E-03
 
 BFGS DELTA*DE2*DELTA: 0.525E-03
 
 *** ENTERING OPTIMIZATION CYCLE: 7 ***
 

 PROJECTED CARTESIAN GRADIENTS IN A.U.

  NO.  ATOM        X             Y             Z

    1  P       -0.004237     -0.006327     -0.003177
    2  O        0.003537      0.010337     -0.002158
    3  O        0.001627     -0.005330     -0.000611
    4  O       -0.004615      0.006788      0.004405
    5  O        0.006865     -0.001035      0.001346
    6  H        0.000001      0.001312      0.002562
    7  H       -0.006053     -0.009105      0.003166


 ACTIVE CARTESIAN GRADIENTS

              1          2          3          4          5          6
          -0.005170  -0.007730  -0.003856   0.002548   0.012895  -0.006509

              7          8          9         10         11         12
          -0.003716  -0.004358  -0.002799  -0.000385   0.001396   0.003465

             13         14         15
           0.007177  -0.006155   0.006128


 FULL LOCAL GRADIENT

              1          2          3          4          5          6
          -0.015767   0.006998   0.006553  -0.003988  -0.006975  -0.000177

              7          8          9         10         11         12
           0.003449   0.003469   0.005452   0.002487  -0.001436  -0.002695

             13         14         15
          -0.003027   0.003612  -0.001302


 TANGENTIAL LOCAL GRADIENTS IN A.U.

              1          2          3          4          5          6
           0.006998   0.006553  -0.003988  -0.006975  -0.000177   0.003449

              7          8          9         10         11         12
           0.003469   0.005452   0.002487  -0.001436  -0.002695  -0.003027

             13         14
           0.003612  -0.001302

 COSANG =         0.922801892
 
 RMSQ FORCE :   0.0042220  MAXIMUM :   0.0003000  CONVERGED : NO
 MAX FORCE  :   0.0069976  MAXIMUM :   0.0004500  CONVERGED : NO
 RMSQ FORCE6:   0.0029288  MAXIMUM6:   0.0003000  CONVERGED : NO
 MAX FORCE6 :   0.0078579  MAXIMUM6:   0.0004500  CONVERGED : NO
 RMSQ DR    :   0.0172911  MAXIMUM :   0.0012000  CONVERGED : NO
 MAX DR     :   0.0426851  MAXIMUM :   0.0018000  CONVERGED : NO
 


 HESSIAN EIGENVALUES


                1           2           3           4           5           6
             0.05196     0.55918     0.99303     0.99998     1.00000     1.00000
 


                7           8           9          10          11          12
             1.00000     1.00000     1.00007     1.00089     1.01981     1.03906
 


               13          14
             1.08974     1.43759
 


 LAMBDA FOR LMQA STEP: 0.00

  |TANGENTIAL STEP| =   0.073273  |PARALLEL STEP| =   0.000502


 STEP IN NORMAL COORDINATES

              1          2          3          4          5          6
           0.011026   0.024770   0.001907  -0.016596  -0.015793   0.015700

              7          8          9         10         11         12
          -0.013587  -0.002691   0.050178   0.014030   0.003400  -0.015060

             13         14         15
           0.001790   0.002520   0.026546

 DISPLACEMENT STEP IN ANGSTROM

  NO.  ATOM        X             Y             Z

    1  P        0.004782      0.010730      0.000828
    2  O       -0.008255     -0.008184      0.006215
    3  O       -0.005597     -0.002084      0.002772
    4  O        0.009998     -0.000965     -0.006866
    5  O        0.000673     -0.006728      0.000232
    6  H        0.008856     -0.000694     -0.014034
    7  H       -0.022693      0.012773      0.000071


 ACTIVE CARTESIAN DISPLACEMENT STEP

              1          2          3          4          5          6
           0.011026   0.024770   0.001907  -0.016596  -0.015793   0.015700

              7          8          9         10         11         12
          -0.013587  -0.002691   0.050178   0.014030   0.003400  -0.015060

             13         14         15
           0.001790   0.002520   0.026546
 
 PREDICTED ENERGY CHANGE: -0.000283252
 
 INTERPOLATION DISTANCE: 5.3474503481
 
 *** SCFTOL TIGHTEN TO 0.500E-07 ***
 
 *** CDFTOL TIGHTEN TO 0.250E-04 ***


 COORDINATES OF OPTIMIZATION STEP 7 IN ANGSTROM

  NO.  ATOM        X              Y              Z        Z-ATOM   MASS   TYPE

    1  P         0.025748       0.004591      -0.204940      15    30.974  QM
    2  O         1.023797      -0.805019      -0.996193       8    15.999  QM
    3  O        -1.089242       0.789741      -0.874068       8    15.999  QM
    4  O        -0.817483      -0.867972       1.054571       8    15.999  QM
    5  O         0.925527       0.856315       0.965819       8    15.999  QM
    6  H        -1.692075      -0.427874       1.010402       1     1.008  QM
    7  H         0.544073       0.408384       1.759374       1     1.008  QM


 
 NEW SCF-ENERGY CALCULATED IN 16 CYCLES
 

 TOTAL ENERGY    =       -643.097743997

 ENERGY CHANGE =         -0.000375606
 ENERGY RATIO  =          1.326052004
 TRUST RADIUS  =          0.300000000
 
 BFGS DELTA*GAMMA: 0.399E-03
 
 BFGS DELTA*DE2*DELTA: 0.584E-03
 
 *** ENTERING OPTIMIZATION CYCLE: 8 ***
 

 PROJECTED CARTESIAN GRADIENTS IN A.U.

  NO.  ATOM        X             Y             Z

    1  P       -0.001888      0.000073     -0.002038
    2  O        0.001319      0.008075     -0.000191
    3  O        0.000792     -0.007284     -0.001081
    4  O       -0.002244      0.005550      0.003256
    5  O        0.004495     -0.004988     -0.000332
    6  H       -0.000700      0.002623      0.001779
    7  H       -0.006210     -0.008415      0.002934


 ACTIVE CARTESIAN GRADIENTS

              1          2          3          4          5          6
          -0.002304   0.000088  -0.002474   0.000796   0.012937  -0.003864

              7          8          9         10         11         12
          -0.003412  -0.004250  -0.001769   0.003580   0.000490   0.002964

             13         14         15
           0.005777  -0.005754   0.005846


 FULL LOCAL GRADIENT

              1          2          3          4          5          6
          -0.014977  -0.000339   0.003318  -0.000948  -0.006657  -0.002568

              7          8          9         10         11         12
           0.003205   0.003455   0.004064  -0.001616  -0.000537  -0.002173

             13         14         15
          -0.001786   0.003334  -0.001340


 TANGENTIAL LOCAL GRADIENTS IN A.U.

              1          2          3          4          5          6
          -0.000339   0.003318  -0.000948  -0.006657  -0.002568   0.003205

              7          8          9         10         11         12
           0.003455   0.004064  -0.001616  -0.000537  -0.002173  -0.001786

             13         14
           0.003334  -0.001340

 COSANG =         0.774688395
 
 RMSQ FORCE :   0.0029927  MAXIMUM :   0.0003000  CONVERGED : NO
 MAX FORCE  :   0.0066573  MAXIMUM :   0.0004500  CONVERGED : NO
 RMSQ FORCE6:   0.0018526  MAXIMUM6:   0.0003000  CONVERGED : NO
 MAX FORCE6 :   0.0033808  MAXIMUM6:   0.0004500  CONVERGED : NO
 RMSQ DR    :   0.0189196  MAXIMUM :   0.0012000  CONVERGED : NO
 MAX DR     :   0.0501784  MAXIMUM :   0.0018000  CONVERGED : NO
 


 HESSIAN EIGENVALUES


                1           2           3           4           5           6
             0.05005     0.40193     0.95028     0.99978     1.00000     1.00000
 


                7           8           9          10          11          12
             1.00000     1.00007     1.00011     1.00083     1.00189     1.04713
 


               13          14
             1.13604     1.42868
 


 LAMBDA FOR LMQA STEP: 0.00

  |TANGENTIAL STEP| =   0.031419  |PARALLEL STEP| =   0.000092


 STEP IN NORMAL COORDINATES

              1          2          3          4          5          6
           0.010986   0.010968   0.000460  -0.001643  -0.009412   0.001630

              7          8          9         10         11         12
           0.002277   0.003127   0.022565   0.003380  -0.000095  -0.008006

             13         14         15
          -0.001505   0.003431   0.006190

 DISPLACEMENT STEP IN ANGSTROM

  NO.  ATOM        X             Y             Z

    1  P        0.004764      0.004750      0.000190
    2  O       -0.002505     -0.004943     -0.000035
    3  O       -0.001501      0.000680      0.002800
    4  O        0.001699     -0.002235     -0.000317
    5  O       -0.002887     -0.001942     -0.001105
    6  H        0.002255     -0.000822     -0.005738
    7  H       -0.007972      0.008117     -0.000663


 ACTIVE CARTESIAN DISPLACEMENT STEP

              1          2          3          4          5          6
           0.010986   0.010968   0.000460  -0.001643  -0.009412   0.001630

              7          8          9         10         11         12
           0.002277   0.003127   0.022565   0.003380  -0.000095  -0.008006

             13         14         15
          -0.001505   0.003431   0.006190
 
 PREDICTED ENERGY CHANGE: -0.000109167
 
 INTERPOLATION DISTANCE: 5.3474503481


 COORDINATES OF OPTIMIZATION STEP 8 IN ANGSTROM

  NO.  ATOM        X              Y              Z        Z-ATOM   MASS   TYPE

    1  P         0.030512       0.009341      -0.204750      15    30.974  QM
    2  O         1.021292      -0.809962      -0.996229       8    15.999  QM
    3  O        -1.090743       0.790421      -0.871269       8    15.999  QM
    4  O        -0.815784      -0.870208       1.054254       8    15.999  QM
    5  O         0.922640       0.854373       0.964713       8    15.999  QM
    6  H        -1.689820      -0.428696       1.004664       1     1.008  QM
    7  H         0.536101       0.416502       1.758711       1     1.008  QM


 
 NEW SCF-ENERGY CALCULATED IN 12 CYCLES
 

 TOTAL ENERGY    =       -643.097903617

 ENERGY CHANGE =         -0.000159621
 ENERGY RATIO  =          1.462168988
 TRUST RADIUS  =          0.300000000
 
 BFGS DELTA*GAMMA: 0.121E-03
 
 BFGS DELTA*DE2*DELTA: 0.221E-03
 
 *** ENTERING OPTIMIZATION CYCLE: 9 ***
 

 PROJECTED CARTESIAN GRADIENTS IN A.U.

  NO.  ATOM        X             Y             Z

    1  P        0.001572      0.003620     -0.001166
    2  O        0.000636      0.006175     -0.000533
    3  O       -0.000942     -0.007579     -0.001619
    4  O       -0.002241      0.004724      0.003887
    5  O        0.001879     -0.007345     -0.000908
    6  H       -0.000813      0.003041      0.001643
    7  H       -0.005242     -0.007072      0.001525


 ACTIVE CARTESIAN GRADIENTS

              1          2          3          4          5          6
           0.001919   0.004422  -0.001406   0.001750   0.012464  -0.003557

              7          8          9         10         11         12
          -0.003252  -0.002898  -0.001538   0.005283   0.000374   0.002654

             13         14         15
           0.003812  -0.003900   0.005236


 FULL LOCAL GRADIENT

              1          2          3          4          5          6
          -0.014810  -0.004207  -0.000120   0.000906  -0.003920  -0.003428

              7          8          9         10         11         12
           0.003025   0.002044   0.003920  -0.003172  -0.000426  -0.001773

             13         14         15
           0.000403   0.001438  -0.000771


 TANGENTIAL LOCAL GRADIENTS IN A.U.

              1          2          3          4          5          6
          -0.004207  -0.000120   0.000906  -0.003920  -0.003428   0.003025

              7          8          9         10         11         12
           0.002044   0.003920  -0.003172  -0.000426  -0.001773   0.000403

             13         14
           0.001438  -0.000771

 COSANG =         0.770220815
 
 RMSQ FORCE :   0.0025433  MAXIMUM :   0.0003000  CONVERGED : NO
 MAX FORCE  :   0.0042071  MAXIMUM :   0.0004500  CONVERGED : NO
 RMSQ FORCE6:   0.0015871  MAXIMUM6:   0.0003000  CONVERGED : NO
 MAX FORCE6 :   0.0046526  MAXIMUM6:   0.0004500  CONVERGED : NO
 RMSQ DR    :   0.0081125  MAXIMUM :   0.0012000  CONVERGED : NO
 MAX DR     :   0.0225654  MAXIMUM :   0.0018000  CONVERGED : NO
 


 HESSIAN EIGENVALUES


                1           2           3           4           5           6
             0.04409     0.25645     0.82710     0.99697     0.99999     1.00000
 


                7           8           9          10          11          12
             1.00002     1.00004     1.00008     1.00050     1.00165     1.06208
 


               13          14
             1.27896     1.40569
 


 LAMBDA FOR LMQA STEP: 0.00

  |TANGENTIAL STEP| =   0.037861  |PARALLEL STEP| =   0.000134


 STEP IN NORMAL COORDINATES

              1          2          3          4          5          6
           0.010865   0.005258  -0.000503   0.001009  -0.013997  -0.002383

              7          8          9         10         11         12
           0.005887   0.005299   0.029221  -0.000263  -0.001184  -0.010670

             13         14         15
           0.000264   0.004309   0.005858

 DISPLACEMENT STEP IN ANGSTROM

  NO.  ATOM        X             Y             Z

    1  P        0.004712      0.002277     -0.000231
    2  O       -0.001454     -0.005719     -0.002083
    3  O       -0.000545      0.002757      0.004534
    4  O        0.000608     -0.003045      0.000811
    5  O       -0.003104      0.000442     -0.001010
    6  H        0.001898     -0.001681     -0.007074
    7  H       -0.010111      0.011230     -0.000615


 ACTIVE CARTESIAN DISPLACEMENT STEP

              1          2          3          4          5          6
           0.010865   0.005258  -0.000503   0.001009  -0.013997  -0.002383

              7          8          9         10         11         12
           0.005887   0.005299   0.029221  -0.000263  -0.001184  -0.010670

             13         14         15
           0.000264   0.004309   0.005858
 
 PREDICTED ENERGY CHANGE: -0.000106091
 
 INTERPOLATION DISTANCE: 5.3474503481
 
 *** SCFTOL TIGHTEN TO 0.250E-07 ***
 
 *** CDFTOL TIGHTEN TO 0.100E-04 ***


 COORDINATES OF OPTIMIZATION STEP 9 IN ANGSTROM

  NO.  ATOM        X              Y              Z        Z-ATOM   MASS   TYPE

    1  P         0.035225       0.011618      -0.204981      15    30.974  QM
    2  O         1.019838      -0.815681      -0.998312       8    15.999  QM
    3  O        -1.091288       0.793178      -0.866735       8    15.999  QM
    4  O        -0.815177      -0.873253       1.055064       8    15.999  QM
    5  O         0.919536       0.854815       0.963703       8    15.999  QM
    6  H        -1.687922      -0.430377       0.997590       1     1.008  QM
    7  H         0.525990       0.427732       1.758096       1     1.008  QM


 
 NEW SCF-ENERGY CALCULATED IN 15 CYCLES
 

 TOTAL ENERGY    =       -643.098071192

 ENERGY CHANGE =         -0.000167575
 ENERGY RATIO  =          1.579536126
 TRUST RADIUS  =          0.300000000
 
 BFGS DELTA*GAMMA: 0.934E-04
 
 BFGS DELTA*DE2*DELTA: 0.216E-03
 
 *** ENTERING OPTIMIZATION CYCLE: 10 ***
 

 PROJECTED CARTESIAN GRADIENTS IN A.U.

  NO.  ATOM        X             Y             Z

    1  P        0.004746      0.005871     -0.000324
    2  O        0.000766      0.004156     -0.001572
    3  O       -0.002995     -0.007011     -0.002088
    4  O       -0.002906      0.003940      0.004794
    5  O       -0.000226     -0.008536     -0.001163
    6  H       -0.000466      0.003149      0.001503
    7  H       -0.004486     -0.006007      0.000407


 ACTIVE CARTESIAN GRADIENTS

              1          2          3          4          5          6
           0.005792   0.007173  -0.000372   0.003679   0.011249  -0.003786

              7          8          9         10         11         12
          -0.003361  -0.001283  -0.001361   0.005766   0.000478   0.002546

             13         14         15
           0.002153  -0.002470   0.004989


 FULL LOCAL GRADIENT

              1          2          3          4          5          6
          -0.014665  -0.006579  -0.003266   0.001795  -0.000413  -0.003595

              7          8          9         10         11         12
           0.003104   0.000367   0.003786  -0.003533  -0.000530  -0.001582

             13         14         15
           0.002210  -0.000013  -0.000574


 TANGENTIAL LOCAL GRADIENTS IN A.U.

              1          2          3          4          5          6
          -0.006579  -0.003266   0.001795  -0.000413  -0.003595   0.003104

              7          8          9         10         11         12
           0.000367   0.003786  -0.003533  -0.000530  -0.001582   0.002210

             13         14
          -0.000013  -0.000574

 COSANG =         0.825359835
 
 RMSQ FORCE :   0.0028642  MAXIMUM :   0.0003000  CONVERGED : NO
 MAX FORCE  :   0.0065788  MAXIMUM :   0.0004500  CONVERGED : NO
 RMSQ FORCE6:   0.0011643  MAXIMUM6:   0.0003000  CONVERGED : NO
 MAX FORCE6 :   0.0024377  MAXIMUM6:   0.0004500  CONVERGED : NO
 RMSQ DR    :   0.0097757  MAXIMUM :   0.0012000  CONVERGED : NO
 MAX DR     :   0.0292213  MAXIMUM :   0.0018000  CONVERGED : NO
 


 HESSIAN EIGENVALUES


                1           2           3           4           5           6
             0.03155     0.15436     0.73502     0.99561     0.99999     1.00000
 


                7           8           9          10          11          12
             1.00003     1.00006     1.00019     1.00160     1.00586     1.06323
 


               13          14
             1.26758     1.59066
 


 LAMBDA FOR LMQA STEP: 0.00

  |TANGENTIAL STEP| =   0.077271  |PARALLEL STEP| =   0.000558


 STEP IN NORMAL COORDINATES

              1          2          3          4          5          6
           0.014885  -0.000245  -0.002924   0.001385  -0.028779  -0.007807

              7          8          9         10         11         12
           0.012406   0.009679   0.061895  -0.003828  -0.003360  -0.022952

             13         14         15
           0.004776   0.007435   0.011849

 DISPLACEMENT STEP IN ANGSTROM

  NO.  ATOM        X             Y             Z

    1  P        0.006455     -0.000106     -0.001290
    2  O       -0.001959     -0.009749     -0.005056
    3  O        0.000800      0.006727      0.010042
    4  O        0.000991     -0.005410      0.001737
    5  O       -0.004027      0.003666     -0.001050
    6  H        0.003193     -0.003990     -0.014690
    7  H       -0.022260      0.023570     -0.000760


 ACTIVE CARTESIAN DISPLACEMENT STEP

              1          2          3          4          5          6
           0.014885  -0.000245  -0.002924   0.001385  -0.028779  -0.007807

              7          8          9         10         11         12
           0.012406   0.009679   0.061895  -0.003828  -0.003360  -0.022952

             13         14         15
           0.004776   0.007435   0.011849
 
 PREDICTED ENERGY CHANGE: -0.000182150
 
 INTERPOLATION DISTANCE: 5.3474503481


 COORDINATES OF OPTIMIZATION STEP 10 IN ANGSTROM

  NO.  ATOM        X              Y              Z        Z-ATOM   MASS   TYPE

    1  P         0.041679       0.011511      -0.206270      15    30.974  QM
    2  O         1.017879      -0.825430      -1.003368       8    15.999  QM
    3  O        -1.090488       0.799905      -0.856693       8    15.999  QM
    4  O        -0.814186      -0.878662       1.056801       8    15.999  QM
    5  O         0.915508       0.858481       0.962653       8    15.999  QM
    6  H        -1.684729      -0.434368       0.982900       1     1.008  QM
    7  H         0.503730       0.451302       1.757336       1     1.008  QM


 
 NEW SCF-ENERGY CALCULATED IN 18 CYCLES
 

 TOTAL ENERGY    =       -643.098350725

 ENERGY CHANGE =         -0.000279533
 ENERGY RATIO  =          1.534633658
 TRUST RADIUS  =          0.300000000
 
 BFGS DELTA*GAMMA: 0.185E-03
 
 BFGS DELTA*DE2*DELTA: 0.382E-03
 
 *** ENTERING OPTIMIZATION CYCLE: 11 ***
 

 PROJECTED CARTESIAN GRADIENTS IN A.U.

  NO.  ATOM        X             Y             Z

    1  P        0.008198      0.007162     -0.000288
    2  O        0.001312      0.001597     -0.002993
    3  O       -0.005397     -0.005387     -0.002104
    4  O       -0.004147      0.002714      0.006273
    5  O       -0.002174     -0.008387     -0.001037
    6  H        0.000201      0.003206      0.001136
    7  H       -0.004186     -0.005207     -0.000095


 ACTIVE CARTESIAN GRADIENTS

              1          2          3          4          5          6
           0.010005   0.008752  -0.000313   0.006351   0.008782  -0.004414

              7          8          9         10         11         12
          -0.003429   0.000854  -0.000908   0.005079   0.000385   0.002758

             13         14         15
           0.000810  -0.001785   0.005124


 FULL LOCAL GRADIENT

              1          2          3          4          5          6
          -0.014508  -0.007726  -0.005768   0.002785   0.004662  -0.003091

              7          8          9         10         11         12
           0.003127  -0.001824   0.003226  -0.002769  -0.000428  -0.001705

             13         14         15
           0.003580  -0.000690  -0.000799


 TANGENTIAL LOCAL GRADIENTS IN A.U.

              1          2          3          4          5          6
          -0.007726  -0.005768   0.002785   0.004662  -0.003091   0.003127

              7          8          9         10         11         12
          -0.001824   0.003226  -0.002769  -0.000428  -0.001705   0.003580

             13         14
          -0.000690  -0.000799

 COSANG =         0.877165374
 
 RMSQ FORCE :   0.0035878  MAXIMUM :   0.0003000  CONVERGED : NO
 MAX FORCE  :   0.0077263  MAXIMUM :   0.0004500  CONVERGED : NO
 RMSQ FORCE6:   0.0008189  MAXIMUM6:   0.0003000  CONVERGED : NO
 MAX FORCE6 :   0.0022332  MAXIMUM6:   0.0004500  CONVERGED : NO
 RMSQ DR    :   0.0199518  MAXIMUM :   0.0012000  CONVERGED : NO
 MAX DR     :   0.0618953  MAXIMUM :   0.0018000  CONVERGED : NO
 


 HESSIAN EIGENVALUES


                1           2           3           4           5           6
             0.02084     0.12176     0.68011     0.99399     0.99999     1.00001
 


                7           8           9          10          11          12
             1.00004     1.00006     1.00023     1.00197     1.02776     1.06173
 


               13          14
             1.22267     1.63469
 


 LAMBDA FOR LMQA STEP: 0.00

  |TANGENTIAL STEP| =   0.105284  |PARALLEL STEP| =   0.001037


 STEP IN NORMAL COORDINATES

              1          2          3          4          5          6
           0.011538  -0.011080  -0.004428   0.000102  -0.036095  -0.013574

              7          8          9         10         11         12
           0.017261   0.010832   0.085550  -0.006766  -0.005684  -0.033439

             13         14         15
           0.010582   0.008263   0.014583

 DISPLACEMENT STEP IN ANGSTROM

  NO.  ATOM        X             Y             Z

    1  P        0.005003     -0.004799     -0.001939
    2  O       -0.001837     -0.010180     -0.007512
    3  O        0.003603      0.009245      0.014031
    4  O        0.001315     -0.005835      0.002130
    5  O       -0.002954      0.006743     -0.000722
    6  H        0.003224     -0.005995     -0.019794
    7  H       -0.031465      0.032703     -0.001038


 ACTIVE CARTESIAN DISPLACEMENT STEP

              1          2          3          4          5          6
           0.011538  -0.011080  -0.004428   0.000102  -0.036095  -0.013574

              7          8          9         10         11         12
           0.017261   0.010832   0.085550  -0.006766  -0.005684  -0.033439

             13         14         15
           0.010582   0.008263   0.014583
 
 PREDICTED ENERGY CHANGE: -0.000203580
 
 INTERPOLATION DISTANCE: 5.3474503481


 COORDINATES OF OPTIMIZATION STEP 11 IN ANGSTROM

  NO.  ATOM        X              Y              Z        Z-ATOM   MASS   TYPE

    1  P         0.046682       0.006713      -0.208209      15    30.974  QM
    2  O         1.016042      -0.835610      -1.010880       8    15.999  QM
    3  O        -1.086885       0.809150      -0.842662       8    15.999  QM
    4  O        -0.812870      -0.884497       1.058931       8    15.999  QM
    5  O         0.912555       0.865224       0.961931       8    15.999  QM
    6  H        -1.681505      -0.440363       0.963106       1     1.008  QM
    7  H         0.472264       0.484005       1.756298       1     1.008  QM


 
 NEW SCF-ENERGY CALCULATED IN 18 CYCLES
 

 TOTAL ENERGY    =       -643.098648372

 ENERGY CHANGE =         -0.000297647
 ENERGY RATIO  =          1.462067808
 TRUST RADIUS  =          0.300000000
 
 BFGS DELTA*GAMMA: 0.249E-03
 
 BFGS DELTA*DE2*DELTA: 0.442E-03
 
 *** ENTERING OPTIMIZATION CYCLE: 12 ***
 

 PROJECTED CARTESIAN GRADIENTS IN A.U.

  NO.  ATOM        X             Y             Z

    1  P        0.009073      0.005806     -0.001715
    2  O        0.002312     -0.000089     -0.004087
    3  O       -0.006120     -0.003151     -0.001048
    4  O       -0.005259      0.001539      0.007611
    5  O       -0.002426     -0.005857     -0.000495
    6  H        0.000672      0.003367      0.000476
    7  H       -0.005176     -0.005437      0.001140


 ACTIVE CARTESIAN GRADIENTS

              1          2          3          4          5          6
           0.011075   0.007097  -0.002042   0.008247   0.005797  -0.005400

              7          8          9         10         11         12
          -0.002933   0.002188  -0.000096   0.003022  -0.000309   0.003445

             13         14         15
           0.001283  -0.003181   0.005775


 FULL LOCAL GRADIENT

              1          2          3          4          5          6
          -0.014430  -0.005843  -0.004889   0.002933   0.008485  -0.001515

              7          8          9         10         11         12
           0.002596  -0.003141   0.002077  -0.000805   0.000284  -0.002360

             13         14         15
           0.002869   0.000761  -0.001545


 TANGENTIAL LOCAL GRADIENTS IN A.U.

              1          2          3          4          5          6
          -0.005843  -0.004889   0.002933   0.008485  -0.001515   0.002596

              7          8          9         10         11         12
          -0.003141   0.002077  -0.000805   0.000284  -0.002360   0.002869

             13         14
           0.000761  -0.001545

 COSANG =         0.908938288
 
 RMSQ FORCE :   0.0035793  MAXIMUM :   0.0003000  CONVERGED : NO
 MAX FORCE  :   0.0084855  MAXIMUM :   0.0004500  CONVERGED : NO
 RMSQ FORCE6:   0.0006844  MAXIMUM6:   0.0003000  CONVERGED : NO
 MAX FORCE6 :   0.0023695  MAXIMUM6:   0.0004500  CONVERGED : NO
 RMSQ DR    :   0.0271856  MAXIMUM :   0.0012000  CONVERGED : NO
 MAX DR     :   0.0855500  MAXIMUM :   0.0018000  CONVERGED : NO
 


 HESSIAN EIGENVALUES


                1           2           3           4           5           6
             0.01691     0.11068     0.60470     0.98969     0.99999     1.00001
 


                7           8           9          10          11          12
             1.00005     1.00007     1.00022     1.00215     1.04869     1.10508
 


               13          14
             1.11844     1.48142
 


 LAMBDA FOR LMQA STEP: 0.00

  |TANGENTIAL STEP| =   0.077417  |PARALLEL STEP| =   0.000560


 STEP IN NORMAL COORDINATES

              1          2          3          4          5          6
           0.000486  -0.017337  -0.001694  -0.002105  -0.020815  -0.012880

              7          8          9         10         11         12
           0.014504   0.005400   0.062046  -0.005583  -0.004495  -0.027457

             13         14         15
           0.010183   0.006665   0.006622

 DISPLACEMENT STEP IN ANGSTROM

  NO.  ATOM        X             Y             Z

    1  P        0.000211     -0.007507     -0.000732
    2  O       -0.000794     -0.003734     -0.006167
    3  O        0.005646      0.006150      0.010265
    4  O        0.000668     -0.002593      0.001219
    5  O       -0.000362      0.005640     -0.000459
    6  H        0.000709     -0.005338     -0.013541
    7  H       -0.022428      0.025190     -0.001752


 ACTIVE CARTESIAN DISPLACEMENT STEP

              1          2          3          4          5          6
           0.000486  -0.017337  -0.001694  -0.002105  -0.020815  -0.012880

              7          8          9         10         11         12
           0.014504   0.005400   0.062046  -0.005583  -0.004495  -0.027457

             13         14         15
           0.010183   0.006665   0.006622
 
 PREDICTED ENERGY CHANGE: -0.000145393
 
 INTERPOLATION DISTANCE: 5.3474503481


 COORDINATES OF OPTIMIZATION STEP 12 IN ANGSTROM

  NO.  ATOM        X              Y              Z        Z-ATOM   MASS   TYPE

    1  P         0.046893      -0.000794      -0.208942      15    30.974  QM
    2  O         1.015248      -0.839344      -1.017048       8    15.999  QM
    3  O        -1.081239       0.815299      -0.832397       8    15.999  QM
    4  O        -0.812202      -0.887090       1.060151       8    15.999  QM
    5  O         0.912192       0.870863       0.961472       8    15.999  QM
    6  H        -1.680797      -0.445700       0.949564       1     1.008  QM
    7  H         0.449836       0.509194       1.754545       1     1.008  QM


 
 NEW SCF-ENERGY CALCULATED IN 23 CYCLES
 

 TOTAL ENERGY    =       -643.098854557

 ENERGY CHANGE =         -0.000206185
 ENERGY RATIO  =          1.418121956
 TRUST RADIUS  =          0.300000000
 
 BFGS DELTA*GAMMA: 0.178E-03
 
 BFGS DELTA*DE2*DELTA: 0.308E-03
 
 *** ENTERING OPTIMIZATION CYCLE: 13 ***
 

 PROJECTED CARTESIAN GRADIENTS IN A.U.

  NO.  ATOM        X             Y             Z

    1  P        0.006457      0.002613     -0.003673
    2  O        0.003123      0.000315     -0.004458
    3  O       -0.004099     -0.002080      0.000544
    4  O       -0.005376      0.001520      0.007996
    5  O       -0.001228     -0.002770      0.000476
    6  H        0.000801      0.003508     -0.000036
    7  H       -0.006392     -0.005980      0.002242


 ACTIVE CARTESIAN GRADIENTS

              1          2          3          4          5          6
           0.007882   0.003195  -0.004430   0.007923   0.004306  -0.006682

              7          8          9         10         11         12
          -0.001816   0.001593   0.000578   0.001248  -0.000884   0.004153

             13         14         15
           0.002724  -0.004419   0.006457


 FULL LOCAL GRADIENT

              1          2          3          4          5          6
          -0.014306  -0.002184  -0.000901   0.001919   0.008158   0.000653

              7          8          9         10         11         12
           0.001469  -0.002482   0.001099   0.000806   0.000872  -0.003092

             13         14         15
           0.001137   0.002068  -0.002316


 TANGENTIAL LOCAL GRADIENTS IN A.U.

              1          2          3          4          5          6
          -0.002184  -0.000901   0.001919   0.008158   0.000653   0.001469

              7          8          9         10         11         12
          -0.002482   0.001099   0.000806   0.000872  -0.003092   0.001137

             13         14
           0.002068  -0.002316

 COSANG =         0.865156963
 
 RMSQ FORCE :   0.0027732  MAXIMUM :   0.0003000  CONVERGED : NO
 MAX FORCE  :   0.0081579  MAXIMUM :   0.0004500  CONVERGED : NO
 RMSQ FORCE6:   0.0005334  MAXIMUM6:   0.0003000  CONVERGED : NO
 MAX FORCE6 :   0.0020321  MAXIMUM6:   0.0004500  CONVERGED : NO
 RMSQ DR    :   0.0199895  MAXIMUM :   0.0012000  CONVERGED : NO
 MAX DR     :   0.0620455  MAXIMUM :   0.0018000  CONVERGED : NO
 


 HESSIAN EIGENVALUES


                1           2           3           4           5           6
             0.01636     0.10776     0.45380     0.87177     0.99658     1.00000
 


                7           8           9          10          11          12
             1.00004     1.00007     1.00017     1.00074     1.00645     1.06664
 


               13          14
             1.20833     1.41947
 


 LAMBDA FOR LMQA STEP: 0.00

  |TANGENTIAL STEP| =   0.044449  |PARALLEL STEP| =   0.000185


 STEP IN NORMAL COORDINATES

              1          2          3          4          5          6
          -0.006292  -0.015187   0.003191  -0.004950  -0.003758  -0.007213

              7          8          9         10         11         12
           0.008596  -0.000064   0.032923  -0.002279  -0.001108  -0.018712

             13         14         15
           0.007194   0.006190  -0.000437

 DISPLACEMENT STEP IN ANGSTROM

  NO.  ATOM        X             Y             Z

    1  P       -0.002727     -0.006575      0.001404
    2  O       -0.000747      0.001887     -0.003040
    3  O        0.005481      0.001904      0.004782
    4  O        0.000561      0.000350     -0.000658
    5  O        0.001581      0.002223     -0.000927
    6  H       -0.001163     -0.004231     -0.006279
    7  H       -0.011115      0.015323     -0.002129


 ACTIVE CARTESIAN DISPLACEMENT STEP

              1          2          3          4          5          6
          -0.006292  -0.015187   0.003191  -0.004950  -0.003758  -0.007213

              7          8          9         10         11         12
           0.008596  -0.000064   0.032923  -0.002279  -0.001108  -0.018712

             13         14         15
           0.007194   0.006190  -0.000437
 
 PREDICTED ENERGY CHANGE: -0.000101901
 
 INTERPOLATION DISTANCE: 5.3474503481


 COORDINATES OF OPTIMIZATION STEP 13 IN ANGSTROM

  NO.  ATOM        X              Y              Z        Z-ATOM   MASS   TYPE

    1  P         0.044166      -0.007369      -0.207538      15    30.974  QM
    2  O         1.014501      -0.837457      -1.020087       8    15.999  QM
    3  O        -1.075758       0.817203      -0.827615       8    15.999  QM
    4  O        -0.811641      -0.886740       1.059492       8    15.999  QM
    5  O         0.913774       0.873086       0.960546       8    15.999  QM
    6  H        -1.681959      -0.449931       0.943285       1     1.008  QM
    7  H         0.438721       0.524518       1.752416       1     1.008  QM


 
 NEW SCF-ENERGY CALCULATED IN 18 CYCLES
 

 TOTAL ENERGY    =       -643.098997534

 ENERGY CHANGE =         -0.000142977
 ENERGY RATIO  =          1.403090550
 TRUST RADIUS  =          0.300000000
 
 BFGS DELTA*GAMMA: 0.122E-03
 
 BFGS DELTA*DE2*DELTA: 0.209E-03
 
 *** ENTERING OPTIMIZATION CYCLE: 14 ***
 

 PROJECTED CARTESIAN GRADIENTS IN A.U.

  NO.  ATOM        X             Y             Z

    1  P        0.002771     -0.000407     -0.004591
    2  O        0.003169      0.002041     -0.004281
    3  O       -0.000873     -0.002427      0.001781
    4  O       -0.004609      0.002468      0.007272
    5  O        0.000030     -0.000826      0.001109
    6  H        0.000797      0.003564     -0.000237
    7  H       -0.007058     -0.006314      0.002257


 ACTIVE CARTESIAN GRADIENTS

              1          2          3          4          5          6
           0.003382  -0.000496  -0.005557   0.005919   0.004534  -0.007592

              7          8          9         10         11         12
          -0.000443  -0.000227   0.000920   0.000768  -0.000916   0.004498

             13         14         15
           0.003826  -0.004486   0.006946


 FULL LOCAL GRADIENT

              1          2          3          4          5          6
          -0.013994   0.000958   0.002795   0.000563   0.004780   0.002350

              7          8          9         10         11         12
           0.000106  -0.000587   0.000552   0.001135   0.000908  -0.003475

             13         14         15
          -0.000201   0.002211  -0.002925


 TANGENTIAL LOCAL GRADIENTS IN A.U.

              1          2          3          4          5          6
           0.000958   0.002795   0.000563   0.004780   0.002350   0.000106

              7          8          9         10         11         12
          -0.000587   0.000552   0.001135   0.000908  -0.003475  -0.000201

             13         14
           0.002211  -0.002925

 COSANG =         0.746300152
 
 RMSQ FORCE :   0.0021670  MAXIMUM :   0.0003000  CONVERGED : NO
 MAX FORCE  :   0.0047799  MAXIMUM :   0.0004500  CONVERGED : NO
 RMSQ FORCE6:   0.0010008  MAXIMUM6:   0.0003000  CONVERGED : NO
 MAX FORCE6 :   0.0027345  MAXIMUM6:   0.0004500  CONVERGED : NO
 RMSQ DR    :   0.0114767  MAXIMUM :   0.0012000  CONVERGED : NO
 MAX DR     :   0.0329233  MAXIMUM :   0.0018000  CONVERGED : NO
 


 HESSIAN EIGENVALUES


                1           2           3           4           5           6
             0.01569     0.10718     0.29521     0.74932     0.99367     1.00000
 


                7           8           9          10          11          12
             1.00004     1.00007     1.00024     1.00169     1.02310     1.06324
 


               13          14
             1.22583     1.54309
 


 LAMBDA FOR LMQA STEP: 0.00

  |TANGENTIAL STEP| =   0.033911  |PARALLEL STEP| =   0.000108


 STEP IN NORMAL COORDINATES

              1          2          3          4          5          6
          -0.005623  -0.008982   0.006930  -0.006650   0.004005  -0.001989

              7          8          9         10         11         12
           0.004458  -0.001602   0.023128   0.000465   0.000900  -0.017139

             13         14         15
           0.005509   0.005621  -0.003373

 DISPLACEMENT STEP IN ANGSTROM

  NO.  ATOM        X             Y             Z

    1  P       -0.002438     -0.003889      0.003031
    2  O       -0.001540      0.003556     -0.000815
    3  O        0.004026     -0.000351      0.001940
    4  O        0.000868      0.001113     -0.001978
    5  O        0.002272     -0.000950     -0.001931
    6  H       -0.001791     -0.004158     -0.003772
    7  H       -0.007113      0.012297     -0.001938


 ACTIVE CARTESIAN DISPLACEMENT STEP

              1          2          3          4          5          6
          -0.005623  -0.008982   0.006930  -0.006650   0.004005  -0.001989

              7          8          9         10         11         12
           0.004458  -0.001602   0.023128   0.000465   0.000900  -0.017139

             13         14         15
           0.005509   0.005621  -0.003373
 
 PREDICTED ENERGY CHANGE: -0.000071555
 
 INTERPOLATION DISTANCE: 5.3474503481


 COORDINATES OF OPTIMIZATION STEP 14 IN ANGSTROM

  NO.  ATOM        X              Y              Z        Z-ATOM   MASS   TYPE

    1  P         0.041728      -0.011258      -0.204507      15    30.974  QM
    2  O         1.012961      -0.833901      -1.020902       8    15.999  QM
    3  O        -1.071732       0.816853      -0.825675       8    15.999  QM
    4  O        -0.810772      -0.885627       1.057514       8    15.999  QM
    5  O         0.916045       0.872136       0.958614       8    15.999  QM
    6  H        -1.683751      -0.454089       0.939513       1     1.008  QM
    7  H         0.431609       0.536815       1.750478       1     1.008  QM


 
 NEW SCF-ENERGY CALCULATED IN 15 CYCLES
 

 TOTAL ENERGY    =       -643.099102113

 ENERGY CHANGE =         -0.000104579
 ENERGY RATIO  =          1.461527489
 TRUST RADIUS  =          0.300000000
 
 BFGS DELTA*GAMMA: 0.787E-04
 
 BFGS DELTA*DE2*DELTA: 0.146E-03
 
 *** ENTERING OPTIMIZATION CYCLE: 15 ***
 

 PROJECTED CARTESIAN GRADIENTS IN A.U.

  NO.  ATOM        X             Y             Z

    1  P        0.000228     -0.002117     -0.003860
    2  O        0.002545      0.003802     -0.003875
    3  O        0.001802     -0.003283      0.002284
    4  O       -0.003513      0.003449      0.005901
    5  O        0.000595     -0.000309      0.000630
    6  H        0.000546      0.003685     -0.000296
    7  H       -0.007498     -0.006523      0.002017


 ACTIVE CARTESIAN GRADIENTS

              1          2          3          4          5          6
           0.000278  -0.002587  -0.004679   0.003629   0.005577  -0.007596

              7          8          9         10         11         12
           0.000920  -0.001946   0.001076   0.001452  -0.000807   0.004492

             13         14         15
           0.004540  -0.004382   0.007222


 FULL LOCAL GRADIENT

              1          2          3          4          5          6
          -0.013662   0.002600   0.003941  -0.000453   0.000891   0.002920

              7          8          9         10         11         12
          -0.001236   0.001204   0.000234   0.000318   0.000797  -0.003494

             13         14         15
          -0.001098   0.002173  -0.003308


 TANGENTIAL LOCAL GRADIENTS IN A.U.

              1          2          3          4          5          6
           0.002600   0.003941  -0.000453   0.000891   0.002920  -0.001236

              7          8          9         10         11         12
           0.001204   0.000234   0.000318   0.000797  -0.003494  -0.001098

             13         14
           0.002173  -0.003308

 COSANG =         0.791159830
 
 RMSQ FORCE :   0.0021492  MAXIMUM :   0.0003000  CONVERGED : NO
 MAX FORCE  :   0.0039413  MAXIMUM :   0.0004500  CONVERGED : NO
 RMSQ FORCE6:   0.0010016  MAXIMUM6:   0.0003000  CONVERGED : NO
 MAX FORCE6 :   0.0034761  MAXIMUM6:   0.0004500  CONVERGED : NO
 RMSQ DR    :   0.0087558  MAXIMUM :   0.0012000  CONVERGED : NO
 MAX DR     :   0.0231282  MAXIMUM :   0.0018000  CONVERGED : NO
 


 HESSIAN EIGENVALUES


                1           2           3           4           5           6
             0.01455     0.09923     0.19896     0.67200     0.99249     0.99999
 


                7           8           9          10          11          12
             1.00004     1.00007     1.00025     1.00699     1.05144     1.06000
 


               13          14
             1.20075     1.61366
 


 LAMBDA FOR LMQA STEP: 0.00

  |TANGENTIAL STEP| =   0.040599  |PARALLEL STEP| =   0.000154


 STEP IN NORMAL COORDINATES

              1          2          3          4          5          6
          -0.002621  -0.005181   0.009273  -0.006595   0.007383  -0.000590

              7          8          9         10         11         12
           0.004525  -0.000184   0.027143   0.000649   0.001451  -0.023101

             13         14         15
           0.005381   0.006882  -0.007776

 DISPLACEMENT STEP IN ANGSTROM

  NO.  ATOM        X             Y             Z

    1  P       -0.001136     -0.002244      0.004050
    2  O       -0.002054      0.004016     -0.000393
    3  O        0.003473     -0.000939      0.001518
    4  O        0.000269      0.000575     -0.002007
    5  O        0.002441     -0.003103     -0.003220
    6  H       -0.002999     -0.005822     -0.003961
    7  H       -0.007150      0.016075     -0.002145


 ACTIVE CARTESIAN DISPLACEMENT STEP

              1          2          3          4          5          6
          -0.002621  -0.005181   0.009273  -0.006595   0.007383  -0.000590

              7          8          9         10         11         12
           0.004525  -0.000184   0.027143   0.000649   0.001451  -0.023101

             13         14         15
           0.005381   0.006882  -0.007776
 
 PREDICTED ENERGY CHANGE: -0.000069462
 
 INTERPOLATION DISTANCE: 5.3474503481


 COORDINATES OF OPTIMIZATION STEP 15 IN ANGSTROM

  NO.  ATOM        X              Y              Z        Z-ATOM   MASS   TYPE

    1  P         0.040592      -0.013502      -0.200457      15    30.974  QM
    2  O         1.010906      -0.829885      -1.021295       8    15.999  QM
    3  O        -1.068259       0.815914      -0.824158       8    15.999  QM
    4  O        -0.810503      -0.885053       1.055507       8    15.999  QM
    5  O         0.918487       0.869033       0.955395       8    15.999  QM
    6  H        -1.686750      -0.459912       0.935552       1     1.008  QM
    7  H         0.424459       0.552889       1.748333       1     1.008  QM


 
 NEW SCF-ENERGY CALCULATED IN 12 CYCLES
 

 TOTAL ENERGY    =       -643.099207207

 ENERGY CHANGE =         -0.000105094
 ENERGY RATIO  =          1.512973838
 TRUST RADIUS  =          0.300000000
 
 BFGS DELTA*GAMMA: 0.714E-04
 
 BFGS DELTA*DE2*DELTA: 0.143E-03
 
 *** ENTERING OPTIMIZATION CYCLE: 16 ***
 

 PROJECTED CARTESIAN GRADIENTS IN A.U.

  NO.  ATOM        X             Y             Z

    1  P       -0.000603     -0.002849     -0.002172
    2  O        0.001341      0.005417     -0.003447
    3  O        0.003693     -0.004199      0.002289
    4  O       -0.002527      0.004233      0.004497
    5  O        0.000201     -0.000856     -0.000612
    6  H        0.000097      0.003871     -0.000239
    7  H       -0.007542     -0.006383      0.001417


 ACTIVE CARTESIAN GRADIENTS

              1          2          3          4          5          6
          -0.000736  -0.003480  -0.002634   0.001493   0.007062  -0.007067

              7          8          9         10         11         12
           0.002379  -0.003129   0.001118   0.002861  -0.000667   0.004227

             13         14         15
           0.004651  -0.003883   0.007180


 FULL LOCAL GRADIENT

              1          2          3          4          5          6
          -0.013412   0.003331   0.002880  -0.000638  -0.002445   0.002603

              7          8          9         10         11         12
          -0.002688   0.002425   0.000077  -0.001147   0.000654  -0.003198

             13         14         15
          -0.001278   0.001697  -0.003323


 TANGENTIAL LOCAL GRADIENTS IN A.U.

              1          2          3          4          5          6
           0.003331   0.002880  -0.000638  -0.002445   0.002603  -0.002688

              7          8          9         10         11         12
           0.002425   0.000077  -0.001147   0.000654  -0.003198  -0.001278

             13         14
           0.001697  -0.003323

 COSANG =         0.863389917
 
 RMSQ FORCE :   0.0022865  MAXIMUM :   0.0003000  CONVERGED : NO
 MAX FORCE  :   0.0033314  MAXIMUM :   0.0004500  CONVERGED : NO
 RMSQ FORCE6:   0.0008526  MAXIMUM6:   0.0003000  CONVERGED : NO
 MAX FORCE6 :   0.0037854  MAXIMUM6:   0.0004500  CONVERGED : NO
 RMSQ DR    :   0.0104826  MAXIMUM :   0.0012000  CONVERGED : NO
 MAX DR     :   0.0271427  MAXIMUM :   0.0018000  CONVERGED : NO
 


 HESSIAN EIGENVALUES


                1           2           3           4           5           6
             0.01234     0.08487     0.15953     0.60520     0.98933     0.99994
 


                7           8           9          10          11          12
             1.00004     1.00007     1.00025     1.00709     1.05362     1.09636
 


               13          14
             1.20420     1.51122
 


 LAMBDA FOR LMQA STEP: 0.00

  |TANGENTIAL STEP| =   0.061198  |PARALLEL STEP| =   0.000350


 STEP IN NORMAL COORDINATES

              1          2          3          4          5          6
           0.000947  -0.001917   0.010861  -0.005555   0.008588  -0.000923

              7          8          9         10         11         12
           0.004543   0.003074   0.043028  -0.000890   0.001532  -0.036505

             13         14         15
           0.007242   0.008310  -0.013360

 DISPLACEMENT STEP IN ANGSTROM

  NO.  ATOM        X             Y             Z

    1  P        0.000411     -0.000830      0.004739
    2  O       -0.002289      0.003749     -0.000782
    3  O        0.002792     -0.000752      0.002292
    4  O       -0.000684     -0.000605     -0.001497
    5  O        0.003485     -0.005332     -0.004373
    6  H       -0.004470     -0.009285     -0.006396
    7  H       -0.010967      0.025603     -0.002505


 ACTIVE CARTESIAN DISPLACEMENT STEP

              1          2          3          4          5          6
           0.000947  -0.001917   0.010861  -0.005555   0.008588  -0.000923

              7          8          9         10         11         12
           0.004543   0.003074   0.043028  -0.000890   0.001532  -0.036505

             13         14         15
           0.007242   0.008310  -0.013360
 
 PREDICTED ENERGY CHANGE: -0.000080775
 
 INTERPOLATION DISTANCE: 5.3474503481


 COORDINATES OF OPTIMIZATION STEP 16 IN ANGSTROM

  NO.  ATOM        X              Y              Z        Z-ATOM   MASS   TYPE

    1  P         0.041003      -0.014332      -0.195718      15    30.974  QM
    2  O         1.008617      -0.826136      -1.022077       8    15.999  QM
    3  O        -1.065467       0.815162      -0.821866       8    15.999  QM
    4  O        -0.811188      -0.885658       1.054010       8    15.999  QM
    5  O         0.921972       0.863701       0.951022       8    15.999  QM
    6  H        -1.691220      -0.469197       0.929156       1     1.008  QM
    7  H         0.413492       0.578493       1.745828       1     1.008  QM


 
 NEW SCF-ENERGY CALCULATED IN 14 CYCLES
 

 TOTAL ENERGY    =       -643.099332866

 ENERGY CHANGE =         -0.000125659
 ENERGY RATIO  =          1.555668400
 TRUST RADIUS  =          0.300000000
 
 BFGS DELTA*GAMMA: 0.828E-04
 
 BFGS DELTA*DE2*DELTA: 0.172E-03
 
 *** ENTERING OPTIMIZATION CYCLE: 17 ***
 

 PROJECTED CARTESIAN GRADIENTS IN A.U.

  NO.  ATOM        X             Y             Z

    1  P        0.000078     -0.002315      0.000326
    2  O        0.000096      0.006501     -0.003210
    3  O        0.004698     -0.005029      0.001906
    4  O       -0.002065      0.004482      0.003363
    5  O       -0.000847     -0.002206     -0.002760
    6  H       -0.000349      0.003990     -0.000102
    7  H       -0.007579     -0.006093      0.001086


 ACTIVE CARTESIAN GRADIENTS

              1          2          3          4          5          6
           0.000095  -0.002826   0.000396   0.000157   0.008737  -0.006188

              7          8          9         10         11         12
           0.003976  -0.003562   0.001158   0.004353  -0.000502   0.003743

             13         14         15
           0.004501  -0.003727   0.007049


 FULL LOCAL GRADIENT
[truncated: 2,264,533 more chars]
