# Supplementary material for: Constrained Structure Minimizations on Hyperspheres for Minimum Energy Path Following
Source: J Chem Inf Model. 2025 Apr 1;65(7):3488–501. doi: 10.1021/acs.jcim.4c02351 (PMC12004539; doi:10.1021/acs.jcim.4c02351)
Supplement: Supplementary file 1 — ci4c02351_si_001.zip [file ci4c02351_si_001.zip › data_availability/rxn8/outputs/TS/rxn8-TS.out]

 Executing /usr/local/deMon/6.2.4/object.mpi/deMon.6.2.4.mpi.

node05
node05
node05
node05
node05
node05
node05
node05
node05
node05
node05
node05
node05
node05
node05
node05
node05
node05
node05
node05
node05
node05
node05
node05
(node05:0,1,2,3,4,5,6,7,8,9,10,11,12,13,14,15,16,17,18,19,20,21,22,23)

real	0m40.799s
user	11m59.361s
sys	4m17.180s
6.7M	.
 ******************************************************************************
 ******************************************************************************
 ***                                                                        ***
 ***                              PROGRAM deMon2k                           ***
 ***                                                                        ***
 ***                        (VERSION 6.2.4, Sep. 2023)                      ***
 ***                                                                        ***
 ***     COPYRIGHT (C) BY THE INTERNATIONAL DEMON DEVELOPERS COMMUNITY      ***
 ***                                                                        ***
 ***  AUTHORS: A.M. Koster, G. Geudtner, A. Alvarez-Ibarra, M.C. Amirani,   ***
 ***           P. Calaminici, A.A.M. Carranza, M.E. Casida, J. Carmona-     ***
 ***           Espindola, J. Cuny, F.A. Delesma, R. Delgado-Venegas, V.D.   ***
 ***           Dominguez, R. Flores-Moreno, G.U. Gamboa, A. Goursot, T.     ***
 ***           Heine, K. Hermann, A. Ipatov, F. Janetzko, A. de la Lande,   ***
 ***           F. Louisnard, J. Martin del Campo, N. Pedroza Montero, L.G.  ***
 ***           M. Pettersson, D. Mejia-Rodriguez, J. Reveles, J. Vasquez-   ***
 ***           Perez, A. Vela, B. Zuniga-Gutierrez and D.R. Salahub         ***
 ***                                                                        ***
 ******************************************************************************
 ******************************************************************************
                                                                                

 FIRST TIMING           DATE: TUE FEB 13 12:45:20 2024  TOTAL TIME:       0.072
                                                                                

 INITIALIZATION                   STEP TIME:     0.032  TOTAL TIME:       0.106

 ******************************************************************************

 OPT TS-RNX7

 ******************************************************************************

 
 *** MOLECULAR SIMULATION DATA ***
 
 MOLECULAR CHARGE: 0
 NUMBER OF ATOMS: 7
 MOLECULAR SIMULATION TYPE: QM ONLY
 
 *** MOLECULAR QM DATA ***
 
 MULTIPLICITY: 2
 NUMBER OF QM ATOMS: 7
 NUMBER OF ELECTRONS: 49
 
 *** SCF OPTIONS ***
 
 SCF THEORY: UNRESTRICTED KOHN-SHAM (UKS)
 DIAGONALIZER: RS
 START GUESS: HUECKEL DENSITY
 SCF TOLERANCE: 0.100E-08
 SCF/SCP TOLERANCE WILL BE TIGHTEN
 POTENTIAL DENSITY: FITTED DENSITY
 NUMBER OF SCF ITERATIONS: 1000
 DIIS ACCELERATION: ON
 XC-POTENTIAL: PBE96 - PBE
 GRID TECHNIQUE: ADAPTIVE
 GRID PRUNING: ON
 GRID METHOD: DIRECT
 GRID GENERATING FUNCTION: SCF
 GRID TOLERANCE: 0.100E-04
 ATOMIC WEIGHT FUNCTION: BECKE SCREENED
 RADIAL QUADRATURE TYPE: GAUSS-CHEBYSHEV
 SCF METHODE: DIRECT & DOUBLE ASYMPTOTIC EXPANSION
 FREEZE AUXILIARY FUNCTIONS: OFF
 ANALYTICAL FIT SOLVER: DIAGONAL SVD
 SVD THRESHOLD: 0.100E-05
 SCF SCREENING: 0.204E-11
 SYMMETRY USE: NONE
 ROTATION OF THE ANGULAR GRIDS: ON
 SCF PRINTING UNTIL CYCLE 0
 SPHERICAL ORBITALS WILL BE USED
 
 *** GEOMETRY OPTIMIZATION OPTIONS ***
 
 NUMBER OF OPTIMIZATION STEPS: 200
 MAXIMUM OPTIMIZATION STEP: 0.300
 OPTMIZATION TOLERANCE: 0.100E-04
 COORDINATE SYSTEM: INTERNAL REDUNDANT
 TRANSITION STATE SEARCH
 FOLLOWING LOWEST MODE OF HESSIAN
 HESSIAN UPDATE: POWELL
 STEP TYPE: LEVENBERG-MARQUARDT
 THE START HESSIAN IS ANALYTICALLY CALCULATED
 NO WEIGHT DERIVATIVES WILL BE USED
 
 *** ACTIVATED INTERFACE PORTS ***
 
 FILE deMon.mol WILL BE WRITTEN
 
 
 *** GEOMETRY ***


 ORIGINAL INPUT ORIENTATION IN ANGSTROM

  NO.  ATOM        X              Y              Z        Z-ATOM   MASS

    1  P         0.136390       0.116110      -0.292969      15    30.974
    2  O         1.012919      -0.876295      -1.019554       8    15.999
    3  O        -1.028104       0.840667      -0.941710       8    15.999
    4  O        -0.854756      -0.872664       1.298721       8    15.999
    5  O         0.753796       0.803087       1.015049       8    15.999
    6  H        -1.727518      -0.440323       1.194072       1     1.008
    7  H        -0.053456       0.035863       1.575754       1     1.008


 GENERATED Z-MATRIX IN ANGSTROM

  NO.  ATOM     NB    RAB     NC    THABC    ND    PHABCD  NCODE Z-ATOM   MASS

    1  P                                                           15    30.974
    2  O         1    1.5103                                        8    15.999
    3  O         1    1.5172    2  123.6096                  RAD    8    15.999
    4  O         1    1.6013    2  116.8147    3 -158.1838   RAD    8    15.999
    5  H         4    1.2469    1   81.5886    2 -106.7030   RAD    1     1.008
    6  O         5    1.2427    4  140.0927    1    5.0510   RAD    8    15.999
    7  H         6    0.9796    5  106.0003    4  -94.2562   RAD    1     1.008


 GENERATED Z-MATRIX ORIENTATION IN ANGSTROM

  NO.  ATOM        X            Y            Z      Z-ATOM   MASS   TYPE OPTXYZ

    1  P         0.000000     0.000000     0.000000    15    30.974  QM       
    2  O         0.000000     0.000000     1.510330     8    15.999  QM       
    3  O         1.263567     0.000000    -0.839817     8    15.999  QM       
    4  O        -1.326728     0.531089    -0.722340     8    15.999  QM       
    5  H        -1.466190    -0.685637    -0.956449     1     1.008  QM       
    6  O        -0.930185    -1.774955    -0.691241     8    15.999  QM       
    7  H        -0.316211    -1.961098    -1.431491     1     1.008  QM       


 
 
 *** ERI STATISTIC ***
 
 Est. Integrated ERIs: 2274724
 Est. Asymptotic ERIS: 0
                                                                                

 INPUT                            STEP TIME:     0.051  TOTAL TIME:       0.157
 
 *** THE GENERATED Z-MATRIX ORIENTATION IS USED ***
 
 POINT GROUP: C1
 
 GROUP ORDER: 1


 STANDARD ORIENTATION IN ANGSTROM

  NO.  ATOM        X              Y              Z        Z-ATOM   MASS   TYPE

    1  P         0.320312       0.013436       0.079753      15    30.974  QM
    2  O         1.215823      -1.026847      -0.550299       8    15.999  QM
    3  O         0.602347       1.503475       0.033574       8    15.999  QM
    4  O        -0.652325      -0.484134       1.250412       8    15.999  QM
    5  H        -1.506397      -0.336571       0.354049       1     1.008  QM
    6  O        -1.581570      -0.054719      -0.853907       8    15.999  QM
    7  H        -1.737740       0.911396      -0.896542       1     1.008  QM
                                                                                

 SYMMETRY ANALYSIS                STEP TIME:     0.000  TOTAL TIME:       0.159
 
 NUMBER OF TB ORBITALS: 36
                                                                                

 START GUESS                      STEP TIME:     2.139  TOTAL TIME:       2.300
 
 
 GENERAL BASIS SET: (DZVP-GGA)
 
 NUMBER OF SHELLS: 38
 NUMBER OF ORBITALS: 89
 NUMBER OF PRIMITIVE GAUSSIAN EXPONENTS: 93
 
 
 GENERAL AUXIS SET: (GEN-A2*)
 
 NUMBER OF AUXILIARY FUNCTION SETS: 45
 NUMBER OF AUXILIARY FUNCTION SHELLS: 119
 NUMBER OF AUXILIARY FUNCTION: 554
 
 
 
 *** WARNING IN INVCDERI ***
 
 *** 4 COULOMB EIGENVALUES ARE QUENCHED ***
                                                                                

 MPI AUXILIARY FUNCTION FIT       STEP TIME:     0.084  TOTAL TIME:       2.390  
                                                                                

 CORE INTEGRALS                   STEP TIME:     0.094  TOTAL TIME:       2.395
                                                                                

 NULLSPACE                        STEP TIME:     0.006  TOTAL TIME:       2.407
                                                                                

 NULLSPACE                        STEP TIME:     0.005  TOTAL TIME:       2.413
                                                                                

 ADAPTIVE GRID GENERATION         STEP TIME:     0.155  TOTAL TIME:       2.594

 CYCLE:    1    EUPPER =     -839.976421896844    CDMIX =        0.300000000000
 CYCLE:    1    ELOWER =    -1389.995838087404    SHIFT =        0.000000000000
 CYCLE:    1    EXC    =      -58.023255623119    ERCDC =       27.915504588165
 CYCLE:    1    ETOTAL =     -897.999677519963    ERROR =      550.019416190560

 CYCLE:    2    EUPPER =     -838.030370289880    CDMIX =        0.300000000000
 CYCLE:    2    ELOWER =     -841.887167373127    SHIFT =        0.000000000000
 CYCLE:    2    EXC    =      -57.939781492146    ERCDC =        1.306318571552
 CYCLE:    2    ETOTAL =     -895.970151782025    ERROR =        3.856797083248

 CYCLE:    3    EUPPER =     -839.705000852388    CDMIX =        0.300000000000
 CYCLE:    3    ELOWER =     -840.595688312943    SHIFT =        0.000000000000
 CYCLE:    3    EXC    =      -58.051094371854    ERCDC =        0.693688985702
 CYCLE:    3    ETOTAL =     -897.756095224242    ERROR =        0.890687460554

 CYCLE:    4    EUPPER =     -840.316833587494    CDMIX =        0.300000000000
 CYCLE:    4    ELOWER =     -840.641570679469    SHIFT =        0.000000000000
 CYCLE:    4    EXC    =      -58.074113111402    ERCDC =        0.378147025240
 CYCLE:    4    ETOTAL =     -898.390946698896    ERROR =        0.324737091974

 CYCLE:    5    EUPPER =     -840.348168358903    CDMIX =        0.300000000000
 CYCLE:    5    ELOWER =     -840.577818924423    SHIFT =        0.000000000000
 CYCLE:    5    EXC    =      -58.093577192355    ERCDC =        0.326634413203
 CYCLE:    5    ETOTAL =     -898.441745551258    ERROR =        0.229650565520

 CYCLE:    6    EUPPER =     -840.409928097896    CDMIX =        0.300000000000
 CYCLE:    6    ELOWER =     -840.632129089029    SHIFT =        0.000000000000
 CYCLE:    6    EXC    =      -58.096999325277    ERCDC =        0.336887945119
 CYCLE:    6    ETOTAL =     -898.506927423173    ERROR =        0.222200991133

 CYCLE:    7    EUPPER =     -840.376476999465    CDMIX =        0.300000000000
 CYCLE:    7    ELOWER =     -840.589162054309    SHIFT =        0.000000000000
 CYCLE:    7    EXC    =      -58.104534231964    ERCDC =        0.328242340551
 CYCLE:    7    ETOTAL =     -898.481011231429    ERROR =        0.212685054844

 CYCLE:    8    EUPPER =     -840.415257102107    CDMIX =        0.200000000000
 CYCLE:    8    ELOWER =     -840.629418801870    SHIFT =        0.000000000000
 CYCLE:    8    EXC    =      -58.104858441260    ERCDC =        0.335280314568
 CYCLE:    8    ETOTAL =     -898.520115543367    ERROR =        0.214161699763

 CYCLE:    9    EUPPER =     -840.386244382081    CDMIX =        0.200000000000
 CYCLE:    9    ELOWER =     -840.592530818359    SHIFT =        0.000000000000
 CYCLE:    9    EXC    =      -58.107044448396    ERCDC =        0.329649268673
 CYCLE:    9    ETOTAL =     -898.493288830476    ERROR =        0.206286436278

 CYCLE:   10    EUPPER =     -840.522360184471    CDMIX =        0.200000000000
 CYCLE:   10    ELOWER =     -840.592432328024    SHIFT =        0.000000000000
 CYCLE:   10    EXC    =      -58.107081573609    ERCDC =        0.190504358486
 CYCLE:   10    ETOTAL =     -898.629441758080    ERROR =        0.070072143553

 CYCLE:   11    EUPPER =     -840.571636976493    CDMIX =        0.200000000000
 CYCLE:   11    ELOWER =     -840.582410591899    SHIFT =        0.000000000000
 CYCLE:   11    EXC    =      -58.106654983008    ERCDC =        0.113405551772
 CYCLE:   11    ETOTAL =     -898.678291959501    ERROR =        0.010773615406

 CYCLE:   12    EUPPER =     -840.576258077340    CDMIX =        0.200000000000
 CYCLE:   12    ELOWER =     -840.580760355830    SHIFT =        0.000000000000
 CYCLE:   12    EXC    =      -58.106441622961    ERCDC =        0.100445409026
 CYCLE:   12    ETOTAL =     -898.682699700301    ERROR =        0.004502278490

 CYCLE:   13    EUPPER =     -840.576396643737    CDMIX =        0.200000000000
 CYCLE:   13    ELOWER =     -840.578608972178    SHIFT =        0.000000000000
 CYCLE:   13    EXC    =      -58.106648504645    ERCDC =        0.075670495481
 CYCLE:   13    ETOTAL =     -898.683045148382    ERROR =        0.002212328441

 CYCLE:   14    EUPPER =     -840.575467345332    CDMIX =        0.200000000000
 CYCLE:   14    ELOWER =     -840.576796503629    SHIFT =        0.000000000000
 CYCLE:   14    EXC    =      -58.110052834492    EDIIS =        0.067447688914
 CYCLE:   14    ETOTAL =     -898.685520179824    ERROR =        0.001329158296

 CYCLE:   15    EUPPER =     -840.572623384585    CDMIX =        0.200000000000
 CYCLE:   15    ELOWER =     -840.573341346173    SHIFT =        0.000000000000
 CYCLE:   15    EXC    =      -58.112844465694    EDIIS =        0.024923730039
 CYCLE:   15    ETOTAL =     -898.685467850279    ERROR =        0.000717961588

 CYCLE:   16    EUPPER =     -840.573796797182    CDMIX =        0.133333333333
 CYCLE:   16    ELOWER =     -840.574546338474    SHIFT =        0.000000000000
 CYCLE:   16    EXC    =      -58.112831855911    EDIIS =        0.023167249815
 CYCLE:   16    ETOTAL =     -898.686628653093    ERROR =        0.000749541292

 CYCLE:   17    EUPPER =     -840.575216522986    CDMIX =        0.133333333333
 CYCLE:   17    ELOWER =     -840.575280284239    SHIFT =        0.000000000000
 CYCLE:   17    EXC    =      -58.112206918095    EDIIS =        0.008166425296
 CYCLE:   17    ETOTAL =     -898.687423441082    ERROR =        0.000063761253

 CYCLE:   18    EUPPER =     -840.575188858512    CDMIX =        0.133333333333
 CYCLE:   18    ELOWER =     -840.575203076919    SHIFT =        0.000000000000
 CYCLE:   18    EXC    =      -58.111689152383    EDIIS =        0.003619498885
 CYCLE:   18    ETOTAL =     -898.686878010895    ERROR =        0.000014218407

 CYCLE:   19    EUPPER =     -840.574130581588    CDMIX =        0.133333333333
 CYCLE:   19    ELOWER =     -840.574134103581    SHIFT =        0.000000000000
 CYCLE:   19    EXC    =      -58.111932090526    EDIIS =        0.002284741750
 CYCLE:   19    ETOTAL =     -898.686062672114    ERROR =        0.000003521993

 CYCLE:   20    EUPPER =     -840.574135495538    CDMIX =        0.133333333333
 CYCLE:   20    ELOWER =     -840.574136064608    SHIFT =        0.000000000000
 CYCLE:   20    EXC    =      -58.112352214623    EDIIS =        0.000893639128
 CYCLE:   20    ETOTAL =     -898.686487710161    ERROR =        0.000000569069

 CYCLE:   21    EUPPER =     -840.575029460903    CDMIX =        0.100000000000
 CYCLE:   21    ELOWER =     -840.575031841684    SHIFT =        0.000000000000
 CYCLE:   21    EXC    =      -58.111933186239    EDIIS =        0.001647923969
 CYCLE:   21    ETOTAL =     -898.686962647142    ERROR =        0.000002380781

 CYCLE:   22    EUPPER =     -840.574346764815    CDMIX =        0.100000000000
 CYCLE:   22    ELOWER =     -840.574347643079    SHIFT =        0.000000000000
 CYCLE:   22    EXC    =      -58.111883865555    EDIIS =        0.000813297058
 CYCLE:   22    ETOTAL =     -898.686230630370    ERROR =        0.000000878264

 CYCLE:   23    EUPPER =     -840.574181625222    CDMIX =        0.100000000000
 CYCLE:   23    ELOWER =     -840.574181963687    SHIFT =        0.000000000000
 CYCLE:   23    EXC    =      -58.111904356727    EDIIS =        0.000514474849
 CYCLE:   23    ETOTAL =     -898.686085981950    ERROR =        0.000000338465

 CYCLE:   24    EUPPER =     -840.574132482449    CDMIX =        0.100000000000
 CYCLE:   24    ELOWER =     -840.574132581822    SHIFT =        0.000000000000
 CYCLE:   24    EXC    =      -58.112038091715    EDIIS =        0.000332529604
 CYCLE:   24    ETOTAL =     -898.686170574164    ERROR =        0.000000099373

 CYCLE:   25    EUPPER =     -840.574348701053    CDMIX =        0.100000000000
 CYCLE:   25    ELOWER =     -840.574348739825    SHIFT =        0.000000000000
 CYCLE:   25    EXC    =      -58.112056860494    EDIIS =        0.000148438657
 CYCLE:   25    ETOTAL =     -898.686405561547    ERROR =        0.000000038773

 CYCLE:   26    EUPPER =     -840.574448066036    CDMIX =        0.100000000000
 CYCLE:   26    ELOWER =     -840.574448122826    SHIFT =        0.000000000000
 CYCLE:   26    EXC    =      -58.111953917880    EDIIS =        0.000214287251
 CYCLE:   26    ETOTAL =     -898.686401983916    ERROR =        0.000000056791

 CYCLE:   27    EUPPER =     -840.574259885866    CDMIX =        0.100000000000
 CYCLE:   27    ELOWER =     -840.574260003878    SHIFT =        0.000000000000
 CYCLE:   27    EXC    =      -58.111916182778    EDIIS =        0.000286807868
 CYCLE:   27    ETOTAL =     -898.686176068644    ERROR =        0.000000118011

 CYCLE:   28    EUPPER =     -840.574174512554    CDMIX =        0.100000000000
 CYCLE:   28    ELOWER =     -840.574174602399    SHIFT =        0.000000000000
 CYCLE:   28    EXC    =      -58.111996388575    EDIIS =        0.000319522746
 CYCLE:   28    ETOTAL =     -898.686170901129    ERROR =        0.000000089845

 CYCLE:   29    EUPPER =     -840.574290467979    CDMIX =        0.100000000000
 CYCLE:   29    ELOWER =     -840.574290531375    SHIFT =        0.000000000000
 CYCLE:   29    EXC    =      -58.112056975288    EDIIS =        0.000267100070
 CYCLE:   29    ETOTAL =     -898.686347443268    ERROR =        0.000000063396

 CYCLE:   30    EUPPER =     -840.574431996608    CDMIX =        0.100000000000
 CYCLE:   30    ELOWER =     -840.574432216643    SHIFT =        0.000000000000
 CYCLE:   30    EXC    =      -58.112015619464    EDIIS =        0.000470287120
 CYCLE:   30    ETOTAL =     -898.686447616072    ERROR =        0.000000220035

 CYCLE:   31    EUPPER =     -840.574364178957    CDMIX =        0.100000000000
 CYCLE:   31    ELOWER =     -840.574364580075    SHIFT =        0.000000000000
 CYCLE:   31    EXC    =      -58.112006834186    ERCDC =        0.000558241485
 CYCLE:   31    ETOTAL =     -898.686371013144    ERROR =        0.000000401118

 CYCLE:   32    EUPPER =     -840.574344937255    CDMIX =        0.100000000000
 CYCLE:   32    ELOWER =     -840.574344970968    SHIFT =        0.000000000000
 CYCLE:   32    EXC    =      -58.112000883466    ERCDC =        0.000150115103
 CYCLE:   32    ETOTAL =     -898.686345820721    ERROR =        0.000000033714

 CYCLE:   33    EUPPER =     -840.574330355633    CDMIX =        0.100000000000
 CYCLE:   33    ELOWER =     -840.574330363293    SHIFT =        0.000000000000
 CYCLE:   33    EXC    =      -58.111996988122    ERCDC =        0.000094190987
 CYCLE:   33    ETOTAL =     -898.686327343755    ERROR =        0.000000007660

 CYCLE:   34    EUPPER =     -840.574320612183    CDMIX =        0.100000000000
 CYCLE:   34    ELOWER =     -840.574320614715    SHIFT =        0.000000000000
 CYCLE:   34    EXC    =      -58.111994457057    ERCDC =        0.000057025949
 CYCLE:   34    ETOTAL =     -898.686315069241    ERROR =        0.000000002531

 CYCLE:   35    EUPPER =     -840.574314261414    CDMIX =        0.100000000000
 CYCLE:   35    ELOWER =     -840.574314262306    SHIFT =        0.000000000000
 CYCLE:   35    EXC    =      -58.111992814302    ERCDC =        0.000034128645
 CYCLE:   35    ETOTAL =     -898.686307075716    ERROR =        0.000000000893

 CYCLE:   36    EUPPER =     -840.574310135355    CDMIX =        0.100000000000
 CYCLE:   36    ELOWER =     -840.574310135677    SHIFT =        0.000000000000
 CYCLE:   36    EXC    =      -58.111991748472    ERCDC =        0.000020349018
 CYCLE:   36    ETOTAL =     -898.686301883827    ERROR =        0.000000000321

 CYCLE:   37    EUPPER =     -840.574307449107    CDMIX =        0.100000000000
 CYCLE:   37    ELOWER =     -840.574307449226    SHIFT =        0.000000000000
 CYCLE:   37    EXC    =      -58.111991057865    ERCDC =        0.000012117499
 CYCLE:   37    ETOTAL =     -898.686298506972    ERROR =        0.000000000118

 CYCLE:   38    EUPPER =     -840.574305694835    CDMIX =        0.100000000000
 CYCLE:   38    ELOWER =     -840.574305694880    SHIFT =        0.000000000000
 CYCLE:   38    EXC    =      -58.111990611752    ERCDC =        0.000007209496
 CYCLE:   38    ETOTAL =     -898.686296306587    ERROR =        0.000000000045

 CYCLE:   39    EUPPER =     -840.574304545915    CDMIX =        0.100000000000
 CYCLE:   39    ELOWER =     -840.574304545933    SHIFT =        0.000000000000
 CYCLE:   39    EXC    =      -58.111990325144    ERCDC =        0.000004282928
 CYCLE:   39    ETOTAL =     -898.686294871059    ERROR =        0.000000000018

 CYCLE:   40    EUPPER =     -840.574303791772    CDMIX =        0.100000000000
 CYCLE:   40    ELOWER =     -840.574303791780    SHIFT =        0.000000000000
 CYCLE:   40    EXC    =      -58.111990142612    ERCDC =        0.000002536648
 CYCLE:   40    ETOTAL =     -898.686293934384    ERROR =        0.000000000008

 CYCLE:   41    EUPPER =     -840.574303296030    CDMIX =        0.100000000000
 CYCLE:   41    ELOWER =     -840.574303296033    SHIFT =        0.000000000000
 CYCLE:   41    EXC    =      -58.111990027908    ERCDC =        0.000001748439
 CYCLE:   41    ETOTAL =     -898.686293323938    ERROR =        0.000000000003

 CYCLE:   42    EUPPER =     -840.574302969959    CDMIX =        0.100000000000
 CYCLE:   42    ELOWER =     -840.574302969962    SHIFT =        0.000000000000
 CYCLE:   42    EXC    =      -58.111989957282    ERCDC =        0.000001662317
 CYCLE:   42    ETOTAL =     -898.686292927241    ERROR =        0.000000000002

 CYCLE:   43    EUPPER =     -840.574302755573    CDMIX =        0.100000000000
 CYCLE:   43    ELOWER =     -840.574302755575    SHIFT =        0.000000000000
 CYCLE:   43    EXC    =      -58.111989915156    ERCDC =        0.000001571689
 CYCLE:   43    ETOTAL =     -898.686292670730    ERROR =        0.000000000001

 CYCLE:   44    EUPPER =     -840.574302614822    CDMIX =        0.100000000000
 CYCLE:   44    ELOWER =     -840.574302614825    SHIFT =        0.000000000000
 CYCLE:   44    EXC    =      -58.111989891319    ERCDC =        0.000001480925
 CYCLE:   44    ETOTAL =     -898.686292506141    ERROR =        0.000000000003

 CYCLE:   45    EUPPER =     -840.574302522658    CDMIX =        0.100000000000
 CYCLE:   45    ELOWER =     -840.574302522659    SHIFT =        0.000000000000
 CYCLE:   45    EXC    =      -58.111989879081    ERCDC =        0.000001392443
 CYCLE:   45    ETOTAL =     -898.686292401739    ERROR =        0.000000000001

 CYCLE:   46    EUPPER =     -840.574302462550    CDMIX =        0.100000000000
 CYCLE:   46    ELOWER =     -840.574302462552    SHIFT =        0.000000000000
 CYCLE:   46    EXC    =      -58.111989874078    ERCDC =        0.000001307516
 CYCLE:   46    ETOTAL =     -898.686292336629    ERROR =        0.000000000002

 CYCLE:   47    EUPPER =     -840.574302423564    CDMIX =        0.100000000000
 CYCLE:   47    ELOWER =     -840.574302423565    SHIFT =        0.000000000000
 CYCLE:   47    EXC    =      -58.111989873474    ERCDC =        0.000001226757
 CYCLE:   47    ETOTAL =     -898.686292297038    ERROR =        0.000000000001

 CYCLE:   48    EUPPER =     -840.574302398462    CDMIX =        0.100000000000
 CYCLE:   48    ELOWER =     -840.574302398463    SHIFT =        0.000000000000
 CYCLE:   48    EXC    =      -58.111989875441    ERCDC =        0.000001150396
 CYCLE:   48    ETOTAL =     -898.686292273903    ERROR =        0.000000000001

 CYCLE:   49    EUPPER =     -840.574302382454    CDMIX =        0.100000000000
 CYCLE:   49    ELOWER =     -840.574302382455    SHIFT =        0.000000000000
 CYCLE:   49    EXC    =      -58.111989878812    ERCDC =        0.000001078445
 CYCLE:   49    ETOTAL =     -898.686292261266    ERROR =        0.000000000001

 CYCLE:   50    EUPPER =     -840.574302372366    CDMIX =        0.100000000000
 CYCLE:   50    ELOWER =     -840.574302372367    SHIFT =        0.000000000000
 CYCLE:   50    EXC    =      -58.111989882854    ERCDC =        0.000001010796
 CYCLE:   50    ETOTAL =     -898.686292255221    ERROR =        0.000000000001

 CYCLE:   51    EUPPER =     -840.574302366105    CDMIX =        0.100000000000
 CYCLE:   51    ELOWER =     -840.574302366104    SHIFT =        0.000000000000
 CYCLE:   51    EXC    =      -58.111989887119    ERCDC =        0.000000947278
 CYCLE:   51    ETOTAL =     -898.686292253223    ERROR =       -0.000000000000

 CYCLE:   52    EUPPER =     -840.574302362290    CDMIX =        0.100000000000
 CYCLE:   52    ELOWER =     -840.574302362290    SHIFT =        0.000000000000
 CYCLE:   52    EXC    =      -58.111989929313    ERCDC =        0.000000887689
 CYCLE:   52    ETOTAL =     -898.686292291603    ERROR =        0.000000000000
 
 *** SCF CONVERGED ***
 
 
 RANDOMIZED SCF GRID GENERATED IN 29 CYCLES
 

 REFERENCE VALUE OF S**2 FOR PURE SPIN STATE S(S+1):    0.7500

 S**2 BEFORE SPIN PROJECTION:    0.7544
 S**2 AFTER SPIN PROJECTION:     0.7500


 ELECTRONIC CORE ENERGY      =      -1394.987118398
 ELECTRONIC COULOMB ENERGY   =        554.413234753
 ELECTRONIC HARTREE ENERGY   =       -840.573883645

 EXCHANGE ENERGY             =        -56.381575294
 CORRELATION ENERGY          =         -1.730908715
 EXCHANGE-CORRELATION ENERGY =        -58.112484008

 ELECTRONIC SCF ENERGY       =       -898.686367653
 NUCLEAR-REPULSION ENERGY    =        255.783850751
 TOTAL SCF ENERGY            =       -642.902516903
                                                                                

 SCF ITERATION                    STEP TIME:     4.482  TOTAL TIME:       7.723
 
 
 
 ***************************************
 *** MOLECULAR GEOMETRY OPTIMIZATION ***
 ***************************************
 
 NUMBER OF REDUNDANT VARIABLES: 28
 NUMBER OF PRIMITIVE COORDINATES: 28
 
 *** ACTIVE DEGREES OF FREEDOM: 15 ***
                                                                                

 I/O MPGMAS INTERCOMM             STEP TIME:     0.053  TOTAL TIME:      10.888
                                                                                

 I/O GRK INTERCOMM                STEP TIME:     0.040  TOTAL TIME:      13.123
 
 *** LINEAR RESPONSE LOOP ***
 
 ATOM:    1
 
 
 ATOM:    2
 
 
 ATOM:    3
 
 
 ATOM:    4
 
 
 ATOM:    5
 
 
 ATOM:    6
 
 
 ATOM:    7
 
 
 THE START HESSIAN WAS CALCULATED
 
 
 *** ENTERING OPTIMIZATION CYCLE: 1 ***
 
 
 RMSQ FORCE :   0.0087801  MAXIMUM :   0.0000100  CONVERGED : NO
 MAX FORCE  :   0.0261847  MAXIMUM :   0.0000150  CONVERGED : NO
 
 LAMBDA ITERATION CONVERGED IN 4 CYCLES
 
 
 Z-MATRIX VARIABLES OF OPTIMIZATION CYCLE 1 IN ANGSTROM
 
 R1              1.512303
 R2              1.518124
 R3              1.590789
 R4              1.260824
 R5              1.231805
 R6              0.981856
 A1            122.751693
 A2            116.757043
 A3             81.273212
 A4            138.514224
 A5            106.645335
 D1           -156.405203
 D2           -107.092379
 D3              4.634289
 D4            -95.163050


 COORDINATES OF OPTIMIZATION STEP 1 IN ANGSTROM

  NO.  ATOM        X              Y              Z        Z-ATOM   MASS   TYPE

    1  P         0.000000       0.000000       0.000000      15    30.974  QM
    2  O         0.000000       0.000000       1.512303       8    15.999  QM
    3  O         1.276777       0.000000      -0.821304       8    15.999  QM
    4  O        -1.301702       0.568559      -0.716186       8    15.999  QM
    5  H        -1.470842      -0.657417      -0.957126       1     1.008  QM
    6  O        -0.938324      -1.733781      -0.682885       8    15.999  QM
    7  H        -0.332928      -1.945548      -1.426317       1     1.008  QM


 
 NEW SCF-ENERGY CALCULATED IN 30 CYCLES
 

 TOTAL ENERGY    =       -642.905531302
                                                                                

 OPTIMIZATION CYCLE               STEP TIME:    14.718  TOTAL TIME:      22.450
 
 *** ENTERING OPTIMIZATION CYCLE: 2 ***
 
 
 RMSQ FORCE :   0.0076468  MAXIMUM :   0.0000100  CONVERGED : NO
 MAX FORCE  :   0.0234081  MAXIMUM :   0.0000150  CONVERGED : NO
 RMSQ DR    :   0.0258199  MAXIMUM :   0.0000400  CONVERGED : NO
 MAX DR     :   0.0829053  MAXIMUM :   0.0000600  CONVERGED : NO
 
 LAMBDA ITERATION CONVERGED IN 4 CYCLES
 
 
 Z-MATRIX VARIABLES OF OPTIMIZATION CYCLE 2 IN ANGSTROM
 
 R1              1.514841
 R2              1.519304
 R3              1.580865
 R4              1.291123
 R5              1.210577
 R6              0.983155
 A1            121.014362
 A2            116.789776
 A3             80.279741
 A4            135.440478
 A5            107.822611
 D1           -153.312295
 D2           -107.653924
 D3              3.834668
 D4            -97.407356


 COORDINATES OF OPTIMIZATION STEP 2 IN ANGSTROM

  NO.  ATOM        X              Y              Z        Z-ATOM   MASS   TYPE

    1  P         0.000000       0.000000       0.000000      15    30.974  QM
    2  O         0.000000       0.000000       1.514841       8    15.999  QM
    3  O         1.302102       0.000000      -0.782826       8    15.999  QM
    4  O        -1.260848       0.633802      -0.712525       8    15.999  QM
    5  H        -1.476206      -0.615189      -0.958782       1     1.008  QM
    6  O        -0.939618      -1.658330      -0.659743       8    15.999  QM
    7  H        -0.355725      -1.921072      -1.405819       1     1.008  QM


 
 NEW SCF-ENERGY CALCULATED IN 31 CYCLES
 

 TOTAL ENERGY    =       -642.910427457
                                                                                

 OPTIMIZATION CYCLE               STEP TIME:     2.216  TOTAL TIME:      24.665
 
 *** ENTERING OPTIMIZATION CYCLE: 3 ***
 
 
 RMSQ FORCE :   0.0056485  MAXIMUM :   0.0000100  CONVERGED : NO
 MAX FORCE  :   0.0169508  MAXIMUM :   0.0000150  CONVERGED : NO
 RMSQ DR    :   0.0516396  MAXIMUM :   0.0000400  CONVERGED : NO
 MAX DR     :   0.1647508  MAXIMUM :   0.0000600  CONVERGED : NO
 
 LAMBDA ITERATION CONVERGED IN 4 CYCLES
 
 
 Z-MATRIX VARIABLES OF OPTIMIZATION CYCLE 3 IN ANGSTROM
 
 R1              1.517907
 R2              1.520509
 R3              1.576402
 R4              1.331503
 R5              1.191562
 R6              0.983678
 A1            118.518616
 A2            116.880872
 A3             78.760502
 A4            130.612146
 A5            109.515919
 D1           -149.486216
 D2           -108.145760
 D3              2.923179
 D4           -102.285589


 COORDINATES OF OPTIMIZATION STEP 3 IN ANGSTROM

  NO.  ATOM        X              Y              Z        Z-ATOM   MASS   TYPE

    1  P         0.000000       0.000000       0.000000      15    30.974  QM
    2  O         0.000000       0.000000       1.517907       8    15.999  QM
    3  O         1.336013       0.000000      -0.725958       8    15.999  QM
    4  O        -1.211338       0.713925      -0.712749       8    15.999  QM
    5  H        -1.483609      -0.566125      -0.958186       1     1.008  QM
    6  O        -0.922126      -1.558636      -0.612531       8    15.999  QM
    7  H        -0.384100      -1.908423      -1.358051       1     1.008  QM


 
 NEW SCF-ENERGY CALCULATED IN 34 CYCLES
 

 TOTAL ENERGY    =       -642.914693010
                                                                                

 OPTIMIZATION CYCLE               STEP TIME:     2.460  TOTAL TIME:      27.125
 
 *** ENTERING OPTIMIZATION CYCLE: 4 ***
 
 
 RMSQ FORCE :   0.0025916  MAXIMUM :   0.0000100  CONVERGED : NO
 MAX FORCE  :   0.0059567  MAXIMUM :   0.0000150  CONVERGED : NO
 RMSQ DR    :   0.0774582  MAXIMUM :   0.0000400  CONVERGED : NO
 MAX DR     :   0.2330560  MAXIMUM :   0.0000600  CONVERGED : NO
 
 LAMBDA ITERATION CONVERGED IN 7 CYCLES
 
 
 Z-MATRIX VARIABLES OF OPTIMIZATION CYCLE 4 IN ANGSTROM
 
 R1              1.522156
 R2              1.522153
 R3              1.575139
 R4              1.334750
 R5              1.215957
 R6              0.983306
 A1            115.599452
 A2            116.845972
 A3             78.853677
 A4            126.403128
 A5            112.382825
 D1           -146.592079
 D2           -110.162556
 D3              5.401501
 D4           -111.590511


 COORDINATES OF OPTIMIZATION STEP 4 IN ANGSTROM

  NO.  ATOM        X              Y              Z        Z-ATOM   MASS   TYPE

    1  P         0.000000       0.000000       0.000000      15    30.974  QM
    2  O         0.000000       0.000000       1.522156       8    15.999  QM
    3  O         1.372733       0.000000      -0.657687       8    15.999  QM
    4  O        -1.173168       0.773795      -0.711323       8    15.999  QM
    5  H        -1.487684      -0.491400      -0.997540       1     1.008  QM
    6  O        -0.922937      -1.486303      -0.585493       8    15.999  QM
    7  H        -0.439864      -1.964105      -1.296293       1     1.008  QM


 
 NEW SCF-ENERGY CALCULATED IN 37 CYCLES
 

 TOTAL ENERGY    =       -642.915284194
                                                                                

 OPTIMIZATION CYCLE               STEP TIME:     2.665  TOTAL TIME:      29.789
 
 *** ENTERING OPTIMIZATION CYCLE: 5 ***
 
 
 RMSQ FORCE :   0.0010003  MAXIMUM :   0.0000100  CONVERGED : NO
 MAX FORCE  :   0.0015962  MAXIMUM :   0.0000150  CONVERGED : NO
 RMSQ DR    :   0.0774613  MAXIMUM :   0.0000400  CONVERGED : NO
 MAX DR     :   0.1608034  MAXIMUM :   0.0000600  CONVERGED : NO
 
 
 
 Z-MATRIX VARIABLES OF OPTIMIZATION CYCLE 5 IN ANGSTROM
 
 R1              1.522229
 R2              1.523818
 R3              1.574767
 R4              1.316336
 R5              1.222525
 R6              0.982327
 A1            114.753925
 A2            117.986297
 A3             79.154571
 A4            127.392793
 A5            116.116254
 D1           -146.521231
 D2           -111.443786
 D3              7.016361
 D4           -112.651038


 COORDINATES OF OPTIMIZATION STEP 5 IN ANGSTROM

  NO.  ATOM        X              Y              Z        Z-ATOM   MASS   TYPE

    1  P         0.000000       0.000000       0.000000      15    30.974  QM
    2  O         0.000000       0.000000       1.522229       8    15.999  QM
    3  O         1.383801       0.000000      -0.638056       8    15.999  QM
    4  O        -1.159898       0.767102      -0.738976       8    15.999  QM
    5  H        -1.456263      -0.479582      -1.040119       1     1.008  QM
    6  O        -0.926025      -1.493516      -0.609594       8    15.999  QM
    7  H        -0.411235      -2.021312      -1.258739       1     1.008  QM


 
 NEW SCF-ENERGY CALCULATED IN 28 CYCLES
 

 TOTAL ENERGY    =       -642.915423723
                                                                                

 OPTIMIZATION CYCLE               STEP TIME:     2.056  TOTAL TIME:      31.845
 
 *** ENTERING OPTIMIZATION CYCLE: 6 ***
 
 
 RMSQ FORCE :   0.0006491  MAXIMUM :   0.0000100  CONVERGED : NO
 MAX FORCE  :   0.0015165  MAXIMUM :   0.0000150  CONVERGED : NO
 RMSQ DR    :   0.0481514  MAXIMUM :   0.0000400  CONVERGED : NO
 MAX DR     :   0.1024545  MAXIMUM :   0.0000600  CONVERGED : NO
 
 
 
 Z-MATRIX VARIABLES OF OPTIMIZATION CYCLE 6 IN ANGSTROM
 
 R1              1.522369
 R2              1.522776
 R3              1.574701
 R4              1.323761
 R5              1.213680
 R6              0.982625
 A1            115.205003
 A2            117.542856
 A3             79.064934
 A4            127.268439
 A5            115.328333
 D1           -146.960715
 D2           -110.458946
 D3              5.582889
 D4           -111.287131


 COORDINATES OF OPTIMIZATION STEP 6 IN ANGSTROM

  NO.  ATOM        X              Y              Z        Z-ATOM   MASS   TYPE

    1  P         0.000000       0.000000       0.000000      15    30.974  QM
    2  O         0.000000       0.000000       1.522369       8    15.999  QM
    3  O         1.377792       0.000000      -0.648487       8    15.999  QM
    4  O        -1.170457       0.761245      -0.728161       8    15.999  QM
    5  H        -1.471634      -0.495513      -1.014856       1     1.008  QM
    6  O        -0.920907      -1.495568      -0.603021       8    15.999  QM
    7  H        -0.413085      -2.002534      -1.274328       1     1.008  QM


 
 NEW SCF-ENERGY CALCULATED IN 31 CYCLES
 

 TOTAL ENERGY    =       -642.915434363
                                                                                

 OPTIMIZATION CYCLE               STEP TIME:     2.233  TOTAL TIME:      34.078
 
 *** ENTERING OPTIMIZATION CYCLE: 7 ***
 
 
 RMSQ FORCE :   0.0000764  MAXIMUM :   0.0000100  CONVERGED : NO
 MAX FORCE  :   0.0001652  MAXIMUM :   0.0000150  CONVERGED : NO
 RMSQ DR    :   0.0202186  MAXIMUM :   0.0000400  CONVERGED : NO
 MAX DR     :   0.0373274  MAXIMUM :   0.0000600  CONVERGED : NO
 
 
 
 Z-MATRIX VARIABLES OF OPTIMIZATION CYCLE 7 IN ANGSTROM
 
 R1              1.522398
 R2              1.522820
 R3              1.574885
 R4              1.323576
 R5              1.214279
 R6              0.982682
 A1            115.233059
 A2            117.489044
 A3             79.072853
 A4            127.267879
 A5            115.196278
 D1           -146.976930
 D2           -110.452531
 D3              5.759534
 D4           -111.554699
 
 *** SCFTOL TIGHTEN TO 0.750E-09 ***


 COORDINATES OF OPTIMIZATION STEP 7 IN ANGSTROM

  NO.  ATOM        X              Y              Z        Z-ATOM   MASS   TYPE

    1  P         0.000000       0.000000       0.000000      15    30.974  QM
    2  O         0.000000       0.000000       1.522398       8    15.999  QM
    3  O         1.377514       0.000000      -0.649180       8    15.999  QM
    4  O        -1.171383       0.761376      -0.726934       8    15.999  QM
    5  H        -1.472614      -0.495097      -1.013968       1     1.008  QM
    6  O        -0.923017      -1.495862      -0.600583       8    15.999  QM
    7  H        -0.418021      -2.003983      -1.273232       1     1.008  QM


 
 NEW SCF-ENERGY CALCULATED IN 25 CYCLES
 

 TOTAL ENERGY    =       -642.915434605
                                                                                

 OPTIMIZATION CYCLE               STEP TIME:     1.843  TOTAL TIME:      35.921
 
 *** ENTERING OPTIMIZATION CYCLE: 8 ***
 
 
 RMSQ FORCE :   0.0000287  MAXIMUM :   0.0000100  CONVERGED : NO
 MAX FORCE  :   0.0000499  MAXIMUM :   0.0000150  CONVERGED : NO
 RMSQ DR    :   0.0019541  MAXIMUM :   0.0000400  CONVERGED : NO
 MAX DR     :   0.0063738  MAXIMUM :   0.0000600  CONVERGED : NO
 
 
 
 Z-MATRIX VARIABLES OF OPTIMIZATION CYCLE 8 IN ANGSTROM
 
 R1              1.522354
 R2              1.522857
 R3              1.574805
 R4              1.323880
 R5              1.213792
 R6              0.982667
 A1            115.228727
 A2            117.521512
 A3             79.063465
 A4            127.259492
 A5            115.245845
 D1           -146.969108
 D2           -110.474334
 D3              5.755797
 D4           -111.534310
 
 *** SCFTOL TIGHTEN TO 0.250E-09 ***


 COORDINATES OF OPTIMIZATION STEP 8 IN ANGSTROM

  NO.  ATOM        X              Y              Z        Z-ATOM   MASS   TYPE

    1  P         0.000000       0.000000       0.000000      15    30.974  QM
    2  O         0.000000       0.000000       1.522354       8    15.999  QM
    3  O         1.377597       0.000000      -0.649092       8    15.999  QM
    4  O        -1.170874       0.761272      -0.727688       8    15.999  QM
    5  H        -1.471762      -0.495576      -1.014843       1     1.008  QM
    6  O        -0.922335      -1.495693      -0.601095       8    15.999  QM
    7  H        -0.416304      -2.004181      -1.272666       1     1.008  QM


 
 NEW SCF-ENERGY CALCULATED IN 30 CYCLES
 

 TOTAL ENERGY    =       -642.915434914
                                                                                

 OPTIMIZATION CYCLE               STEP TIME:     2.210  TOTAL TIME:      38.130
 
 *** ENTERING OPTIMIZATION CYCLE: 9 ***
 
 
 RMSQ FORCE :   0.0000108  MAXIMUM :   0.0000100  CONVERGED : NO
 MAX FORCE  :   0.0000200  MAXIMUM :   0.0000150  CONVERGED : NO
 RMSQ DR    :   0.0008464  MAXIMUM :   0.0000400  CONVERGED : NO
 MAX DR     :   0.0021921  MAXIMUM :   0.0000600  CONVERGED : NO
 
 
 
 Z-MATRIX VARIABLES OF OPTIMIZATION CYCLE 9 IN ANGSTROM
 
 R1              1.522357
 R2              1.522857
 R3              1.574829
 R4              1.323801
 R5              1.213980
 R6              0.982669
 A1            115.224655
 A2            117.519213
 A3             79.069879
 A4            127.253437
 A5            115.256690
 D1           -146.958588
 D2           -110.487590
 D3              5.758549
 D4           -111.535273
 
 *** SCFTOL TIGHTEN TO 0.100E-09 ***


 COORDINATES OF OPTIMIZATION STEP 9 IN ANGSTROM

  NO.  ATOM        X              Y              Z        Z-ATOM   MASS   TYPE

    1  P         0.000000       0.000000       0.000000      15    30.974  QM
    2  O         0.000000       0.000000       1.522357       8    15.999  QM
    3  O         1.377643       0.000000      -0.648994       8    15.999  QM
    4  O        -1.170776       0.761514      -0.727643       8    15.999  QM
    5  H        -1.471839      -0.495134      -1.015124       1     1.008  QM
    6  O        -0.922475      -1.495532      -0.601424       8    15.999  QM
    7  H        -0.416377      -2.004084      -1.272899       1     1.008  QM


 
 NEW SCF-ENERGY CALCULATED IN 29 CYCLES
 

 TOTAL ENERGY    =       -642.915434884
                                                                                

 OPTIMIZATION CYCLE               STEP TIME:     2.142  TOTAL TIME:      40.272
 
 *** ENTERING OPTIMIZATION CYCLE: 10 ***
 
 
 *** CONVERGED BY GRADIENT AND ENERGY CRITERIA ***
 *** AFTER 9 OPTIMIZATION CYCLES ***
 
 
 RMSQ FORCE :   0.0000040  MAXIMUM :   0.0000100  CONVERGED :YES
 MAX FORCE  :   0.0000088  MAXIMUM :   0.0000150  CONVERGED :YES
 RMSQ DR    :   0.0001813  MAXIMUM :   0.0000400  CONVERGED : NO
 MAX DR     :   0.0004057  MAXIMUM :   0.0000600  CONVERGED : NO
 
 
 *** THE GEOMETRY IS OPTIMIZED ***
 
 
 *** OPTIMIZED Z-MATRIX VARIABLES IN ANGSTROM ***
 
 R1              1.522357
 R2              1.522857
 R3              1.574829
 R4              1.323801
 R5              1.213980
 R6              0.982669
 A1            115.224655
 A2            117.519213
 A3             79.069879
 A4            127.253437
 A5            115.256690
 D1           -146.958588
 D2           -110.487590
 D3              5.758549
 D4           -111.535273


 FINAL INPUT ORIENTATION IN ANGSTROM

  NO.  ATOM        X              Y              Z        Z-ATOM   MASS   TYPE

    1  P         0.000000       0.000000       0.000000      15    30.974  QM
    2  O         0.000000       0.000000       1.522357       8    15.999  QM
    3  O         1.377643       0.000000      -0.648994       8    15.999  QM
    4  O        -1.170776       0.761514      -0.727643       8    15.999  QM
    5  H        -1.471839      -0.495134      -1.015124       1     1.008  QM
    6  O        -0.922475      -1.495532      -0.601424       8    15.999  QM
    7  H        -0.416377      -2.004084      -1.272899       1     1.008  QM


 
 *** THE GENERATED Z-MATRIX ORIENTATION IS USED ***
 
 POINT GROUP: C1
 
 GROUP ORDER: 1


 STANDARD ORIENTATION IN ANGSTROM

  NO.  ATOM        X              Y              Z        Z-ATOM   MASS   TYPE

    1  P         0.208843       0.010153      -0.081569      15    30.974  QM
    2  O         1.058578       1.180780       0.392935       8    15.999  QM
    3  O         0.893479      -1.349358      -0.035795       8    15.999  QM
    4  O        -0.833302       0.285718      -1.229648       8    15.999  QM
    5  H        -1.641184       0.081352      -0.201052       1     1.008  QM
    6  O        -1.326072      -0.080065       0.960152       8    15.999  QM
    7  H        -1.485699      -0.981847       1.316450       1     1.008  QM


 REFERENCE VALUE OF S**2 FOR PURE SPIN STATE S(S+1):    0.7500

 S**2 BEFORE SPIN PROJECTION:    0.7544
 S**2 AFTER SPIN PROJECTION:     0.7500


 ELECTRONIC CORE ENERGY      =      -1407.762669329
 ELECTRONIC COULOMB ENERGY   =        560.945900805
 ELECTRONIC HARTREE ENERGY   =       -846.816768524

 EXCHANGE ENERGY             =        -56.425571501
 CORRELATION ENERGY          =         -1.736648229
 EXCHANGE-CORRELATION ENERGY =        -58.162219730

 ELECTRONIC SCF ENERGY       =       -904.978988254
 NUCLEAR-REPULSION ENERGY    =        262.063553370
 TOTAL SCF ENERGY            =       -642.915434884
                                                                                

 OPTIMIZATION CYCLE               CUM. TIME:    32.937  TOTAL TIME:      40.669
 
 TIMING STATISTICS (SECONDS)
 

 TIMER ENTRY                    NUMBER OF CALLS   CUMUL. CPU TIME   CONTRIBUT.

 INITIALIZATION                              1             0.032         0.1 %
 INPUT                                       1             0.051         0.1 %
 MATRIX MULTIPLICATION                    1066             0.018         0.0 %
 DIAGONALIZATION                            92             0.012         0.0 %
 SYMMETRY ANALYSIS                          12             0.000         0.0 %
 START GUESS                                 1             2.139         5.3 %
 MPI DIAGONALIZATION                       749             2.257         5.5 %
                         ON NODE             1             2.286
                         ON NODE             2             2.293
                         ON NODE             3             2.256
                         ON NODE             4             2.277
                         ON NODE             5             2.285
                         ON NODE             6             2.254
                         ON NODE             7             2.281
                         ON NODE             8             2.263
                         ON NODE             9             2.251
                         ON NODE            10             2.277
                         ON NODE            11             2.265
                         ON NODE            12             2.268
                         ON NODE            13             2.293
                         ON NODE            14             2.279
                         ON NODE            15             2.281
                         ON NODE            16             2.285
                         ON NODE            17             2.267
                         ON NODE            18             2.269
                         ON NODE            19             2.270
                         ON NODE            20             2.299
                         ON NODE            21             2.267
                         ON NODE            22             2.266
                         ON NODE            23             2.247
           AVERAGE PER PROCESSOR                           2.272
 MPI MATRIX MULTIPLICATION                2330             1.592         3.9 %
                         ON NODE             1             1.648
                         ON NODE             2             1.633
                         ON NODE             3             1.679
                         ON NODE             4             1.663
                         ON NODE             5             1.651
                         ON NODE             6             1.707
                         ON NODE             7             1.684
                         ON NODE             8             1.713
                         ON NODE             9             1.710
                         ON NODE            10             1.644
                         ON NODE            11             1.696
                         ON NODE            12             1.688
                         ON NODE            13             1.622
                         ON NODE            14             1.665
                         ON NODE            15             1.662
                         ON NODE            16             1.639
                         ON NODE            17             1.679
                         ON NODE            18             1.680
                         ON NODE            19             1.678
                         ON NODE            20             1.629
                         ON NODE            21             1.670
                         ON NODE            22             1.676
                         ON NODE            23             1.715
           AVERAGE PER PROCESSOR                           1.667
 CORE INTEGRALS                             11             0.983         2.4 %
 ORTHOGONALIZATION MATRIX                   11             0.043         0.1 %
 MPI AUXILIARY FUNCTION FIT                734             4.981        12.2 %
                         ON NODE             1             4.889
                         ON NODE             2             5.021
                         ON NODE             3             5.038
                         ON NODE             4             5.052
                         ON NODE             5             5.058
                         ON NODE             6             5.027
                         ON NODE             7             5.050
                         ON NODE             8             5.049
                         ON NODE             9             5.071
                         ON NODE            10             5.038
                         ON NODE            11             5.070
                         ON NODE            12             5.066
                         ON NODE            13             4.961
                         ON NODE            14             4.986
                         ON NODE            15             5.035
                         ON NODE            16             5.072
                         ON NODE            17             5.068
                         ON NODE            18             5.004
                         ON NODE            19             5.058
                         ON NODE            20             5.010
                         ON NODE            21             5.073
                         ON NODE            22             4.996
                         ON NODE            23             5.080
           AVERAGE PER PROCESSOR                           5.032
 MPI CORE HAMILTONIAN                       11             0.052         0.1 %
                         ON NODE             1             0.041
                         ON NODE             2             0.042
                         ON NODE             3             0.039
                         ON NODE             4             0.041
                         ON NODE             5             0.039
                         ON NODE             6             0.041
                         ON NODE             7             0.039
                         ON NODE             8             0.040
                         ON NODE             9             0.038
                         ON NODE            10             0.038
                         ON NODE            11             0.039
                         ON NODE            12             0.038
                         ON NODE            13             0.039
                         ON NODE            14             0.039
                         ON NODE            15             0.039
                         ON NODE            16             0.039
                         ON NODE            17             0.038
                         ON NODE            18             0.037
                         ON NODE            19             0.040
                         ON NODE            20             0.037
                         ON NODE            21             0.039
                         ON NODE            22             0.042
                         ON NODE            23             0.040
           AVERAGE PER PROCESSOR                           0.040
 SCF ITERATION                              11            20.946        51.5 %
 NULLSPACE                                   2             0.011         0.0 %
 MPI NEAR J CALCULATION                    375             1.846         4.5 %
                         ON NODE             1             1.830
                         ON NODE             2             1.661
                         ON NODE             3             1.834
                         ON NODE             4             1.843
                         ON NODE             5             1.841
                         ON NODE             6             1.834
                         ON NODE             7             1.834
                         ON NODE             8             1.834
                         ON NODE             9             1.835
                         ON NODE            10             1.854
                         ON NODE            11             1.873
                         ON NODE            12             1.877
                         ON NODE            13             1.857
                         ON NODE            14             1.860
                         ON NODE            15             1.858
                         ON NODE            16             1.861
                         ON NODE            17             1.854
                         ON NODE            18             1.851
                         ON NODE            19             1.857
                         ON NODE            20             1.843
                         ON NODE            21             1.842
                         ON NODE            22             1.837
                         ON NODE            23             1.836
           AVERAGE PER PROCESSOR                           1.839
 MPI FAR J CALCULATION                     375             0.359         0.9 %
                         ON NODE             1             0.354
                         ON NODE             2             0.529
                         ON NODE             3             0.354
                         ON NODE             4             0.360
                         ON NODE             5             0.364
                         ON NODE             6             0.353
                         ON NODE             7             0.358
                         ON NODE             8             0.359
                         ON NODE             9             0.362
                         ON NODE            10             0.363
                         ON NODE            11             0.357
                         ON NODE            12             0.239
                         ON NODE            13             0.257
                         ON NODE            14             0.264
                         ON NODE            15             0.340
                         ON NODE            16             0.338
                         ON NODE            17             0.313
                         ON NODE            18             0.349
                         ON NODE            19             0.338
                         ON NODE            20             0.344
                         ON NODE            21             0.284
                         ON NODE            22             0.306
                         ON NODE            23             0.305
           AVERAGE PER PROCESSOR                           0.339
 GRID INITIALIZATION                         2             0.004         0.0 %
 ADAPTIVE GRID GENERATION                    2             0.415         1.0 %
 MPI XC POTENTIAL                          361             6.350        15.6 %
                         ON NODE             1             6.321
                         ON NODE             2             6.171
                         ON NODE             3             6.199
                         ON NODE             4             6.219
                         ON NODE             5             6.222
                         ON NODE             6             6.213
                         ON NODE             7             6.209
                         ON NODE             8             6.190
                         ON NODE             9             6.220
                         ON NODE            10             6.198
                         ON NODE            11             6.222
                         ON NODE            12             6.137
                         ON NODE            13             6.153
                         ON NODE            14             6.049
                         ON NODE            15             6.035
                         ON NODE            16             6.003
                         ON NODE            17             6.024
                         ON NODE            18             6.007
                         ON NODE            19             6.019
                         ON NODE            20             6.003
                         ON NODE            21             6.020
                         ON NODE            22             6.079
                         ON NODE            23             6.057
           AVERAGE PER PROCESSOR                           6.138
 MPI NEAR ERI CALCULATION                  389             2.362         5.8 %
                         ON NODE             1             2.207
                         ON NODE             2             2.044
                         ON NODE             3             2.224
                         ON NODE             4             2.217
                         ON NODE             5             2.227
                         ON NODE             6             2.224
                         ON NODE             7             2.219
                         ON NODE             8             2.226
                         ON NODE             9             2.224
                         ON NODE            10             2.209
                         ON NODE            11             2.229
                         ON NODE            12             2.226
                         ON NODE            13             2.206
                         ON NODE            14             2.219
                         ON NODE            15             2.224
                         ON NODE            16             2.213
                         ON NODE            17             2.217
                         ON NODE            18             2.221
                         ON NODE            19             2.228
                         ON NODE            20             2.229
                         ON NODE            21             2.225
                         ON NODE            22             2.215
                         ON NODE            23             2.229
           AVERAGE PER PROCESSOR                           2.219
 MPI FAR ERI CALCULATION                   389             0.191         0.5 %
                         ON NODE             1             0.194
                         ON NODE             2             0.349
                         ON NODE             3             0.167
                         ON NODE             4             0.172
                         ON NODE             5             0.172
                         ON NODE             6             0.152
                         ON NODE             7             0.150
                         ON NODE             8             0.165
                         ON NODE             9             0.164
                         ON NODE            10             0.143
                         ON NODE            11             0.157
                         ON NODE            12             0.178
                         ON NODE            13             0.195
                         ON NODE            14             0.187
                         ON NODE            15             0.184
                         ON NODE            16             0.197
                         ON NODE            17             0.191
                         ON NODE            18             0.195
                         ON NODE            19             0.187
                         ON NODE            20             0.183
                         ON NODE            21             0.194
                         ON NODE            22             0.188
                         ON NODE            23             0.183
           AVERAGE PER PROCESSOR                           0.185
 OPTIMIZATION CYCLE                         10            32.937        81.0 %
 PRIMITIVES                                 16             0.003         0.0 %
 ENERGY GRADIENTS                           10             0.727         1.8 %
 MPI XC ENERGY GRADIENTS                    10             0.363         0.9 %
                         ON NODE             1             0.363
                         ON NODE             2             0.364
                         ON NODE             3             0.362
                         ON NODE             4             0.363
                         ON NODE             5             0.363
                         ON NODE             6             0.362
                         ON NODE             7             0.362
                         ON NODE             8             0.362
                         ON NODE             9             0.365
                         ON NODE            10             0.363
                         ON NODE            11             0.365
                         ON NODE            12             0.362
                         ON NODE            13             0.364
                         ON NODE            14             0.364
                         ON NODE            15             0.362
                         ON NODE            16             0.364
                         ON NODE            17             0.363
                         ON NODE            18             0.363
                         ON NODE            19             0.364
                         ON NODE            20             0.362
                         ON NODE            21             0.363
                         ON NODE            22             0.363
                         ON NODE            23             0.364
           AVERAGE PER PROCESSOR                           0.363
 MPI NEAR ERI GRADIENTS                     24             0.414         1.0 %
                         ON NODE             1             0.408
                         ON NODE             2             0.407
                         ON NODE             3             0.410
                         ON NODE             4             0.407
                         ON NODE             5             0.410
                         ON NODE             6             0.412
                         ON NODE             7             0.413
                         ON NODE             8             0.407
                         ON NODE             9             0.409
                         ON NODE            10             0.409
                         ON NODE            11             0.407
                         ON NODE            12             0.416
                         ON NODE            13             0.410
                         ON NODE            14             0.410
                         ON NODE            15             0.410
                         ON NODE            16             0.410
                         ON NODE            17             0.408
                         ON NODE            18             0.412
                         ON NODE            19             0.409
                         ON NODE            20             0.412
                         ON NODE            21             0.407
                         ON NODE            22             0.406
                         ON NODE            23             0.412
           AVERAGE PER PROCESSOR                           0.410
 MPI FAR ERI GRADIENTS                      24             0.010         0.0 %
                         ON NODE             1             0.022
                         ON NODE             2             0.023
                         ON NODE             3             0.021
                         ON NODE             4             0.024
                         ON NODE             5             0.022
                         ON NODE             6             0.023
                         ON NODE             7             0.025
                         ON NODE             8             0.024
                         ON NODE             9             0.024
                         ON NODE            10             0.021
                         ON NODE            11             0.024
                         ON NODE            12             0.022
                         ON NODE            13             0.020
                         ON NODE            14             0.021
                         ON NODE            15             0.024
                         ON NODE            16             0.022
                         ON NODE            17             0.023
                         ON NODE            18             0.024
                         ON NODE            19             0.023
                         ON NODE            20             0.021
                         ON NODE            21             0.024
                         ON NODE            22             0.024
                         ON NODE            23             0.021
           AVERAGE PER PROCESSOR                           0.022
 MPI CORE HAMILTONIAN GRADIENTS             17             0.132         0.3 %
                         ON NODE             1             0.150
                         ON NODE             2             0.147
                         ON NODE             3             0.149
                         ON NODE             4             0.148
                         ON NODE             5             0.147
                         ON NODE             6             0.146
                         ON NODE             7             0.146
                         ON NODE             8             0.149
                         ON NODE             9             0.146
                         ON NODE            10             0.146
                         ON NODE            11             0.148
                         ON NODE            12             0.146
                         ON NODE            13             0.150
                         ON NODE            14             0.148
                         ON NODE            15             0.142
                         ON NODE            16             0.150
                         ON NODE            17             0.147
                         ON NODE            18             0.145
                         ON NODE            19             0.147
                         ON NODE            20             0.141
                         ON NODE            21             0.148
                         ON NODE            22             0.148
                         ON NODE            23             0.147
           AVERAGE PER PROCESSOR                           0.146
 FORCE CONSTANTS                             1            12.457        30.6 %
 MPI FXC KERNEL                              3             1.317         3.2 %
                         ON NODE             1             1.314
                         ON NODE             2             1.316
                         ON NODE             3             1.315
                         ON NODE             4             1.315
                         ON NODE             5             1.315
                         ON NODE             6             1.314
                         ON NODE             7             1.315
                         ON NODE             8             1.315
                         ON NODE             9             1.315
                         ON NODE            10             1.316
                         ON NODE            11             1.314
                         ON NODE            12             1.315
                         ON NODE            13             1.315
                         ON NODE            14             1.315
                         ON NODE            15             1.315
                         ON NODE            16             1.315
                         ON NODE            17             1.315
                         ON NODE            18             1.316
                         ON NODE            19             1.315
                         ON NODE            20             1.315
                         ON NODE            21             1.316
                         ON NODE            22             1.316
                         ON NODE            23             1.316
           AVERAGE PER PROCESSOR                           1.315
 MPI COULOMB MATRIX                          2             1.166         2.9 %
                         ON NODE             1             1.141
                         ON NODE             2             1.141
                         ON NODE             3             1.140
                         ON NODE             4             1.142
                         ON NODE             5             1.140
                         ON NODE             6             1.166
                         ON NODE             7             1.140
                         ON NODE             8             1.140
                         ON NODE             9             1.166
                         ON NODE            10             1.165
                         ON NODE            11             1.142
                         ON NODE            12             1.142
                         ON NODE            13             1.164
                         ON NODE            14             1.142
                         ON NODE            15             1.165
                         ON NODE            16             1.141
                         ON NODE            17             1.142
                         ON NODE            18             1.165
                         ON NODE            19             1.141
                         ON NODE            20             1.142
                         ON NODE            21             1.143
                         ON NODE            22             1.143
                         ON NODE            23             1.166
           AVERAGE PER PROCESSOR                           1.149
 I/O MPGMAS INTERCOMM                        1             0.053         0.1 %
 SKELETON HESSIAN MATRIX                     1             0.214         0.5 %
 MPI NEAR ERI HESSIAN                        1             0.090         0.2 %
                         ON NODE             1             0.091
                         ON NODE             2             0.090
                         ON NODE             3             0.090
                         ON NODE             4             0.091
                         ON NODE             5             0.090
                         ON NODE             6             0.091
                         ON NODE             7             0.091
                         ON NODE             8             0.091
                         ON NODE             9             0.091
                         ON NODE            10             0.091
                         ON NODE            11             0.091
                         ON NODE            12             0.091
                         ON NODE            13             0.090
                         ON NODE            14             0.090
                         ON NODE            15             0.090
                         ON NODE            16             0.090
                         ON NODE            17             0.091
                         ON NODE            18             0.091
                         ON NODE            19             0.090
                         ON NODE            20             0.091
                         ON NODE            21             0.091
                         ON NODE            22             0.091
                         ON NODE            23             0.090
           AVERAGE PER PROCESSOR                           0.091
 MPI FAR ERI HESSIAN                         1             0.003         0.0 %
                         ON NODE             1             0.003
                         ON NODE             2             0.003
                         ON NODE             3             0.003
                         ON NODE             4             0.003
                         ON NODE             5             0.003
                         ON NODE             6             0.003
                         ON NODE             7             0.003
                         ON NODE             8             0.003
                         ON NODE             9             0.003
                         ON NODE            10             0.003
                         ON NODE            11             0.003
                         ON NODE            12             0.003
                         ON NODE            13             0.003
                         ON NODE            14             0.003
                         ON NODE            15             0.002
                         ON NODE            16             0.003
                         ON NODE            17             0.003
                         ON NODE            18             0.003
                         ON NODE            19             0.003
                         ON NODE            20             0.003
                         ON NODE            21             0.003
                         ON NODE            22             0.003
                         ON NODE            23             0.003
           AVERAGE PER PROCESSOR                           0.003
 MPI D2CORE                                  1             0.037         0.1 %
                         ON NODE             1             0.042
                         ON NODE             2             0.041
                         ON NODE             3             0.041
                         ON NODE             4             0.042
                         ON NODE             5             0.041
                         ON NODE             6             0.042
                         ON NODE             7             0.042
                         ON NODE             8             0.041
                         ON NODE             9             0.042
                         ON NODE            10             0.041
                         ON NODE            11             0.042
                         ON NODE            12             0.042
                         ON NODE            13             0.041
                         ON NODE            14             0.041
                         ON NODE            15             0.041
                         ON NODE            16             0.041
                         ON NODE            17             0.042
                         ON NODE            18             0.042
                         ON NODE            19             0.041
                         ON NODE            20             0.041
                         ON NODE            21             0.041
                         ON NODE            22             0.042
                         ON NODE            23             0.041
           AVERAGE PER PROCESSOR                           0.041
 FREQUENCY ADPT                              1             9.160        22.5 %
 I/O GRK INTERCOMM                           1             0.040         0.1 %
 BDKS_BEFORE                                 7             0.377         0.9 %
 MPI HAMILTONIAN GRADIENTS                   7             0.041         0.1 %
                         ON NODE             1             0.049
                         ON NODE             2             0.048
                         ON NODE             3             0.051
                         ON NODE             4             0.050
                         ON NODE             5             0.053
                         ON NODE             6             0.051
                         ON NODE             7             0.050
                         ON NODE             8             0.051
                         ON NODE             9             0.050
                         ON NODE            10             0.051
                         ON NODE            11             0.051
                         ON NODE            12             0.053
                         ON NODE            13             0.051
                         ON NODE            14             0.050
                         ON NODE            15             0.052
                         ON NODE            16             0.051
                         ON NODE            17             0.051
                         ON NODE            18             0.050
                         ON NODE            19             0.054
                         ON NODE            20             0.052
                         ON NODE            21             0.052
                         ON NODE            22             0.051
                         ON NODE            23             0.051
           AVERAGE PER PROCESSOR                           0.051
 MPI COULOMBA_DE2 E GRADS                   14             0.135         0.3 %
                         ON NODE             1             0.110
                         ON NODE             2             0.108
                         ON NODE             3             0.110
                         ON NODE             4             0.112
                         ON NODE             5             0.112
                         ON NODE             6             0.113
                         ON NODE             7             0.116
                         ON NODE             8             0.109
                         ON NODE             9             0.111
                         ON NODE            10             0.110
                         ON NODE            11             0.113
                         ON NODE            12             0.113
                         ON NODE            13             0.110
                         ON NODE            14             0.110
                         ON NODE            15             0.109
                         ON NODE            16             0.112
                         ON NODE            17             0.111
                         ON NODE            18             0.114
                         ON NODE            19             0.109
                         ON NODE            20             0.111
                         ON NODE            21             0.110
                         ON NODE            22             0.110
                         ON NODE            23             0.113
           AVERAGE PER PROCESSOR                           0.112
 BLDSMAT_DE2                                 7             0.014         0.0 %
 BLDPMAT_DE2                                 7             0.192         0.5 %
 P. Vector build                             7             0.552         1.4 %
 MPI ANA2DIERIS ENERGY GRADIENTS             7             0.302         0.7 %
                         ON NODE             1             0.302
                         ON NODE             2             0.300
                         ON NODE             3             0.300
                         ON NODE             4             0.302
                         ON NODE             5             0.298
                         ON NODE             6             0.298
                         ON NODE             7             0.298
                         ON NODE             8             0.298
                         ON NODE             9             0.299
                         ON NODE            10             0.298
                         ON NODE            11             0.299
                         ON NODE            12             0.300
                         ON NODE            13             0.298
                         ON NODE            14             0.298
                         ON NODE            15             0.298
                         ON NODE            16             0.299
                         ON NODE            17             0.299
                         ON NODE            18             0.300
                         ON NODE            19             0.297
                         ON NODE            20             0.298
                         ON NODE            21             0.298
                         ON NODE            22             0.298
                         ON NODE            23             0.298
           AVERAGE PER PROCESSOR                           0.299
 MPI J_HESS CALCULATION                     14             0.218         0.5 %
                         ON NODE             1             0.213
                         ON NODE             2             0.209
                         ON NODE             3             0.212
                         ON NODE             4             0.212
                         ON NODE             5             0.210
                         ON NODE             6             0.210
                         ON NODE             7             0.212
                         ON NODE             8             0.212
                         ON NODE             9             0.210
                         ON NODE            10             0.212
                         ON NODE            11             0.212
                         ON NODE            12             0.211
                         ON NODE            13             0.212
                         ON NODE            14             0.212
                         ON NODE            15             0.211
                         ON NODE            16             0.210
                         ON NODE            17             0.213
                         ON NODE            18             0.211
                         ON NODE            19             0.212
                         ON NODE            20             0.211
                         ON NODE            21             0.210
                         ON NODE            22             0.210
                         ON NODE            23             0.210
           AVERAGE PER PROCESSOR                           0.211
 MPI EN ADPT SOLVER                         21             4.688        11.5 %
                         ON NODE             1             4.691
                         ON NODE             2             4.694
                         ON NODE             3             4.691
                         ON NODE             4             4.692
                         ON NODE             5             4.693
                         ON NODE             6             4.692
                         ON NODE             7             4.692
                         ON NODE             8             4.693
                         ON NODE             9             4.691
                         ON NODE            10             4.694
                         ON NODE            11             4.692
                         ON NODE            12             4.692
                         ON NODE            13             4.692
                         ON NODE            14             4.692
                         ON NODE            15             4.691
                         ON NODE            16             4.693
                         ON NODE            17             4.693
                         ON NODE            18             4.691
                         ON NODE            19             4.692
                         ON NODE            20             4.693
                         ON NODE            21             4.692
                         ON NODE            22             4.692
                         ON NODE            23             4.692
           AVERAGE PER PROCESSOR                           4.692
 P.D. SCF MATRICES DE2 CONTR                 7             0.538         1.3 %
 P.D. SCF VEC DE2 CONTRIBUTION               1             0.030         0.1 %

 FINAL TIMING           DATE: TUE FEB 13 12:46:01 2024  TOTAL TIME:      40.675
