# Supplementary material for: Constrained Structure Minimizations on Hyperspheres for Minimum Energy Path Following
Source: J Chem Inf Model. 2025 Apr 1;65(7):3488–501. doi: 10.1021/acs.jcim.4c02351 (PMC12004539; doi:10.1021/acs.jcim.4c02351)
Supplement: Supplementary file 1 — ci4c02351_si_001.zip [file ci4c02351_si_001.zip › data_availability/rxn8/outputs/TS/rxn8-TS.mol]

[Molden Format]
[Atoms](Angs)
  P     1   15      0.000000    0.000000    0.000000
  O     2    8      0.000000    0.000000    1.510330
  O     3    8      1.263567    0.000000   -0.839817
  O     4    8     -1.326728    0.531089   -0.722340
  H     5    1     -1.466190   -0.685637   -0.956449
  O     6    8     -0.930185   -1.774955   -0.691241
  H     7    1     -0.316211   -1.961098   -1.431491
[GEOMETRIES] XYZ
    7

  P      0.000000    0.000000    0.000000
  O      0.000000    0.000000    1.510330
  O      1.263567    0.000000   -0.839817
  O     -1.326728    0.531089   -0.722340
  H     -1.466190   -0.685637   -0.956449
  O     -0.930185   -1.774955   -0.691241
  H     -0.316211   -1.961098   -1.431491
    7

  P      0.000000    0.000000    0.000000
  O      0.000000    0.000000    1.512303
  O      1.276777    0.000000   -0.821304
  O     -1.301702    0.568559   -0.716186
  H     -1.470842   -0.657417   -0.957126
  O     -0.938324   -1.733781   -0.682885
  H     -0.332928   -1.945548   -1.426317
    7

  P      0.000000    0.000000    0.000000
  O      0.000000    0.000000    1.514841
  O      1.302102    0.000000   -0.782826
  O     -1.260848    0.633802   -0.712525
  H     -1.476206   -0.615189   -0.958782
  O     -0.939618   -1.658330   -0.659743
  H     -0.355725   -1.921072   -1.405819
    7

  P      0.000000    0.000000    0.000000
  O      0.000000    0.000000    1.517907
  O      1.336013    0.000000   -0.725958
  O     -1.211338    0.713925   -0.712749
  H     -1.483609   -0.566125   -0.958186
  O     -0.922126   -1.558636   -0.612531
  H     -0.384100   -1.908423   -1.358051
    7

  P      0.000000    0.000000    0.000000
  O      0.000000    0.000000    1.522156
  O      1.372733    0.000000   -0.657687
  O     -1.173168    0.773795   -0.711323
  H     -1.487684   -0.491400   -0.997540
  O     -0.922937   -1.486303   -0.585493
  H     -0.439864   -1.964105   -1.296293
    7

  P      0.000000    0.000000    0.000000
  O      0.000000    0.000000    1.522229
  O      1.383801    0.000000   -0.638056
  O     -1.159898    0.767102   -0.738976
  H     -1.456263   -0.479582   -1.040119
  O     -0.926025   -1.493516   -0.609594
  H     -0.411235   -2.021312   -1.258739
    7

  P      0.000000    0.000000    0.000000
  O      0.000000    0.000000    1.522369
  O      1.377792    0.000000   -0.648487
  O     -1.170457    0.761245   -0.728161
  H     -1.471634   -0.495513   -1.014856
  O     -0.920907   -1.495568   -0.603021
  H     -0.413085   -2.002534   -1.274328
    7

  P      0.000000    0.000000    0.000000
  O      0.000000    0.000000    1.522398
  O      1.377514    0.000000   -0.649180
  O     -1.171383    0.761376   -0.726934
  H     -1.472614   -0.495097   -1.013968
  O     -0.923017   -1.495862   -0.600583
  H     -0.418021   -2.003983   -1.273232
    7

  P      0.000000    0.000000    0.000000
  O      0.000000    0.000000    1.522354
  O      1.377597    0.000000   -0.649092
  O     -1.170874    0.761272   -0.727688
  H     -1.471762   -0.495576   -1.014843
  O     -0.922335   -1.495693   -0.601095
  H     -0.416304   -2.004181   -1.272666
    7

  P      0.000000    0.000000    0.000000
  O      0.000000    0.000000    1.522357
  O      1.377643    0.000000   -0.648994
  O     -1.170776    0.761514   -0.727643
  H     -1.471839   -0.495134   -1.015124
  O     -0.922475   -1.495532   -0.601424
  H     -0.416377   -2.004084   -1.272899
[Scfconv]
scf-first  1 THROUGH     52
   -642.21582677
   -640.18630103
   -641.97224447
   -642.60709595
   -642.65789480
   -642.72307667
   -642.69716048
   -642.73626479
   -642.70943808
   -642.84559101
   -642.89444121
   -642.89884895
   -642.89919440
   -642.90166943
   -642.90161710
   -642.90277790
   -642.90357269
   -642.90302726
   -642.90221192
   -642.90263696
   -642.90311190
   -642.90237988
   -642.90223523
   -642.90231982
   -642.90255481
   -642.90255123
   -642.90232532
   -642.90232015
   -642.90249669
   -642.90259687
   -642.90252026
   -642.90249507
   -642.90247659
   -642.90246432
   -642.90245632
   -642.90245113
   -642.90244776
   -642.90244556
   -642.90244412
   -642.90244318
   -642.90244257
   -642.90244218
   -642.90244192
   -642.90244176
   -642.90244165
   -642.90244159
   -642.90244155
   -642.90244152
   -642.90244151
   -642.90244150
   -642.90244150
   -642.90244154
scf-last   1 THROUGH      4
   -642.91543488
   -642.91543479
   -642.91543482
   -642.91543488
[GEOCONV]
energy
   -642.90251690
   -642.90553130
   -642.91042746
   -642.91469301
   -642.91528419
   -642.91542372
   -642.91543436
   -642.91543460
   -642.91543491
   -642.91543488
   -642.91543488
OPTIMIZATION CYCLES=   10
PRE OPTIMIZATION CYCLES=    0
ENERGY CYCLES =   11
