# Supplementary material for: Constrained Structure Minimizations on Hyperspheres for Minimum Energy Path Following
Source: J Chem Inf Model. 2025 Apr 1;65(7):3488–501. doi: 10.1021/acs.jcim.4c02351 (PMC12004539; doi:10.1021/acs.jcim.4c02351)
Supplement: Supplementary file 1 — ci4c02351_si_001.zip [file ci4c02351_si_001.zip › data_availability/rxn8/outputs/IRC/rxn8-irc.out]

 Executing /home/jasa/demon/6.2.4/object.mpi/deMon.6.2.4.mpi.

node10
node10
node10
node10
node10
node10
node10
node10
node10
node10
node10
node10
node10
node10
node10
node10
node10
node10
node10
node10
node10
node10
node10
node10
(node10:0,1,2,3,4,5,6,7,8,9,10,11,12,13,14,15,16,17,18,19,20,21,22,23)

real	39m23.002s
user	817m26.851s
sys	126m32.087s
21M	.
 ******************************************************************************
 ******************************************************************************
 ***                                                                        ***
 ***                              PROGRAM deMon2k                           ***
 ***                                                                        ***
 ***                        (VERSION 6.2.2, Jun. 2022)                      ***
 ***                                                                        ***
 ***     COPYRIGHT (C) BY THE INTERNATIONAL DEMON DEVELOPERS COMMUNITY      ***
 ***                                                                        ***
 ***  AUTHORS: A.M. Koster, G. Geudtner, A. Alvarez-Ibarra, M.C. Amirani,   ***
 ***           P. Calaminici, A.A.M. Carranza, M.E. Casida, J. Carmona-     ***
 ***           Espindola, J. Cuny, F.A. Delesma, R. Delgado-Venegas, V.D.   ***
 ***           Dominguez, R. Flores-Moreno, G.U. Gamboa, A. Goursot, T.     ***
 ***           Heine, K. Hermann, A. Ipatov, F. Janetzko, A. de la Lande,   ***
 ***           F. Louisnard, J. Martin del Campo, N. Pedroza Montero, L.G.  ***
 ***           M. Pettersson, D. Mejia-Rodriguez, J. Reveles, J. Vasquez-   ***
 ***           Perez, A. Vela, B. Zuniga-Gutierrez and D.R. Salahub         ***
 ***                                                                        ***
 ******************************************************************************
 ******************************************************************************
                                                                                

 FIRST TIMING           DATE: WED JAN 17 16:19:06 2024  TOTAL TIME:       0.076
                                                                                

 INITIALIZATION                   STEP TIME:     0.034  TOTAL TIME:       0.112

 ******************************************************************************

 IRC FORWARD RXN6

 ******************************************************************************

 
 *** THE RESTART FILE WILL BE READ ***
 
 
 *** MOLECULAR SIMULATION DATA ***
 
 MOLECULAR CHARGE: 0
 NUMBER OF ATOMS: 7
 MOLECULAR SIMULATION TYPE: QM ONLY
 
 *** MOLECULAR QM DATA ***
 
 MULTIPLICITY: 2
 NUMBER OF QM ATOMS: 7
 NUMBER OF ELECTRONS: 49
 
 *** SCF OPTIONS ***
 
 SCF THEORY: UNRESTRICTED KOHN-SHAM (UKS)
 DIAGONALIZER: RS
 START GUESS: RESTART DENSITY
 SCF TOLERANCE: 0.100E-08
 POTENTIAL DENSITY: FITTED DENSITY
 NUMBER OF SCF ITERATIONS: 1000
 DIIS ACCELERATION: ON
 XC-POTENTIAL: PBE96 - PBE
 GRID TECHNIQUE: FIXED
 GRID PRUNING: ON
 GRID METHOD: DIRECT
 GRID TYPE: (99,590)p
 ATOMIC WEIGHT FUNCTION: BECKE SCREENED
 RADIAL QUADRATURE TYPE: EULER-MACLAURIN
 SCF METHODE: DIRECT & DOUBLE ASYMPTOTIC EXPANSION
 FREEZE AUXILIARY FUNCTIONS: OFF
 ANALYTICAL FIT SOLVER: DIAGONAL SVD
 SVD THRESHOLD: 0.100E-05
 SCF SCREENING: 0.204E-11
 SYMMETRY USE: NONE
 ROTATION OF THE ANGULAR GRIDS: OFF
 SCF PRINTING UNTIL CYCLE 0
 SPHERICAL ORBITALS WILL BE USED
 
 *** INTRINSIC REACTION COORDINATE OPTIONS ***
 
 STEP DIRECTION: FORWARD
 MAXIMUM IRC STEP: 0.100
 INITIAL ENERGY DECREASE: 0.00
 IRC PATH IN MASS WEIGHTED COORDINATES
 
 *** IRC PATH OPTIMIZATION OPTIONS ***
 
 NUMBER OF OPTIMIZATION STEPS: 50
 MAXIMUM OPTIMIZATION STEP: 0.300
 OPTMIZATION TOLERANCE: 0.100E-04
 HESSIAN UPDATE: BFGS
 STEP TYPE: LEVENBERG-MARQUARDT
 THE START HESSIAN IS READ FROM THE RESTART FILE
 NO WEIGHT DERIVATIVES WILL BE USED
 
 *** ACTIVATED INTERFACE PORTS ***
 
 FILE deMon.mol WILL BE WRITTEN
 
 
 *** GEOMETRY ***


 INPUT ORIENTATION IN ANGSTROM

  NO.  ATOM        X            Y            Z      Z-ATOM   MASS   TYPE OPTXYZ

    1  P         0.000000     0.000000     0.000000    15    30.974  QM       
    2  O         0.000000     0.000000     1.522358     8    15.999  QM       
    3  O         1.377653     0.000000    -0.648982     8    15.999  QM       
    4  O        -1.170761     0.761489    -0.727680     8    15.999  QM       
    5  H        -1.471754    -0.495174    -1.015146     1     1.008  QM       
    6  O        -0.922471    -1.495566    -0.601415     8    15.999  QM       
    7  H        -0.416333    -2.004181    -1.272805     1     1.008  QM       


 
 
 *** ERI STATISTIC ***
 
 Est. Integrated ERIs: 2274724
 Est. Asymptotic ERIS: 0
                                                                                

 INPUT                            STEP TIME:     0.050  TOTAL TIME:       0.162
 
 *** THE INPUT ORIENTATION IS USED ***
 
 POINT GROUP: C1
 
 GROUP ORDER: 1


 STANDARD ORIENTATION IN ANGSTROM

  NO.  ATOM        X              Y              Z        Z-ATOM   MASS   TYPE

    1  P         0.208845       0.010152      -0.081576      15    30.974  QM
    2  O         1.058583       1.180800       0.392874       8    15.999  QM
    3  O         0.893479      -1.349361      -0.035694       8    15.999  QM
    4  O        -0.833287       0.285614      -1.229682       8    15.999  QM
    5  H        -1.641139       0.081289      -0.201061       1     1.008  QM
    6  O        -1.326099      -0.079983       0.960150       8    15.999  QM
    7  H        -1.485687      -0.981708       1.316594       1     1.008  QM
                                                                                

 SYMMETRY ANALYSIS                STEP TIME:     0.001  TOTAL TIME:       0.167
 
 
 GENERAL BASIS SET: (DZVP-GGA)
 
 NUMBER OF SHELLS: 38
 NUMBER OF ORBITALS: 89
 NUMBER OF PRIMITIVE GAUSSIAN EXPONENTS: 93
 
 
 GENERAL AUXIS SET: (GEN-A2*)
 
 NUMBER OF AUXILIARY FUNCTION SETS: 45
 NUMBER OF AUXILIARY FUNCTION SHELLS: 119
 NUMBER OF AUXILIARY FUNCTION: 554
 
 
 
 *** WARNING IN INVCDERI ***
 
 *** 4 COULOMB EIGENVALUES ARE QUENCHED ***
                                                                                

 MPI AUXILIARY FUNCTION FIT       STEP TIME:     0.088  TOTAL TIME:       0.262  
                                                                                

 CORE INTEGRALS                   STEP TIME:     0.098  TOTAL TIME:       0.267
                                                                                

 FIXED GRID GENERATION            STEP TIME:     0.001  TOTAL TIME:       0.312

 CYCLE:    1    EUPPER =     -846.816342124487    CDMIX =        0.300000000000
 CYCLE:    1    ELOWER =    -1407.761728532011    SHIFT =        0.000000000000
 CYCLE:    1    EXC    =      -58.162232188412    ERCDC =       28.471090877692
 CYCLE:    1    ETOTAL =     -904.978574312899    ERROR =      560.945386407524

 CYCLE:    2    EUPPER =     -846.816292989292    CDMIX =        0.300000000000
 CYCLE:    2    ELOWER =     -846.816292992116    SHIFT =        0.000000000000
 CYCLE:    2    EXC    =      -58.162246929505    ERCDC =        0.000035410949
 CYCLE:    2    ETOTAL =     -904.978539918797    ERROR =        0.000000002824

 CYCLE:    3    EUPPER =     -846.816328111390    CDMIX =        0.300000000000
 CYCLE:    3    ELOWER =     -846.816328111727    SHIFT =        0.000000000000
 CYCLE:    3    EXC    =      -58.162246712132    ERCDC =        0.000012781469
 CYCLE:    3    ETOTAL =     -904.978574823523    ERROR =        0.000000000336

 CYCLE:    4    EUPPER =     -846.816330382355    CDMIX =        0.300000000000
 CYCLE:    4    ELOWER =     -846.816330382622    SHIFT =        0.000000000000
 CYCLE:    4    EXC    =      -58.162244987917    EDIIS =        0.000013638905
 CYCLE:    4    ETOTAL =     -904.978575370272    ERROR =        0.000000000267

 CYCLE:    5    EUPPER =     -846.816332726697    CDMIX =        0.200000000000
 CYCLE:    5    ELOWER =     -846.816332726993    SHIFT =        0.000000000000
 CYCLE:    5    EXC    =      -58.162242859785    EDIIS =        0.000014444902
 CYCLE:    5    ETOTAL =     -904.978575586483    ERROR =        0.000000000296

 CYCLE:    6    EUPPER =     -846.816325890241    CDMIX =        0.200000000000
 CYCLE:    6    ELOWER =     -846.816325890354    SHIFT =        0.000000000000
 CYCLE:    6    EXC    =      -58.162246103417    EDIIS =        0.000008978618
 CYCLE:    6    ETOTAL =     -904.978571993657    ERROR =        0.000000000113

 CYCLE:    7    EUPPER =     -846.816330569243    CDMIX =        0.133333333333
 CYCLE:    7    ELOWER =     -846.816330571146    SHIFT =        0.000000000000
 CYCLE:    7    EXC    =      -58.162245538619    EDIIS =        0.000039086251
 CYCLE:    7    ETOTAL =     -904.978576107862    ERROR =        0.000000001903

 CYCLE:    8    EUPPER =     -846.816330177799    CDMIX =        0.133333333333
 CYCLE:    8    ELOWER =     -846.816330177801    SHIFT =        0.000000000000
 CYCLE:    8    EXC    =      -58.162244138326    EDIIS =        0.000002428036
 CYCLE:    8    ETOTAL =     -904.978574316125    ERROR =        0.000000000002

 CYCLE:    9    EUPPER =     -846.816328469128    CDMIX =        0.100000000000
 CYCLE:    9    ELOWER =     -846.816328469135    SHIFT =        0.000000000000
 CYCLE:    9    EXC    =      -58.162244637712    EDIIS =        0.000002630120
 CYCLE:    9    ETOTAL =     -904.978573106840    ERROR =        0.000000000007

 CYCLE:   10    EUPPER =     -846.816329197803    CDMIX =        0.100000000000
 CYCLE:   10    ELOWER =     -846.816329197806    SHIFT =        0.000000000000
 CYCLE:   10    EXC    =      -58.162245308330    EDIIS =        0.000002004611
 CYCLE:   10    ETOTAL =     -904.978574506133    ERROR =        0.000000000004

 CYCLE:   11    EUPPER =     -846.816330140570    CDMIX =        0.100000000000
 CYCLE:   11    ELOWER =     -846.816330140591    SHIFT =        0.000000000000
 CYCLE:   11    EXC    =      -58.162244916415    EDIIS =        0.000004150140
 CYCLE:   11    ETOTAL =     -904.978575056985    ERROR =        0.000000000021

 CYCLE:   12    EUPPER =     -846.816329523144    CDMIX =        0.100000000000
 CYCLE:   12    ELOWER =     -846.816329523147    SHIFT =        0.000000000000
 CYCLE:   12    EXC    =      -58.162244776548    EDIIS =        0.000002116956
 CYCLE:   12    ETOTAL =     -904.978574299692    ERROR =        0.000000000004

 CYCLE:   13    EUPPER =     -846.816329330806    CDMIX =        0.100000000000
 CYCLE:   13    ELOWER =     -846.816329330825    SHIFT =        0.000000000000
 CYCLE:   13    EXC    =      -58.162244828595    EDIIS =        0.000003332730
 CYCLE:   13    ETOTAL =     -904.978574159400    ERROR =        0.000000000020

 CYCLE:   14    EUPPER =     -846.816329438470    CDMIX =        0.100000000000
 CYCLE:   14    ELOWER =     -846.816329438475    SHIFT =        0.000000000000
 CYCLE:   14    EXC    =      -58.162244908813    EDIIS =        0.000002213990
 CYCLE:   14    ETOTAL =     -904.978574347283    ERROR =        0.000000000005

 CYCLE:   15    EUPPER =     -846.816329580570    CDMIX =        0.100000000000
 CYCLE:   15    ELOWER =     -846.816329580590    SHIFT =        0.000000000000
 CYCLE:   15    EXC    =      -58.162244833986    EDIIS =        0.000003406699
 CYCLE:   15    ETOTAL =     -904.978574414556    ERROR =        0.000000000021

 CYCLE:   16    EUPPER =     -846.816329359997    CDMIX =        0.100000000000
 CYCLE:   16    ELOWER =     -846.816329360017    SHIFT =        0.000000000000
 CYCLE:   16    EXC    =      -58.162244846243    ERCDC =        0.000003676034
 CYCLE:   16    ETOTAL =     -904.978574206241    ERROR =        0.000000000020

 CYCLE:   17    EUPPER =     -846.816329412332    CDMIX =        0.100000000000
 CYCLE:   17    ELOWER =     -846.816329412334    SHIFT =        0.000000000000
 CYCLE:   17    EXC    =      -58.162244852043    ERCDC =        0.000001982372
 CYCLE:   17    ETOTAL =     -904.978574264375    ERROR =        0.000000000002

 CYCLE:   18    EUPPER =     -846.816329436954    CDMIX =        0.100000000000
 CYCLE:   18    ELOWER =     -846.816329436957    SHIFT =        0.000000000000
 CYCLE:   18    EXC    =      -58.162244854800    ERCDC =        0.000001762388
 CYCLE:   18    ETOTAL =     -904.978574291755    ERROR =        0.000000000002

 CYCLE:   19    EUPPER =     -846.816329449017    CDMIX =        0.100000000000
 CYCLE:   19    ELOWER =     -846.816329449019    SHIFT =        0.000000000000
 CYCLE:   19    EXC    =      -58.162244856076    ERCDC =        0.000001572503
 CYCLE:   19    ETOTAL =     -904.978574305093    ERROR =        0.000000000001

 CYCLE:   20    EUPPER =     -846.816329455206    CDMIX =        0.100000000000
 CYCLE:   20    ELOWER =     -846.816329455207    SHIFT =        0.000000000000
 CYCLE:   20    EXC    =      -58.162244856605    ERCDC =        0.000001406552
 CYCLE:   20    ETOTAL =     -904.978574311811    ERROR =        0.000000000001

 CYCLE:   21    EUPPER =     -846.816329458495    CDMIX =        0.100000000000
 CYCLE:   21    ELOWER =     -846.816329458496    SHIFT =        0.000000000000
 CYCLE:   21    EXC    =      -58.162244856752    ERCDC =        0.000001260275
 CYCLE:   21    ETOTAL =     -904.978574315248    ERROR =        0.000000000001

 CYCLE:   22    EUPPER =     -846.816329460270    CDMIX =        0.100000000000
 CYCLE:   22    ELOWER =     -846.816329460270    SHIFT =        0.000000000000
 CYCLE:   22    EXC    =      -58.162244856707    ERCDC =        0.000001130570
 CYCLE:   22    ETOTAL =     -904.978574316977    ERROR =        0.000000000000

 CYCLE:   23    EUPPER =     -846.816329461217    CDMIX =        0.100000000000
 CYCLE:   23    ELOWER =     -846.816329461218    SHIFT =        0.000000000000
 CYCLE:   23    EXC    =      -58.162244856572    ERCDC =        0.000001015095
 CYCLE:   23    ETOTAL =     -904.978574317789    ERROR =        0.000000000002

 CYCLE:   24    EUPPER =     -846.816329461705    CDMIX =        0.100000000000
 CYCLE:   24    ELOWER =     -846.816329461706    SHIFT =        0.000000000000
 CYCLE:   24    EXC    =      -58.162244856402    ERCDC =        0.000000911978
 CYCLE:   24    ETOTAL =     -904.978574318107    ERROR =        0.000000000001

 CYCLE:   25    EUPPER =     -846.816329461930    CDMIX =        0.100000000000
 CYCLE:   25    ELOWER =     -846.816329461931    SHIFT =        0.000000000000
 CYCLE:   25    EXC    =      -58.162244854641    ERCDC =        0.000000819709
 CYCLE:   25    ETOTAL =     -904.978574316571    ERROR =        0.000000000001
 
 *** SCF CONVERGED ***
 

 REFERENCE VALUE OF S**2 FOR PURE SPIN STATE S(S+1):    0.7500

 S**2 BEFORE SPIN PROJECTION:    0.7544
 S**2 AFTER SPIN PROJECTION:     0.7500


 ELECTRONIC CORE ENERGY      =      -1407.761630002
 ELECTRONIC COULOMB ENERGY   =        560.945300540
 ELECTRONIC HARTREE ENERGY   =       -846.816329462

 EXCHANGE ENERGY             =        -56.425591252
 CORRELATION ENERGY          =         -1.736653603
 EXCHANGE-CORRELATION ENERGY =        -58.162244855

 ELECTRONIC SCF ENERGY       =       -904.978574317
 NUCLEAR-REPULSION ENERGY    =        262.063127198
 TOTAL SCF ENERGY            =       -642.915447118
                                                                                

 SCF ITERATION                    STEP TIME:     2.342  TOTAL TIME:       2.845
 
 
 
 *************************************
 *** INTRINSIC REACTION COORDINATE ***
 *************************************


 MOLECULE ORIENTATION OF IRC START STRUCTURE IN ANGSTROM

  NO.  ATOM        X              Y              Z        Z-ATOM   MASS   TYPE

    1  P         0.000000       0.000000       0.000000      15    30.974  QM
    2  O         0.000000       0.000000       1.522358       8    15.999  QM
    3  O         1.377653       0.000000      -0.648982       8    15.999  QM
    4  O        -1.170761       0.761489      -0.727680       8    15.999  QM
    5  H        -1.471754      -0.495174      -1.015146       1     1.008  QM
    6  O        -0.922471      -1.495566      -0.601415       8    15.999  QM
    7  H        -0.416333      -2.004181      -1.272805       1     1.008  QM


 
 THE START HESSIAN WAS READ FROM THE RESTART FILE

  ANGLE =       1.78  COS_ANGLE =      -0.21


 IRC COORDINATES OF STEP 1 IN ANGSTROM

  NO.  ATOM        X              Y              Z        Z-ATOM   MASS   TYPE

    1  P        -0.000336      -0.001957      -0.000339      15    30.974  QM
    2  O         0.000328       0.000431       1.522556       8    15.999  QM
    3  O         1.378109       0.000523      -0.648738       8    15.999  QM
    4  O        -1.172173       0.760645      -0.728611       8    15.999  QM
    5  H        -1.477346      -0.445396      -1.015337       1     1.008  QM
    6  O        -0.921024      -1.494973      -0.600474       8    15.999  QM
    7  H        -0.413432      -2.004957      -1.269363       1     1.008  QM


 RMSQ FORCE :   0.0026589  MAXIMUM :   0.0000100  CONVERGED :NO 
 MAX FORCE  :   0.0085503  MAXIMUM :   0.0000150  CONVERGED :NO 

 NUMBER OF CONSTRAINED OPTIMIZATION CYCLES: 2
 
 TOTAL ENERGY = -642.915815347890
 
 
 CURRENT SPLINE LENGTH: 0.053 AMU^1/2*ANGSTROM
 IRC COORDINATE: 0.053 AMU^1/2*ANGSTROM

  ANGLE =       0.04  COS_ANGLE =       1.00


 IRC COORDINATES OF STEP 2 IN ANGSTROM

  NO.  ATOM        X              Y              Z        Z-ATOM   MASS   TYPE

    1  P        -0.000705      -0.003935      -0.000698      15    30.974  QM
    2  O         0.000656       0.000867       1.522729       8    15.999  QM
    3  O         1.378548       0.001044      -0.648488       8    15.999  QM
    4  O        -1.173527       0.760006      -0.729485       8    15.999  QM
    5  H        -1.484315      -0.395817      -1.016431       1     1.008  QM
    6  O        -0.919483      -1.494524      -0.599497       8    15.999  QM
    7  H        -0.410311      -2.005958      -1.265609       1     1.008  QM


 RMSQ FORCE :   0.0053204  MAXIMUM :   0.0000100  CONVERGED :NO 
 MAX FORCE  :   0.0172584  MAXIMUM :   0.0000150  CONVERGED :NO 

 NUMBER OF CONSTRAINED OPTIMIZATION CYCLES: 4
 
 TOTAL ENERGY = -642.916941207983
 
 
 CURRENT SPLINE LENGTH: 0.053 AMU^1/2*ANGSTROM
 IRC COORDINATE: 0.106 AMU^1/2*ANGSTROM

  ANGLE =       0.04  COS_ANGLE =       1.00


 IRC COORDINATES OF STEP 3 IN ANGSTROM

  NO.  ATOM        X              Y              Z        Z-ATOM   MASS   TYPE

    1  P        -0.001122      -0.006014      -0.001092      15    30.974  QM
    2  O         0.001000       0.001327       1.522889       8    15.999  QM
    3  O         1.378992       0.001586      -0.648223       8    15.999  QM
    4  O        -1.174856       0.759629      -0.730315       8    15.999  QM
    5  H        -1.492776      -0.346728      -1.018546       1     1.008  QM
    6  O        -0.917818      -1.494138      -0.598460       8    15.999  QM
    7  H        -0.406876      -2.007185      -1.261469       1     1.008  QM


 RMSQ FORCE :   0.0077851  MAXIMUM :   0.0000100  CONVERGED :NO 
 MAX FORCE  :   0.0257341  MAXIMUM :   0.0000150  CONVERGED :NO 

 NUMBER OF CONSTRAINED OPTIMIZATION CYCLES: 5
 
 TOTAL ENERGY = -642.918759787446
 
 
 CURRENT SPLINE LENGTH: 0.053 AMU^1/2*ANGSTROM
 IRC COORDINATE: 0.159 AMU^1/2*ANGSTROM

  ANGLE =       0.06  COS_ANGLE =       1.00


 IRC COORDINATES OF STEP 4 IN ANGSTROM

  NO.  ATOM        X              Y              Z        Z-ATOM   MASS   TYPE

    1  P        -0.001614      -0.008282      -0.001541      15    30.974  QM
    2  O         0.001373       0.001828       1.523036       8    15.999  QM
    3  O         1.379452       0.002169      -0.647931       8    15.999  QM
    4  O        -1.176174       0.759621      -0.731095       8    15.999  QM
    5  H        -1.503095      -0.298569      -1.021976       1     1.008  QM
    6  O        -0.915976      -1.493762      -0.597327       8    15.999  QM
    7  H        -0.403000      -2.008695      -1.256789       1     1.008  QM


 RMSQ FORCE :   0.0099072  MAXIMUM :   0.0000100  CONVERGED :NO 
 MAX FORCE  :   0.0336035  MAXIMUM :   0.0000150  CONVERGED :NO 

 NUMBER OF CONSTRAINED OPTIMIZATION CYCLES: 7
 
 TOTAL ENERGY = -642.921105862074
 
 
 CURRENT SPLINE LENGTH: 0.053 AMU^1/2*ANGSTROM
 IRC COORDINATE: 0.212 AMU^1/2*ANGSTROM

  ANGLE =       0.09  COS_ANGLE =       1.00


 IRC COORDINATES OF STEP 5 IN ANGSTROM

  NO.  ATOM        X              Y              Z        Z-ATOM   MASS   TYPE

    1  P        -0.002218      -0.010841      -0.002074      15    30.974  QM
    2  O         0.001790       0.002393       1.523162       8    15.999  QM
    3  O         1.379938       0.002818      -0.647598       8    15.999  QM
    4  O        -1.177477       0.760137      -0.731806       8    15.999  QM
    5  H        -1.515849      -0.252124      -1.027199       1     1.008  QM
    6  O        -0.913887      -1.493344      -0.596058       8    15.999  QM
    7  H        -0.398504      -2.010582      -1.251354       1     1.008  QM


 RMSQ FORCE :   0.0116345  MAXIMUM :   0.0000100  CONVERGED :NO 
 MAX FORCE  :   0.0404630  MAXIMUM :   0.0000150  CONVERGED :NO 

 NUMBER OF CONSTRAINED OPTIMIZATION CYCLES: 7
 
 TOTAL ENERGY = -642.923744633674
 
 
 CURRENT SPLINE LENGTH: 0.053 AMU^1/2*ANGSTROM
 IRC COORDINATE: 0.265 AMU^1/2*ANGSTROM

  ANGLE =       0.12  COS_ANGLE =       0.99


 IRC COORDINATES OF STEP 6 IN ANGSTROM

  NO.  ATOM        X              Y              Z        Z-ATOM   MASS   TYPE

    1  P        -0.002980      -0.013788      -0.002726      15    30.974  QM
    2  O         0.002264       0.003042       1.523248       8    15.999  QM
    3  O         1.380444       0.003554      -0.647206       8    15.999  QM
    4  O        -1.178737       0.761359      -0.732405       8    15.999  QM
    5  H        -1.531497      -0.208590      -1.034660       1     1.008  QM
    6  O        -0.911480      -1.492841      -0.594613       8    15.999  QM
    7  H        -0.393182      -2.012951      -1.244915       1     1.008  QM


 RMSQ FORCE :   0.0130057  MAXIMUM :   0.0000100  CONVERGED :NO 
 MAX FORCE  :   0.0459195  MAXIMUM :   0.0000150  CONVERGED :NO 

 NUMBER OF CONSTRAINED OPTIMIZATION CYCLES: 4
 
 TOTAL ENERGY = -642.926438944977
 
 
 CURRENT SPLINE LENGTH: 0.053 AMU^1/2*ANGSTROM
 IRC COORDINATE: 0.318 AMU^1/2*ANGSTROM

  ANGLE =       0.14  COS_ANGLE =       0.99


 IRC COORDINATES OF STEP 7 IN ANGSTROM

  NO.  ATOM        X              Y              Z        Z-ATOM   MASS   TYPE

    1  P        -0.003947      -0.017163      -0.003527      15    30.974  QM
    2  O         0.002802       0.003782       1.523263       8    15.999  QM
    3  O         1.380943       0.004382      -0.646739       8    15.999  QM
    4  O        -1.179906       0.763408      -0.732840       8    15.999  QM
    5  H        -1.549803      -0.169193      -1.044356       1     1.008  QM
    6  O        -0.908716      -1.492220      -0.592977       8    15.999  QM
    7  H        -0.386950      -2.015915      -1.237299       1     1.008  QM


 RMSQ FORCE :   0.0140784  MAXIMUM :   0.0000100  CONVERGED :NO 
 MAX FORCE  :   0.0497743  MAXIMUM :   0.0000150  CONVERGED :NO 

 NUMBER OF CONSTRAINED OPTIMIZATION CYCLES: 5
 
 TOTAL ENERGY = -642.929031267944
 
 
 CURRENT SPLINE LENGTH: 0.053 AMU^1/2*ANGSTROM
 IRC COORDINATE: 0.370 AMU^1/2*ANGSTROM

  ANGLE =       0.13  COS_ANGLE =       0.99


 IRC COORDINATES OF STEP 8 IN ANGSTROM

  NO.  ATOM        X              Y              Z        Z-ATOM   MASS   TYPE

    1  P        -0.005132      -0.020921      -0.004487      15    30.974  QM
    2  O         0.003392       0.004603       1.523178       8    15.999  QM
    3  O         1.381401       0.005288      -0.646197       8    15.999  QM
    4  O        -1.180941       0.766234      -0.733085       8    15.999  QM
    5  H        -1.569731      -0.134352      -1.055588       1     1.008  QM
    6  O        -0.905632      -1.491468      -0.591181       8    15.999  QM
    7  H        -0.379799      -2.019450      -1.228441       1     1.008  QM


 RMSQ FORCE :   0.0148724  MAXIMUM :   0.0000100  CONVERGED :NO 
 MAX FORCE  :   0.0521495  MAXIMUM :   0.0000150  CONVERGED :NO 

 NUMBER OF CONSTRAINED OPTIMIZATION CYCLES: 7
 
 TOTAL ENERGY = -642.931472718254
 
 
 CURRENT SPLINE LENGTH: 0.053 AMU^1/2*ANGSTROM
 IRC COORDINATE: 0.423 AMU^1/2*ANGSTROM

  ANGLE =       0.11  COS_ANGLE =       0.99


 IRC COORDINATES OF STEP 9 IN ANGSTROM

  NO.  ATOM        X              Y              Z        Z-ATOM   MASS   TYPE

    1  P        -0.006524      -0.024984      -0.005597      15    30.974  QM
    2  O         0.004020       0.005489       1.522973       8    15.999  QM
    3  O         1.381787       0.006251      -0.645581       8    15.999  QM
    4  O        -1.181828       0.769681      -0.733145       8    15.999  QM
    5  H        -1.589991      -0.103462      -1.067504       1     1.008  QM
    6  O        -0.902277      -1.490595      -0.589256       8    15.999  QM
    7  H        -0.372000      -2.023438      -1.218570       1     1.008  QM


 RMSQ FORCE :   0.0153988  MAXIMUM :   0.0000100  CONVERGED :NO 
 MAX FORCE  :   0.0533645  MAXIMUM :   0.0000150  CONVERGED :NO 

 NUMBER OF CONSTRAINED OPTIMIZATION CYCLES: 8
 
 TOTAL ENERGY = -642.933777014311
 
 
 CURRENT SPLINE LENGTH: 0.053 AMU^1/2*ANGSTROM
 IRC COORDINATE: 0.476 AMU^1/2*ANGSTROM

  ANGLE =       0.08  COS_ANGLE =       1.00


 IRC COORDINATES OF STEP 10 IN ANGSTROM

  NO.  ATOM        X              Y              Z        Z-ATOM   MASS   TYPE

    1  P        -0.008117      -0.029273      -0.006848      15    30.974  QM
    2  O         0.004678       0.006420       1.522630       8    15.999  QM
    3  O         1.382071       0.007251      -0.644890       8    15.999  QM
    4  O        -1.182564       0.773590      -0.733029       8    15.999  QM
    5  H        -1.609540      -0.075571      -1.079333       1     1.008  QM
    6  O        -0.898693      -1.489613      -0.587234       8    15.999  QM
    7  H        -0.363707      -2.027844      -1.207775       1     1.008  QM


 RMSQ FORCE :   0.0156917  MAXIMUM :   0.0000100  CONVERGED :NO 
 MAX FORCE  :   0.0537223  MAXIMUM :   0.0000150  CONVERGED :NO 

 NUMBER OF CONSTRAINED OPTIMIZATION CYCLES: 7
 
 TOTAL ENERGY = -642.935967343851
 
 
 CURRENT SPLINE LENGTH: 0.053 AMU^1/2*ANGSTROM
 IRC COORDINATE: 0.529 AMU^1/2*ANGSTROM

  ANGLE =       0.07  COS_ANGLE =       1.00


 IRC COORDINATES OF STEP 11 IN ANGSTROM

  NO.  ATOM        X              Y              Z        Z-ATOM   MASS   TYPE

    1  P        -0.009885      -0.033727      -0.008225      15    30.974  QM
    2  O         0.005356       0.007388       1.522149       8    15.999  QM
    3  O         1.382246       0.008274      -0.644125       8    15.999  QM
    4  O        -1.183155       0.777825      -0.732757       8    15.999  QM
    5  H        -1.627877      -0.049833      -1.090617       1     1.008  QM
    6  O        -0.894920      -1.488540      -0.585141       8    15.999  QM
    7  H        -0.355072      -2.032572      -1.196193       1     1.008  QM


 RMSQ FORCE :   0.0157978  MAXIMUM :   0.0000100  CONVERGED :NO 
 MAX FORCE  :   0.0534386  MAXIMUM :   0.0000150  CONVERGED :NO 

 NUMBER OF CONSTRAINED OPTIMIZATION CYCLES: 6
 
 TOTAL ENERGY = -642.938060879148
 
 
 CURRENT SPLINE LENGTH: 0.053 AMU^1/2*ANGSTROM
 IRC COORDINATE: 0.582 AMU^1/2*ANGSTROM

  ANGLE =       0.06  COS_ANGLE =       1.00


 IRC COORDINATES OF STEP 12 IN ANGSTROM

  NO.  ATOM        X              Y              Z        Z-ATOM   MASS   TYPE

    1  P        -0.011811      -0.038296      -0.009714      15    30.974  QM
    2  O         0.006052       0.008383       1.521522       8    15.999  QM
    3  O         1.382300       0.009309      -0.643289       8    15.999  QM
    4  O        -1.183601       0.782292      -0.732337       8    15.999  QM
    5  H        -1.644795      -0.025713      -1.101170       1     1.008  QM
    6  O        -0.890990      -1.487394      -0.582999       8    15.999  QM
    7  H        -0.346186      -2.037607      -1.183888       1     1.008  QM


 RMSQ FORCE :   0.0157544  MAXIMUM :   0.0000100  CONVERGED :NO 
 MAX FORCE  :   0.0526543  MAXIMUM :   0.0000150  CONVERGED :NO 

 NUMBER OF CONSTRAINED OPTIMIZATION CYCLES: 6
 
 TOTAL ENERGY = -642.940069103076
 
 
 CURRENT SPLINE LENGTH: 0.053 AMU^1/2*ANGSTROM
 IRC COORDINATE: 0.635 AMU^1/2*ANGSTROM

  ANGLE =       0.05  COS_ANGLE =       1.00


 IRC COORDINATES OF STEP 13 IN ANGSTROM

  NO.  ATOM        X              Y              Z        Z-ATOM   MASS   TYPE

    1  P        -0.013877      -0.042935      -0.011300      15    30.974  QM
    2  O         0.006762       0.009392       1.520749       8    15.999  QM
    3  O         1.382225       0.010344      -0.642381       8    15.999  QM
    4  O        -1.183902       0.786925      -0.731775       8    15.999  QM
    5  H        -1.660279      -0.002857      -1.110956       1     1.008  QM
    6  O        -0.886922      -1.486193      -0.580826       8    15.999  QM
    7  H        -0.337124      -2.042937      -1.170906       1     1.008  QM


 RMSQ FORCE :   0.0155874  MAXIMUM :   0.0000100  CONVERGED :NO 
 MAX FORCE  :   0.0514606  MAXIMUM :   0.0000150  CONVERGED :NO 

 NUMBER OF CONSTRAINED OPTIMIZATION CYCLES: 5
 
 TOTAL ENERGY = -642.941999553169
 
 
 CURRENT SPLINE LENGTH: 0.053 AMU^1/2*ANGSTROM
 IRC COORDINATE: 0.688 AMU^1/2*ANGSTROM

  ANGLE =       0.05  COS_ANGLE =       1.00


 IRC COORDINATES OF STEP 14 IN ANGSTROM

  NO.  ATOM        X              Y              Z        Z-ATOM   MASS   TYPE

    1  P        -0.016061      -0.047613      -0.012969      15    30.974  QM
    2  O         0.007485       0.010413       1.519834       8    15.999  QM
    3  O         1.382025       0.011374      -0.641406       8    15.999  QM
    4  O        -1.184063       0.791675      -0.731080       8    15.999  QM
    5  H        -1.674454       0.018978      -1.120012       1     1.008  QM
    6  O        -0.882744      -1.484962      -0.578635       8    15.999  QM
    7  H        -0.327956      -2.048516      -1.157314       1     1.008  QM


 RMSQ FORCE :   0.0153146  MAXIMUM :   0.0000100  CONVERGED :NO 
 MAX FORCE  :   0.0499197  MAXIMUM :   0.0000150  CONVERGED :NO 

 NUMBER OF CONSTRAINED OPTIMIZATION CYCLES: 4
 
 TOTAL ENERGY = -642.943857066895
 
 
 CURRENT SPLINE LENGTH: 0.053 AMU^1/2*ANGSTROM
 IRC COORDINATE: 0.741 AMU^1/2*ANGSTROM

  ANGLE =       0.04  COS_ANGLE =       1.00


 IRC COORDINATES OF STEP 15 IN ANGSTROM

  NO.  ATOM        X              Y              Z        Z-ATOM   MASS   TYPE

    1  P        -0.018348      -0.052299      -0.014711      15    30.974  QM
    2  O         0.008219       0.011440       1.518777       8    15.999  QM
    3  O         1.381699       0.012392      -0.640362       8    15.999  QM
    4  O        -1.184079       0.796508      -0.730254       8    15.999  QM
    5  H        -1.687431       0.039956      -1.128399       1     1.008  QM
    6  O        -0.878472      -1.483725      -0.576442       8    15.999  QM
    7  H        -0.318726      -2.054339      -1.143134       1     1.008  QM


 RMSQ FORCE :   0.0149477  MAXIMUM :   0.0000100  CONVERGED :NO 
 MAX FORCE  :   0.0480792  MAXIMUM :   0.0000150  CONVERGED :NO 

 NUMBER OF CONSTRAINED OPTIMIZATION CYCLES: 4
 
 TOTAL ENERGY = -642.945644123937
 
 
 CURRENT SPLINE LENGTH: 0.053 AMU^1/2*ANGSTROM
 IRC COORDINATE: 0.794 AMU^1/2*ANGSTROM

  ANGLE =       0.04  COS_ANGLE =       1.00


 IRC COORDINATES OF STEP 16 IN ANGSTROM

  NO.  ATOM        X              Y              Z        Z-ATOM   MASS   TYPE

    1  P        -0.020726      -0.056962      -0.016516      15    30.974  QM
    2  O         0.008966       0.012470       1.517572       8    15.999  QM
    3  O         1.381241       0.013388      -0.639244       8    15.999  QM
    4  O        -1.183954       0.801397      -0.729292       8    15.999  QM
    5  H        -1.699316       0.060244      -1.136189       1     1.008  QM
    6  O        -0.874117      -1.482508      -0.574259       8    15.999  QM
    7  H        -0.309474      -2.060405      -1.128384       1     1.008  QM


 RMSQ FORCE :   0.0144992  MAXIMUM :   0.0000100  CONVERGED :NO 
 MAX FORCE  :   0.0459834  MAXIMUM :   0.0000150  CONVERGED :NO 

 NUMBER OF CONSTRAINED OPTIMIZATION CYCLES: 5
 
 TOTAL ENERGY = -642.947361647095
 
 
 CURRENT SPLINE LENGTH: 0.053 AMU^1/2*ANGSTROM
 IRC COORDINATE: 0.847 AMU^1/2*ANGSTROM

  ANGLE =       0.04  COS_ANGLE =       1.00


 IRC COORDINATES OF STEP 17 IN ANGSTROM

  NO.  ATOM        X              Y              Z        Z-ATOM   MASS   TYPE

    1  P        -0.023178      -0.061586      -0.018371      15    30.974  QM
    2  O         0.009725       0.013500       1.516232       8    15.999  QM
    3  O         1.380659       0.014368      -0.638064       8    15.999  QM
    4  O        -1.183692       0.806323      -0.728206       8    15.999  QM
    5  H        -1.710252       0.079969      -1.143493       1     1.008  QM
    6  O        -0.869707      -1.481333      -0.572102       8    15.999  QM
    7  H        -0.300195      -2.066764      -1.113031       1     1.008  QM


 RMSQ FORCE :   0.0139768  MAXIMUM :   0.0000100  CONVERGED :NO 
 MAX FORCE  :   0.0436602  MAXIMUM :   0.0000150  CONVERGED :NO 

 NUMBER OF CONSTRAINED OPTIMIZATION CYCLES: 4
 
 TOTAL ENERGY = -642.949009495932
 
 
 CURRENT SPLINE LENGTH: 0.053 AMU^1/2*ANGSTROM
 IRC COORDINATE: 0.900 AMU^1/2*ANGSTROM

  ANGLE =       0.03  COS_ANGLE =       1.00


 IRC COORDINATES OF STEP 18 IN ANGSTROM

  NO.  ATOM        X              Y              Z        Z-ATOM   MASS   TYPE

    1  P        -0.025695      -0.066147      -0.020271      15    30.974  QM
    2  O         0.010500       0.014529       1.514752       8    15.999  QM
    3  O         1.379954       0.015321      -0.636814       8    15.999  QM
    4  O        -1.183295       0.811279      -0.726990       8    15.999  QM
    5  H        -1.720337       0.099205      -1.150360       1     1.008  QM
    6  O        -0.865248      -1.480235      -0.569982       8    15.999  QM
    7  H        -0.290936      -2.073377      -1.097067       1     1.008  QM


 RMSQ FORCE :   0.0133875  MAXIMUM :   0.0000100  CONVERGED :NO 
 MAX FORCE  :   0.0411426  MAXIMUM :   0.0000150  CONVERGED :NO 

 NUMBER OF CONSTRAINED OPTIMIZATION CYCLES: 5
 
 TOTAL ENERGY = -642.950586316259
 
 
 CURRENT SPLINE LENGTH: 0.053 AMU^1/2*ANGSTROM
 IRC COORDINATE: 0.953 AMU^1/2*ANGSTROM

  ANGLE =       0.03  COS_ANGLE =       1.00


 IRC COORDINATES OF STEP 19 IN ANGSTROM

  NO.  ATOM        X              Y              Z        Z-ATOM   MASS   TYPE

    1  P        -0.028267      -0.070628      -0.022207      15    30.974  QM
    2  O         0.011292       0.015554       1.513136       8    15.999  QM
    3  O         1.379127       0.016247      -0.635496       8    15.999  QM
    4  O        -1.182768       0.816257      -0.725649       8    15.999  QM
    5  H        -1.729637       0.118063      -1.156854       1     1.008  QM
    6  O        -0.860755      -1.479241      -0.567911       8    15.999  QM
    7  H        -0.281698      -2.080280      -1.080490       1     1.008  QM


 RMSQ FORCE :   0.0127417  MAXIMUM :   0.0000100  CONVERGED :NO 
 MAX FORCE  :   0.0384619  MAXIMUM :   0.0000150  CONVERGED :NO 

 NUMBER OF CONSTRAINED OPTIMIZATION CYCLES: 3
 
 TOTAL ENERGY = -642.952090255590
 
 
 CURRENT SPLINE LENGTH: 0.053 AMU^1/2*ANGSTROM
 IRC COORDINATE: 1.005 AMU^1/2*ANGSTROM

  ANGLE =       0.03  COS_ANGLE =       1.00


 IRC COORDINATES OF STEP 20 IN ANGSTROM

  NO.  ATOM        X              Y              Z        Z-ATOM   MASS   TYPE

    1  P        -0.030886      -0.075009      -0.024173      15    30.974  QM
    2  O         0.012101       0.016577       1.511387       8    15.999  QM
    3  O         1.378184       0.017144      -0.634112       8    15.999  QM
    4  O        -1.182112       0.821249      -0.724178       8    15.999  QM
    5  H        -1.738243       0.136633      -1.163043       1     1.008  QM
    6  O        -0.856248      -1.478386      -0.565907       8    15.999  QM
    7  H        -0.272483      -2.087487      -1.063237       1     1.008  QM


 RMSQ FORCE :   0.0120490  MAXIMUM :   0.0000100  CONVERGED :NO 
 MAX FORCE  :   0.0356520  MAXIMUM :   0.0000150  CONVERGED :NO 

 NUMBER OF CONSTRAINED OPTIMIZATION CYCLES: 3
 
 TOTAL ENERGY = -642.953519257695
 
 
 CURRENT SPLINE LENGTH: 0.053 AMU^1/2*ANGSTROM
 IRC COORDINATE: 1.058 AMU^1/2*ANGSTROM

  ANGLE =       0.03  COS_ANGLE =       1.00


 IRC COORDINATES OF STEP 21 IN ANGSTROM

  NO.  ATOM        X              Y              Z        Z-ATOM   MASS   TYPE

    1  P        -0.033541      -0.079270      -0.026163      15    30.974  QM
    2  O         0.012927       0.017598       1.509511       8    15.999  QM
    3  O         1.377130       0.018014      -0.632667       8    15.999  QM
    4  O        -1.181325       0.826248      -0.722574       8    15.999  QM
    5  H        -1.746219       0.154982      -1.168984       1     1.008  QM
    6  O        -0.851744      -1.477706      -0.563987       8    15.999  QM
    7  H        -0.263288      -2.095005      -1.045246       1     1.008  QM


 RMSQ FORCE :   0.0113187  MAXIMUM :   0.0000100  CONVERGED :NO 
 MAX FORCE  :   0.0327491  MAXIMUM :   0.0000150  CONVERGED :NO 

 NUMBER OF CONSTRAINED OPTIMIZATION CYCLES: 4
 
 TOTAL ENERGY = -642.954871591260
 
 
 CURRENT SPLINE LENGTH: 0.053 AMU^1/2*ANGSTROM
 IRC COORDINATE: 1.111 AMU^1/2*ANGSTROM

  ANGLE =       0.04  COS_ANGLE =       1.00


 IRC COORDINATES OF STEP 22 IN ANGSTROM

  NO.  ATOM        X              Y              Z        Z-ATOM   MASS   TYPE

    1  P        -0.036226      -0.083392      -0.028170      15    30.974  QM
    2  O         0.013776       0.018616       1.507510       8    15.999  QM
    3  O         1.375969       0.018851      -0.631157       8    15.999  QM
    4  O        -1.180417       0.831252      -0.720838       8    15.999  QM
    5  H        -1.753556       0.173163      -1.174717       1     1.008  QM
    6  O        -0.847257      -1.477233      -0.562169       8    15.999  QM
    7  H        -0.254135      -2.102886      -1.026438       1     1.008  QM


 RMSQ FORCE :   0.0105640  MAXIMUM :   0.0000100  CONVERGED :NO 
 MAX FORCE  :   0.0297919  MAXIMUM :   0.0000150  CONVERGED :NO 

 NUMBER OF CONSTRAINED OPTIMIZATION CYCLES: 6
 
 TOTAL ENERGY = -642.956145825767
 
 
 CURRENT SPLINE LENGTH: 0.053 AMU^1/2*ANGSTROM
 IRC COORDINATE: 1.164 AMU^1/2*ANGSTROM

  ANGLE =       0.04  COS_ANGLE =       1.00


 IRC COORDINATES OF STEP 23 IN ANGSTROM

  NO.  ATOM        X              Y              Z        Z-ATOM   MASS   TYPE

    1  P        -0.038933      -0.087357      -0.030189      15    30.974  QM
    2  O         0.014646       0.019628       1.505392       8    15.999  QM
    3  O         1.374706       0.019656      -0.629591       8    15.999  QM
    4  O        -1.179386       0.836259      -0.718969       8    15.999  QM
    5  H        -1.760296       0.191207      -1.180289       1     1.008  QM
    6  O        -0.842804      -1.477000      -0.560466       8    15.999  QM
    7  H        -0.245035      -2.111126      -1.006788       1     1.008  QM


 RMSQ FORCE :   0.0097943  MAXIMUM :   0.0000100  CONVERGED :NO 
 MAX FORCE  :   0.0268190  MAXIMUM :   0.0000150  CONVERGED :NO 

 NUMBER OF CONSTRAINED OPTIMIZATION CYCLES: 6
 
 TOTAL ENERGY = -642.957341283489
 
 
 CURRENT SPLINE LENGTH: 0.053 AMU^1/2*ANGSTROM
 IRC COORDINATE: 1.217 AMU^1/2*ANGSTROM

  ANGLE =       0.04  COS_ANGLE =       1.00


 IRC COORDINATES OF STEP 24 IN ANGSTROM

  NO.  ATOM        X              Y              Z        Z-ATOM   MASS   TYPE

    1  P        -0.041656      -0.091142      -0.032213      15    30.974  QM
    2  O         0.015547       0.020639       1.503163       8    15.999  QM
    3  O         1.373355       0.020427      -0.627962       8    15.999  QM
    4  O        -1.178245       0.841264      -0.716964       8    15.999  QM
    5  H        -1.766445       0.209134      -1.185750       1     1.008  QM
    6  O        -0.838406      -1.477045      -0.558903       8    15.999  QM
    7  H        -0.236008      -2.119738      -0.986216       1     1.008  QM


 RMSQ FORCE :   0.0090219  MAXIMUM :   0.0000100  CONVERGED :NO 
 MAX FORCE  :   0.0238775  MAXIMUM :   0.0000150  CONVERGED :NO 

 NUMBER OF CONSTRAINED OPTIMIZATION CYCLES: 6
 
 TOTAL ENERGY = -642.958458043078
 
 
 CURRENT SPLINE LENGTH: 0.053 AMU^1/2*ANGSTROM
 IRC COORDINATE: 1.270 AMU^1/2*ANGSTROM

  ANGLE =       0.04  COS_ANGLE =       1.00


 IRC COORDINATES OF STEP 25 IN ANGSTROM

  NO.  ATOM        X              Y              Z        Z-ATOM   MASS   TYPE

    1  P        -0.044389      -0.094729      -0.034239      15    30.974  QM
    2  O         0.016487       0.021652       1.500837       8    15.999  QM
    3  O         1.371929       0.021161      -0.626272       8    15.999  QM
    4  O        -1.177001       0.846259      -0.714824       8    15.999  QM
    5  H        -1.772005       0.226954      -1.191135       1     1.008  QM
    6  O        -0.834086      -1.477402      -0.557501       8    15.999  QM
    7  H        -0.227086      -2.128715      -0.964663       1     1.008  QM


 RMSQ FORCE :   0.0082589  MAXIMUM :   0.0000100  CONVERGED :NO 
 MAX FORCE  :   0.0210152  MAXIMUM :   0.0000150  CONVERGED :NO 

 NUMBER OF CONSTRAINED OPTIMIZATION CYCLES: 7
 
 TOTAL ENERGY = -642.959496939976
 
 
 CURRENT SPLINE LENGTH: 0.053 AMU^1/2*ANGSTROM
 IRC COORDINATE: 1.323 AMU^1/2*ANGSTROM

  ANGLE =       0.05  COS_ANGLE =       1.00


 IRC COORDINATES OF STEP 26 IN ANGSTROM

  NO.  ATOM        X              Y              Z        Z-ATOM   MASS   TYPE

    1  P        -0.047121      -0.098101      -0.036258      15    30.974  QM
    2  O         0.017457       0.022657       1.498425       8    15.999  QM
    3  O         1.370438       0.021860      -0.624537       8    15.999  QM
    4  O        -1.175658       0.851235      -0.712554       8    15.999  QM
    5  H        -1.776963       0.244667      -1.196467       1     1.008  QM
    6  O        -0.829858      -1.478085      -0.556273       8    15.999  QM
    7  H        -0.218313      -2.138030      -0.942053       1     1.008  QM


 RMSQ FORCE :   0.0075166  MAXIMUM :   0.0000100  CONVERGED :NO 
 MAX FORCE  :   0.0182762  MAXIMUM :   0.0000150  CONVERGED :NO 

 NUMBER OF CONSTRAINED OPTIMIZATION CYCLES: 8
 
 TOTAL ENERGY = -642.960459610132
 
 
 CURRENT SPLINE LENGTH: 0.053 AMU^1/2*ANGSTROM
 IRC COORDINATE: 1.376 AMU^1/2*ANGSTROM

  ANGLE =       0.05  COS_ANGLE =       1.00


 IRC COORDINATES OF STEP 27 IN ANGSTROM

  NO.  ATOM        X              Y              Z        Z-ATOM   MASS   TYPE

    1  P        -0.049845      -0.101248      -0.038267      15    30.974  QM
    2  O         0.018456       0.023656       1.495944       8    15.999  QM
    3  O         1.368901       0.022525      -0.622762       8    15.999  QM
    4  O        -1.174232       0.856176      -0.710158       8    15.999  QM
    5  H        -1.781333       0.262262      -1.201783       1     1.008  QM
    6  O        -0.825738      -1.479103      -0.555228       8    15.999  QM
    7  H        -0.209739      -2.147645      -0.918374       1     1.008  QM


 RMSQ FORCE :   0.0068033  MAXIMUM :   0.0000100  CONVERGED :NO 
 MAX FORCE  :   0.0156992  MAXIMUM :   0.0000150  CONVERGED :NO 

 NUMBER OF CONSTRAINED OPTIMIZATION CYCLES: 4
 
 TOTAL ENERGY = -642.961348274108
 
 
 CURRENT SPLINE LENGTH: 0.053 AMU^1/2*ANGSTROM
 IRC COORDINATE: 1.429 AMU^1/2*ANGSTROM

  ANGLE =       0.05  COS_ANGLE =       1.00


 IRC COORDINATES OF STEP 28 IN ANGSTROM

  NO.  ATOM        X              Y              Z        Z-ATOM   MASS   TYPE

    1  P        -0.052555      -0.104157      -0.040256      15    30.974  QM
    2  O         0.019496       0.024651       1.493413       8    15.999  QM
    3  O         1.367334       0.023151      -0.620950       8    15.999  QM
    4  O        -1.172743       0.861076      -0.707647       8    15.999  QM
    5  H        -1.785070       0.279711      -1.207134       1     1.008  QM
    6  O        -0.821743      -1.480471      -0.554393       8    15.999  QM
    7  H        -0.201427      -2.157530      -0.893580       1     1.008  QM


 RMSQ FORCE :   0.0061273  MAXIMUM :   0.0000100  CONVERGED :NO 
 MAX FORCE  :   0.0133245  MAXIMUM :   0.0000150  CONVERGED :NO 

 NUMBER OF CONSTRAINED OPTIMIZATION CYCLES: 4
 
 TOTAL ENERGY = -642.962165639481
 
 
 CURRENT SPLINE LENGTH: 0.053 AMU^1/2*ANGSTROM
 IRC COORDINATE: 1.482 AMU^1/2*ANGSTROM

  ANGLE =       0.05  COS_ANGLE =       1.00


 IRC COORDINATES OF STEP 29 IN ANGSTROM

  NO.  ATOM        X              Y              Z        Z-ATOM   MASS   TYPE

    1  P        -0.055240      -0.106823      -0.042216      15    30.974  QM
    2  O         0.020581       0.025641       1.490854       8    15.999  QM
    3  O         1.365755       0.023737      -0.619113       8    15.999  QM
    4  O        -1.171214       0.865916      -0.705033       8    15.999  QM
    5  H        -1.788165       0.296974      -1.212560       1     1.008  QM
    6  O        -0.817888      -1.482180      -0.553786       8    15.999  QM
    7  H        -0.193452      -2.167645      -0.867598       1     1.008  QM


 RMSQ FORCE :   0.0054936  MAXIMUM :   0.0000100  CONVERGED :NO 
 MAX FORCE  :   0.0112694  MAXIMUM :   0.0000150  CONVERGED :NO 

 NUMBER OF CONSTRAINED OPTIMIZATION CYCLES: 8
 
 TOTAL ENERGY = -642.962914692329
 
 
 CURRENT SPLINE LENGTH: 0.053 AMU^1/2*ANGSTROM
 IRC COORDINATE: 1.535 AMU^1/2*ANGSTROM

  ANGLE =       0.05  COS_ANGLE =       1.00


 IRC COORDINATES OF STEP 30 IN ANGSTROM

  NO.  ATOM        X              Y              Z        Z-ATOM   MASS   TYPE

    1  P        -0.057898      -0.109251      -0.044147      15    30.974  QM
    2  O         0.021715       0.026625       1.488283       8    15.999  QM
    3  O         1.364188       0.024284      -0.617250       8    15.999  QM
    4  O        -1.169669       0.870684      -0.702328       8    15.999  QM
    5  H        -1.790619       0.314034      -1.218105       1     1.008  QM
    6  O        -0.814176      -1.484210      -0.553402       8    15.999  QM
    7  H        -0.185929      -2.177899      -0.840486       1     1.008  QM


 RMSQ FORCE :   0.0049017  MAXIMUM :   0.0000100  CONVERGED :NO 
 MAX FORCE  :   0.0101518  MAXIMUM :   0.0000150  CONVERGED :NO 

 NUMBER OF CONSTRAINED OPTIMIZATION CYCLES: 5
 
 TOTAL ENERGY = -642.963598531670
 
 
 CURRENT SPLINE LENGTH: 0.053 AMU^1/2*ANGSTROM
 IRC COORDINATE: 1.588 AMU^1/2*ANGSTROM

  ANGLE =       0.05  COS_ANGLE =       1.00


 IRC COORDINATES OF STEP 31 IN ANGSTROM

  NO.  ATOM        X              Y              Z        Z-ATOM   MASS   TYPE

    1  P        -0.060516      -0.111457      -0.046036      15    30.974  QM
    2  O         0.022872       0.027583       1.485721       8    15.999  QM
    3  O         1.362634       0.024802      -0.615404       8    15.999  QM
    4  O        -1.168112       0.875368      -0.699555       8    15.999  QM
    5  H        -1.792433       0.330882      -1.223806       1     1.008  QM
    6  O        -0.810593      -1.486515      -0.553224       8    15.999  QM
    7  H        -0.178944      -2.188184      -0.812198       1     1.008  QM


 RMSQ FORCE :   0.0043491  MAXIMUM :   0.0000100  CONVERGED :NO 
 MAX FORCE  :   0.0090775  MAXIMUM :   0.0000150  CONVERGED :NO 

 NUMBER OF CONSTRAINED OPTIMIZATION CYCLES: 6
 
 TOTAL ENERGY = -642.964220071625
 
 
 CURRENT SPLINE LENGTH: 0.053 AMU^1/2*ANGSTROM
 IRC COORDINATE: 1.640 AMU^1/2*ANGSTROM

  ANGLE =       0.05  COS_ANGLE =       1.00


 IRC COORDINATES OF STEP 32 IN ANGSTROM

  NO.  ATOM        X              Y              Z        Z-ATOM   MASS   TYPE

    1  P        -0.063094      -0.113448      -0.047890      15    30.974  QM
    2  O         0.024081       0.028523       1.483178       8    15.999  QM
    3  O         1.361129       0.025284      -0.613546       8    15.999  QM
    4  O        -1.166595       0.879944      -0.696724       8    15.999  QM
    5  H        -1.793604       0.347466      -1.229713       1     1.008  QM
    6  O        -0.807148      -1.489058      -0.553266       8    15.999  QM
    7  H        -0.172659      -2.198451      -0.782719       1     1.008  QM


 RMSQ FORCE :   0.0038319  MAXIMUM :   0.0000100  CONVERGED :NO 
 MAX FORCE  :   0.0080437  MAXIMUM :   0.0000150  CONVERGED :NO 

 NUMBER OF CONSTRAINED OPTIMIZATION CYCLES: 6
 
 TOTAL ENERGY = -642.964781953066
 
 
 CURRENT SPLINE LENGTH: 0.053 AMU^1/2*ANGSTROM
 IRC COORDINATE: 1.693 AMU^1/2*ANGSTROM

  ANGLE =       0.04  COS_ANGLE =       1.00


 IRC COORDINATES OF STEP 33 IN ANGSTROM

  NO.  ATOM        X              Y              Z        Z-ATOM   MASS   TYPE

    1  P        -0.065622      -0.115249      -0.049701      15    30.974  QM
    2  O         0.025320       0.029434       1.480671       8    15.999  QM
    3  O         1.359674       0.025741      -0.611705       8    15.999  QM
    4  O        -1.165125       0.884412      -0.693853       8    15.999  QM
    5  H        -1.794124       0.363828      -1.235880       1     1.008  QM
    6  O        -0.803821      -1.491800      -0.553500       8    15.999  QM
    7  H        -0.167182      -2.208606      -0.752124       1     1.008  QM


 RMSQ FORCE :   0.0033478  MAXIMUM :   0.0000100  CONVERGED :NO 
 MAX FORCE  :   0.0070536  MAXIMUM :   0.0000150  CONVERGED :NO 

 NUMBER OF CONSTRAINED OPTIMIZATION CYCLES: 6
 
 TOTAL ENERGY = -642.965286441196
 
 
 CURRENT SPLINE LENGTH: 0.053 AMU^1/2*ANGSTROM
 IRC COORDINATE: 1.746 AMU^1/2*ANGSTROM

  ANGLE =       0.05  COS_ANGLE =       1.00


 IRC COORDINATES OF STEP 34 IN ANGSTROM

  NO.  ATOM        X              Y              Z        Z-ATOM   MASS   TYPE

    1  P        -0.068100      -0.116871      -0.051471      15    30.974  QM
    2  O         0.026615       0.030316       1.478203       8    15.999  QM
    3  O         1.358289       0.026165      -0.609862       8    15.999  QM
    4  O        -1.163748       0.888753      -0.690957       8    15.999  QM
    5  H        -1.793960       0.379918      -1.242398       1     1.008  QM
    6  O        -0.800610      -1.494693      -0.553930       8    15.999  QM
    7  H        -0.162651      -2.218601      -0.720409       1     1.008  QM


 RMSQ FORCE :   0.0028940  MAXIMUM :   0.0000100  CONVERGED :NO 
 MAX FORCE  :   0.0061052  MAXIMUM :   0.0000150  CONVERGED :NO 

 NUMBER OF CONSTRAINED OPTIMIZATION CYCLES: 5
 
 TOTAL ENERGY = -642.965735293765
 
 
 CURRENT SPLINE LENGTH: 0.053 AMU^1/2*ANGSTROM
 IRC COORDINATE: 1.799 AMU^1/2*ANGSTROM

  ANGLE =       0.05  COS_ANGLE =       1.00


 IRC COORDINATES OF STEP 35 IN ANGSTROM

  NO.  ATOM        X              Y              Z        Z-ATOM   MASS   TYPE

    1  P        -0.070517      -0.118330      -0.053191      15    30.974  QM
    2  O         0.027949       0.031131       1.475785       8    15.999  QM
    3  O         1.356974       0.026574      -0.608047       8    15.999  QM
    4  O        -1.162474       0.892956      -0.688064       8    15.999  QM
    5  H        -1.793069       0.395742      -1.249351       1     1.008  QM
    6  O        -0.797496      -1.497679      -0.554523       8    15.999  QM
    7  H        -0.159244      -2.228351      -0.687508       1     1.008  QM


 RMSQ FORCE :   0.0024659  MAXIMUM :   0.0000100  CONVERGED :NO 
 MAX FORCE  :   0.0052009  MAXIMUM :   0.0000150  CONVERGED :NO 

 NUMBER OF CONSTRAINED OPTIMIZATION CYCLES: 9
 
 TOTAL ENERGY = -642.966129963627
 
 
 CURRENT SPLINE LENGTH: 0.053 AMU^1/2*ANGSTROM
 IRC COORDINATE: 1.852 AMU^1/2*ANGSTROM

  ANGLE =       0.05  COS_ANGLE =       1.00


 IRC COORDINATES OF STEP 36 IN ANGSTROM

  NO.  ATOM        X              Y              Z        Z-ATOM   MASS   TYPE

    1  P        -0.072875      -0.119645      -0.054869      15    30.974  QM
    2  O         0.029346       0.031866       1.473420       8    15.999  QM
    3  O         1.355746       0.026977      -0.606237       8    15.999  QM
    4  O        -1.161335       0.897006      -0.685197       8    15.999  QM
    5  H        -1.791415       0.411204      -1.256784       1     1.008  QM
    6  O        -0.794478      -1.500703      -0.555262       8    15.999  QM
    7  H        -0.157152      -2.237791      -0.653447       1     1.008  QM


 RMSQ FORCE :   0.0020571  MAXIMUM :   0.0000100  CONVERGED :NO 
 MAX FORCE  :   0.0043257  MAXIMUM :   0.0000150  CONVERGED :NO 

 NUMBER OF CONSTRAINED OPTIMIZATION CYCLES: 5
 
 TOTAL ENERGY = -642.966471533639
 
 
 CURRENT SPLINE LENGTH: 0.053 AMU^1/2*ANGSTROM
 IRC COORDINATE: 1.905 AMU^1/2*ANGSTROM

  ANGLE =       0.05  COS_ANGLE =       1.00


 IRC COORDINATES OF STEP 37 IN ANGSTROM

  NO.  ATOM        X              Y              Z        Z-ATOM   MASS   TYPE

    1  P        -0.075150      -0.120833      -0.056498      15    30.974  QM
    2  O         0.030764       0.032505       1.471110       8    15.999  QM
    3  O         1.354599       0.027389      -0.604474       8    15.999  QM
    4  O        -1.160338       0.900883      -0.682351       8    15.999  QM
    5  H        -1.788896       0.426502      -1.264913       1     1.008  QM
    6  O        -0.791541      -1.503728      -0.556103       8    15.999  QM
    7  H        -0.156550      -2.246841      -0.618333       1     1.008  QM


 RMSQ FORCE :   0.0016722  MAXIMUM :   0.0000100  CONVERGED :NO 
 MAX FORCE  :   0.0035022  MAXIMUM :   0.0000150  CONVERGED :NO 

 NUMBER OF CONSTRAINED OPTIMIZATION CYCLES: 8
 
 TOTAL ENERGY = -642.966761149931
 
 
 CURRENT SPLINE LENGTH: 0.053 AMU^1/2*ANGSTROM
 IRC COORDINATE: 1.958 AMU^1/2*ANGSTROM

  ANGLE =       0.06  COS_ANGLE =       1.00


 IRC COORDINATES OF STEP 38 IN ANGSTROM

  NO.  ATOM        X              Y              Z        Z-ATOM   MASS   TYPE

    1  P        -0.077324      -0.121908      -0.058081      15    30.974  QM
    2  O         0.032192       0.033022       1.468869       8    15.999  QM
    3  O         1.353551       0.027843      -0.602772       8    15.999  QM
    4  O        -1.159507       0.904583      -0.679547       8    15.999  QM
    5  H        -1.785368       0.441583      -1.273889       1     1.008  QM
    6  O        -0.788701      -1.506727      -0.557011       8    15.999  QM
    7  H        -0.157631      -2.255471      -0.582215       1     1.008  QM


 RMSQ FORCE :   0.0013098  MAXIMUM :   0.0000100  CONVERGED :NO 
 MAX FORCE  :   0.0027266  MAXIMUM :   0.0000150  CONVERGED :NO 

 NUMBER OF CONSTRAINED OPTIMIZATION CYCLES: 9
 
 TOTAL ENERGY = -642.967000029259
 
 
 CURRENT SPLINE LENGTH: 0.053 AMU^1/2*ANGSTROM
 IRC COORDINATE: 2.011 AMU^1/2*ANGSTROM

  ANGLE =       0.06  COS_ANGLE =       1.00


 IRC COORDINATES OF STEP 39 IN ANGSTROM

  NO.  ATOM        X              Y              Z        Z-ATOM   MASS   TYPE

    1  P        -0.079387      -0.122867      -0.059620      15    30.974  QM
    2  O         0.033646       0.033339       1.466695       8    15.999  QM
    3  O         1.352615       0.028385      -0.601132       8    15.999  QM
    4  O        -1.158859       0.908061      -0.676826       8    15.999  QM
    5  H        -1.780587       0.456276      -1.283869       1     1.008  QM
    6  O        -0.785985      -1.509624      -0.557927       8    15.999  QM
    7  H        -0.160676      -2.263614      -0.545050       1     1.008  QM


 RMSQ FORCE :   0.0009666  MAXIMUM :   0.0000100  CONVERGED :NO 
 MAX FORCE  :   0.0019876  MAXIMUM :   0.0000150  CONVERGED :NO 

 NUMBER OF CONSTRAINED OPTIMIZATION CYCLES: 10
 
 TOTAL ENERGY = -642.967189679775
 
 
 CURRENT SPLINE LENGTH: 0.053 AMU^1/2*ANGSTROM
 IRC COORDINATE: 2.064 AMU^1/2*ANGSTROM

  ANGLE =       0.08  COS_ANGLE =       1.00


 IRC COORDINATES OF STEP 40 IN ANGSTROM

  NO.  ATOM        X              Y              Z        Z-ATOM   MASS   TYPE

    1  P        -0.081286      -0.123695      -0.061113      15    30.974  QM
    2  O         0.035092       0.033384       1.464599       8    15.999  QM
    3  O         1.351802       0.029061      -0.599589       8    15.999  QM
    4  O        -1.158435       0.911248      -0.674208       8    15.999  QM
    5  H        -1.774168       0.470769      -1.295381       1     1.008  QM
    6  O        -0.783445      -1.512370      -0.558766       8    15.999  QM
    7  H        -0.165915      -2.271216      -0.507041       1     1.008  QM


 RMSQ FORCE :   0.0006551  MAXIMUM :   0.0000100  CONVERGED :NO 
 MAX FORCE  :   0.0013302  MAXIMUM :   0.0000150  CONVERGED :NO 

 NUMBER OF CONSTRAINED OPTIMIZATION CYCLES: 30
 
 TOTAL ENERGY = -642.967332002722
 
 
 CURRENT SPLINE LENGTH: 0.053 AMU^1/2*ANGSTROM
 IRC COORDINATE: 2.117 AMU^1/2*ANGSTROM

  ANGLE =       0.11  COS_ANGLE =       0.99


 IRC COORDINATES OF STEP 41 IN ANGSTROM

  NO.  ATOM        X              Y              Z        Z-ATOM   MASS   TYPE

    1  P        -0.082949      -0.124386      -0.062553      15    30.974  QM
    2  O         0.036465       0.032909       1.462666       8    15.999  QM
    3  O         1.351144       0.030106      -0.598271       8    15.999  QM
    4  O        -1.158185       0.914060      -0.671851       8    15.999  QM
    5  H        -1.765561       0.484854      -1.308843       1     1.008  QM
    6  O        -0.781243      -1.514869      -0.559318       8    15.999  QM
    7  H        -0.173747      -2.278204      -0.468163       1     1.008  QM


 RMSQ FORCE :   0.0003800  MAXIMUM :   0.0000100  CONVERGED :NO 
 MAX FORCE  :   0.0007411  MAXIMUM :   0.0000150  CONVERGED :NO 

 NUMBER OF CONSTRAINED OPTIMIZATION CYCLES: 18
 
 TOTAL ENERGY = -642.967429427403
 
 
 CURRENT SPLINE LENGTH: 0.053 AMU^1/2*ANGSTROM
 IRC COORDINATE: 2.170 AMU^1/2*ANGSTROM

  ANGLE =       0.18  COS_ANGLE =       0.98


 IRC COORDINATES OF STEP 42 IN ANGSTROM

  NO.  ATOM        X              Y              Z        Z-ATOM   MASS   TYPE

    1  P        -0.084282      -0.124925      -0.063908      15    30.974  QM
    2  O         0.037710       0.031694       1.460935       8    15.999  QM
    3  O         1.350625       0.031729      -0.597280       8    15.999  QM
    4  O        -1.158074       0.916337      -0.669894       8    15.999  QM
    5  H        -1.753823       0.498401      -1.325070       1     1.008  QM
    6  O        -0.779575      -1.516988      -0.559344       8    15.999  QM
    7  H        -0.184374      -2.284452      -0.429220       1     1.008  QM


 RMSQ FORCE :   0.0001533  MAXIMUM :   0.0000100  CONVERGED :NO 
 MAX FORCE  :   0.0002745  MAXIMUM :   0.0000150  CONVERGED :NO 

 NUMBER OF CONSTRAINED OPTIMIZATION CYCLES: 15
 
 TOTAL ENERGY = -642.967485289301
 
 
 CURRENT SPLINE LENGTH: 0.053 AMU^1/2*ANGSTROM
 IRC COORDINATE: 2.223 AMU^1/2*ANGSTROM

  ANGLE =       0.68  COS_ANGLE =       0.78


 IRC COORDINATES OF STEP 43 IN ANGSTROM

  NO.  ATOM        X              Y              Z        Z-ATOM   MASS   TYPE

    1  P        -0.085020      -0.125258      -0.064987      15    30.974  QM
    2  O         0.038487       0.029021       1.459735       8    15.999  QM
    3  O         1.350160       0.034587      -0.597225       8    15.999  QM
    4  O        -1.157822       0.917821      -0.668907       8    15.999  QM
    5  H        -1.736621       0.511546      -1.346190       1     1.008  QM
    6  O        -0.779032      -1.518573      -0.557976       8    15.999  QM
    7  H        -0.196531      -2.289387      -0.394157       1     1.008  QM


 RMSQ FORCE :   0.0000181  MAXIMUM :   0.0000100  CONVERGED :NO 
 MAX FORCE  :   0.0000540  MAXIMUM :   0.0000150  CONVERGED :NO 

 NUMBER OF CONSTRAINED OPTIMIZATION CYCLES: 7
 
 TOTAL ENERGY = -642.967504593096
 
 
 CURRENT SPLINE LENGTH: 0.053 AMU^1/2*ANGSTROM
 IRC COORDINATE: 2.275 AMU^1/2*ANGSTROM

  ANGLE =       1.72  COS_ANGLE =      -0.15


 IRC COORDINATES OF STEP 44 IN ANGSTROM

  NO.  ATOM        X              Y              Z        Z-ATOM   MASS   TYPE

    1  P        -0.085292      -0.125495      -0.065240      15    30.974  QM
    2  O         0.037291       0.032779       1.459075       8    15.999  QM
    3  O         1.350276       0.030787      -0.597977       8    15.999  QM
    4  O        -1.160482       0.917889      -0.663986       8    15.999  QM
    5  H        -1.712811       0.525274      -1.370801       1     1.008  QM
    6  O        -0.777016      -1.519582      -0.558717       8    15.999  QM
    7  H        -0.186178      -2.286904      -0.408448       1     1.008  QM


 RMSQ FORCE :   0.0000281  MAXIMUM :   0.0000100  CONVERGED :NO 
 MAX FORCE  :   0.0000765  MAXIMUM :   0.0000150  CONVERGED :NO 

 NUMBER OF CONSTRAINED OPTIMIZATION CYCLES: 7
 
 TOTAL ENERGY = -642.967503642532
 
 
 CURRENT SPLINE LENGTH: 0.053 AMU^1/2*ANGSTROM
 IRC COORDINATE: 2.328 AMU^1/2*ANGSTROM

  ANGLE =       1.64  COS_ANGLE =      -0.07


 IRC COORDINATES OF STEP 45 IN ANGSTROM

  NO.  ATOM        X              Y              Z        Z-ATOM   MASS   TYPE

    1  P        -0.085075      -0.125430      -0.065141      15    30.974  QM
    2  O         0.038383       0.028683       1.459620       8    15.999  QM
    3  O         1.350084       0.034899      -0.597325       8    15.999  QM
    4  O        -1.157791       0.917697      -0.668964       8    15.999  QM
    5  H        -1.735297       0.512619      -1.348021       1     1.008  QM
    6  O        -0.778953      -1.518865      -0.557811       8    15.999  QM
    7  H        -0.197620      -2.289996      -0.391289       1     1.008  QM


 RMSQ FORCE :   0.0000099  MAXIMUM :   0.0000100  CONVERGED :YES
 MAX FORCE  :   0.0000267  MAXIMUM :   0.0000150  CONVERGED :NO 

 NUMBER OF CONSTRAINED OPTIMIZATION CYCLES: 4
 
 TOTAL ENERGY = -642.967504755586
 
 
 CURRENT SPLINE LENGTH: 0.053 AMU^1/2*ANGSTROM
 IRC COORDINATE: 2.381 AMU^1/2*ANGSTROM

  ANGLE =       1.46  COS_ANGLE =       0.11


 IRC COORDINATES OF STEP 46 IN ANGSTROM

  NO.  ATOM        X              Y              Z        Z-ATOM   MASS   TYPE

    1  P        -0.085326      -0.125653      -0.065301      15    30.974  QM
    2  O         0.037188       0.032760       1.459000       8    15.999  QM
    3  O         1.350251       0.030664      -0.598009       8    15.999  QM
    4  O        -1.160580       0.917598      -0.664180       8    15.999  QM
    5  H        -1.713055       0.524794      -1.370748       1     1.008  QM
    6  O        -0.776951      -1.519795      -0.558759       8    15.999  QM
    7  H        -0.186047      -2.287089      -0.408613       1     1.008  QM


 RMSQ FORCE :   0.0000279  MAXIMUM :   0.0000100  CONVERGED :NO 
 MAX FORCE  :   0.0000609  MAXIMUM :   0.0000150  CONVERGED :NO 

 NUMBER OF CONSTRAINED OPTIMIZATION CYCLES: 7
 
 TOTAL ENERGY = -642.967503647502
 
 
 CURRENT SPLINE LENGTH: 0.053 AMU^1/2*ANGSTROM
 IRC COORDINATE: 2.434 AMU^1/2*ANGSTROM

  ANGLE =       1.44  COS_ANGLE =       0.13


 IRC COORDINATES OF STEP 47 IN ANGSTROM

  NO.  ATOM        X              Y              Z        Z-ATOM   MASS   TYPE

    1  P        -0.085128      -0.125578      -0.065237      15    30.974  QM
    2  O         0.038279       0.028591       1.459511       8    15.999  QM
    3  O         1.350049       0.034816      -0.597333       8    15.999  QM
    4  O        -1.157887       0.917469      -0.669151       8    15.999  QM
    5  H        -1.735220       0.512097      -1.348199       1     1.008  QM
    6  O        -0.778863      -1.519109      -0.557778       8    15.999  QM
    7  H        -0.197471      -2.290180      -0.391163       1     1.008  QM


 RMSQ FORCE :   0.0000007  MAXIMUM :   0.0000100  CONVERGED :YES
 MAX FORCE  :   0.0000021  MAXIMUM :   0.0000150  CONVERGED :YES

 NUMBER OF CONSTRAINED OPTIMIZATION CYCLES: 4
 
 TOTAL ENERGY = -642.967504770774
 
 
 CURRENT SPLINE LENGTH: 0.053 AMU^1/2*ANGSTROM
 IRC COORDINATE: 2.487 AMU^1/2*ANGSTROM
 
 
 *** IRC PATH GENERATION FINISHED ***
 
 
 *** CONVERGED BY GRADIENT AND ENERGY CRITERIA ***
 
 
 *** IRC PATH IN AMU^1/2*ANGSTROM ***
 
 IRC STEP  IRC COORDINATE   IRC ENERGY   No.REDO
     0        0.000000     -642.915447
     1        0.052918     -642.915815
     2        0.105835     -642.916941
     3        0.158753     -642.918760
     4        0.211671     -642.921106
     5        0.264589     -642.923745
     6        0.317506     -642.926439
     7        0.370424     -642.929031
     8        0.423342     -642.931473
     9        0.476259     -642.933777
    10        0.529177     -642.935967
    11        0.582095     -642.938061
    12        0.635013     -642.940069
    13        0.687930     -642.942000
    14        0.740848     -642.943857
    15        0.793766     -642.945644
    16        0.846684     -642.947362
    17        0.899601     -642.949009
    18        0.952519     -642.950586
    19        1.005437     -642.952090
    20        1.058354     -642.953519
    21        1.111272     -642.954872
    22        1.164190     -642.956146
    23        1.217108     -642.957341
    24        1.270025     -642.958458
    25        1.322943     -642.959497
    26        1.375861     -642.960460
    27        1.428778     -642.961348
    28        1.481696     -642.962166
    29        1.534614     -642.962915
    30        1.587532     -642.963599
    31        1.640449     -642.964220
    32        1.693367     -642.964782
    33        1.746285     -642.965286
    34        1.799203     -642.965735
    35        1.852120     -642.966130
    36        1.905038     -642.966472
    37        1.957956     -642.966761
    38        2.010873     -642.967000
    39        2.063791     -642.967190
    40        2.116709     -642.967332
    41        2.169627     -642.967429
    42        2.222544     -642.967485
    43        2.275462     -642.967505
    44        2.328380     -642.967504
    45        2.381297     -642.967505
    46        2.434215     -642.967504
    47        2.487133     -642.967505
                                                                                

 IRC PATH                         STEP TIME:  2355.210  TOTAL TIME:    2358.056
 
 TIMING STATISTICS (SECONDS)
 

 TIMER ENTRY                    NUMBER OF CALLS   CUMUL. CPU TIME   CONTRIBUT.

 INITIALIZATION                              1             0.034         0.0 %
 INPUT                                       1             0.050         0.0 %
 DIAGONALIZATION                          4098             0.543         0.0 %
 SYMMETRY ANALYSIS                         833             0.012         0.0 %
 CORE INTEGRALS                            833            72.628         3.1 %
 ORTHOGONALIZATION MATRIX                  833             2.919         0.1 %
 MPI DIAGONALIZATION                     41922           142.477         6.0 %
                         ON NODE             1           134.303
                         ON NODE             2           134.246
                         ON NODE             3           134.260
                         ON NODE             4           134.094
                         ON NODE             5           134.135
                         ON NODE             6           134.081
                         ON NODE             7           134.368
                         ON NODE             8           134.482
                         ON NODE             9           134.130
                         ON NODE            10           134.103
                         ON NODE            11           134.376
                         ON NODE            12           134.146
                         ON NODE            13           134.028
                         ON NODE            14           134.161
                         ON NODE            15           134.329
                         ON NODE            16           133.123
                         ON NODE            17           134.284
                         ON NODE            18           134.126
                         ON NODE            19           134.265
                         ON NODE            20           134.002
                         ON NODE            21           134.070
                         ON NODE            22           134.098
                         ON NODE            23           134.161
           AVERAGE PER PROCESSOR                         134.493
 MPI AUXILIARY FUNCTION FIT              40807           292.405        12.4 %
                         ON NODE             1           287.914
                         ON NODE             2           292.970
                         ON NODE             3           294.971
                         ON NODE             4           294.169
                         ON NODE             5           295.425
                         ON NODE             6           295.213
                         ON NODE             7           295.376
                         ON NODE             8           296.451
                         ON NODE             9           295.495
                         ON NODE            10           294.544
                         ON NODE            11           295.496
                         ON NODE            12           292.417
                         ON NODE            13           291.430
                         ON NODE            14           289.620
                         ON NODE            15           293.101
                         ON NODE            16           294.279
                         ON NODE            17           295.471
                         ON NODE            18           293.949
                         ON NODE            19           295.548
                         ON NODE            20           292.317
                         ON NODE            21           295.638
                         ON NODE            22           292.173
                         ON NODE            23           295.600
           AVERAGE PER PROCESSOR                         293.832
 MPI CORE HAMILTONIAN                      833             3.869         0.2 %
                         ON NODE             1             3.186
                         ON NODE             2             3.137
                         ON NODE             3             2.912
                         ON NODE             4             2.884
                         ON NODE             5             2.896
                         ON NODE             6             2.885
                         ON NODE             7             2.882
                         ON NODE             8             2.884
                         ON NODE             9             2.902
                         ON NODE            10             2.890
                         ON NODE            11             2.886
                         ON NODE            12             2.890
                         ON NODE            13             2.880
                         ON NODE            14             2.875
                         ON NODE            15             2.875
                         ON NODE            16             2.917
                         ON NODE            17             2.897
                         ON NODE            18             2.922
                         ON NODE            19             2.872
                         ON NODE            20             2.888
                         ON NODE            21             2.880
                         ON NODE            22             2.882
                         ON NODE            23             2.880
           AVERAGE PER PROCESSOR                           2.953
 SCF ITERATION                             833          1886.338        80.0 %
 MPI NEAR J CALCULATION                  19987            93.578         4.0 %
                         ON NODE             1            93.475
                         ON NODE             2            84.450
                         ON NODE             3            93.604
                         ON NODE             4            93.545
                         ON NODE             5            93.517
                         ON NODE             6            93.547
                         ON NODE             7            93.598
                         ON NODE             8            93.724
                         ON NODE             9            93.520
                         ON NODE            10            93.586
                         ON NODE            11            96.196
                         ON NODE            12            96.345
                         ON NODE            13            94.745
                         ON NODE            14            95.514
                         ON NODE            15            94.708
                         ON NODE            16            94.752
                         ON NODE            17            94.520
                         ON NODE            18            94.548
                         ON NODE            19            94.570
                         ON NODE            20            94.141
                         ON NODE            21            93.697
                         ON NODE            22            93.628
                         ON NODE            23            93.618
           AVERAGE PER PROCESSOR                          93.797
 MPI FAR J CALCULATION                   19987            13.823         0.6 %
                         ON NODE             1            15.529
                         ON NODE             2            28.380
                         ON NODE             3            16.923
                         ON NODE             4            16.888
                         ON NODE             5            18.028
                         ON NODE             6            17.915
                         ON NODE             7            15.926
                         ON NODE             8            18.968
                         ON NODE             9            18.844
                         ON NODE            10            19.046
                         ON NODE            11            16.043
                         ON NODE            12            20.291
                         ON NODE            13            20.301
                         ON NODE            14            20.283
                         ON NODE            15            20.423
                         ON NODE            16            20.398
                         ON NODE            17            20.440
                         ON NODE            18            20.461
                         ON NODE            19            20.387
                         ON NODE            20            20.441
                         ON NODE            21            20.387
                         ON NODE            22            20.452
                         ON NODE            23            20.427
           AVERAGE PER PROCESSOR                          19.208
 GRID INITIALIZATION                        48             0.209         0.0 %
 FIXED GRID GENERATION                      48             0.003         0.0 %
 MPI XC POTENTIAL                        19987          1095.312        46.4 %
                         ON NODE             1          1094.769
                         ON NODE             2          1086.176
                         ON NODE             3          1093.068
                         ON NODE             4          1087.093
                         ON NODE             5          1087.461
                         ON NODE             6          1087.317
                         ON NODE             7          1089.046
                         ON NODE             8          1087.113
                         ON NODE             9          1087.233
                         ON NODE            10          1086.953
                         ON NODE            11          1087.469
                         ON NODE            12          1085.628
                         ON NODE            13          1086.218
                         ON NODE            14          1086.327
                         ON NODE            15          1086.229
                         ON NODE            16          1084.865
                         ON NODE            17          1086.691
                         ON NODE            18          1086.173
                         ON NODE            19          1086.546
                         ON NODE            20          1086.028
                         ON NODE            21          1086.643
                         ON NODE            22          1086.352
                         ON NODE            23          1086.584
           AVERAGE PER PROCESSOR                        1087.637
 MPI NEAR ERI CALCULATION                19987           111.508         4.7 %
                         ON NODE             1           108.320
                         ON NODE             2           105.228
                         ON NODE             3           108.319
                         ON NODE             4           108.311
                         ON NODE             5           108.355
                         ON NODE             6           108.308
                         ON NODE             7           108.441
                         ON NODE             8           108.456
                         ON NODE             9           108.328
                         ON NODE            10           108.343
                         ON NODE            11           108.389
                         ON NODE            12           108.412
                         ON NODE            13           108.377
                         ON NODE            14           108.414
                         ON NODE            15           108.483
                         ON NODE            16           108.336
                         ON NODE            17           108.464
                         ON NODE            18           108.179
                         ON NODE            19           108.494
                         ON NODE            20           108.398
                         ON NODE            21           108.291
                         ON NODE            22           108.390
                         ON NODE            23           108.392
           AVERAGE PER PROCESSOR                         108.372
 MPI FAR ERI CALCULATION                 19987            14.784         0.6 %
                         ON NODE             1             8.195
                         ON NODE             2            12.766
                         ON NODE             3             8.320
                         ON NODE             4             8.127
                         ON NODE             5             8.691
                         ON NODE             6             7.448
                         ON NODE             7             8.140
                         ON NODE             8             9.159
                         ON NODE             9             8.353
                         ON NODE            10             8.909
                         ON NODE            11             7.506
                         ON NODE            12            10.012
                         ON NODE            13            10.043
                         ON NODE            14             9.974
                         ON NODE            15            10.144
                         ON NODE            16            10.147
                         ON NODE            17            10.149
                         ON NODE            18            10.319
                         ON NODE            19            10.071
                         ON NODE            20            10.118
                         ON NODE            21            10.212
                         ON NODE            22            10.233
                         ON NODE            23            10.233
           AVERAGE PER PROCESSOR                           9.669
 MPI MATRIX MULTIPLICATION              120016            73.397         3.1 %
                         ON NODE             1            85.267
                         ON NODE             2            85.296
                         ON NODE             3            85.380
                         ON NODE             4            85.303
                         ON NODE             5            85.649
                         ON NODE             6            85.528
                         ON NODE             7            85.406
                         ON NODE             8            85.219
                         ON NODE             9            85.494
                         ON NODE            10            85.490
                         ON NODE            11            85.169
                         ON NODE            12            85.754
                         ON NODE            13            85.689
                         ON NODE            14            85.713
                         ON NODE            15            85.472
                         ON NODE            16            86.653
                         ON NODE            17            85.398
                         ON NODE            18            85.420
                         ON NODE            19            85.647
                         ON NODE            20            86.158
                         ON NODE            21            85.733
                         ON NODE            22            85.830
                         ON NODE            23            85.632
           AVERAGE PER PROCESSOR                          85.071
 MATRIX MULTIPLICATION                   14762             0.093         0.0 %
 IRC PATH                                    1          2355.210        99.9 %
 OPTIMIZATION CYCLE                          1          2355.210        99.9 %
 ENERGY GRADIENTS                          786           128.396         5.4 %
 MPI XC ENERGY GRADIENTS                   786           100.334         4.3 %
                         ON NODE             1           100.418
                         ON NODE             2           100.408
                         ON NODE             3           100.394
                         ON NODE             4           100.422
                         ON NODE             5           100.413
                         ON NODE             6           100.386
                         ON NODE             7           100.422
                         ON NODE             8           100.415
                         ON NODE             9           100.401
                         ON NODE            10           100.389
                         ON NODE            11           100.438
                         ON NODE            12           100.436
                         ON NODE            13           100.385
                         ON NODE            14           100.423
                         ON NODE            15           100.451
                         ON NODE            16           100.456
                         ON NODE            17           100.432
                         ON NODE            18           100.393
                         ON NODE            19           100.386
                         ON NODE            20           100.386
                         ON NODE            21           100.405
                         ON NODE            22           100.414
                         ON NODE            23           100.405
           AVERAGE PER PROCESSOR                         100.409
 MPI NEAR ERI GRADIENTS                    786            11.406         0.5 %
                         ON NODE             1            11.394
                         ON NODE             2            11.389
                         ON NODE             3            11.412
                         ON NODE             4            11.373
                         ON NODE             5            11.396
                         ON NODE             6            11.426
                         ON NODE             7            11.388
                         ON NODE             8            11.356
                         ON NODE             9            11.391
                         ON NODE            10            11.402
                         ON NODE            11            11.447
                         ON NODE            12            11.452
                         ON NODE            13            11.424
                         ON NODE            14            11.446
                         ON NODE            15            11.451
                         ON NODE            16            11.471
                         ON NODE            17            11.421
                         ON NODE            18            11.431
                         ON NODE            19            11.439
                         ON NODE            20            11.428
                         ON NODE            21            11.394
                         ON NODE            22            11.416
                         ON NODE            23            11.416
           AVERAGE PER PROCESSOR                          11.416
 MPI FAR ERI GRADIENTS                     786             0.579         0.0 %
                         ON NODE             1             0.582
                         ON NODE             2             0.695
                         ON NODE             3             0.568
                         ON NODE             4             0.726
                         ON NODE             5             0.630
                         ON NODE             6             0.686
                         ON NODE             7             0.653
                         ON NODE             8             0.708
                         ON NODE             9             0.611
                         ON NODE            10             0.745
                         ON NODE            11             0.609
                         ON NODE            12             0.724
                         ON NODE            13             0.738
                         ON NODE            14             0.719
                         ON NODE            15             0.725
                         ON NODE            16             0.721
                         ON NODE            17             0.741
                         ON NODE            18             0.747
                         ON NODE            19             0.728
                         ON NODE            20             0.740
                         ON NODE            21             0.751
                         ON NODE            22             0.726
                         ON NODE            23             0.735
           AVERAGE PER PROCESSOR                           0.691
 MPI CORE HAMILTONIAN GRADIENTS            786             3.396         0.1 %
                         ON NODE             1             5.063
                         ON NODE             2             4.672
                         ON NODE             3             5.049
                         ON NODE             4             4.947
                         ON NODE             5             5.006
                         ON NODE             6             4.929
                         ON NODE             7             4.995
                         ON NODE             8             4.982
                         ON NODE             9             5.062
                         ON NODE            10             4.917
                         ON NODE            11             5.016
                         ON NODE            12             4.924
                         ON NODE            13             4.920
                         ON NODE            14             4.923
                         ON NODE            15             4.923
                         ON NODE            16             4.896
                         ON NODE            17             4.904
                         ON NODE            18             4.891
                         ON NODE            19             4.906
                         ON NODE            20             4.908
                         ON NODE            21             4.910
                         ON NODE            22             4.911
                         ON NODE            23             4.707
           AVERAGE PER PROCESSOR                           4.865
 START GUESS                                47           101.559         4.3 %
 NULLSPACE                                  94             0.463         0.0 %

 FINAL TIMING           DATE: WED JAN 17 16:58:29 2024  TOTAL TIME:    2358.058
