# Supplementary material for: Constrained Structure Minimizations on Hyperspheres for Minimum Energy Path Following
Source: J Chem Inf Model. 2025 Apr 1;65(7):3488–501. doi: 10.1021/acs.jcim.4c02351 (PMC12004539; doi:10.1021/acs.jcim.4c02351)
Supplement: Supplementary file 1 — ci4c02351_si_001.zip [file ci4c02351_si_001.zip › data_availability/rxn8/outputs/IRC/rxn8-irc.mol]

    7
 TRAJECTORY GEOMETRY    -642.915815
  P     -0.000336   -0.001957   -0.000339
  O      0.000328    0.000431    1.522556
  O      1.378109    0.000523   -0.648738
  O     -1.172173    0.760645   -0.728611
  H     -1.477346   -0.445396   -1.015337
  O     -0.921024   -1.494973   -0.600474
  H     -0.413432   -2.004957   -1.269363
    7
 TRAJECTORY GEOMETRY    -642.916941
  P     -0.000705   -0.003935   -0.000698
  O      0.000656    0.000867    1.522729
  O      1.378548    0.001044   -0.648488
  O     -1.173527    0.760006   -0.729485
  H     -1.484315   -0.395817   -1.016431
  O     -0.919483   -1.494524   -0.599497
  H     -0.410311   -2.005958   -1.265609
    7
 TRAJECTORY GEOMETRY    -642.918760
  P     -0.001122   -0.006014   -0.001092
  O      0.001000    0.001327    1.522889
  O      1.378992    0.001586   -0.648223
  O     -1.174856    0.759629   -0.730315
  H     -1.492776   -0.346728   -1.018546
  O     -0.917818   -1.494138   -0.598460
  H     -0.406876   -2.007185   -1.261469
    7
 TRAJECTORY GEOMETRY    -642.921106
  P     -0.001614   -0.008282   -0.001541
  O      0.001373    0.001828    1.523036
  O      1.379452    0.002169   -0.647931
  O     -1.176174    0.759621   -0.731095
  H     -1.503095   -0.298569   -1.021976
  O     -0.915976   -1.493762   -0.597327
  H     -0.403000   -2.008695   -1.256789
    7
 TRAJECTORY GEOMETRY    -642.923745
  P     -0.002218   -0.010841   -0.002074
  O      0.001790    0.002393    1.523162
  O      1.379938    0.002818   -0.647598
  O     -1.177477    0.760137   -0.731806
  H     -1.515849   -0.252124   -1.027199
  O     -0.913887   -1.493344   -0.596058
  H     -0.398504   -2.010582   -1.251354
    7
 TRAJECTORY GEOMETRY    -642.926439
  P     -0.002980   -0.013788   -0.002726
  O      0.002264    0.003042    1.523248
  O      1.380444    0.003554   -0.647206
  O     -1.178737    0.761359   -0.732405
  H     -1.531497   -0.208590   -1.034660
  O     -0.911480   -1.492841   -0.594613
  H     -0.393182   -2.012951   -1.244915
    7
 TRAJECTORY GEOMETRY    -642.929031
  P     -0.003947   -0.017163   -0.003527
  O      0.002802    0.003782    1.523263
  O      1.380943    0.004382   -0.646739
  O     -1.179906    0.763408   -0.732840
  H     -1.549803   -0.169193   -1.044356
  O     -0.908716   -1.492220   -0.592977
  H     -0.386950   -2.015915   -1.237299
    7
 TRAJECTORY GEOMETRY    -642.931473
  P     -0.005132   -0.020921   -0.004487
  O      0.003392    0.004603    1.523178
  O      1.381401    0.005288   -0.646197
  O     -1.180941    0.766234   -0.733085
  H     -1.569731   -0.134352   -1.055588
  O     -0.905632   -1.491468   -0.591181
  H     -0.379799   -2.019450   -1.228441
    7
 TRAJECTORY GEOMETRY    -642.933777
  P     -0.006524   -0.024984   -0.005597
  O      0.004020    0.005489    1.522973
  O      1.381787    0.006251   -0.645581
  O     -1.181828    0.769681   -0.733145
  H     -1.589991   -0.103462   -1.067504
  O     -0.902277   -1.490595   -0.589256
  H     -0.372000   -2.023438   -1.218570
    7
 TRAJECTORY GEOMETRY    -642.935967
  P     -0.008117   -0.029273   -0.006848
  O      0.004678    0.006420    1.522630
  O      1.382071    0.007251   -0.644890
  O     -1.182564    0.773590   -0.733029
  H     -1.609540   -0.075571   -1.079333
  O     -0.898693   -1.489613   -0.587234
  H     -0.363707   -2.027844   -1.207775
    7
 TRAJECTORY GEOMETRY    -642.938061
  P     -0.009885   -0.033727   -0.008225
  O      0.005356    0.007388    1.522149
  O      1.382246    0.008274   -0.644125
  O     -1.183155    0.777825   -0.732757
  H     -1.627877   -0.049833   -1.090617
  O     -0.894920   -1.488540   -0.585141
  H     -0.355072   -2.032572   -1.196193
    7
 TRAJECTORY GEOMETRY    -642.940069
  P     -0.011811   -0.038296   -0.009714
  O      0.006052    0.008383    1.521522
  O      1.382300    0.009309   -0.643289
  O     -1.183601    0.782292   -0.732337
  H     -1.644795   -0.025713   -1.101170
  O     -0.890990   -1.487394   -0.582999
  H     -0.346186   -2.037607   -1.183888
    7
 TRAJECTORY GEOMETRY    -642.942000
  P     -0.013877   -0.042935   -0.011300
  O      0.006762    0.009392    1.520749
  O      1.382225    0.010344   -0.642381
  O     -1.183902    0.786925   -0.731775
  H     -1.660279   -0.002857   -1.110956
  O     -0.886922   -1.486193   -0.580826
  H     -0.337124   -2.042937   -1.170906
    7
 TRAJECTORY GEOMETRY    -642.943857
  P     -0.016061   -0.047613   -0.012969
  O      0.007485    0.010413    1.519834
  O      1.382025    0.011374   -0.641406
  O     -1.184063    0.791675   -0.731080
  H     -1.674454    0.018978   -1.120012
  O     -0.882744   -1.484962   -0.578635
  H     -0.327956   -2.048516   -1.157314
    7
 TRAJECTORY GEOMETRY    -642.945644
  P     -0.018348   -0.052299   -0.014711
  O      0.008219    0.011440    1.518777
  O      1.381699    0.012392   -0.640362
  O     -1.184079    0.796508   -0.730254
  H     -1.687431    0.039956   -1.128399
  O     -0.878472   -1.483725   -0.576442
  H     -0.318726   -2.054339   -1.143134
    7
 TRAJECTORY GEOMETRY    -642.947362
  P     -0.020726   -0.056962   -0.016516
  O      0.008966    0.012470    1.517572
  O      1.381241    0.013388   -0.639244
  O     -1.183954    0.801397   -0.729292
  H     -1.699316    0.060244   -1.136189
  O     -0.874117   -1.482508   -0.574259
  H     -0.309474   -2.060405   -1.128384
    7
 TRAJECTORY GEOMETRY    -642.949009
  P     -0.023178   -0.061586   -0.018371
  O      0.009725    0.013500    1.516232
  O      1.380659    0.014368   -0.638064
  O     -1.183692    0.806323   -0.728206
  H     -1.710252    0.079969   -1.143493
  O     -0.869707   -1.481333   -0.572102
  H     -0.300195   -2.066764   -1.113031
    7
 TRAJECTORY GEOMETRY    -642.950586
  P     -0.025695   -0.066147   -0.020271
  O      0.010500    0.014529    1.514752
  O      1.379954    0.015321   -0.636814
  O     -1.183295    0.811279   -0.726990
  H     -1.720337    0.099205   -1.150360
  O     -0.865248   -1.480235   -0.569982
  H     -0.290936   -2.073377   -1.097067
    7
 TRAJECTORY GEOMETRY    -642.952090
  P     -0.028267   -0.070628   -0.022207
  O      0.011292    0.015554    1.513136
  O      1.379127    0.016247   -0.635496
  O     -1.182768    0.816257   -0.725649
  H     -1.729637    0.118063   -1.156854
  O     -0.860755   -1.479241   -0.567911
  H     -0.281698   -2.080280   -1.080490
    7
 TRAJECTORY GEOMETRY    -642.953519
  P     -0.030886   -0.075009   -0.024173
  O      0.012101    0.016577    1.511387
  O      1.378184    0.017144   -0.634112
  O     -1.182112    0.821249   -0.724178
  H     -1.738243    0.136633   -1.163043
  O     -0.856248   -1.478386   -0.565907
  H     -0.272483   -2.087487   -1.063237
    7
 TRAJECTORY GEOMETRY    -642.954872
  P     -0.033541   -0.079270   -0.026163
  O      0.012927    0.017598    1.509511
  O      1.377130    0.018014   -0.632667
  O     -1.181325    0.826248   -0.722574
  H     -1.746219    0.154982   -1.168984
  O     -0.851744   -1.477706   -0.563987
  H     -0.263288   -2.095005   -1.045246
    7
 TRAJECTORY GEOMETRY    -642.956146
  P     -0.036226   -0.083392   -0.028170
  O      0.013776    0.018616    1.507510
  O      1.375969    0.018851   -0.631157
  O     -1.180417    0.831252   -0.720838
  H     -1.753556    0.173163   -1.174717
  O     -0.847257   -1.477233   -0.562169
  H     -0.254135   -2.102886   -1.026438
    7
 TRAJECTORY GEOMETRY    -642.957341
  P     -0.038933   -0.087357   -0.030189
  O      0.014646    0.019628    1.505392
  O      1.374706    0.019656   -0.629591
  O     -1.179386    0.836259   -0.718969
  H     -1.760296    0.191207   -1.180289
  O     -0.842804   -1.477000   -0.560466
  H     -0.245035   -2.111126   -1.006788
    7
 TRAJECTORY GEOMETRY    -642.958458
  P     -0.041656   -0.091142   -0.032213
  O      0.015547    0.020639    1.503163
  O      1.373355    0.020427   -0.627962
  O     -1.178245    0.841264   -0.716964
  H     -1.766445    0.209134   -1.185750
  O     -0.838406   -1.477045   -0.558903
  H     -0.236008   -2.119738   -0.986216
    7
 TRAJECTORY GEOMETRY    -642.959497
  P     -0.044389   -0.094729   -0.034239
  O      0.016487    0.021652    1.500837
  O      1.371929    0.021161   -0.626272
  O     -1.177001    0.846259   -0.714824
  H     -1.772005    0.226954   -1.191135
  O     -0.834086   -1.477402   -0.557501
  H     -0.227086   -2.128715   -0.964663
    7
 TRAJECTORY GEOMETRY    -642.960460
  P     -0.047121   -0.098101   -0.036258
  O      0.017457    0.022657    1.498425
  O      1.370438    0.021860   -0.624537
  O     -1.175658    0.851235   -0.712554
  H     -1.776963    0.244667   -1.196467
  O     -0.829858   -1.478085   -0.556273
  H     -0.218313   -2.138030   -0.942053
    7
 TRAJECTORY GEOMETRY    -642.961348
  P     -0.049845   -0.101248   -0.038267
  O      0.018456    0.023656    1.495944
  O      1.368901    0.022525   -0.622762
  O     -1.174232    0.856176   -0.710158
  H     -1.781333    0.262262   -1.201783
  O     -0.825738   -1.479103   -0.555228
  H     -0.209739   -2.147645   -0.918374
    7
 TRAJECTORY GEOMETRY    -642.962166
  P     -0.052555   -0.104157   -0.040256
  O      0.019496    0.024651    1.493413
  O      1.367334    0.023151   -0.620950
  O     -1.172743    0.861076   -0.707647
  H     -1.785070    0.279711   -1.207134
  O     -0.821743   -1.480471   -0.554393
  H     -0.201427   -2.157530   -0.893580
    7
 TRAJECTORY GEOMETRY    -642.962915
  P     -0.055240   -0.106823   -0.042216
  O      0.020581    0.025641    1.490854
  O      1.365755    0.023737   -0.619113
  O     -1.171214    0.865916   -0.705033
  H     -1.788165    0.296974   -1.212560
  O     -0.817888   -1.482180   -0.553786
  H     -0.193452   -2.167645   -0.867598
    7
 TRAJECTORY GEOMETRY    -642.963599
  P     -0.057898   -0.109251   -0.044147
  O      0.021715    0.026625    1.488283
  O      1.364188    0.024284   -0.617250
  O     -1.169669    0.870684   -0.702328
  H     -1.790619    0.314034   -1.218105
  O     -0.814176   -1.484210   -0.553402
  H     -0.185929   -2.177899   -0.840486
    7
 TRAJECTORY GEOMETRY    -642.964220
  P     -0.060516   -0.111457   -0.046036
  O      0.022872    0.027583    1.485721
  O      1.362634    0.024802   -0.615404
  O     -1.168112    0.875368   -0.699555
  H     -1.792433    0.330882   -1.223806
  O     -0.810593   -1.486515   -0.553224
  H     -0.178944   -2.188184   -0.812198
    7
 TRAJECTORY GEOMETRY    -642.964782
  P     -0.063094   -0.113448   -0.047890
  O      0.024081    0.028523    1.483178
  O      1.361129    0.025284   -0.613546
  O     -1.166595    0.879944   -0.696724
  H     -1.793604    0.347466   -1.229713
  O     -0.807148   -1.489058   -0.553266
  H     -0.172659   -2.198451   -0.782719
    7
 TRAJECTORY GEOMETRY    -642.965286
  P     -0.065622   -0.115249   -0.049701
  O      0.025320    0.029434    1.480671
  O      1.359674    0.025741   -0.611705
  O     -1.165125    0.884412   -0.693853
  H     -1.794124    0.363828   -1.235880
  O     -0.803821   -1.491800   -0.553500
  H     -0.167182   -2.208606   -0.752124
    7
 TRAJECTORY GEOMETRY    -642.965735
  P     -0.068100   -0.116871   -0.051471
  O      0.026615    0.030316    1.478203
  O      1.358289    0.026165   -0.609862
  O     -1.163748    0.888753   -0.690957
  H     -1.793960    0.379918   -1.242398
  O     -0.800610   -1.494693   -0.553930
  H     -0.162651   -2.218601   -0.720409
    7
 TRAJECTORY GEOMETRY    -642.966130
  P     -0.070517   -0.118330   -0.053191
  O      0.027949    0.031131    1.475785
  O      1.356974    0.026574   -0.608047
  O     -1.162474    0.892956   -0.688064
  H     -1.793069    0.395742   -1.249351
  O     -0.797496   -1.497679   -0.554523
  H     -0.159244   -2.228351   -0.687508
    7
 TRAJECTORY GEOMETRY    -642.966472
  P     -0.072875   -0.119645   -0.054869
  O      0.029346    0.031866    1.473420
  O      1.355746    0.026977   -0.606237
  O     -1.161335    0.897006   -0.685197
  H     -1.791415    0.411204   -1.256784
  O     -0.794478   -1.500703   -0.555262
  H     -0.157152   -2.237791   -0.653447
    7
 TRAJECTORY GEOMETRY    -642.966761
  P     -0.075150   -0.120833   -0.056498
  O      0.030764    0.032505    1.471110
  O      1.354599    0.027389   -0.604474
  O     -1.160338    0.900883   -0.682351
  H     -1.788896    0.426502   -1.264913
  O     -0.791541   -1.503728   -0.556103
  H     -0.156550   -2.246841   -0.618333
    7
 TRAJECTORY GEOMETRY    -642.967000
  P     -0.077324   -0.121908   -0.058081
  O      0.032192    0.033022    1.468869
  O      1.353551    0.027843   -0.602772
  O     -1.159507    0.904583   -0.679547
  H     -1.785368    0.441583   -1.273889
  O     -0.788701   -1.506727   -0.557011
  H     -0.157631   -2.255471   -0.582215
    7
 TRAJECTORY GEOMETRY    -642.967190
  P     -0.079387   -0.122867   -0.059620
  O      0.033646    0.033339    1.466695
  O      1.352615    0.028385   -0.601132
  O     -1.158859    0.908061   -0.676826
  H     -1.780587    0.456276   -1.283869
  O     -0.785985   -1.509624   -0.557927
  H     -0.160676   -2.263614   -0.545050
    7
 TRAJECTORY GEOMETRY    -642.967332
  P     -0.081286   -0.123695   -0.061113
  O      0.035092    0.033384    1.464599
  O      1.351802    0.029061   -0.599589
  O     -1.158435    0.911248   -0.674208
  H     -1.774168    0.470769   -1.295381
  O     -0.783445   -1.512370   -0.558766
  H     -0.165915   -2.271216   -0.507041
    7
 TRAJECTORY GEOMETRY    -642.967429
  P     -0.082949   -0.124386   -0.062553
  O      0.036465    0.032909    1.462666
  O      1.351144    0.030106   -0.598271
  O     -1.158185    0.914060   -0.671851
  H     -1.765561    0.484854   -1.308843
  O     -0.781243   -1.514869   -0.559318
  H     -0.173747   -2.278204   -0.468163
    7
 TRAJECTORY GEOMETRY    -642.967485
  P     -0.084282   -0.124925   -0.063908
  O      0.037710    0.031694    1.460935
  O      1.350625    0.031729   -0.597280
  O     -1.158074    0.916337   -0.669894
  H     -1.753823    0.498401   -1.325070
  O     -0.779575   -1.516988   -0.559344
  H     -0.184374   -2.284452   -0.429220
    7
 TRAJECTORY GEOMETRY    -642.967505
  P     -0.085020   -0.125258   -0.064987
  O      0.038487    0.029021    1.459735
  O      1.350160    0.034587   -0.597225
  O     -1.157822    0.917821   -0.668907
  H     -1.736621    0.511546   -1.346190
  O     -0.779032   -1.518573   -0.557976
  H     -0.196531   -2.289387   -0.394157
    7
 TRAJECTORY GEOMETRY    -642.967504
  P     -0.085292   -0.125495   -0.065240
  O      0.037291    0.032779    1.459075
  O      1.350276    0.030787   -0.597977
  O     -1.160482    0.917889   -0.663986
  H     -1.712811    0.525274   -1.370801
  O     -0.777016   -1.519582   -0.558717
  H     -0.186178   -2.286904   -0.408448
    7
 TRAJECTORY GEOMETRY    -642.967505
  P     -0.085075   -0.125430   -0.065141
  O      0.038383    0.028683    1.459620
  O      1.350084    0.034899   -0.597325
  O     -1.157791    0.917697   -0.668964
  H     -1.735297    0.512619   -1.348021
  O     -0.778953   -1.518865   -0.557811
  H     -0.197620   -2.289996   -0.391289
    7
 TRAJECTORY GEOMETRY    -642.967504
  P     -0.085326   -0.125653   -0.065301
  O      0.037188    0.032760    1.459000
  O      1.350251    0.030664   -0.598009
  O     -1.160580    0.917598   -0.664180
  H     -1.713055    0.524794   -1.370748
  O     -0.776951   -1.519795   -0.558759
  H     -0.186047   -2.287089   -0.408613
    7
 TRAJECTORY GEOMETRY    -642.967505
  P     -0.085128   -0.125578   -0.065237
  O      0.038279    0.028591    1.459511
  O      1.350049    0.034816   -0.597333
  O     -1.157887    0.917469   -0.669151
  H     -1.735220    0.512097   -1.348199
  O     -0.778863   -1.519109   -0.557778
  H     -0.197471   -2.290180   -0.391163
